# Supplementary material for: VNTRseek—a computational tool to detect tandem repeat variants in high-throughput sequencing data
Source: Nucleic Acids Res. 2014 Jul 23;42(14):8884–94. doi: 10.1093/nar/gku642 (PMC4132751; doi:10.1093/nar/gku642)
Supplement: SUPPLEMENTARY DATA [file supp_gku642_nar-00437-n-2014-File011.zip]

Archive with 12 entries (12 files):
- VNTRseek_NA19239_ERX283214.vcf
- VNTRseek_NA19240_ERX283215.vcf
- VNTRseek_Watson.vcf
- VNTRseek_Khoisan.vcf
- VNTRseek_NA12878.vcf
- VNTRseek_NA12891.vcf
- VNTRseek_NA12892.vcf
- VNTRseek_NA19238_ERX283213.vcf
- Supplementary Material.pdf
- NA19238_ERX283213_NA19239_ERX283214_NA19240_ERX283215_heterozygous_VNTR_alleles_Mendelian_okay.txt
- NA1287_NA12891_NA12892_heterozygous_VNTR_alleles_Mendelian_okay.txt
- NA1287_NA12891_NA12892_heterozygous_VNTR_alleles_Mendelian_not_okay.txt
