# Supplementary material for: VNTRseek—a computational tool to detect tandem repeat variants in high-throughput sequencing data
Source: Nucleic Acids Res. 2014 Jul 23;42(14):8884–94. doi: 10.1093/nar/gku642 (PMC4132751; doi:10.1093/nar/gku642)
Supplement: SUPPLEMENTARY DATA [file supp_gku642_nar-00437-n-2014-File011.zip › VNTRseek_NA19240_ERX283215.vcf]

##fileformat=VCFv4.1
##fileDate="20140620"
##source="Vntrseek ver. 1.08"
##TRFParameters="'./trf407b-ngs.linux.exe' - 2 5 7 80 10 50 2000 -d -h -ngs"
##referenceseq="t26__.seq"
##referenceprofile="t26__.leb36"
##numrefTRs="230306"
##readseqfolder="/projectnb/vntrseek/NA19240_ERX283215/"
##readprofilefolder="/projectnb/vntrseek/output//vntr_NA19240_ERX283215/data_out/"
##numreads="929434400"
##numreadTRs="212145185"
##numVNTRs="3737"
##numTRsWithSupport="200909"
##database="VNTRPIPE_NA19240_ERX283215"
##databaseurl="http://orca.bu.edu/vntrview/result.php?db=VNTRPIPE_NA19240_ERX283215" 
##INFO=<ID=RC,Number=1,Type=Float,Description="Reference Copies">
##INFO=<ID=RPL,Number=1,Type=Integer,Description="Reference Pattern Length">
##INFO=<ID=RAL,Number=1,Type=Integer,Description="Reference Tandem Array Length">
##INFO=<ID=RCP,Number=1,Type=String,Description="Reference Consensus Pattern">
##INFO=<ID=ALGNURL,Number=1,Type=String,Description="Alignment URL">
##FILTER=<ID=SC,Description="Reference is Singleton">
##FORMAT=<ID=GT,Number=1,Type=String,Description="Genotype">
##FORMAT=<ID=SP,Number=A,Type=Integer,Description="Number of Spanning Reads">
##FORMAT=<ID=CGL,Number=A,Type=Integer,Description="Copies Gained or Lost with respect to reference">
#CHROM	POS	ID	REF	ALT	QUAL	FILTER	INFO	FORMAT	[Subject name or id]
chr1	869341	td175343738	TGCTCCGTTACAGGTGGGCAGGGGAGGCGGCTGCGTTACAGGTGGGCAGGGGAGGCGGCTGCGTTACAGGTGGGCAGGGGAGGCGGCTGCGTTACAGGTGGGCAGGGGAGGCGGCTGCGTTACAGGTGGGCAGGGGAGGCGGCTCCGTTACAGGTGGGCAGGGGAGGCGGCTGCGTTACAGGTGGGCAGGGGAGGCGGCTGCGTTACAGGTGGGCAGGGGAGGCGGCTGCGTTACAGGTGGGCAGGGGAGGCGGCTCCGTTACAGGTGGGCAGGGGAGGCGGCTCCGTTACAGGTGGGCAGGGGAGGCGGCTGCGTTACAGGTGGGCAGGGGAGGCGGCTGCGTTACAGGTGGGCGGGGGAGGCGGCTGCGTTACAGGTGGGCGGGGGAGGCGGCTGCGTTACAGGTGGGCAGGGGGGGCGGCTGCGTTACAGGTGGGCGGGGGAGGCGGCTGCGTTACAGGTGGGCGGGGGAGGCGGCTCCGTTACAGGTGGGCGGGGGAGGCGGCTGCGTTACAGGTGGGCGGGGGAGGCGGCTGCGTTACAGGTGGGCGGGGGGGGCGGCTGCGTTACAGGTGGGCGGGGGAGGCTGCTCCGTTACAGGTGGGCGGGGGAGGCTGCTCCGTTACAGGTGGGCGGGGGGGGCGGCTGCGTTACAGGTGGGCGGGGGGGGCGGCTGCGTTACAGGTGGGCGGGGGAGGCGGCTGCGTTACAGGTGGGCGGGGGAGGCGGCTCCGTTACAGGTGGGCGGGGGAGGCGGCTGCGTTACAGGTGGGCGGGGGAGGCGGCTGCGTTACAGGTGGGCAGGGGAGGCGGCTGCGTTACAGGTGGGCAGGGGAGGCGGCTGCGTTACAGGTGGGCGGGGGAGGCGGCTCCGTTACAGGTGGGCGGGGGAGGCGGCTGCGTTACAGGTGGGCGGGGGAGGCGGCTGCGTTACAGGTGGGCGGGGGAGGCGGCTGCGTTACAGGTGGGCGGGGGGGGCGGCTGCGTTACAGGTGGGCGGG	TGCTCCGTTACAGGTGGGCAGGGGAGGCTGCTCCGTTACAGGTGGGCAGGGGAGGCGGCTCCGTTACAGGTGGGCAGGGGAGGCGGCTGCGTTACAGGTGTGCAGGGGAGGCGGCTGCGTTACAGGTGGGCGGGGGAGGCGGCTGCGTTACAGGTGGGC	.	PASS	RC=35.75;RPL=28;RAL=1001;RCP=GCTGCGTTACAGGTGGGCGGGGGAGGCG;ALGNURL=http://orca.bu.edu/vntrview/index.php?db=VNTRPIPE_NA19240_ERX283215&ref=-175343738&isref=1&istab=1&ispng=1&rank=3	GT:SP:CGL	1/1:3:-30
chr1	874778	td175343742	GCCTCCCCAGCCACGGTGAGGACCCACCCTGGCATGATCCCCCTCATCACCTCCCCAGCCACGGTGAGGACCCACCCTGGCATGATCTCCCCTCATCACCTCCCCAGCCAC	GCCTCCCCAGCCACGGTGAGGACCCACCCTGGCATGATCCCCCTCATCCCCTCCCCAGCCACGGAGAGGACCCACCCTGGCATGATCCCCTCAACACCTCCCCAGCCACGGTGAGGACCCACCCTGGGATGATCTCCCCTCATCACCTCCCCAGCCACG	.	PASS	RC=2.27;RPL=49;RAL=110;RCP=CCTCCCCAGCCACGGTGAGGACCCACCCTGGCATGATCTCCCCTCATCA;ALGNURL=http://orca.bu.edu/vntrview/index.php?db=VNTRPIPE_NA19240_ERX283215&ref=-175343742&isref=1&istab=1&ispng=1&rank=3	GT:SP:CGL	0/1:6,2:0,1
chr1	934123	td175343806	TGCGGAGGGGAGGGCGCGGAGCGGAGGGCGCGGAGCGGAGGG	TGCGGAGGGGAGGGCGCGGAGGGGAGGGCGCGGAGCGGAGGGGAGGGCGCGGAGCGGAGGGGAGGGCGCGGAGCGGAGGG	.	PASS	RC=2.93;RPL=14;RAL=41;RCP=GCGGAGCGGAGGGC;ALGNURL=http://orca.bu.edu/vntrview/index.php?db=VNTRPIPE_NA19240_ERX283215&ref=-175343806&isref=1&istab=1&ispng=1&rank=3	GT:SP:CGL	0/1:10,6:0,3
chr1	977058	td175343849	CGCTCCGGCCAGTGCCAGGGTCGAGGTGAGCGGCTCCCCCGGGGGAGGGCTCCGGCCAGTGCCAGGGTCGAGGTGGGCGGCTCCCCCGGGGGAGGGCTCCGGCCAGTGCCAGGGTCGAGGTGGGCGGCTCCCCCGGGGGAGGGCTGCGGCCAGTGCCAGGGTCGAGGTGGGCGGCTCCCCTCTGGGAGGGC	CGCTCCGGCCAGTGCCAGGGTCGAGGTGAGCGGCTCCCCCGGGGGAGGGCTCCGGCCAGTGCCAGGGTCGAGGTGGGCGGCTCCCCCGGGGGAGGGCTCCGGCCAGTGCCAGGGTCGAGGTGGGCGGCTCCCCTCTGGGAGGGC	.	PASS	RC=4.04;RPL=47;RAL=190;RCP=GCTCCGGCCAGTGCCAGGGTCGAGGTGGGCGGCTCCCCCGGGGGAGG;ALGNURL=http://orca.bu.edu/vntrview/index.php?db=VNTRPIPE_NA19240_ERX283215&ref=-175343849&isref=1&istab=1&ispng=1&rank=3	GT:SP:CGL	1/1:14:-1
chr1	1010966	td175343893	CGGACCCCTGCCAGTTCCATGAGGACTCTCAGTCGGGGGTTGGGGGGACCCCTGCCAGTTCCATGAGGACTCTCAGTCAGGGGTTGGGGGGACCCCTGCCAGTTCCATGAGGACTCTCAGTCGGGGGTTAGGGGGG	CGGACCCCTGCCAGTTCCATGAGGCCTCTCAGTCGGGGGTTGGGGGGACCCCTGCCAGTTCCATGAGGACTCTCAGTCGGGGGTTGGGGGG	.	PASS	RC=3.04;RPL=44;RAL=135;RCP=GGACCCCTGCCAGTTCCATGAGGACTCTCAGTCGGGGGTTGGGG;ALGNURL=http://orca.bu.edu/vntrview/index.php?db=VNTRPIPE_NA19240_ERX283215&ref=-175343893&isref=1&istab=1&ispng=1&rank=3	GT:SP:CGL	0/1:5,5:0,-1
chr1	1070119	td175343938	ACATCTGAGTCTGCAGCCCCTCTCAGGAGGGGGCACCGTGAGGGGTGTGGCTTCCTCGCCATCTGAGGCTGCAGCCCCTCTCAGGAGGGGGACACCGTGAGGGGGTGGCTTACTCGCCA	ACATCTGAGGCTGCAGCCCCTCTCAGGAGGGGGCACCGTGAGGGGTGTGGCTTCCTCGCCATCTGAGGCTGCAGCCCCTCTCAGGAGGGGGCACCGTGAGGGGTGTGGCTTCCTCGCCATCTGAGGCTGCAGCCCCTCTCAGGAGGGGGACACCGTGAGGGGGTGGCTTACTCGCCA	.	PASS	RC=2.03;RPL=59;RAL=118;RCP=CATCTGAGGCTGCAGCCCCTCTCAGGAGGGGGACACCGTGAGGGGTGTGGCTTACTCGC;ALGNURL=http://orca.bu.edu/vntrview/index.php?db=VNTRPIPE_NA19240_ERX283215&ref=-175343938&isref=1&istab=1&ispng=1&rank=3	GT:SP:CGL	1/1:3:1
chr1	1103389	td175343974	GGGGCGGAGGGCCGAGCGGGGCCAGCAGACGGGTGAGGGCGGAGGGCCGAGCGGGGCCAGCAGACGGGTGAGGGCGGAGGGCCGAGCGGGGCCAGCAGACGGGTGAGGGCGGAGGGCTGAGCGGG	GGGGCGGAGGGCCGAGCGGGGCCAGCAGACGGGTGAGGGCGGAGGGCCGAGCGGGGCCAGCAGACGGGTGAGGGCGGAGGGCTGAGCGGG	.	PASS	RC=3.54;RPL=35;RAL=124;RCP=GGGCGGAGGGCCGAGCGGGGCCAGCAGACGGGTGA;ALGNURL=http://orca.bu.edu/vntrview/index.php?db=VNTRPIPE_NA19240_ERX283215&ref=-175343974&isref=1&istab=1&ispng=1&rank=3	GT:SP:CGL	1/1:27:-1
chr1	1204479	td175344064	CCATGCAAGAGAGGAGGCTGGATCAGGGACCCCAAGGCCCCTCAGCCACACCCGAGACTGGGGAGAGGGGTGGTGATCATCATGCAAGAGAGGAGGCTGGATCAGGGACCCCAAGGCCCCTCAGCCACACCCGAGACTGGGGAGAGGGGTGGTGATCATCATGCAAGAGAGGAGGCTGGATCAGGGACCCCAAAGCCCCTCAGCCACACCCGAGACTGGGGAGAGGGGTGGTGATCATCATGCAAGAGAGGAGGCTGGATCAGGGACCCCAAGGCCCCTCAGCCACACCTGAGACTGGGGAGAGGGGTGGTGAT	CCATCATGCAAGAGAGGAGGCTGGATCAGGGACCCCAAGGTCCCTCAGCCACACCCGAGACTGGGGAGAGGGGTGGTGATCATCATGCAAGAGAGGAGGCTGGATCAGGGACCCCAAGGCCCCTCAGCCACACCTGAGACTGGGGAGAGGGGTGGTGAT	.	PASS	RC=3.96;RPL=79;RAL=313;RCP=CATGCAAGAGAGGAGGCTGGATCAGGGACCCCAAGGCCCCTCAGCCACACCCGAGACTGGGGAGAGGGGTGGTGATCAT;ALGNURL=http://orca.bu.edu/vntrview/index.php?db=VNTRPIPE_NA19240_ERX283215&ref=-175344064&isref=1&istab=1&ispng=1&rank=3	GT:SP:CGL	1/1:7:-2
chr1	1207988	td175344067	CACCTGCCTGGGTCACCTGCCTGTCACTCATCCACGCACCTACCTGCCTGGCTCACCTGCCTGTCACTCAAGCACTCACCTACCTGCCTGGCTCACCTGCCTGTCACTCA	CACCTGCCTGGGTCACCTGCCTGTCACTCATCCACGCACCTACCTGCCTGGCTCACCTGCCTGTCACTCACGCACGCACCTACCTGCCTGGCTCACCTGCCTGTCACTCAAGCACTCACCTACCTGCCTGGCTCACCTGCCTGTCACTCACGCAC	.	PASS	RC=2.73;RPL=40;RAL=109;RCP=ACCTGCCTGGCTCACCTGCCTGTCACTCAACCACGCACCT;ALGNURL=http://orca.bu.edu/vntrview/index.php?db=VNTRPIPE_NA19240_ERX283215&ref=-175344067&isref=1&istab=1&ispng=1&rank=3	GT:SP:CGL	0/1:12,3:0,1
chr1	1229111	td175344089	ACGCCCCTGCCCTGGAGGCCCCGCCCCTGCCCTGGAGGCCCCGCCCCTGCCCTGGAGGCCCCGCCC	ACCCTGCCCTGGAGGCCCCGCCCCTGCCCTGGAGGCCCCGCCCCCGCCCTGGAGGCCCCGCCCCTGCCCTGGAGGCCCCGCCC	.	PASS	RC=3.25;RPL=20;RAL=65;RCP=CGCCCCTGCCCTGGAGGCCC;ALGNURL=http://orca.bu.edu/vntrview/index.php?db=VNTRPIPE_NA19240_ERX283215&ref=-175344089&isref=1&istab=1&ispng=1&rank=3	GT:SP:CGL	1/1:9:1
chr1	1378218	td175344259	GTTTCTATAGTGACGGTAATAAACCAAGTCAATTTTCTATAGTGACGGTGATAAACCAAGTCAATTTTCTATAGTGACGGTGATAAACCAAGTCAATTTTCT	GTTTCTATAGTGACGGTAATAAACCAAGTCAATTTTCTATAGTGACGGTGATAAACCAAGTCAATTTTCTATAGTGACGGTGATAAACCAAGTCAATTTTCTATAGTGACGGTGATAAACCAAGTCAATTTTCT	.	PASS	RC=3.16;RPL=32;RAL=101;RCP=TTTCTATAGTGACGGTGATAAACCAAGTCAAT;ALGNURL=http://orca.bu.edu/vntrview/index.php?db=VNTRPIPE_NA19240_ERX283215&ref=-175344259&isref=1&istab=1&ispng=1&rank=3	GT:SP:CGL	1/1:13:1
chr1	1562818	td175344434	CCCTGGGGTGAGGCCTGGGAGGGGCCCGGCCGGCGGGGCTGAGCCTGTGCGTCCTGGGGTGAGGCCTGGGAGGGGCCCGGCCGGCGGGGCTGAGCCTGTGCGTCCTGGGGTGAGGCCTGGGAGGGGCCCGGCGGGGCTGAGCCTGTGCGTCCTGGGGTCGGGCCTGG	CCCTGGGGTGAGGCCTGGGAGGGGCCCGGCCGGCAGGGCTGAGCCTGTGCGTCCTGGGGTGAGGCCTGGGAGGGGCCCGGCGGGGCTGAGCCTGTGCGTCCTGGGGTCGGGCCTGG	.	PASS	RC=3.33;RPL=51;RAL=166;RCP=CCTGGGGTGAGGCCTGGGAGGGGCCCGGCCGGCGGGGCTGAGCCTGTGCGT;ALGNURL=http://orca.bu.edu/vntrview/index.php?db=VNTRPIPE_NA19240_ERX283215&ref=-175344434&isref=1&istab=1&ispng=1&rank=3	GT:SP:CGL	0/1:2,8:0,-1
chr1	1830042	td175344607	GTGCACACACATGAGTTGGATGTGCACACACATAAGTTGGATATGCACACACATAAGTTGGATATACACACATAAGTTGGATATACACACA	GTGCACACACATGAGTTGGATGTGCACACACATAAGTTGGATATGCACACACATAAGTTGGATATACACACA	.	PASS	RC=4.38;RPL=21;RAL=90;RCP=TGCACACACATAAGTTGGATA;ALGNURL=http://orca.bu.edu/vntrview/index.php?db=VNTRPIPE_NA19240_ERX283215&ref=-175344607&isref=1&istab=1&ispng=1&rank=3	GT:SP:CGL	1/1:36:-1
chr1	1850627	td175344624	CAGCGGCAGGAGCGGCAGGAGCGGCAGGAGCGGCAGCAGC	CAGCGGCAGGAGCGGCAGGAGCGGCAGCAGC	.	PASS	RC=4.33;RPL=9;RAL=39;RCP=AGCGGCAGG;ALGNURL=http://orca.bu.edu/vntrview/index.php?db=VNTRPIPE_NA19240_ERX283215&ref=-175344624&isref=1&istab=1&ispng=1&rank=3	GT:SP:CGL	0/1:6,8:0,-1
chr1	1886457	td175344673	AGGAAGTGCGGCTCACACCGGAAGTGCGGCTCACACCGGAAGTGCGGCTCACACCGGAAGTGCGGCTCACAC	AGGAAGTGCGGCTCACACCGGAAGTGCGGCTCACACCGGAAGTGAGGCTCACAC	.	PASS	RC=3.94;RPL=18;RAL=71;RCP=GGAAGTGCGGCTCACACC;ALGNURL=http://orca.bu.edu/vntrview/index.php?db=VNTRPIPE_NA19240_ERX283215&ref=-175344673&isref=1&istab=1&ispng=1&rank=3	GT:SP:CGL	1/1:22:-1
chr1	2041460	td175344790	TCGGGGCCCTCCCTGGGGGCAGCCAAGGACCTAAAACCAATGGGTCCCAACCAAGAGGATCCCAGAGGTGAGACACAGAACGGCCAGGGCTGAATCCGGGGCCCTCCCTGGGGGCAGCCAAGGACCTAAAACCAATGGGTCCCAACCAAGAGGATCCCAGAGGTGAGACACAGAACGGCCAGGGCTGAATCCGGGGCCCTCCCTGGGGGCAGCCAAGGACCTAAAACCAATGGGTCCCAACCAAGAGGATCCCAGAGGTGAGAAACAGAACGGCCAGGGCTGAATC	TCGGGGCCCTCCCTGGGGGCAGCCAAGGACCTAAAACCAATGGGTCCCAACCAAGAGGATCCCAGAGGTGAGACACAGAACGGCCAGGGCTGAATCCGGGGCCCTCCCTGGGGGCAGCCAAGGACCTAAAACCAATGGGCCCCCACCAAGAGGATCCCAGAGGGGAGAAACAGAACGGCCAGGGCCGAATC	.	PASS	RC=3.00;RPL=95;RAL=285;RCP=CGGGGCCCTCCCTGGGGGCAGCCAAGGACCTAAAACCAATGGGTCCCAACCAAGAGGATCCCAGAGGTGAGACACAGAACGGCCAGGGCTGAATC;ALGNURL=http://orca.bu.edu/vntrview/index.php?db=VNTRPIPE_NA19240_ERX283215&ref=-175344790&isref=1&istab=1&ispng=1&rank=3	GT:SP:CGL	1/1:5:-1
chr1	2366893	td175345040	TGGCTGGAGGCTGGAGGCTGGAGGCTGGAGGCTGGAGGC	TGGCTGGAGGCTGGAGGCTGGAGGCTGGAGGC	.	PASS	RC=5.43;RPL=7;RAL=38;RCP=GGCTGGA;ALGNURL=http://orca.bu.edu/vntrview/index.php?db=VNTRPIPE_NA19240_ERX283215&ref=-175345040&isref=1&istab=1&ispng=1&rank=3	GT:SP:CGL	0/1:9,6:0,-1
chr1	2523716	td175345138	CCTGACGCCCCCTCCCCTGAGGCACTGGTGCCCCCCTCCCCTGCAGCGCTGATGCCCCCCCTCCCCTGCCATGCTGACGCCCCCTCCCCTGCTGTGCTGGCACCCCCTCCCCTGCCGCGCTGATGCCCCCTCCCCTGATGCACTGGCGCCCCCTCCCCTGCCATGCTGACGCCCCCTCCCCTGCCGTGCTGGCGCCCCCTCCCCTGCCGCGCTGACGCCCCCTCCCCTGCCGCGCTGACGCCCCCTCCCCTGCCGCGCTGATGCCCCCTCCCCTGCCGTGCTGGCGCCCCCTCCCCTGATGCACTGGCACCCCCTCCCCTGCCGCGCTGACGCCCCCTCCCCTGCCGCGCTGACGCCCCCTCCCCTGCC	CCTGACGTCCCCTCCCCTGAGGCACTGGTGCCCCCCTCCCCTGCAGCGCTGATGCCCCCCTCCCCTGCCATGCTGACGCCCCCTCCCCTGATGCACTGGCACCCCCTCCCCTGCCGCGCTGACGCCCCCACCCCTGCC	.	PASS	RC=15.88;RPL=23;RAL=368;RCP=CTGACGCCCCCTCCCCTGCCGCG;ALGNURL=http://orca.bu.edu/vntrview/index.php?db=VNTRPIPE_NA19240_ERX283215&ref=-175345138&isref=1&istab=1&ispng=1&rank=3	GT:SP:CGL	1/1:2:-10
chr1	2794087	td175345302	CACAGAGGCAGAGTGACCTGGGGCAGGCGGCGTTGGGGACCGTCAGGAGGACAGAGGCGGAGTGGCCTGGAGCAGGCGGCGTTGGGGACCGTCAGGAGGACAGAGGCGGAGTGG	CACAGAGGCAGAGTGACCTGGGGCAGGCGGCGTTGGGGACCGTCAGGAGGACAGAGGTGGAGCGGCCTGGAGCAGGCGGCGTTGGGGACCGTCAGGAGGACAGAGGCGGAGTGGCCTGGAGCAGGCGGCGTTGGGGACCGTCAGGAGGACAGAGGCGGAGTGG	.	PASS	RC=2.31;RPL=49;RAL=113;RCP=ACAGAGGCGGAGTGGCCTGGAGCAGGCGGCGTTGGGGACCGTCAGGAGG;ALGNURL=http://orca.bu.edu/vntrview/index.php?db=VNTRPIPE_NA19240_ERX283215&ref=-175345302&isref=1&istab=1&ispng=1&rank=3	GT:SP:CGL	1/1:5:1
chr1	2876563	td175345378	GCCTGCCCCACGACTGGAGTGAAGCCTGGGACCTGCCCCACGACTGGAGTGAAGCCTCGGACCTGCCCCGCGACTGGAGTGAAGCCTCGGACCTGCCCCGCGACTGGAGTGAAGCCTGGGACCTGCCCCGCGACTGGAGTGAAGCCTGGGACCTGCCCCGCGACTGGAGTGAAGCCTGGGACCTGCCCCGCGACTGGAGTGAAGCCTCAGACCTGCCCCGCGACTGGAGTGAAGCCGTGGG	GCCTGCCCCACGACTGGAGTGAAGCCTGGGACCTGCCCCGCGACTGGAGTGAAGCCTGGGACCTGCCCCGCGACTGGAGTGAAGCCTCAGACCTGCCCCGCGACTGGAGTGAAGCCGTGGG	.	PASS	RC=7.97;RPL=30;RAL=240;RCP=CCTGCCCCGCGACTGGAGTGAAGCCTGGGA;ALGNURL=http://orca.bu.edu/vntrview/index.php?db=VNTRPIPE_NA19240_ERX283215&ref=-175345378&isref=1&istab=1&ispng=1&rank=3	GT:SP:CGL	1/1:13:-4
chr1	2891100	td175345390	AGGATGCATCACACTCACCTGGTGGATGCGTCACACTCACCTGGGGGACGCGTCACACTCACCTGGGGGACGCGTCACACTCACCTGGGGGACGCGTCACACTCACCTGGGGGACGCGTCACACTCACCTGGGGGAAGCGTCACACTCACCTGGGGGACGCGTCACACTCACCTGGGGAACGCCTCACACTCACCTGGGTGGATGCGTCACACTCACCTGAGGGACGCCTCACACTCACCTGGGGGACGCTCACAC	AGGATGCATCACACTTACCTGGTGGATGAGTCACACTCACCTGGGGGACGCGTCACACTCACCTGGGGGACGCGTCACACTCACCTGGGGGACGCGTCACACTCACCTGGGGGAAGCGTCACACTCACCTGGGTGGATGCGTCACACTCACCTGAGGGACGCCTCACACTCACCTGGGGGACGCTCACAC	.	PASS	RC=11.61;RPL=22;RAL=255;RCP=GGACGCGTCACACTCACCTGGG;ALGNURL=http://orca.bu.edu/vntrview/index.php?db=VNTRPIPE_NA19240_ERX283215&ref=-175345390&isref=1&istab=1&ispng=1&rank=3	GT:SP:CGL	1/1:3:-3
chr1	2897557	td175345396	CAACAGGAGGTCTGGTAACAGGAGGTCTGGTAACAGGAGGTCTGGTAACAGGAGGTCTGGTAACAGGGGGTCTGGTAACAGGGGGTCTGGT	CAACAGGAGGTCTGGTAACAGGGGGTCTGGTAACAGGAGGTCTGGTAACAGGGGGTCTGGTAACAGGGGGCCTGG,CAACAGGAGGTCTGGTAACAGGAGGTCTGGTAACAGGAGGTCTGGTAACAGGAGGTCTGGTAACAGGGGGTCTGGTAACAGGAGGTCTGATAACAGGGGGTCTGGTAACAGGGGGTCTGGT	.	PASS	RC=6.00;RPL=15;RAL=90;RCP=AACAGGAGGTCTGGT;ALGNURL=http://orca.bu.edu/vntrview/index.php?db=VNTRPIPE_NA19240_ERX283215&ref=-175345396&isref=1&istab=1&ispng=1&rank=3	GT:SP:CGL	1/2:7,2:-1,2
chr1	2959178	td175345438	AGGCACGCACCACCGCACCCGGCACGCACCACCGCACCCGCATGCACCACCGCACCTGGCATGCACCACTGCACCTGGCATGCACCACCACACCC	AGGCACGCACCACCGCACCCGGTACTCACCACCGCACCCGGCACGCACCACCGCACCCTCAAGCACCACCGCACCTGGCATGCACCACTGCACCTGGCATGCACCATCACACCC	.	PASS	RC=5.00;RPL=19;RAL=94;RCP=GGCATGCACCACCGCACCC;ALGNURL=http://orca.bu.edu/vntrview/index.php?db=VNTRPIPE_NA19240_ERX283215&ref=-175345438&isref=1&istab=1&ispng=1&rank=3	GT:SP:CGL	1/1:8:1
chr1	3003732	td175345454	TCAGCCCCACCCGAGACCAGCCCCACCCGAGACCAGCCCCACCCGAGACCAGCCCCACCCGAGACCAGCCCCACCGGAGACCAGCCCCACCTGAGACCAGCCCCACCTGAGGCCAGCCCCACCTGAGACCAGCC	TCAGCCCCACCCGAGTCCAGCCCCACCGGAGACCAGCCCCACCCGAGACCAGCCCCACCGGAGACCAGCCCCACCTGAGACCAGCCCCACCTGAGGCCAGCCCCACCCGAGACCAGCC	.	PASS	RC=8.31;RPL=16;RAL=133;RCP=CAGCCCCACCCGAGAC;ALGNURL=http://orca.bu.edu/vntrview/index.php?db=VNTRPIPE_NA19240_ERX283215&ref=-175345454&isref=1&istab=1&ispng=1&rank=3	GT:SP:CGL	0/1:4,3:0,-1
chr1	3131910	td175345535	TGGGGACAGGCAAGGCCCACGGGGTCCAGGAGAACAGGGCCTCCAGGAGGGTCATGGGTCCCGGGGACAGGCAAGGCCTATTGGGGTCCAGGAGAACAGAGCCTCCAGGAGGGTCATGGGT	TGGGGACAGGCAAGGCCCACGGGGTCCAGGAGAACAGGGCCTCCAGGAGGGTCATGGGTCCCGGGGACAGGCAAGGCCCACAGGATCCAGGAGAACAGGGCCTCCAGGAGGGTCATGGGTCCCGGGGACAGGCAAGGCCTATTGGGGTCCAGGAGAACAGAGCCTCCAGGAGGGTCATGGGT	.	PASS	RC=1.95;RPL=62;RAL=120;RCP=GGGGACAGGCAAGGCCCATCGGGGTCCAGGAGAACAGAGCCTCCAGGAGGGTCATGGGTCCC;ALGNURL=http://orca.bu.edu/vntrview/index.php?db=VNTRPIPE_NA19240_ERX283215&ref=-175345535&isref=1&istab=1&ispng=1&rank=3	GT:SP:CGL	1/1:8:1
chr1	3147934	td175345541	TCTTCCCCGTCGTCATGGACAGCGGTCAAGGCCGTCTCCCCTTCTCCGTCGTCAGGGACAGCGGTCAAGGCCGTCCCCCT	TCTTCCCCGTCGTCATGGACAGCGGTCAAGGCCGTCCCCCCTTCTCCGTCGTCAGGGACAGCGGTCAAGGCCGTCCCCCCTTCTCCGTCGTCAGGGACAGCGGTCAAGGCCGTCCCCC	.	PASS	RC=2.05;RPL=39;RAL=79;RCP=CTTCCCCGTCGTCAGGGACAGCGGTCAAGGCCGTCTCCC;ALGNURL=http://orca.bu.edu/vntrview/index.php?db=VNTRPIPE_NA19240_ERX283215&ref=-175345541&isref=1&istab=1&ispng=1&rank=3	GT:SP:CGL	1/1:15:1
chr1	3193223	td175345564	CAGCCAGCTCGAGGTGCCGTGAACAGAGCCAGCGAGGGGTGCCGTGAACAGAGCCAGCGAGGGGTGCC	CAGCCAGCTCGAGGTGCCGTGAACAGAGCCAGCGAGGGGTGCCGTGAACAGAGCCAGCGAGGGGTGCCGTGAACAGAGCCAGCGAGGGGTGCC	.	PASS	RC=2.68;RPL=25;RAL=67;RCP=AGCCAGCGAGGGGTGCCGTGAACAG;ALGNURL=http://orca.bu.edu/vntrview/index.php?db=VNTRPIPE_NA19240_ERX283215&ref=-175345564&isref=1&istab=1&ispng=1&rank=3	GT:SP:CGL	1/1:15:1
chr1	3344710	td175345713	TACCCCGAGCTAGGGTGCAGCCCGGCCGCACTGCAGGAGACCCACCAGGACCCCGAGCTAGGGTGCAGCCCGGCCGCACTGCAGGAGACCCACCAGGACCCCGAGCTAGGGTGCAGCCCGGCCGCGCTGCAGGAGACCCACCAGGACCCCGAGCTAGGGTGCAGCCCGGCCGCACTGCAGGAGACCCACCAGGAC	TACCCCGAGCTAGGGTGCAGCCCGGCCGCACTGCAGGAGACCCACCAGGATCCCGAGCTAGGGTGCAGCCCGGCCGCGCTGCAGGAGACCCACCAGGACCCCGAGCTAGGGTGCAGCCCAGCCGCACTGCAGGAGACCCACCAGGAC	.	PASS	RC=4.04;RPL=48;RAL=194;RCP=ACCCCGAGCTAGGGTGCAGCCCGGCCGCACTGCAGGAGACCCACCAGG;ALGNURL=http://orca.bu.edu/vntrview/index.php?db=VNTRPIPE_NA19240_ERX283215&ref=-175345713&isref=1&istab=1&ispng=1&rank=3	GT:SP:CGL	1/1:9:-1
chr1	3748771	td175346004	ATAACCAGGAGTGTATTGTAGCACATTAGGTCGTAACCAGGAGTGTATTGTAACCAGGAGTGTATTGTAACCAGGAGTGTATTGTAACCAGGAGTGTATTGTA	ATAACCAGGAGTGTATTGTAGCACATTAGGTCGTAACCAGGAGTGTATTGTAACCAGGAGTGTATTGTAACCAGGAGTGTATTGTA	.	PASS	RC=6.11;RPL=17;RAL=102;RCP=TAACCAGGAGTGTATTG;ALGNURL=http://orca.bu.edu/vntrview/index.php?db=VNTRPIPE_NA19240_ERX283215&ref=-175346004&isref=1&istab=1&ispng=1&rank=3	GT:SP:CGL	1/1:13:-1
chr1	3748856	td175346005	AACCAGGAGTGTATTGTAGGTCGTAACCAGGAGTGTAGTGTAGGTCGTAACCAGGAGTGTAGTGTAGCACATTAGGTCGTAACCAGGAGTGTAGCGTAGGTCGTGACCAGGAGTGTAGCGTAGGTCCTGACCAGGAGTGTAGCGTAGGTCGTGACCAGGAGTGTAGCGTAGGTCGTGACCAGGAGTGTAGCGTAGGTCGTGACCAGGAGTGTAGTGTAGGTCGTGACCAGGAGTGTAGTGTAGGTCATAACCAGGAGTGTAGTGTAG	ATTGTAACCAGGAGTGTATTGTAGGTCGTAACCAGGAGTGTAGTGTAGGTCGTAACCAGGAGTGTAGTGTAGCACATTAGGTCGTAACCAGGAGTGTAGCGTAGGTCGTGACCAGGAGTGTAGCGTAGGTCGTGACCAGGAGTGTAGCGTAGGTCGTGACCAGGAGTGTAGCGTAGGTCGTTACCAGGAGTGTAGTGTA	.	PASS	RC=10.81;RPL=24;RAL=266;RCP=ACCAGGAGTGTAGTGTAGGTCGTG;ALGNURL=http://orca.bu.edu/vntrview/index.php?db=VNTRPIPE_NA19240_ERX283215&ref=-175346005&isref=1&istab=1&ispng=1&rank=3	GT:SP:CGL	1/1:2:-3
chr1	3789178	td175346020	GGGCCCTGTCCCTGCCGTGGCCCTGTCCCTGCCATGGCCCTGTCCCTGCCACGGCCCTGTCCCTGCCA	GGGCCCTGTCCCTGCCGCGGCCCTGTCCCTGCCGCGGCCCTGTCCCTGCCATGGCCCTGTCCCTGCCACGGCCCTGTCCCTGCCACGG	.	PASS	RC=3.94;RPL=17;RAL=67;RCP=GGCCCTGTCCCTGCCAT;ALGNURL=http://orca.bu.edu/vntrview/index.php?db=VNTRPIPE_NA19240_ERX283215&ref=-175346020&isref=1&istab=1&ispng=1&rank=3	GT:SP:CGL	1/1:21:1
chr1	4825534	td175346547	AGAGAGACATGAGTGAAGAAGGAGAGACATGAGTGAAGAAGGAG	AGAGAGACATGAGTGAAGAAGGAGAGACATGAGTGAAGAAGGAGAGACATGAGTGAAGAAGGAG	.	PASS	RC=2.15;RPL=20;RAL=43;RCP=GAGAGACATGAGTGAAGAAG;ALGNURL=http://orca.bu.edu/vntrview/index.php?db=VNTRPIPE_NA19240_ERX283215&ref=-175346547&isref=1&istab=1&ispng=1&rank=3	GT:SP:CGL	1/1:27:1
chr1	5569871	td175346907	TGGATGGAGGAGGGAGGAGGGAGGAGGGAGGAGGG	TGGATGGAGGAGGGAGGAGGGAGGAGGGAGGAGGGAGGAGGG	.	PASS	RC=4.86;RPL=7;RAL=34;RCP=GGAGGGA;ALGNURL=http://orca.bu.edu/vntrview/index.php?db=VNTRPIPE_NA19240_ERX283215&ref=-175346907&isref=1&istab=1&ispng=1&rank=3	GT:SP:CGL	0/1:9,6:0,1
chr1	5804147	td175347041	ATTCTTCCCTCCCTCCCTCCCTTCCTCCCTCCCTCCCTTCCTTCTTCCCTCCCTCCCTTCCTTCTTCCCTCCCTCCCTCCCTTCCTCCCTCCCTCCCTTCCTCCCTCCCTCCCTTCCTTCTTCCCTCCCTCCCTCCCTTCCTTCTTCCCTCCCTCCCTCCCTTCCTCCCTCCCTCCCTCCCTTCCTCCCTCCCTCCCTTCCTTCTTCCCTCCCTCCCTTCCTTCCTTCCTCCCTCCCTTCCTTCCT	ATTCTTCCCTCCCTCCCTCCCTTCCTCCCTCCCTCCCTTCCTTCCTCCCTCCCTTCCTTCCTTTCTC	.	PASS	RC=12.25;RPL=20;RAL=245;RCP=TTCCTCCCTCCCTCCCTTCC;ALGNURL=http://orca.bu.edu/vntrview/index.php?db=VNTRPIPE_NA19240_ERX283215&ref=-175347041&isref=1&istab=1&ispng=1&rank=3	GT:SP:CGL	1/1:8:-9
chr1	6012614	td175347184	CCCCTGCCCCACCCACCCCTACCCTGCCCCACCCACCCCTACCCTGCCCCACCCACCCCTACCCTGCCCCACC	CCCCTGCCCCACCCACCCCTACCCGGCCCCACCCCCCCCTACCCTGCCCCACC	.	PASS	RC=3.60;RPL=20;RAL=72;RCP=CCCTGCCCCACCCACCCCTA;ALGNURL=http://orca.bu.edu/vntrview/index.php?db=VNTRPIPE_NA19240_ERX283215&ref=-175347184&isref=1&istab=1&ispng=1&rank=3	GT:SP:CGL	1/1:3:-1
chr1	6051981	td175347214	CCAGGGGGCAGGGGGCAGGGGGCAGGGGGCAGGGGGCAAAGGGCAAGGG	CCAGGGGGCAGGGGGCAGGGGGCAGGCGGCAAAGGGCAAGGG	.	PASS	RC=6.86;RPL=7;RAL=48;RCP=CAGGGGG;ALGNURL=http://orca.bu.edu/vntrview/index.php?db=VNTRPIPE_NA19240_ERX283215&ref=-175347214&isref=1&istab=1&ispng=1&rank=3	GT:SP:CGL	0/1:5,8:0,-1
chr1	6067560	td175347229	CGCGCCACCTCTGCGCCTCCTCCGCGCCTCCTCTGCGCC	CGTGGGGAGCCGCGCCACCTCTGCGCCTCCTCCGCGCCTCCTCCGCGCCTCCTCTG	.	PASS	RC=3.45;RPL=11;RAL=38;RCP=GCGCCTCCTCT;ALGNURL=http://orca.bu.edu/vntrview/index.php?db=VNTRPIPE_NA19240_ERX283215&ref=-175347229&isref=1&istab=1&ispng=1&rank=3	GT:SP:CGL	1/1:38:1
chr1	6085888	td175347251	GCAGCCCACCCCAGCACACAGCCGATCCCGGCACACAGCCGATCCCGGCACACAGCCGATCCCGGCACACAGCCGATCCCGGCACACAGCCGATCCCGGCACACAGCCGATCCCGGCACACAGCCGATCCCGGCACACAGCCGATCCCGGCACAC	GCAGCCCACCCCAGCACACAGCCGATCCCGGCACACAGCCGATCCCGGCACACAGCCGATCCCGGCACACAGCCGATCCCGGCACACAGCCGATCCCGGCACACAGCCGATCCCGGCACACAGCCGATCCCGGCACAC	.	PASS	RC=9.06;RPL=17;RAL=154;RCP=CAGCCGATCCCGGCACA;ALGNURL=http://orca.bu.edu/vntrview/index.php?db=VNTRPIPE_NA19240_ERX283215&ref=-175347251&isref=1&istab=1&ispng=1&rank=3	GT:SP:CGL	1/1:10:-1
chr1	6215110	td175347334	ACCACAGCCCACCCCCAAAACGCCCCAGCTTCCTGTCCACACCCACAGCCCACCCCCAAAACACCCAGCTTCCTGTCCACACCCACAGCCCACCCCCAAAACACCCAGCTTCCTGTCCACACCCACAGCCCACCCCCAAAACACCCCAGCTTCCTGTCCACAC	ACCACAGCCCACCCCCAAAACGCCCCAGCTTCCTGTCCACACCCACAGCCCACCCCCAAAACACCCAGCTTCCTGTCCACACCCACAGCCCACCCCCAAAACACCCCAGCTTCCTGTCCACAC	.	PASS	RC=4.00;RPL=40;RAL=162;RCP=CCACAGCCCACCCCCAAAACACCCAGCTTCCTGTCCACAC;ALGNURL=http://orca.bu.edu/vntrview/index.php?db=VNTRPIPE_NA19240_ERX283215&ref=-175347334&isref=1&istab=1&ispng=1&rank=3	GT:SP:CGL	1/1:4:-1
chr1	6799096	td175347648	ACACACACACACACGCACACACACACGCGCGCACACACACACGCGCACAAACACGCGCACGCACACACACGCACACACACACACGCACGCACACACACACACACGCACACACTCACACGCACACACGCACGCACACGCACGCACACACACACA	ACACACACACACACGCACACACACACGCGCGCACACACACACGCGCACAAACACACACGCACGCACACACACGCACACACACACGCACGCACACACACACACGCACACACACACACACGCACGCACACGCACGCACACACACACA	.	PASS	RC=10.86;RPL=14;RAL=152;RCP=CACACACACACACG;ALGNURL=http://orca.bu.edu/vntrview/index.php?db=VNTRPIPE_NA19240_ERX283215&ref=-175347648&isref=1&istab=1&ispng=1&rank=3	GT:SP:CGL	1/1:2:-1
chr1	7661998	td175348151	AGGGAGAGGGAGACCGTGGGGAGAGGGAGACTGTGGGGAGAGGGAGACCGTGGGGAGAGGGAGAGGGAGAGGGAGAGGGAGA	AAGAGGGGGAGAGGGAGACCGTGGGGAGAGGGAGACCGTGGGGAGAGGGA	.	SC	RC=4.72;RPL=17;RAL=81;RCP=GGGAGAGGGAGACCGTG;ALGNURL=http://orca.bu.edu/vntrview/index.php?db=VNTRPIPE_NA19240_ERX283215&ref=-175348151&isref=1&istab=1&ispng=1&rank=3	GT:SP:CGL	0/1:10,3:0,-2
chr1	7889933	td175348224	GCTACTACCGGTGCACTGTCCACGGGGTCACCTCCCAGGGAGAATCCATCCCATCCTACTGCCAGCGCTCTGTCCACAGGATCGCCTCCCATGAAGAATCCATCCCATCCTACTGCCAGCGCTCTGTCCACAGGATCGCCTCCCATGAAGAATCCATCCCATCCTACTGCCAGCACACTGTCCATGGGATTGCCTCCCAGCAGGACTCCATCCCATCCTACTGCCACTGTTCTGTCCACGGGGTCACCTCCCAG	GCTACTACCGGTGCACTGTCCACGGGGTCACCTCCCAGGGAGAATCCATCCCATCCTACTGCCAGCGCTCTGTCCACAGGATCGCCTCCCATGAAGAATCCATCCCATCCTACTGCCAGCACACTGTCCATGGGATTGCCTCCCAGCAGGACTCCATCCCATCCTACTGCCACTGTTCTGTCCACGGGGTCACCTCCCAG	.	PASS	RC=4.69;RPL=54;RAL=253;RCP=CTACTGCCAGCGCTCTGTCCACGGGATCGCCTCCCAGGAAGAATCCATCCCATC;ALGNURL=http://orca.bu.edu/vntrview/index.php?db=VNTRPIPE_NA19240_ERX283215&ref=-175348224&isref=1&istab=1&ispng=1&rank=3	GT:SP:CGL	1/1:2:-1
chr1	9015670	td175348880	ACCTTGCACGCCTCCTTTTAAGGCCCTTCCACGCCTCCTTTTAAGGCCCTTCC	ACCTTCCACGCCTCCTTTTAAGGCCCTTCCACGCCTCCTTTTAAGGCCCTTCCACGCCTCCTTTTAAGGCCCTTCCACGCCTCCTTTTAAGGCCCTTCC	.	PASS	RC=2.26;RPL=23;RAL=52;RCP=CCTTCCACGCCTCCTTTTAAGGC;ALGNURL=http://orca.bu.edu/vntrview/index.php?db=VNTRPIPE_NA19240_ERX283215&ref=-175348880&isref=1&istab=1&ispng=1&rank=3	GT:SP:CGL	0/1:15,14:0,2
chr1	9370132	td175349129	CCTGTGATGATGCCTCTGCACCTGCCGTGGGAAGGCCACAGAGTCTAGGGGCCATCTGTGATGATGCCTCTGCACCTGCCGTGGGAAGGCCACAGAGTCTAGGGGCCATCTGTGATGATGCTCCTGCACCTGCCGTGGGAAGGCCACAGAGTCTAGGG	CCTGTGATGATGCCTCTGCCCCTGCCGCGGGAAGGCCACAGAGTCTAGGGGCCATCTGTGATGAAGCTCCTGCACCTGCCGTGGGTAGGCCACAGAGTCTAGGG	.	PASS	RC=2.91;RPL=54;RAL=157;RCP=CTGTGATGATGCCTCTGCACCTGCCGTGGGAAGGCCACAGAGTCTAGGGGCCAT;ALGNURL=http://orca.bu.edu/vntrview/index.php?db=VNTRPIPE_NA19240_ERX283215&ref=-175349129&isref=1&istab=1&ispng=1&rank=3	GT:SP:CGL	1/1:6:-1
chr1	9444705	td175349167	CACCAGCAGGACTGTGACCAGCAGGACTGTGACCAGCAGGACTGTGA	CACCAGCAGGACTGTGACCAGCAGGACTGTGA	.	PASS	RC=3.07;RPL=15;RAL=46;RCP=ACCAGCAGGACTGTG;ALGNURL=http://orca.bu.edu/vntrview/index.php?db=VNTRPIPE_NA19240_ERX283215&ref=-175349167&isref=1&istab=1&ispng=1&rank=3	GT:SP:CGL	0/1:15,13:0,-1
chr1	11701739	td175350425	GCAGGGGAAGGTCCCAGGGGGCCTCGGATGGACATGGTCAGGGGAAGGTCCCAGGGGGCCTCGGATGGACATGGTCAGG	GCNGGGGAAGGTCCCAGGGGGCCTCGGATGGACATGGTCAGGGGAAGGTCCCAGGGGGCCTCGGATGGACATGGTCAGGGGAAGGTCCCAGGGGGCCTCGGATGGACATGGTCAG	.	PASS	RC=2.11;RPL=37;RAL=78;RCP=CAGGGGAAGGTCCCAGGGGGCCTCGGATGGACATGGT;ALGNURL=http://orca.bu.edu/vntrview/index.php?db=VNTRPIPE_NA19240_ERX283215&ref=-175350425&isref=1&istab=1&ispng=1&rank=3	GT:SP:CGL	1/1:19:1
chr1	11969605	td175350575	AGCCCCGCCGTGCCCCGCCGTGCCCCGCCGTGCCCCGCCGTGCCCCGCCATGC	AGCCCCGCCATGCCCCGCCGTGCCCCGCCGTGCCCCGCCGTGCCCCGCCGTGCCCCGCCATGC	.	PASS	RC=5.20;RPL=10;RAL=52;RCP=GCCCCGCCGT;ALGNURL=http://orca.bu.edu/vntrview/index.php?db=VNTRPIPE_NA19240_ERX283215&ref=-175350575&isref=1&istab=1&ispng=1&rank=3	GT:SP:CGL	1/1:2:1
chr1	12107303	td175350696	TACACACACGCACACACACACGCACACACACACATGCACACACACACATGCACACACACAC	TACACACACGCACACACACACGCACACACACACATGCACACACACAC	.	PASS	RC=4.29;RPL=14;RAL=60;RCP=ACACACGCACACAC;ALGNURL=http://orca.bu.edu/vntrview/index.php?db=VNTRPIPE_NA19240_ERX283215&ref=-175350696&isref=1&istab=1&ispng=1&rank=3	GT:SP:CGL	0/1:9,13:0,-1
chr1	12142001	td175350719	CCTCTTGCCTCACTTCCTGCTTCCCTTCTCTTGCCTCACTTCCTGCTTCCCTTCTCTTGCCTCACTTCCTGCTTCCCTTCTCTTGCCTCCCTTCCTGCTTCCCTTCTTTTCCCT	CCTCTTGCCTCACTTCCTGCTTCCCTTCTCTTGCCTCACTTCCTGCTTCCCTTCTCTTGCCTCCCTTCCTGCTTCCCTTCTTTTCCCT	.	PASS	RC=4.35;RPL=26;RAL=113;RCP=CTCTTGCCTCACTTCCTGCTTCCCTT;ALGNURL=http://orca.bu.edu/vntrview/index.php?db=VNTRPIPE_NA19240_ERX283215&ref=-175350719&isref=1&istab=1&ispng=1&rank=3	GT:SP:CGL	0/1:6,10:0,-1
chr1	12646982	td175350904	GCACTGCCTCTGATACACCCTCTTCACTGCCTCTGATACACCCTCTTCACTGCCTCTGATACACCCTCTTC	GCACTGCCTCTGATACCCCCTCTTCACTGCCTCTGATACACCCTCTTC	.	PASS	RC=3.04;RPL=23;RAL=70;RCP=CACTGCCTCTGATACACCCTCTT;ALGNURL=http://orca.bu.edu/vntrview/index.php?db=VNTRPIPE_NA19240_ERX283215&ref=-175350904&isref=1&istab=1&ispng=1&rank=3	GT:SP:CGL	0/1:9,9:0,-1
chr1	12675138	td175350927	ACAGAAGCCTCATTATAAAGTAGCTCCAGAAGCCTCATTATAAAGTAGCTCCAGAAGCCTCATTATAAAGTAGCTCCAG	ACAGAAGCCTCATTATAAAGTAGCTCCAGAAGCCTCATTATAAAGTAGCTCCAG	.	PASS	RC=3.12;RPL=25;RAL=78;RCP=CAGAAGCCTCATTATAAAGTAGCTC;ALGNURL=http://orca.bu.edu/vntrview/index.php?db=VNTRPIPE_NA19240_ERX283215&ref=-175350927&isref=1&istab=1&ispng=1&rank=3	GT:SP:CGL	1/1:20:-1
chr1	12962175	td175351035	CTCTCCCTCTCCCTCTCCCTCTCCCTCTCCCCACGGTCTCCCTCTCCCCACGGTCTCCCTCTCCCCACGGTCTCCCTCTCCC	CTCTCCCTCTCCCCACGGTCTCCCTCTCCCCACGGTCTCCCTCTCCCCACGGTCTCCCTCTCCC	.	SC	RC=4.67;RPL=17;RAL=81;RCP=TCTCCCTCTCCCCACGG;ALGNURL=http://orca.bu.edu/vntrview/index.php?db=VNTRPIPE_NA19240_ERX283215&ref=-175351035&isref=1&istab=1&ispng=1&rank=3	GT:SP:CGL	0/1:8,26:0,-1
chr1	13848608	td175351504	TTGCTGAGCAGTATTTCCGCTGTCATGACTGGCTGCTGAGCAGTATTTCCGCTGTCATGACTGGCTGCTGAGCAGTATTTCCGCTGTCATGACTGGCTGCTGAGCAGTATTTCCGCTGTCATGACTGGCTGCTGAGCAGTATTTCTGCTGTCATGACTGGCTGCTGAGCAGTATTTCCGCTGTCATGACTGGC	TTGCTGAGCAGTATTTCCGCTGTCATGACTGGCTGCTGAGCAGTATTTCCGCTGTCATGACTGGCTGCTGAGCAGCATTTCCGCTGTCATGACTGGCTGCTGAGCAGTATTTCTGCTGTCATGACTGGCTGCTGAGCAGTATTTCCGCTGTCATGACTGGC	.	PASS	RC=6.00;RPL=32;RAL=192;RCP=TGCTGAGCAGTATTTCCGCTGTCATGACTGGC;ALGNURL=http://orca.bu.edu/vntrview/index.php?db=VNTRPIPE_NA19240_ERX283215&ref=-175351504&isref=1&istab=1&ispng=1&rank=3	GT:SP:CGL	1/1:4:-1
chr1	13928461	td175351553	CGGTGGCTCATGCCTTTGGGTGGCTCATGCCTTTGGGTGGCTCATGCCTTTGGGTGGCTCATGCCTTTGGGTGGCTCATGCCTTTGGGTGGCTCAGCACTTTGGGTGGCTCA	CGGTGGCTCATGCCTTTGGGTGGCTCATGCCTTTGGGTGGCTCATGCCTTTGGGTGGCTCAGCACTTTGGGTGGCTCA	.	PASS	RC=6.50;RPL=17;RAL=111;RCP=GGTGGCTCATGCCTTTG;ALGNURL=http://orca.bu.edu/vntrview/index.php?db=VNTRPIPE_NA19240_ERX283215&ref=-175351553&isref=1&istab=1&ispng=1&rank=3	GT:SP:CGL	1/1:20:-2
chr1	15390186	td175352089	GTTCCCCTGAGCCCACATCCATGCCGCACACCCAAGGTGGAGAGGATTTATGCCACTTCCGCTGAGCCCACGTCCATACTGCACACCCAAGGCGGAGAGGATTTATGCCACTTCCGCTGAGCCCACATCCATGCCGCACACCCAAGGCGGAGAGGATTTATGCCACTTCCGCTGAGCCCACATCCATGCCGCACACCCAAGATGGAGAGGATTTATGCCACTTC	GTTCCCCTGAGCCCACATCCATGCCACACACCCAAGGTGGAGAGGATTTATGCCACTTCCGCTGAGCCCACGTCCATACTGCACACCCAAGGCGGAGAGGATTTATGCCACTTCCGCTGAGCCCACATCCATGCCGCACACCCAAGATGGAGAGGATTTATGCCACTTC	.	PASS	RC=4.05;RPL=55;RAL=223;RCP=TTCCGCTGAGCCCACATCCATGCCGCACACCCAAGGCGGAGAGGATTTATGCCAC;ALGNURL=http://orca.bu.edu/vntrview/index.php?db=VNTRPIPE_NA19240_ERX283215&ref=-175352089&isref=1&istab=1&ispng=1&rank=3	GT:SP:CGL	1/1:3:-1
chr1	15658132	td175352216	CAGGAAGGCAGGAAGGAAGGCAGGAGGGAAGGCAGGAGGGAAGGCAGGAAGGAAGGCAGGAGGGAAGGCAGGAAGGAAGGCAGGAGGGAAGGCAGGAAGGCAGGCAAGCAGGCAAGCAGGCAGGAAGGAAGGAAG	CAGGAAGGCAGGAAGGAAGGCAGGAGGGAAGGCAGGAAGGAAGGCAGGAGGGAAGGCAGGAAGGAAGGCAGGAGGGAAGGCAGGAAGGCAGGCAAGCAGGCAAGCAGGCAGGAAGGAAGGAAG	.	PASS	RC=11.17;RPL=12;RAL=134;RCP=AGGAAGGCAGGA;ALGNURL=http://orca.bu.edu/vntrview/index.php?db=VNTRPIPE_NA19240_ERX283215&ref=-175352216&isref=1&istab=1&ispng=1&rank=3	GT:SP:CGL	1/1:4:-1
chr1	15732435	td175352252	TCCAGTGCCCAGTGCCCAGTGCCCAGTGCCCAG	TCCAGTGCCCAGTGCCCAGTGCCCAG	.	PASS	RC=4.57;RPL=7;RAL=32;RCP=CCAGTGC;ALGNURL=http://orca.bu.edu/vntrview/index.php?db=VNTRPIPE_NA19240_ERX283215&ref=-175352252&isref=1&istab=1&ispng=1&rank=3	GT:SP:CGL	1/1:28:-1
chr1	16491854	td175352660	GAAGGAAGAAGGGAGGAAAGGAGGAAAGGAGGAAAGGAGGAA	GAAGGAAGAAGGGAGGAAAGGAGGAAAGGAGGAAAGGAGGAAAGGAGGAAAGGAGGAA	.	PASS	RC=5.12;RPL=8;RAL=41;RCP=AAGGAGGA;ALGNURL=http://orca.bu.edu/vntrview/index.php?db=VNTRPIPE_NA19240_ERX283215&ref=-175352660&isref=1&istab=1&ispng=1&rank=3	GT:SP:CGL	1/1:22:2
chr1	16528813	td175352693	AGGGGTGCCCGCCATGGGGACGGGGTGCCCATCATGGGGACGGGGTGCCTGTCATGGGGAGGGGGAGCC	AGGGGTGCCCGTCATGGGGACGGGGTGCCTGTCATGGGGAGGGGGAGCCT	.	PASS	RC=3.40;RPL=20;RAL=68;RCP=GGGGTGCCCGTCATGGGGAC;ALGNURL=http://orca.bu.edu/vntrview/index.php?db=VNTRPIPE_NA19240_ERX283215&ref=-175352693&isref=1&istab=1&ispng=1&rank=3	GT:SP:CGL	0/1:16,12:0,-1
chr1	16884222	td175352897	TTATGTATAGTATACGTATATGTGTATGTATATGTATATGTATATGTATATGTATATGTATATGTATATGTGTATGTGTATGTGTATGTGTATGTGTATGTGTATGTGTATGTATGTGTATGTGTATGTGTATATGTATATGTATATGTA	TTATGTATAGTATACGTATATGTGTATGTATATGTATATGTATATGTATATGTATATGTATATGTATATGTGTATGTGTATGTGTATGTGTATGTATGTGTATGTGTATGTGTATATGTATATGTATATGTA	.	PASS	RC=12.50;RPL=12;RAL=149;RCP=TATGTATATGTA;ALGNURL=http://orca.bu.edu/vntrview/index.php?db=VNTRPIPE_NA19240_ERX283215&ref=-175352897&isref=1&istab=1&ispng=1&rank=3	GT:SP:CGL	0/1:21,11:0,-1
chr1	16926754	td175352914	GCATGAAAGTGTATAATCATTAAAGTGTATAAT	GCATGAAAGTGTATAATCATTAAAGTATATAATTAAAGTGTATAAT	.	PASS	RC=2.00;RPL=16;RAL=32;RCP=CATGAAAGTGTATAAT;ALGNURL=http://orca.bu.edu/vntrview/index.php?db=VNTRPIPE_NA19240_ERX283215&ref=-175352914&isref=1&istab=1&ispng=1&rank=3	GT:SP:CGL	0/1:112,2:0,1
chr1	17027898	td175352958	CACGCACACAGCCGGGAGGGACGCACACAGCCGGGAGGGGGCTCGCACAGCCAGGAGGTGAC	CACGCACACAGCCGGGAGGGACGCACACAGCCGGGAGGGGCACACACAGCCGGGAGGGACGCACACAGCCCGGAGGGGGCTCGCACAGCCAGGAGG	.	PASS	RC=3.10;RPL=20;RAL=61;RCP=ACGCACACAGCCGGGAGGGG;ALGNURL=http://orca.bu.edu/vntrview/index.php?db=VNTRPIPE_NA19240_ERX283215&ref=-175352958&isref=1&istab=1&ispng=1&rank=3	GT:SP:CGL	0/1:18,28:0,2
chr1	17301894	td175353048	TAGCCCAGACAGAACCTGGCACGGGAGCCCGGACAGAACCTGGCACGGGAGCCCGGACAGAACCTGGCACTGGAGCCCAG	TAGCCCAGACAGAACCTGGCACGGGAGCCCGGACAGAACCTGGCACTGGAGCCC	.	PASS	RC=3.29;RPL=24;RAL=79;RCP=AGCCCAGACAGAACCTGGCACGGG;ALGNURL=http://orca.bu.edu/vntrview/index.php?db=VNTRPIPE_NA19240_ERX283215&ref=-175353048&isref=1&istab=1&ispng=1&rank=3	GT:SP:CGL	0/1:16,2:0,-1
chr1	17363168	td175353080	CATATATAAATATAAATATTTATATAAATATGAATATATAAATATAAATATTTATATAAATATGAATATATAAATATAAATATTTATATAAATATGAATATATAAATATAAATACATATATAAATAT	CATATATAAATATAAATATTTATATAAATATGAATATATAAATATAAATATTTATATAAATATGAATATATAAATATAAATACATATATAAATAT	.	PASS	RC=3.94;RPL=32;RAL=126;RCP=ATATATAAATATAAATATTTATATAAATATGA;ALGNURL=http://orca.bu.edu/vntrview/index.php?db=VNTRPIPE_NA19240_ERX283215&ref=-175353080&isref=1&istab=1&ispng=1&rank=3	GT:SP:CGL	0/1:7,20:0,-1
chr1	18427713	td175353592	TCCCTCCCTCCCTCCTTCTTCTCCCTCCCCTCCCTCCCCTCCCT	TCCTCCCTCCCTCCCTCCCTCCTTCTTCTCCCTCCCCTCCCTCCCCTCCCT	.	PASS	RC=4.89;RPL=9;RAL=43;RCP=CCCTCCCTC;ALGNURL=http://orca.bu.edu/vntrview/index.php?db=VNTRPIPE_NA19240_ERX283215&ref=-175353592&isref=1&istab=1&ispng=1&rank=3	GT:SP:CGL	1/1:5:1
chr1	18442308	td175353623	GAAGACAGGAAGGAAGGAAGGAAGGAAGGAAGAAAGAAAGAAAGAAAGAAAGAAAGAAAGAAAGAAAGAAAGAAAGAAAGAAAGAAAGAA	GAAGACAGGAAGGAAGGAAGGAAGAAAGAAAGAAAGAAAGAAAGAAAGAAAGAAAGAAAGAAAGAAAGAA	.	PASS	RC=11.12;RPL=8;RAL=89;RCP=AAGAAAGA;ALGNURL=http://orca.bu.edu/vntrview/index.php?db=VNTRPIPE_NA19240_ERX283215&ref=-175353623&isref=1&istab=1&ispng=1&rank=3	GT:SP:CGL	0/1:4,11:0,-2
chr1	18656989	td175353692	AGCTGGAGGAAGGGGCAGGGGCGAGAGAGAAGGGAAGGTGGGAGACATGGCTGGAGGAAGGGGCAGGGGCGTGGGAGAAGGGAAGGTGGGAGACATGGCTGGAGGAAGGGGCAGGGGCGTGGGAGAAGGGAAGGTGGGAGACATGGCTGGAGGAAGGGGCAGGGACATGGGATAAGGGAAGGTGGAAGACATAGCTAGAG	AGCTGGAGGAAGGGGCAGGGGCGAGAGAGAAGGGAAGGTGGGAGACATGGCTGGAGGAAGGGGCAGGGGCGTGGGAGAAGGGAAGGTGGGAGACATAGCTAGAG	.	PASS	RC=4.15;RPL=48;RAL=199;RCP=GCTGGAGGAAGGGGCAGGGGCGTGGGAGAAGGGAAGGTGGGAGACATG;ALGNURL=http://orca.bu.edu/vntrview/index.php?db=VNTRPIPE_NA19240_ERX283215&ref=-175353692&isref=1&istab=1&ispng=1&rank=3	GT:SP:CGL	1/1:8:-2
chr1	19038620	td175353926	GGTGTGAACTGATGGTCAGTGTGAATTGATGGTCAGTGTGAACTGACGGTC	GGTGTGAACTGATGGTCAGTGTGAATTGATGGTCAGTGTGAATTGATGGTCAGTGTGAACTGACGGTC	.	PASS	RC=2.94;RPL=17;RAL=50;RCP=GTGTGAACTGATGGTCA;ALGNURL=http://orca.bu.edu/vntrview/index.php?db=VNTRPIPE_NA19240_ERX283215&ref=-175353926&isref=1&istab=1&ispng=1&rank=3	GT:SP:CGL	0/1:19,10:0,1
chr1	21783843	td175355222	ATATATATATATATGTATGTATATATATGTATGTATATATATGTATGTATATATATGCATGTGTATATATATGTGTGTTTATATATGT	ATATATATATATATGTATGTATATATATGTATGTATATATATGCATGTGTATATATATGTGTGTTTATATATGT	.	PASS	RC=6.19;RPL=14;RAL=87;RCP=TATGTATATATATG;ALGNURL=http://orca.bu.edu/vntrview/index.php?db=VNTRPIPE_NA19240_ERX283215&ref=-175355222&isref=1&istab=1&ispng=1&rank=3	GT:SP:CGL	0/1:7,17:0,-1
chr1	22757738	td175355745	CATATACAATATTGTATATATTGAATATATACAATATTGTATATATTGAATATATTGAATATACAGTATAT	CATATACAATATTGTATATATTGAATATATACAATATTGTATATATTGAATATATACAATATTGTATATATTGAATATATACAATATTGTATATATTGAATATATACAATATTGTATATATTGAATATATTGAATAT	.	PASS	RC=2.74;RPL=25;RAL=70;RCP=ATATACAATATTGTATATATTGAAT;ALGNURL=http://orca.bu.edu/vntrview/index.php?db=VNTRPIPE_NA19240_ERX283215&ref=-175355745&isref=1&istab=1&ispng=1&rank=3	GT:SP:CGL	1/1:2:2
chr1	24529601	td175356665	TCCCACACACCCCTGCTGCCCACACATCCCTGCTGCCCACACACCCCTGCTGCCCACACACCCCTGCTGCCCACACACCCCTGCTGC	TCCCACACCCCCCTGCTGCCCACACACCCCTGCTGCCCACACACCCCTGCTGCCCACACACCCCTGCTGC	.	PASS	RC=5.06;RPL=17;RAL=86;RCP=CCCACACACCCCTGCTG;ALGNURL=http://orca.bu.edu/vntrview/index.php?db=VNTRPIPE_NA19240_ERX283215&ref=-175356665&isref=1&istab=1&ispng=1&rank=3	GT:SP:CGL	1/1:18:-1
chr1	26134780	td175357466	CTGGGCTGCGCCTGGGTGGGCTGTGCCTGGGTGGGCTGTGCCTGGGTGGGCTGTGCCTGGGTGGGCTGTGCCTGGGTGGGCTG	CTGGGCTGCGCCTGGGTGGGCTGTGCCTGGGTGGGCTG	.	PASS	RC=5.47;RPL=15;RAL=82;RCP=TGGGCTGTGCCTGGG;ALGNURL=http://orca.bu.edu/vntrview/index.php?db=VNTRPIPE_NA19240_ERX283215&ref=-175357466&isref=1&istab=1&ispng=1&rank=3	GT:SP:CGL	1/1:30:-3
chr1	26265573	td175357512	ATATATATCTATATATCTATATATCTATATATCTATATATCTATATATCTATATAT	ATATATATCTATATATCTATATATCTATATATCTATATATCTATATATCTATATATCTATATA	.	PASS	RC=6.88;RPL=8;RAL=55;RCP=TATATATC;ALGNURL=http://orca.bu.edu/vntrview/index.php?db=VNTRPIPE_NA19240_ERX283215&ref=-175357512&isref=1&istab=1&ispng=1&rank=3	GT:SP:CGL	0/1:15,15:0,1
chr1	27616451	td175358352	CAGAGAGAGACCGTGGAAAGAGAGGGAGAGGGAGACCGTGGAAAGAGAGGGAGAGGGAGACCGTGGGGAGAGGGAGAGGGAGACCGTGG	CAGAGGGAGACCCTGGAAAGAGAGGGAGAGGGAGACCGTGGGGAGAAGGAGGGAGAGAGAG	.	SC	RC=3.60;RPL=25;RAL=88;RCP=AGAGGGAGACCGTGGAAAGAGAGGG;ALGNURL=http://orca.bu.edu/vntrview/index.php?db=VNTRPIPE_NA19240_ERX283215&ref=-175358352&isref=1&istab=1&ispng=1&rank=3	GT:SP:CGL	0/1:15,3:0,-1
chr1	30243496	td175359616	TACATATGAATATATATTTATATATAAAACATGTGAATATATATTCATATATAAAACATACATGTGAATATACACATATAAAACATATTCATATATAAAACATGTGAATATATATTCATATATAAAACATATGTGAATATTCATATATAAAACATATATGTGTATATATATAAAACATATGTGAATATATATTTATATATAAAACATATATGTGAATATA	TACATATGAATATATATTTATATATAAAACATGTGAATATATATTCATATATAAAACATACATGTGAATATACACATATAAAACATATTCATATATAAAACATGTGAATATATTCATATATAAAACATATGTGAATATA	.	PASS	RC=2.99;RPL=71;RAL=219;RCP=ACATATAAAACATATTTATATATAAAACATGTGAATATATATTCATATATAAAACATACATGTGAATATAC;ALGNURL=http://orca.bu.edu/vntrview/index.php?db=VNTRPIPE_NA19240_ERX283215&ref=-175359616&isref=1&istab=1&ispng=1&rank=3	GT:SP:CGL	0/1:5,6:0,-1
chr1	30553120	td175359728	GGTGAGGATGATACCATGGAGGGCGTGAGGATGATACCATGGAGGGCGTGAGGATGATACCACAGAGGGTGTGAGGATGA	GGTGAGGATGATACCATGGAGGGCGTGAGGATGATACCACAGAGGGTGTGAGGATGA	.	PASS	RC=3.43;RPL=23;RAL=79;RCP=GTGAGGATGATACCATGGAGGGC;ALGNURL=http://orca.bu.edu/vntrview/index.php?db=VNTRPIPE_NA19240_ERX283215&ref=-175359728&isref=1&istab=1&ispng=1&rank=3	GT:SP:CGL	0/1:12,10:0,-1
chr1	30664243	td175359761	TCATCAGAGCAGCAATCCCTCCCATTATAGCAGTGACCACACCCATCAGAGCAGCAGCCCCTCCCACTATAGCAGTGACCACACCCATCAGAGCAGCAGCCCCTCCCACTATAGCAGTGACCACGCCCATCAGAGCAGCACCCCTCCCATTATAGCAGTGACCACACCCATCAGAGCAGCAGCCCCTCCCATTATAGCAGTGGCCATGCCCACCAGAGGAGCAGCCCCTCCCATTATAGCAGTGGCCACACCCAGCAGA	TCATCAGAGCAGCAATCCCTCCCATTATAGCAGTGACCACACCCATCAGAGCAGCAGCCCCTCCCACTATAGCAGTGGCCATGCCCACCGGAGGAGCAGCCCCTCCCATTATAGCAGTGGCCACACCCAGCAGA	.	PASS	RC=6.17;RPL=42;RAL=258;RCP=CATCAGAGCAGCAGCCCCTCCCATTATAGCAGTGACCACACC;ALGNURL=http://orca.bu.edu/vntrview/index.php?db=VNTRPIPE_NA19240_ERX283215&ref=-175359761&isref=1&istab=1&ispng=1&rank=3	GT:SP:CGL	1/1:5:-3
chr1	31562856	td175360234	AGGCCAGGGGCCAGGGGCCAGGGGCCAGGGGCCAGGGGC	AGGCCGGGGGCCAGGGGCCAGGGGCCAGGGGC	.	PASS	RC=5.43;RPL=7;RAL=38;RCP=GGCCAGG;ALGNURL=http://orca.bu.edu/vntrview/index.php?db=VNTRPIPE_NA19240_ERX283215&ref=-175360234&isref=1&istab=1&ispng=1&rank=3	GT:SP:CGL	0/1:15,25:0,-1
chr1	31942677	td175360458	ATCTCTCTCTCTCTCTCTCTGAATTCCTCTGTCTCTTTCCCTCTCTCTCTGACTTCCTCTGTCTCTTTCCCTCTCTCTCTCTCTGACTTCCTCTGTC	ATTTGTTTTGTACTCTTTCCCTTTTCCTCTCCCTGTCTCTCTCTCTCTCTCTCTGAATTCCTCTGTCTCTTTCTCTCTCTCTCTGACTTCCTCTGTCTCTTTCCCTCTCTCTCTGTCTTCCTCTGTCTCTTTCCCTCTCTCTCT	.	PASS	RC=3.00;RPL=32;RAL=96;RCP=TCTTTCTCTCTCTCTCTCTGACTTCCTCTGTC;ALGNURL=http://orca.bu.edu/vntrview/index.php?db=VNTRPIPE_NA19240_ERX283215&ref=-175360458&isref=1&istab=1&ispng=1&rank=3	GT:SP:CGL	1/1:2:1
chr1	34493441	td175361657	CTGGGCAGACAGCCCTACATGGGCAGACAGCCCTACATGGGCAGAGCAGGACATGGGCAGACA	CTGGGCAGACAGCCCTACATGGGCAGAGCAGGACATGGGCAGACA	.	PASS	RC=3.56;RPL=18;RAL=62;RCP=TGGGCAGACAGCCCTACA;ALGNURL=http://orca.bu.edu/vntrview/index.php?db=VNTRPIPE_NA19240_ERX283215&ref=-175361657&isref=1&istab=1&ispng=1&rank=3	GT:SP:CGL	0/1:18,14:0,-1
chr1	35668513	td175362113	CTATATATGTATATATATGTATATATATGTATATATGTATATATATGTATATATGTATATATATGTATATATGTATATATGTATATATGTATATATATGTGTATATATATGTATATATGTATATATATATA	CTATATATGTATATATATGTATATATGTATATATATGTATATATATGTATATATGTATATATGTATATATGTATATATGTATATATATGTATATATGTATATATGTATATATATGTGTATATATATATGTATATATGTATATATATATA,CTATATATGTATATATATGTATATATATGTATATATGTATATATATGTATATATGTATATATGTATATATGTATATATGTATATATGTATATATGTATATATATGTATATATGTATATATGTATATATATATGTGTATATATATGTATATATGTATATATAT	.	PASS	RC=7.20;RPL=18;RAL=130;RCP=TATATATATGTATATATG;ALGNURL=http://orca.bu.edu/vntrview/index.php?db=VNTRPIPE_NA19240_ERX283215&ref=-175362113&isref=1&istab=1&ispng=1&rank=3	GT:SP:CGL	1/2:12,5:1,2
chr1	36042529	td175362353	CGCGGGACCCCAGCGCCAGCGGGACCCCAGCGCCAGCGGGACCCCAGCGCCAGCGGGACCCCAGCGCCAGCGGGACCCCAGCGCCAGCGGGACCCCAGCGCCAGCGGGACCCCAGCGCCAGCGGG	CGCGGGACCCCAGCGCCAGCGGGACCCCAGCGCCAGCGGGACCCCAGCGCCAGCGGGACCCCAGCGCCAGCGGGACCCCAGCGCCAGCGGGACCCCAGCGCCAGCGGG	.	PASS	RC=7.29;RPL=17;RAL=124;RCP=GCGGGACCCCAGCGCCA;ALGNURL=http://orca.bu.edu/vntrview/index.php?db=VNTRPIPE_NA19240_ERX283215&ref=-175362353&isref=1&istab=1&ispng=1&rank=3	GT:SP:CGL	0/1:3,12:0,-1
chr1	36236067	td175362452	CACACACACACATATGTACACACATATATACATACACATATATACACATACA	CACACACACATATGTACACACATATGTACACACATATATACATACACATATATACACATACACATGTA	.	PASS	RC=3.64;RPL=14;RAL=51;RCP=ACACACACATATAT;ALGNURL=http://orca.bu.edu/vntrview/index.php?db=VNTRPIPE_NA19240_ERX283215&ref=-175362452&isref=1&istab=1&ispng=1&rank=3	GT:SP:CGL	1/1:8:1
chr1	37528201	td175363055	GCAAAGGTGGCCTTTGCCCAAAGGTGGCCTTCGCCAAAAGGTGGCCTTCGCCCAAAGGTGTCCTTCGCCCAAAGTGGCCTTTGCCCAAAGGT	GCAAAGGTGGCCTTTGCCCAAAGGTGGCCTTCGCCAAAAGGTGGCCTTCACCCAAAGATGGCCTTCGCCCAAAGGTGTCCTTCGCCCAAAGTGGCCTTTGCCCAAAGGT	.	PASS	RC=5.41;RPL=17;RAL=91;RCP=CAAAGGTGGCCTTCGCC;ALGNURL=http://orca.bu.edu/vntrview/index.php?db=VNTRPIPE_NA19240_ERX283215&ref=-175363055&isref=1&istab=1&ispng=1&rank=3	GT:SP:CGL	0/1:17,4:0,1
chr1	37593858	td175363079	GCTCCACAGGCTACAGTTCCCACTCCCCGCCACTCCGCGGGCTACAGTTCCCACTCCCCGCCACTCCATGAGCTACAGTTACCACTCCCTGCCACT	GCTCCACAGGCTACAGTTCCCACTCCCCGCCACTCCGCGGGCTACAGTTCCCACTCCCCGCCACTCCGCGGGCTACAGTTCCCACTCCCCGCCACTCCGCGGGCTACAGTTCCCACTCCCCGCCACTCCATGAGCTACAGTTACCACTCCCTGCCACT	.	PASS	RC=3.06;RPL=31;RAL=95;RCP=CTCCACGGGCTACAGTTCCCACTCCCCGCCA;ALGNURL=http://orca.bu.edu/vntrview/index.php?db=VNTRPIPE_NA19240_ERX283215&ref=-175363079&isref=1&istab=1&ispng=1&rank=3	GT:SP:CGL	1/1:3:2
chr1	37967707	td175363243	ATTGACAGAGAAGATACATGTTGACAGAGAAGATACATGTTGACAGAGAAGATACAT	ATTGACAGAGAAGATACATGTTGACAGAGAAGATACAT	.	PASS	RC=2.95;RPL=19;RAL=56;RCP=TTGACAGAGAAGATACATG;ALGNURL=http://orca.bu.edu/vntrview/index.php?db=VNTRPIPE_NA19240_ERX283215&ref=-175363243&isref=1&istab=1&ispng=1&rank=3	GT:SP:CGL	0/1:13,16:0,-1
chr1	39004393	td175363650	TTAATTAATATATAATTAATTAATATAATTAATATATAAT	TTAATTAATATATAATTAATTAATATAATTAATATATAATATATATAAT	.	PASS	RC=3.31;RPL=11;RAL=39;RCP=TAATTAATATA;ALGNURL=http://orca.bu.edu/vntrview/index.php?db=VNTRPIPE_NA19240_ERX283215&ref=-175363650&isref=1&istab=1&ispng=1&rank=3	GT:SP:CGL	0/1:20,27:0,1
chr1	40285127	td175364273	GTGGTGGGAGGACGCCTTTGTTGGTGGGAGGACGCCTTTGTTGGTGGGAGGACGCCTTTGTTGGTGGGAAGACGCCTTTGTTGGTGGGAGGATGCCTTTGTTGGTGGGAGGACGCCTTTGTTGGTGGGAGGATGCCTTTGTTG	GTGGTGGGAGGACGCCTTTGTTGGTGGGAGGACGCCTTTGTTGGTGGGAGGACGCCTTTGTTGATGGGAGGACGCCTTTGTTGGTGGGAAGACGCCTTTGTTGGTGGGAGGATGCCTTTGTTGGTGGGAGGACGCCTTTGTTGGTGGGAGGATGCCTTTGTTG	.	PASS	RC=7.10;RPL=20;RAL=142;RCP=TGGTGGGAGGACGCCTTTGT;ALGNURL=http://orca.bu.edu/vntrview/index.php?db=VNTRPIPE_NA19240_ERX283215&ref=-175364273&isref=1&istab=1&ispng=1&rank=3	GT:SP:CGL	0/1:4,2:0,1
chr1	40493100	td175364379	GATATATATGTGTGTGTATATATATATGTGTATATATATGTGTATATATATGTGTGTATATATATGTGTGTGTATATATATATATATATATA	GATATATATGTGTGTGTATATATATGTGTATATATATGTGTGTATATATATGTGTGTGTGTATATATATATATATATAT	.	PASS	RC=6.50;RPL=14;RAL=91;RCP=ATATATATATGTGT;ALGNURL=http://orca.bu.edu/vntrview/index.php?db=VNTRPIPE_NA19240_ERX283215&ref=-175364379&isref=1&istab=1&ispng=1&rank=3	GT:SP:CGL	0/1:13,14:0,-1
chr1	40598250	td175364427	AATAACAATAAATATAAATTTTATATTTATTATAAAAATAAATATAAATTTTATATTTATTATAAAAATAAATATAAATTT	AATAACAATAAATATAAATTTTATATTTATTATAAAAATAAATATAAATTTTATATTTATAATAAAAAAAAATATAAATTTTATATTTATTATAAAAATAAATATAAATTT	.	PASS	RC=2.67;RPL=30;RAL=80;RCP=ATAAAAATAAATATAAATTTTATATTTATT;ALGNURL=http://orca.bu.edu/vntrview/index.php?db=VNTRPIPE_NA19240_ERX283215&ref=-175364427&isref=1&istab=1&ispng=1&rank=3	GT:SP:CGL	0/1:15,18:0,1
chr1	44235882	td175365881	TGAGGAGAGGAGAGGGGAGGGGAGGAGAGGAGAGGGGAGGGGAGGAGAGGAGAGGGGAGGGGAGGAGAGG	TGAGGAGAGGAGAGGGGAGGGGAGGAGAGGAGAGGGGAGGGAAGGAGAGG	.	PASS	RC=3.45;RPL=20;RAL=69;RCP=GAGGAGAGGAGAGGGGAGGG;ALGNURL=http://orca.bu.edu/vntrview/index.php?db=VNTRPIPE_NA19240_ERX283215&ref=-175365881&isref=1&istab=1&ispng=1&rank=3	GT:SP:CGL	0/1:3,13:0,-1
chr1	47804167	td175367385	TTCTCCTTCCTTCCTTCCTTCCCTCCCTCCCTCCCTCTCTCCTTCCCTCCCTCCCTCTCTCCTTCCCTCCCTCCCTCTCTCCTTCCCTCCCTCCCTC	TTCTCCTTCCTTCCTTCCTTCCTTCCCTCCCTCCCTCCCTCTCTCCTTCCCTCCCTCCCTCTCTCCTTCCCTCCCTCCCTC	.	PASS	RC=5.00;RPL=20;RAL=96;RCP=TCTCCTTCCCTCCCTCCCTC;ALGNURL=http://orca.bu.edu/vntrview/index.php?db=VNTRPIPE_NA19240_ERX283215&ref=-175367385&isref=1&istab=1&ispng=1&rank=3	GT:SP:CGL	0/1:5,8:0,-1
chr1	48174099	td175367552	TGTGCCCAGGAGCCTGGACAAGGGATGCCGTGCCCAGCAGCCTGGACAAGGGATGCCGTGCCCAGGAGCCTGGACAAGGGATGCCGTGCCCAGGAGCCTGGACAAGGGATGCCGTGCCCAGGAGCCTGGACAAGGGATGCCGTGCCCAGGAGCCTGGACAAGGGATGCCGTGCCCAGGAGCCTGGACAAGGGATGCCGTGCCCAGG	TGTGCCCAGGAGCCTGGACAAGGGATGCCGTGCCCAGCAGCCTGGACGAGGGATGCCGAGCCCCGGAGCCTGGACAAGGGATGCCGAGCCCAAGAGCCAGGACAAGGGATGTCGTGCCGCAGG,TGTGCCCAGGAGCCTGGACAAGGGATGCCGTGCCCAGCAGCCTGGACAAGGGATGCCGTGCCCAGGAGCCTGGACAAGGGATGCCGTGCCCAGGAGCCTGGACAAGGGATGCCGTGCCCAGGAGCCTGGACAAGGGATGCCGTGCCCAGGAGCCTGGACAAGGGATGCCGTGCCCAGG	.	PASS	RC=7.32;RPL=28;RAL=205;RCP=GTGCCCAGGAGCCTGGACAAGGGATGCC;ALGNURL=http://orca.bu.edu/vntrview/index.php?db=VNTRPIPE_NA19240_ERX283215&ref=-175367552&isref=1&istab=1&ispng=1&rank=3	GT:SP:CGL	1/2:11,2:-3,-1
chr1	49516266	td175368041	CTCCTTGCCTTTTTAAATGCTATTCCTTGCCTTTTTAAATGCTATTCCTTGCCTTTTTAAATGCTATTCC	CTCCTTGCCTTTTTAAATGCTATTCCTTACCTTTTTAAATGCTATTCC	.	PASS	RC=3.14;RPL=22;RAL=69;RCP=TCCTTGCCTTTTTAAATGCTAT;ALGNURL=http://orca.bu.edu/vntrview/index.php?db=VNTRPIPE_NA19240_ERX283215&ref=-175368041&isref=1&istab=1&ispng=1&rank=3	GT:SP:CGL	0/1:18,23:0,-1
chr1	51204925	td175368605	TATATGTGCATGTGTACATGTGCATACATATACATATGTACATGTGTACACGTACATGCATATACATGTGTACATGTGTACACGTACATGCATATACATGTGTACATGTGTACACGTACATACATATACATAT	TATATCTGCATGTGTACATGTGCATACATATACATATGTACATGTGTACACGTACATGCATATACATGTGTACATGTGTACACGTACATGCATATACATGTGTACATGTGTACACGTACATGCATATACATGTGTACATGTGTACACGTACATACATATACATAT	.	PASS	RC=4.12;RPL=32;RAL=132;RCP=ATATGTACATGTGTACACGTACATACATATAC;ALGNURL=http://orca.bu.edu/vntrview/index.php?db=VNTRPIPE_NA19240_ERX283215&ref=-175368605&isref=1&istab=1&ispng=1&rank=3	GT:SP:CGL	0/1:16,9:0,1
chr1	52318240	td175369109	ATTTATAGTTTTTTTAATAGTTTTATATATAGTTTTTTATAGTTTTTT	ACTATATAGTTTTTAATAGTTTTATATATTTATAGTTTTTTTAATAGTTTTATATATAGTTTTTTATAGTT	.	PASS	RC=4.23;RPL=11;RAL=47;RCP=TTTATAGTTTT;ALGNURL=http://orca.bu.edu/vntrview/index.php?db=VNTRPIPE_NA19240_ERX283215&ref=-175369109&isref=1&istab=1&ispng=1&rank=3	GT:SP:CGL	1/1:6:1
chr1	52535953	td175369213	GATTTGGTATAATAGTTCATTGGTATAATAGTTCATTTGGTATAATAGTTCATTTGGTATAATAGTTCATT	GGTTAATTTATTTGGTATAATATTTCATTGGTATAATAGTTCATTTGGATTAATAGTT	.	PASS	RC=4.18;RPL=17;RAL=70;RCP=ATTTGGTATAATAGTTC;ALGNURL=http://orca.bu.edu/vntrview/index.php?db=VNTRPIPE_NA19240_ERX283215&ref=-175369213&isref=1&istab=1&ispng=1&rank=3	GT:SP:CGL	0/1:16,21:0,-1
chr1	54174991	td175369964	GTATAAATATACACATATATATACATATATACATATATATACATATACATATATATATACATATATACATATATATACATATACATATATATATACACACACACA	GTATAAATATACACATATATATACATATATACATATATATACATATACATATACATATATATATACATATATACATATATATACATATACATATATATATACATATATACATATATATACATATACATATATATATACACACACACA	.	PASS	RC=5.78;RPL=18;RAL=104;RCP=TATACATATACACATATA;ALGNURL=http://orca.bu.edu/vntrview/index.php?db=VNTRPIPE_NA19240_ERX283215&ref=-175369964&isref=1&istab=1&ispng=1&rank=3	GT:SP:CGL	1/1:5:2
chr1	54204831	td175369974	GCGCAGCAGCCCCCGCAGCCGCCGCAGCCGCCGCCGCCGCCGC	GCGCAGCAGCCCCCGCAGCCGCCGCAGCCGCCGC	.	PASS	RC=4.67;RPL=9;RAL=42;RCP=CGCCGCAGC;ALGNURL=http://orca.bu.edu/vntrview/index.php?db=VNTRPIPE_NA19240_ERX283215&ref=-175369974&isref=1&istab=1&ispng=1&rank=3	GT:SP:CGL	0/1:3,11:0,-1
chr1	55974722	td175370621	TATTAATTACAGTCATGTAATTAATTGCATTAATTACAGTCATGTAATTAATTGCATTAATTACAGTCATGTAATTAATTGCATTAATTACAGTCATGTAATTAATTGCATTAATTACAGTCATGTAATTAATTGCATTAATTACAGTCATGTAATTAATTGCATTAATTACAG	TATTAATTACAGTCATGTAATTAATTGCATTAATTACAGTCATGTAATTAATTGCATTAATTACAGTCATGTAATTAATTGCATTAATTACAGTCATGTAATTAATTGCATTAATTACAG	.	PASS	RC=6.41;RPL=27;RAL=173;RCP=ATTAATTACAGTCATGTAATTAATTGC;ALGNURL=http://orca.bu.edu/vntrview/index.php?db=VNTRPIPE_NA19240_ERX283215&ref=-175370621&isref=1&istab=1&ispng=1&rank=3	GT:SP:CGL	1/1:23:-2
chr1	59762309	td175371915	AGGCCGCGCTTTACAGGGGCCGCGCTTTACAGGGGCCGCGCTTTACAGGGGCCGCGCTTTACAGGGGCCGCGCTTTACAGGGGCCGCGCTTTACAGGGGCCGCGCTTTACAGGGGCCGCGCTTTACAGGGGCCGCGC	AGGCCGTGCTTTACAGGGGCCGCGCTTTACAGGGGCCGCGCTTTACAGGGGCCGCGCTTTACAGGGGCCGCGCTTTACAGGGGCCGCGCCTTACAGGGGCCGCGCTTTACAGGGGCCGCGCTTTACAGGGGCCGCGCTTTACAGGGGCCGCGC	.	PASS	RC=8.50;RPL=16;RAL=136;RCP=GGCCGCGCTTTACAGG;ALGNURL=http://orca.bu.edu/vntrview/index.php?db=VNTRPIPE_NA19240_ERX283215&ref=-175371915&isref=1&istab=1&ispng=1&rank=3	GT:SP:CGL	1/1:5:1
chr1	64932138	td175373788	CATATATACACATATGTATATATACATATATACACGTATACATATACACACATGCATATATATGTATATGTATTTGTATATATACACACACGCATATATATGTATATGTATTTATATA	NTATACATATACACACATGCATATATATGTATATGTATTTGTATATATACACACACGCATATATATGTATATGTATTTATATA	.	PASS	RC=3.08;RPL=38;RAL=117;RCP=ATATATACACACATGCATATATATGTATATGTATTTAT;ALGNURL=http://orca.bu.edu/vntrview/index.php?db=VNTRPIPE_NA19240_ERX283215&ref=-175373788&isref=1&istab=1&ispng=1&rank=3	GT:SP:CGL	0/1:17,3:0,-1
chr1	65079033	td175373843	GTAAAAATATAAAAATATAAAAAAATAAAAATATAAATATAAAAA	GTAAAAATATAAAAATATAAAAATATAAATATAAAAA	.	PASS	RC=5.75;RPL=8;RAL=44;RCP=TAAAAATA;ALGNURL=http://orca.bu.edu/vntrview/index.php?db=VNTRPIPE_NA19240_ERX283215&ref=-175373843&isref=1&istab=1&ispng=1&rank=3	GT:SP:CGL	1/1:39:-1
chr1	66156771	td175374233	AAGCAGCCTTCAACTGTGCTGAGCAGCCTTCAACTGTGCTGAGCAGCCTTCAACTGTGCTGAGCAGCCTTCAACTGTGCTGAGCAGCCT	AAGCAGCCTTCAACTGTGCTGAGCAGCCTTCAACTGTGCTGAGCAGCCT	.	PASS	RC=4.40;RPL=20;RAL=88;RCP=AGCAGCCTTCAACTGTGCTG;ALGNURL=http://orca.bu.edu/vntrview/index.php?db=VNTRPIPE_NA19240_ERX283215&ref=-175374233&isref=1&istab=1&ispng=1&rank=3	GT:SP:CGL	1/1:38:-2
chr1	70908726	td175375864	TATGGAAACCTTAATACTATTAAGATGTAAATCTTAATACTATTAAGATGCAAATCTTAATACTATTAAGATGCAAATCTTAATAGTATT	TATGGAAACCTTAATACTATTAAGATGCAAATCTTAATACTATTAAGATGCAAATCTTAATAGTATT	.	PASS	RC=3.87;RPL=23;RAL=89;RCP=ATGCAAATCTTAATACTATTAAG;ALGNURL=http://orca.bu.edu/vntrview/index.php?db=VNTRPIPE_NA19240_ERX283215&ref=-175375864&isref=1&istab=1&ispng=1&rank=3	GT:SP:CGL	0/1:18,24:0,-1
chr1	71090347	td175375918	TTATGTAGTTGTATATATATATACTTTATATATATACATATGTGTGTGTATATATATATACTTTATATATATACATATGTGTGTGTGTATATAGATACTTTATATATATATACATATGTGTGTGTGTATATATATA	TTATGTAGTTGTATATATATATACTTTATATATATACATATGTGTGTGTGTATATAGATACTTTATATATATATACATATGTGTGTGTGTATATATATA	.	PASS	RC=3.58;RPL=37;RAL=135;RCP=TATGTGTGTGTATATATATATACTTTATATATATACA;ALGNURL=http://orca.bu.edu/vntrview/index.php?db=VNTRPIPE_NA19240_ERX283215&ref=-175375918&isref=1&istab=1&ispng=1&rank=3	GT:SP:CGL	0/1:11,14:0,-1
chr1	72364463	td175376397	TTAAAAGAAAACAGAGCAAGTATATGTATACATATATTTTACATATATATAAAAGAAAAAAGAGCAAATATATATAATATATTGCAAATATATATA	TTAAAAGAAAACAGAGCAAGTATATGTATACATATATTTTACATATATATAAAAGAAAAAAGAGCAAATATATATAATATATTGCAAATATATATATTGCAAATATATATATATTGCAAATATATATAATATATTGCAAATATATATA	.	PASS	RC=2.04;RPL=48;RAL=95;RCP=TAAAAGAAAAAAGAGCAAGTATATATATACATATATTGCAAATATATA;ALGNURL=http://orca.bu.edu/vntrview/index.php?db=VNTRPIPE_NA19240_ERX283215&ref=-175376397&isref=1&istab=1&ispng=1&rank=3	GT:SP:CGL	0/1:16,7:0,1
chr1	72885536	td175376618	GTTTTGTTTGTTTGTTTGTTTGTTTTTTGTGTTTTTTTTTTTGTTTGTTTTTTT	GTTTTGTTTGTTTGTTTGTTTGTTTTTTGTTTGTTTTTT	.	PASS	RC=4.38;RPL=12;RAL=53;RCP=TTTTGTTTGTTT;ALGNURL=http://orca.bu.edu/vntrview/index.php?db=VNTRPIPE_NA19240_ERX283215&ref=-175376618&isref=1&istab=1&ispng=1&rank=3	GT:SP:CGL	0/1:18,24:0,-1
chr1	74604784	td175377244	ATATATACATATATGTATGTGTGTGTGTATATATATATATACATGTGTGTGTGTATATATATACACACAT	ATATACACATATATGTATGTGTGTGTGTATATATATATATACATATATGTATGTGTGTGTGTATATATATATACATGTGTGTGTGTATATATATACACACAT	.	PASS	RC=2.65;RPL=26;RAL=69;RCP=TATATATATATATACATGTGTGTGTG;ALGNURL=http://orca.bu.edu/vntrview/index.php?db=VNTRPIPE_NA19240_ERX283215&ref=-175377244&isref=1&istab=1&ispng=1&rank=3	GT:SP:CGL	0/1:34,3:0,1
chr1	77305403	td175378103	AATATATATATAAAGATATATATATATATAAAGATAT	AATATATATATAAAGATATATATATATATAAAGATATATATATAGATATAGATATAGATATATATATAGATAT	.	PASS	RC=2.00;RPL=18;RAL=36;RCP=ATATATATATAAAGATAT;ALGNURL=http://orca.bu.edu/vntrview/index.php?db=VNTRPIPE_NA19240_ERX283215&ref=-175378103&isref=1&istab=1&ispng=1&rank=3	GT:SP:CGL	1/1:14:2
chr1	79568181	td175378895	GAAATATGAACTATGAAATATTTCATAAAATATGAACTATGAAATATTTCATAAAATATGAAATATGAACTATTTCATAAAATATGAACTAT	GAAATATGAACTATGAAATATTTCATAAAATATGAACTATGAAATATTTCATAAAATATGAACTATGAAATATTTCATAAAATATGAACTATGAAATATTTCATAAAATATGAACTAT,GAAATATGAACTATGAAATATTTCATAAAATATGAACTATGAAATATTTCATAAAATATGAACTATGAAATATTTCATAAAATATGAACTATGAAATATTTCATAAAATATGAAATATGAACTATTTCATAAAATATGAACTAT	.	PASS	RC=3.50;RPL=26;RAL=91;RCP=AAATATGAACTATGAAATATTTCATA;ALGNURL=http://orca.bu.edu/vntrview/index.php?db=VNTRPIPE_NA19240_ERX283215&ref=-175378895&isref=1&istab=1&ispng=1&rank=3	GT:SP:CGL	1/2:16,10:1,2
chr1	80413329	td175379200	AAAATTTGACATCAAATTTATATCAAATTTGATATCAAATTT	AAAATTTGACATCAAATTTATATCAAATTTGACGTCAAATTTATATCAAATTTGACGTCAAATTTATATCAAATTTGATGTCAAATTTATATCAAATTTGATATCAAATTT	.	PASS	RC=3.50;RPL=12;RAL=41;RCP=AAATTTGATATC;ALGNURL=http://orca.bu.edu/vntrview/index.php?db=VNTRPIPE_NA19240_ERX283215&ref=-175379200&isref=1&istab=1&ispng=1&rank=3	GT:SP:CGL	0/1:24,14:0,6
chr1	84493154	td175380629	ATAGGGAATCAAAGCAATTTACATACAGGGAGTGGGGGCTTAGGGAACCAAAGCAATTTACATACAGGGAGTGGGGGCTTAGGGAACTAAAGCAATTTACATACAGGGAGTGGCGGTTTAGGGAACCAA	ATAGGGAATCAAAGCAATTTACATACAGGGAGTGGGGGCTTAGGGAACCAAAGCAATTTACATACAGGGAGTAGGGGCTTAGGGAGCCAAAGCAATTTACATACAGGGAGTGGGGGCTTAGGGAACTAAAGCAATTTACATACAGGGAGTGGCGGTTTAGGGAACCAA	.	PASS	RC=3.28;RPL=39;RAL=128;RCP=TAGGGAACCAAAGCAATTTACATACAGGGAGTGGGGGCT;ALGNURL=http://orca.bu.edu/vntrview/index.php?db=VNTRPIPE_NA19240_ERX283215&ref=-175380629&isref=1&istab=1&ispng=1&rank=3	GT:SP:CGL	1/1:8:1
chr1	85039998	td175380804	CGCAGCGCCAGCAGCGCCAGCAGCGCCAGCAGCGC	CGCAGCGCCAGCAGCGCCAGCAGCGC	.	PASS	RC=3.78;RPL=9;RAL=34;RCP=GCAGCGCCA;ALGNURL=http://orca.bu.edu/vntrview/index.php?db=VNTRPIPE_NA19240_ERX283215&ref=-175380804&isref=1&istab=1&ispng=1&rank=3	GT:SP:CGL	1/1:26:-1
chr1	85562168	td175381010	ATATATATAAAGATTATATATAAAGATTATATATAAAGATTATATATA	ATATATATAAAGATTATATATAAAGATTATATATA	.	PASS	RC=3.62;RPL=13;RAL=47;RCP=TATATATAAAGAT;ALGNURL=http://orca.bu.edu/vntrview/index.php?db=VNTRPIPE_NA19240_ERX283215&ref=-175381010&isref=1&istab=1&ispng=1&rank=3	GT:SP:CGL	0/1:19,21:0,-1
chr1	89761289	td175382381	ATATTTTATAAATAACTTTATAAAATAACAGTATTTTATAAATAACTTTATAAAATAACAGTATTTTATAAATAACTTTATAAAATAACAGTATTTTATAAATAACTTTATAAAATAACAGTATTTTATAAAT	ATATTTTATAAATAACTCTATAAAATAACAGTATTTTATAAATAACTTTATAAAATAACAGTATTTTATAAATAACTTTATAAAATAACAGTATTTTATAAATAACTTTATAAAATAACAGTATTTTATAAATAACTTTATAAAATAACAGTATTTTATAAATAACTTTATAAAATAACAGTATTTTATAAAT	.	PASS	RC=4.40;RPL=30;RAL=132;RCP=TATTTTATAAATAACTTTATAAAATAACAG;ALGNURL=http://orca.bu.edu/vntrview/index.php?db=VNTRPIPE_NA19240_ERX283215&ref=-175382381&isref=1&istab=1&ispng=1&rank=3	GT:SP:CGL	0/1:13,2:0,2
chr1	91312663	td175382908	CCAGATAACTGATACTCCCTTCAGATAACTGATACTCCCTT	CCAGATAACTGATACTCCCTTCAGATAACTGATACTCCCTTCAGATAACTGATACTCCCTT	.	PASS	RC=2.00;RPL=20;RAL=40;RCP=CAGATAACTGATACTCCCTT;ALGNURL=http://orca.bu.edu/vntrview/index.php?db=VNTRPIPE_NA19240_ERX283215&ref=-175382908&isref=1&istab=1&ispng=1&rank=3	GT:SP:CGL	1/1:28:1
chr1	91544338	td175382955	ATGTATATATACACATATATGTGTGTGTATATATACACATATGTGTGTGTATATATACACATATATGTGTGTGTATATACACATATGTGTGTGTATATATACACATATATGTGTGTGTATATACACATATGTGTGTGTGTATATATACACATATATGT	ATGTATATATACACATATGTGTGTGTATATATACACATATGTGTGTGTGTATATACACATATGTGTGTGTATATACACATATATGTGTGTGTGTATATACACATGTGTGTGTGTATATATACACATATATGT	.	PASS	RC=6.88;RPL=24;RAL=157;RCP=TGTATATATACACATATATGTGTG;ALGNURL=http://orca.bu.edu/vntrview/index.php?db=VNTRPIPE_NA19240_ERX283215&ref=-175382955&isref=1&istab=1&ispng=1&rank=3	GT:SP:CGL	0/1:11,10:0,-1
chr1	91634118	td175383002	CATGTCTACATGTCTACACGTGTAGACATATATCTACATGTCTACACGTGTACACATATGTCTACATGTCTACACGTGTACACATATGTCTACATGTCTACACGTGTACACATATGTCTACATGTCTACACGTGTACACATGTCTATGTCTACACGTGTACACATATGTCTA	CATGTCTATATGTCTACACGTGTACACATATGTCTATATGTGTACACGTGTACACATATGTCTATATGTCTACACGTGTACACATATGTCTATATGTCTACACGTGTACACATATGTCTATATGTGTACACGTGTACACATATGTCTATAT	.	PASS	RC=6.25;RPL=28;RAL=171;RCP=ATGTCTACATGTCTACACGTGTACACAT;ALGNURL=http://orca.bu.edu/vntrview/index.php?db=VNTRPIPE_NA19240_ERX283215&ref=-175383002&isref=1&istab=1&ispng=1&rank=3	GT:SP:CGL	0/1:3,6:0,-1
chr1	93693528	td175383777	AATATATATATATATATATTTATTTATATTTACATAT	AATATATATATATATATATATATATATTTATTTATATTTACATAT	.	PASS	RC=3.60;RPL=10;RAL=36;RCP=ATATATATTT;ALGNURL=http://orca.bu.edu/vntrview/index.php?db=VNTRPIPE_NA19240_ERX283215&ref=-175383777&isref=1&istab=1&ispng=1&rank=3	GT:SP:CGL	0/1:2,9:0,1
chr1	93721296	td175383785	CGAAGAAGAGGAAGAAGAGGAAGAAGAGGAGGAAGAGGAAGAAGAGGAAGAAGA	CGAAGAAGAGGAAGAAGAGGAAGAAGAGGAGGAAGAGGAAGAAGAGGAAGAAGAGGAAGAAGA	.	PASS	RC=5.89;RPL=9;RAL=53;RCP=GAAGAAGAG;ALGNURL=http://orca.bu.edu/vntrview/index.php?db=VNTRPIPE_NA19240_ERX283215&ref=-175383785&isref=1&istab=1&ispng=1&rank=3	GT:SP:CGL	0/1:13,12:0,1
chr1	94745567	td175384123	TTTTTCCTGTGATACAGTACTTTTCCTGTGATACAGTACTTTT	TTTTTCCTGTGATACAGTACTTTTCCTGTGATACAGTACTTTTCCTGTGATACAGTACTTTT	.	PASS	RC=2.21;RPL=19;RAL=42;RCP=TTTTCCTGTGATACAGTAC;ALGNURL=http://orca.bu.edu/vntrview/index.php?db=VNTRPIPE_NA19240_ERX283215&ref=-175384123&isref=1&istab=1&ispng=1&rank=3	GT:SP:CGL	1/1:28:1
chr1	94761256	td175384134	TAATGTGGAATTCTAACTCCACACAATGTGGAATCTTCTAATTCCACACAATGTGGAATCTTCTAATTCCACACAATGTGGAATCTTCTAATTCCACA	TAATGTGGAATTCTAACTCCAAACAATGTGGAATCTTATAATTCCACAAAATGTGGAATCTTCTAATTCCACACAATGTGTAATCTTCTAATTACACACAATGTGGAATCTTGTAATTCCACACGATGGGGAAACTTCTAAATACACA	.	PASS	RC=3.96;RPL=25;RAL=97;RCP=AATGTGGAATCTTCTAATTCCACAC;ALGNURL=http://orca.bu.edu/vntrview/index.php?db=VNTRPIPE_NA19240_ERX283215&ref=-175384134&isref=1&istab=1&ispng=1&rank=3	GT:SP:CGL	0/1:14,6:0,2
chr1	95715391	td175384432	CTAAGAGCCTACATTTGCTATTGCACTATTGGAGACGTTGTAATAGCCTATATCTGCTATTGCACTATTGGAGACGTTGTAATAGCCTATATCTGCTATTGCACTATTGGAGACGTTGTAATAGCCTATATCTGCTATTGCACTATTGGAG	CTGCTAAGAGCCTACATTTGCTATTGCACTATTGGAGACGTTGTAATAGCCTATATCTGCTATTGCACTATTGGAGACGTTCTAATAGCCTATATCTGCTATTGCACTATTGGA	.	PASS	RC=3.85;RPL=39;RAL=150;RCP=TAATAGCCTATATCTGCTATTGCACTATTGGAGACGTTG;ALGNURL=http://orca.bu.edu/vntrview/index.php?db=VNTRPIPE_NA19240_ERX283215&ref=-175384432&isref=1&istab=1&ispng=1&rank=3	GT:SP:CGL	1/1:13:-1
chr1	96479963	td175384662	ATATATATATATATATATATATATATATATATATATATATATATATGCCATGCATGCTGTATATATATATATATATGCCATGCATGCTGTATATATATATATATGCCATGCATGCTGT	ATATATATATATATATGCCATGCATGCTGTATATATATATATATGCCATGCATGCTGTATATATATATATATATGCCATGCATGCTGT	.	PASS	RC=4.03;RPL=30;RAL=117;RCP=TATATATATATATATATGCCATGCATGCTG;ALGNURL=http://orca.bu.edu/vntrview/index.php?db=VNTRPIPE_NA19240_ERX283215&ref=-175384662&isref=1&istab=1&ispng=1&rank=3	GT:SP:CGL	1/1:2:-1
chr1	96483069	td175384663	CACACACACAAATATATGTATGTATATATACACATACATGTATATGTATGTATATATACACATACATGTATATGTATGTATATATACACATACATGTATATGTATGTATATATACACATACATGTATATGTATGTATATATATATACACATACATGTATATGTATGTATATATACACATATATGTATATGTGTGT	CACACACACAAATATATGTATGTATATATACACATACATGTATATGTATGTATATATATATACACATACATGTATATATATGTATATATACACATATATGTATATGTGTGT	.	PASS	RC=6.81;RPL=28;RAL=194;RCP=ACACATACATGTATATGTATGTATATAT;ALGNURL=http://orca.bu.edu/vntrview/index.php?db=VNTRPIPE_NA19240_ERX283215&ref=-175384663&isref=1&istab=1&ispng=1&rank=3	GT:SP:CGL	1/1:22:-3
chr1	97227822	td175384934	TGGCCGGGCAGAGGGGCTCCTCACTTCCCAGTAGGGGCGGCCGGGCAGAGGCGCCCCTCACTCCCCAGTAGGGGCAGCCGGGCAGAGGCGCCCCTCACCTCCCGGATGGGGCGGC	TGGCCGGGCAGAGGGGCTCCTCACTTCCCAGTAGGGGCGGCCGGGCAGAGGCGCCCCTCACCTCCCGAACGGGGCGGC	.	SC	RC=3.08;RPL=37;RAL=114;RCP=GGCCGGGCAGAGGCGCCCCTCACTTCCCAGTAGGGGC;ALGNURL=http://orca.bu.edu/vntrview/index.php?db=VNTRPIPE_NA19240_ERX283215&ref=-175384934&isref=1&istab=1&ispng=1&rank=3	GT:SP:CGL	0/1:8,2:0,-1
chr1	97373680	td175384989	TTATATATATAATATATATAAAATATATATATATTATATATATATTATGTTTAATATATATATA	TTATATATATAATATATATAAAATATATATATATTATATATATATTATATATATATTATGTTTAATATATATATA	.	PASS	RC=5.91;RPL=11;RAL=63;RCP=TATATATATAA;ALGNURL=http://orca.bu.edu/vntrview/index.php?db=VNTRPIPE_NA19240_ERX283215&ref=-175384989&isref=1&istab=1&ispng=1&rank=3	GT:SP:CGL	0/1:19,15:0,1
chr1	98511729	td175385385	AGCTGCCGCTGCCGCTGCTACCGCTGCCGCTGCTACCGCTGCCGCTGCTACTGCCGCCGC	AGCTGCCGCTGCCGCTGCTCCCGCTGCCGCTGCTACCGCTGCCGCTGCTACCGCTGCCGCTGCTACCGCTGCCGCTGCTACCGCTGCCGCTGCTACTGCCGCCGC,AGCTGCCGCTGCCGCTGCTACCGCTGCCGCTGCTACCGCTGCCGCTGCTACCGCTGCCGCTGCTACCGCTGCCGCTGCTACCGCTGCCGCTGCTACCGCTGCCGCTGCTACCGCTGCCGCTGCTACTGCCGCCGC	.	PASS	RC=3.93;RPL=15;RAL=59;RCP=GCTACCGCTGCCGCT;ALGNURL=http://orca.bu.edu/vntrview/index.php?db=VNTRPIPE_NA19240_ERX283215&ref=-175385385&isref=1&istab=1&ispng=1&rank=3	GT:SP:CGL	1/2:7,4:3,5
chr1	99965120	td175385895	TAATATATTTAATATATAAATATATCAAATATAT	TAATATATTTAATATATAAATATATCAAATATATTTATATTTAATATATAAATATATCAAATATAT,TAATATATTTAATATATAAATATATCAAATATATTTATATTTAATATATAAATATATCAAATATATTTATATTTAATATATAAATATATCAAATATAT	.	PASS	RC=1.94;RPL=17;RAL=33;RCP=AATATATCAAATATATA;ALGNURL=http://orca.bu.edu/vntrview/index.php?db=VNTRPIPE_NA19240_ERX283215&ref=-175385895&isref=1&istab=1&ispng=1&rank=3	GT:SP:CGL	1/2:23,13:2,4
chr1	100288422	td175386031	ACCTCTACCTCCTCTACCTCCTCTACCTCCTCTACCTCCTCTACCTCCTCTACCTCCTCTTCCTC	ACCTCTACCTCCTCTACCTCCTCTACCTCCTCTACCTCCTCTACCTCCTCTTCCTC	.	PASS	RC=7.11;RPL=9;RAL=64;RCP=CCTCTACCT;ALGNURL=http://orca.bu.edu/vntrview/index.php?db=VNTRPIPE_NA19240_ERX283215&ref=-175386031&isref=1&istab=1&ispng=1&rank=3	GT:SP:CGL	1/1:24:-1
chr1	100322584	td175386053	GCCCCTCACCTCCCGGATGGGGCGGCTGGCCGGGCAGGGGGCTGACCCCCCCACCTCCCTCCCGGACGGGGCGGCTGGCCGGGCAGAGGGGCT	GCCCCTCACCTCCCGGATGGGGCTGCTGGCCGGGCAGGGGGGCTGACACCCCCCACCTCCCTCCCGGACGGGGCGGCTGGCTGGGCGGGGGGCTGACCCCCCCCCCTCCCTCCCGGACGGGGCGGCCCGCCGGGCAGAGGG	.	SC	RC=1.84;RPL=51;RAL=92;RCP=CACCTCACCTCCCGGACGGGGCGGCTGGCCGGGCAGAGGGGCTGACCCCCC;ALGNURL=http://orca.bu.edu/vntrview/index.php?db=VNTRPIPE_NA19240_ERX283215&ref=-175386053&isref=1&istab=1&ispng=1&rank=3	GT:SP:CGL	0/1:3,3:0,1
chr1	105312811	td175387794	CTTTTATTTTTTTTTATTTTTTTTTATTTATTTTTATTTTTATTTTTATTTTTTTTTAATTTTTTTTTTTT	CTTTTATTTTTTTTTATTTATTTTTATTTTTATTTTTATTTTTTTTTTAATTTTTTTT	.	PASS	RC=6.83;RPL=10;RAL=70;RCP=TTTTATTTTT;ALGNURL=http://orca.bu.edu/vntrview/index.php?db=VNTRPIPE_NA19240_ERX283215&ref=-175387794&isref=1&istab=1&ispng=1&rank=3	GT:SP:CGL	1/1:14:-1
chr1	106311744	td175388211	TTATATATATAATCATAGATGATTATACATGATATTATATATCATATAATCATCTATGATTATACATGATATTATATATCATATAATCATATGTGATTATACATGATATTATATATCATATAATCATATGTGATTATACATGATATTATATATCATATAATCATATGTGATTATACATGATATTATATATCATATAATCATATGTGATTATACATGATATTATATATCATATAATCATATGTGATTATACATGATATTATATATCATATAATCATATGTGATTATACATGATATTATATATCATATAATCATATG	TTATATATATAATCATAGATGATTATACATGATATTATATATCATATAATCATATGTGATTATACATGATATTATATATCATATAATCATATGTGATTATACATGATATTATATATCATATAATCATATGTGATTATACATGATATTATATATCATATAATCATATGTGATTATACATGATATTATATATCATATAATCATATG	.	PASS	RC=8.51;RPL=37;RAL=314;RCP=TATATCATATAATCATATGTGATTATACATGATATTA;ALGNURL=http://orca.bu.edu/vntrview/index.php?db=VNTRPIPE_NA19240_ERX283215&ref=-175388211&isref=1&istab=1&ispng=1&rank=3	GT:SP:CGL	1/1:2:-3
chr1	106482101	td175388269	TATATATATAGACATATATATAGACATATATATAGACATATATATAGACATATATATAGACATATATATAGACATATATATATAGACATATATATAGACATATATATATATATATAT	TATATATATAGACATATATATAGACATATATATAGACATATATATAGACATATATATAGACATATATATAGACATATATATATAGACATATATATAGACATATATATATAGACATATATATAGACATATATATATATATATAT	.	PASS	RC=9.57;RPL=12;RAL=116;RCP=ATATATATAGAC;ALGNURL=http://orca.bu.edu/vntrview/index.php?db=VNTRPIPE_NA19240_ERX283215&ref=-175388269&isref=1&istab=1&ispng=1&rank=3	GT:SP:CGL	0/1:8,4:0,2
chr1	106944779	td175388439	CTATATATATATATGATGGAATTATATATATATATATGATGGAATTATATATATATGATGGAATTATATATATATATATATGATGGAATTATATATATATATATGATGGAAT	CTATATATATATATGATGGAATTATATATATATATATATGATGGAATTATATATATATATATGATGGAATTATATATATATATATGATGGAATTATATATATATATATATGATGGATTTATATATATATATATGATAGAAT	.	PASS	RC=4.88;RPL=23;RAL=111;RCP=TATATATATATATGATGGAATTA;ALGNURL=http://orca.bu.edu/vntrview/index.php?db=VNTRPIPE_NA19240_ERX283215&ref=-175388439&isref=1&istab=1&ispng=1&rank=3	GT:SP:CGL	0/1:9,7:0,1
chr1	109992100	td175389544	ATACATAATATATAACACAAATATATAAATACATATATATAACACAAATATATAAAGTACATATATATAACACAAATATATAAAGTACATATATATA	AGCAATACATAATATATAACACAAATATATAAATACATATATATAACACAAATATATAAAGTACATATATAT	.	PASS	RC=3.45;RPL=28;RAL=96;RCP=TACATATATATAACACAAATATATAAAG;ALGNURL=http://orca.bu.edu/vntrview/index.php?db=VNTRPIPE_NA19240_ERX283215&ref=-175389544&isref=1&istab=1&ispng=1&rank=3	GT:SP:CGL	0/1:22,22:0,-1
chr1	111112220	td175389896	ATATAAGTTCTATAGAACTTATATAAGTTATATAAGTTCTATATAACTTATATAATGTTCTATAAGTTCTATATAACTTATATAATGTTCTATAAGTTCTATATAACTTATATAATGTTCTATAAGTTCTATATAACTTATATAATGTTCTATAAGTTCTATATAACTTATATAATGTTCTATAAGTTCTATATAACTTATATAATGTTATATAAGTTCCAAATAA	ATATAAGTTCTATAGAACTTATATAAGTTATATAAGTTCTATAGAACTTATATAATGTTCTATAAGTTCTATATAACTTATATAATGTTCTATAAGTTCTATATAACTTATATAATGTTCTATAAGTTCTATATAACTTATATAATGTTATATAAGTTCCAAATAA	.	PASS	RC=7.53;RPL=30;RAL=225;RCP=TATAAGTTCTATATAACTTATATAATGTTC;ALGNURL=http://orca.bu.edu/vntrview/index.php?db=VNTRPIPE_NA19240_ERX283215&ref=-175389896&isref=1&istab=1&ispng=1&rank=3	GT:SP:CGL	1/1:7:-2
chr1	113286479	td175390604	TGCGTCTCCAAGAGAGCGAGCGTCTCCAAGAGAGCGAGC	TGCGTCTCCAAGAGAGCGAGCGTCTCCAAGAGAGCGTGCGTCTCCAAGAGAGCGAGC	.	PASS	RC=2.11;RPL=18;RAL=38;RCP=GCGTCTCCAAGAGAGCGA;ALGNURL=http://orca.bu.edu/vntrview/index.php?db=VNTRPIPE_NA19240_ERX283215&ref=-175390604&isref=1&istab=1&ispng=1&rank=3	GT:SP:CGL	0/1:28,15:0,1
chr1	113607017	td175390809	AGAGGCAGAGGCAGAAGCAGGAGGCAGGAGGCAGGAGGCAGGAGGCAGGAGGCAGGAGGCAGGAGGCAG	AGAGGCAGAGGCAGAAGCAGGAGGCAGGAGGCAGGAGGCAGGAGGCAGGAGGCAGGAGGCAG	.	PASS	RC=10.00;RPL=7;RAL=68;RCP=GAGGCAG;ALGNURL=http://orca.bu.edu/vntrview/index.php?db=VNTRPIPE_NA19240_ERX283215&ref=-175390809&isref=1&istab=1&ispng=1&rank=3	GT:SP:CGL	1/1:24:-1
chr1	115709580	td175391542	ATGTTGGAGTTTCCTGTTAGAATTTCCTGTTAGAAT	ATGTTGGAGTTTCCTGTTAGAATTTCCTGTTAGAATTTCCTGTTAGAAT	.	PASS	RC=2.69;RPL=13;RAL=35;RCP=TGTTAGAATTTCC;ALGNURL=http://orca.bu.edu/vntrview/index.php?db=VNTRPIPE_NA19240_ERX283215&ref=-175391542&isref=1&istab=1&ispng=1&rank=3	GT:SP:CGL	0/1:16,17:0,1
chr1	116643312	td175391839	AATATATACATAAAATATATAATATGTATATAAACTATATATACATTATATAGTATATATTGTATATAAACTATATATACATTATATAGTATATATTGTATATAAACTATATATACATTATATAGTATATATTGTATATA	AATATATACATAAAATATATAATATGTATATAAACTATATATACATTATATAGTATATATTGTATATAAACTATATATACATTATATAGTATATATTGTATATA	.	PASS	RC=3.89;RPL=36;RAL=139;RCP=ATATATACATTATATAGTATATATTGTATATAAACT;ALGNURL=http://orca.bu.edu/vntrview/index.php?db=VNTRPIPE_NA19240_ERX283215&ref=-175391839&isref=1&istab=1&ispng=1&rank=3	GT:SP:CGL	1/1:35:-1
chr1	120050779	td175393044	GGGGGAGAGAGAGTCGGGGAGAGAGAGTCGGGGAGAGAGACTCAGAGAGAGAGA	GGGGGAGAGAGAGTCGGGGAGAGAGAGTCGGGGAGAGAGAGGCGGGGGGAGAGACTCAGAGAGAGAGA	.	PASS	RC=3.79;RPL=14;RAL=53;RCP=GGGGAGAGAGAGTC;ALGNURL=http://orca.bu.edu/vntrview/index.php?db=VNTRPIPE_NA19240_ERX283215&ref=-175393044&isref=1&istab=1&ispng=1&rank=3	GT:SP:CGL	0/1:9,13:0,1
chr1	120060358	td175393048	GTGGCCTGGATCTCAGGGGAACAGCTGGCAATTGAAATCCATTGGAATGTGCTTTGGGTTAGCAGAGATGGCCTGGATCTCAGGGGAACAGCTGGCAATTGAAATCTATTGGAATGTGCTTTGGGTTAGCAGAGATGGCCTGGATCTCAGGGGAACAGCTGGCAATTGAAATCCATTGGAATGTGCTTTGGGTTAGCAGAGATGACCT	GTGGCCTGGATCTCAGGGGAACAGCTGGCAATTGAAATCCATTGGAATGTGCTTTGGGTTAACAGAGATGGCCTGGATCTCAGGGGAACAGCTGGCAATTGAAATCCATTGGAATGTGCTTTGGGTTAGCAGAGATGACCT	.	PASS	RC=3.09;RPL=67;RAL=207;RCP=TGGCCTGGATCTCAGGGGAACAGCTGGCAATTGAAATCCATTGGAATGTGCTTTGGGTTAGCAGAGA;ALGNURL=http://orca.bu.edu/vntrview/index.php?db=VNTRPIPE_NA19240_ERX283215&ref=-175393048&isref=1&istab=1&ispng=1&rank=3	GT:SP:CGL	1/1:7:-1
chr1	120174206	td175393083	CCCCCGCTTGGGCCCCGCTTGGGCCCCGCCTGGGCCCCGC	CCCCCGCTTGGGCCCCGCCTGGGCCCCGCC	.	PASS	RC=3.55;RPL=11;RAL=39;RCP=CCCCGCTTGGG;ALGNURL=http://orca.bu.edu/vntrview/index.php?db=VNTRPIPE_NA19240_ERX283215&ref=-175393083&isref=1&istab=1&ispng=1&rank=3	GT:SP:CGL	0/1:11,13:0,-1
chr1	120190799	td175393090	CGCTGGGTGGCCCGCTGGCTGGCTGGTTGGCTGGCTGGCTGGCTGGCTGGCTGGCTGGCTCGCTGGCTGGCTGCCCGGCTG	CGCTGGGTGGCCCGCTGGCTGGCTGGTTGGCTGGCTGGCTGGCTGGCTGGCTGGCTGGCTGGCTGGCTCGCTGGCTGGCTGCCCGGCTG	.	PASS	RC=10.00;RPL=8;RAL=80;RCP=GCTGGCTG;ALGNURL=http://orca.bu.edu/vntrview/index.php?db=VNTRPIPE_NA19240_ERX283215&ref=-175393090&isref=1&istab=1&ispng=1&rank=3	GT:SP:CGL	1/1:13:1
chr1	120782035	td175393236	CAATATTTAATAAATTTAATAATATTTAATAAATTTATTAATATTTAACAATGTTTAATAA	CAATATTTAATAAATTTAATAATATTTAATAATATTTAATAAATTTATTAATATTTAACAATGTTTAATAA	.	PASS	RC=6.20;RPL=10;RAL=60;RCP=AATATTTAAT;ALGNURL=http://orca.bu.edu/vntrview/index.php?db=VNTRPIPE_NA19240_ERX283215&ref=-175393236&isref=1&istab=1&ispng=1&rank=3	GT:SP:CGL	1/1:2:1
chr1	142672454	td175393479	CCACTGACGAGGACCTTACTGACAAGGCCTCACTGACGAGGTCCTTACTGACAAGGCCTCACTGA	CCACTGACGAGGACCTTACTGACAAGGCCTCACTGGCAAGGCCTCACTGGCAAGGCCTCACTGACGAGGTCCTTACTGACAAGGCCTCACTGA	.	SC	RC=2.21;RPL=29;RAL=64;RCP=CACTGACGAGGTCCTTACTGACAAGGCCT;ALGNURL=http://orca.bu.edu/vntrview/index.php?db=VNTRPIPE_NA19240_ERX283215&ref=-175393479&isref=1&istab=1&ispng=1&rank=3	GT:SP:CGL	0/1:22,2:0,1
chr1	142853418	td175393528	ATCAGTGAGGCCCTTGTCAGTGGGGCCCTGGTCAG	ATCAGTGAGGCCCTTGTCAGTGGGGCCCTGGTCAGGGCAGCCTTGTCAGTG	.	SC	RC=2.27;RPL=15;RAL=34;RCP=TCAGTGAGGCCCTGG;ALGNURL=http://orca.bu.edu/vntrview/index.php?db=VNTRPIPE_NA19240_ERX283215&ref=-175393528&isref=1&istab=1&ispng=1&rank=3	GT:SP:CGL	0/1:112,2:0,1
chr1	142909878	td175393564	AAAAAATATAAATATAAATATATAAATATAAATATAAATATATATATATATATATATATATATATATATATATATATATATA	AATATAAATATAAATATATAAATATAAATATAAATATATATATATATATAGATATA,AATATAAATATAAATATATAAATATAAATATAAATATAAATATATATATATATATAAATATATATATATATATATATATATATATATATATATA	.	PASS	RC=5.79;RPL=14;RAL=81;RCP=AAATATATATATAT;ALGNURL=http://orca.bu.edu/vntrview/index.php?db=VNTRPIPE_NA19240_ERX283215&ref=-175393564&isref=1&istab=1&ispng=1&rank=3	GT:SP:CGL	0/1/2:30,2,4:0,-1,1
chr1	143274047	td175393662	GACCCCTGAACCTGACCCTGACCCCTGACCCTGATCCCTAACCCCTGACCCTGACCACTAACCCCTGACCCTAACCCTAACCCCTAACCCTAACCCTTAACC	GACCCCTGAACCTGACCCTGACCCCTGACCCTGATCCCTAACCTCTGACCCTGACCCCTAACCCCTGACCCTAACCCTAACCCCTAACCCTAACCCTTAACCATAAACCCTAAGCCTAACCCCTAACC	.	SC	RC=5.15;RPL=20;RAL=101;RCP=ACCCCTGACCCTGACCCCTA;ALGNURL=http://orca.bu.edu/vntrview/index.php?db=VNTRPIPE_NA19240_ERX283215&ref=-175393662&isref=1&istab=1&ispng=1&rank=3	GT:SP:CGL	0/1:25,5:0,1
chr1	143275001	td175393670	AAGGCGCACAGCGCCGGCGCAGGAGCAGAGAGGCCCACAGCGCTGGCGAAAGGCGCAGAGAGGCCCACAGCGCCGGCGCAGGCGCAGAGAGGCCCACAGCGCTGGCGCAGGCGCAGAGAGGC	AAGGCGCACAGCGCCGGCGCAGGTGCAGAGAGGCCCACAGCGCTGGCGAAAGGCGCAGAGAGGC	.	SC	RC=4.13;RPL=29;RAL=121;RCP=AGGCCCACAGCGCCGGCGCAGGCGCAGAG;ALGNURL=http://orca.bu.edu/vntrview/index.php?db=VNTRPIPE_NA19240_ERX283215&ref=-175393670&isref=1&istab=1&ispng=1&rank=3	GT:SP:CGL	0/1:24,39:0,-2
chr1	143464779	td175393747	TGTGCTTTAGCAGCAGATGACCATTTCCACTGCACAACACGCCGTGCTTTAGCAGACGATGACCATTTCCACTGTACAACATGCTGTGCTTTAGCGTCAGATGACCATTTCCACTGCACAACACGCCATGCTTTAGCGGAAGATGACCATTTCCACTGCACAACACGTCATGCCTTAGCGGAAGATGACTGTTTCCACTGCACAACAC	TGTGCTTTGGCAGCAGATGCCCATTTCCACTGCACAACAGGCCGTGCTTTAGTGGAAGATGACTGTTTCCACTGCACAACA	.	SC	RC=4.93;RPL=42;RAL=207;RCP=GTGCTTTAGCGGAAGATGACCATTTCCACTGCACAACACGCC;ALGNURL=http://orca.bu.edu/vntrview/index.php?db=VNTRPIPE_NA19240_ERX283215&ref=-175393747&isref=1&istab=1&ispng=1&rank=3	GT:SP:CGL	0/1:2,2:0,-3
chr1	145113356	td175394249	CATATTAAATATATATTTAATATATATTAAATATAT	CATATTAAATATATATTTAATATATATTAAATATATATTTAATATATATTAAATATAT	.	PASS	RC=3.18;RPL=11;RAL=35;RCP=ATATTAAATAT;ALGNURL=http://orca.bu.edu/vntrview/index.php?db=VNTRPIPE_NA19240_ERX283215&ref=-175394249&isref=1&istab=1&ispng=1&rank=3	GT:SP:CGL	0/1:76,23:0,2
chr1	145209604	td175394271	CCCGTGGTGCCCCGCCAACCGCCGGGGTTCCCCGCCAACCGCCGGGGTTCCCCGCCAACCGCCGGGGTTCCCCGCC	CCCGTGGTGCCCCGCCAACCGCCGGGGTTCCCCGCCAACCGCCGGGGTTCCCCGCC	.	PASS	RC=3.75;RPL=20;RAL=75;RCP=CCGGGGTTCCCCGCCAACCG;ALGNURL=http://orca.bu.edu/vntrview/index.php?db=VNTRPIPE_NA19240_ERX283215&ref=-175394271&isref=1&istab=1&ispng=1&rank=3	GT:SP:CGL	1/1:57:-1
chr1	147724082	td175395167	CATATATATGTGTGTATATATATATGTGTGTGTGTATATATATA	CATATATATGTGTGTATATATATATGTGTGTGTGTATATATGTGTGTGTGTATATATATA	.	PASS	RC=2.39;RPL=18;RAL=43;RCP=ATATATATGTGTGTATAT;ALGNURL=http://orca.bu.edu/vntrview/index.php?db=VNTRPIPE_NA19240_ERX283215&ref=-175395167&isref=1&istab=1&ispng=1&rank=3	GT:SP:CGL	0/1:23,27:0,1
chr1	147830989	td175395228	AATATATATATATATATGAGCTATATATTATATATATACATATATATAGGAGCTATTATATAGATACATATATAGGAGCTATCTATTATATATATACATATATATAGGAGCTAAATATTATATATATACATATACATATATATATATACATATATATATATATAT	AATATATATATATATATGAGCTATATATTATATATATACATATATATAGGAGCTATTATATAGATACATATATAGGAGCTATCTATTATATATATACATATATATAGGAGCTA	.	PASS	RC=2.77;RPL=60;RAL=164;RCP=ATATATATATATATAGGAGCTATATATTATATATATACATATATATAGGAGCTAAATATT;ALGNURL=http://orca.bu.edu/vntrview/index.php?db=VNTRPIPE_NA19240_ERX283215&ref=-175395228&isref=1&istab=1&ispng=1&rank=3	GT:SP:CGL	0/1:6,2:0,-1
chr1	150573776	td175396403	ATTATATATATATATATTTATAATATATTTATATTTATATATATTTATAATATATTTATATTTATATATATTTATAATATATTTATATTTATATATATATTTATA	ATTATATATATATATATTTATAATATATTTATATTTATATATATTTATAATATATTTATATTTATATATATTTATAATATATTTATATTTATATATATTTATAATATATTTATATTTATATATAT	.	PASS	RC=3.79;RPL=27;RAL=104;RCP=TTATATATATATATATTTATAATATAT;ALGNURL=http://orca.bu.edu/vntrview/index.php?db=VNTRPIPE_NA19240_ERX283215&ref=-175396403&isref=1&istab=1&ispng=1&rank=3	GT:SP:CGL	0/1:8,12:0,1
chr1	151819673	td175397071	CAGGCAGGCAGGGGAGGCAGGAGGCAGGAGGCAGGCAGGGGAGGCAGGAGGCAGGAGGCAGGCAGGGGAGGCAGGAGGCAGGCAGGGGAGGCAGGAGGCAGGAGGCAGGCAGGGGAGGCAGGAGGCAGGAGGCAGGCAGGGGAGGCAG	CAGGCAGGCAGGGGAGGCAGGAGGCAGGAGGCAGGCAGGGGAGGCAGGAGGCAGGAGGCAGGCAGGGGAGGCAG,CAGGCAGGCAGGGGAGGCAGGAGGCAGGAGGCAGGCAGGGGAGGCAGGAGGCAGGAGGCAGGCAGGGGAGGCAGGAGGCAGGAGGCAGGCAGGGGAGGCAG	.	PASS	RC=5.70;RPL=27;RAL=147;RCP=AGGCAGGCAGGGGAGGCAGGAGGCAGG;ALGNURL=http://orca.bu.edu/vntrview/index.php?db=VNTRPIPE_NA19240_ERX283215&ref=-175397071&isref=1&istab=1&ispng=1&rank=3	GT:SP:CGL	1/2:11,6:-3,-2
chr1	152129006	td175397244	TTGTCTTGTCTCTCAGACTGATTGTGGTGAGAATCTCTGTCTTGTCTCTCAGGCTGACTGTGGTGGGAATCTCTGTCTTGTTTCTCAGACTGACCATGGTGGGAATCTCTGTCTTGTCTCTCAGGCTGACCATGGTGGGAATCTCCGTCTTGTCTCTCAGGCTGACTGTGGTGGGA	TTGTCTTGTCTCTCAGACTGATTGTGGTGAGAATCTCTGTCTTGTCTCTCAGGCTGACTGTGGTGGGAATCTCTGTCTTGTCTCTCAGGCTGACCATGGTGGGAATCTCCGTCTTGTCTCTCAGGCTGACTGTGGTGGGA	.	PASS	RC=4.86;RPL=36;RAL=175;RCP=TGTCTTGTCTCTCAGGCTGACTGTGGTGGGAATCTC;ALGNURL=http://orca.bu.edu/vntrview/index.php?db=VNTRPIPE_NA19240_ERX283215&ref=-175397244&isref=1&istab=1&ispng=1&rank=3	GT:SP:CGL	0/1:2,8:0,-1
chr1	152797823	td175397552	GTGTGTATATACATATATATGTACATACATATATGTGTATATACATATATATGTACATACATATATGTGTAT	GTGTGTATATACATATATATGTACATACATATATGTGTATATACACATATATGTACATACATATATGTGTATATACACATATATGTACATACATATATGTGTAT	.	PASS	RC=2.22;RPL=32;RAL=71;RCP=TGTGTATATACATATATATGTACATACATATA;ALGNURL=http://orca.bu.edu/vntrview/index.php?db=VNTRPIPE_NA19240_ERX283215&ref=-175397552&isref=1&istab=1&ispng=1&rank=3	GT:SP:CGL	0/1:13,5:0,1
chr1	153328218	td175397774	TTGGCTGCTGGCTGCTGGCTGCTGGCTGCTGGCTG	TTGGCTGCTGGCTGCTGGCTGCTGGCTGCTGGCTGCTGGCTG	.	PASS	RC=4.86;RPL=7;RAL=34;RCP=TGGCTGC;ALGNURL=http://orca.bu.edu/vntrview/index.php?db=VNTRPIPE_NA19240_ERX283215&ref=-175397774&isref=1&istab=1&ispng=1&rank=3	GT:SP:CGL	0/1:14,15:0,1
chr1	155119793	td175398661	TTATTTAAATATGTATCTATAAAATATATACATATTTAAATATGTATCTATTAAATAGATACATATTTAAATATGTATCTATTAAATAGATACATATTTATGTATCTATTAAATAGATACATATATTATATAT	TTATTTAAATATGTATCTATAAAATATATACATATTTAAATATGTATCTATTTAATAGATACATAAATATGTATCTATTTAATAGATACATAT	.	PASS	RC=4.38;RPL=31;RAL=132;RCP=TATTTAAATATGTATCTATTAAATAGATACA;ALGNURL=http://orca.bu.edu/vntrview/index.php?db=VNTRPIPE_NA19240_ERX283215&ref=-175398661&isref=1&istab=1&ispng=1&rank=3	GT:SP:CGL	1/1:4:-1
chr1	156001765	td175399173	ATCAAATATGAACAAGCAGGATTGTTCAAATATGAACAAGCAGGATT	ATCAAATATGAACAAGCAGGATTGTTCAAATATGAACAAGCAGGATTGTTCAAATATGAACAAGCAGGATT	.	PASS	RC=1.92;RPL=24;RAL=46;RCP=TCAAATATGAACAAGCAGGATTGT;ALGNURL=http://orca.bu.edu/vntrview/index.php?db=VNTRPIPE_NA19240_ERX283215&ref=-175399173&isref=1&istab=1&ispng=1&rank=3	GT:SP:CGL	0/1:33,21:0,1
chr1	158871199	td175400250	CATTTAGTTACCACAATAATGTTATCACAATATTGAGTTACCACAATACTGTTATCACAATATTGAGTTACCACAATAATGTTACCACAATATTGAGTTACCACAATAAT	CATTTAGTTACCACAATAATGTTATCACAATATTGAGTTACCACAATAATGTTACCACAATATTGAGTTACCACAATAAT	.	PASS	RC=3.63;RPL=30;RAL=109;RCP=ATTGAGTTACCACAATAATGTTATCACAAT;ALGNURL=http://orca.bu.edu/vntrview/index.php?db=VNTRPIPE_NA19240_ERX283215&ref=-175400250&isref=1&istab=1&ispng=1&rank=3	GT:SP:CGL	0/1:12,21:0,-1
chr1	160749872	td175400890	CGCGATATCCAGGAGATGGTCGCCACCTCCTGTCCAGAGCGATATCCAGGAGATGGTCGCCACCTCCTGTCCAGAGCGATATCCAGGAGATGGTCGCCACCTCCTGTCCAGAGCG	CGCGATATCCAGGAGATGGTCGCCACCTCCTGTCCAGAGCGATATCCAGGAGATGGTCGCCACCTCCTGTCCAGAGCG	.	PASS	RC=3.08;RPL=37;RAL=114;RCP=GCGATATCCAGGAGATGGTCGCCACCTCCTGTCCAGA;ALGNURL=http://orca.bu.edu/vntrview/index.php?db=VNTRPIPE_NA19240_ERX283215&ref=-175400890&isref=1&istab=1&ispng=1&rank=3	GT:SP:CGL	1/1:14:-1
chr1	162730206	td175401795	ATATATATATACACAACTACATATATATAACCATATATACATATACAACTATATATATACATATACAACTATATATGTATATACATATACAACTATATATATGTATATACATATACAACTAGATATATGTATATACATATACAACTAGATATATGTATATACATATACAACTAGATATATGTATATACATATACAACTAGATATATATAT	AACTATATATATACATATACAACTATATATGTATATACATATACAACTATATATGTATATACATATACAACTAGATATATGTATATACATATACAACTAGATATATGTATATACATATACAACTAGATATATATA,ATATATATATACACAACTACATATATATAACCATATATACATATACAACTATATATATACATATACAACTATATATGTATATACATATACAACTAGATATATGTATATACATATACAACTAGATATATGTATATACATATACAACTAGATATATGTATATACATATACAACTAGATATATATAT	.	PASS	RC=8.12;RPL=26;RAL=209;RCP=TATATACATATACAACTAGATATATG;ALGNURL=http://orca.bu.edu/vntrview/index.php?db=VNTRPIPE_NA19240_ERX283215&ref=-175401795&isref=1&istab=1&ispng=1&rank=3	GT:SP:CGL	1/2:2,5:-3,-1
chr1	163734447	td175402132	GTGTATATATATATATATATGTATATACATATATGAGTATATACATATATATGAGTATATACATATATATAT	GTATATATATATATATATATATGTATATACATATATGAGTATATACATATATATGAGTATATACATATATATTAGTATATACATATATATAT	.	PASS	RC=4.06;RPL=18;RAL=71;RCP=TGTATATACATATATATA;ALGNURL=http://orca.bu.edu/vntrview/index.php?db=VNTRPIPE_NA19240_ERX283215&ref=-175402132&isref=1&istab=1&ispng=1&rank=3	GT:SP:CGL	1/1:2:1
chr1	165677374	td175402785	CCTCTCTCTCTGCCTCTCTCCCCGTCTCTCTCTCTCTGCCTCTCTCCCCGTCTCTCTCTCTCTGCCTCTCTCCCCGTCTCTCTCTCT	CCTCTCTCTCTGCCTCTCTCCCCGTCTCTCTCTCTCTGCCTCTCTCCCCGTCTCTCTCTCT	.	PASS	RC=3.31;RPL=26;RAL=86;RCP=CTCTCTCTCTGCCTCTCTCCCCGTCT;ALGNURL=http://orca.bu.edu/vntrview/index.php?db=VNTRPIPE_NA19240_ERX283215&ref=-175402785&isref=1&istab=1&ispng=1&rank=3	GT:SP:CGL	0/1:13,14:0,-1
chr1	170516538	td175404464	GCTGCTGCTGCTGCTGCTACTGCTGCTACTGCTGCTACTGCTGCTACTGCTGCTACTGCTACTACTGCT	GCTGCTGCTGCTGCTGCTACTGCTGCTACTGCTGCTACTGCTACTACTGCT,GCTGCTGCTGCTGCTGCTACTGCTGCTACTGCTGCTACTGCTGCTACTGCTACTACTGCT	.	PASS	RC=7.56;RPL=9;RAL=68;RCP=CTGCTGCTA;ALGNURL=http://orca.bu.edu/vntrview/index.php?db=VNTRPIPE_NA19240_ERX283215&ref=-175404464&isref=1&istab=1&ispng=1&rank=3	GT:SP:CGL	1/2:16,15:-2,-1
chr1	171179856	td175404683	TGTACTTCTCCCTCAGGGACGTAGAACAATGGAATGTCAGTCAGTCTCTGTAGTTAAAACTTTTTCTTTAAAATTCAATTAAGGTACTTCTCCCTCAGGGACGTAGAACAATGGAATGTCAGTCAGTCTCTGTAGTTAAAACTTTTTCTTTAAAATTCAATTAAGGTACTTCTCCCTCAGGGACGTAGAACAATGGAATGTCAGTCAGTCTCTGTAGTTAAAACTTTTTCTTTAAAATTCAATTAAGTTAC	TGGCCTGTACTTCTCCCTCAGGGACGTAGAACAATGGAATGTCAGTCAGTCTCTGTAGTTAAAACTTTTTCTTTAAAATTCAATTAAGTTACTTCTCCCTCAGGGACGTAGAACAATGGAATGTCAGTCAGTCTCTGTGGTTAAAACTTTTTCTTTAAAATTCAATTAAGT	.	PASS	RC=3.05;RPL=82;RAL=250;RCP=GTACTTCTCCCTCAGGGACGTAGAACAATGGAATGTCAGTCAGTCTCTGTAGTTAAAACTTTTTCTTTAAAATTCAATTAAG;ALGNURL=http://orca.bu.edu/vntrview/index.php?db=VNTRPIPE_NA19240_ERX283215&ref=-175404683&isref=1&istab=1&ispng=1&rank=3	GT:SP:CGL	1/1:11:-1
chr1	171663764	td175404889	CAGAGGGAGACCGTGGAAAGAGAGGGAGAGGGAGACCGTGGGGAGAGGGAGAGGGAGA	CAGAGGGAGACCGTGGAAAGAGAGGGAGAGGGAGACCGTGGAAAGAGAGGGAGAGGGAGACCGTGGGGAGAGGGAGAGGGAGA	.	SC	RC=2.36;RPL=25;RAL=57;RCP=AGAGGGAGACCGTGGAAAGAGAGGG;ALGNURL=http://orca.bu.edu/vntrview/index.php?db=VNTRPIPE_NA19240_ERX283215&ref=-175404889&isref=1&istab=1&ispng=1&rank=3	GT:SP:CGL	1/1:21:1
chr1	174769070	td175406098	ACACACACACACACACACACACACACACACACACACACACACACACACTCTCACACATTCTCACA	ACACACACACACACACACACACACACACACACACACACTCTCACACATTCTCACA	.	PASS	RC=6.40;RPL=10;RAL=64;RCP=CACACACACA;ALGNURL=http://orca.bu.edu/vntrview/index.php?db=VNTRPIPE_NA19240_ERX283215&ref=-175406098&isref=1&istab=1&ispng=1&rank=3	GT:SP:CGL	0/1:5,8:0,-1
chr1	175395931	td175406360	TATATATAATATATATAAAATATAAATATATATAAAATATATTATATATATAAAATATAAATATATATAAAATATATTATATATATAAAATATAAATATATATAAAATATATTATATATATAAAATATAAATATATATAAAATATATTATATATATATTATATATAAAATATATTATATATATATTATATATATGAAA	TATATATAATATATATAAAATATAAATATATATAAAATATATTATATATATAAAATATAAATATATATAAAATATATTATATATATATTATATATAAAATATATTATATATATATTATATATATGAAA	.	PASS	RC=5.50;RPL=35;RAL=197;RCP=ATATATTATATATATAAAATATAAATATATATAAA;ALGNURL=http://orca.bu.edu/vntrview/index.php?db=VNTRPIPE_NA19240_ERX283215&ref=-175406360&isref=1&istab=1&ispng=1&rank=3	GT:SP:CGL	0/1:3,13:0,-2
chr1	177384690	td175407075	ACATATGTAGTTATATTACTATATATAGCATATATAGTTATATTACTATATATAGCATATATAGTTATATTACTATATATAGCATATATAGTAATTTTAC	ACATATGTAGTTATATTACTATATATAGCATATATAGTTATATTACTATATATAGCATATATAGTTATATTACTATATATAGCATATATAGTTATATTCCTATATATAGCATATATAGTTATATTAATATATATAGCATATATAGTAATTTTAC	.	PASS	RC=3.67;RPL=27;RAL=99;RCP=CATATATAGTTATATTACTATATATAG;ALGNURL=http://orca.bu.edu/vntrview/index.php?db=VNTRPIPE_NA19240_ERX283215&ref=-175407075&isref=1&istab=1&ispng=1&rank=3	GT:SP:CGL	0/1:17,7:0,2
chr1	177789353	td175407191	CTAGTGTACATTATCTTGTACATTGCATAGTGTACATTATCTTGTACATTGTGTAGTGTACATTATCTTGTACTTGTATAGTGTACATTATCTTATACA	CTAGTGTACATTATCTTGTACATTGTGTAGTGTACATTATCTTGTACTTGTATAGTGTACATTATCTTATACA	.	PASS	RC=3.81;RPL=26;RAL=98;RCP=TAGTGTACATTATCTTGTACATTGTA;ALGNURL=http://orca.bu.edu/vntrview/index.php?db=VNTRPIPE_NA19240_ERX283215&ref=-175407191&isref=1&istab=1&ispng=1&rank=3	GT:SP:CGL	0/1:16,19:0,-1
chr1	178639850	td175407470	GATATATATATATTTATATTTATATATTTATATTTATATATTTATATTTATATTTATATTTATATTTTT	GATATATATATATTTATATTTATATATTTATATTTATATATATATTTATATTTATATATTTATATTTATATTTATATTTATATTTTT	.	PASS	RC=5.00;RPL=14;RAL=68;RCP=ATATTTATATATTT;ALGNURL=http://orca.bu.edu/vntrview/index.php?db=VNTRPIPE_NA19240_ERX283215&ref=-175407470&isref=1&istab=1&ispng=1&rank=3	GT:SP:CGL	1/1:11:1
chr1	178928205	td175407567	CAGAAAAGGCCAGCAGTAGAAAAGGCCAGCAGTA	CAGAAAAGGCCAGCAGTAGAAAAGGCCAGCAGTAGAAAAGGCCAGCAGTAGAAAAGGCCAGCAGTA	.	PASS	RC=2.06;RPL=16;RAL=33;RCP=AGAAAAGGCCAGCAGT;ALGNURL=http://orca.bu.edu/vntrview/index.php?db=VNTRPIPE_NA19240_ERX283215&ref=-175407567&isref=1&istab=1&ispng=1&rank=3	GT:SP:CGL	0/1:12,12:0,2
chr1	182087828	td175408653	TTATATATAAAGTCATATATATAACTATATATAACTATAACTATATATATAACTATATATATAACTATATATATAACTATATATATAACTATATATATAACTATATATATA	TTATATATAAAGTCATATATATAACTATATATAACTATAACTATATATATAACTATATATATA,TTATATATAAAGTCATATATATAACTATATATAACTATAACTATATATATAACTATATATATAACTATATATATAACTATATATATA	.	PASS	RC=8.88;RPL=12;RAL=110;RCP=TATATATATAAC;ALGNURL=http://orca.bu.edu/vntrview/index.php?db=VNTRPIPE_NA19240_ERX283215&ref=-175408653&isref=1&istab=1&ispng=1&rank=3	GT:SP:CGL	1/2:18,14:-4,-2
chr1	182298699	td175408774	CACTGAGGGATGGGACTGAGGGATGGGACTGA	CACTGAGGGATGGGACTGAGGGATGTGACTGAGGGATGGGACTGA	.	PASS	RC=2.38;RPL=13;RAL=31;RCP=ACTGAGGGATGGG;ALGNURL=http://orca.bu.edu/vntrview/index.php?db=VNTRPIPE_NA19240_ERX283215&ref=-175408774&isref=1&istab=1&ispng=1&rank=3	GT:SP:CGL	0/1:3,4:0,1
chr1	182959662	td175409052	ATCAGTCCCAGTCATTGCTTAATCATACTGGGGGTCAGTCCCAGTCATTGCTTAATCATACTGGGGGTCAGTCCCAGTCATTGCTTAATCATACTGGGGGTCAGTCCCAGTCATTGCTTAATCATACTAGGGGT	ATCAGTCCCAGTCATTGCTTAATCATACTGGGGGTCAGTCCCAGTCATTGCTTAATCATACTGGGGGTCAGTCCCAGTCATTGCTTAATCATACTGGGGGTCAGTCCCAGTCATTGCTTAACCATACTGGGGGTCAGTCCCAGTCATTGCTTAATCATACTCGGGGTCAGTCCCAGCCAGTGCTTCATCATACTAGGGGT	.	PASS	RC=4.03;RPL=33;RAL=133;RCP=TCAGTCCCAGTCATTGCTTAATCATACTGGGGG;ALGNURL=http://orca.bu.edu/vntrview/index.php?db=VNTRPIPE_NA19240_ERX283215&ref=-175409052&isref=1&istab=1&ispng=1&rank=3	GT:SP:CGL	0/1:11,2:0,2
chr1	185389961	td175409842	CTTTTTGTGTAAGGGATGTGGTGCAATTGGGGAAGGTGCTATTGGGGTTTTTAGTGTAAGGGATGTGGTGCAATTGGGGAAGGTGCTATTGGGGTTTTTAGTATAAGGGATGTGGTGCAATTGGGGAAGGTGCTATTGGGGTTTTTAGTGTAAGGGATGTGGTGCAATTGGGGA	CAGAAGTTTTTGATTTTTGTGTAAGGGATGTGGTGCAATGGGGGAAGGTGCTATTGGGGTTTTTAGTGTAAGGGATGTGGTGCAATTGGGGAAGGTGCTATTGGGGTTTTTAGTGTAAGGGATGTGGTGCAAT	.	PASS	RC=3.68;RPL=47;RAL=173;RCP=TTTTTAGTGTAAGGGATGTGGTGCAATTGGGGAAGGTGCTATTGGGG;ALGNURL=http://orca.bu.edu/vntrview/index.php?db=VNTRPIPE_NA19240_ERX283215&ref=-175409842&isref=1&istab=1&ispng=1&rank=3	GT:SP:CGL	0/1:6,7:0,-1
chr1	185589397	td175409912	ATATACATATACATATATATGTGTGTATACATATACATATACATATATATGTGTGTATACATATACATATATATGTGTGTATACATATACATATATATGTGTGTATACATATACATATATGTGTGTATATA	ATATACATATACATATATATGTGTGTATACATATACATATATATGTGTGTATACATATACATATATATGTGTGTATACATATACATATATGTGTGTATATA	.	PASS	RC=5.33;RPL=24;RAL=130;RCP=TATACATATACATATATATGTGTG;ALGNURL=http://orca.bu.edu/vntrview/index.php?db=VNTRPIPE_NA19240_ERX283215&ref=-175409912&isref=1&istab=1&ispng=1&rank=3	GT:SP:CGL	0/1:13,3:0,-1
chr1	185624847	td175409934	GTGTGTATATATATATGTGTGTGTATATATAGATGTGTATATATATGTGTGTATATATGTATATATATGTGTATATATGTGTGTATATATATGTGTATATATATGTGTATATATGTGTATATATATGTGTGTATATATGTGTATATATGTGTGTATATATGTGTATATATGTGTGTATATATGTGTATATATGTGTGTATATATGTGTATATATATGTGT	GTGTGTGTATATATATATATGTGTGTGTATATATAGATGTGTATATATGTGTGTATATATGTATATATATGTGTATATATATGTGTATATATGTGTGTATATATATGTATATATATGTGTATATATGTGTGTATATATGTGTATATATATGT	.	PASS	RC=9.81;RPL=22;RAL=219;RCP=TGTGTATATATATGTGTATATA;ALGNURL=http://orca.bu.edu/vntrview/index.php?db=VNTRPIPE_NA19240_ERX283215&ref=-175409934&isref=1&istab=1&ispng=1&rank=3	GT:SP:CGL	1/1:4:-3
chr1	185758744	td175409988	AATGACATATGACATATGACATATGA	AATGACATATGACATATGACATATGACATATGA	.	PASS	RC=3.57;RPL=7;RAL=25;RCP=ATGACAT;ALGNURL=http://orca.bu.edu/vntrview/index.php?db=VNTRPIPE_NA19240_ERX283215&ref=-175409988&isref=1&istab=1&ispng=1&rank=3	GT:SP:CGL	0/1:22,33:0,1
chr1	185885170	td175410037	GTATATGTGTGTGCATATGCGTGTGTGCATATGTGTGTGTG	GTATATGTATGTGCATATGTGTGTGTGCATATGTGTGTGTGTGTGTGTGTGTGTG	.	PASS	RC=2.86;RPL=14;RAL=40;RCP=TATGTGTGTGTGCA;ALGNURL=http://orca.bu.edu/vntrview/index.php?db=VNTRPIPE_NA19240_ERX283215&ref=-175410037&isref=1&istab=1&ispng=1&rank=3	GT:SP:CGL	1/1:2:1
chr1	188576413	td175411060	TATATATACACACATATGTATACACACATATATACACACATATACACACATATATATACACATATATATACACATATATATACACACATATATATACCCATATATACACACATATATATATACACATATATATACACA	TATATATACGCACATATGTATACACACATATATACACACATATACACACATATATATACACATATATATACACATATATATACACACATATATATACCCATATATACACACATATATATACCCATATATACACACATATATATATACACATATATATACACA	.	PASS	RC=5.50;RPL=26;RAL=137;RCP=ATATATACACACATATATATACACAC;ALGNURL=http://orca.bu.edu/vntrview/index.php?db=VNTRPIPE_NA19240_ERX283215&ref=-175411060&isref=1&istab=1&ispng=1&rank=3	GT:SP:CGL	0/1:2,3:0,1
chr1	189248842	td175411361	ATATATAAATACATGTATATTTATATATGTATATAAAT	ATATATAAATACATGTATATTTATATATGTATATAAATACATGTATATTTATATATGTATATAAAT	.	PASS	RC=2.64;RPL=14;RAL=37;RCP=TATATAAATACATG;ALGNURL=http://orca.bu.edu/vntrview/index.php?db=VNTRPIPE_NA19240_ERX283215&ref=-175411361&isref=1&istab=1&ispng=1&rank=3	GT:SP:CGL	0/1:29,7:0,2
chr1	189675934	td175411581	AAGATGGAAGTATAAACTACACCATGTGCAGATGGAAGTATAAACTACACCATGTGCAGATGGAAGTATAAACTACACCATTTGCAGA	AAGATGGAAGTATAAACTACACCATGTGCAGATGGAAGTATAAACTACACCATTTGCAGA	.	PASS	RC=3.11;RPL=28;RAL=87;RCP=AGATGGAAGTATAAACTACACCATGTGC;ALGNURL=http://orca.bu.edu/vntrview/index.php?db=VNTRPIPE_NA19240_ERX283215&ref=-175411581&isref=1&istab=1&ispng=1&rank=3	GT:SP:CGL	0/1:19,25:0,-1
chr1	191203757	td175412189	TTATATATATATATATATTATATATATATTATATATATATATAATATATATATATATATTATATATATATATTATATATATATATAATATATATATATATAA	TTATATATATATATATATTATATATATATATATATATTATATATATATATTTTATATATATATAAAATATATATATATATTATATATATATTATATATATATTATATATATATAAAATATATATATATTATATATATATATATAATATATATATATATAA	.	PASS	RC=7.00;RPL=15;RAL=101;RCP=TATATATATATATAA;ALGNURL=http://orca.bu.edu/vntrview/index.php?db=VNTRPIPE_NA19240_ERX283215&ref=-175412189&isref=1&istab=1&ispng=1&rank=3	GT:SP:CGL	1/1:8:3
chr1	191618145	td175412347	TTATTAATATTAAATAATATATTATTTATAGTAATATTAATATTAAATAATATATTATTTATAGTAATATTAATATTAAATAATATATTATTTATAGTAATATTAATATTAAATA	TTATTAATATTAAATAATATATTATTTATAGTAATATTAATATTAAATAATATATTATTTATAGTAATATTAATATTAAATA	.	PASS	RC=3.45;RPL=33;RAL=114;RCP=TATTAATATTAAATAATATATTATTTATAGTAA;ALGNURL=http://orca.bu.edu/vntrview/index.php?db=VNTRPIPE_NA19240_ERX283215&ref=-175412347&isref=1&istab=1&ispng=1&rank=3	GT:SP:CGL	1/1:33:-1
chr1	192320796	td175412614	ATATATAACACATATAATATATATGCTATATATGCTATATATAGCATATATAACACATATAATATATATGCTATATAGCATATATAACACATATAATATATAACATATATAATATATATAACACATATA	ATGCTATATATAGCATATATAACACATATAATATATATGCTATATAGCATATATAACACATATAATATATAACATATATAATATATATAACACATA	.	PASS	RC=3.72;RPL=34;RAL=128;RCP=TATATAACATATATAACACATATAATATATATGC;ALGNURL=http://orca.bu.edu/vntrview/index.php?db=VNTRPIPE_NA19240_ERX283215&ref=-175412614&isref=1&istab=1&ispng=1&rank=3	GT:SP:CGL	0/1:21,2:0,-1
chr1	194249452	td175413372	AATATATATATATACACACACATATATATGTATATATACACACACATATATATGTATATATACACACACATATATGTATATATACACACACATATAT	AATATATATATATATATATATATATATATATATATATATACACACACACATATATATGTATATATACACACACATATATATGTATATATACACACACATATATATGTATATATACACACACATATTTAT	.	PASS	RC=4.25;RPL=22;RAL=96;RCP=ATATATGTATATACACACACAC;ALGNURL=http://orca.bu.edu/vntrview/index.php?db=VNTRPIPE_NA19240_ERX283215&ref=-175413372&isref=1&istab=1&ispng=1&rank=3	GT:SP:CGL	1/1:6:1
chr1	195880243	td175414118	AATATATGTATACATATATACATATATGTATACATATATACATATATGTATACATATATACATATATGTATACATATATACATATATACATATATACACACACACATATGTATACGTATACATATATAT	AATATATATACATATATACATATATGTATACATATATACATATATACATATATGTATACATATATACATATATGTATACATATATACATATATGTATACATATATACATATATACATATATACACACACACATATGTATACGTATACATATATAT	.	PASS	RC=6.27;RPL=20;RAL=128;RCP=ATATATGTATACATATATAC;ALGNURL=http://orca.bu.edu/vntrview/index.php?db=VNTRPIPE_NA19240_ERX283215&ref=-175414118&isref=1&istab=1&ispng=1&rank=3	GT:SP:CGL	0/1:10,5:0,1
chr1	196965978	td175414550	GAAGTAGTAAGTAGTAAGTAGTAAGTAAGTAGTAAGTAGTAAGTAGTAGTAGT	GAAGTAGTAAGTAGTAAGTAGTAAGTAAGTAGTAAGTAGTAAGTAGTA	.	PASS	RC=8.00;RPL=7;RAL=52;RCP=AAGTAGT;ALGNURL=http://orca.bu.edu/vntrview/index.php?db=VNTRPIPE_NA19240_ERX283215&ref=-175414550&isref=1&istab=1&ispng=1&rank=3	GT:SP:CGL	0/1:35,3:0,-1
chr1	197130571	td175414615	CTATTATTTGTTAAATATTATTGTTAAATATTTTGT	CTATTATTTGTTAAATATTATTGTTAAATATTATTGTTAAATATTTTGT	.	PASS	RC=2.71;RPL=13;RAL=35;RCP=TATTATTGTTAAA;ALGNURL=http://orca.bu.edu/vntrview/index.php?db=VNTRPIPE_NA19240_ERX283215&ref=-175414615&isref=1&istab=1&ispng=1&rank=3	GT:SP:CGL	0/1:25,25:0,1
chr1	198486119	td175415122	GTATATTTACATACACTGATAGTATATATATATATACACACTAATAGTATATATATA	GTATATTTACATACACTGATAGTATATATATATATACACACTAATAGTATATATATACTCATAGTATAGATATATACACTAATAGTATATATATACTCATAGTATAGATATATACACTAATAGTATATATATA	.	PASS	RC=2.24;RPL=25;RAL=56;RCP=TATATATACACACACTAATAGTATA;ALGNURL=http://orca.bu.edu/vntrview/index.php?db=VNTRPIPE_NA19240_ERX283215&ref=-175415122&isref=1&istab=1&ispng=1&rank=3	GT:SP:CGL	0/1:39,2:0,3
chr1	198525000	td175415133	CATATATTCCAAGATATATATATATTCCAAGATATATATATATATGCCAAGATATATATATATATTCCAATATATATATATTCCAAGATATAGATATTCCAAGATATAGATATAT	CATATATTCCAAGATATATATATATTCCAAGATATATATATAT	.	PASS	RC=6.30;RPL=18;RAL=114;RCP=ATATATTCCAAGATATAT;ALGNURL=http://orca.bu.edu/vntrview/index.php?db=VNTRPIPE_NA19240_ERX283215&ref=-175415133&isref=1&istab=1&ispng=1&rank=3	GT:SP:CGL	0/1:23,3:0,-4
chr1	198843047	td175415259	GGAGAGAAAGAGGGAGAGAGAAAGAGGGAGAGAGAAAGAGGAAGAGAAAGA	GGAGAGAAAGAGGGAGAGAGAAAGAGGAAGAGAAAGA	.	PASS	RC=3.71;RPL=14;RAL=50;RCP=GAGAGAAAGAGGGA;ALGNURL=http://orca.bu.edu/vntrview/index.php?db=VNTRPIPE_NA19240_ERX283215&ref=-175415259&isref=1&istab=1&ispng=1&rank=3	GT:SP:CGL	0/1:17,19:0,-1
chr1	199873563	td175415646	CCCTCACCTCCCGGACGGGGCGGCTGGCCGGGCAGGGGCTGACCCCCCACCTCCCTCCTGGACGGGGCGGCTGGCCGGGTGGGGGCTGACCCCCACCTCCCTCCCGGACGGGGTGGCTGCCGGGC	CCCTCACCTCCCGGACGGGGCGGCTGGCCGGGCAGGGGCTGACCCCCCACCTCCCTCCCGGACGGGGCGGCTGGCCGGGCGGGGGCTGACCCCCCACCTCCCTCCTGGACGGGGCGGCTGGCCGGGTGGGGGCTGACCCCCACCTCCCTCCCGGCCGGGGTGGCTGCCGGGCGG	.	SC	RC=2.67;RPL=47;RAL=124;RCP=CCTCCCTCCCGGACGGGGCGGCTGGCCGGGCAGGGGCTGACCCCCCA;ALGNURL=http://orca.bu.edu/vntrview/index.php?db=VNTRPIPE_NA19240_ERX283215&ref=-175415646&isref=1&istab=1&ispng=1&rank=3	GT:SP:CGL	1/1:2:1
chr1	200183888	td175415825	CAAAAAAAAAAAAAAGAAAGAAAGAAAAAAAGAAAAA	CAAAAAAAAAAAAAAAAAAAGAAAGAAAGAAAAAAAGAAAAA	.	PASS	RC=4.50;RPL=8;RAL=36;RCP=AAAAAAGA;ALGNURL=http://orca.bu.edu/vntrview/index.php?db=VNTRPIPE_NA19240_ERX283215&ref=-175415825&isref=1&istab=1&ispng=1&rank=3	GT:SP:CGL	0/1:5,4:0,1
chr1	200880137	td175416151	GAAAGTACTTAATGTAGTACTTTAAAAAAAGTAGTTAATGTAGTACTTTAAAAAAAGTAGTTAATGTAGTACTTTAAAAAAAGTACTTAATGTAGTACTTTAAAAAAGTACTTAATGTAGTACTTTAAAAAAAGTACTTAATGTAGTACTTTAAAAAAAGTACTTAATGTGCTACTT	GAAAGTACTTAATGTAGTACTTTAAAAAAAGTAGTTAATGTAGTACTTTAAAAAAAGTAGTTAATGTAGTACTTTAAAAAAAGTACTTAATGTAGTACTTTAAAAAAGTACTTAATGTAGTACTTTAAAAAAAGTACTTAATGTGCTACTT	.	PASS	RC=6.81;RPL=26;RAL=176;RCP=AAAGTACTTAATGTAGTACTTTAAAA;ALGNURL=http://orca.bu.edu/vntrview/index.php?db=VNTRPIPE_NA19240_ERX283215&ref=-175416151&isref=1&istab=1&ispng=1&rank=3	GT:SP:CGL	1/1:13:-1
chr1	201893059	td175416503	GAAAGAAAGAAAAGGAAAGAAAGGAAAGAAAAAGAAAAAGGAAAGAAAAGAAAGAAAAAGAAAAGAAAGAAAGAGAAAAGAAAGAAAAAGAAAAGAAAGA	GAGAAAGAAAAAAAAAGAAAAGGAAAGAAAGGAAAGAAAAAGAAAAAGGAAAGAAAAGAAAGAAAAAGAAAAGAAAGAAAGAGAAAAGAAAGAAAAAGAAAAGAAAGA	.	PASS	RC=6.56;RPL=15;RAL=99;RCP=AAAGAAAGAAAAAGA;ALGNURL=http://orca.bu.edu/vntrview/index.php?db=VNTRPIPE_NA19240_ERX283215&ref=-175416503&isref=1&istab=1&ispng=1&rank=3	GT:SP:CGL	0/1:5,2:0,1
chr1	202130136	td175416637	AGCCCTCTCCCTCAAGGCCCTCTCCCTCAAGGCCCTCTCCCTCAAAGCCCT	ATTTCTCCTTCTCTGCTTCTGCCCCACAGCCCTCTCCCTCAAAGCCCTCT	.	PASS	RC=3.33;RPL=15;RAL=50;RCP=GCCCTCTCCCTCAAG;ALGNURL=http://orca.bu.edu/vntrview/index.php?db=VNTRPIPE_NA19240_ERX283215&ref=-175416637&isref=1&istab=1&ispng=1&rank=3	GT:SP:CGL	0/1:14,9:0,-1
chr1	202151782	td175416652	GCCTTCTCCAGTTCCCACCTTCTCCAGTTCCCACCTTCTCCAGTTCCCACCTTCTCC	GCCTTCTCCAGTTCCCACCTTCTCCAGTTCCCACCTTCTCCAGTTCCCACCTTCTCCAGTTCCCACCTTCTCC	.	PASS	RC=3.50;RPL=16;RAL=56;RCP=CCTTCTCCAGTTCCCA;ALGNURL=http://orca.bu.edu/vntrview/index.php?db=VNTRPIPE_NA19240_ERX283215&ref=-175416652&isref=1&istab=1&ispng=1&rank=3	GT:SP:CGL	1/1:15:1
chr1	202156135	td175416655	CCCTCGCTCCTCGCTCCTCGCTCCTCGCTCCTCGCT	CCCTCGCTCCTCGCTCCTCGCTCCTCGCTCCTCGCTCCTCGCTCCTCGCTCCTCGCTCCTCGCT	.	PASS	RC=5.00;RPL=7;RAL=35;RCP=CCTCGCT;ALGNURL=http://orca.bu.edu/vntrview/index.php?db=VNTRPIPE_NA19240_ERX283215&ref=-175416655&isref=1&istab=1&ispng=1&rank=3	GT:SP:CGL	0/1:14,7:0,4
chr1	202160540	td175416659	GCCCCTCACCTCCCGGACGGGGCGGCTGGCCAGGCGGGGGGCTGACCCCCCCACCTCCCTCCCGGATGGGGCGGCTGGCCGGGCAGAGGGGCT	GCCCCTCACCCCCCGGACGGGGCGGCTGGCCGGGCAGGGGGGCGGACCCCCCCCCCCCCTCCCTCCCGGACGGGGCGGCTGGCCGGGCGGGGGCTGACCCCCCCACCTCCCTCCTGGACGGGGCGGCTGGCCGGGCAGAGGGGCT,GCCCCTCACCTCCCGGATGGGGCGGCTGGCCAGGCGGGGGGCTGATCCCCCCACCTCCCTCCCAGACGGGGCGGCTGGCCGGGCGGGGGGCTGACCCCCCCCCTCCCTCCCGGAATGGGCGGCTGGCCGGGCGGGGGGCTGACCCCCCCACCTCCCTCCTGGACGGGGCGTCTGGCCGGGCAGGGGGGC	.	SC	RC=1.84;RPL=51;RAL=92;RCP=CACCTCACCTCCCGGACGGGGCGGCTGGCCAGGCAGAGGGGCTGACCCCCC;ALGNURL=http://orca.bu.edu/vntrview/index.php?db=VNTRPIPE_NA19240_ERX283215&ref=-175416659&isref=1&istab=1&ispng=1&rank=3	GT:SP:CGL	0/1/2:3,26,2:0,1,2
chr1	202360688	td175416756	CTCAGGTGTATTGAAGATAAATGAATTATCTTCAGGTGTACTGAAGATAAATGAATTATCTTCAGGTGTACTGAAGATAAATGAATTATCTTCAGGTGTACTGAAGATAAATGAATTATCTTCAGGTGTACTGAAGATAAATGAATTATCTTCAGGTGTACTGAAGATAAATGAATTATCTTCAGGTGTACTGAAGATAAATGAATTATCTTCAGGTGTACTGAAGATAAATGAATTATCTTCAGGTGTACTGAAGATAAATGAATTATCTTCAGGTGTACTGAAGATAAATGAATTATCTTCAGGTGTACTGAAGATAAATGAATTATCTTCAGGTGTACTGAAGATAAATGAATTATCTTCAGGTGTACTGAAGATAAATGAATTATCTTCAGGTGTACTGAAGATAAATGAATTATCTTCAGGTGTACTGAAGATAAATGAATTATCTTCAGGTGTACTGAAGATAAATGAATTATCTTCAGGTGTACTGAAGATAAATGAATTATCTTCAGGTGTACTGAAGATAAATGAATTATCTTCAGGTGTACTGAAGATAAATGAATTATCTTCAGGTGTACTGAAGATAAATGAA	CTCAGGTGTATTGAAGATAAATGAATTATCTTCAGGTGTACTGAAGATAAATGAATTATCTTCAGGTGTACTGAAGATAAATGAATTATCTTCAGGTGTACTGAAGATAAATGAATTATCTTCAGGTGTACTGAAGATAAATGAATTATCTTCAGGTGTACTGAAGATAAATGAA	.	PASS	RC=19.80;RPL=30;RAL=594;RCP=TCAGGTGTACTGAAGATAAATGAATTATCT;ALGNURL=http://orca.bu.edu/vntrview/index.php?db=VNTRPIPE_NA19240_ERX283215&ref=-175416756&isref=1&istab=1&ispng=1&rank=3	GT:SP:CGL	1/1:6:-14
chr1	204629323	td175417696	GTCCACCCTCGTTTCTCCTTCCAGCTCCACCCTCGTTTCTCCTTCCAGCTCCACCCTCGTTTCTCCTTCCAGCT	GTCCACCCTCGTTTCTCCTTCCAGCTCCACCCTCGTTTCTCCTTCCAGCT	.	PASS	RC=3.04;RPL=24;RAL=73;RCP=TCCACCCTCGTTTCTCCTTCCAGC;ALGNURL=http://orca.bu.edu/vntrview/index.php?db=VNTRPIPE_NA19240_ERX283215&ref=-175417696&isref=1&istab=1&ispng=1&rank=3	GT:SP:CGL	1/1:23:-1
chr1	206955186	td175418477	GGTTATATATACATATATATGTATATAGTTATATATACATATATATGTATATAGTTATATATACATATATATGTATATAGTTATATATACATATATATGTATATAGTTATATATACATATATATGTATATGTTATATATACATATATATGTATATGTTATATATACATATATATGTATATAGTTATATATACATATATATGTATATAGTTATATATACATATATGTGTA	GGTTATATATACATATATATGTATATAGTTATATATACATATATATGTATATAGTTATATATACATATATATGTATATAGTTATATATACATATATATGTATATAGTTATATATACATATATATGTA	.	PASS	RC=8.85;RPL=26;RAL=228;RCP=GTTATATATACATATATATGTATATA;ALGNURL=http://orca.bu.edu/vntrview/index.php?db=VNTRPIPE_NA19240_ERX283215&ref=-175418477&isref=1&istab=1&ispng=1&rank=3	GT:SP:CGL	1/1:14:-4
chr1	207067844	td175418509	CATGAAGTATGAAGTATGAAGTATGAAGTATGAAGT	CATGAAGTATGAAGTATGAAGTATGAAGT	.	PASS	RC=5.00;RPL=7;RAL=35;RCP=ATGAAGT;ALGNURL=http://orca.bu.edu/vntrview/index.php?db=VNTRPIPE_NA19240_ERX283215&ref=-175418509&isref=1&istab=1&ispng=1&rank=3	GT:SP:CGL	1/1:16:-1
chr1	207496542	td175418638	TATATATATAAGGAGATATATAATTGGGATATATATAAGGAGATATATATAGGGAGAGATATATA	TATATATATAAGGAGATATATAATTGGGATATATATAAGGAGATATATATAGGGAGAGAGATATATATATAGGGAGATATATATA	.	PASS	RC=4.64;RPL=14;RAL=64;RCP=ATATATATAAGGAG;ALGNURL=http://orca.bu.edu/vntrview/index.php?db=VNTRPIPE_NA19240_ERX283215&ref=-175418638&isref=1&istab=1&ispng=1&rank=3	GT:SP:CGL	0/1:22,3:0,1
chr1	208020085	td175418823	AGTATGTATATGTATGTATACATACATTCAGGTATGTATATGTATGTATACATACATTCAGGTATGTATATGTATGTATACATACATTCAGGTATGTATATGTATGTATACATACATTCAGGTATGTATATGTATGTATACATACATTCAGGTATGTATATGTGTATATATCCATTCA	AGTATGTATATGTATGTATACATACATTCAGGTATGTATATGTATGTATACATACATTCAGGCATGTATATGTGTATATATCCATTCA	.	PASS	RC=5.97;RPL=30;RAL=177;RCP=GTATGTATATGTATGTATACATACATTCAG;ALGNURL=http://orca.bu.edu/vntrview/index.php?db=VNTRPIPE_NA19240_ERX283215&ref=-175418823&isref=1&istab=1&ispng=1&rank=3	GT:SP:CGL	0/1:4,17:0,-3
chr1	208862099	td175419054	CTATTACCTATATGTAATATAGGTTACATATTAACCTATATGTAACCTATAAGTTACATATTAACCTATATGTAACCTATAAGTTACATATTAACCTATATGTAACCTATAAGTTACATATTAACCTATAT	CTATTACCTATATGTAATATAGGTTACATATTAACCTATATGTAACCTATAAGTTACATATTAACCTATATGTAACCTATAAGTTACATATTAACCTATAT	.	PASS	RC=4.43;RPL=30;RAL=130;RCP=TATTAACCTATATGTAACCTATAAGTTACA;ALGNURL=http://orca.bu.edu/vntrview/index.php?db=VNTRPIPE_NA19240_ERX283215&ref=-175419054&isref=1&istab=1&ispng=1&rank=3	GT:SP:CGL	0/1:5,16:0,-1
chr1	210163869	td175419514	CATATATATATATACGTATATATATGTATATATATACGTATATATATGTATGTATAT	CATATATATATATACGTATATATATACGTATATATATGTATATATATATACGTATATATATGTATGTATAT,CATATATATATATACGTATATATATATACGTATATATATGTATATATATATACGTATATATATACGTATATATATGTATATATATACGTATATATATACGTATATATATGTATATATATACACGTATATATGTATGTATAT	.	PASS	RC=5.33;RPL=10;RAL=56;RCP=ATATGTATAT;ALGNURL=http://orca.bu.edu/vntrview/index.php?db=VNTRPIPE_NA19240_ERX283215&ref=-175419514&isref=1&istab=1&ispng=1&rank=3	GT:SP:CGL	1/2:28,4:1,8
chr1	211370748	td175419869	CGCCGCCCCGTCCAGGAGGTGGGGGGCGCCTCTGCCCGGCCGCCCCTTCTGGGAAGTGAGGAGCCCCTCTGCCCGGCCGCC	CCAGCCGCCCCGTCCGGGAGGGGGGGGGCGCCTCCGCCCGGCCGCGGGCCCGTCTGGGAGGTGGGGGGGGCCTCTGCCCGGCCGCCCCTTCTGGGAAGTGAGGACTCCCTCTGCCTGGCCGC	.	SC	RC=2.16;RPL=37;RAL=80;RCP=GCCGCCCCGTCCAGGAAGTGAGGAGCCCCTCTGCCCG;ALGNURL=http://orca.bu.edu/vntrview/index.php?db=VNTRPIPE_NA19240_ERX283215&ref=-175419869&isref=1&istab=1&ispng=1&rank=3	GT:SP:CGL	0/1:62,3:0,1
chr1	211898360	td175420122	ACCTTGAACTCTGGCCAGCACCGTGGGAGACTTGGACCTAGTGAAGGCCGGTGACCCGGAAGGGCCCCTTAACTCTGGCCAGCACCGTGGGAGACTTGGACCTAGTGAAGGCCGGTGACCCGGAAGGGCCCCTTAA	ACCCTGAACTCTGGCCAGCCCCGTGGGAGACTTGGACCTAGTGAAGGCCGGTGACCCGGAAGGGCCCCTTAACTCTGGCCAGCACCGTGGGAGACTTGGACCTAGTGAAGGCCAGTGACCCGGAAGGGCCCCTTAACTCTGGCCAGCACCGTGGGAGACTTGGACCTAGTGAAGGCCGGTGACCCGGAAGGGCCCCTTAA	.	PASS	RC=2.11;RPL=64;RAL=135;RCP=CCTTAACTCTGGCCAGCACCGTGGGAGACTTGGACCTAGTGAAGGCCGGTGACCCGGAAGGGCC;ALGNURL=http://orca.bu.edu/vntrview/index.php?db=VNTRPIPE_NA19240_ERX283215&ref=-175420122&isref=1&istab=1&ispng=1&rank=3	GT:SP:CGL	0/1:11,5:0,1
chr1	212076799	td175420188	TAGGTGTTTCTGGGAAAGGTGTTTCTGGGAAAGGTGTTTCTGGGAAAGGTGTTTCTGGGAAAG	TAGGTGTTTCTGGGAAAGGTGTTTCTGGGAAAG	.	PASS	RC=4.13;RPL=15;RAL=62;RCP=AGGTGTTTCTGGGAA;ALGNURL=http://orca.bu.edu/vntrview/index.php?db=VNTRPIPE_NA19240_ERX283215&ref=-175420188&isref=1&istab=1&ispng=1&rank=3	GT:SP:CGL	0/1:17,23:0,-2
chr1	212359895	td175420283	GAATGTGAGGGAGGGCCAATCACATTAACATTAAATGTGAGGGAGGGCCAATCACATTAACATTAAATGTGAGGGAGGGCCAATCACATTAACATTA	GAATGTGAGGGAGGGCCAATCACATTAACATTAAATGTGAGGGAGGGCCAATCACATTAACATTAAATGTGAGGGAGGGCCAATCACATTAACATTAAATGTGAGGGAGGGCCAATCACATTAACATTA	.	PASS	RC=3.00;RPL=32;RAL=96;RCP=AATGTGAGGGAGGGCCAATCACATTAACATTA;ALGNURL=http://orca.bu.edu/vntrview/index.php?db=VNTRPIPE_NA19240_ERX283215&ref=-175420283&isref=1&istab=1&ispng=1&rank=3	GT:SP:CGL	0/1:15,13:0,1
chr1	213132765	td175420649	ACACACTCACATTCACACGCACATTCACACACACACACACACACACA	ACACACTCACATTCACACGCACATTCACACACACA	.	PASS	RC=3.83;RPL=12;RAL=46;RCP=CACACACACATT;ALGNURL=http://orca.bu.edu/vntrview/index.php?db=VNTRPIPE_NA19240_ERX283215&ref=-175420649&isref=1&istab=1&ispng=1&rank=3	GT:SP:CGL	1/1:41:-1
chr1	213997069	td175420909	CCACACACACACACACACACACACACACCACACCACATCAAACCA	CAGCCACACACACACACACACACACACACACACACACACACACACACACCACACCACATCAAACC	.	PASS	RC=3.00;RPL=15;RAL=44;RCP=CACACACACACACCA;ALGNURL=http://orca.bu.edu/vntrview/index.php?db=VNTRPIPE_NA19240_ERX283215&ref=-175420909&isref=1&istab=1&ispng=1&rank=3	GT:SP:CGL	0/1:16,21:0,1
chr1	214558818	td175421098	AGATTTCTACAATCAGGCCCAACCTGATTGATTTCTACAATCAGGCCCAACCTGATTGATTTCTACAATCAGGCCCAACCTGATTGATTTCTACAATCAGG	AGATTTCTACAATCAGGCCCAACCTGATTGATTTCTACAATCAGGCCCAACCTGATTGATTTCTACAATCAGG	.	PASS	RC=3.57;RPL=28;RAL=100;RCP=GATTTCTACAATCAGGCCCAACCTGATT;ALGNURL=http://orca.bu.edu/vntrview/index.php?db=VNTRPIPE_NA19240_ERX283215&ref=-175421098&isref=1&istab=1&ispng=1&rank=3	GT:SP:CGL	0/1:16,16:0,-1
chr1	214858858	td175421211	TCATATATATATATATATACACACATACATATATATATACACATACACACACATATATATAAATA	TTCATATATATATATATACACACATACATATATATATATACATACACACATACATATATATATATACATACACACACATATATATAAAT	.	PASS	RC=2.54;RPL=26;RAL=64;RCP=CATATATATATATACATACACACATA;ALGNURL=http://orca.bu.edu/vntrview/index.php?db=VNTRPIPE_NA19240_ERX283215&ref=-175421211&isref=1&istab=1&ispng=1&rank=3	GT:SP:CGL	0/1:25,7:0,1
chr1	217698189	td175422208	CGGGGAGAGGGGAGAGGGGAGAGGGGAGAGGGGGGAGGGGGGAGGGGGGAGGGGGGAGGGGGGAGGGGGAGGGGGGAGAGGGGAGAGGGGAGAGGG	CGGGGAGGGGGGAGAGGGGAGAGGGGAGAGGGG	.	SC	RC=13.50;RPL=7;RAL=95;RCP=GGGGAGA;ALGNURL=http://orca.bu.edu/vntrview/index.php?db=VNTRPIPE_NA19240_ERX283215&ref=-175422208&isref=1&istab=1&ispng=1&rank=3	GT:SP:CGL	1/1:2:-9
chr1	218171817	td175422382	GTATATATACACACACATATATATACACACACATATATATA	GTATATATACACACACATATATATACACACATATATATATAAAGAAAATATATATA	.	PASS	RC=2.50;RPL=16;RAL=40;RCP=TATATATACACACACA;ALGNURL=http://orca.bu.edu/vntrview/index.php?db=VNTRPIPE_NA19240_ERX283215&ref=-175422382&isref=1&istab=1&ispng=1&rank=3	GT:SP:CGL	1/1:3:1
chr1	221044820	td175423400	TTGAAAATAACACAGTGAACACAGTGAAAATAACACAGTGAATACAATAAAAATAACA	TTGAAAATAACACAGTGAACACAGTGAAAATAACACAGTGAACACAGTGAAAATAACACAGTGAATACAATAAAAATAACA	.	PASS	RC=2.48;RPL=23;RAL=57;RCP=TGAAAATAACACAGTGAACACAA;ALGNURL=http://orca.bu.edu/vntrview/index.php?db=VNTRPIPE_NA19240_ERX283215&ref=-175423400&isref=1&istab=1&ispng=1&rank=3	GT:SP:CGL	1/1:30:1
chr1	221174655	td175423462	CCACAGGCACACACAGGCACACACATGCACACACAGACACACACATGCACACACAGACACACACATACACACACATGCACACACATACACACACATACACATACA	CCACAGGCACACACAGGCACACACATGCACACACAGACACACACATGCACACACAGACACACACATGCACACACAGACACACACATACACACACATGCACACACATACACATACA	.	PASS	RC=10.40;RPL=10;RAL=104;RCP=CACATGCACA;ALGNURL=http://orca.bu.edu/vntrview/index.php?db=VNTRPIPE_NA19240_ERX283215&ref=-175423462&isref=1&istab=1&ispng=1&rank=3	GT:SP:CGL	0/1:6,10:0,1
chr1	221589625	td175423619	CCTGCAGATCATTAGATCTGCAGATCATTAGATCTGCAGATCATTAGA	CCTGCAGATCATTAGATCTGCAGATCATTAGA	.	PASS	RC=2.94;RPL=16;RAL=47;RCP=CTGCAGATCATTAGAT;ALGNURL=http://orca.bu.edu/vntrview/index.php?db=VNTRPIPE_NA19240_ERX283215&ref=-175423619&isref=1&istab=1&ispng=1&rank=3	GT:SP:CGL	1/1:30:-1
chr1	224288714	td175424639	TCCGCCCGGCAGCCACCTCGTCCGGGAGGGAGCTGGGGGGTCAGCCCCCCGCCCGGCCAGCCGCCCCGTCCGGGAGGGAGGTGGGGGGGTCAGCCCCCCGCCTGGCCAGCCGCCCCGTCCGGGAGG	TCCGCCCGGCAGCCACCCCGTCCGGGAGGGAGGTGGGGGGGGTCAGCCCCCCGCCCGGCCAGCCGCCCCGTCTGGGAGGGAGGGGGGGGGTCAGCCCACCGCCCGGCCAGCCGCCCCGTCCGGGAGGGAGGCGGGGGGGTCAGCCCCCCGCCCGGGCAGGCGCCCCGTCTGGGAGGG	.	SC	RC=2.59;RPL=49;RAL=125;RCP=CCGCCCGGCCAGCCGCCCCGTCCGGGAGGGAGCTGGGGGGGTCAGCCCC;ALGNURL=http://orca.bu.edu/vntrview/index.php?db=VNTRPIPE_NA19240_ERX283215&ref=-175424639&isref=1&istab=1&ispng=1&rank=3	GT:SP:CGL	0/1:20,5:0,1
chr1	224464613	td175424733	TTGACACATAAAACTAGTTTTATGACACATAAAACTAGTTTTATGACACATAAAACTAGTTTTATGACACATAAAACTAGTTTTATGACACATAAAACTGTTTTA	TTGACACATAAAACTAGTTTTATGACACATAAAACTAGTTTTATGACACATAAAACTGTTTTA,TTGACACATAAAACTAGTTTTATGACACATAAAACTAGTTTTATGACACATAAAACTAGTTTTATGACACATAAAACTGTTTTA	.	PASS	RC=5.00;RPL=21;RAL=104;RCP=TGACACATAAAACTAGTTTTA;ALGNURL=http://orca.bu.edu/vntrview/index.php?db=VNTRPIPE_NA19240_ERX283215&ref=-175424733&isref=1&istab=1&ispng=1&rank=3	GT:SP:CGL	1/2:17,18:-2,-1
chr1	225983869	td175425274	AGCGGCCAGGCAGAGGCGCTCCTCACTTCCCAGATGGGGCGGCTGGGCAGAGGCGCTCCTCACTTCCCAGACGGGGTGGTCAGGCAGAGGTGCTCCTCACATCCCAAACAGGGCGGCCGGGCAGAGGCGCTCCTCACATCCCAGACGGGGCGGCTGGGCAGAGGCGCTCCTCACTTCCCAGACGGGGCAGCCGGGCAGAGGCGCTCCTCACATCCCAGACGATGGGCAGCCAGGCAGAGATGCTCCTCACTTCCTAGACGGGGTGGCAAACGGGCAGAGGC	AGCGGCCAGGCAGAGGCGCTCCTCACTTCCCAGACGGGGTGGTGGCCGGGCAGAGGCGCTCCTCACTTCCCAGACAGGGTGGCCGGGCAGAGGGGCTCCTCACATCCCAGAGGATGGGCGGCCAGGCAGAGACGCTCCTCACTTCCTAGATGGGGTGGCAGCTGGGCAGAGGC	.	SC	RC=7.45;RPL=37;RAL=280;RCP=GCGGCCGGGCAGAGGCGCTCCTCACTTCCCAGACGGG;ALGNURL=http://orca.bu.edu/vntrview/index.php?db=VNTRPIPE_NA19240_ERX283215&ref=-175425274&isref=1&istab=1&ispng=1&rank=3	GT:SP:CGL	1/1:2:-3
chr1	226321904	td175425465	AACCCACTCAGCGTACAGGGTGAGACCCACTCTGACAGGGTGAGGCCCACTCAGTGTGCAGGGTGAGACCCACTCAGTGTGCAGGGTGAGACCCACTCTGACAGGGTGAGGCCCACTCAGTGTGCAGGGTGAGACCCACTCAGTGTGCAGGGTGAGGCCCGCTCAGTGTGCAGGGTGAGGCCCACTCAGTGGACAGGGTGAGAC	AACCCACTCAGCGTACAGGGTGAGACCCACTCTGACAGGGTGAGGCCCACTCAGTGTGCAGGGTGAGACCCTCTCAGTGTGCAGGGTGAGGCCCGCTCAGTGTGCAGGGTGAGGCCCACTCAGTGGACAGGGTGAGAC	.	PASS	RC=9.09;RPL=23;RAL=203;RCP=ACCCACTCAGTGTGCAGGGTGAG;ALGNURL=http://orca.bu.edu/vntrview/index.php?db=VNTRPIPE_NA19240_ERX283215&ref=-175425465&isref=1&istab=1&ispng=1&rank=3	GT:SP:CGL	1/1:5:-3
chr1	226810380	td175425641	CCACTCCAGTTGGTAACCTGCACTCCAGTTGGTAACCTGCACTCCAGTTGGTAACCTGCACTCCAGTTGGTAACCTGCACTCCAGTTGGTAACCTGCACTCCAGTTGGTAACCTGCACTCCAGTTGGTAACCTGCACTCCAGTTGGT	CCGCTCCAGTTGGTAGCCTGCACTCCGGTTGGTAACCTGCACTCCAGTTGGTAACCTGCACTCCAGTTGGTAACCTGCACTCCAGTTGGTAACCTGCACTCCAGTTGGTAACCTGCACTCCAGTTGGTAACCTGCACCCCAGTTGGTAACCTGCACTCCAGTTGG	.	PASS	RC=7.68;RPL=19;RAL=146;RCP=CACTCCAGTTGGTAACCTG;ALGNURL=http://orca.bu.edu/vntrview/index.php?db=VNTRPIPE_NA19240_ERX283215&ref=-175425641&isref=1&istab=1&ispng=1&rank=3	GT:SP:CGL	1/1:4:1
chr1	227068193	td175425780	TCTCTGGACAGCGATCACTCAGCCTCTGGACAGCGATCACTCAGCCTCTGGACAGACAGCGATCACTCAGCCTCTGGACAGCGATCACTCAGCCTCTGGACAGCGATCACTCAGCCTCTGGACAGCGATAACTCAGCCTCTG	TCTCTGGACAGCGATCACTCAGCCTCTGGACAGCGATCACTCAGCCTCTGGACAGACAGCGATCACTCAGCCTCTGGACAGCGATCACTCAGCCTCTGGACAGCGATCACTCAGCCTCTGGACAGCGATCACTCAGCCTCTGGACAGCGATAACTCAGCCTCTG	.	PASS	RC=6.23;RPL=22;RAL=141;RCP=CTCTGGACAGCGATCACTCAGC;ALGNURL=http://orca.bu.edu/vntrview/index.php?db=VNTRPIPE_NA19240_ERX283215&ref=-175425780&isref=1&istab=1&ispng=1&rank=3	GT:SP:CGL	1/1:7:1
chr1	227553882	td175425978	TTACATATATTCATGTATGAATACATACATATATTCGTGTATGAATACATGCATATATTCGTGTATGAATACATGCATATATTCGTGTATGAATACATACATATATTC	TTACATATATTCATGTATGAATATATACATATATTAGTGTATGAATACATGCATATATTCGTGTATGAATACATGCATATATTCGTGTATGAATACATGCATATATTCGTGTATGAATACATACATATATTC	.	PASS	RC=4.46;RPL=24;RAL=107;RCP=TACATATATTCGTGTATGAATACA;ALGNURL=http://orca.bu.edu/vntrview/index.php?db=VNTRPIPE_NA19240_ERX283215&ref=-175425978&isref=1&istab=1&ispng=1&rank=3	GT:SP:CGL	0/1:11,11:0,1
chr1	227736777	td175426041	TCTATACATGGAATCTTTTCCCTATACATGGAATCTTTTCCATAT	TTCAGACTCTATACATGGAATCTTTTCCCTATACATGGAATCTTTTCCATATACATGGAATCTTTTCC	.	PASS	RC=2.20;RPL=20;RAL=44;RCP=CTATACATGGAATCTTTTCC;ALGNURL=http://orca.bu.edu/vntrview/index.php?db=VNTRPIPE_NA19240_ERX283215&ref=-175426041&isref=1&istab=1&ispng=1&rank=3	GT:SP:CGL	1/1:36:1
chr1	228344818	td175426472	GGTGGAGGGACCCCGACGCCCCTGTCCAGGGTGTGGAGGGACCCCGACGCCCCTGTCCAGGGTGTGGAGGGA	GGAGGTGGAGGGACCCCGACGCCCCCGTCCAGGGTGTGGAGGGACCCCGACGCCCCTGTCCAGGGGGTGGAGGGACCCCGACGCCCCTGGCCAGGGGGTGGAGG	.	PASS	RC=2.29;RPL=31;RAL=71;RCP=GTGGAGGGACCCCGACGCCCCTGTCCAGGGT;ALGNURL=http://orca.bu.edu/vntrview/index.php?db=VNTRPIPE_NA19240_ERX283215&ref=-175426472&isref=1&istab=1&ispng=1&rank=3	GT:SP:CGL	0/1:14,5:0,1
chr1	234343126	td175429060	TTCCTTCCATCCTTCCTTCCTCCCTCCCTCCTTCCTTTCTCCCTCCCTCTTTCCT	TTCCTTCCATCCTTCCTTCCTCCCTCCCTCCTTCCTTTCTCCCTCCCTCTTTCCTGCTTCCTTCCTTCTTTCTTCCTCCCTCCCTCCTTCCTTCCTCCCTCCGTCCTTCCTTCCTTCCTCCCTTCCTCCTCCCTCCTTCCTCCCTCCCTCCTTCCT	.	PASS	RC=2.84;RPL=19;RAL=54;RCP=TCCCTCCCTCCTTCCTTCC;ALGNURL=http://orca.bu.edu/vntrview/index.php?db=VNTRPIPE_NA19240_ERX283215&ref=-175429060&isref=1&istab=1&ispng=1&rank=3	GT:SP:CGL	0/1:2,2:0,5
chr1	234582379	td175429179	AAATTATATAATTTCTTAATATATAATTATATAATTTCTTAAATATATA	AAATTATATAATTTCTTAATATATAATTATATAATTTCTTAATATATAATTATATAATTTCTTAAATATATA	.	PASS	RC=2.04;RPL=24;RAL=48;RCP=AATTATATAATTTCTTAAATATAT;ALGNURL=http://orca.bu.edu/vntrview/index.php?db=VNTRPIPE_NA19240_ERX283215&ref=-175429179&isref=1&istab=1&ispng=1&rank=3	GT:SP:CGL	0/1:21,21:0,1
chr1	236166356	td175429950	GGTTATCACTCCTAGTGAACGAGTGGTAGTTGTCACTCCTAGTGAACGACTGGTAGTTGTCACTCCTAGTGAACGACTGGTAGTTGTCACTCCTAGTGAACGACTGGTAGTTGTCACTCCTAGTGAACGACTGGTAGTTGTCACTCCTAGTGAACGACCGGTAGTT	GGTTATCACTCCTAGTGAACGAGTGGTAGTTGTCACTCCTAGTGAACGAGTGGTAGTTGTCACTCCTAGTGAACGAGTGGTAGTTGTCACTCCTAGTGAACGACTGGTAGTTGTCACTCCTAGTGAACGACTGGTAGTT	.	PASS	RC=6.11;RPL=27;RAL=165;RCP=GTTGTCACTCCTAGTGAACGACTGGTA;ALGNURL=http://orca.bu.edu/vntrview/index.php?db=VNTRPIPE_NA19240_ERX283215&ref=-175429950&isref=1&istab=1&ispng=1&rank=3	GT:SP:CGL	1/1:4:-1
chr1	236201958	td175429964	ACATATATAATATATATTACCTATGTTATATAGGTCATATATAATATATATTACCTATGTTATATAGGTCATATATAATATATATTACCTATGTTATATAGGTCATATATAATATATATTACCTATGCTATATAGGTCATATATAATATATATTACCTATGTTATATAGGTCATATATAATAAATATTACCTATGTTATATAGGTCATATATAATATATATTACCTATGTTATATAGGTCATATATAACATA	ACATATATAATATATATGACCTATGTTATATAGGTCATATATAATATATATGACCTATGTTATATAGGTCATATATAACATA	.	PASS	RC=7.38;RPL=34;RAL=251;RCP=CATATATAATATATATTACCTATGTTATATAGGT;ALGNURL=http://orca.bu.edu/vntrview/index.php?db=VNTRPIPE_NA19240_ERX283215&ref=-175429964&isref=1&istab=1&ispng=1&rank=3	GT:SP:CGL	1/1:17:-5
chr1	236305684	td175430050	CGGGCCGGGGCGCGCGGGCCGGGGCGGGGGCGCGCGGGCCGGGGCGGGGGCGCGCGGGGCCGG	CGGGCCGGGGCGCGCGGGCCGGGGCGGGGGCGCGCGGGGCCGG	.	PASS	RC=3.05;RPL=20;RAL=62;RCP=GGGCGGGGGCGCGCGGGCCG;ALGNURL=http://orca.bu.edu/vntrview/index.php?db=VNTRPIPE_NA19240_ERX283215&ref=-175430050&isref=1&istab=1&ispng=1&rank=3	GT:SP:CGL	1/1:2:-1
chr1	236324784	td175430066	TTCACACCTCCTCACGCCTCCCACTCACACCTTCTCACGCCTCCCAC	TTCACACCTCCTCACGCCTCCCACTCACACCTCCTCATGCCTCCCACTCACACCTTCTCACGCCTCCCAC	.	PASS	RC=2.00;RPL=23;RAL=46;RCP=TCACACCTCCTCACGCCTCCCAC;ALGNURL=http://orca.bu.edu/vntrview/index.php?db=VNTRPIPE_NA19240_ERX283215&ref=-175430066&isref=1&istab=1&ispng=1&rank=3	GT:SP:CGL	1/1:24:1
chr1	236801681	td175430314	TAAAAAATTAAGCAAAAAAAAAAAGAAAGAAAAAAAAGAAAAAAAAA	TAAGCAAAAAAAAAAAAAAGAAAGAAAAAAAAGAAAAAA	.	PASS	RC=3.54;RPL=13;RAL=46;RCP=AAAAAAAAAAGAA;ALGNURL=http://orca.bu.edu/vntrview/index.php?db=VNTRPIPE_NA19240_ERX283215&ref=-175430314&isref=1&istab=1&ispng=1&rank=3	GT:SP:CGL	0/1:11,2:0,-1
chr1	237311839	td175430565	TATATATATATATATACACACACACATATATATATATATACACACACATATATATATAT	TATATATATATATATACACACATATATATATATATATATATACACACACACATATATATATATACACACACATATATATATATAT	.	PASS	RC=2.42;RPL=24;RAL=58;RCP=ATATATATATATATACACACACAC;ALGNURL=http://orca.bu.edu/vntrview/index.php?db=VNTRPIPE_NA19240_ERX283215&ref=-175430565&isref=1&istab=1&ispng=1&rank=3	GT:SP:CGL	1/1:8:1
chr1	238047256	td175430917	TCACACACACAAACACACACACACACAAACACACACACACACACACACACACACACACACAAACACACACACACACAAACACACACAAACACACACAAACACACACAAACACACACAAACACACACAAACACACACAAACA	TGGTCACACACACACACACAAACACACACACACACAAACACACACAAACACACACAAACACACACAAACACACACAAACACACACAA	.	PASS	RC=14.00;RPL=10;RAL=140;RCP=CACACAAACA;ALGNURL=http://orca.bu.edu/vntrview/index.php?db=VNTRPIPE_NA19240_ERX283215&ref=-175430917&isref=1&istab=1&ispng=1&rank=3	GT:SP:CGL	1/1:11:-5
chr1	238110204	td175430937	AAGCGTAGGTGCGTGAGCGTAGGTGCGTGAGCGTAGGTGCGTGAGCGTAGGTGCGTGAGCGTAGGTGAGCGTAGGTGCGTAAGCGTAAGTGCGTGAG	AAGCGTAGGTGCGTGAGCGTAGGTGCGTGAGCGTAGGTGAGCGTAGGTGCGTAAGCGTAAGTGCGTGAG	.	PASS	RC=7.14;RPL=14;RAL=96;RCP=AGCGTAGGTGCGTG;ALGNURL=http://orca.bu.edu/vntrview/index.php?db=VNTRPIPE_NA19240_ERX283215&ref=-175430937&isref=1&istab=1&ispng=1&rank=3	GT:SP:CGL	0/1:7,15:0,-2
chr1	238316970	td175431019	TTCTCTCTCTCTCTCTCTCTCTCTCTCTCTCTCTCTCTCTCTCTCTCTCTCTCAATCTCTATCTCTTGATCTCATCT	TTCTCTCTCTCTCTCTCTCTCTCTCTCTCTCTCTCTCAATCTCTATCTCTTGATCTCATC	.	PASS	RC=5.40;RPL=14;RAL=76;RCP=TCTCTCTCTCTCTC;ALGNURL=http://orca.bu.edu/vntrview/index.php?db=VNTRPIPE_NA19240_ERX283215&ref=-175431019&isref=1&istab=1&ispng=1&rank=3	GT:SP:CGL	1/1:10:-1
chr1	240348221	td175431859	TCCCTTTACTTTCTCCCTCCTATACCTTCCCCTTCTCTTTCTCCCTCCTATACCTTCCCCTTCTCTTTCTCCCTCCTATACCTTCCCCTTCTCTTTCTCCCTCCTATACCTTCCCCCTTCTCTTTCTCCCTCCTATACCTTCCCCTTCTCTTTCTCCCTCCTATACCTTCCCCCTTCTCTTTCTCCCTCCTATACCTTCCCCCTTCTCTTTCTCCCTCCTATACCTTCCCCTTCTCTTTCTCCCTCCTACACCTTTCCCCTTCTCTTTCTCCCTCCTATACCTTTTTCCTTCTCTTTCT	TCCCTTTACTTTCTCCCTCCTATACCTTCCCCCTTCTCTTTCTCCCTCCTATACCTTCCCCTTCTCTTTCTCCCTCCTACACCTTTCCCCTTCTCTTTCTCCCTCCTATACCTTTTTCCTTCTCTTTCT	.	PASS	RC=10.43;RPL=28;RAL=298;RCP=CCCTTCTCTTTCTCCCTCCTATACCTTC;ALGNURL=http://orca.bu.edu/vntrview/index.php?db=VNTRPIPE_NA19240_ERX283215&ref=-175431859&isref=1&istab=1&ispng=1&rank=3	GT:SP:CGL	1/1:9:-6
chr1	240515158	td175431919	CTGTATGATGTCATGGGTGTGTATGATGTCATGGATGTGTATGATATCATGGATGTGTATGATATCATGGATGTGTATGATGTCATG	CTGTATGATATCATGGGTGTGTATGATGTCATGGATGTGTATGATATCATGGATGTGTATGATGTCATG	.	PASS	RC=4.78;RPL=18;RAL=86;RCP=TGTATGATGTCATGGATG;ALGNURL=http://orca.bu.edu/vntrview/index.php?db=VNTRPIPE_NA19240_ERX283215&ref=-175431919&isref=1&istab=1&ispng=1&rank=3	GT:SP:CGL	0/1:12,18:0,-1
chr1	240699867	td175431991	GGAGTTTAAGACAAAATGGCAGCGGGGGCTGTAGATCTGGAAGCCATCTGTAGAGTTTAAGACAAAATGGCAGCGGGGGCTGTAGATCTGGAAGCCATCTGTAGAGTTTAAGACAAAATGGCAGCGGGGGCTGTAGATCTGGAAGCCATCTGTAGAGTTTAAGACAAAATGGCAGTGGGGGCTGTAGATCTGGAAGCCATCGGTAG	GGAGTTTAAGACAAAATGGCAGCGGGGGCTGTAGATCTGGAAGCCATCTGTAGAGTTTAAGACAAAATGGCAGCGGGGGCTGTAGATCTGGAAGCCATCGGTAG	.	PASS	RC=4.02;RPL=51;RAL=205;RCP=GAGTTTAAGACAAAATGGCAGCGGGGGCTGTAGATCTGGAAGCCATCTGTA;ALGNURL=http://orca.bu.edu/vntrview/index.php?db=VNTRPIPE_NA19240_ERX283215&ref=-175431991&isref=1&istab=1&ispng=1&rank=3	GT:SP:CGL	1/1:23:-2
chr1	242657361	td175432914	CCCTTCCCTCCACTCCCCTCCCCTGCCCTCCCTTCCCCTCTCCTCCCCTCTCCTCCCCTCTCCTCCCCTCTCCTCCCCTCTCCTC	CCCTCCCCTCCCCTCCCCTCCCTTCCCCTCTCCTCCCCTCTCCTCCGCTCTCCTCCCCTCTCCTCCCCTCTCCTC	.	PASS	RC=8.40;RPL=10;RAL=84;RCP=CCTCCCCTCT;ALGNURL=http://orca.bu.edu/vntrview/index.php?db=VNTRPIPE_NA19240_ERX283215&ref=-175432914&isref=1&istab=1&ispng=1&rank=3	GT:SP:CGL	1/1:4:-1
chr1	243265072	td175433178	CGAAGGCGCGCCCTTGTGACGTCACGGAAGGCGCGCCCTTGTGACGTCACGGAAGGCGCGCCCTTGTGACGTCACGGAAGGCGCCCCTTGTGACGTCACGGAAGGCGCGCCCTTGTGACGTCACGGAAG	CGAAGGCGCGCCCTTGTGACGTCACGGAAGGCGCGCCCTTGTGACGTCACGGAAGGCGCGCCCTTGTGACGTCACGGAAG	.	SC	RC=5.16;RPL=25;RAL=128;RCP=GAAGGCGCGCCCTTGTGACGTCACG;ALGNURL=http://orca.bu.edu/vntrview/index.php?db=VNTRPIPE_NA19240_ERX283215&ref=-175433178&isref=1&istab=1&ispng=1&rank=3	GT:SP:CGL	1/1:21:-2
chr1	243502282	td175433257	AGACCTCAGAAAGTGGGGTGGGCGGCAGGAGGGAGCAGACAGCTAGTGGGCAGAGGACCTCAGAAAGTGGGGTGGGCGGCAGGAGGGAGCAGACAGCTAGTGGGCAGAGGACCTCAGAAAGTGGGGTGGGCGGCAGGAGGGAGCAGACAGCTAGTGGGCAGAGGA	AGACCTCAGAAAGTGGGGTGGGCGGCAGGAGGGAGCAGACAGCTAGTGGGCAGAGGACCTCAGAAAGTGGGGTGGGCGGCAGGAGGGAGCAGACAGCTAGTGGGCAGAGGA	.	PASS	RC=3.04;RPL=54;RAL=164;RCP=GACCTCAGAAAGTGGGGTGGGCGGCAGGAGGGAGCAGACAGCTAGTGGGCAGAG;ALGNURL=http://orca.bu.edu/vntrview/index.php?db=VNTRPIPE_NA19240_ERX283215&ref=-175433257&isref=1&istab=1&ispng=1&rank=3	GT:SP:CGL	1/1:10:-1
chr1	244338469	td175433548	GCAGTCCAGAGTCCACAGTCCACAGTCCACAGTCCACAGTCCACAGT	GCAGTCCAGAGTCCACAGTCCACAGTCCACAGTCCACAGT	.	PASS	RC=6.57;RPL=7;RAL=46;RCP=CAGTCCA;ALGNURL=http://orca.bu.edu/vntrview/index.php?db=VNTRPIPE_NA19240_ERX283215&ref=-175433548&isref=1&istab=1&ispng=1&rank=3	GT:SP:CGL	1/1:21:-1
chr1	245082009	td175433898	CGGGACCCGGGGAGGCAGGCGGGGACCCGGGGAGGCAGGCGGGGACCCGGGGAGGCAGGCGGGGACCCGGGCAGGCAGGCGGGGACCCGGGGAGGCAGGCGGGGACCCGGGCAGGCAGGCGGGGACCCGGGGAGGCAGGCGGGGAC	CGGGACCCGGGGAGGCAGGCGGGGACCCGGGGAGGCAGGCGGGGACCCGGGCAGGCAGGCGGGGACCCGGGGAGGCAGGCGGGGACCCGGGCAGGCAGGCGGGGACCCGGGGAGGCAGGCGGGGAC	.	PASS	RC=7.25;RPL=20;RAL=145;RCP=GGGACCCGGGGAGGCAGGCG;ALGNURL=http://orca.bu.edu/vntrview/index.php?db=VNTRPIPE_NA19240_ERX283215&ref=-175433898&isref=1&istab=1&ispng=1&rank=3	GT:SP:CGL	0/1:2,2:0,-1
chr1	245086143	td175433899	CTTGATGAGCATGATTTGGTGAGCATGATTTGGTGAGCATGATTTGGTGAGCATGATTTGGT	CTTGATGAGCATGATTTGGTGAGCATGATTTGGTGAGCATGATTTGGTGAGCATGATTTGGTGAGCATGATTTGGT	.	PASS	RC=4.36;RPL=14;RAL=61;RCP=TTGGTGAGCATGAT;ALGNURL=http://orca.bu.edu/vntrview/index.php?db=VNTRPIPE_NA19240_ERX283215&ref=-175433899&isref=1&istab=1&ispng=1&rank=3	GT:SP:CGL	1/1:29:1
chr1	245100350	td175433909	GGGAGGGATGGAGGGATTGGAGGGATTGGGAGGGATGGAGGGATTGGGAGGGATGGAGGGATTGGGAGGGATGGAGGGATTGGGAGGGATGGAGGGATTGTGAGGGATGGAGGGATTGGGAGGGATGGAGGGATTGGGAGGGATGGAGGGATTGTGGGGGATGGAGGGATTGTGGGGGATGGAGGGATGGAGGGAT	GGAGCACTAGAATTGGGAGGGATGGAGGGATTGGGAGGGATGGAGGGATTGTGGGGGATGGAGGGATGGAGGGATTGGGAGGGATGGAGGGATTGGGAGGGATGGAGGGATTGTGGGGGATGGAGGGATGGA	.	PASS	RC=11.00;RPL=18;RAL=195;RCP=GGAGGGATTGGGAGGGAT;ALGNURL=http://orca.bu.edu/vntrview/index.php?db=VNTRPIPE_NA19240_ERX283215&ref=-175433909&isref=1&istab=1&ispng=1&rank=3	GT:SP:CGL	1/1:7:-3
chr1	246525715	td175434574	CTCTCCCTCTCCCTCTCCCTTTCCCACGGTCTCCCTCTCCCTCTCCCTCTCCACGGTCTCCCTCTCCCTCTCTTTCCACGGTCTCCCTCT	CTCTCCCTCTCCCTCTCCCTTTCCCACGGTCTCCCTCTCCCTCTCTTTCCACGGTCTCCCTCT	.	SC	RC=3.32;RPL=27;RAL=89;RCP=TCTCCCTCTCCCTCTCCCTTTCCACGG;ALGNURL=http://orca.bu.edu/vntrview/index.php?db=VNTRPIPE_NA19240_ERX283215&ref=-175434574&isref=1&istab=1&ispng=1&rank=3	GT:SP:CGL	1/1:10:-1
chr1	246625479	td175434632	CGCCTGCTGGGTACAGTGCATCCTCCCGCGGGGCCTGCTGGGTACAGTGCATCCTCCCGCGGGGCCTGCTGGGTACAGTGCATCCTCCCGCGGGGCCTGCTGGGTACAGTGCATCCTCTCGCGGGGCCTGCTGGGTATAGTGAATTCTCCCG	CGCCTGCTGGGTACAGTGCATCCTCCCGCGGGGCCTGCTGGGTACAGTGCATCCTCCCGCGGGGCCTGCTGGGTACAGTGCATCCTCTCGCGGGGCCTGCTGGGTATAGTGAATTCTCCCG	.	PASS	RC=4.87;RPL=31;RAL=151;RCP=GCCTGCTGGGTACAGTGCATCCTCCCGCGGG;ALGNURL=http://orca.bu.edu/vntrview/index.php?db=VNTRPIPE_NA19240_ERX283215&ref=-175434632&isref=1&istab=1&ispng=1&rank=3	GT:SP:CGL	1/1:20:-1
chr1	246928157	td175434779	GCAGAGACAGACAGGTCCACTTGTGAACTGTGGTATAATTACTGTCAGAGACAGACAGGTCCACTTGTGAACTGTGGTATAATTACTGTCAGAGACAGACAGGTCCACTTGTGAACTGTAGTATAATTACTGTCAGAGACAGACAGGTCCACTTGTGAACTGTGGTATAATTACTGTCAGAGACAGACAGGTCCACTTGTGAACTGTGGTATAATTACTGTCAGAGACAGACAGGTCCACTTGTGAACTGTGGTATAATTACTGTCAGAGACAGACAGGTCCACTTGTGAACTGTGGTATAATTACTGTCAGAGACAGACAGGTCCACTTGTGAACTGTGGTATAATTACTGTCAGAGACAGACAGGTCCACTTGTGAACTGTAGTATAATTACTGTCAG	GCAGAGACAGACAGGTCCACTTGTGAACTGTGGTATAATTACTGTCAGAGACAGACAGGTCCACTTGTGAACTGTAGTATAATTACTGTCAG,GCAGAGACAGACAGGTCCACTTGTGAACTGTGGTATAATTACTGTCAGAGACAGACAGGTCCACTTGTGAACTGTGGTATAATTACTGTCAGAGACAGACAGGTCCACTTGTGAACTGTGGTATAATTACTGTCAGAGACAGACAGGTCCACTTGTGAACTGTAGTATAATTACTGTCAG	.	PASS	RC=9.07;RPL=44;RAL=399;RCP=CAGAGACAGACAGGTCCACTTGTGAACTGTGGTATAATTACTGT;ALGNURL=http://orca.bu.edu/vntrview/index.php?db=VNTRPIPE_NA19240_ERX283215&ref=-175434779&isref=1&istab=1&ispng=1&rank=3	GT:SP:CGL	1/2:2,6:-7,-5
chr1	246977385	td175434812	CCGGTAGTAAAGGGAGTGAGGTCCAGGGCTTCGGCAGTAAAGGGAGTGAGGTCCAGGGC	CCGGTAGTAAAGGGAGTGAGGTCCAGGGCTTCGGTAGTAAAGGGAGTGAGGTCCAGGGCTTCGGCAGTAAAGGGAGTGAGGTCCAGGGC	.	PASS	RC=1.93;RPL=30;RAL=58;RCP=CGGCAGTAAAGGGAGTGAGGTCCAGGGCTT;ALGNURL=http://orca.bu.edu/vntrview/index.php?db=VNTRPIPE_NA19240_ERX283215&ref=-175434812&isref=1&istab=1&ispng=1&rank=3	GT:SP:CGL	0/1:13,8:0,1
chr1	247292152	td175434961	GGGGAGGGTGGGCATTGAGTACTTCCCCCAGCAGGATGGGGTGGGAGGATTCAGGAGATGAGAGGGAGGGTGGACATTGAGTACTTCCCCCAGCAGGATGGGGTGGGAGGATTCAGGAGATGAGAGGGAGGGTGGACATTGAGTACTTCCCCGAGCAGGATGGGGTGGGAGGATCAGGAGATGAGAGGGAGGGTGGACATTGAGTACTTCCCCCAGCAGGATGGGGTGGGAGGATTCAGGAGATGAGAGGGAGGGTGGACATTGAGTACTTCCCCCAGCAGGATGGGGTGGGAGGATTCAGGAGATGAGAGGGAGGGTGGGCATTGAGTACTTCCCCCAGCAGGATGGGGTGGGAGGATTCAGGAGATGAGAGGGAGGGTGGACATTGAGTACTTCCCCCAGCAGGATGGGGTGGGAGGATTCAGGAGATGAGAGGGAGGGTGGACATTGAGTACTTCCCCCAGCAGGATGGGGTGGGAGGATTCAGGAGATGAGAGGGAGGGTGGGCATTGAGTACTTCCCCCAGCAGGATGGGGTGGGAGGATTCAGGAGATGAGAGGGAGGGTGGACATTGAGTACTTCCCCCAGCAGGATGGGGTGGGAGGATTCAGGAGATGAGAGGGAGGGTGGGCATTGAGTACTTCCCCCAGCAGGATGGGGTGGGAGGATTCAGGAGATGAGAGGGAGGGTGGACATTGAGTACTTCCCCGAGCAGGATGGGGTGGGAGGATTCAGGAGATGAGAGGGAGGGTGGACATTGAGTACTTCCCCGAGCAGGATGGGGTGGGAGGATTCAGGAGATGAGAGGGAGGGTGGACATTGAGTACTTCCCCCAGCAGGATGGGGTGGGAGGATTCAGGAGATGAGAGGGAGGGTGGACATTGAGTACTTCCCCGAGCAGGATGGGGTGGGAGGATTCAGGAGATGAGAGGGAGGGTGGACATTGAGTACTTCCCCCAGCAGGATGGGGTGGGAGGATTCAGGAGATGAGAGGGAGGGTGGACATTGAGTACTTCCCCGAGCAGGATGGGGTGGGAGGATTCAGGAGATGAGAGGGAGGGTGGACATTGAGTACTTCCCCCAGCAGGATGGGGTGGGAGGATTCAGGAGATGAGAGGGAGGGTGGACATTGAGTACTTCCCCGAGCAGGATGGGGTGGGAGGATTCAGGAGATG	GGGGAGGGTGGGCATTGAGTACTTCCCCCAGCAGGATGGGGTGGGAGGATTCAGGAGATGAGAGGGAGGGTGGACATTGAGTACTTCCCCGAGCAGGATGGGGTGGGAGGATTCAGGAGATG	.	PASS	RC=18.95;RPL=62;RAL=1174;RCP=GGGAGGGTGGACATTGAGTACTTCCCCCAGCAGGATGGGGTGGGAGGATTCAGGAGATGAGA;ALGNURL=http://orca.bu.edu/vntrview/index.php?db=VNTRPIPE_NA19240_ERX283215&ref=-175434961&isref=1&istab=1&ispng=1&rank=3	GT:SP:CGL	1/1:15:-17
chr1	247603323	td175435120	GTGTGTTAGGTATAGCCTATGGGTTAGGCATAGCCTGTGTGTTAGGTATAGCCTATGGGTTAGGTATAGCCTACGTGTTAGGTATAGCCTATGTGTTAGGTATAGCCTATGTGTTAGGTATAGC	GTGTGTTAGGTATAGCCTATGGGTTAGGCATAGCCTGTGTGTTAGGTATAGCCTATGGGTTAGGTATAGCCTATGTGTTAGGTATAGCCTATGTGTTAGGTATAGC	.	PASS	RC=6.83;RPL=18;RAL=123;RCP=TGTGTTAGGTATAGCCTA;ALGNURL=http://orca.bu.edu/vntrview/index.php?db=VNTRPIPE_NA19240_ERX283215&ref=-175435120&isref=1&istab=1&ispng=1&rank=3	GT:SP:CGL	0/1:7,13:0,-1
chr1	247819337	td175435202	TCATATACATGTTCAGTAAACACTCATATACCTATGAACATATACATGTTCAGTAAACACTCATATACCTATG	TCATATACATGTTCAGTAAACACTCATATACCTGTGAACATATACATGTTCAGTAAACACTCATATACCTATGAACATATACATGTTCAGTAAACACTCATATACCTATG	.	PASS	RC=1.95;RPL=37;RAL=72;RCP=CATATACATGTTCAGTAAACACTCATATACCTATGAA;ALGNURL=http://orca.bu.edu/vntrview/index.php?db=VNTRPIPE_NA19240_ERX283215&ref=-175435202&isref=1&istab=1&ispng=1&rank=3	GT:SP:CGL	1/1:20:1
chr1	247864003	td175435225	TATATACATATATATGCAATATGTCCCATATATCTATATATACAATATGTCCCATATATCTATATATACATATATGTCCCATATAGCTATATATACATATATGCCATATAT	TATATACATATATATGCAATATGTCCCATATATCTATATATACATATATGTCCCATATAGCTATATACACATATATGCCATATAT	.	PASS	RC=4.22;RPL=26;RAL=110;RCP=ATATATCTATATATACAATATGTCCC;ALGNURL=http://orca.bu.edu/vntrview/index.php?db=VNTRPIPE_NA19240_ERX283215&ref=-175435225&isref=1&istab=1&ispng=1&rank=3	GT:SP:CGL	1/1:2:-1
chr1	247988830	td175435277	TCGGGGGAAGTGCTGGCGGGCGGAAGTGCTGGCCGGCGGAAGTGCTGGCGGGCGGAAGTGCTGGCGGGCGGAAGTGCTGGCGGGC	TCGGGGGAAGTGCTGGCGGGCGGAAGTGCTGGCGGGCGGAAGTGCTGGCGGGC	.	PASS	RC=5.31;RPL=16;RAL=84;RCP=CGGGCGGAAGTGCTGG;ALGNURL=http://orca.bu.edu/vntrview/index.php?db=VNTRPIPE_NA19240_ERX283215&ref=-175435277&isref=1&istab=1&ispng=1&rank=3	GT:SP:CGL	1/1:15:-2
chr1	248023080	td175435302	AGAAATATATAAATATAGAGAAATGTATAAATATAGTTATATAGAGAAATATATGAAATATAGAGATATA	AGAAATACAGAATATAGTTATATAGAGAAATATATAAATATAGAGAAATGTATAAATATAGTTATATAGAGAAATATATGAAATATAGAGATATA	.	PASS	RC=2.59;RPL=27;RAL=69;RCP=GAAATATAGAAATATAGAGAAATATAT;ALGNURL=http://orca.bu.edu/vntrview/index.php?db=VNTRPIPE_NA19240_ERX283215&ref=-175435302&isref=1&istab=1&ispng=1&rank=3	GT:SP:CGL	0/1:4,2:0,1
chr1	248266312	td175435406	ATTAATTAATTAAAACTAATTTAATTTTAATTAATTTAATTAAATAATAAATAAAATAATTATTAATAATTTAATTAAATAATAAATAAAATAATTATTAATAATTTAATTAAATAATAAATAAATTAATTATTAATTAATTTAATTAAATAATAAATAAATTAATTATTAATTAATTTAA	ATTAATTAATTAAAACTAATTTAATCTTAATTAATTTAATTAAATAATAAATAAAATAATTATTAATTAATTTAATTAAATAATAAATAAATTAATTATTAATTAATTTAATTAAATAATAAATAAATTAATTATTAATTAATTTAA	.	PASS	RC=5.11;RPL=36;RAL=180;RCP=TTAATTAAATAATAAATAAATTAATTATTAATTAAT;ALGNURL=http://orca.bu.edu/vntrview/index.php?db=VNTRPIPE_NA19240_ERX283215&ref=-175435406&isref=1&istab=1&ispng=1&rank=3	GT:SP:CGL	0/1:2,15:0,-1
chr1	248474416	td175435459	TTTCTCAGAAAACTCCATTTAAAATTCTCAGAAAACTCCATTTAAAATT	TGCTATCTCAGAAAACACCATTTAAAATTCTCAGAAAACTCCATTTAAAATTCTCAGAAAACTCCATTTAAAA	.	PASS	RC=2.09;RPL=23;RAL=48;RCP=TTCTCAGAAAACTCCATTTAAAA;ALGNURL=http://orca.bu.edu/vntrview/index.php?db=VNTRPIPE_NA19240_ERX283215&ref=-175435459&isref=1&istab=1&ispng=1&rank=3	GT:SP:CGL	1/1:41:1
chr1	248518265	td175435472	ATAATTACTTAATCAGAGAATTAATTACTTAATCAGAGAATTACTTA	ATAATTACTTAATCAGAGAATTACTTAATCAGAGAATTAATTACTTAATCAGAGAATTACTTA	.	PASS	RC=2.30;RPL=20;RAL=46;RCP=TAATTACTTAATCAGAGAAT;ALGNURL=http://orca.bu.edu/vntrview/index.php?db=VNTRPIPE_NA19240_ERX283215&ref=-175435472&isref=1&istab=1&ispng=1&rank=3	GT:SP:CGL	0/1:30,22:0,1
chr1	248627885	td175435502	ATCATATATATTCATATATTCACACATATACTCATATATTCATATATATTCATATATTCACACATATACTCATATATTCATATATACTCATATATTCATATATACTCATATTCATATATACTCATATATTCATATATACTCATATAT	ATCATATATATTCATATATTCACACATATACTCATATATTCATATATATTCATATATTCACACATATACTCATATATTCATATATACTCATATATTCATATATACTCATATATTCATATATACTCATATATTCATATATACTCATATATTCATATATACTCATATAT	.	PASS	RC=8.00;RPL=18;RAL=146;RCP=TCATATATACTCATATAT;ALGNURL=http://orca.bu.edu/vntrview/index.php?db=VNTRPIPE_NA19240_ERX283215&ref=-175435502&isref=1&istab=1&ispng=1&rank=3	GT:SP:CGL	1/1:11:1
chr1	249098935	td175435604	CTGGGCTGCAGAGGCAGGTGGGCTGCAGAGGCAGGTGGGCT	CTGGGCTGCAGAGGCAGGTGGGCTGCAGAGGCAGGTGGGCTGCAGAGGCAGGTGGGCT	.	PASS	RC=2.35;RPL=17;RAL=40;RCP=TGGGCTGCAGAGGCAGG;ALGNURL=http://orca.bu.edu/vntrview/index.php?db=VNTRPIPE_NA19240_ERX283215&ref=-175435604&isref=1&istab=1&ispng=1&rank=3	GT:SP:CGL	0/1:12,14:0,1
chr1	249123911	td175435611	ACCTCTCCCCTCTCCCCTCTCCCCTCTCCCCTCTCCCCTCTCCCCTCTCTCCTCTCCCCTCTCCCCT	ACCTCTCCCCTCTCCCCTCTCTCCTCTCCCCTCTCCCCT	.	PASS	RC=9.43;RPL=7;RAL=66;RCP=CCTCTCC;ALGNURL=http://orca.bu.edu/vntrview/index.php?db=VNTRPIPE_NA19240_ERX283215&ref=-175435611&isref=1&istab=1&ispng=1&rank=3	GT:SP:CGL	1/1:3:-4
chr10	130045	td175435708	CCACACACTCACACATGCACACAGTCACACAT	CCACACACTCACACATGCACACACTCACACATGCACACAGTCACACAT	.	PASS	RC=1.94;RPL=16;RAL=31;RCP=CACACACTCACACATG;ALGNURL=http://orca.bu.edu/vntrview/index.php?db=VNTRPIPE_NA19240_ERX283215&ref=-175435708&isref=1&istab=1&ispng=1&rank=3	GT:SP:CGL	0/1:30,3:0,1
chr10	413833	td175435823	CCACAGCCCCAGGTGCCTCCGACGGGGGCCCGGGAAGCCCGCGGTTGCTCTCACTGCCGCACAGCCCCAGGTGCCTCCGACGGGGGCCCGGGAAGCCCGCGGTTGCTCTCACTGCTGCACAGCCCCAGGTGCCTCCGACGGGGGCCCGGGAAGCCCGCGGTTGCTCTCACTGCTGCACAGCCCCAGGTGCCTCCGACGGGGGCCCGGGAAGCCCGCGGTTGCTCTCACTGCTGCACAGCCCCAGGTGCCTCCGACGGGGGCCCGGGAAGCCCGCGGTTGCTCTCACTGCTGCACAGCCCCAGGTGCCTCCGACGGGGGCCCGGGAAGCCCGCGGTTGCTCTCACTGCTGCACAGCCCCAGGTGCCTCTGACAGGGGCCTGGGAAGCCCGCGGTTGTTCTCAC	CCACAGCCCCAGGTGCCTCCGACGGGGGCCCGGGAAGCCCGCGTTTGCTCTCACTGCTGCACAGCCCCAGGTGCCTCCGACGGGGGCCCGGGAAGCCCGCGTTTGCTCTCACTGCTGCACAGCCCCAGGTNCCTCTGACAGGGGCCCGGGATGCCCGCGGTTGTTCTCAC	.	PASS	RC=6.91;RPL=58;RAL=401;RCP=CACAGCCCCAGGTGCCTCCGACGGGGGCCCGGGAAGCCCGCGGTTGCTCTCACTGCTG;ALGNURL=http://orca.bu.edu/vntrview/index.php?db=VNTRPIPE_NA19240_ERX283215&ref=-175435823&isref=1&istab=1&ispng=1&rank=3	GT:SP:CGL	1/1:6:-4
chr10	417077	td175435827	TCCTGCCACCATCCCCTCACCCTGCACCATCCCCTCACCCTGCACCATCCCCTCACCCTGCACCATCCCCTCACCCT	TCCTGCCACCATCCCCTCACCCTGCACCATCCCCTCACCCTGCACCATCCCCTCACCCT	.	PASS	RC=4.16;RPL=18;RAL=76;RCP=CCTGCACCATCCCCTCAC;ALGNURL=http://orca.bu.edu/vntrview/index.php?db=VNTRPIPE_NA19240_ERX283215&ref=-175435827&isref=1&istab=1&ispng=1&rank=3	GT:SP:CGL	0/1:15,11:0,-1
chr10	470842	td175435886	CATATGACACGGATGATACAGCATAACCAACGGTGACTAATATGACACAGATGATACAGCATGACCAGCAGTGACTAATACGACACGGATGATACAGCATGACCAGCGGTGACTAATACGACACGGATGATACAGCATGACCAGCGGTGACTAATATGACACGGATGATACAGCATGACCAGCGGTGACTAATATGACACGGATGATACAGCATGACCAGCAGTGACTAATATGACACGGATGATACAGCATGACCAGCAGTGACTAATATGACACGGATGATACAGCATGACCAGCGGTGACTAATATGACACGGATGATACAGCATGACCAGCGGTGACTAATATGACACGGATGATACAGCATGACCAGCGGTGACTAATATGACACGGATGATACAGCATGACCAGCGGTGACTAATGTGACACGGATGATACAGCATGACCAGCGGTGACTAATATGACACGGATGATACGGCATGACCAGCGGTGACTAATATGACACGGATGATACGGCATGACCAGCAGTGACTAATATGACACGGATGATACAGCATGACCAGTGGTGACTAATGTGAAATGGATACAGCATGACCAGCGGTGACTAATATGACACAGATGATACAGCATGACCAGTGGTGACTAATATGACACGGATGATACAGCATGACCAGCAGTGACTAATATGAAATGGATGCAGCATGACCAGCGGTGACTAATATGACATGGATGATACAGCATGACCAGTGGTGACTAATATGACACGGATGATACAGCATGACCAGCGGTGACTA	CATATGACACGGATGATACAGCATAACCAACGGTGACTAATATGACACGGATGATACAGCATGACCAGCGGTGACTAATATGACACGGATGATACAGCATGACCAGCGGTGACTA	.	PASS	RC=21.00;RPL=38;RAL=792;RCP=ATATGACACGGATGATACAGCATGACCAGCGGTGACTA;ALGNURL=http://orca.bu.edu/vntrview/index.php?db=VNTRPIPE_NA19240_ERX283215&ref=-175435886&isref=1&istab=1&ispng=1&rank=3	GT:SP:CGL	1/1:2:-18
chr10	574218	td175435984	ACCCAGAACATAGACTGCCTGCTGCCCACCCAGAATGCAGACCGCCCACAGCTCCCCCAGAAAGCAGACCGCCCGCTGCCCACCCAGAACGCAGACCGCCCGCAGCTCCCCCAGAACGCAGACCGCCCACTGCTCCCCCAGAACGCAGACCGCCCGCTGCTCCCCCAGAACGCAGACC	ACCCAGAACATAGACTGCCTGCTGCCCACCCAGAATGCAGACCGCCCACAGCTCCCCCAGAAAGCAGACCGCCCGCTGCCCACCCAGAACGCAGACCGCCCACTGCTCCCCCAGAACGCAGACCACCCGCTGCTCCCCCAGAACGCAGACC	.	PASS	RC=6.56;RPL=27;RAL=177;RCP=CCCAGAACGCAGACCGCCCGCTGCTCC;ALGNURL=http://orca.bu.edu/vntrview/index.php?db=VNTRPIPE_NA19240_ERX283215&ref=-175435984&isref=1&istab=1&ispng=1&rank=3	GT:SP:CGL	1/1:10:-1
chr10	586916	td175435992	GGATGTGGGGAGCCACAACACCCGATGCTGGGGAGCCACAACACCCGATGCTGGGGAGCCACAACACCCGATGCTGGGGAGCCACAACACCCGATGCTGGGGAGCCACAACACCCGATGCTGGGGAGCCACAACACCCGATGCTGGGGAGCCACAACACCCGATGCTTGGGAGGCAC	GGATGTGGGGAGCCACAACACCCGATGCTGGGGAGCCACAACACCCGATGCTGGGGAGCCACAACACCCGATGCTGGGGAGCCACAACACCCGATGCTTGGGAGGCAC	.	PASS	RC=7.70;RPL=23;RAL=176;RCP=GATGCTGGGGAGCCACAACACCC;ALGNURL=http://orca.bu.edu/vntrview/index.php?db=VNTRPIPE_NA19240_ERX283215&ref=-175435992&isref=1&istab=1&ispng=1&rank=3	GT:SP:CGL	1/1:15:-3
chr10	605262	td175436022	TGGGGAACGCCGGGGGAACGCCGGGGGAA	TGGGGAACGCCGGGGGAACGCCGGGGGAACGCCGGGGGAA	.	PASS	RC=2.55;RPL=11;RAL=28;RCP=GGGGAACGCCG;ALGNURL=http://orca.bu.edu/vntrview/index.php?db=VNTRPIPE_NA19240_ERX283215&ref=-175436022&isref=1&istab=1&ispng=1&rank=3	GT:SP:CGL	0/1:16,10:0,1
chr10	672342	td175436073	TGGTGTTACCCTCCATCCCCCATCCTCGGTGTTACCCTCCGTCCCCCCGTCCCCGGAGTTACCCTCCGTCCCCCGTCCCCGGGGTTACCCTCCATCCC	TGGTGTTGCCCTCCATCCCCCATCCTCGGTGTTACCCTCCATCCCCCATCCTCGGTGTTACCCTCCGTCCCCCCGTCCCCGGAGTTACCCTCCGTCCCCCGTCCCCGGGGTTACCCTCCATCCC	.	PASS	RC=3.70;RPL=26;RAL=97;RCP=GGTGTTACCCTCCATCCCCCGTCCCC;ALGNURL=http://orca.bu.edu/vntrview/index.php?db=VNTRPIPE_NA19240_ERX283215&ref=-175436073&isref=1&istab=1&ispng=1&rank=3	GT:SP:CGL	0/1:10,9:0,1
chr10	686518	td175436084	GGGGGACGAGGGTGCGTGCCGGGACGAGGGTGCGCGCGGGGAAGAAGCTGCGCGCGGGGATGAGGGTGCGCGCGGGGAAGAGGGTGCGCGCGGGGATGAGGGTGCGCGCGGGGAAGAGGCTGCGCGCGGGGAAGAGGCTGCGCGCGGGGAAGAGGGTGGGCGCCGGGAAGAGGGTGGGCGCCGGGAAGAGGGTGGGCGCCGGGAAGAGGGTGCGC	GGGGGACGAGGGTGCGTGCCGGGACGAGGGTGCGCGCGGGGAAGAAGCGGCGCGCGGGGATGAGGGTGCGCGCGGGGAAGAGGGTGCGCGCGGGGATGAGGGTGCGCGCGGGGAAGAGGCTGCGCGCCGGGAAGAGGGTGGGCGCCGGGAAGAGGGTGGGCGCCGGGAAGAGGGTGCGC	.	PASS	RC=11.89;RPL=18;RAL=214;RCP=GGGGAAGAGGGTGCGCGC;ALGNURL=http://orca.bu.edu/vntrview/index.php?db=VNTRPIPE_NA19240_ERX283215&ref=-175436084&isref=1&istab=1&ispng=1&rank=3	GT:SP:CGL	1/1:8:-2
chr10	712526	td175436102	GGTCGGCCCGTGGCCTGTCTGCCCGTGGCCTGTCTGCCCGTGGCCTGTCTGCCCGTGGCCTGTCTGC	GGTCGGCCCGTGGCCTGTCTGCCCGTGGCCTGTCTGCCCGTGGCCTGTCTGC	.	PASS	RC=4.40;RPL=15;RAL=66;RCP=GTCTGCCCGTGGCCT;ALGNURL=http://orca.bu.edu/vntrview/index.php?db=VNTRPIPE_NA19240_ERX283215&ref=-175436102&isref=1&istab=1&ispng=1&rank=3	GT:SP:CGL	0/1:11,13:0,-1
chr10	951600	td175436292	GGGGAGGAGCTGAGGAGCAAGGGAGGAGCTGAGGAGCAAGGGAGGAGCTGAGGAGCAGGGAAGGAG	GGGGAGGAGCTGAGGAGCAAGGGAGGAGCTGAGGAGCAGGGAAGGAG	.	PASS	RC=3.42;RPL=19;RAL=65;RCP=GGGAGGAGCTGAGGAGCAA;ALGNURL=http://orca.bu.edu/vntrview/index.php?db=VNTRPIPE_NA19240_ERX283215&ref=-175436292&isref=1&istab=1&ispng=1&rank=3	GT:SP:CGL	1/1:34:-1
chr10	1055210	td175436365	CAGAAACAGCCTCTTCCTACCAGAACCTAAAGGCCGGCCCCACAGACAGGGAGATAAGAAACAGCCTCTTCCTACCAGAACCCAAAGGCTGGCCCCGCAGACAGGGAGATAAGAAACAGCCTTCCTACCAGAA	CAGAAACAGCCTCTTCCTACCAGAACCTAAAGGCCGGCCCCACAGACAGGGAGATAAGAAACAGCCTCTTCCTACCAGAACCTAAAGGCCGGCCCCACAGACAGGGAGATAAGAAACAGCCTCTTCCTACCAGAACCCAAAGGCTGGCCCCGCAGACAGGGAGATAAGAAACAGCCTTCCTACCAGAA	.	PASS	RC=2.44;RPL=55;RAL=132;RCP=AGAAACAGCCTCTTCCTACCAGAACCCAAAGGCCGGCCCCACAGACAGGGAGATA;ALGNURL=http://orca.bu.edu/vntrview/index.php?db=VNTRPIPE_NA19240_ERX283215&ref=-175436365&isref=1&istab=1&ispng=1&rank=3	GT:SP:CGL	0/1:6,3:0,1
chr10	1055977	td175436366	ATTGTTTCCTGTTGTTTTGGGATGGTGGGGTGATTTCTGTAGCTTTCTCCACGTGTGGGTGTTGAATGAGGCTGATGTGTTGTTTCCTGTTGTTTTGGGATGGTGGGGTGATTTCTGTAGCTTTCTCCACGTGTGGGTGTTGAATGAGGCTGATGTGTTGTTTCCTGTTGTTTTGGGATGGTGGGGTGATTTCTGTAGCTTTCTCCACGTGTGGGTGTTGAATGAGGCTGATGTGTTG	ATTGTTTCCTGTTGTTTTGGGATGGTGGGGTGATTTCTGTAGCTTTCTCCACGTGTGGGTGTTGAATGAGGCTGATGTGTTGTTTCCTGTTGTTTTGGGATGGTGGGGTGATTTTTGTAGCTTTCTCCACGTGTGGGTGTTGAATGAGGCTGATGTGTTG	.	PASS	RC=3.04;RPL=78;RAL=237;RCP=TTGTTTCCTGTTGTTTTGGGATGGTGGGGTGATTTCTGTAGCTTTCTCCACGTGTGGGTGTTGAATGAGGCTGATGTG;ALGNURL=http://orca.bu.edu/vntrview/index.php?db=VNTRPIPE_NA19240_ERX283215&ref=-175436366&isref=1&istab=1&ispng=1&rank=3	GT:SP:CGL	1/1:18:-1
chr10	1062697	td175436376	AGATAACTGTGCTGGGCTTAAGAGAAAAGAGATGTAACAGGGATAACTGTGCTGGGCTTAAGAGAAAAGAGATGTAACAGGGGTAACTGTGCTGGGCTTAAGAGAAAAGAGATGTAACAGGGGTAACTGTGCTGGGCTTAAGAGAAAAGAGATGTAACAGGGATAACTGTGCTGGGCTTAAGAGAAAAGAGATGTAACAGGG	AGATAACTGTGCTGGGCTTAAGAGAAAAGAGATGTAACAGGGATAACTGTGCTGGGCTTAAGAGAAAAGAGATGTAACAGGG	.	PASS	RC=5.03;RPL=40;RAL=201;RCP=GATAACTGTGCTGGGCTTAAGAGAAAAGAGATGTAACAGG;ALGNURL=http://orca.bu.edu/vntrview/index.php?db=VNTRPIPE_NA19240_ERX283215&ref=-175436376&isref=1&istab=1&ispng=1&rank=3	GT:SP:CGL	1/1:14:-3
chr10	1128698	td175436409	TGCACAGCTCCAGCAGCACAGCTCCAGCAGCACAGCTCCAGCAGCA	TGCACAGCTCCAGCAGCACAGCTCCAGCAGCA,TGCACAGCTCCAGCAGCACAGCTCCAGCAGCACAGCTCCAGCAGCACAGCTCCAGCAGCA	.	PASS	RC=3.21;RPL=14;RAL=45;RCP=GCACAGCTCCAGCA;ALGNURL=http://orca.bu.edu/vntrview/index.php?db=VNTRPIPE_NA19240_ERX283215&ref=-175436409&isref=1&istab=1&ispng=1&rank=3	GT:SP:CGL	1/2:18,20:-1,1
chr10	1235653	td175436503	ACCCAGAACACATGGCCCTACCTCCTTCCCCAGAACACGTGGCGCTACCTCCTTCCCCAGAACACGTGGCGCTACCTCCTTCCCCAGAACACGTGGCGCTACCTCCTTCCCCAGAACACGTGGCGCTACCTCCTTCCCCAGAACACGTGGCGCTACCTCCTTCCCCAGAACACGTGGCGCTACCTCCTTCCCCAGAACACGTGGCGCTACCTCCTTCCCCCGAACACGTGGCGCTACCTCCTTCCCCAG	ACCCAGAACACATGGCCCTACCTCCTTCCCCAGAACACGTGGCGCTACCTCCTTCCCCAGAACACGTGGCGCTACCTCCTTCCCCAGAACACGTGGCGCTACCTCCTTCCCCAG	.	PASS	RC=9.19;RPL=27;RAL=248;RCP=CCCAGAACACGTGGCGCTACCTCCTTC;ALGNURL=http://orca.bu.edu/vntrview/index.php?db=VNTRPIPE_NA19240_ERX283215&ref=-175436503&isref=1&istab=1&ispng=1&rank=3	GT:SP:CGL	1/1:5:-5
chr10	1251790	td175436516	CTGGGGGCATGGGGCAGCCCGCTGCGGCCAGGTGGGGTCATGGGGCAGCCCACTGGGGTCAGGTGGAGGTCACGGGGCAGCCCGCTGGGGTCAGGTGGGGTCACGGGGCAGCCCGTTGGGGTCAGGTGGGTGTCACGGGGCAGCCCGCTGGGGTCAGGTGGTTCACGGGGCAGC	CTGGGGGCATGGGGCAGCCCGCTGCGGCCAGGTGGGGTCATGGGGCAGCCCGCTGGGGTCAGGTGGGGTCACGGGGCAGCCCGTTGGGGTCAGGTGGGTGTCACGGGGCAGCCCGCTGGGGTCAGGTGGTTCACGGGGCAGC	.	PASS	RC=5.58;RPL=31;RAL=173;RCP=TGGGGTCACGGGGCAGCCCGCTGGGGTCAGG;ALGNURL=http://orca.bu.edu/vntrview/index.php?db=VNTRPIPE_NA19240_ERX283215&ref=-175436516&isref=1&istab=1&ispng=1&rank=3	GT:SP:CGL	0/1:2,2:0,-1
chr10	1617196	td175436821	TGGGCAGCAACATTGTAACAGGTAACAGGGCTGCAACATTGTAATAGGTAAC	TGGGCAGCAACATTGTAACAGGTAACAGGGCTGCAACATTGTAACAGGTAACTGGGCTGCAACATTATAGCAGGTAACAGGGCTGCAACACTGTAATAGGTAAC	.	PASS	RC=1.96;RPL=26;RAL=51;RCP=GGGCAGCAACATTGTAACAGGTAACA;ALGNURL=http://orca.bu.edu/vntrview/index.php?db=VNTRPIPE_NA19240_ERX283215&ref=-175436821&isref=1&istab=1&ispng=1&rank=3	GT:SP:CGL	1/1:17:2
chr10	1749077	td175436962	CGGCAGGAAGTGGGGTTTTTGTTGGGCAGGAAGTAGGGTTTCATTGGGCAGGAAGTGGGATTTTCTTTGGGCA	CGGCAGGAAGTGGGGTTTTTGTTGGGCAGGAAGTAGGGTTTCATTGGGCAGGAAGTAGGGTTTCATTGGGCAGGAAGTGGGATTTTCTTTGGGCA	.	PASS	RC=3.17;RPL=23;RAL=72;RCP=GGCAGGAAGTGGGGTTTTCATTG;ALGNURL=http://orca.bu.edu/vntrview/index.php?db=VNTRPIPE_NA19240_ERX283215&ref=-175436962&isref=1&istab=1&ispng=1&rank=3	GT:SP:CGL	0/1:20,15:0,1
chr10	1759198	td175436965	TCATGTTATTCTGATCACGTTATTCTGATCACATTATTCTGATCACAAGTTATTCTGATCACATGTTATTCTGATCACATGTTATTCTGATCACGTGTT	TCATGTTATTCTGATCACGTTATTCTGATCACATTATTCTGATCACAAGTTATTCTGATCACATGTTATTCTGATCACGTGTT	.	PASS	RC=6.38;RPL=16;RAL=98;RCP=CATGTTATTCTGATCA;ALGNURL=http://orca.bu.edu/vntrview/index.php?db=VNTRPIPE_NA19240_ERX283215&ref=-175436965&isref=1&istab=1&ispng=1&rank=3	GT:SP:CGL	0/1:13,10:0,-1
chr10	2029783	td175437134	GAGCGAGGGACCTCTCATGAATGAACGCCCTAGATGCCCACCCCTGTCAAGCGAGGGACCTCTCATGAATGAACGCCCTAGATACCCACCCCTGTCAAG	GAGCGAGGGACCTCTCATGAATGAACGCCCTAGATGCCCACCCCTGTCAAGCGAGGGACCTCTCATGAATGAACGCCCTAGATGCCCACCCCTGTCAAGCGAGGGACCTCTCATGAATGAACGCCCTAGATACCCACCCCTGTCAAG	.	PASS	RC=2.04;RPL=48;RAL=98;RCP=AGCGAGGGACCTCTCATGAATGAACGCCCTAGATACCCACCCCTGTCA;ALGNURL=http://orca.bu.edu/vntrview/index.php?db=VNTRPIPE_NA19240_ERX283215&ref=-175437134&isref=1&istab=1&ispng=1&rank=3	GT:SP:CGL	0/1:12,7:0,1
chr10	2578505	td175437498	TTTCCTTAAATGTAAATATTCCTTAATAAGGAATGTAAACATTCCTTAAATGTAAATATTCCTTAATAAGGAATGTAAACATTTCTTAAATGTAAATATTCCTTAATAAGGAATGTAAACATTCCTTAAATGTAAATATTCCTTAATAAGGAATGTAAACATTTCTTAAATGTAAATATTCCTTAATAAGGAATGTAAACATTCCTTAAATGTAAATATTCCTTAA	TTTCCTTAAATGTAAATATTCCTTAATAAGGAATGTAAACATTCCTTAAATGTAAATATTCCTTAATAAGGAATGTAAACATTTCTTAAATGTAAATATTCCTTAATAAGGAATGTAAACATTCCTTAAATGTAAATATTCCTTAA	.	PASS	RC=5.62;RPL=40;RAL=225;RCP=TTCCTTAAATGTAAATATTCCTTAATAAGGAATGTAAACA;ALGNURL=http://orca.bu.edu/vntrview/index.php?db=VNTRPIPE_NA19240_ERX283215&ref=-175437498&isref=1&istab=1&ispng=1&rank=3	GT:SP:CGL	1/1:12:-2
chr10	2848673	td175437647	ACACCTCCCAGACGGGGTCGTGGCCGGGCAGAGGGGCTCCTCACATCCCAGACGATGGGTGGCCAGGCAGAGACGCTCCTCACTTCCCAGACGGGGCGGCGGCCGGGCAGAGGC	ACACCTCCCAGACGGGGTGGCGGCCACGCAGAGGGGCTCCTCACTTCCGAGACGGGGCGGCCGGGCAGAGGCGCACCTCACATCCCAGACGATGGGTGGCCAGGCAGAGACGCTCCTCACTTCCCAGACGGGGTGGCGGCCAGGCAGAGGC	.	SC	RC=2.85;RPL=40;RAL=113;RCP=CACATCCCAGACGGGGCGGTGGCCGGGCAGAGGCGCTCCT;ALGNURL=http://orca.bu.edu/vntrview/index.php?db=VNTRPIPE_NA19240_ERX283215&ref=-175437647&isref=1&istab=1&ispng=1&rank=3	GT:SP:CGL	0/1:37,8:0,1
chr10	2907833	td175437676	GGAGCTGTCCCTGGGTGGAGAGCACGCGTGTTGAGCTGCCCCTGGGTGGAGTGCACGCATGTTGAGCTTCCCCTGGGTGGAGTGCACGCATGTTGAGCTTCCCCTGGGTGGAGTGCACACGTGTTGAGCTGCCCCTGGGTGGAGAGCACGCGTGTTGAGCTGCCCCTGGGTGGAGTGCACGCGTGTTGAGCTTCCCCTGGGTGGAGTGCACGCGTGTTGAGCTGCCCCTGGGTGGAGTGCACGCGTGTTGAGCTTCCCCTGGGTGGAGTGCACGCGTGTTGAGCTTCCCCTGGGTGGAGTGCACGCGTGTTGAGCTGCCCCTGGGTGGAGGGCACGCGTGTTGAGCTGCCCCTGGGTGGAGTGCACGCATGTTGAGCTTCCCCTGGGTGGAGTGCACGCGTGTTG	GGAGCTGTCCCTGGGTGGAGAGCACGCGTGTTGAGCTGCCCCTGGGTGGAGTGCACGCATGTTGAGCTTCCCCTGGGTGGAGTGCACGCGTGTTG	.	PASS	RC=13.03;RPL=31;RAL=404;RCP=GAGCTGCCCCTGGGTGGAGTGCACGCGTGTT;ALGNURL=http://orca.bu.edu/vntrview/index.php?db=VNTRPIPE_NA19240_ERX283215&ref=-175437676&isref=1&istab=1&ispng=1&rank=3	GT:SP:CGL	1/1:2:-10
chr10	3090683	td175437806	GCCCCCCAACCCAGAATCAGTCACCAGTGGGGAGAAAACCCCCGAACCCAGAATCAGTCAGCAGTGGAGAGAAAACCCCCGAACCCAGAACCAGTCAGCAGTGGAGAGAAAACCCCCGAACCCAGAACCAGTCAGCAGTGGAGAGAAAACCCCCGAACCCAGAACCAGTCAGCAGTGGGGAGAAAAC	GCCCCCCAACCCAGAATCAGTCACCAGTGGGGAGAAAACCCCCAAACCCAGAATCAGTCAGCAGTGGAGAGAAAACCCCCGAACCCAGAACCAGTCAGCAGTGGGGAGAAAAC,GCCCCCCAACCCAGAATCAGTCACCAGTGGGGAGAAAAGCCCCGAACCCAGAATCAGTCAGCAGTGGAGAGAAAACCCCTGAACCCAGAACCAGTCAGCAGTGGAGAGAAAACCCCCGAACCCAGAACCAGTCAGCAGTGGGGAGAAAAC	.	PASS	RC=5.03;RPL=37;RAL=186;RCP=CCCCCGAACCCAGAACCAGTCAGCAGTGGAGAGAAAA;ALGNURL=http://orca.bu.edu/vntrview/index.php?db=VNTRPIPE_NA19240_ERX283215&ref=-175437806&isref=1&istab=1&ispng=1&rank=3	GT:SP:CGL	1/2:12,8:-2,-1
chr10	3095676	td175437810	TTTCCCCTCCAGCCCACCCTTCCCCTCCAGCCCACCCTTCCCCTCCAGTCCACCTTTTCCCTCCAGCCCACCCTTCCCCTCCAGCCCACCCTTCCCCTCCAGCCCACCCTTCCCCTCCAGCCCACCCTTCCCCTCCAGCCCACCCTTCCCCTCCAGTCCACCTTTTCCCTCCAGCCCACCCTTCCCCTCCAGCCCACCCTTCCCCTCCAGCCCACCCTTCCCCTCCAGCCCACCCTTCCCCTCCAGTCCACCTTTTCCCTCCAGCCCACCCTTCCCCTCCAGTCCACCTTTTCCCTCCAGCCCACCCTTCCCCTCCAGCCCACCGGTCCCCT	TTTCCCCTCCAGTCCACCTTTTCCCTCCAGCCCACCCTTCCCCTCCAGCCCACCCTTCCCCTCCAGCCCCCNCGTCCCCT,TTTCCCCTCCAGCCCACCCTTCCCCTCCAGCCCACCCTTCCCCTCCAGCCCACCCTTCCCCTCCAGTCCACCTTTTCCCTCCAGCCCACCCTTCCCCTCCAGCCCACCGGTCCCCT	.	PASS	RC=18.39;RPL=18;RAL=331;RCP=TTCCCCTCCAGCCCACCC;ALGNURL=http://orca.bu.edu/vntrview/index.php?db=VNTRPIPE_NA19240_ERX283215&ref=-175437810&isref=1&istab=1&ispng=1&rank=3	GT:SP:CGL	1/2:13,2:-14,-12
chr10	3272763	td175437935	AAAACAAGAGAGAAGGCTGGTGATACCATGTCAAGTTAGAAACAAGAGAGAAGGCTGGTGATACCATGTCAAGTTAGAAACAAGAGAGAAGGCTGGTGATAACATGTCAAGTTAGAAACAAGAGAGAAGGCTGGTGATACCATGTCAAGCTAGAAACAAGAGAGAAGGCTGGTGATAACATGTCAAGTTAGAAACAAGAGAGAAGGCTGGTGATACCATGTCAAGCTAGAAACGAGAGAAGGCTGGTGATACCATGTCAAGTTAGAAACAAGAGAGAAGGCTGGTGGTACCATGTCAAGTTAGAAACAAGAGAGAAGGCTGGTGATACCATGTCAAGTTAGAAACAAGAGAGAAGGCTGGTGGTACCATGTCAAGTTAGAAACAAGAGAGAAGGCTGGTGATGCCATGTCAAGTTAGAAA	AAAACAAGAGAGAAGGCTGGTGATACCATGTCAAGTTAGAAACAAGAGAGAAGGCTGGTGATACCATGTCAAGTTAGAAACAAGAGAGAAGGCTGGTGATGCCATGTCAAGTTAGAAA	.	PASS	RC=11.08;RPL=38;RAL=419;RCP=AAACAAGAGAGAAGGCTGGTGATACCATGTCAAGTTAG;ALGNURL=http://orca.bu.edu/vntrview/index.php?db=VNTRPIPE_NA19240_ERX283215&ref=-175437935&isref=1&istab=1&ispng=1&rank=3	GT:SP:CGL	1/1:6:-8
chr10	3285197	td175437947	CGGGGGGGTTCTGCATTCTAATGGGGCGGGTTCTGCATTCTAATGGGGCGGGTTCTGCATTCTAATGGAGTGGGT	CGGGGGGGTTCTGCATTCTAATGGGGCGGGTTCTGCATTCTAATGGAGTGGGT	.	PASS	RC=3.36;RPL=22;RAL=74;RCP=GGGGCGGGTTCTGCATTCTAAT;ALGNURL=http://orca.bu.edu/vntrview/index.php?db=VNTRPIPE_NA19240_ERX283215&ref=-175437947&isref=1&istab=1&ispng=1&rank=3	GT:SP:CGL	0/1:3,6:0,-1
chr10	3318900	td175437963	CTCAAACCCAAATCCCGAAACAAGCACGCCCCAGGTTTTCAAACCCAAATCCCTAAACAAGCACGCCCCAGGTTTTCAAAGCCA	CTCAAACCCAAATCCCGAAACAAGCACGCCCCAGGTTTTCAAACCCAAATCCCGAAACAAGCACGCCCCAGGTTTTCAAACCCAAATCCCTAAACAAGCACGCCCCAGGTTTTCAAAGCCA	.	PASS	RC=2.24;RPL=37;RAL=83;RCP=TCAAACCCAAATCCCGAAACAAGCACGCCCCAGGTTT;ALGNURL=http://orca.bu.edu/vntrview/index.php?db=VNTRPIPE_NA19240_ERX283215&ref=-175437963&isref=1&istab=1&ispng=1&rank=3	GT:SP:CGL	1/1:21:1
chr10	3869330	td175438294	TTGGAAACATTCTCGGGGGGCAGAGGGAAGGGGACTGGAAGCATTCTCGGGGGGCAGAGGGAAGGGGACTGGAAGCATTCTCGGGGGGCAGAGGGAAGGGGACTGGAAGCATTCTCGGGGGCAGAGGGAAGGGGACCGGAAGCATTCT	TTGGAAACATTCTCGGGGGGCAGAGGGAAGGGGACTGGAAGCATTCTCGGGGGGCAGAGGGAAGGGGACTGGAAGCATTCTCGGGGGCGGAGGGAAGGGGACCGGAAGCATTCT	.	PASS	RC=4.35;RPL=34;RAL=147;RCP=TGGAAGCATTCTCGGGGGGCAGAGGGAAGGGGAC;ALGNURL=http://orca.bu.edu/vntrview/index.php?db=VNTRPIPE_NA19240_ERX283215&ref=-175438294&isref=1&istab=1&ispng=1&rank=3	GT:SP:CGL	1/1:5:-1
chr10	4032480	td175438375	TATACACACACACAAATATACACACACATATAT	TATATATACAACATACACACACACACACAAATATACACACACATATAT	.	PASS	RC=2.29;RPL=14;RAL=32;RCP=ATATACACACACAA;ALGNURL=http://orca.bu.edu/vntrview/index.php?db=VNTRPIPE_NA19240_ERX283215&ref=-175438375&isref=1&istab=1&ispng=1&rank=3	GT:SP:CGL	1/1:26:1
chr10	4964161	td175438807	CAGGGATGCCTCATTCCTAGGCTCTGGGAGGGATGCCTCATTCCTAGGCTCTGGGAGGGATGCCTCATTCCTAGGCTCTGGGAGGGAGCCT	CAGGGATGCCTCATTACTAGGCTCTGGGAGGGATGCCTCATTCCTAGGCTCTGGGAGGGA	.	PASS	RC=3.37;RPL=27;RAL=90;RCP=AGGGATGCCTCATTCCTAGGCTCTGGG;ALGNURL=http://orca.bu.edu/vntrview/index.php?db=VNTRPIPE_NA19240_ERX283215&ref=-175438807&isref=1&istab=1&ispng=1&rank=3	GT:SP:CGL	0/1:19,19:0,-1
chr10	5353759	td175438948	TACTACTTATGAATACTTAAAGGATTCATAAGGAACTACTTATGAATACTTAAAGGATTCATAAGGAACTACTTATGAATACT	TACTACTTATGAATACTTAAAGGATTCATAAGGAACTACTTATGAATACTTAAAGGATTCATAAGGAACTACTTATGAATACTTAAAGGATTCGTAAGGAACTACTTATGAATACT	.	PASS	RC=2.48;RPL=33;RAL=82;RCP=ACTACTTATGAATACTTAAAGGATTCATAAGGA;ALGNURL=http://orca.bu.edu/vntrview/index.php?db=VNTRPIPE_NA19240_ERX283215&ref=-175438948&isref=1&istab=1&ispng=1&rank=3	GT:SP:CGL	0/1:13,14:0,1
chr10	5522912	td175439037	CCTGGGGGCTCCGTCCTCACGGCTGGAGGGGCTCTCAGAACATCTGGTGGGCTCCGTCCTCACGGCTGGAGGGGCTCTCAGAACATCTGGTGGGCTCCGTCCTCACGGCTGGAGGGGCTCTCAGAACATCTGGTGGGCTCCGTCCTCACGGCTGGAGGGGCTCTCAGAACATCTGGTG	CCTGGGGGCTCCATCCTCACGGCTGGAGGGGCTCTCAGAACATCTGGTGGGCTCCGTCCTCACGGCTGGAGGGGCTCTCAGAACATCTGGTG	.	PASS	RC=4.14;RPL=43;RAL=177;RCP=CTGGTGGGCTCCGTCCTCACGGCTGGAGGGGCTCTCAGAACAT;ALGNURL=http://orca.bu.edu/vntrview/index.php?db=VNTRPIPE_NA19240_ERX283215&ref=-175439037&isref=1&istab=1&ispng=1&rank=3	GT:SP:CGL	1/1:13:-2
chr10	5605281	td175439082	TGCCCCCCCAGGTCCGCCTCACAGACCCACTTCTGCAGCCCCCCGTCAGGTCCCCCTCACAGACCCACTTCTGCAGCCCCCTGTC	TGCCCCCCGTCAGGTCCGCCTCACAGACCCACTTCTGCAGCCCCCCGTCAGGTCCGCCTCCCAGACCCACTTCTGTAGCCCCCCGTCCGGTCCCCCTCACAGACCCACTTCTGCAGCCCCCTGTC	.	PASS	RC=2.26;RPL=38;RAL=84;RCP=GCCCCCCGTCAGGTCCCCCTCACAGACCCACTTCTGCA;ALGNURL=http://orca.bu.edu/vntrview/index.php?db=VNTRPIPE_NA19240_ERX283215&ref=-175439082&isref=1&istab=1&ispng=1&rank=3	GT:SP:CGL	0/1:8,4:0,1
chr10	6027193	td175439285	AGCCAGGCAGAGGGGAGGATGGCAGATGGGGCCAGGCAGAGGGGAGGATGGCGGACGGGGCCAGGCAGAGGGGAGGATGGTAGATGG	AGCCAGGCAGAGGGGAGGATGGCAGATGGGGCCAGGCAGAGGGGAGGATGGCGGACGGGGCCAGGCAGAGGGGAGGATGGCGGACGGGGCCAGGCAGAGGGGAGGATGGTAGA	.	PASS	RC=2.97;RPL=29;RAL=86;RCP=GCCAGGCAGAGGGGAGGATGGCAGATGGG;ALGNURL=http://orca.bu.edu/vntrview/index.php?db=VNTRPIPE_NA19240_ERX283215&ref=-175439285&isref=1&istab=1&ispng=1&rank=3	GT:SP:CGL	1/1:9:1
chr10	6127686	td175439338	AGAAAGAAAGAAAGAAAGAAAGAAAGAAAGAAAGAAAGAAAGAAAGAAGGAAAGAAGGAAAGAAGGAAAGAAGGAAAGAAGGAAAGAAGGAAAGAAGGAAAGAAGGAAGGAAGGAAGGAAGGAAGGAAGGAAAGA	AGAAAGAAAGAAAGAAAGAAAGAAGGAAAGAAGGAAAGAAGGAAAGAAGGAAAGAAGGAAAGAAGGAAAGAAGGAAAGAAGGAAGGAAGGAAGGAAGGAAGGAAGGAAGGAAGGAAGGAAGGAAGGAA,AGAAAGAAAGAAAGAAAGAAAGAAAGAAAGAAAGAAAGAAAGAAAGAAGGAAAGAAGGAAAGAAGGAAAGAAGGAAAGAAGGAAAGAAGGAAGGAAGGAAGGAAGGAAGGAAGGAAGGAAGGAAGGAAGGAAGGAAGGAAAGA	.	PASS	RC=16.75;RPL=8;RAL=134;RCP=GAAAGAAG;ALGNURL=http://orca.bu.edu/vntrview/index.php?db=VNTRPIPE_NA19240_ERX283215&ref=-175439338&isref=1&istab=1&ispng=1&rank=3	GT:SP:CGL	1/2:2,4:-1,1
chr10	6622218	td175439579	CGCGGGGACTGCGCGGGGACTGCGCGGGGACTGGCGGGGCTGGCGGGGCTGGCGGGGCTGGCGGGGCTGGCGGG	CGCGGGGACTGCGCGGGGTCTGGCGGGGCTGGCGGGGCTGGCGGGGCTGGCGGGGCTGGCGGG	.	PASS	RC=7.55;RPL=9;RAL=73;RCP=GCGGGGCTG;ALGNURL=http://orca.bu.edu/vntrview/index.php?db=VNTRPIPE_NA19240_ERX283215&ref=-175439579&isref=1&istab=1&ispng=1&rank=3	GT:SP:CGL	1/1:2:-1
chr10	6965823	td175439763	AATATACATATATTTTAAATATATATATAAATATTTTAAATATAAATATAAATATTTTAAATATAAATATTATATATATTTTAAA	AAATATACATATATTTTAAATATATATATAAATATTTTAAATATAAATATTATATATATTTTAAA	.	PASS	RC=3.88;RPL=21;RAL=84;RCP=ATATATAAATATTTTAAATAT;ALGNURL=http://orca.bu.edu/vntrview/index.php?db=VNTRPIPE_NA19240_ERX283215&ref=-175439763&isref=1&istab=1&ispng=1&rank=3	GT:SP:CGL	0/1:13,15:0,-1
chr10	7409231	td175439950	TCAACTCCTGATGTCCTTTCAGCCTTCCTTTCTTACCCTCCAATTCCTGATGTCCTTTCAGCCTTCCTTTCTTACCCTCCAATTCCTGATGTCCTTTCAGCCTTCCTTTCTTACCCTCCAA	TCAACTCCTGATGTCCTCTCAGCCTTCCTTTCTTACCCTCCAATTCCTGATGTCCTTTCAGCCTTCCTTTCTTACCCTCCAA	.	PASS	RC=3.08;RPL=39;RAL=120;RCP=CAATTCCTGATGTCCTTTCAGCCTTCCTTTCTTACCCTC;ALGNURL=http://orca.bu.edu/vntrview/index.php?db=VNTRPIPE_NA19240_ERX283215&ref=-175439950&isref=1&istab=1&ispng=1&rank=3	GT:SP:CGL	0/1:6,14:0,-1
chr10	7505709	td175439987	CCCTTCCTTCCTACCTTCCTTCCTTCCTTCCTTCCTTCCTTCCTTCCTTC	CCCTTCCTTCCTACCTTCCTTCCTTCCTTCCTTCCTTCCTTCCTTCCTTCCTTCCTTCCTTCCTTC	.	PASS	RC=4.08;RPL=12;RAL=49;RCP=CCTTCCTTCCTT;ALGNURL=http://orca.bu.edu/vntrview/index.php?db=VNTRPIPE_NA19240_ERX283215&ref=-175439987&isref=1&istab=1&ispng=1&rank=3	GT:SP:CGL	0/1:13,10:0,1
chr10	7639465	td175440085	TCCCCTCTGTACCCCATAGACACCCATACACAGCATGGTCCCAAGTCACCTTGGAGTCACCCCCTCTGTACCCCAGAGACACCCGTACACAGCATGGTCCCAAGTCACCTTGGAGTCACCCCCTCTGTACCCCAGAGACACCCGTACACAGCATGGTCCCAAGTCACCTTGGAGTCAC	TCCCCTCTGTACCCCATAGACACCCATACACAGCATGGTCCCAAGTCACCTTGGAGTCGCCCCCTCTGTACCCCAGAGACACCCGTACACAGCATGGTCCCAAGTCACCTTGGAGTC	.	PASS	RC=3.00;RPL=59;RAL=177;RCP=CCCCTCTGTACCCCAGAGACACCCGTACACAGCATGGTCCCAAGTCACCTTGGAGTCAC;ALGNURL=http://orca.bu.edu/vntrview/index.php?db=VNTRPIPE_NA19240_ERX283215&ref=-175440085&isref=1&istab=1&ispng=1&rank=3	GT:SP:CGL	0/1:4,9:0,-1
chr10	8242487	td175440380	ATTATTTAATTTATATATATTTATATATATTATTTAATTTATATATATTTATATATATTTA	AATTTATATATATTTATATATATTATTTAATTTATATATATTTATATATATTTA	.	PASS	RC=6.30;RPL=10;RAL=60;RCP=TTATATATAT;ALGNURL=http://orca.bu.edu/vntrview/index.php?db=VNTRPIPE_NA19240_ERX283215&ref=-175440380&isref=1&istab=1&ispng=1&rank=3	GT:SP:CGL	0/1:30,4:0,-1
chr10	8604724	td175440604	GTGTATATATATGTATATATACATTATGTATATATATGTATATATACAGTATGTATATATATGTATATATACAGTATGTATATATATGTATATATACAGTATGTATATATATGTATATATACAGTATGTATATATGTATATATACAGTATGTATATATATGTGTAGATGTGTATATTATATATACATATGTATATGTACATTATATATTCATATATGTGTATATA	GTGTATATATATGTATATATACAGTATGTATATATATGTGTAGATGTGTATATTATATATACATATGTATATGTACATTATATATTCATATATGTGTATATA	.	PASS	RC=8.84;RPL=25;RAL=224;RCP=TGTATATATATGTATATATACAGTA;ALGNURL=http://orca.bu.edu/vntrview/index.php?db=VNTRPIPE_NA19240_ERX283215&ref=-175440604&isref=1&istab=1&ispng=1&rank=3	GT:SP:CGL	1/1:3:-5
chr10	9438172	td175440990	TCAAAGTTCTCCTGAGTCTGGTAGGTTCTGGGAGTCAGAAGAGATGAGGAAGTTACACAAAGTTCTCCTGAGTCTGGTAGGTTCTGGGAGTCAGAAGAGATGAGGAAGTTACACAAAGTTCTCCTGAGTCTGGTAGGTTCTGGGAGTCAGAAGAGATGAGGAAGTTACACAAAGTTCTCCTGAGTCTGGTAGGTTCTGGGAGTCGGAAGAGATGAGGAAGTTACACAAAG	TCAAAGTTCTCCTGAGTCTGGTAGGTTCTGGGAGTCGGAAGAGATGAGGAAGTTACACAAAGTTCTCCTGAGTCTGGTAGGTTCTGGGAGTCAGAAGAGATGAGGAAGTTACACAAAG	.	PASS	RC=4.09;RPL=56;RAL=229;RCP=CAAAGTTCTCCTGAGTCTGGTAGGTTCTGGGAGTCAGAAGAGATGAGGAAGTTACA;ALGNURL=http://orca.bu.edu/vntrview/index.php?db=VNTRPIPE_NA19240_ERX283215&ref=-175440990&isref=1&istab=1&ispng=1&rank=3	GT:SP:CGL	1/1:8:-2
chr10	10981038	td175441622	CTTATCAGTGTGGCCGCTATTGTAACCCCATCACCTAGGCTGTAGTGCTTGATAATTAGCAAGTTATCAGTGTGGCCGCTATTGTAACCCCATCACCTAGGCTGTAGTGCTTGATAATTAGCAAGTTATCAGTGTGGCCGCTATTGTAACCCCATCACCTAGGCTGTAGTGCTTGATAATTAGCAAGTT	CTTATCAGTGTGGCCGCTATTGTAACCCCATTACCTAGGCTGTAGTGCTTGATAATTAGCAAGTTATCAGTGTGGCCGCTATTGTAACCCCATCACCTAGGCTGTAGTGCTTGATAATTAGCAAGTT	.	PASS	RC=3.03;RPL=62;RAL=188;RCP=TTATCAGTGTGGCCGCTATTGTAACCCCATCACCTAGGCTGTAGTGCTTGATAATTAGCAAG;ALGNURL=http://orca.bu.edu/vntrview/index.php?db=VNTRPIPE_NA19240_ERX283215&ref=-175441622&isref=1&istab=1&ispng=1&rank=3	GT:SP:CGL	1/1:8:-1
chr10	12429337	td175442170	ATATATATATTATATTTTATATATATAATATATATATTATATATTATATATATTATATATTTTTATATATTATATATATTTTATATATTTTATATATTATATATATTTTATATATATATATATATATA	ATATATATATTATATTTTATATATATAATATATATTATATATTATATATATTATATATATTTTATATATTATATATATTTTATATATATATATATATATA	.	PASS	RC=14.67;RPL=9;RAL=127;RCP=TATATATAT;ALGNURL=http://orca.bu.edu/vntrview/index.php?db=VNTRPIPE_NA19240_ERX283215&ref=-175442170&isref=1&istab=1&ispng=1&rank=3	GT:SP:CGL	1/1:16:-3
chr10	12564785	td175442256	GCCCACCACCTCCCAGACGGGGCGGCTGGCCGGGCGGAGGCGCCCCCCACCTCCCTCCCGGACAGGGCGGCTGGCCGGGCGGGGGCTGACCCCCCACCTCCCTCCCGGACGGGGCGGCTGGCCGGGCGGGGGCTGACCCCCCACCTGCCTCCCAGACGGGGCGGCTGGCCTGGTGGGGGCTGATCCCCATCTCCCTCCCAGATGGGGTGGCTGCCGGGCGG	GCCCCTCTCCTCCCGGTCGGGCCGGCTGGCCGGCCGGGGGCTGACCCCCCCCCTCCCTCCCAGCCGGGGCGGCTGGACGGGCGGGGGCTGCCCCCCCACCTCCTGGGCGGGGCGGCTGCCGGGCGG,GCCCCTCACCTCCCAGACAGGGCGGCTGGCCGGGCGGGGGAGCTGACCCCCCCACCTCCCTCCCGGAAGGGGCGGCTGGCCTGGCGGGGGCTGACCCCCACCTCCCTCCTGGACGGGGTGGCTGCCGGGCTGAGACGCTCCTCACTTCCCAGACGGGGTGGCTGCCGGGCGG	.	SC	RC=4.79;RPL=47;RAL=220;RCP=CCCACCTCCCTCCCAGACGGGGCGGCTGGCCGGGCGGGGGCTGACCC;ALGNURL=http://orca.bu.edu/vntrview/index.php?db=VNTRPIPE_NA19240_ERX283215&ref=-175442256&isref=1&istab=1&ispng=1&rank=3	GT:SP:CGL	1/2:3,2:-2,-1
chr10	12936204	td175442427	CTCCCTCCTTCCCTCCTTTCCCTCCCTCCCTCCTTTCCTTCCTTCCTTCCTT	CTCCCTCCTTCCCTCCTTTCCCTCCCTCCCTCCTTTCCTTCCTTCCTTCCTTCCTTCTCTCCCTCCCTCCCTTCCTTCC	.	PASS	RC=3.00;RPL=17;RAL=51;RCP=TCCCTCCTTCCCTCCTT;ALGNURL=http://orca.bu.edu/vntrview/index.php?db=VNTRPIPE_NA19240_ERX283215&ref=-175442427&isref=1&istab=1&ispng=1&rank=3	GT:SP:CGL	1/1:11:1
chr10	13570545	td175442685	GGCGGCGGCGGGGGCTGAGGAGGCGGCGGCAGCGGCGGCAGCGGCAGCGGCGGCAGCGGCAGCGGCGGCGCGG	GGCGGCGGCGGGGGCTGAGGAGGCGGCGGCAGCGGCGGCAGCGGCAGCGGCGGCG	.	PASS	RC=4.87;RPL=15;RAL=72;RCP=GCGGCGGCAGCGGCA;ALGNURL=http://orca.bu.edu/vntrview/index.php?db=VNTRPIPE_NA19240_ERX283215&ref=-175442685&isref=1&istab=1&ispng=1&rank=3	GT:SP:CGL	1/1:5:-1
chr10	14139938	td175442945	CATATATTATATACAAATTATATATATTATATACAAATTATATATTATATAAATTATAGATTATATATAAATTATATATTATATAAATTATAGATTATATATAAATTATTTATTATATAAATTATAGATTATATATAAATTATATATTATATAAATTATAGATTATATATAATTTATATATATTATATAAAAATTATATATTATATATAAAAATTATACATATTATATATAATT	NTATATATTATATACAAATTATATATATTATATACAAATTATATATTATATAAATTATATATTATATATAAATTATATATTATATAAATTATAGATTATATATAAATTATATATTATATAAATTATAGATTATATATAATTTATATATATTATATAAAAATTATATATTATATATAAAAATTATACATATTATATATAATT	.	PASS	RC=6.51;RPL=34;RAL=233;RCP=ATATATTATATAAATTATAGATTATATATAAATT;ALGNURL=http://orca.bu.edu/vntrview/index.php?db=VNTRPIPE_NA19240_ERX283215&ref=-175442945&isref=1&istab=1&ispng=1&rank=3	GT:SP:CGL	1/1:3:-1
chr10	16445782	td175444025	CGAACTTTACCATGAACTTTACCATGAACTTTACCATGAACTTTACCATGAACTTTACCATGAACTTTACC	CGAACTTTACCATGAACTTTACCATGAACTTTACCATGAACTTTACCATGAACTTTACCATGAACTTTACCATGAACTTTACCATGAACTTTACCATGAACTTTACCATGATCTTTACC	.	PASS	RC=5.83;RPL=12;RAL=70;RCP=GAACTTTACCAT;ALGNURL=http://orca.bu.edu/vntrview/index.php?db=VNTRPIPE_NA19240_ERX283215&ref=-175444025&isref=1&istab=1&ispng=1&rank=3	GT:SP:CGL	1/1:16:4
chr10	16827410	td175444171	TATATATACATATATACATATATATATATACACATATATACATATATACATATATATATACACATATATACATATATACATATATATATACACATATATACATATATATATATATA	TATATATACATATATACATATATATATATACACATATATACATATATACATATATATACACATATATACATATATACATATATATATACACATATATACATATATACATATATATATACACATATATACATATATATATATATA	.	PASS	RC=3.78;RPL=30;RAL=115;RCP=ATATATACATATATACATATATATATACAC;ALGNURL=http://orca.bu.edu/vntrview/index.php?db=VNTRPIPE_NA19240_ERX283215&ref=-175444171&isref=1&istab=1&ispng=1&rank=3	GT:SP:CGL	0/1:11,10:0,1
chr10	19030362	td175445149	CATGAGGTTCTACAGTTGAGGTTCTATGGCATGGTGGAACCATGAGGTTCTATGAGGTTCTTTAGTTGAGGTTCTATGGCATGGTGGAACCATGAGGTTCTATGAGATTCCTTAGTTGAGGTTCCGTGGCATGGTGGAACCACGAGGTTCTATGAGGTTCTTTAATTGAGGTTCTATGGCATGGTGGAACCATGAGGTTCTATGAGGTTCTTTAGTTGAGGTTCTATGGCATGGTGGAACCACGAGGTTCTATGAGGTTCTTTAGTTAAGGTTCTATGGTATAGTGGAACC	CATGAGGTTCTACAGTTGAGGTTCTATGGCATGGTGGAACCATGAGGTTCTATGAGGTTCTTTAGTTGAGGTTCTATGGCATGGTGGAACCACGAGGTTCTATGAGGTTCTTTAGTTAAGGTTCTATGGTATAGTGGAACCTCCAGGT	.	PASS	RC=5.80;RPL=50;RAL=290;RCP=ATGAGGTTCTTTAGTTGAGGTTCTATGGCATGGTGGAACCATGAGGTTCT;ALGNURL=http://orca.bu.edu/vntrview/index.php?db=VNTRPIPE_NA19240_ERX283215&ref=-175445149&isref=1&istab=1&ispng=1&rank=3	GT:SP:CGL	1/1:15:-3
chr10	19620164	td175445430	TAAAAAACAAAAACAAAAACAAAAAAACAAACAACAAAAAACA	TAAAAAACAAAAACAAAAAAACAAACAACAAAAAACA	.	PASS	RC=6.14;RPL=7;RAL=42;RCP=AAAAAAC;ALGNURL=http://orca.bu.edu/vntrview/index.php?db=VNTRPIPE_NA19240_ERX283215&ref=-175445430&isref=1&istab=1&ispng=1&rank=3	GT:SP:CGL	0/1:27,19:0,-1
chr10	20527595	td175445885	TATATATATATGTATATATATATATATACACACATATATATGTGTATATATACACATATACATACATATATATATGTGTGTATATATATATATA	TATATATATATGTATATATATATATATATACACACATATATATGTATATATATATATATACACACATATATATGTGTATATATACACATATACATACATATATATATGTGTGTATATATATATA	.	PASS	RC=2.79;RPL=34;RAL=93;RCP=ATATATATGTGTATATATATATATATACATACAC;ALGNURL=http://orca.bu.edu/vntrview/index.php?db=VNTRPIPE_NA19240_ERX283215&ref=-175445885&isref=1&istab=1&ispng=1&rank=3	GT:SP:CGL	1/1:8:1
chr10	20933243	td175446039	GTAATACACTTGAGTATACACTTGAGTATAATACACTTGAGT	GTAATACACTTGAGTATAATACACTTGAGT	.	PASS	RC=3.00;RPL=14;RAL=41;RCP=TAATACACTTGAGT;ALGNURL=http://orca.bu.edu/vntrview/index.php?db=VNTRPIPE_NA19240_ERX283215&ref=-175446039&isref=1&istab=1&ispng=1&rank=3	GT:SP:CGL	1/1:17:-1
chr10	21408347	td175446205	GTAATATACTTAATATAACATATATAGTTATATTAATATACTGAATATAACATATATAGTTATATTAATATACTGAATATAACATATATAGTTATATTGAGTAATATACTGAATATAACATATATA	GTATAAAGCAAATATTTGTAATATACTGAATATAACATATATAGTTATATTCATATACTGAATATAACATATATAGTTATATTGAGTAATATACTGAATATAAC	.	PASS	RC=3.78;RPL=32;RAL=125;RCP=TAATATACTGAATATAACATATATAGTTATAT;ALGNURL=http://orca.bu.edu/vntrview/index.php?db=VNTRPIPE_NA19240_ERX283215&ref=-175446205&isref=1&istab=1&ispng=1&rank=3	GT:SP:CGL	1/1:24:-1
chr10	21873653	td175446455	TTATATGTAGGGTGTGTATATATAGTGTGTGTATATATA	TTATATGTAGGGTGTGTATATATGGTGTGTGTATATATAGTGTGTGTGTATATA	.	PASS	RC=2.53;RPL=15;RAL=38;RCP=TATATATAGGGTGTG;ALGNURL=http://orca.bu.edu/vntrview/index.php?db=VNTRPIPE_NA19240_ERX283215&ref=-175446455&isref=1&istab=1&ispng=1&rank=3	GT:SP:CGL	0/1:29,4:0,1
chr10	23711855	td175447218	AGGGAAAGGAAAGGGGAAAGGAAAGGGGAAAGGAAAGGGGAAAGGAAAAAGGAAAGGAAAAAGGAAAGGAAAGG	AGGGAAAGGAAAGGGGAAAGGAAAGGGGAAAGGAAAAAGGAAAGGAAAAAGGAAAGGAAAGG	.	PASS	RC=6.08;RPL=12;RAL=73;RCP=GGGAAAGGAAAG;ALGNURL=http://orca.bu.edu/vntrview/index.php?db=VNTRPIPE_NA19240_ERX283215&ref=-175447218&isref=1&istab=1&ispng=1&rank=3	GT:SP:CGL	0/1:12,15:0,-1
chr10	24722234	td175447646	TTTTTTTGTTTTTTGTTTTTTGTTTTTTGTTTTTTGTTT	TTTTTTTGTTTTTTGTTTTTTGTTTTTTGTTT	.	PASS	RC=5.43;RPL=7;RAL=38;RCP=TTTTTTG;ALGNURL=http://orca.bu.edu/vntrview/index.php?db=VNTRPIPE_NA19240_ERX283215&ref=-175447646&isref=1&istab=1&ispng=1&rank=3	GT:SP:CGL	0/1:16,25:0,-1
chr10	24813873	td175447686	GGGTGAGACACCTGGCCTGTAGGAAGGTGAGACACCTGGCCTGTAGGAAGGTGAGACACCTGGCCTGTAGGAAGGTGAGACA	GGGTGAGACACCTGGCCTGTAGGAAGGTGAGACACCTGGCCTGTAGGAAGGTGAGACA	.	PASS	RC=3.38;RPL=24;RAL=81;RCP=GGTGAGACACCTGGCCTGTAGGAA;ALGNURL=http://orca.bu.edu/vntrview/index.php?db=VNTRPIPE_NA19240_ERX283215&ref=-175447686&isref=1&istab=1&ispng=1&rank=3	GT:SP:CGL	0/1:11,19:0,-1
chr10	25033578	td175447802	TACTATACATATACACACATACACACACTATATATATATATACACACACACTATATATATATACACAC	TACTATACATATACACACATACACACACTATATATATATATATACACACACACTATATATATATATACACACTATATATATACACACAC	.	PASS	RC=2.84;RPL=23;RAL=67;RCP=ACTATATATATATACACACACAC;ALGNURL=http://orca.bu.edu/vntrview/index.php?db=VNTRPIPE_NA19240_ERX283215&ref=-175447802&isref=1&istab=1&ispng=1&rank=3	GT:SP:CGL	0/1:21,15:0,1
chr10	26436160	td175448380	CAGATGATAAGGAGCTACCTTAAGATGATAAGGAGCTACCTTAAGATGATAAGGGGCTACCTTA	CAGATGATAAGGAGCTACCTTAAGATGATAAGGGGCTACCTTA	.	PASS	RC=3.00;RPL=21;RAL=63;RCP=AGATGATAAGGAGCTACCTTA;ALGNURL=http://orca.bu.edu/vntrview/index.php?db=VNTRPIPE_NA19240_ERX283215&ref=-175448380&isref=1&istab=1&ispng=1&rank=3	GT:SP:CGL	0/1:23,18:0,-1
chr10	27395694	td175448827	TATATATATATATAATCATATATATATAATCATATATATAATGAATATATATATATAATCATATATATAATGAATATATATATATAATCATATATATAATGAATATATATATATAATCATATATATAATGAATATATATAATGAATATATATATATA	TATATATATATATAATCATATATATATAATCATATATATAATGAATATATATATATAATCATATATATAATGAATATATATATATATATATAT	.	PASS	RC=5.34;RPL=29;RAL=156;RCP=ATATATATATATAATCATATATATAATGA;ALGNURL=http://orca.bu.edu/vntrview/index.php?db=VNTRPIPE_NA19240_ERX283215&ref=-175448827&isref=1&istab=1&ispng=1&rank=3	GT:SP:CGL	1/1:13:-2
chr10	29796468	td175449933	TCTCACAGATACACACTCATAGATACACACTC	TCTCACAGATACACACTCAGAAACACACTCATAGATACACACACAC	.	PASS	RC=2.21;RPL=14;RAL=31;RCP=CTCACAGATACACA;ALGNURL=http://orca.bu.edu/vntrview/index.php?db=VNTRPIPE_NA19240_ERX283215&ref=-175449933&isref=1&istab=1&ispng=1&rank=3	GT:SP:CGL	0/1:13,3:0,1
chr10	30122579	td175450113	GTATGTGTGTTTGTATATATATATATATATATATATATATGTATATATATGTGTATATATATGTATATATATGTGTATATATATGTATATATATGTGTATATATATGTATATATATGTATATATA	GTATGTGTGTTTGTATATATATATATATATATATATATATGTATATATATGTGTATATATATGTATATATATGTGTATATATATGTATATATATGTATATATA	.	PASS	RC=5.64;RPL=22;RAL=124;RCP=TATATGTGTATATATATGTATA;ALGNURL=http://orca.bu.edu/vntrview/index.php?db=VNTRPIPE_NA19240_ERX283215&ref=-175450113&isref=1&istab=1&ispng=1&rank=3	GT:SP:CGL	1/1:8:-1
chr10	30331525	td175450243	CGCACAGATGGGTGGCAATGGGAGGCAGAGATGGGTGGCAATGGGGGACAGAGATG	CGCACAGATGGGTGGCAATGGGAGGCAGAGATGGGTGGCAATGGGAGGCAGAGATGGGTGGCAATGGGGGACAGAGATG	.	PASS	RC=2.39;RPL=23;RAL=55;RCP=GCAGAGATGGGTGGCAATGGGAG;ALGNURL=http://orca.bu.edu/vntrview/index.php?db=VNTRPIPE_NA19240_ERX283215&ref=-175450243&isref=1&istab=1&ispng=1&rank=3	GT:SP:CGL	0/1:15,14:0,1
chr10	30348528	td175450252	TCCGCCCCGCCCACCGCCCGGGCCCGCCCCGCCCACCGCCCGGG	TCCGCCCCGCCCACCGCCCGGGCCCGCCCCGCCCACCGCCCGGGCCCGCCCCGCCCACCGCCCCGGGC	.	PASS	RC=1.95;RPL=22;RAL=43;RCP=CCGCCCCGCCCACCGCCCGGGC;ALGNURL=http://orca.bu.edu/vntrview/index.php?db=VNTRPIPE_NA19240_ERX283215&ref=-175450252&isref=1&istab=1&ispng=1&rank=3	GT:SP:CGL	0/1:7,10:0,1
chr10	31884265	td175450911	TGGAAGGGAAGGAAGGGGAGGGGAGGGGAGGGGAGGGGAGGGGAAGGGAGGGGAAGGGAGGGGAAGGGAGGGGAAGGGAGGGGAGGGAAGGGAAGGGAAGGGAAGGGAG	TGGAAGGGAAGGAAGGGGAGGGGAGGGGAGGGGAGGGGAAGGGAGGGGAAGGGAGGGGAGGGAAGGGGAGGGAAGGGAAGGGAG	.	PASS	RC=10.90;RPL=10;RAL=108;RCP=GGAAGGGAGG;ALGNURL=http://orca.bu.edu/vntrview/index.php?db=VNTRPIPE_NA19240_ERX283215&ref=-175450911&isref=1&istab=1&ispng=1&rank=3	GT:SP:CGL	1/1:2:-2
chr10	34034200	td175451718	TATATATATATTCCATCATATATATATTCTATCATATATATATATTCCATCATAAATA	TATATATATATTCCATCATATATATATTCTATCATATATATAT	.	PASS	RC=3.50;RPL=16;RAL=57;RCP=ATATATATATTCCATC;ALGNURL=http://orca.bu.edu/vntrview/index.php?db=VNTRPIPE_NA19240_ERX283215&ref=-175451718&isref=1&istab=1&ispng=1&rank=3	GT:SP:CGL	0/1:18,3:0,-1
chr10	34156321	td175451776	TTTGACCCAGCTGAGTACTGCAGAAGCTTTCTGCTTGGTCTTTGAAGTTCTACCTTGACCCAGCTGAGTACTGCAGAAGCTTTCTGCTTGGTCTTTGAAGTTCTACCTTGACCCAGCTGAGTACTGCAGAAGCTTTCTGCTTGGTCTTTGAAGTTCTACCTTGACCCAGCTGAGTACTGCAGAAGCTTTCTGCTT	TTTGCCCCAGCTGAGTACTGCAGAAGCTTCCTGCTTGGTCTTTGAACTTCTACCTTGACCAAGCTGAGTACTGCAGAAGCTTTCTGCTTGGTCTTTGAAGTTATACCTTGACCCAGCTGAGTACTGCAGACGCTTTCTGCTT	.	PASS	RC=3.66;RPL=53;RAL=194;RCP=TTGACCCAGCTGAGTACTGCAGAAGCTTTCTGCTTGGTCTTTGAAGTTCTACC;ALGNURL=http://orca.bu.edu/vntrview/index.php?db=VNTRPIPE_NA19240_ERX283215&ref=-175451776&isref=1&istab=1&ispng=1&rank=3	GT:SP:CGL	1/1:9:-1
chr10	34796468	td175452030	TAAAAAAACAAAAAAAAAAAAACAAAAAA	TAAAAAAACAAAAAAAAAAAACAAAAAAAAAAAACAAAAAA	.	PASS	RC=2.00;RPL=14;RAL=28;RCP=AAAAAAACAAAAAA;ALGNURL=http://orca.bu.edu/vntrview/index.php?db=VNTRPIPE_NA19240_ERX283215&ref=-175452030&isref=1&istab=1&ispng=1&rank=3	GT:SP:CGL	1/1:9:1
chr10	38597164	td175453695	AATTTCAAGCCCAGCTTCCTCCAGATTTCAAGCCCAGCTTCCTCCAGATTTCAAGCCCAGCTTCCTCCTAGAT	AATTTCAAGCCCAGCTTCCTCCAGATTTCAAGCCCAGCTTCCTCCTAGAT	.	PASS	RC=3.08;RPL=23;RAL=72;RCP=ATTTCAAGCCCAGCTTCCTCCAG;ALGNURL=http://orca.bu.edu/vntrview/index.php?db=VNTRPIPE_NA19240_ERX283215&ref=-175453695&isref=1&istab=1&ispng=1&rank=3	GT:SP:CGL	0/1:31,4:0,-1
chr10	42383864	td175453968	AATCGAATGGAATCATCATCGAATGGACTCATCATCAAATCGAATC	AATCGAATGGAATCAACATCAAATGGAATCAA	.	SC	RC=2.81;RPL=16;RAL=45;RCP=ATCGAATGGAATCATC;ALGNURL=http://orca.bu.edu/vntrview/index.php?db=VNTRPIPE_NA19240_ERX283215&ref=-175453968&isref=1&istab=1&ispng=1&rank=3	GT:SP:CGL	0/1:62,961:0,-1
chr10	42617062	td175454111	TTTTCTTTTCTTTTTTCTTTTCCTTTCTTTCTTTTCTTTCTTTT	TTTTCTTTTCTTTTTTCTTTACCTTTCTTTCTTTTCTTTCTTTTTTCTCCTTCCTTCCTTCTTTCCTTCTTTTCTTTC	.	PASS	RC=4.89;RPL=9;RAL=43;RCP=TTTCTTTTC;ALGNURL=http://orca.bu.edu/vntrview/index.php?db=VNTRPIPE_NA19240_ERX283215&ref=-175454111&isref=1&istab=1&ispng=1&rank=3	GT:SP:CGL	0/1:51,2:0,3
chr10	43365051	td175454532	TATATGCATATGCACATACGCACACACATATGCATATGCACATACGCACACACATATGCATATGCACATACGCACACACATATGCATATGCACATACGCACACACATATGCATATGCACATATGCACACACATATGCATATGCACA	TATATGCATATGCACATACGCACACACATATGCATATGCACATACGCACACACATATGCATATGCACATACGCACACACATATGCATATGCACATATGCACACACATATGCATATGCACA	.	PASS	RC=5.58;RPL=26;RAL=145;RCP=ATATGCATATGCACATACGCACACAC;ALGNURL=http://orca.bu.edu/vntrview/index.php?db=VNTRPIPE_NA19240_ERX283215&ref=-175454532&isref=1&istab=1&ispng=1&rank=3	GT:SP:CGL	1/1:6:-1
chr10	43576754	td175454620	TTAATAGTAACAATAACAGTAACAATAATAGTAACAA	TTAATAGTAACAATAATAGTAACAATAACAGTAACAATAATAGTAACAA	.	PASS	RC=3.00;RPL=12;RAL=36;RCP=TAATAGTAACAA;ALGNURL=http://orca.bu.edu/vntrview/index.php?db=VNTRPIPE_NA19240_ERX283215&ref=-175454620&isref=1&istab=1&ispng=1&rank=3	GT:SP:CGL	0/1:20,10:0,1
chr10	45158101	td175455248	GAGGGGGCTGTGTCGTGGAGGGTGAGGATGGGGGGAGGGTCGTGGGGTCCTAGGCGGCTGTGTCATGGAGGGTGAGGACAGGGGGAGGGTCGGGGGGTCCTAGGCGGCTGTGTCATGGAGGGTGAGGACAGGGGGAGGGTCGGGGGGTCCTAGGCGGCTGTGTCATGGAGGGTGAGGACAGGGGGAGGGTCGTGGGGTCCTAGGCGGCTGTGTCATGGAGGGTGAGGACAGGGGGAGGGTCGTGGGGTCCTAGGCGGCTGTGTCATGGAGGGTGAGGATGGGGGGAGGGTCGTGGGGTCCTAGGCGGCTGTGTCATGGAGGGTGAGGATGGGGGGAGGGTCGTGGGGTCCTAGGGGGCTGTGTCATGGAGGGTGAGGACGGGGGGAGGGTCGGGGGGTCCTAGGCGGCTGTGTCGTGGAGGGTGAGGATGGGGGGAGTGTTGTGGGGTCCT	GAGGGGGCTGTGTCGTGGAGGGTGAGGATGGGGGGAGGGTCGTGGGGTCCTAGGCGGCTGTGTCATGGAGGGTGAGGATGGGGGGAGTGTTGTGGGGTCCT	.	PASS	RC=9.00;RPL=50;RAL=450;RCP=AGGCGGCTGTGTCATGGAGGGTGAGGACGGGGGGAGGGTCGTGGGGTCCT;ALGNURL=http://orca.bu.edu/vntrview/index.php?db=VNTRPIPE_NA19240_ERX283215&ref=-175455248&isref=1&istab=1&ispng=1&rank=3	GT:SP:CGL	1/1:10:-7
chr10	45524611	td175455400	ATATTAGATATGTATATATTATAGCTAATATTACTTATTAGATATGTATATATTATAGCTAATATTACTTATTAGATATGTATATATTATAGCTAATATTAGATATTAGA	ATATTAGATATGTATATATTATAGCTAATATTACTTATTAGATATGTATATATTATAGCTAATATTACTTATTAGATATGTATATATTATAGCTAATATTACTTATTAGATATGTATATATTATAGCTAATATTAGATATTAGA	.	PASS	RC=3.21;RPL=34;RAL=109;RCP=TATTAGATATGTATATATTATAGCTAATATTACT;ALGNURL=http://orca.bu.edu/vntrview/index.php?db=VNTRPIPE_NA19240_ERX283215&ref=-175455400&isref=1&istab=1&ispng=1&rank=3	GT:SP:CGL	0/1:18,12:0,1
chr10	47083150	td175456092	GAGAGAGAGAGAGAGAGAGAGAGAAAGAAAGAAAGAAAGAAAGAAAGAAAGAAAGAAAGAAAGAAAGAAAGAAAGAAAGAGAGAGAGAAAGA	GAGAGAGAGAGAGAGAGAGAGAGAGAGAGAGAGAGAAAGAAAGAAAGAAAGAAAGAAAGAAAGAAAGAAAGAAAGAAAGAAAGAAAGAAAGAAAGAAAGAGAGAGAGAAAGA	.	PASS	RC=11.38;RPL=8;RAL=91;RCP=AGAAAGAA;ALGNURL=http://orca.bu.edu/vntrview/index.php?db=VNTRPIPE_NA19240_ERX283215&ref=-175456092&isref=1&istab=1&ispng=1&rank=3	GT:SP:CGL	1/1:2:2
chr10	47567933	td175456252	GATATATTACATATATAATATATATTTATAATATATATAATTATATATATATTATATATA	GATATATTACATACATAATATAATATATAATATATATTATATTATATATA	.	PASS	RC=5.25;RPL=11;RAL=59;RCP=ATATATTATAT;ALGNURL=http://orca.bu.edu/vntrview/index.php?db=VNTRPIPE_NA19240_ERX283215&ref=-175456252&isref=1&istab=1&ispng=1&rank=3	GT:SP:CGL	0/1:26,7:0,-1
chr10	47584712	td175456272	AATAAATAAATAATTAAATATATATATATATTTAATTATATATATATAT	AATAAATAAATAATTAAATATATATATATATTTAATTTTATATATATATATATACATATATATAT	.	PASS	RC=2.67;RPL=18;RAL=48;RCP=ATATATATATATTTAAAT;ALGNURL=http://orca.bu.edu/vntrview/index.php?db=VNTRPIPE_NA19240_ERX283215&ref=-175456272&isref=1&istab=1&ispng=1&rank=3	GT:SP:CGL	0/1:11,2:0,1
chr10	49885127	td175457051	GATATGACATATAAGTATATATATCGTATATATGACATATAAATATATATATCGTATATATGACATATAAGTATATATATCGTATATATGACATATAAGTATATATATCGTATATATGACATATGAGTATATATATGATATATAGACATATCTATATATGATATATATGTATATATGATATATAGACATATATAT	GATATGACATATAAGTATATATATCGTATATATGACATATAAATATATATATCGTATATATGACATATAAGTATATATATCGTATATATGACATATAAGTATATATATCGTATATATGACATATGAGTATATATATGATATATAGACATAT	.	PASS	RC=6.81;RPL=28;RAL=194;RCP=ATATGACATATAAGTATATATATCGTAT;ALGNURL=http://orca.bu.edu/vntrview/index.php?db=VNTRPIPE_NA19240_ERX283215&ref=-175457051&isref=1&istab=1&ispng=1&rank=3	GT:SP:CGL	0/1:5,4:0,-1
chr10	50173810	td175457138	CTTATATCTATATCAGTTAGATATAGATTATATCTGTATCAGTTAGATATAGATTATATCTATACCAGTTAGATATAGATTATATCTATATCAGTTAGATAAAGATTATATCTATATC	CTTATATCTATATCAGTTAGATATAGATTATATCTGTATCAGTTAGATATAGATTATATCTGTATCAGTTAGATATAGATTATATCTATACCAGTTAGATATAGATTATATCTATATCAGTTAGATAAAGATTATATCTATATC	.	PASS	RC=4.50;RPL=26;RAL=117;RCP=TTATATCTATATCAGTTAGATATAGA;ALGNURL=http://orca.bu.edu/vntrview/index.php?db=VNTRPIPE_NA19240_ERX283215&ref=-175457138&isref=1&istab=1&ispng=1&rank=3	GT:SP:CGL	1/1:6:1
chr10	50460099	td175457237	TAATATTGAATGTGATGATTCAATATTGAATGTGATGATTCAATATTGAATGTGATGATTCAATATTGAATGTGATGATTCAATATTGAATGTGATGATTCAATATTG	TAATATTGAATGTGATGATTCAACATTGAATGTGATGATTCAATATTGAATGTGATGATTCAATATTGAATGTGATGATTCAATATTGAATGTGATGATTCAATATTGAATGTGATGATTCAATATTG	.	PASS	RC=5.35;RPL=20;RAL=107;RCP=AATATTGAATGTGATGATTC;ALGNURL=http://orca.bu.edu/vntrview/index.php?db=VNTRPIPE_NA19240_ERX283215&ref=-175457237&isref=1&istab=1&ispng=1&rank=3	GT:SP:CGL	0/1:17,14:0,1
chr10	53152482	td175458272	CCCTCACCTCCCGGACGGGGCGGCTGGCCGGGCGGGGGGCTGACCACCCCCACCTCCCTCCCGGACGGGGCGGCTGGCCGGGCGGGGGGCTGACCCCCCACCTCCCTCCCAGACAGGGCGGCTGGCCGGGCTGGGGGCTGACCCCCCCACCTCCCTCCCAGACGGGGCGGCTGGCCGGGTGGGGGGCTGACCACCCCCACCTCCCTCCCGGACGGGGCGGCTGGCCGGGCTGAGGGCTGACCCCCCACCTCCCTCCCGGACAGGGTAGCTGCCGGGC	CCGGGCAGGGGCGCCCCTCCCCTCCCGGCCGGGGCGGCTGGCCGGGCGGGGGGCGGACCCCCCCCCCCTCCCTCCCGGACGGGGCGGCTGGCCGGGCGGGGGGCTGACCCCCCGCCTCCCTCCCAGACAGGGCGGCTGGCCGGGCTGGGGGCTGACCCCCCACCTCCCTCCCGGACGGGGTAGCTG	.	SC	RC=5.63;RPL=49;RAL=276;RCP=CCTCCCTCCCGGACGGGGCGGCTGGCCGGGCGGGGGGCTGACCCCCCCA;ALGNURL=http://orca.bu.edu/vntrview/index.php?db=VNTRPIPE_NA19240_ERX283215&ref=-175458272&isref=1&istab=1&ispng=1&rank=3	GT:SP:CGL	1/1:5:-2
chr10	53581433	td175458439	GTATTGACCTATATATATTGACCTTATATATT	GTATTGACCTATATATATTGACCTATATATTGACCTTATATATT	.	PASS	RC=2.29;RPL=14;RAL=31;RCP=TATTGACCTATATA;ALGNURL=http://orca.bu.edu/vntrview/index.php?db=VNTRPIPE_NA19240_ERX283215&ref=-175458439&isref=1&istab=1&ispng=1&rank=3	GT:SP:CGL	0/1:25,24:0,1
chr10	55906655	td175459263	CATATATATATAGTGTATATATATAGTGTATATATATATAATGTATATATATAGTGTATATATATATAATGTATATATATAGTGTATATATATATAATGTATATATATAGTGTATATATAATGTGTATATATA	CATATATATATAGTGTATATATATAGTGTATATATATATAGTGTATATATATAGTGTATATATATATAATGTATATATATAGTGTATATATATATAATGTATATATATAGTGTATATATATATAATGTATATATATAGTGTATATATATATAATGTATATATATAGTGTATATATAATGTGTATATATA	.	PASS	RC=4.79;RPL=28;RAL=132;RCP=ATATATATATAATGTATATATATAGTGT;ALGNURL=http://orca.bu.edu/vntrview/index.php?db=VNTRPIPE_NA19240_ERX283215&ref=-175459263&isref=1&istab=1&ispng=1&rank=3	GT:SP:CGL	1/1:3:2
chr10	56181490	td175459399	ATATATACACACTATATACACACTATATACACACTATATA	ATATATACACACTATATACACACTATATA	.	PASS	RC=3.55;RPL=11;RAL=39;RCP=TATATACACAC;ALGNURL=http://orca.bu.edu/vntrview/index.php?db=VNTRPIPE_NA19240_ERX283215&ref=-175459399&isref=1&istab=1&ispng=1&rank=3	GT:SP:CGL	0/1:21,6:0,-1
chr10	58978047	td175460571	AGAGGAAGAAGGAGGAGGAGGAGGAGGAGGAAGAGGAGGAGGAAG	AGAGGAAGAAGGAGGAGGAGGAGGAGGAGGAAGAGGAGGAGGAAGAGGAGGAGGA	.	PASS	RC=3.54;RPL=12;RAL=44;RCP=GAGGAAGAGGAG;ALGNURL=http://orca.bu.edu/vntrview/index.php?db=VNTRPIPE_NA19240_ERX283215&ref=-175460571&isref=1&istab=1&ispng=1&rank=3	GT:SP:CGL	1/1:21:1
chr10	60028691	td175460977	CCAGGGCCCTGCCCCTCGGCTTCAGGGCCCCGCCCCTCGGCTTCAGGGCCCCGCCCCTCGGC	CCAGGGCCCTGCCCCTCGGCTTCAGGGCCCCGCCCCTCGGC	.	PASS	RC=2.90;RPL=21;RAL=61;RCP=CAGGGCCCCGCCCCTCGGCTT;ALGNURL=http://orca.bu.edu/vntrview/index.php?db=VNTRPIPE_NA19240_ERX283215&ref=-175460977&isref=1&istab=1&ispng=1&rank=3	GT:SP:CGL	1/1:22:-1
chr10	62711504	td175461867	CAATGGTTGTTAATAATGGTAAATGGTTGTTAATAATGGTAAATGGTTGTTAATAATGGTAAATG	CAATGGTTGTTAATAATGGTAAATGGTTGTTAATAATGGTAAATG	.	PASS	RC=3.20;RPL=20;RAL=64;RCP=AATGGTTGTTAATAATGGTA;ALGNURL=http://orca.bu.edu/vntrview/index.php?db=VNTRPIPE_NA19240_ERX283215&ref=-175461867&isref=1&istab=1&ispng=1&rank=3	GT:SP:CGL	0/1:13,15:0,-1
chr10	65281095	td175462726	CGGCGGGCGGGGGCGGGCGGGGACGGGCGGGGG	CGGCGGGCGGGGGCGGGCGGGGGCGGGCGGGGACGGGCGGGGG	.	PASS	RC=3.20;RPL=10;RAL=32;RCP=GGCGGGCGGG;ALGNURL=http://orca.bu.edu/vntrview/index.php?db=VNTRPIPE_NA19240_ERX283215&ref=-175462726&isref=1&istab=1&ispng=1&rank=3	GT:SP:CGL	0/1:2,4:0,1
chr10	66189935	td175463058	ATATATGTGTGTACACATATATGTGTATATGTGTGTACACATATATGTGTATATGTGTGTACACATATATGTGTATATGTGTGTACACATATATGTGTATATGTGTGTACACATATATGTGTATATGTGTGTACACATATATGTGTATATGTGTGTACACATATATGTGTATATGTGTGTACACATATATGTGTATATGTGTGT	ATATATGTGTCTACACATATATGTGTAAATGTATGTACACATATATGTGTATATGTGTGT	.	PASS	RC=8.46;RPL=24;RAL=203;RCP=TATATGTGTGTACACATATATGTG;ALGNURL=http://orca.bu.edu/vntrview/index.php?db=VNTRPIPE_NA19240_ERX283215&ref=-175463058&isref=1&istab=1&ispng=1&rank=3	GT:SP:CGL	1/1:19:-6
chr10	66811364	td175463254	TCTCTCCCTCTCCCTCTCTCCCTCTCCCTCTCTCCCTCTCTCCCTCTCCCTCTCTCCCTCTCCCTCTCTCCCTCTCCCTCTCTTCCTCTCCCTCTCTTCCTCTCCCTCTCTCCCTCTCCCTCTCCCTCTCTCCCTCTCCCTCTCCCTCTCT	TCTCTCCCCCTCCCCCTCCCTCTCTCTCCCTTCCCCTCTCTCCCTCTCCCTCTCTCCCCCTCCCTCTCTCCCCCTCCCCCTCCCTCTCTCCCTCCCCCTCTCCCTCTCT	.	PASS	RC=10.86;RPL=14;RAL=150;RCP=CTCTCCCTCTCTCC;ALGNURL=http://orca.bu.edu/vntrview/index.php?db=VNTRPIPE_NA19240_ERX283215&ref=-175463254&isref=1&istab=1&ispng=1&rank=3	GT:SP:CGL	1/1:3:-3
chr10	67907519	td175463696	TTATGTTTAGTATAGTATGTATAGTATGTATGTATAGTATGTATGTATAGTATGCTATGT	TTATGTTTAGTATAGTATGTATAGTATGTATGTATAGTATGTATAGTATGTATGTATAGTATGTTATGT	.	PASS	RC=4.40;RPL=13;RAL=59;RCP=TATGTATAGTATG;ALGNURL=http://orca.bu.edu/vntrview/index.php?db=VNTRPIPE_NA19240_ERX283215&ref=-175463696&isref=1&istab=1&ispng=1&rank=3	GT:SP:CGL	1/1:29:1
chr10	68448855	td175463922	TATCCATGAATCAATGAATCAATGAATCAATGAATCCATTAATCA	TATCCATGAATCAATGAATCAATGAATCCATTAATCA	.	PASS	RC=5.50;RPL=8;RAL=44;RCP=ATCAATGA;ALGNURL=http://orca.bu.edu/vntrview/index.php?db=VNTRPIPE_NA19240_ERX283215&ref=-175463922&isref=1&istab=1&ispng=1&rank=3	GT:SP:CGL	1/1:27:-1
chr10	68717145	td175464010	TATATACATATATATATATATATATATGCATATATATATATGCATATATATATATGCATATATATATATGCATATATATATATG	TATATATATACATATATATATATATATGCATATATATATATGCATATATATATATG	.	PASS	RC=5.93;RPL=14;RAL=83;RCP=ATATATATATATGC;ALGNURL=http://orca.bu.edu/vntrview/index.php?db=VNTRPIPE_NA19240_ERX283215&ref=-175464010&isref=1&istab=1&ispng=1&rank=3	GT:SP:CGL	0/1:7,24:0,-2
chr10	68966484	td175464118	TTCTAGAATCTAGATTCTAGAATCTAGAATCAGGACTCTAGAAT	TTCTAGAATCTAGATTCTAGATTCTAGAATCTAGAATCAGGACTCTAGAAT	.	PASS	RC=6.14;RPL=7;RAL=43;RCP=TCTAGAA;ALGNURL=http://orca.bu.edu/vntrview/index.php?db=VNTRPIPE_NA19240_ERX283215&ref=-175464118&isref=1&istab=1&ispng=1&rank=3	GT:SP:CGL	0/1:20,20:0,1
chr10	69310375	td175464210	ATTCTTTATTTAAAGAATAAAGAAATTCTTTTATTAAAGAATAAAGAAATTTCTTTACCGTAGAATAAAGAAATTTCTTTATTCATAGAATAAAGAAAT	ATTCTTTATTTAAAGAATAAAGAAATGATTTTATTAAAGAATAAAGAAATTTCTTTACCGTAGAATAAAGAAATTTCTTTATTCATAGAATAAAGAAATTTCTTTATTCATAGAATAAAGAAATTTCTTTATTCATAGACTAAAGAAAT	.	PASS	RC=4.00;RPL=24;RAL=98;RCP=TTCTTTATTAAAGAATAAAGAAAT;ALGNURL=http://orca.bu.edu/vntrview/index.php?db=VNTRPIPE_NA19240_ERX283215&ref=-175464210&isref=1&istab=1&ispng=1&rank=3	GT:SP:CGL	0/1:18,3:0,2
chr10	70065877	td175464544	AAATATTTAACTATTCTATTAATATTTATCTATTTAACTATTAATATTTAACTATTCCATTAATATTTAACTATTCCATTAATAT	ATCTATTTAACTATTCTATTAATATTTAACTATTCCATTAATATTTAACTATTCCATTAATA	.	PASS	RC=4.23;RPL=19;RAL=84;RCP=AATATTTAACTATTCCATT;ALGNURL=http://orca.bu.edu/vntrview/index.php?db=VNTRPIPE_NA19240_ERX283215&ref=-175464544&isref=1&istab=1&ispng=1&rank=3	GT:SP:CGL	0/1:29,5:0,-1
chr10	70119303	td175464580	TATATATAAAAATATATATAGTAGTACTACTATATATAAATATACATAGTAGTAGTGCTACTATATATATATAAAAATATACATAGTAGTAGTGCTACTATATATATAAAAATATATATAGTAGTAGT	TACTATATATAAATATACATAGTAGTAGTGCTACTATATATATATAAAAATATACATAGTAGTAGTGCTACTATATATATAAAAATATATATAGTAGTAG	.	PASS	RC=3.73;RPL=35;RAL=127;RCP=ATATATAAAAATATACATAGTAGTAGTGCTACTAT;ALGNURL=http://orca.bu.edu/vntrview/index.php?db=VNTRPIPE_NA19240_ERX283215&ref=-175464580&isref=1&istab=1&ispng=1&rank=3	GT:SP:CGL	0/1:15,3:0,-1
chr10	71237887	td175465186	AGCAGTGTGCAGAGCAGGTGGCAGTGTGCAGAGCAGGTGGCAGTGTGCAGAGCAGGTGGCTGTCTGCAG	AGCAGTGTGCAGAGCGGGTGGCAGTGTGCAGAGCAGGTGGCTGTCTGCAG	.	PASS	RC=3.58;RPL=19;RAL=68;RCP=GCAGTGTGCAGAGCAGGTG;ALGNURL=http://orca.bu.edu/vntrview/index.php?db=VNTRPIPE_NA19240_ERX283215&ref=-175465186&isref=1&istab=1&ispng=1&rank=3	GT:SP:CGL	0/1:12,17:0,-1
chr10	73519868	td175466065	ATATATGTGTGTATATATATGTATATACATATATATGTGTGTATATATATGTATATACATATATATGTGTGTATATATATGTATATACATATATATGTGTGTATATATGTGTATATATATGTATATACATATATATGTATGTATATATATGTATATACATATATATGTATGTATATATGTGTATATATATGTATATACACACACATATATATATATATAT	A	.	PASS	RC=3.13;RPL=70;RAL=219;RCP=TATATATATGTATATACATATATATGTATGTATATATGTGTATATATATGTATATACATATATATGTATG;ALGNURL=http://orca.bu.edu/vntrview/index.php?db=VNTRPIPE_NA19240_ERX283215&ref=-175466065&isref=1&istab=1&ispng=1&rank=3	GT:SP:CGL	1/1:8:-1
chr10	73571900	td175466083	GCCACCCTCCCTTCACCCTCCCTCCACCCTC	GGCCACCCTCCCTTCACCCTCCCTTCACCCTCCCTCCACCCT	.	PASS	RC=2.73;RPL=11;RAL=30;RCP=CCACCCTCCCT;ALGNURL=http://orca.bu.edu/vntrview/index.php?db=VNTRPIPE_NA19240_ERX283215&ref=-175466083&isref=1&istab=1&ispng=1&rank=3	GT:SP:CGL	0/1:13,15:0,1
chr10	73630198	td175466118	AGAGGGAGAGGAGGGAGAGGAGGGAGAGGAGGGAGAGGAGGGAGAGGAGGGAGAGGGAGAGGGAGAGGGAGAG	AGAGGGAGAGGAGGGAGAGGAGGGAGAGGAGGGAGAGTAGGGAGAGGGAGAGGGAGAGGGAGAG	.	SC	RC=8.00;RPL=9;RAL=72;RCP=GAGGGAGAG;ALGNURL=http://orca.bu.edu/vntrview/index.php?db=VNTRPIPE_NA19240_ERX283215&ref=-175466118&isref=1&istab=1&ispng=1&rank=3	GT:SP:CGL	1/1:5:-1
chr10	73638323	td175466137	AGGGGACCTGGGGGGTGGGGCCCGGGGACCTGGGGGGTGGGGCCCGGGGACATGGGGGGTGGGGCCCG	AGGGGACCTGGGGGGTGGGGCCCGGGGACATGGGGGGTGGGGCCCG	.	PASS	RC=3.05;RPL=22;RAL=67;RCP=GGGGACCTGGGGGGTGGGGCCC;ALGNURL=http://orca.bu.edu/vntrview/index.php?db=VNTRPIPE_NA19240_ERX283215&ref=-175466137&isref=1&istab=1&ispng=1&rank=3	GT:SP:CGL	0/1:16,10:0,-1
chr10	73660940	td175466170	CTCCCTCCCCATTCCCATCTTCCCTCCCCATTCCCATCTTCCCTCCCCATTCCCATCTTCCCTCCCCATTCCCATCTTCCCTCCC	CTCCCTCCCCATTCCCTTCTTCCCCCCCCATTCCCATCTTCCCCCCCC	.	PASS	RC=4.42;RPL=19;RAL=84;RCP=TCCCTCCCCATTCCCATCT;ALGNURL=http://orca.bu.edu/vntrview/index.php?db=VNTRPIPE_NA19240_ERX283215&ref=-175466170&isref=1&istab=1&ispng=1&rank=3	GT:SP:CGL	0/1:8,2:0,-2
chr10	75532848	td175467015	GCCAGGACTCCAGGTGTCCAGGACTCCAGGTGTCCAGGACTCCAGGTGTCCAGGCCTCCAGG	GCCAGGACTCCAGGTGTCCAGGACTCCAGGTGTCCAGGCCTCCAGG	.	PASS	RC=3.81;RPL=16;RAL=61;RCP=CCAGGACTCCAGGTGT;ALGNURL=http://orca.bu.edu/vntrview/index.php?db=VNTRPIPE_NA19240_ERX283215&ref=-175467015&isref=1&istab=1&ispng=1&rank=3	GT:SP:CGL	1/1:19:-1
chr10	76060017	td175467251	TTTCCTTCCTTCCTTCCTTCCTTCCTTCCTTCCTTCCTTCCTTCCTTCCTTCTTTCCTTCCTTCCTTCCTTCCTTCCTTCCTTCCTTCCTTCCTTCCTTCCTTTCTTTCTTTCTTC	TTTCCTTCCTTCCTTCCTTCCTTCCTTCCTTCCTTCCTTCTTTCCTTCCTTCCTTCCTTCCTTCCTTCCTTCCTTCCTTCCTTTCTTTCTTC	.	PASS	RC=14.38;RPL=8;RAL=115;RCP=TTCCTTCC;ALGNURL=http://orca.bu.edu/vntrview/index.php?db=VNTRPIPE_NA19240_ERX283215&ref=-175467251&isref=1&istab=1&ispng=1&rank=3	GT:SP:CGL	1/1:11:-3
chr10	77450822	td175467774	CCATAGATATATAGATCTATATATCTATGTACATAGATATATAGATCTATATATCTATATACATAGATATATAGATCTATATATCTATATACATAGATATATAGATCTATATATCTATGTACATAGATATATA	CCATAGATATATAGATCTATATATCTATGTACATAGATATATAGATCTATATATCTATGTACATAGATATATAGATCTATATATCTATGTACATAGATATATA	.	PASS	RC=4.40;RPL=30;RAL=132;RCP=CATAGATATATAGATCTATATATCTATATA;ALGNURL=http://orca.bu.edu/vntrview/index.php?db=VNTRPIPE_NA19240_ERX283215&ref=-175467774&isref=1&istab=1&ispng=1&rank=3	GT:SP:CGL	1/1:13:-1
chr10	78000179	td175467945	GTATATATATGTTATATATAATATATACATGTTATATATTATATATATGTTATATTTATATAT	GTATATATATGTTATATATAATATATACATGTTATATATTATATATATGTTATATATAATATATACATGTTATATATTATATATATGTTATATTTATATAT	.	PASS	RC=3.25;RPL=19;RAL=62;RCP=TATATATATGTTATATATA;ALGNURL=http://orca.bu.edu/vntrview/index.php?db=VNTRPIPE_NA19240_ERX283215&ref=-175467945&isref=1&istab=1&ispng=1&rank=3	GT:SP:CGL	0/1:11,14:0,2
chr10	78930175	td175468261	TATCCCTGGGAGAAGGTTGGAGGTGAGGCTCCATCCCTGGGAGAAGGTCGGAGGTGAGGCTCCATCCCTGGGAGAAGGTCAGAGGTGAGGCTCCATCCCTGGGAGAAGGTCAGAGGTGAGGCTCCATCCCTGGGAGAAGGTCAGAGGTGAGGCTCCATCCCTGGGAGAACATCGGAGGTGAGACTC	TATCCCTGGGAGAAGGTTGGAGGTGAGGCTCCATCCCTGGGAGAAGGTCGGAGGTGAGGCTCCATCCCTGGGAGAAGGTCAGAGGTGAGGCTCCATCCCTGGGAGAAGGTCGGAGGTGAGGCTCCATCCCTGGGAGAACGTCGGAGGTGAGACTC	.	PASS	RC=5.97;RPL=31;RAL=185;RCP=ATCCCTGGGAGAAGGTCAGAGGTGAGGCTCC;ALGNURL=http://orca.bu.edu/vntrview/index.php?db=VNTRPIPE_NA19240_ERX283215&ref=-175468261&isref=1&istab=1&ispng=1&rank=3	GT:SP:CGL	1/1:12:-1
chr10	79302764	td175468439	ACTCTCTCTCTTTCTCTCTCTCTCATTCTCTCTCTCTTTCTCTCTCTCTCATTCTCTCTCTCTTTCTCTC	ACTCTCTCTCTTTCTCTCTCTCTCATTCTCTCTCTCTTTCTCTC	.	PASS	RC=5.36;RPL=12;RAL=69;RCP=CTCTCTCTCTTT;ALGNURL=http://orca.bu.edu/vntrview/index.php?db=VNTRPIPE_NA19240_ERX283215&ref=-175468439&isref=1&istab=1&ispng=1&rank=3	GT:SP:CGL	1/1:28:-2
chr10	80228276	td175468778	CCCTCACCTCCCGGGCAGGGCGGCTGGCCGGGCGGGGGCCTGACCCCCCCCACCTCCCTCCCGGACGGGGCGGCTGGCCAGGCGGGGCGGCTGACCCCCCCACCTCCCTCCCGGACGGGGCGGCTGGCCGGGC	CCCTCACCTCCCAGACGGGGCGGCTGGCCGGGCGGAGGGCTGACCCCCCCACCTCCCTCCCGGACGGGGCGGCTGGCCAGGCGGGGGGCTGACCCCCCCACCTCCCTCCCGGGCGGGGCGGCTGGCCGGGGGGGGGGGCTGACCCCCCCCTCTCCCTCCCGGACGGGGGGGCTGGGCCGG	.	SC	RC=2.62;RPL=51;RAL=132;RCP=CCTCCCTCCCGGACGGGGCGGCTGGCCGGGCGGGGCGCCTGACCCCCCCCA;ALGNURL=http://orca.bu.edu/vntrview/index.php?db=VNTRPIPE_NA19240_ERX283215&ref=-175468778&isref=1&istab=1&ispng=1&rank=3	GT:SP:CGL	0/1:63,4:0,1
chr10	80228400	td175468780	TGGCCGGGCAGAGGGGCTCCTCCCTTCCCAGTAGGGGCGGCCGGGCAGAGGCGCCCCTCACCTCCCGGACGGGGCGGC	TGGCCGGGCAGAGGGGTCCTCACTTCCCAGTAGGGGCGGCCGGGCAGAGGCGCCCCTCCCCTCCCGGACGGGGCGGCCGGCCGGGCGGGGGGCTGACCCCCCGCCTCCCTCCCGGGCGGGGCGGCTGGCCGGGCAGAGGGGCTCCTCACTTCCCAGTAGGGGCGGCCGGGCAGAGGTGCCCCTCACCTCCCGGACGGGGCGGC	.	SC	RC=2.08;RPL=37;RAL=77;RCP=GGCCGGGCAGAGGCGCCCCTCACCTCCCAGAAGGGGC;ALGNURL=http://orca.bu.edu/vntrview/index.php?db=VNTRPIPE_NA19240_ERX283215&ref=-175468780&isref=1&istab=1&ispng=1&rank=3	GT:SP:CGL	0/1:18,2:0,3
chr10	81204896	td175469114	ACGGTGGGGCGGTGGGGCGGTGGGGCGGTGGG	ACGGGGGGGCGGTGGGGCGGTGGGGCGGTGGGGCGGTGGG	.	PASS	RC=3.88;RPL=8;RAL=31;RCP=CGGTGGGG;ALGNURL=http://orca.bu.edu/vntrview/index.php?db=VNTRPIPE_NA19240_ERX283215&ref=-175469114&isref=1&istab=1&ispng=1&rank=3	GT:SP:CGL	1/1:11:1
chr10	82293940	td175469594	TCCGCCTGGCAGCCACCCCGTCTGGGAGGGAGGTGGGGGTCAGCCCCCCGCCCGGCCAGCCGCCCTGTCCAGAAGGGAGGTGGGGGGGTTAGCCCCCCGCCCGGCCAGCCGCCCCATCCAGGAGGGAGGTGGGGGGGGTCATCCCTCTGCCCGGCCAGCTGCCCGTCCGGGAGGGAGGTGGGGGGGTCAGCCCCCCGCCCGGCCAGCCACCCCGTCCGGGAGGTGAGG	TCCGCCTGGCAGCCCCCCGGTCGGGGGGGGGGGTGGGGGTCGGCCCCCCGCCCGGCCAGCCGCCCCATCCAGGAGGGAGGTGGGGGGGTCATCCCTCTGCCCGGCCAGCTGCCCGTCCGGGAGGGAGGTGGGGGGGTCAGCCCCCCGCCCGGCCAGCCGCCCCGTCCGGGAGGTGAGG	.	SC	RC=4.67;RPL=49;RAL=227;RCP=CCGCCCGGCCAGCCGCCCCGTCCGGGAGGGAGGTGGGGGGGTCAGCCCC;ALGNURL=http://orca.bu.edu/vntrview/index.php?db=VNTRPIPE_NA19240_ERX283215&ref=-175469594&isref=1&istab=1&ispng=1&rank=3	GT:SP:CGL	1/1:4:-1
chr10	83892203	td175470168	TTATATATATATGATATATATGATATATATATGATATATATATATGATATATATATATCATATATATATGATATATATGATATATATATGATATATATAT	TTATATATATGAGATATATATGATATATATATGATATATATATCATATATATATATCATATATATATATGATATATATGATATATATATGATATATATATCATATATATATATCATATATATATATATGATATATATATAT	.	PASS	RC=8.71;RPL=11;RAL=99;RCP=TATATATATGA;ALGNURL=http://orca.bu.edu/vntrview/index.php?db=VNTRPIPE_NA19240_ERX283215&ref=-175470168&isref=1&istab=1&ispng=1&rank=3	GT:SP:CGL	1/1:8:4
chr10	84070705	td175470240	ACTCTAAGATTGAGGCAAATGAGAGTGACAGTTCTTTCCAGCTCCTCCCCTGATTACTGATGAGGTATTACTCTCTGAGTTGCTCTAAGATTGAGCCAAATGAGAGTGACAGTTCTTTCCGGCTCCTCCCCTGGTTACTGATGAGGTATTACTCTCTGAGTTGCTCTAAGATTGAGCCAAATGAGAGTGACAGTTCTTTCTGGCTCCTCCGCTGGTTACTGATAAGGTATTACTCTCTGAGTTGC	ACTCTAAGATTGAGGCAAATGAGAGTGACAGTTCTTTCCAGCTCCTCCTCTGATTACTGATGAGGTATTACTCTCTGAGTTGCTCTAAGATTGAGCCCAATGAGAGTGACAGTTCTTTCTGGCTCCTCCGCTGGTTACTGATAAGGTATTACTCTCTGAGTTGC	.	PASS	RC=3.01;RPL=81;RAL=244;RCP=CTCTAAGATTGAGCCAAATGAGAGTGACAGTTCTTTCCGGCTCCTCCCCTGGTTACTGATGAGGTATTACTCTCTGAGTTG;ALGNURL=http://orca.bu.edu/vntrview/index.php?db=VNTRPIPE_NA19240_ERX283215&ref=-175470240&isref=1&istab=1&ispng=1&rank=3	GT:SP:CGL	1/1:5:-1
chr10	84228109	td175470297	TGGAAGTGTCAGACCTTTAGAGGAAGTGTCAGACCTTCAGAGG	TGGAAGTGTCAGACCTTTAGAGGAAGTGTCAGACCTTTAGAGGAAGTGTCAGACCTTCAGAGG	.	PASS	RC=2.10;RPL=20;RAL=42;RCP=GGAAGTGTCAGACCTTCAGA;ALGNURL=http://orca.bu.edu/vntrview/index.php?db=VNTRPIPE_NA19240_ERX283215&ref=-175470297&isref=1&istab=1&ispng=1&rank=3	GT:SP:CGL	0/1:15,25:0,1
chr10	87690123	td175471540	TTATATTTATAGTTATTTATTTGTAGTTATATATTATATTATAT	TTATATTTATAGTTATTTATTTGTAGTTATATATT	.	PASS	RC=3.21;RPL=14;RAL=43;RCP=TATATTTATAGTTA;ALGNURL=http://orca.bu.edu/vntrview/index.php?db=VNTRPIPE_NA19240_ERX283215&ref=-175471540&isref=1&istab=1&ispng=1&rank=3	GT:SP:CGL	0/1:32,2:0,-1
chr10	88005151	td175471646	GCTCCTACTACCATTCGCTTTACTCCATTCCTCTTCTACCATTCGCTTTACTCCATTCCTCCTCTACCATTCGCTTTACTCCATTCCTCCTCTACCATTTGCTTTACTCCATTCCTCCTCTACCATTTGCTTTACTCCATTCCTCCTCTACCATTCGCTTTACTCCATTCCTCCTCTACTATTCGCTTTACTCCATTCCT	GCTCCTACTACCATTCGCTTTACTCCATTCCTCCTCCACCATTCGCTTTACTCCATACCTCCTCTACCATTCGCTTTACTCCATTCCTCCTCTACCATTTGCTTTACTCCATTCCTCCTCTACCATTCGCTTTACTCCATTCCTCCTCTACTATTCGCTTTACTCCATTCCT	.	PASS	RC=7.07;RPL=28;RAL=199;RCP=CTCCTCTACCATTCGCTTTACTCCATTC;ALGNURL=http://orca.bu.edu/vntrview/index.php?db=VNTRPIPE_NA19240_ERX283215&ref=-175471646&isref=1&istab=1&ispng=1&rank=3	GT:SP:CGL	1/1:4:-1
chr10	88793249	td175472023	TTGTGTAGGTATACATACATATATGTGTGTATATATATATATATATA	TTGTGTAGGTATACATACATATATGTGTGTATATATATATATATATATATATATATATATATATATATA	.	PASS	RC=1.92;RPL=24;RAL=46;RCP=TGTGTAGATATACATACATATATG;ALGNURL=http://orca.bu.edu/vntrview/index.php?db=VNTRPIPE_NA19240_ERX283215&ref=-175472023&isref=1&istab=1&ispng=1&rank=3	GT:SP:CGL	1/1:13:1
chr10	89667266	td175472358	GTATATATATATATGAGATATATCTCATATATATGAGATATATATGATATATATATGATATATATGATATATAT	GTATATATATATATGAGATATATATGATATATATATGATATATATGATATATATAT	.	PASS	RC=3.70;RPL=20;RAL=73;RCP=TATATGATATATATGAGATA;ALGNURL=http://orca.bu.edu/vntrview/index.php?db=VNTRPIPE_NA19240_ERX283215&ref=-175472358&isref=1&istab=1&ispng=1&rank=3	GT:SP:CGL	0/1:27,16:0,-1
chr10	89893776	td175472449	TATTTACATATTCATTCACATATTCATTCACATATTCATTCA	TATTTACATATTCATTCACATATTCATTCA	.	PASS	RC=3.42;RPL=12;RAL=41;RCP=ATTCACATATTC;ALGNURL=http://orca.bu.edu/vntrview/index.php?db=VNTRPIPE_NA19240_ERX283215&ref=-175472449&isref=1&istab=1&ispng=1&rank=3	GT:SP:CGL	1/1:48:-1
chr10	90746378	td175472803	TGGAAGTAGTACAGAAAGGAAGTAGTACAGAAAGGAAGTAATACAGGAAGGAAGTAGTGCAGGAAGGAAGTAGTGCAGGAAGGAAGTGGTACAGGAAGGAAGTGGTACAGGAAGGAAGTAGTGCAGGAAGGAAGAAGTATAGGAAGGAAGTAGTGGAGGAAGGAAGTAGTACAGGAA	TGGAAGTAGTACAGAAAGGAAGTAGTACAGAAAGGAAGTAATACAGGAAGGAAGAAGAGCAGGAAGGAAGTGGTACAGGAAGGAAGTGGTAAAGGAAGGAAGTAGTGCAGGAAGGAAGAAGTATAGGAAGGAAGTAGTGAAGGAAGGAAGTAGTACAGGAA	.	PASS	RC=11.00;RPL=16;RAL=176;RCP=GGAAGTAGTACAGGAA;ALGNURL=http://orca.bu.edu/vntrview/index.php?db=VNTRPIPE_NA19240_ERX283215&ref=-175472803&isref=1&istab=1&ispng=1&rank=3	GT:SP:CGL	1/1:12:-1
chr10	90902369	td175472875	GAAGGGGAAAGGAAAGGAAAGGAGAAAGGAAAGGAAAGGAGAAAGGAAAGGAAAGGAGAAAGGAAAGGAAAGGAGAAAGGAAAGGAAAGGAGAAAGGAAAGGAAAAGAGAAAGGAAAGGAAGGGAAGGGAAGGGAAGGAGAGAAGGGAAAGGAGAAGAGAAAGGAGAAGG	GAAGGGGAAAGGAAAGGAAAGGAGAAAGGAAAGGAAAGGAGAAAGGAAAGGAAAGGAGAAAGGAAAGGAAAGGAGAAAGGAAAGGAAAAGAGAAAGGAAAGGAAGGGAAGGGAAGGGAAGGAGAGAAGGGAAAGGAGAAGAGAAAGGAGAAGG	.	PASS	RC=9.95;RPL=17;RAL=169;RCP=AAGGAGAAAGGAAAGGA;ALGNURL=http://orca.bu.edu/vntrview/index.php?db=VNTRPIPE_NA19240_ERX283215&ref=-175472875&isref=1&istab=1&ispng=1&rank=3	GT:SP:CGL	1/1:4:-1
chr10	92639858	td175473470	GTAACTGATTGTGAATAGTCAATTAAGATAACTGACTGTGAACAGTCAATTAAGATAACTGACT	GTAACTGATTGTGAATAGTCAATTAAGATAACTGACTGTGAACAGTCAATTAAGATAACTGACTGTGAACAGTCAATTAAGATAACTGACT	.	PASS	RC=2.33;RPL=27;RAL=63;RCP=TAACTGACTGTGAACAGTCAATTAAGA;ALGNURL=http://orca.bu.edu/vntrview/index.php?db=VNTRPIPE_NA19240_ERX283215&ref=-175473470&isref=1&istab=1&ispng=1&rank=3	GT:SP:CGL	0/1:19,17:0,1
chr10	93030843	td175473596	AAATATAGATCTAATGCTATATATATATATAATCTAATATATATATAATC	AAATATAGATCTAATGCTATATATATATATAATCTAATATATATATAATCTAATATATATATAATC	.	PASS	RC=2.94;RPL=16;RAL=49;RCP=AATATATATATAATCT;ALGNURL=http://orca.bu.edu/vntrview/index.php?db=VNTRPIPE_NA19240_ERX283215&ref=-175473596&isref=1&istab=1&ispng=1&rank=3	GT:SP:CGL	0/1:20,17:0,1
chr10	94826066	td175474438	GGCCAGCCTCCTGCCTCCTGCCGCCTGCCGCCTGCCGCCTGCCGCCTGCCGC	GGCCAGCCTCCTGCCTCCTGCCGCCTGCCGCCTGCCGCCTGCCGC	.	PASS	RC=7.29;RPL=7;RAL=51;RCP=GCCTGCC;ALGNURL=http://orca.bu.edu/vntrview/index.php?db=VNTRPIPE_NA19240_ERX283215&ref=-175474438&isref=1&istab=1&ispng=1&rank=3	GT:SP:CGL	0/1:18,12:0,-1
chr10	94968900	td175474506	ATCACTGCTTATGATCTCATTGCTTATGATCTGTTTATGATCTCACTGCTTATGATCTCACTGTTTATGACCTCACTGCTTATGATCTCACTGCTTATGATCTGTTTATGATCTCACTGCTTATGATCTCACTGCTTATGATCTCACTGCTTATGATCTGTTTATGATCTTACTGCTTATGATCTCACTGCTTATGATCTCACTACTTATGATCTTTCTTACTGCTTATAATCTTACTGCTTATGATCT	ATCACTGCTTATGATCTCATTGCTTATGATCTGTTTATGATCTCACTGCTTATGATCTCACTGTTTATGACCTCACTGCTTATGATCTCACTGCTTATGATCTGTTTATGATCTCACTGCTTATGATCACTGCTTATGATCTCACTGCTTATGATCT	.	PASS	RC=3.42;RPL=71;RAL=248;RCP=TCACTGCTTATGATCTCACTGCTTATGATCTGTTTATGATCTCACTGCTTATGATCTCACTGCTTATGACC;ALGNURL=http://orca.bu.edu/vntrview/index.php?db=VNTRPIPE_NA19240_ERX283215&ref=-175474506&isref=1&istab=1&ispng=1&rank=3	GT:SP:CGL	1/1:3:-1
chr10	98512118	td175475746	GGAAGGAGAAAGAAAGAAAGAGAAAGAAAGAAAGAGAAAGAAAGAAAGGGAAA	GGAAGGAGAAAGAAAGAAAGAGAAAGAAAGAAAGGGAAA	.	PASS	RC=3.71;RPL=14;RAL=52;RCP=GAAAGAGAAAGAAA;ALGNURL=http://orca.bu.edu/vntrview/index.php?db=VNTRPIPE_NA19240_ERX283215&ref=-175475746&isref=1&istab=1&ispng=1&rank=3	GT:SP:CGL	0/1:21,16:0,-1
chr10	98952876	td175475956	ACCCTTCTCTATCATATACCCTTCTCCATCACATCCCCTTCTCCATCACATCCCCTTTTCCATCACACCCCCTTCTCCATCACACCCCCTTCCCCATCACACCCACTTCTCCATTGCATGCCCTTCTCCAACACACCCCCTTCTCCATCACACGCCCTTCCCCATCACACCCCCTTCTCCACCACATCCCCTCCTCCATCGCATCCCCTTCTCCACCGCATCCCCTTCTCCATC	ACCCTTCACTATCACACACCCATCTCCATCCCATCCCCTTCTCCATCACATCCCCTTTTCCATCACACCCCCTTCCCCATCACACGCCCTTCCCCATCACTCCCCCTTCTCCGCCACATCCCCTCCTCCATCGCATCCCCTTCTCCACCGCATCCCCTTCTCCATC	.	PASS	RC=13.71;RPL=17;RAL=233;RCP=CCCTTCTCCATCACATC;ALGNURL=http://orca.bu.edu/vntrview/index.php?db=VNTRPIPE_NA19240_ERX283215&ref=-175475956&isref=1&istab=1&ispng=1&rank=3	GT:SP:CGL	1/1:5:-4
chr10	99185665	td175476106	ACCCGCCGCCCGCCGCCCGCCGCCCTCCGCCCTCCGCCCTCCGCCCTCCGCCCTCCGCCCTCCGCCCTCCGCCCTCCGCCCTCCGCCCTCCGCCCTCCGCCCTCCGC	ACCCGCCGCCCGCCGCCCGCCGCCCTCCGCCCTCCGCCCTCCGCCCTCCGCCCTCCGCCCTCCGCCCTCCGCCCTCCGCCCTCCGCCCTCCGC,ACCCGCCGCCCGCCGCCCGCCGCCCGCCGCCCGCCGCCCTCCGCCCTCCGCCCTCCGCCCTCCGCCCTCCGCCCTCCGCCCTCCGCCCTCCGCCCTCCGCCCTCCGCCCTCCGCCCTCCGC	.	PASS	RC=15.14;RPL=7;RAL=106;RCP=CCCTCCG;ALGNURL=http://orca.bu.edu/vntrview/index.php?db=VNTRPIPE_NA19240_ERX283215&ref=-175476106&isref=1&istab=1&ispng=1&rank=3	GT:SP:CGL	1/2:5,5:-2,2
chr10	99600754	td175476292	GCCCTCTCCCCTTTCCACGGTCTCCCCTCTCCCTCTCTTTCCACGGTCTCCCTCTC	GTT	.	SC	RC=2.35;RPL=24;RAL=55;RCP=CCCTCTCCTCTCTTTCCACGGTCT;ALGNURL=http://orca.bu.edu/vntrview/index.php?db=VNTRPIPE_NA19240_ERX283215&ref=-175476292&isref=1&istab=1&ispng=1&rank=3	GT:SP:CGL	0/1:11,2:0,1
chr10	103025471	td175477643	GTGTGTGTGTGTATATATATGTGTGTGTGTATATATATATATATATATATATATAT	GTGTGTGTGTGTATATATATGTGTGTGTATATATATAT	.	PASS	RC=3.06;RPL=18;RAL=55;RCP=TGTGTGTGTGTATATATA;ALGNURL=http://orca.bu.edu/vntrview/index.php?db=VNTRPIPE_NA19240_ERX283215&ref=-175477643&isref=1&istab=1&ispng=1&rank=3	GT:SP:CGL	1/1:14:-1
chr10	105367243	td175478846	GAGCCCCTCTGCCCGGCCAGCCGCCCCGTCCGGGAGGGAGGTGGGGGGGTCAGCCCCCTGCCCGGCCAGCCGCCCCGTCCGGGAGGTGAGGGG	GAGCCCCTCCGCCCGGCCAGCTGCCCCGTCCGGGCGGGAGGGGGGGGGGTCAGCCCCCCGCCCGGCCAGCCGCCCCGTCCGGGAGGGAGGTGGGGGGGGTCAGCCCCCCTGCCCGGCCAGCCGCCCCGTCCGGGAGGTGAGGGG	.	SC	RC=1.84;RPL=51;RAL=92;RCP=AGCCCCTCTGCCCGGCCAGCCGCCCCGTCCGGGAGGTGAGGGGGGGGGGTC;ALGNURL=http://orca.bu.edu/vntrview/index.php?db=VNTRPIPE_NA19240_ERX283215&ref=-175478846&isref=1&istab=1&ispng=1&rank=3	GT:SP:CGL	0/1:87,43:0,1
chr10	106600522	td175479268	TTTTTAGAGGCATGTGCCCTGAAGGCTTGATGTTGGGGAAAAATGATTTTGGAGGCATGTCCTCTGAAGGCTTGATGTTGGGGAAAAA	TTTTTAGAGGCATGTGCCCTGAAGGCTTGATGTTGGGGAAAAATGATTTTGGAGGCATGTCCTCTGAAGGCTTGATGTTGGGGAAAAATGATTTTGGAGGCATGTCCTCTGAAGGGTTGTTGTTGGGGAAAAA	.	PASS	RC=1.93;RPL=45;RAL=87;RCP=TTTTAGAGGCATGTCCCCTGAAGGCTTGATGTTGGGGAAAAATGA;ALGNURL=http://orca.bu.edu/vntrview/index.php?db=VNTRPIPE_NA19240_ERX283215&ref=-175479268&isref=1&istab=1&ispng=1&rank=3	GT:SP:CGL	0/1:15,9:0,1
chr10	108001130	td175479801	TATATACACACACACACACACACACACACACATACACATACATACGCACACATACA	TACACACACACACACACACACATATACACATACATACGCACACATACA	.	PASS	RC=5.50;RPL=10;RAL=55;RCP=ATACACACAC;ALGNURL=http://orca.bu.edu/vntrview/index.php?db=VNTRPIPE_NA19240_ERX283215&ref=-175479801&isref=1&istab=1&ispng=1&rank=3	GT:SP:CGL	1/1:20:-1
chr10	110460075	td175480688	AGAGGAAGAGGAGAAGGAGAAGGAGGAAGAGGAGAAGGAGAAGGAGGAAGAGGAGAAGGAGGAGGAGGA	AGAGGAAGAGGAGAAGGAGAAGGAGGAAGAGGAGAAGGAGGAGGAGGA	.	PASS	RC=3.24;RPL=21;RAL=68;RCP=GAGGAAGAGGAGAAGGAGAAG;ALGNURL=http://orca.bu.edu/vntrview/index.php?db=VNTRPIPE_NA19240_ERX283215&ref=-175480688&isref=1&istab=1&ispng=1&rank=3	GT:SP:CGL	0/1:14,8:0,-1
chr10	112331528	td175481322	ATTTAAATAAAAATGGGTTCATTTTTAAATAAAAATGGGTTCATTTTTAAATAAAAAATGGGTTCAT	ATTTAAATAAAAATGGGTTCATTTTTAAATAAAAAATGGGTTCAT	.	PASS	RC=2.96;RPL=22;RAL=66;RCP=TTTAAATAAAAATGGGTTCATT;ALGNURL=http://orca.bu.edu/vntrview/index.php?db=VNTRPIPE_NA19240_ERX283215&ref=-175481322&isref=1&istab=1&ispng=1&rank=3	GT:SP:CGL	0/1:22,20:0,-1
chr10	112487157	td175481370	CAAAAAATAAAAATAAAAAAAAAATAAATAAAAA	CAAAAAAAAAAATAAAAAAAAAAAATAAAAAAAAAAAAAATAAAAA	.	PASS	RC=2.20;RPL=15;RAL=33;RCP=AAAAAAAAAAAATAA;ALGNURL=http://orca.bu.edu/vntrview/index.php?db=VNTRPIPE_NA19240_ERX283215&ref=-175481370&isref=1&istab=1&ispng=1&rank=3	GT:SP:CGL	1/1:2:1
chr10	112526067	td175481377	CTTTGTTTTTTTTTTTGTTTTTTGTTTTTTGTTTT	CTTTGTTTTTTTTTTTGTTTTTTGTTTTTTGTTTTTTGTTTT	.	SC	RC=5.14;RPL=7;RAL=34;RCP=TTTGTTT;ALGNURL=http://orca.bu.edu/vntrview/index.php?db=VNTRPIPE_NA19240_ERX283215&ref=-175481377&isref=1&istab=1&ispng=1&rank=3	GT:SP:CGL	0/1:17,19:0,1
chr10	113269541	td175481631	CTAAAGAAGAAAATGACCTCCCCTTTAAAGAAGAAAATGACCTCTCCTTTAA	CTAAAGAAGAAAATGACCTCCCCTTTAAAGAAGAAAATGACCTCCCCTTTAAAGAAGAAAATGACCTCTCCTTTAA	.	PASS	RC=2.12;RPL=24;RAL=51;RCP=TAAAGAAGAAAATGACCTCCCCTT;ALGNURL=http://orca.bu.edu/vntrview/index.php?db=VNTRPIPE_NA19240_ERX283215&ref=-175481631&isref=1&istab=1&ispng=1&rank=3	GT:SP:CGL	0/1:25,18:0,1
chr10	113493299	td175481702	CTATCTATATATATATATATCTAGATATATCTATATCTAGATATATATCTAGATATATCTATATCTAGATATATATCTAGATATATCTATATCTAGATATATATATAGATATATCTATATCTAGATATATATAGATATATCTATATCTAGATATATATATAGATATAGATATAGATATAGATATATA	CTATATATATATATATATATATATAGATATATCTATATCTAGATATATATATAGATATATCTATATCTAGATATATATATAGATATAGATATAGATATATATA,CTATCTATATATATATATATCTAGATATATCTATATCTAGATATATATCTAGATATATCTATATCTAGATATATATATAGATATATCTATATCTAGATATATATAGATATATCTATATCTAGATATATATATAGATATAGATATAGATATAGATATATA	.	PASS	RC=6.73;RPL=28;RAL=186;RCP=TATCTATATCTAGATATATATCTAGATA;ALGNURL=http://orca.bu.edu/vntrview/index.php?db=VNTRPIPE_NA19240_ERX283215&ref=-175481702&isref=1&istab=1&ispng=1&rank=3	GT:SP:CGL	1/2:2,4:-3,-1
chr10	114118683	td175481894	ATATAGATATATTATGTATATTTCTATATATATTATATATATATTTCTATATATTATTATATATATATTTCTATATATATATATAT	ATATAGATATATTATGTATATTTCTATATATTATATATATATTTCTATATATTATTATATATATTTCTATATATTATTATATATATATTTCTATATATATATATATATT	.	PASS	RC=3.71;RPL=23;RAL=85;RCP=TATATATATTATATATATATTTC;ALGNURL=http://orca.bu.edu/vntrview/index.php?db=VNTRPIPE_NA19240_ERX283215&ref=-175481894&isref=1&istab=1&ispng=1&rank=3	GT:SP:CGL	0/1:11,14:0,1
chr10	114136717	td175481906	AAGACCCTCAGGGAGTAAGCACTGGAAAGGGACTCTACCACTGGAGACCCTCAGGGAATAAGCACTGGAAAGGGACTCTACCACCGGAGACCCTCAGGGAATAAGCACTGGAAAGGGACTCTACCACCGGAGACCCTCAGGGAATAAGCACTGGAAAGGGACTCTACCACCGG	AGGCCCTCAGGGAGTAAGCACTGGAAAGGGACTCTACCACCGGAGTCCCTCAGGGAATAAGCACTGGAAAGGGACTCTACCACCGGAGACCCTCAGGGAATAAGCACTGGAAAGGGACTCTACCACCG	.	PASS	RC=4.00;RPL=43;RAL=172;RCP=AGACCCTCAGGGAATAAGCACTGGAAAGGGACTCTACCACCGG;ALGNURL=http://orca.bu.edu/vntrview/index.php?db=VNTRPIPE_NA19240_ERX283215&ref=-175481906&isref=1&istab=1&ispng=1&rank=3	GT:SP:CGL	0/1:7,5:0,-1
chr10	114305709	td175481973	GTGTGTGTGTATATACGTGTATACACGTATGTGTGTGTATATACGTGTATACGCGTATGTGTGTGTATATACGTGTATACGCGTATGTGTGTGTATATACGTGTATACGCGTATGTGTGTGTATATACGTGTATACGCGTATGTGTGTATATACGTGTATACACGTGTGTGTGT	GTGTGTGTGTATATACGTGTATACACGTATGTGTGTGTATATACGTGTATACACGTATGTGTGTGTATATACGTGTATACGCGTATGTGTGTGTATATACGTGTATACGCGTATGTGTGTATATACGTGTATACACGTGTGTGTGT	.	PASS	RC=6.25;RPL=28;RAL=173;RCP=TGTGTGTGTATATACGTGTATACGCGTA;ALGNURL=http://orca.bu.edu/vntrview/index.php?db=VNTRPIPE_NA19240_ERX283215&ref=-175481973&isref=1&istab=1&ispng=1&rank=3	GT:SP:CGL	0/1:5,11:0,-1
chr10	115407185	td175482364	CCTCCCCCGATGGTACTGTCTCCCCCGGTGGTACTGCCTCCCCAAGTGGTACTGTCTCCCCCGGTGGTACTGCCTCCCCAAGTGGTACTGTCTCCCCCGGTGGTACTGTCTCCCCCGGTGGTACTGTCTCCCCCAGTGGTACTGCCTCCCCTGGTGGTACTTCCTCCCCTAGTGGTACTGTCTCCCCCGGTGGTACTTCCTCCCCTAGTGGTACTGTCTCCCCCCGGTGGTACTGCCTCCCCCGGTGGTGCTGTCTCCCCCGGTGGTACTGTCTCCCCCAGTGGTACTGCCTTCCCC	CCTCCCCCGATGGTACTGTCTCCCCCGGTGGTACTGTCTCCCCCAGTGGTACTGCCTTCCCCAATGGTA	.	PASS	RC=16.42;RPL=18;RAL=296;RCP=CTCCCCCGGTGGTACTGT;ALGNURL=http://orca.bu.edu/vntrview/index.php?db=VNTRPIPE_NA19240_ERX283215&ref=-175482364&isref=1&istab=1&ispng=1&rank=3	GT:SP:CGL	1/1:2:-12
chr10	116042999	td175482621	GGCAGTTAGACACACAGGCAGGGCAGCGAGCAGTTAGACACACAGGCAGGCAGGGCAGCGAGCAGTTAGACACACAGGCAGGGTAGCGAGCAGTTAGACACACAGGCAGGGTAGCGAGCAGTTAGACACACAGGCAGGGTAGCGAGCAGTTAGACACACAGGCAGGGTAGCGAG	GGCAGTTAGACACACAGGCAGGGCAGCGAGCAGTTAGACACACAGGCAGGCAGGGCAGCGAGCAGTTAGACACACAGGCAGGGTAGCGAGCAGTTAGACACACAGGCAGGGTAGCGAGCAGTTAGACACACAGGCAGGGTAGCGAG	.	PASS	RC=6.03;RPL=28;RAL=173;RCP=GCAGTTAGACACACAGGCAGGGTAGCGA;ALGNURL=http://orca.bu.edu/vntrview/index.php?db=VNTRPIPE_NA19240_ERX283215&ref=-175482621&isref=1&istab=1&ispng=1&rank=3	GT:SP:CGL	0/1:2,4:0,-1
chr10	116076901	td175482630	CGATTTTACTAAGAAGCACGTTTGATTTTACTAAGAAGCACATTTGA	CGATTTTACTAAGAAGCACATTTGATTTTACTAAGAAGCACGTTTGATTTTACTAAGAAGCACATTTGA	.	PASS	RC=2.09;RPL=22;RAL=46;RCP=GATTTTACTAAGAAGCACATTT;ALGNURL=http://orca.bu.edu/vntrview/index.php?db=VNTRPIPE_NA19240_ERX283215&ref=-175482630&isref=1&istab=1&ispng=1&rank=3	GT:SP:CGL	0/1:21,17:0,1
chr10	116757995	td175482896	CATATACACACATATATACATAAATATATACATAAATAT	CATATACACACATATATACATAAATATATACATAAATATGTATATATGTGTATATATACATAAATATGTATATGTGTATATATACATAAATAT	.	PASS	RC=3.17;RPL=12;RAL=38;RCP=ATATACATAAAT;ALGNURL=http://orca.bu.edu/vntrview/index.php?db=VNTRPIPE_NA19240_ERX283215&ref=-175482896&isref=1&istab=1&ispng=1&rank=3	GT:SP:CGL	0/1:42,2:0,4
chr10	118003834	td175483292	ATAATTTTAATAATTAAAATTTAATTTTATTTCATTTAACTTTAATAATTAAAATTTAATTTTATTTCATTTAATGTTAATAATTAAAATTTAATTTTATTTCATTTAATGTTAATAATTAAAATTTAATTTAATTTAATTTTAATATATAATAA	ATAATTTTAATAATTAAAATTTAATTTTATTTCATTTAACTTTAATAATTAAAATTTAATTTTATTTCATTTAATGTTAATAATTAAAATTTAATTTTATTTCATTTAATGTTAATAATTAAAATTTAATTTTATTTCATTTAATGTTAATAATTAAAATTTAATTTAATTTAATTTTAATATATAATAA	.	PASS	RC=4.35;RPL=35;RAL=154;RCP=TAATTTTAATAATTAAAATTTAATTTTATTTCATT;ALGNURL=http://orca.bu.edu/vntrview/index.php?db=VNTRPIPE_NA19240_ERX283215&ref=-175483292&isref=1&istab=1&ispng=1&rank=3	GT:SP:CGL	0/1:5,5:0,1
chr10	118705996	td175483585	TTTTATATATAAATATATAAAATGATTTATATATAAATATATAAAATGATTTATATATAAATATATAAAATGATTTATATATAAATATATAAAATGATTTATATATAAATATATAAAATGATTTATATATAAATATATAAAATGATTTATATATAAATATATAAAATGATTTATATATAAATATATAAAATGATTTATATATATAATATATATATATGTTTTATTTAT	TTTTATATATAAATATATAAAATGATTTATATATAAATATATAAAATGATTTATATATAAATATATAAAATGATTTATATATAAATATATAAAATGATTTATATATAAATATATAAAATGATTTATATATAAATATATAAAATGATTTATATATATAATATATATATATGTTTTATTTAT	.	PASS	RC=9.35;RPL=24;RAL=227;RCP=TTTATATATAAATATATAAAATGA;ALGNURL=http://orca.bu.edu/vntrview/index.php?db=VNTRPIPE_NA19240_ERX283215&ref=-175483585&isref=1&istab=1&ispng=1&rank=3	GT:SP:CGL	1/1:5:-2
chr10	120728383	td175484332	TGAAAACCCAGGAGGGAGAAAACCCAGGAGGGAGAAAACCCAGGAGGGAGAAAACCCAGGAGGGAGAAAACCCAGGAGGGAG	TGAAGCCAAACGCGAAAACCCAGGAGGGAGAAAACCCAGGAGGGAGAAAACCCAGGAGGGAGAAAACCCAGG	.	PASS	RC=5.06;RPL=16;RAL=81;RCP=GAAAACCCAGGAGGGA;ALGNURL=http://orca.bu.edu/vntrview/index.php?db=VNTRPIPE_NA19240_ERX283215&ref=-175484332&isref=1&istab=1&ispng=1&rank=3	GT:SP:CGL	0/1:11,20:0,-1
chr10	121281091	td175484612	AGAAAGAAAGGAAGGAAGGAAGGAAAGAAAGAAAGGAAGGAAGGAAAGAAAGGAAGGAAGGAAGGAAGGAAGGAAGGAAAGGAGGAAAG	AGAAAGAAAGGAAGGAAGGAAGGAAAGAAAGGAAGGAAGGAAGGAAGGAAAGGAGGAA	.	PASS	RC=4.24;RPL=21;RAL=88;RCP=GAAAGAAAGGAAGGAAGGAAG;ALGNURL=http://orca.bu.edu/vntrview/index.php?db=VNTRPIPE_NA19240_ERX283215&ref=-175484612&isref=1&istab=1&ispng=1&rank=3	GT:SP:CGL	0/1:14,13:0,-1
chr10	121426059	td175484722	TGTGCTCAGCGAGATGCACGAGGTGCTCAGCGAGATGCACGAGGTGCTCAGCGAGATGCATGAGGTGCTCAGC	TGTGCTCATCGAGATGCATGAGGTGCTCAGCGAGATGCACGAGGTGCTCAGCAAGATGCACGAGGTGCTCAGCGAGATGCATGAGGTGCTCAGC	.	PASS	RC=3.43;RPL=21;RAL=72;RCP=GTGCTCAGCGAGATGCACGAG;ALGNURL=http://orca.bu.edu/vntrview/index.php?db=VNTRPIPE_NA19240_ERX283215&ref=-175484722&isref=1&istab=1&ispng=1&rank=3	GT:SP:CGL	1/1:27:1
chr10	123962850	td175485697	TTCCCGGATGGGGCGGCTGGCCGGGCAGGGGGCTGACCCCCCCACCTCCCTCCCGGACGGGGCGGCTGGCTGGGCGGGCGGCTGACCCCCCCACCTCCCTCCCGGACGAGGTGGCTGCCGGG	TTCCCGGATGGGGCGGCTGGCCGGGCGGGGGGCTGACCACCCCCACCTCCCTCCCGGACAGGGCGGCTGGCCGGGCGGGGGGCTGACCCCCCCACCTCCATCCCAGACGGGGCGGCTGGCCGGGTGGGGGGCTGACCCCCCCACCTCCCTCCCGGACGGAGCGGCTGGCCGGGC	.	SC	RC=2.49;RPL=49;RAL=121;RCP=TCCCGGACGGGGCGGCTGGCCGGGCAGGCGGCTGACCCCCCCACCTCCC;ALGNURL=http://orca.bu.edu/vntrview/index.php?db=VNTRPIPE_NA19240_ERX283215&ref=-175485697&isref=1&istab=1&ispng=1&rank=3	GT:SP:CGL	0/1:5,3:0,1
chr10	124875159	td175485987	GTATATCTATATATCTATATATCTATATATCTATATAT	GTATATCTATATATCTATATATCTATATAT	.	PASS	RC=4.62;RPL=8;RAL=37;RCP=TATATCTA;ALGNURL=http://orca.bu.edu/vntrview/index.php?db=VNTRPIPE_NA19240_ERX283215&ref=-175485987&isref=1&istab=1&ispng=1&rank=3	GT:SP:CGL	1/1:38:-1
chr10	124877564	td175485989	TGAGCCTGGGGAGCCTGGGGAGCCAGGGGAG	TGAGCCTGGGGAGCCTGGGGAGCCTGGGGAGCCAGGGGAG	.	PASS	RC=3.33;RPL=9;RAL=30;RCP=GAGCCTGGG;ALGNURL=http://orca.bu.edu/vntrview/index.php?db=VNTRPIPE_NA19240_ERX283215&ref=-175485989&isref=1&istab=1&ispng=1&rank=3	GT:SP:CGL	0/1:15,15:0,1
chr10	125386861	td175486157	TTTTCTTTTTTTGTGTTTTTTTCTTTCTTTCTTTCTTTTCTTTCTTTCCTTCTTTCTTCTTTCTTTCTTTCTTTCTTTCTTTCTTTCTTTCTTTCTTTCTTTCTTTCTTTCTTTCTTTCTTTCTTT	TTTTCTTTTTTTGTGTTTTTTTCTTTCTTTCTTTCTTTTCTTTCTTTCCTTCTTTCTTCTTTCTTTCTTTCTTTCTTTCTTTCTTTCTTTCTTTCTTTCTTTCTTTCTTTCTTTCTTTCTTTCTTTCTTTCTTTCTTT	.	PASS	RC=10.62;RPL=12;RAL=125;RCP=TTTCTTTCTTTC;ALGNURL=http://orca.bu.edu/vntrview/index.php?db=VNTRPIPE_NA19240_ERX283215&ref=-175486157&isref=1&istab=1&ispng=1&rank=3	GT:SP:CGL	0/1:6,10:0,1
chr10	125406655	td175486164	AAAGGAAGGAAGGAAGGAAGGAAGGAAGGAAGGAAGGAAGGAAGGAAGGAAG	AAAGGAAGGAAGGAAGGAAGGAAGGAAGGAAGGAAGGAAGGAAGGAAGGAAGGAAGGAAGGAAG	.	PASS	RC=6.38;RPL=8;RAL=51;RCP=AAGGAAGG;ALGNURL=http://orca.bu.edu/vntrview/index.php?db=VNTRPIPE_NA19240_ERX283215&ref=-175486164&isref=1&istab=1&ispng=1&rank=3	GT:SP:CGL	0/1:8,8:0,1
chr10	125617058	td175486233	CGATGGAAGGCGGCGTGGAGATGGAAGGCGGCGTGGAGATGGAAGGCGGCGTGGAGATGGAAGGCGGCGTGGAGATGGAAGGCGGCGTGGAGATGGAAGGCGGCGTGGAGATGGAAGGCGGCGTGGAGATGGAAGGCGGCGTGGAG	CGATGGAAGGCGGCGTGGAGATGGAAGGCGGCGTGGAGATGGAAGGCGGCGTGGAGATGGAAGGCGGCGTGGAGATGGAAGGTGGCGTGGAGATGGAAGGCGGCATGGAGATGGAAGGCGGCGTGGAG	.	PASS	RC=8.06;RPL=18;RAL=145;RCP=GATGGAAGGCGGCGTGGA;ALGNURL=http://orca.bu.edu/vntrview/index.php?db=VNTRPIPE_NA19240_ERX283215&ref=-175486233&isref=1&istab=1&ispng=1&rank=3	GT:SP:CGL	0/1:3,3:0,-1
chr10	125987536	td175486361	CCAGCTCCCAGCCACACATGGACCGGCATGTCACAGCTCCCAGCCACACATGGACTGGCATGTCACAGCTCCCAGCCACACATGGACCGGCATGTCA	CCAGCTCCCAGCCACACATGGACCGGCATGTCACAGCTCCCAGCCACACATGGACTGGCATGTCACAGCTCCCAGCCACACATGGACCGGCATGTCACAGCTCCCAGCCACACACGGACTGGCATGTCACAGCTCCCAGCCACACATGGACCGGCATGTCA	.	PASS	RC=3.00;RPL=32;RAL=96;RCP=CAGCTCCCAGCCACACATGGACCGGCATGTCA;ALGNURL=http://orca.bu.edu/vntrview/index.php?db=VNTRPIPE_NA19240_ERX283215&ref=-175486361&isref=1&istab=1&ispng=1&rank=3	GT:SP:CGL	0/1:18,2:0,2
chr10	126185798	td175486468	CCCTTCCCATCCTTCCCATCCTCCCCATCCTCCCCATCCTCCCCATCCTCCCCATCCTCCCCATCCTCC	CCCTTCCCATCCTTCCCATCCTCCCCATCCTCCCCATCCTCCCCATCCTCCCCATCCTC	.	PASS	RC=7.56;RPL=9;RAL=68;RCP=CCTCCCCAT;ALGNURL=http://orca.bu.edu/vntrview/index.php?db=VNTRPIPE_NA19240_ERX283215&ref=-175486468&isref=1&istab=1&ispng=1&rank=3	GT:SP:CGL	1/1:15:-1
chr10	126358422	td175486541	CTCACAGGGTGGGTGAGGACCACAGGGTGGGTGAGGATTACAGGGTGGGTAAGGACCATAGGGTGGGTGAGGATTACAGGGTGGGTGAGGATTACAGGGTGGGTGAGGATTACAGGGTGGGTGAGGACCACA	CCTCACAGGGTGGGTGAGGACCACAGGGTGGGTGAGGATTACAGGGTGGGTAAGGACCATAGGGTGGGTGAGGATTACAGGGTGGGTGAGGATTACAGGGTGGGTGAGGACCAC	.	PASS	RC=7.28;RPL=18;RAL=131;RCP=TCACAGGGTGGGTGAGGA;ALGNURL=http://orca.bu.edu/vntrview/index.php?db=VNTRPIPE_NA19240_ERX283215&ref=-175486541&isref=1&istab=1&ispng=1&rank=3	GT:SP:CGL	0/1:7,7:0,-1
chr10	126610809	td175486656	CAAATTATATATATATGTAAAATATATATATATATATGTAAAATATATATATATATGTAAAATATATATATATATGTAAAATATATGTATATAT	CAAATTATATATATATGTAAAATATATATATATATGTAAAATACATATATATATGTAAAATATATATATATAT	.	PASS	RC=4.81;RPL=19;RAL=93;RCP=AAATATATATATATATGTA;ALGNURL=http://orca.bu.edu/vntrview/index.php?db=VNTRPIPE_NA19240_ERX283215&ref=-175486656&isref=1&istab=1&ispng=1&rank=3	GT:SP:CGL	1/1:27:-1
chr10	128938868	td175487416	GCACACCAAGTCTCTCGGTTGAGTTTGACACACCAAGTCTCTGGGTTGAGTTTGACACACCGAGTCTCTGGGTTGAGTCTGA	GCACACCAAGTCTCTCGGTTGAGTTTGACACACCAAGTCTCTGGGTTGAGTTTGACACACCGAGTCTCTGGGTTGAGTTTGACACACCGAGTCTCTGGGTTGAGTCTGA	.	PASS	RC=3.00;RPL=27;RAL=81;RCP=CACACCAAGTCTCTGGGTTGAGTTTGA;ALGNURL=http://orca.bu.edu/vntrview/index.php?db=VNTRPIPE_NA19240_ERX283215&ref=-175487416&isref=1&istab=1&ispng=1&rank=3	GT:SP:CGL	1/1:23:1
chr10	131629516	td175488469	TGCACCTCCCTCCCACTCCCGCACCTGCCTCCCACTCCCGCACCTCCCTCCCACTCCCGCACCTCCCTCCCACTCCTGCACC	TGCACCTCCCTCCCACTCCCGCACCTGCCTCCCACTCCCGCACCTCCCTCCCACTCCCGCACCTCCCTCCCACTCCCGCACCTCCCTCCCACTCCTGCACC	.	PASS	RC=4.26;RPL=19;RAL=81;RCP=GCACCTCCCTCCCACTCCC;ALGNURL=http://orca.bu.edu/vntrview/index.php?db=VNTRPIPE_NA19240_ERX283215&ref=-175488469&isref=1&istab=1&ispng=1&rank=3	GT:SP:CGL	1/1:7:1
chr10	132541329	td175488832	GCCTTCCCCACCTGCCCGCCTCCTTCCCCACCTGCCCGCCTCCTTCCTCACCTGCCCGCCTCCTTCCTCACCTGCCCGCCTCCTTCCCCACCTGCCCGCCTCCTTCCCCACCTGCCCGCCCCCTTCCCC	GCCTTCCCCACCTGCCCGCCTCCTTCCCCACCTGCCCGCCTCCTTCCTCACCTGCCCGCCTCCTTCCCCACCTGCCCGCCTCCTTCCCCACCTGCCCGCCCCCTTCCCC	.	PASS	RC=6.40;RPL=20;RAL=128;RCP=CCTTCCCCACCTGCCCGCCT;ALGNURL=http://orca.bu.edu/vntrview/index.php?db=VNTRPIPE_NA19240_ERX283215&ref=-175488832&isref=1&istab=1&ispng=1&rank=3	GT:SP:CGL	1/1:2:-1
chr10	132544810	td175488834	CCCCTCGGTGCTCTGGGAAGTTAAATTCCCTCCCTCCACTCAGGTGCTCTGGGAAGTTAAATTCCCCCAACCCTGGTGCTCTGGGAAGTTAAATTCCCCCAACCCTGGTGCTCTGGGAAGTTACCCGCCCCCAACCCCGGTGCTCTGGGAAG	CCCCTCGGTCCTCTGGGAAGTTAATTTCCCCCCCTCCACTCAGGAGCTCTGGGAAGTTAAATTCCCCCAACCCTGGTGCTATGGGAAGTTACCCGCCCCCATCCCCGGTGCTCTGGGAAG	.	PASS	RC=4.58;RPL=32;RAL=151;RCP=CCCTGGTGCTCTGGGAAGTTAAATTCCCCCAA;ALGNURL=http://orca.bu.edu/vntrview/index.php?db=VNTRPIPE_NA19240_ERX283215&ref=-175488834&isref=1&istab=1&ispng=1&rank=3	GT:SP:CGL	1/1:14:-1
chr10	132582877	td175488862	AGAGACCACAGCTCTGGGCCTGTGCGCACCTTGCACGTTGGTGGGTGATTGCGGATGAGGAGACCACAGCTCTGGGCCTGTGCGCACCTTGCACGTTGGTGGGTGATTGCGGATGAGGAGACCACAGCTCTGGGCCTGTGCGCACCTTGCATGCTGGTGGGTGATTGCAGATGAGG	AGAGACCACAGCTCTGGGCCTGTGCGCACCTTGCACGTTGGTGGGTGATTGCGGATGAGGAGACCACAGCTCTGGGCCTGTGCGCACCTTGCATGCTGGTGGGTGATTGCAGATGAGG	.	PASS	RC=3.02;RPL=58;RAL=175;RCP=GAGACCACAGCTCTGGGCCTGTGCGCACCTTGCACGTTGGTGGGTGATTGCGGATGAG;ALGNURL=http://orca.bu.edu/vntrview/index.php?db=VNTRPIPE_NA19240_ERX283215&ref=-175488862&isref=1&istab=1&ispng=1&rank=3	GT:SP:CGL	1/1:8:-1
chr10	132826106	td175489016	ACCCTGTCTCTAGTTGGGCCAGGAATGGGAACTCACGGTTAGGGTGGATGGAGATGACTTCCTGGGATCCCATGAAGGAGCTGCCTTTCCCTGACTTTAGTTGGGCCAGGAATGGGAACTCACGGTTAGGGTGGATGGAGATAACTTCCTGGGATCCCATGAAGGAGCTGCCTTTCCCTGACTTTAGTTGGGCCAGGAATGGGAACTCACGGTCAAGGTGGACGGAGATGACTTCCTGGGATCCCATGAAGGAGCCACCTTTCCCTGA	ACCCTGACTCTAGTTGGGCCAGGAATGGGAACTCACGGTTAGGGTGGATGGAGATAACTTCCTGGGATCCCATGAAGGAGCTGCCTTTCCCTGACTTTAGTTGGGCCAGGAATGGGAACTCACGGTCAAGGTGGACGGAGATGACTTCCTGGGATCCCATGAAGGAGCCACCTTTCCCTGA	.	PASS	RC=3.07;RPL=87;RAL=267;RCP=CCCTGACTTTAGTTGGGCCAGGAATGGGAACTCACGGTTAGGGTGGATGGAGATGACTTCCTGGGATCCCATGAAGGAGCTGCCTTT;ALGNURL=http://orca.bu.edu/vntrview/index.php?db=VNTRPIPE_NA19240_ERX283215&ref=-175489016&isref=1&istab=1&ispng=1&rank=3	GT:SP:CGL	1/1:7:-1
chr10	133367117	td175489303	AGCCCATGAGGCTGAATCCCCGGGGGGGTGGGGACGCCCATGAGGCTGAATCCCTGGGGGCTGGGGATGCCCATGAGGCTGAATCACAGGGGGCTGGGACGCCCATGAGGCTGAATCCCGGGGGCTGGAGAACACCATGAGGCTGAATCCCCGGGACTGGGGACACCC	AGCCCATGAGGCTGAATCCCCGGGGGGGTGGGGACGCCCATGAGGCTGAATCCCTGGGGGCTGGGGATGCCCATGAGGCTGAATCACAGGGGGCCGGGACGCCCATGAGGCTGAATCCCCGGGGCTGGGATGCCCATGAGTCTGAATCCCGGGGGCTGGAGAACACCATGAGGCTGAATCCCCGGGACTGGGGACACCC	.	PASS	RC=5.11;RPL=32;RAL=167;RCP=GCCCATGAGGCTGAATCCCGGGGGCTGGGGAC;ALGNURL=http://orca.bu.edu/vntrview/index.php?db=VNTRPIPE_NA19240_ERX283215&ref=-175489303&isref=1&istab=1&ispng=1&rank=3	GT:SP:CGL	1/1:4:1
chr10	133874672	td175489582	AGCACACACACACCTGCCGTGACGGCGCACACACACACCTGCCGTGACGGCGCACACATACACCTGCCGTGACGGCGCACACACACACCTGCCGTGATGGCGCGCACACACACCTGCCGTGACGGCACACACACACAC	AGCACACACACACCTGCCGTGACGGCGCACACATACACCTGCCGTGACGGCGCGCACACACACACCTGCCGTGACGGCGCGCACACACACCTGCCGTGACGGCACACACACACAC	.	PASS	RC=5.48;RPL=25;RAL=137;RCP=GCACACACACACCTGCCGTGACGGC;ALGNURL=http://orca.bu.edu/vntrview/index.php?db=VNTRPIPE_NA19240_ERX283215&ref=-175489582&isref=1&istab=1&ispng=1&rank=3	GT:SP:CGL	1/1:11:-1
chr10	133931090	td175489620	GGCAGGGGCGGGCGTGGGCGAGGGTGCAGGGGCGGGCGTGGGCGAGGGTGCAGGGGCGGGCGTGGGCGAGGGTGCAGGCGTGGGC	GGCAGGGGCGGGCGTGGGCGAGGGTGCAGGGGCGGGCGTGGGCGAGGGTGCAGGCGTGGGC	.	PASS	RC=3.50;RPL=24;RAL=84;RCP=GCAGGGGCGGGCGTGGGCGAGGGT;ALGNURL=http://orca.bu.edu/vntrview/index.php?db=VNTRPIPE_NA19240_ERX283215&ref=-175489620&isref=1&istab=1&ispng=1&rank=3	GT:SP:CGL	0/1:4,9:0,-1
chr10	133954073	td175489644	ACTTGGAGGAGGTAACGAGGGTCTCCTGCCGGGTCCTGGGCTTGGAGGAGGTAACGAGGGTCTCCTGCCGGGTCCTGGGCTTGGAGGAGGTAACGAGGGTCTCCTGCCGGGTCCTGGGCTTGG	ACTTGGAGGAGGTAACGAGGGTCTCCTGCCGGGTCCTGGGCTTGGAGGAGGTAACGAGGGTCTCCTGCCGGGTCCTGGGCTTGGAGGAGGTAACGAGGGTCTCCTGCCGGGTCCTGGGCTTGGAGGAGGTAACGAGGGTCTCCTGCCGGGTCCTGGGCTTGG	.	PASS	RC=3.13;RPL=39;RAL=122;RCP=CTTGGAGGAGGTAACGAGGGTCTCCTGCCGGGTCCTGGG;ALGNURL=http://orca.bu.edu/vntrview/index.php?db=VNTRPIPE_NA19240_ERX283215&ref=-175489644&isref=1&istab=1&ispng=1&rank=3	GT:SP:CGL	1/1:2:1
chr10	134000829	td175489718	GGCCCGGCCCGGCCCGGCCCTGCCCGGCCCTGCCGGGCCCTGCCGGGCCCTGCCCGGCCTTGCCCGGCCTTGCC	GGCGCCCAGGCCCGGCCCGGCCCTGCCCGGCCCTGCCCGGCCTTGC,GGCGCCCAGGCCCGGCCCGGCCCTGCCCGGCCCTGCCGGGCCCTGCCCGGCCTTGC	.	PASS	RC=7.30;RPL=10;RAL=73;RCP=GCCCGGCCCT;ALGNURL=http://orca.bu.edu/vntrview/index.php?db=VNTRPIPE_NA19240_ERX283215&ref=-175489718&isref=1&istab=1&ispng=1&rank=3	GT:SP:CGL	1/2:12,12:-3,-2
chr10	134050673	td175489746	ACTCCCTGACTGTGCTCCCTGGACTGTGCTCCCTGGACTGTGCTCCCTGG	ACTCCCTGACTGTGCTCCCTGGACTGTGCTCCCTGG	.	PASS	RC=3.57;RPL=14;RAL=49;RCP=CTCCCTGGACTGTG;ALGNURL=http://orca.bu.edu/vntrview/index.php?db=VNTRPIPE_NA19240_ERX283215&ref=-175489746&isref=1&istab=1&ispng=1&rank=3	GT:SP:CGL	0/1:16,14:0,-1
chr10	134067912	td175489762	GAGGAGAGTAAAATAAGCCTGCCGCAGGGCGCCGGGAATCAGCACTATGTCACCCCGGCACAATGCGTGCACCCTCCACGAAGGCTGCCCCCAGACCTGGGAGCCCAGGAGAGTAAAATAAGCCTGCCGCAGGGTGCCGGGAGTCAGCACTATGTCACCCCGGCACAATGCGTGCACCCTCCACGAAGGCTGCCCCCAGACCTGGGAGCCCAGGAGAGTAAAATAAGCCTGCCGCAGGGCGCCGGGAATCAGCACTATGTCACCCCGGCACAATGCGTGCACCCTCCACGAAGGCTGCCCCCAGACCTGGGAGCCCAGGAGAGTAAAATAAGCCTGCCGCAGGGCGCCGGGAATCAGCACTATGTCACCCCGGCACAATGCGTGCACCCCACGCGAAGGCTG	GAGGAGAGTAAAATAAGCCTGCCGCAGGGCGCCGGGAATCAGCACTATGTCACCCCGGCACAATGCGTGCACCCTCCACGAAGGCTGCCCCCAGACCTGGGAGCCCAGGAGAGTAAAATAAGCCTGCCGCAGGGTGCCGGGAGTCAGCACTATGTCACCCCGGCACAATGCGTGCACCCCACGCGAAGGCTG	.	PASS	RC=3.82;RPL=105;RAL=401;RCP=AGGAGAGTAAAATAAGCCTGCCGCAGGGCGCCGGGAATCAGCACTATGTCACCCCGGCACAATGCGTGCACCCTCCACGAAGGCTGCCCCCAGACCTGGGAGCCC;ALGNURL=http://orca.bu.edu/vntrview/index.php?db=VNTRPIPE_NA19240_ERX283215&ref=-175489762&isref=1&istab=1&ispng=1&rank=3	GT:SP:CGL	1/1:3:-2
chr10	134095919	td175489803	ACCCACCTGTGCCTGCGCCCACCTGTACCTGCACCCACCTGTGCCTGCGCCCACCTGTACCTGCGCCCACCTGTGCCTGCGCCCACCTGTGCCTGCGCCCACCTGTGCCTGTGCCCACCTGTACCTGCGCC	ACCCACCTGTGCCTGCGCCCACCTGTCCCTGCACCCACCTGTGCCTGTGCCCACCTGTACCTGCGCC	.	PASS	RC=8.12;RPL=16;RAL=130;RCP=CCCACCTGTGCCTGCG;ALGNURL=http://orca.bu.edu/vntrview/index.php?db=VNTRPIPE_NA19240_ERX283215&ref=-175489803&isref=1&istab=1&ispng=1&rank=3	GT:SP:CGL	1/1:13:-4
chr10	134217488	td175489887	TGCTCCCGTAGGACGGCATTCTCCAGGGCTCCTGCAGGACGGCATTCTCCAGGGCTCCTGCAGGACGGCATTCTCCAGGGCTCCTGCAGGACGGCATTCTTCTGGGCTCCTGCAGGGAGCTTTCTCCAGGG	TGCTCCCGTAGGACGGCATTCTCCAGGGCTCCTGCAGGACGGCATTCTGCTGGGCTCCTGCAGGGAGCTTTCTCCAGGG	.	PASS	RC=5.04;RPL=26;RAL=130;RCP=GCTCCTGCAGGACGGCATTCTCCAGG;ALGNURL=http://orca.bu.edu/vntrview/index.php?db=VNTRPIPE_NA19240_ERX283215&ref=-175489887&isref=1&istab=1&ispng=1&rank=3	GT:SP:CGL	1/1:22:-2
chr10	134306087	td175490014	TGGCCTTGTCCCCCTTGCTCTTTGAAAGGCTTGCATCTCGGCCTTGTCCCCCCTGCTCTTTGAAAGGTTTGCGTCTC	TGGCCTTGTCCCCCTTGCTCTTTGAAAGACTTGCATCTCGGCCTTGTCTCCCCTGCTCTTTGAAAGGTTTGCATCTCGGCCTTGTCCCCCCTGCTCTTTGAAAGGTTTGCGTCTC	.	PASS	RC=2.00;RPL=38;RAL=76;RCP=GGCCTTGTCCCCCCTGCTCTTTGAAAGGCTTGCATCTC;ALGNURL=http://orca.bu.edu/vntrview/index.php?db=VNTRPIPE_NA19240_ERX283215&ref=-175490014&isref=1&istab=1&ispng=1&rank=3	GT:SP:CGL	0/1:8,11:0,1
chr10	134385778	td175490091	CTGGCAAGATGCCCCTGGTGGCAAGATGCCCCTGGTGGCAAGATGCCCCTGGTG	CTGGCAAGATGCCCCTGGTGGCAAGATGCCCCTGGTG	.	PASS	RC=3.12;RPL=17;RAL=53;RCP=TGGCAAGATGCCCCTGG;ALGNURL=http://orca.bu.edu/vntrview/index.php?db=VNTRPIPE_NA19240_ERX283215&ref=-175490091&isref=1&istab=1&ispng=1&rank=3	GT:SP:CGL	0/1:14,16:0,-1
chr10	134565104	td175490292	ATGTCTGGGTGGAGGCAGGTGCCCAGGAGGTGTCTTCGTGGAGGCAGGTGCCCAGGAGGTGTCTTCGTGGAGGCGAGTGCCCAGGAGGTGTCTGGGTGGAGGCAGGTGCCCAGGAGGTGTCTGGGTGCAGGCAGGTGCCCAGGAGGTGTCTTCGTGGAGGCGAGTGCCCAGGAGGTGTCTGGATGGAGGCAGGTGCCCAGGAGGTGTCTGGGTGGAGGCAGGTGCCCAGGAAGTGCCTTCGTGGAGGCGGGTGCCCAGGAGGTCTCTGGATGGAGGCGGGTGCCTAGGAGGTGTCTGGGTGGAGGCGGGTGCCCAGGAGGTGTCTGGGTAGAGGCGGGTGCCCAGGAGGCGTCTGCGTGAAAGGGGGTGCACAGGACGTGTCTGGGTAGAGGCGGGTGCCCAGGAGGCGTCTGGGTAGAGGCAGGTGCCCAGGAAGCGTCTGCGTGAAGGGGGGTGCCCAGGAGGCGTCTGGGTGGAGGCGGGTGCCCAGGAGGTGTCTGGGTGGAGGCGGGTGCCCAGGAGGCGTCTGGGTGGAGGCAGGTGCCCAGGAGG	ATGTCTGGGTGGAGGCAGGTGCCCAGGAGGTGTCTGCGTGGAGGCAGGTGCCCAGGAGGCGTCTGGGTGGAGGCAGGTGCCCAGGAGG	.	PASS	RC=19.00;RPL=29;RAL=551;RCP=TGTCTGGGTGGAGGCGGGTGCCCAGGAGG;ALGNURL=http://orca.bu.edu/vntrview/index.php?db=VNTRPIPE_NA19240_ERX283215&ref=-175490292&isref=1&istab=1&ispng=1&rank=3	GT:SP:CGL	1/1:2:-16
chr10	134694134	td175490447	AGGGCCCCTGCAGAGGACAGCACTGAGACACGTCAGGGGCCCCTGCAGAGGACAGCACTGAGACACGTCAGGGGCCCCTGCAGAGGACAGCGCTGAGACACGTCAGGGGCTCCTG	AGGGCCCCTGCAGAGGACAGCACTGAGACACGTCAGGGGCCCCTGCAGAGGACAGCGCTGAGACACGTCAGGGGCTCCTG,AGGGCCCCTGCAGAGGACAGCACTGAGACACGTCAGGGGCCCCTGCAGAGGACAGCGCTGAGACACGTCAGGGGCCCCTGCAGAGGACAGCGCTGAGACACGTCAGGGGCCCCTGCAGAGGACAGCGCTGAGACACGTCAGGGGCTCCTG	.	PASS	RC=3.26;RPL=35;RAL=114;RCP=GGGCCCCTGCAGAGGACAGCACTGAGACACGTCAG;ALGNURL=http://orca.bu.edu/vntrview/index.php?db=VNTRPIPE_NA19240_ERX283215&ref=-175490447&isref=1&istab=1&ispng=1&rank=3	GT:SP:CGL	1/2:16,6:-1,1
chr10	134731365	td175490484	GGACACACCTCAGCATTGATAAGCCCCAGTTCCAGGATGCACCTCAGCACCGATGAACCCCCCTCTCCACGACGCACCTCAGCACCGATGAACCCCCCTCTCCACGACGCACCTCAGCACCGATGAACCCCCCTCTCCACGACGCACCTCAGCACCGATGAACCCCCCTCTCCACGACGCACCTCAGCACCGATGAACCCCCCTCTCCACGACGCACCTCAGCACCGATGAACCCCCCTCTCCACGACGCACCTCAGCACCGATGAACCCCCCTCTCCACGACGCACCTCAGCACCGATGAACCCCCCTCTCCACGACGCACCTCAGCACCGATGAACCCCCCTCTCCACGACGCACCTCAGCACCGATGAACCCCCCTCTCCACGACGCACCTCAGCACCGATGAACCCCCCTCTCCACGACGCACCTCAGCACCGATGAACGCCCCTCTCCACGACGCACCTCAGCACCGATGAACCCCCCTCTCCACGACGCACCTCAGCACCGATGAACCCCCCTCTCCATGACGCACCTCAGCATGGATGAACCCCACCTC	GGACACACCTCAGCATTGATAAGCCCCAGTTCCAGGATGCACCTCAGCACCGATGAACCCCCCTCTCCATGACGCACCTCAGCATGGATGAACCCCCCCTCC	.	PASS	RC=15.86;RPL=35;RAL=555;RCP=GACGCACCTCAGCACCGATGAACCCCCCTCTCCAC;ALGNURL=http://orca.bu.edu/vntrview/index.php?db=VNTRPIPE_NA19240_ERX283215&ref=-175490484&isref=1&istab=1&ispng=1&rank=3	GT:SP:CGL	1/1:2:-13
chr10	134809999	td175490554	ACCCACGGAGACCCACCCTGACCCCACGGAGACCCACCCTGACCCCACGAAGACCCACCCACGGAGACCCACCCTGACCCCACGGAGACCCTTCCTGACCCCACGGAGACCCACCCTGACCCCATGGTGACCCGCCCTGACCC	ACCCACGGAGACCCACCCTGACCCCACGGAGACCCTTCCTGACCCCACGGAGACCCACCCTGACCCCATGGTGACCCGCCCTGACCC	.	PASS	RC=7.10;RPL=21;RAL=142;RCP=CCCACGGAGACCCACCCTGAC;ALGNURL=http://orca.bu.edu/vntrview/index.php?db=VNTRPIPE_NA19240_ERX283215&ref=-175490554&isref=1&istab=1&ispng=1&rank=3	GT:SP:CGL	1/1:17:-3
chr10	134818442	td175490566	TGTGGCTCAGGACAGACTGTGGCTCTGTGGCTCAGGACACACTGTGTGGCCCCGTGGCTCAGGACACGCTGTGTGGCCCCGTGGCTCAGGACACGCTGTGTGGCCCCGTGGCTCAGGACACGCTGTGTGGCCCCGTGGCTCAGGACACGCTGTGT	TGTGGCTCAGGACAGACTGTGGCTCTGTGGCTCAGGACAAGCTGTGTGGCCCCGTGGCTCAGGACACACTGTGTGGCCCCGTGGCTCAGGACACGCTGTGT	.	PASS	RC=5.78;RPL=27;RAL=154;RCP=GTGGCTCAGGACACGCTGTGTGGCCCC;ALGNURL=http://orca.bu.edu/vntrview/index.php?db=VNTRPIPE_NA19240_ERX283215&ref=-175490566&isref=1&istab=1&ispng=1&rank=3	GT:SP:CGL	1/1:19:-2
chr10	134827065	td175490579	CAAGAATGAGGAAGCCGAGGAAGAATGAGGAAGCCGAGGAAGAATGAGGAAGCCGAGGAAGAATGAGGAAGCCGAGGAAGAATGAGGAAGCCGAGGAAGAA	CAAGAATGAGGAAGCCGAGGAAGAATGAGGAAGCCGAGGAAGAATGAGGAAGCCGAGGAAGAATGAGGAAGCCGAGGAAGAATGAGGAAGCCGAGGAAGAATGAGGAAGCCGAGGAAGAA	.	PASS	RC=5.26;RPL=19;RAL=100;RCP=AAGAATGAGGAAGCCGAGG;ALGNURL=http://orca.bu.edu/vntrview/index.php?db=VNTRPIPE_NA19240_ERX283215&ref=-175490579&isref=1&istab=1&ispng=1&rank=3	GT:SP:CGL	1/1:8:1
chr10	134943127	td175490699	TTCACACCCCTGCCCCTTCCTTGTGATCACACCCCTGCCCCTTCCTTGTGATCACACCCCTGCCCCTTCCTTGTGATCACACCCCTGCCCCTTCCTTGTGA	TTCACACCCCTGCCCCTTCCTTGTGATCACACCCCTGCCCCCTCCTTGTGATCACACCCCTGCCCCCTTCCTTGTG	.	PASS	RC=4.00;RPL=25;RAL=100;RCP=TCACACCCCTGCCCCTTCCTTGTGA;ALGNURL=http://orca.bu.edu/vntrview/index.php?db=VNTRPIPE_NA19240_ERX283215&ref=-175490699&isref=1&istab=1&ispng=1&rank=3	GT:SP:CGL	1/1:9:-1
chr10	134995792	td175490769	GCAGCCCAGGACACGGATGCGCGTCCACTCAGCCAGCCCAGGACGCAGGTGCATGTCCACTCAGCCAGCCCAGGATGCAGGTGCGTGTCCACTCAGCCAGCC	GCAGCCCAGGACACGGATGCGCGTCCACTCAGCCAGCCCAGGATGCAGGTGCATGTCCACTCAGCCAGCCCAGGACGCAGGTGTATGTCCACTCAGCCAGCCCAGGATGCAGGTGCGTGTCCACTCAGCCAGCC	.	PASS	RC=3.16;RPL=32;RAL=101;RCP=CAGCCCAGGACGCAGGTGCGTGTCCACTCAGC;ALGNURL=http://orca.bu.edu/vntrview/index.php?db=VNTRPIPE_NA19240_ERX283215&ref=-175490769&isref=1&istab=1&ispng=1&rank=3	GT:SP:CGL	0/1:9,6:0,1
chr10	135018498	td175490805	CCCTCACCCCAGAACCACCACCCTCCTCACCCCCAGAATCACCACCCTCCTCA	CCAGACCCCTCACCCCAGAACCACCACCCCCCTCACCCCCAGAATCACCACCCTCCTCACCCCCAGAATCACCACCCCCCT	.	PASS	RC=2.21;RPL=24;RAL=52;RCP=CCTCACCCCCAGAACCACCACCCT;ALGNURL=http://orca.bu.edu/vntrview/index.php?db=VNTRPIPE_NA19240_ERX283215&ref=-175490805&isref=1&istab=1&ispng=1&rank=3	GT:SP:CGL	1/1:16:1
chr10	135182848	td175491044	CATCCGCAGACCCCTGGCTTACACGGCAGGGAGTGTCATGAAATGATCACAATCCGCAGACCCCTGGTTTACACGGCAGGGAGCGTCATGAAATGATCACAATCCGCAGACCCCTGGCTTACACGGCAGGGAGCGTCATGAAATGATCACAATCCGCAGACCCCTGGCTTACACGGCAGGGAGCGTCATGAAATGATCACA	CCATGCGCAGACCCCTGGCTTACACGGCAGGGAGCGTCATGAAATGATCACAATCCGCAGACCCCTGGCTTACACGGCAGGGAGCGTCATGAAATGATCA,CATCCGCAGACCCCTAGCTTACACGGCAGGGAGTGTCATGAAATGATCACAATCCGCAGACCCCTGGTTTACACGGCAGGGAGCGTCATGAAATGATCACAATCCGCAGACCCCTGGCTTACACGGCAGGGAGCGTCATGAAATGAACACA	.	PASS	RC=4.00;RPL=50;RAL=200;RCP=ATCCGCAGACCCCTGGCTTACACGGCAGGGAGCGTCATGAAATGATCACA;ALGNURL=http://orca.bu.edu/vntrview/index.php?db=VNTRPIPE_NA19240_ERX283215&ref=-175491044&isref=1&istab=1&ispng=1&rank=3	GT:SP:CGL	1/2:10,8:-2,-1
chr10	135187172	td175491051	GCGCCTGCCGGGCTCTGCGCCGCCTCCCCCCGCCCGCCTGCCCGCCTGCCCGCCTGCCCGCCTGCCCGCCTGCCCGCCTGCCCGCCTGCCCGCC	GCGCCTGCCGGGCTCTGCGCCGCCTCCCCCCGCCCGCCTGCCCGCCTGCCCGCCTGCCCGCCTGCCCGCCTGCCCGCCTGCCCGCCTGCCCGCCGGCCCGCCTGCCCGCC	.	PASS	RC=11.55;RPL=8;RAL=93;RCP=CGCCTGCC;ALGNURL=http://orca.bu.edu/vntrview/index.php?db=VNTRPIPE_NA19240_ERX283215&ref=-175491051&isref=1&istab=1&ispng=1&rank=3	GT:SP:CGL	1/1:6:2
chr10	135202324	td175491057	TGTCATCCCGGGGCTCTCTTTCTCCATGCAGGTCTGGTCATCCCAGGGCTCTCTTTCTCCATGCAGGTCTGGTCATCCCAGGGCTCTCTTTCTCCATGCAGGTCTGGTCATCCCAGGGCTCTCTTTCTCCATGCAGGTCTG	TGTCATCCCAGGGCTCTCTTTCTCCATGCAGGTCTGGTCATCCCAGGGCTCTCTTTCTCCATGCAGGTCTGGTCATCCCAGGGCTCTCTTTCTCCATGCAGGTCTG	.	PASS	RC=4.00;RPL=35;RAL=140;RCP=GTCATCCCAGGGCTCTCTTTCTCCATGCAGGTCTG;ALGNURL=http://orca.bu.edu/vntrview/index.php?db=VNTRPIPE_NA19240_ERX283215&ref=-175491057&isref=1&istab=1&ispng=1&rank=3	GT:SP:CGL	0/1:2,7:0,-1
chr10	135431990	td175491188	CCTGTGGCCAGCCCGGGCGCTCACTGTGGCCAGCCTGGGCGCTCACTGTGGCCAGCCTGGGCGTTCACTGTGGCCAGCCTGGGTGTTCACTG	CCTGTGGCCAGCCTGGGCGCTCACTGTGGCCAGCCTGGGCGCTCGCTGTGGCCAGCCAGGGCGTTCACTG	.	PASS	RC=4.14;RPL=22;RAL=91;RCP=CTGTGGCCAGCCTGGGCGCTCA;ALGNURL=http://orca.bu.edu/vntrview/index.php?db=VNTRPIPE_NA19240_ERX283215&ref=-175491188&isref=1&istab=1&ispng=1&rank=3	GT:SP:CGL	0/1:15,15:0,-1
chr11	257856	td175491344	ACTCATCCTGGCCCATCCTGGCTCATCCTGGCTCATCTTGGCTCATCCTGGCCCATCCTGGCCCATCCTGGCCCATCCTGGCTCATCCTGGCCCATCCTGGCTCATCTTGGCTCATCCTGGCCCGTCCTGGCTCATCCTGGCTCGTCCTGGCCCATCCTGGCTCATCTTGGCTCATCCTGGCCCGTCCTGGCCCATCCTGGCTCATCCTGG	ACTCATCCTGGCCCATCCTGGCTCATCCTGGCTCATCTTGGCTCATCCTGGCCCATCCTGGCCCATCCTGGCTCATCCTGGCCCATCCTGGCTCATCTTGGCTCATCCTGGCCCGTCCTGGCTCATCCTGGCTCGTCCTGGCCCATCCTGGCTCATCCTGG	.	PASS	RC=21.00;RPL=10;RAL=210;RCP=CTCATCCTGG;ALGNURL=http://orca.bu.edu/vntrview/index.php?db=VNTRPIPE_NA19240_ERX283215&ref=-175491344&isref=1&istab=1&ispng=1&rank=3	GT:SP:CGL	1/1:5:-5
chr11	294512	td175491377	ACCCCAGGCTGCCCCTCACCCCCAGGCTGCCTCTCTCCC	ACCCCAGGCTGTCCCTCACCCCCCGACTGCCCTCTCACCCCCCGGCTGCCCCTCCCCCCCCGGCTGCCTCTCTCCC	.	PASS	RC=2.11;RPL=18;RAL=38;RCP=CCCCAGGCTGCCCCTCAC;ALGNURL=http://orca.bu.edu/vntrview/index.php?db=VNTRPIPE_NA19240_ERX283215&ref=-175491377&isref=1&istab=1&ispng=1&rank=3	GT:SP:CGL	1/1:18:2
chr11	326245	td175491389	CTAAGGAGGCTTCTCTGCAGGACCCCATCAGGACGGTGTCAGGGCGTGTGGAAACACTGTAGGCTAAGTAAGCAGGCTTCTCTGCAGGACCCCATCAGGACGGTGTCAGGGCGTGTGGAAAAACTGTAGGCTAAGTAAGGAGGCTTCTCTGCAGGACCCCATCAGGACGGTGTCAGGGCGGGTAGAAGCACTGTGGGCTAAGTAAGGAGTCTTCTCTGCAGGAGCCGCATCAGGACAGCGTCAGG	CTAAGGAGGCTTCTCTGCAGGACCCCATCAGGACGGTGTCAGGGCGTGTGGAAACACTGTAGGCTAAGTAAGCAGGCTTCTCTGCAGGACCCCATCAGGACGGTGTCAGGGCGGGTAGAAGCACTGTGGGCTAAGTAAGGAGTCTTCTCTGCAGGAGCCGCATCAGGACAGCGTCAGG	.	PASS	RC=3.63;RPL=67;RAL=244;RCP=TAAGGAGGCTTCTCTGCAGGACCCCATCAGGACGGTGTCAGGGCGTGTGGAAACACTGTAGGCTAAG;ALGNURL=http://orca.bu.edu/vntrview/index.php?db=VNTRPIPE_NA19240_ERX283215&ref=-175491389&isref=1&istab=1&ispng=1&rank=3	GT:SP:CGL	1/1:5:-1
chr11	369958	td175491444	CGGCGCGGGGGGCGCGGGGGGCGCGGGGGGCGGGGGCGGCGCGGGGGGCGCGGGGGGCGCGGGCGGCGCGGGGGGCGCGGGCGGCGCGGGCGGCGGGGG	CGGCGCGGGGGGCGCGGGGGGCGCGGGGGGCGGGGGCGGCGCGGGGGGCGCGGGGGGCGCGGGGGGCGCGGGCGGCGCGGGGGGCGCGGGCGGCGCGGGCGGCGGGGG	.	PASS	RC=11.00;RPL=9;RAL=98;RCP=GGCGCGGGG;ALGNURL=http://orca.bu.edu/vntrview/index.php?db=VNTRPIPE_NA19240_ERX283215&ref=-175491444&isref=1&istab=1&ispng=1&rank=3	GT:SP:CGL	1/1:4:1
chr11	381283	td175491450	AGGGTACTGACCACCTCTCCGCCCCCGGCCCCGGGGTCCTGACCACCTCTCCGCCCCCGGCCCCGGGGTCCTGACCACCTCTCCGCCCCCGGCCCCGGGTTCCTGACCACCTCTCCGCCCCCGGCCCCGGGGTCCTGACCACCTCTCCGCCCCCGGCCCCGGGTTCCTGACCACCTCTCCGCCCCCGGCCCCGGGGTCCTGACCACCTCTCCGCCCCCGGCCCCGGGTTCCTGACCACCTCTCCGCCCCCGGCCCCGGGGTCCTGACCACCTCTCCGCCCCCGGCCCCGGGTTCCTGACCACCTCTCCGCCCCCGGCCCCGGGGTCCTGACCACCTCTCCGTCCCCAACCCCGGGGTCCTGACCACCTCTCTGCCCCCGGCCCCAGGGTCCTG	ACTGACCACCTCTCCGCCCCCGGCCCCGGGGTCCTGACCACCTCTCCGCCCCCGGCCCCGGGGTCCTGACCACCTCTCCGTCCCCGGCCCCGGGTTCCTGACCACCTCTCCGCCCCCGGCCCCGGGGTCCTGACCACCTCTCCGTCCCCAACCCCGGGGTCCTGACCACCTCTCTGCCCCCGGCCCCAGGGTCCTG	.	PASS	RC=12.25;RPL=32;RAL=392;RCP=GGGTCCTGACCACCTCTCCGCCCCCGGCCCCG;ALGNURL=http://orca.bu.edu/vntrview/index.php?db=VNTRPIPE_NA19240_ERX283215&ref=-175491450&isref=1&istab=1&ispng=1&rank=3	GT:SP:CGL	1/1:2:-6
chr11	421339	td175491490	ACCCAGATGAACCGCACCCGCACGTGGGCACGCACACACACACACACACACACAGGGGAGGCCACAGGCTCCCAGATGAACCGCACCCACACGTGGGCGCGCGCACACACACACACACCCCCACACAGGGGAGGCCACAGGCTCCCAGACGAACCGCACCTGCACGTGGGCGCACACACACCCACACACACACAGGGGAGGCCACAGGCTCCCAGATGAACCGCACCCACACGTGGGCGCGCGCACACACACACACACCCCCACACAGGGGAGGCCACAGGCTCCCAGACGAACCGCACCTGCACGTGGGCGCACACACACACACACA	ACCCAGATGAACCGCACCCGCACGTGGGCACGCACACACACACACACACACACAGGGGAGGCCACAGGCTCCCAGATGAACCGCACCCACACGTGGGCGCGCGCACACACACACACACCCCCACACAGGGGAGACCACAGGCTCCCAGACGAACCGCACCTGCACGTGGGCGCACACACACACACACA	.	PASS	RC=4.62;RPL=73;RAL=327;RCP=CCCAGATGAACCGCACCCGCACGTGGGCGCGCGCACACACACACACACCCACACACAGGGGAGGCCACAGGCT;ALGNURL=http://orca.bu.edu/vntrview/index.php?db=VNTRPIPE_NA19240_ERX283215&ref=-175491490&isref=1&istab=1&ispng=1&rank=3	GT:SP:CGL	1/1:6:-2
chr11	442346	td175491529	TCCCACCCCAGGCCATGCCCCCCACCCCGGGCCACGGCCCCCCACCCCGGGCCACGGCCTCCCCCACCCCGGGCCACGGCCTCCCCCACCCCGGGCCACGGCCCCCCACCCCGGGCCACGGCCCCCCACCCC	TCCCCCCCCAGGCCATGCCCCCCACCCCGGGCCACGGCCCCCCCCCCCGGGCCACGGCCTCCCCCACCCCGGGCCACGGCCCCCCACCCCGGGCCACGGCCCCCCTACCCC	.	PASS	RC=6.36;RPL=20;RAL=131;RCP=CCCACCCCGGGCCACGGCCC;ALGNURL=http://orca.bu.edu/vntrview/index.php?db=VNTRPIPE_NA19240_ERX283215&ref=-175491529&isref=1&istab=1&ispng=1&rank=3	GT:SP:CGL	1/1:12:-1
chr11	487969	td175491587	TGCTGCCAGCCGGGGTGGGGGCTGCACGCACCCGTGGGCAGGGCCGGGCGTGGCCTGCGTCCCATACTCTGGCTGCCAGCCGGGTGGGGGCTGCACGCACCCGTGGGCAGGGCCGGGCGTGGCCGGCGTCCCATACTCTGGCTGCCAGCCGGGGTGGGGGCTGCACGCACCCGTGGGCAGGGCCGGGTGTGGCCGGCGTCCCATACTCTGGCTG	TGCTGCCAGCCGGGGTGGGGGCTGCACGCACCCGTGGGCAGGGCCGGGCGTGGCCTGCGTCCCATACTCTGGCTGCCAGCCGGGTGGGGGCTGCACGCACCCGTGGGCAGGGCCGGGCGTGGCCGGCGTCCCATACTCTGGCTG	.	PASS	RC=3.06;RPL=70;RAL=213;RCP=GCTGCCAGCCGGGGTGGGGGCTGCACGCACCCGTGGGCAGGGCCGGGCGTGGCCGGCGTCCCATACTCTG;ALGNURL=http://orca.bu.edu/vntrview/index.php?db=VNTRPIPE_NA19240_ERX283215&ref=-175491587&isref=1&istab=1&ispng=1&rank=3	GT:SP:CGL	1/1:15:-1
chr11	576745	td175491651	GCTGGGAGGCCCCGCCGAGACTGGGAGGCCCCGCCGAGACTGGGAGGCCCCGCCGAGACTGGGAGGCCCCGCCGAGACTGGGAGGCCCCGCCGAGACTGGGAGGCCCCGCCGAGACTGGGAGGCCCCGCCGAGACTGGGAGGCCCCGCCGAGACTGGGAGGCCCCGCCGAGACTGGGAGGCCC	GCTGGGAGGCCCCGCCGAGACTGGGAGGCCCCGCCGAGACTGGGAGGCCCCGCCGAGACTGGGAGGCCCCGCCGCGACTGGGAGGCCCCGCCGAGACTGGGAGGCCC	.	PASS	RC=9.58;RPL=19;RAL=182;RCP=CTGGGAGGCCCCGCCGAGA;ALGNURL=http://orca.bu.edu/vntrview/index.php?db=VNTRPIPE_NA19240_ERX283215&ref=-175491651&isref=1&istab=1&ispng=1&rank=3	GT:SP:CGL	1/1:3:-4
chr11	579220	td175491652	TCCCCCAGCCCTGCTCCTCCCCCCAGCCCTGCTCCTCCCCCCAGCCCTGCTC	TCCCCCAGCCCTGCTCCTCCCCCCAGCCCTGCTCCTCCCCCCAGCCCTGCTTTTCCCCCCAGCCCTGCTC	.	PASS	RC=2.83;RPL=18;RAL=51;RCP=CCCCCAGCCCTGCTCCTC;ALGNURL=http://orca.bu.edu/vntrview/index.php?db=VNTRPIPE_NA19240_ERX283215&ref=-175491652&isref=1&istab=1&ispng=1&rank=3	GT:SP:CGL	0/1:2,20:0,1
chr11	609695	td175491677	CGCCCCCGCCGAGGACAGAGCCCCCCGTGAGTAGTGCCCCGGCCCCCACCGAGGACAGAGCCCCCAGTGAGTAAGGCCCTGGCCCCCGCCGAGGACAGAGCCCCCCGTGAGTAAGGCCCCGGCCTCCACCGAGGACAGAGCCCCCCGTGAGTAGGGCCCTGGCCTCCGCTGAGAACAGAGCCCCCTGTGA	CGCCCCCGCCGAGGACAGAGCCCCCCGTGAGTAGGGCCCCGGCCCCCACCGAGGACAGAGCCCCCAGCGAGTAAGGCCCTGGCCCCCGCCGAGGACAGAGCCCCCCGTGAGTAGGGCCCTGGCCTCCGCTGAGAACAGAGCCCCCTGTGA	.	PASS	RC=4.72;RPL=40;RAL=189;RCP=GCCCCCGCCGAGGACAGAGCCCCCCGTGAGTAAGGCCCCG;ALGNURL=http://orca.bu.edu/vntrview/index.php?db=VNTRPIPE_NA19240_ERX283215&ref=-175491677&isref=1&istab=1&ispng=1&rank=3	GT:SP:CGL	1/1:2:-1
chr11	613610	td175491680	AGCTGTGAGTGACGGGGGTGGGCGGGGACAGGCTGTGAGTGACGGGGGTGGGCGGGGACAGGATGTGAGTGACGGGGGTGGGCGGGGACAGGATGTGAGTGATGGGTGGGCGGGGACAAGCCGTGAGTGACGGGGGTGGGCGGGGACAGGCTG	AGCTGTGAGTGACGGGGGTGGGCGGGGACAGGCTGTGAGTGACGGGGGTGGGCGGGGACAGGATGTGAGTGATGGGTGGGCGGGGACAAGCCGTGAGTGACGAGGGTGGGCGGGGACGGGCTG	.	PASS	RC=5.13;RPL=30;RAL=152;RCP=GCTGTGAGTGACGGGGGTGGGCGGGGACAG;ALGNURL=http://orca.bu.edu/vntrview/index.php?db=VNTRPIPE_NA19240_ERX283215&ref=-175491680&isref=1&istab=1&ispng=1&rank=3	GT:SP:CGL	1/1:4:-1
chr11	639988	td175491706	ACGCCACCCGCGCCCCGCCTCCCCCAGGACCCCTGCGGCCCCGACTGTGCGCCCCCCGCGCCCGGCCTTCCCCGGGGTCCCTGCGGCCCCGACTGTGCGCCCGCCGCGCCCAGCCTCCCCCAGGACCCCTGCGGCCCCGACTGTGCGCCCCCCGCGCCCGGCCTCCCCCCGGACCCCTGCGGCTCCAACTGTGCTCCCCCCGACGCC	ACGCCACCCGCGCCCCGCCTCCCCCAGGACCCCTGCGGCCCCGACTGTGCGCCCCCCGCGCCCGGCCTCCCCCCGGACCCCTGCGGCTCCAACTGTGCTCCCCCCGACGCC	.	PASS	RC=4.29;RPL=48;RAL=206;RCP=CGCCCCCCGCGCCCGGCCTCCCCCAGGACCCCTGCGGCCCCGACTGTG;ALGNURL=http://orca.bu.edu/vntrview/index.php?db=VNTRPIPE_NA19240_ERX283215&ref=-175491706&isref=1&istab=1&ispng=1&rank=3	GT:SP:CGL	1/1:5:-2
chr11	642833	td175491708	AAGGGCCAGGCGGGGTGAGGGACAGGCGGGGTGAGGGGCAGGTGGGGTGAGGTGCAG	AAGGGCCAGGCGGGGTGAGGGGCAGGTGGGGTGAGGTGCAG	.	PASS	RC=3.50;RPL=16;RAL=56;RCP=AGGGGCAGGCGGGGTG;ALGNURL=http://orca.bu.edu/vntrview/index.php?db=VNTRPIPE_NA19240_ERX283215&ref=-175491708&isref=1&istab=1&ispng=1&rank=3	GT:SP:CGL	1/1:6:-1
chr11	647799	td175491711	TCCAGGCAGTGCTGGGAGCAGGTGGGTGGACTTGACCCAGGCGGTGCTGGGAGCAGGTGGGTGGACTTGACCCAGGCGGTGCTGGGAGCAGGTGGGTGGACTTGACCCAGGCGGTGCTGGGAGCAGGTGGGTGGACTTGACCCAGGCGGTGCTGGGAGCAGGTGGGTGGACTTGACCCAGGCGGTGCTGGGAGCAGGTGGGTGGACTTGACCCAGGCGGTGCTGGGAGCAGGTGGGTGGACTTGACCCAGGCGGTGCTGGGAGCAGGTGGGTGGACTTGACCCAGGCGGTGCTGGGAGCAGG	TCCAGGCAGTGCTGGGAGCAGGTGGGTGGACTTGACCCAGGCGGTGCTGGGAGCAGGTGGGTGGACTTGCCCCAGGCGGTGCTGGGAGCAGGGGGGTGGACTTGACCCAGGCGGTGCTGGGAGCAGGTGGGTGGACTTGACCCAGGCGGTGCTGGGAGCAGG,TCCAGGCAGTGCTGGGAGCAGGTGGGTGGACTTGACCCAGGCGGTGCTGGGAGCAGGTGGGTGGACTTGACCCAGGCGGTGCTGGGAGCAGGTGGGTGGACTTGACCCAGGCGGTGCTGGGAGCAGGTGGGTGGACTTGACCCAGGCGGTGCTGGGAGCAGGTGGGGGGACTTGACCCAGGCGGTGCTGGGAGCAGG	.	PASS	RC=8.60;RPL=35;RAL=301;RCP=CCAGGCGGTGCTGGGAGCAGGTGGGTGGACTTGAC;ALGNURL=http://orca.bu.edu/vntrview/index.php?db=VNTRPIPE_NA19240_ERX283215&ref=-175491711&isref=1&istab=1&ispng=1&rank=3	GT:SP:CGL	1/2:3,2:-4,-3
chr11	709155	td175491768	TCAACTGGGACGTGGGGCCAACTGGGACGTGGGGCCAACTGGGATGTCGGGC	TCAACTGGGACGTGGGGCCAACTGGGACGTGGGGCCAACTGGGACGTGGGGCCAACTGGGATGTCGGGC	.	PASS	RC=3.00;RPL=17;RAL=51;RCP=CAACTGGGACGTGGGGC;ALGNURL=http://orca.bu.edu/vntrview/index.php?db=VNTRPIPE_NA19240_ERX283215&ref=-175491768&isref=1&istab=1&ispng=1&rank=3	GT:SP:CGL	0/1:2,4:0,1
chr11	720943	td175491786	CGGGGAGGGGAGGAGCCCGGCAGGGGAGGGGAGGAGCCGGCAGGGGAGGGGAGGAGCCCGGCAGGGAGGG	CGGGGAGGGGAGGAGCCGGCAGGGGAGGGGAGGAGCCCGGCAGGGAGGG	.	PASS	RC=3.38;RPL=21;RAL=69;RCP=GGGGAGGGGAGGAGCCCGGCA;ALGNURL=http://orca.bu.edu/vntrview/index.php?db=VNTRPIPE_NA19240_ERX283215&ref=-175491786&isref=1&istab=1&ispng=1&rank=3	GT:SP:CGL	1/1:4:-1
chr11	772177	td175491828	GGGAGCCTCCGACCTCACCTCTGGCTGTGATGGGGGAGGACAGAGCAGGGAGCACAGCCTGCCTCGGCCTCCAGGCACTCACCCTGGAGCCTCCGACCTCACCTCTGGCTGTGATGGGGGAGGACAGAGCAGGGAGCACAGCGTGCCTCGGCCTCCAGGCACTCACCCTGGAGCCTCCGACCTCACCTCTGGCTGTGATGGGGGAGGACAGAGCAGGGAGCACAGCGTGCCTCGGCCTCCAGACACTCACCC	GTTCTGGAGCCTCCGACCTCACCTCTGGCTGTGATGGGGGAGGACAGAGCAGGGAGCACAGCGTGCCTCGGCCTCCAGGCACTCACGCTGGAGCCTCCGACCTCACCTCTGGCTGTGATGGGGGAGGACAGAGCAGGGAGCACAGCGTGCCTCAGCCTCCAGACACTCA	.	PASS	RC=2.99;RPL=84;RAL=251;RCP=GGAGCCTCCGACCTCACCTCTGGCTGTGATGGGGGAGGACAGAGCAGGGAGCACAGCGTGCCTCGGCCTCCAGGCACTCACCCT;ALGNURL=http://orca.bu.edu/vntrview/index.php?db=VNTRPIPE_NA19240_ERX283215&ref=-175491828&isref=1&istab=1&ispng=1&rank=3	GT:SP:CGL	1/1:3:-1
chr11	833053	td175491856	CCGAGCGGGGCGAGCGGGGCGAGGGGGGCGAGGGGCGCGAGGGGGGCGAGGGGCGCGAGGGGGCCGA	CCGAGCGGGGCGAGCGGGGCGAGGGGGGCGAGGGGCGCGAGGGGGGCGAGGGGCGCGAGGGGGGCGAGGGGCGCGAGGGGGCCGA	.	PASS	RC=7.33;RPL=9;RAL=66;RCP=CGAGGGGGG;ALGNURL=http://orca.bu.edu/vntrview/index.php?db=VNTRPIPE_NA19240_ERX283215&ref=-175491856&isref=1&istab=1&ispng=1&rank=3	GT:SP:CGL	1/1:15:2
chr11	1143962	td175492111	AATTTGGTGGACGACACCCCACCCTGCGTATGCATTTGGTGGACGCCCCACCCTGCGCATGCATTTGGTGGACGCCCCACCCTGCGTATGCATTTGGTGGATGACGCCCCACCCTG	AATTTGGTGGACGACACCCCACCCTGCGTATGCATTTGGTGGACGCCCCACCCTGCGTATGCATTTGGTGGACGCCCCACCCTGCGCATGCATTTGGTGGACGCCCCACCCTGCGTATGCATTTGGTGGATGACGCCCCACCCTG	.	PASS	RC=3.80;RPL=29;RAL=115;RCP=ATTTGGTGGACGCCCCACCCTGCGTATGC;ALGNURL=http://orca.bu.edu/vntrview/index.php?db=VNTRPIPE_NA19240_ERX283215&ref=-175492111&isref=1&istab=1&ispng=1&rank=3	GT:SP:CGL	0/1:5,6:0,1
chr11	1283961	td175492212	TTCCTGTCCCGCCTCCTGTCCCGCCTCCTGTCCCGCCTCCTGTCGCGCCTCCTGTCCCGCCTCCTGTCCCACCTCCTGTCCCGCCTCC	TTCCTGTCCCGCCTCCTGTCCCGCCTCCTGTCGCGCCTCCTGTCCCGCCTCCTGTCCCCCCTCCTGTCCCGCCTCC	.	PASS	RC=7.25;RPL=12;RAL=87;RCP=TCCTGTCCCGCC;ALGNURL=http://orca.bu.edu/vntrview/index.php?db=VNTRPIPE_NA19240_ERX283215&ref=-175492212&isref=1&istab=1&ispng=1&rank=3	GT:SP:CGL	0/1:13,9:0,-1
chr11	1377259	td175492326	TGTCCACCCACGCTGCCCTGCCACCCACCCATGCTGCCCTGCCGTCCACCCATGCTCCCCTGCCGTCCACCTACGCTGCCCTGCCGTC	TGTCCACCCACGCTGCCCTGCCACCCACCCATGCTCCCCTGCCGTCCACCTACGCTGCCCTGCCGTC	.	PASS	RC=4.14;RPL=21;RAL=87;RCP=GTCCACCCACGCTGCCCTGCC;ALGNURL=http://orca.bu.edu/vntrview/index.php?db=VNTRPIPE_NA19240_ERX283215&ref=-175492326&isref=1&istab=1&ispng=1&rank=3	GT:SP:CGL	0/1:9,18:0,-1
chr11	1447438	td175492401	AGCGGGCACTGGGGATGTGTGTGGGGCGTGCTCCGGGGATGTGTGTGGGGCGTGCTCCGGGGATGTGTGTGGGGCGTGCTCTGGGGATGTGTGTGGGGCGTGCTCTGGGGATGTGTGTGGGGCGTGCTCTG	AGCGGGCACTGGGGATGTGTGTGGGGCGTGCTCCGGGGATGTGTGTGGGGCGTGCTCTGGGGATGTGTGTGGGGCGTGCTCTGGGGATGTGTGTGGGGCGTGCTCTG	.	PASS	RC=5.42;RPL=24;RAL=130;RCP=GCGTGCTCTGGGGATGTGTGTGGG;ALGNURL=http://orca.bu.edu/vntrview/index.php?db=VNTRPIPE_NA19240_ERX283215&ref=-175492401&isref=1&istab=1&ispng=1&rank=3	GT:SP:CGL	1/1:13:-1
chr11	1450753	td175492418	GCTGTGCCCAGCAGTGAGCGTCTTCTGCGGTCTGGTCAGGTTTTGCCACTGTGCTCAGCAGTGAGCGTCTTCTGCGGTCTGGTCAGGTTTTGCCACTGTGCTCAGCAGTGAGCGTCTTCTGCGGTCTGGTCAGGTTTTGCCACTGTGCTCAGCAGTGAGCGTCTTCTGCGGTCTGGTCAGGTTTTGCCACTGTGCTCAGCAGTGAGCGTCTTCTGCGGTCTGGTCAGGTTTTGCCACTGTGCTCAGCAGTGAGCGTCTTCTGCGGTCTGGTCAGGTTTTGCCACTGTGCTCAGCAGTGAGCGTCTTCTGCGGTCTGGTCAGGTTTTGCCACTGTGCTCAGCAGTGAGCGTCTTCTGCGGTCTGGTCAGGTTTTGCCACTGTGCTCAGCAGTGAGCGTCTTCTGCGGTCTGGTCAGGTTTTGCCACTGTGCTCAGCAGTGAGCGTCTTCTGCGGGGTCTGGTCAGGTTTTGCCACTGTGCTCAGCAGTGAGCGTCTTCTGCGGTCTGGTCAGGTTTTGCCACTGTGCTCAGCAGTGAGCGTCTTCTGCGGTCTGGTCAGGTTTTGCCACTGTGCCCAGCAGTGAGCGTCTTCTGCGGTCTGGTCAGGTTTTGCCACTGTGCCCAGCAGTGAGCGTCTTCTGCGGTCTGGTCAGGTTTTGCCACTGTGCTCAGCAGTGAGCGTCTTCTGCGGTCTGGTCAGGTTTTGCCACTGTGCTCAGCAGTGAGCGTCTTCTGCGGTCTGGTCAGGTTTTGCCACTGTGCTCAGCAGTGAGCGTCTTCTGCGGTCTGGTCAGGTTTTGCCACTGTGCCCAGCAGTGAGCGTCTTCTGCGGTCTGGTCAGGTTTTGCCACTGTGCCCAGCAGTGAGCGTCTTCTGCGGTCTGGTCAGGTTTTGCCACTGTGCCCAGCAGTGAGCGTCTTCTGCGGTCTGGTCAGGTTTTGCCACTGTGCCCAGCAGTGAGCGTCTTCTGCGGTCTGGTCAGGTTTTGCCACTGTGCCCAGCAGTGAGCGTCTTCTGCGGTCTGGTCAGGTTTTGCCACTGTGCTCAGCAGTGAGCGTCTTCTGCGGTCTGGTCAGGTTTTGCCACTGTGCTCAGCAGTGAGCGTCTTCTGCGGGGTCTGGTCAGGTTTTGCCACTGTGCTCAGCAGTGAGCGTCTTCTGCGGTCTGGTCAGGTTTTGCCACTGTGCTCAGCAGTGAGCGTCTTCTGCGGTCTGGTCAGGTTTTGCCACTGTGCTCAGCAGTGAGCGTCTTCTGCGGGGTCTGGTCAGGTTTTGCCACTGTGCCCAGCAGTGAGCGTCTTCTGCGGTCTGGTCAGGTTTTGCCACTGTGCCCAGCAGTGAGCGTCTTCTGCGGTCTGGTCAGGTTTTGCCACTGTGCCCAGCAGTGAGCGTCTTCTGCGGTCTGGTCAGGTTTTGCCACTGTGCTCAGCAGTGAGCGTCTTCTGCGGTCTGGTCAGGTTTTGCCACTGTGCTCAGCAGTGAGCGTCTTCTGCGGTCTGGTCAGGTTTTGCCACTGTGCTCAGCAGTGAGCGTCTTCTGCGGTCTGGTCAGGTTTTGCCACTGTGCTCAGCAGTGAGCGTCTTCTGCGGGGTCTGGTCAGGTTTTGCCACTGTGCCCAGCAGTGAGCGTCTTCTGCGGTCTGGTCAGGTTTTGCCACTGTGCCCAGCAGTGAGCGTCTTCTGCGGTCTGGTCAGGTTTTGCCACTGTGCCCAGCAGTGAGCGTCTTCTGCGGTCTGGTCAGGTTTTGCCACTGTGCTCAGCAGTGAGCGTCTTCTGCGGTCTGGTCAGGTTTTGCCACTGTGCTCAGCAGTGAGCGTCTTCTGCGGTCTGGTCAGGTTTTGCCACTGTGCTCAGCAGTGAGCGTCTTCTGCGGTCTGGTCAGGTTTTGCCACTGTGCTCAGCAGTGAGCGTCTTCTGCGGTCTGGTCAGGTTTTGCCACTGTGCCCAGCAGTGAGCGTCTTCTGCGGTCTGGTCAGGTTTTGCCACTGTGCCCAGCAGTGAGCGTCTTCTGCGGTCTGGTCAGGTTTTGCCACTGTGCCCAGCAGTGAGCGTCTTCTGCGGTCTGGTCAGGTTTTGCCACTGTGCCCAGCAGTGAGCGTCTTCTGCGGTCTGGTCAGGTTTTGCCACTGTGCCCAGCAGTGAGCGTCTTCTGCGGTCTGGTCAGGTTTTGCCACTGTGCTCAGCAGTGAGCGTCTTCTGCGGTCTGGTCAGGTTTTGCCACTGTGCTCAGCAGTGAGCGTCTTCTGCGGGGTCTGGTCAGGTTTTGCCACTGTGCTCAGCAGTGAGCGTCTTCTGCGGTCTGGTCAGGTTTTGCCACTGTGCTCAGCAGTGAGCGTCTTCTGCGGTCTGGTCAGGTTTTGCCACTGTGCTCAGCAGTGAGCGTCTTCTGCGGGGTCTGGTCAGGTTTTGCCACTGTGCCCAGCAGTGAGCGTCTTCTGCGGTCTGGTCAGGTTTTGCCACTGTGCCCAGCAGTGAGCGTCTTCTGCGGTCTGGTCAGGTTTTGCCACTGTGCCCAGCAGTGAGCGTCTTCTGCGGTCTGGTCAGGTTTTGCCACTGTGCTCAGCAGTGAGCGTCTTCTGCGGTCTGGTCAGGTTTTGCCACTGTGCTCAGCAGTGAGCGTCTTCTGCGGTCTGGTCAGGTTTTGCCACTGTGCTCAGCAGTGAGCGTCTTCTGCGGTCTGGTCAGGTTTTGCCACTGTGCTCAGCAGTGAGCGTCTTCTGCGGGGTCTGGTCAGGTTTTGCCACTGTGCCCAGCAGTGAGCGTCTTCTGCGGTCTGGTCAGGTTTTGCCACTGTGCCCAGCAGTGAGCGTCTTCTGCGGTCTGGTCAGGTTTTGCCACTGTGCCCAGCAGTGAGCGTCTTCTGCGGTCTGGTCAGGTTTTGCCACTGTGCTCAGCAGTGAGCGTCTTCTGCGGTCTGGTCAGGTTTTGCCACTGTGCTCAGCAGTGAGCGTCTTCTGCGGTCTGGTCAGGTTTTGCCACTGTGCTCAGCAGTGAGCGTCTTCTGCGGTCTGGTCAGGTTTTGCCACTGTGCCCAGCAGTGAGCGTCTTCTGCGGTCTGGTCAGGTTTTGCCACTGTGCCCAGCAGTGAGCGTCTTCTGCGGTCTGGTCAGGTTTTGCCACTGTGCCCAGCAGTGAGCGTCTTCTGCGGTCTGGTCAGGTTTTGCCACTGTGCCCAGCAGTGAGCGTCTTCTGCGGTCTGGTCAGGTTTTGCCACTGTGCCCAGCAGTGAGCGTCTTCTGCGGTCTGGTCAGGTTTTGCCACTGTGCCCAGCAGTGAGCGTCTTCTGCGGTCTGGTCAGGTTTTGCCACTGTGCCCAGCAGTGAGCGTCTTCTGCGGTCTGGTCAGGTTTTGCCACTGTGCTCAGCAGTGAGCGTCTTCTGCGGTCTGGTCAGGTTTTGCCACTGTGCTCAGCAGTGAGCGTCTTCTGCGGTCTGGTCAGGTTTTGCCACTGTGCTCAGCAGTGAGCGTCTTCTGCGGTCTGGTCAGGTTTTGCCACTGTGCTCAGCAGTGAGCGTCTTCTGCGGTCTGGTCAGGTTTTGCCACTGTGCTCAGCAGTGAGCCTCTTCTGCGGTCTGGTCAGGTTTTGCCACTGTGCTCAGCAGTGAGCGTCTTCTGCGGTCTGGTCAGGTTTTGCCACTGT	GCTGTGCTCAGCAGTGAGCGTCTTCTGCGGTCTGGTCAGGTTTTGCCACTGTGCTCAGCAGTGAGCGTCTTCTGCGGTCTGGTCAGGTTTTGCCACTGTGCTCAGCAGTGAGCGTCTTCTGCGGTCTGGTCAGGTTTTGCCACTGTGCTCAGCAGTGAGCGTCTTCTGCGGTCTGGTCAGGTTTTGCCACTGT	.	PASS	RC=77.08;RPL=47;RAL=3637;RCP=CTGTGCTCAGCAGTGAGCGTCTTCTGCGGTCTGGTCAGGTTTTGCCA;ALGNURL=http://orca.bu.edu/vntrview/index.php?db=VNTRPIPE_NA19240_ERX283215&ref=-175492418&isref=1&istab=1&ispng=1&rank=3	GT:SP:CGL	1/1:2:-73
chr11	1475388	td175492436	GGGGGGGCTCACCTGTGGGGGGCTCACCTGTGGAGGGGC	GGGGGGGCTCACCTGTGGGGGGCTCACCTGTGGGGGGCTCACCTGTGGAGGGGC	.	PASS	RC=2.50;RPL=15;RAL=38;RCP=GGGGGGCTCACCTGT;ALGNURL=http://orca.bu.edu/vntrview/index.php?db=VNTRPIPE_NA19240_ERX283215&ref=-175492436&isref=1&istab=1&ispng=1&rank=3	GT:SP:CGL	1/1:15:1
chr11	1494033	td175492440	TGGGCACAGGGCCTCCAGTGTCTCCGGGCACAGGGCCTCCAGCGTCTCCGGGCACAGGGCCTCCAGCATCTCTGGGCACAGGGCCTCCAGCGTCTCTGGGCAC	TCCTCCCAGCTGGGCACAGGGCCTCCAGCGTCTCCGGGCACAGGGCCTCCAGCATCTCTGGGCACAGGGCCTCCAGCGTCTCTGG	.	PASS	RC=4.25;RPL=24;RAL=102;RCP=GGGCACAGGGCCTCCAGCGTCTCC;ALGNURL=http://orca.bu.edu/vntrview/index.php?db=VNTRPIPE_NA19240_ERX283215&ref=-175492440&isref=1&istab=1&ispng=1&rank=3	GT:SP:CGL	0/1:12,11:0,-1
chr11	1564263	td175492479	TATACATATATATATATATGTACACATATATATACATATATATGTACACATATATATACATATATATGTACACATATATATACATATATATGTACACATATATATACATATATATATGTACACATATATATACATATATATATGTACACATATATATACATATATATGTACACATATATATACATATATATGTACACATATATACACACTCTCATACACACACATATATATGTATATATAT	TATACATATATATATATATGTACACATATATATACATATGTATGTACACATATATATACATATATATGTACACATATATATACATATATATATGTACACATATATATACATATATATGTACACATATATATACATATATATGTACACATATATACACACTCTCATACACACACATATATATGTATATATAT	.	PASS	RC=9.79;RPL=24;RAL=240;RCP=ATATATATACATATATATGTACAC;ALGNURL=http://orca.bu.edu/vntrview/index.php?db=VNTRPIPE_NA19240_ERX283215&ref=-175492479&isref=1&istab=1&ispng=1&rank=3	GT:SP:CGL	1/1:5:-2
chr11	1649507	td175492573	TTCAGGGGCTGGAGGCAAATATACGAGGTACTGGAAGCAAATGTATCAAGCACTGGGACAAATGTATCAGGCGCTGGATGCAAATGTATCAGGCACTGGATGCGAATGTATCAGGCGCTGGATGCGAATGTATCAGGCGCTGGATGCGAATGTATCAGGCGCTGGATGCGAACGTATCAGGCGCTGGATGCGAATGTATCAGGCGCTGGATGCGAATGTATCAGG	TTCAGGGGCTGGAGGCAAATATACGAGGTACTGGAAGCAAATGTATCAAGCACTGGGACAAATGTATCAGGCGCTGGATGCAAATGTATCAGGCACTGGATGCGAATGTATCAGGCGCTGGATGCGAATGTATCAGGCGCTGGATGCGAACGTATCAGGCGCTGGATGCGAATGTATCAGG	.	PASS	RC=10.23;RPL=22;RAL=224;RCP=TCAGGCGCTGGATGCGAATGTA;ALGNURL=http://orca.bu.edu/vntrview/index.php?db=VNTRPIPE_NA19240_ERX283215&ref=-175492573&isref=1&istab=1&ispng=1&rank=3	GT:SP:CGL	1/1:3:-2
chr11	1651324	td175492578	GCAAAGGGGGCTGTGGCTCTTGCGGGGGCTCCAAGAGAGGCTGTGTCTCCTGTGGGGTGTCCAAGGGGGCCTGTGGCTCCTGTGGGGGGTCCAAGGGGGGCTGTGGCTCCTGTGGGGGGTCCAAGGGGGGCTGTGGCTCCTGTGGGGGGTCCAAGGGGGGCTGTGGCTCCTGTGGGGGGTCCAAGGGGGGCTGTGG	GCAAAGGGGGCTGTGGCTCTTGCGGGGGCTCCAAGAGAGGCTGTGTCTCCTGTGGGGTGTCCAAGGGGGCCTGTGGCTCCTGTGGGGGGTCCAAGGGGGGCTGTGGCTCCTGTGGGGGGTCCAAGGGGGGCTGTGGCTCCTGTGGGGGGTCCAAGGGGGGCTGTGG	.	PASS	RC=6.50;RPL=30;RAL=195;RCP=CAAGGGGGGCTGTGGCTCCTGTGGGGGGTC;ALGNURL=http://orca.bu.edu/vntrview/index.php?db=VNTRPIPE_NA19240_ERX283215&ref=-175492578&isref=1&istab=1&ispng=1&rank=3	GT:SP:CGL	1/1:2:-1
chr11	1687409	td175492613	TCTGCCCTCCTGGACCCCCTGCCCTCCTGGACCCCCTGTCCTCCTGGACCCTCTGCCCTCCTAGACCCCCTGCCCTCCAGGACCCCCTGCCCTCCTGGACCCCCTG	TCTGCCCTCCTGGACCCCCTGTCCACCTGGACCCCCTGCCCGCCTGGTCCCCCTTCCCTCCTGGGCCCTCCTGGTCCCCCTGCCCTCCTGGATCCTCTGTCCTCCTGGGTCCTCTGCCCTCCTGGACCCCCTG,TGGCGCTGCCCGCCCGGCCCGCCGGCCCTCCTGGACCCCCTGCCCCCCTGGACCCTCTGCCCTCCTGGCCCCCCTTCCCTCCTGGGCCCTCCTGGACCCCCTGCCCTCCTGGATCCTCTGTCCTCCTGGACCCCCTGCCCTCCTGGACCCCC	.	PASS	RC=6.18;RPL=17;RAL=105;RCP=CTGCCCTCCTGGACCCC;ALGNURL=http://orca.bu.edu/vntrview/index.php?db=VNTRPIPE_NA19240_ERX283215&ref=-175492613&isref=1&istab=1&ispng=1&rank=3	GT:SP:CGL	1/2:2,3:2,3
chr11	1786195	td175492701	CACATATATAGTGTATATATACACATATATATACGTATATATATACACTATATATGTATATACATATATGTATATGTGTATATATGTGTATATATACATGTATATGTGTATATATGTGTATATATATACATGTATATGTGTATATATATACATGTATATGTGTATATATATACATGTATATGTGTATATATATACATGTATATGTGTATATATATACATGTATATGTGTATATATATATACATGTATATGTGTATATAT	CTATATATGTATATACATATATGTATATGTGTATATATGTGTATATATACATGTATATGTGTATATATGTGTATATATATACATGTATATGTGTATATATATACATGTATATGTGTATATATATACATGTATATGTGTATATATATATACATGTNTATGTGTATATA	.	PASS	RC=11.92;RPL=22;RAL=258;RCP=ACATGTATATGTGTATATATAT;ALGNURL=http://orca.bu.edu/vntrview/index.php?db=VNTRPIPE_NA19240_ERX283215&ref=-175492701&isref=1&istab=1&ispng=1&rank=3	GT:SP:CGL	1/1:3:-4
chr11	1971775	td175492872	ATAGCTACCCCGTTTCCCGCCCACCCCTGTTGTGAGTGGACACGCGGGGGTCTGCAGGGTTAGCTACCCTGTTTCCCGCCCACCCCTGTTGTGAGTGGACACGCGGGGGTCTGCAGGGTTAGCTACCCTGTTTCCCGCCCACCACTGTTGGGAGTGGACACGCGGGGGTCTGCAGGGTTAGCTACCCCGTTTCCCGCCCACCACTGTTGGGAGTGGACACTCAGGGATCCGCAGTGTTAGCTACCCCCTTTTCTGCCCACCCTGTTGTGAGTGGACACTCGGAGGTCTGCAGGGTT	ATAGCTACCCCGTTTCCCGCCCACCCCTGTTGTGAGTGGACACGCGGGGGTCTGCAGGGTTAGCTACCCTGTTTCCCGCCCACCACTGTTGGGAGTGGACACTCAGGGATCCGCAGTGTTAGCTACCCCCTTTTCTGCCCACCCTGTTGTGAGTGGACACTCGGAGGTCTGCAGGGTT	.	PASS	RC=5.02;RPL=59;RAL=295;RCP=TAGCTACCCCGTTTCCCGCCCACCCCTGTTGTGAGTGGACACGCGGGGGTCTGCAGGGT;ALGNURL=http://orca.bu.edu/vntrview/index.php?db=VNTRPIPE_NA19240_ERX283215&ref=-175492872&isref=1&istab=1&ispng=1&rank=3	GT:SP:CGL	1/1:3:-2
chr11	2215296	td175493125	TTGTGCGCACACATGGGAGAGTCAGAGCGTGTGAGCCCGGCCCTGTGTGCACACACATGTGAGAGTCAGAGTGTGTGAGCCCGGCCCTGTGTGCACACATGTGAGAGTCAGAGTGTGTGAACCTGGCCCTGTGTGCACACATGTGAGAGTCAGAGTGTGTGAGCCCGGCCCTGTGTGCACACATGTGAGAGTCAGAGTGTGTGAGCCCGGCCCTGTGTGCACACATGTGAGAGTCAGAGTGTGTGAGCCCGGCCCTGTGTGCACACATGTGAGAGTCAGAGTGTGTGAACCTGGCCCTGTGTGCACCCGTGTG	TTGTGCGCACACATGGGAGAGTCAGAGCGTGTGAGCCCGGCCCTGTGTGCACACACATGTGAGAGTCAGAGTGTGTGAGCCCGGCCCTGTGTGCAC	.	PASS	RC=7.41;RPL=42;RAL=312;RCP=TGTGTGCACACATGTGAGAGTCAGAGTGTGTGAGCCCGGCCC;ALGNURL=http://orca.bu.edu/vntrview/index.php?db=VNTRPIPE_NA19240_ERX283215&ref=-175493125&isref=1&istab=1&ispng=1&rank=3	GT:SP:CGL	1/1:13:-5
chr11	2446847	td175493276	GCCCTGGGCGGGAGTCCTCACCCTGGGCGGGGGTCCTCA	GCCCTGGGCGGGAGTCCTCCCCCTGGGCGGGGGTCCTCCCCCTGGGCGGGGGTCCTC	.	PASS	RC=2.00;RPL=19;RAL=38;RCP=CCCTGGGCGGGAGTCCTCA;ALGNURL=http://orca.bu.edu/vntrview/index.php?db=VNTRPIPE_NA19240_ERX283215&ref=-175493276&isref=1&istab=1&ispng=1&rank=3	GT:SP:CGL	1/1:24:1
chr11	2552397	td175493366	CAGACGTGCCCTGGGCTCCACATGCCCGTCTGCAGCTCGAGAATTAGACGTGCCCTGGGCTCCACATGCCCGTCTGCAGCTCGAGAATTAGACGTGCCCTGGGCTCCACATGCCCGTCTGCAGCTCGAGAATTAGACGTGCCCTGGGCTTCATGTGCCCGTCTGCAGCCCTAGAAT	CAGACGTGCCCTGGGCTCCACATGCCCGTCTGCAGCTCGATAATTAGACGTGCCCTGGGCTCCACATGCCCGTCTGCAGCTCGAGAATTAGACGTGCCCTGGGCTTCATGTGCCCGTCTGCAGCCCTAGAAT	.	PASS	RC=3.98;RPL=44;RAL=175;RCP=AGACGTGCCCTGGGCTCCACATGCCCGTCTGCAGCTCGAGAATT;ALGNURL=http://orca.bu.edu/vntrview/index.php?db=VNTRPIPE_NA19240_ERX283215&ref=-175493366&isref=1&istab=1&ispng=1&rank=3	GT:SP:CGL	1/1:9:-1
chr11	2860239	td175493509	TAGGTGGGCAGGTGGGCAGGTGGGCAGGTGGGCAG	TAGGTGGGCAGGTGGGCAGGTGGGCAG	.	PASS	RC=4.25;RPL=8;RAL=34;RCP=AGGTGGGC;ALGNURL=http://orca.bu.edu/vntrview/index.php?db=VNTRPIPE_NA19240_ERX283215&ref=-175493509&isref=1&istab=1&ispng=1&rank=3	GT:SP:CGL	0/1:17,16:0,-1
chr11	3391400	td175493762	TATATATACACACATATATGATATATACACACACATATATACACACATATATACACACATATATACA	TGATATATGATATATACACACATATATGATATATACACACACATATATACACACATATA	.	PASS	RC=5.75;RPL=12;RAL=66;RCP=ATATATACACAC;ALGNURL=http://orca.bu.edu/vntrview/index.php?db=VNTRPIPE_NA19240_ERX283215&ref=-175493762&isref=1&istab=1&ispng=1&rank=3	GT:SP:CGL	1/1:41:-1
chr11	5780464	td175494671	TTATATATATAATATGTATATATAATGGTAGTATATATATAATATATATATATAATGGTAGTATATATATAATATATATATATAATGGTAGCATATATAT	TTATATATATATAATATATATATAATGGTAGTATATATATAATATATATATAATGGTAGCATATATA	.	PASS	RC=3.30;RPL=30;RAL=99;RCP=TATATATATAATATATATATATAATGGTAG;ALGNURL=http://orca.bu.edu/vntrview/index.php?db=VNTRPIPE_NA19240_ERX283215&ref=-175494671&isref=1&istab=1&ispng=1&rank=3	GT:SP:CGL	0/1:11,17:0,-1
chr11	6279842	td175494841	GGATAGGAATCTGGAGATAGGAATCTGGAGATAGGAATCTGG	GGATAGGAATCTGGAGATAGGAATCTGGAGATAGGAATCTGGAGATAGGAATCTGG	.	PASS	RC=2.93;RPL=14;RAL=41;RCP=GATAGGAATCTGGA;ALGNURL=http://orca.bu.edu/vntrview/index.php?db=VNTRPIPE_NA19240_ERX283215&ref=-175494841&isref=1&istab=1&ispng=1&rank=3	GT:SP:CGL	0/1:14,18:0,1
chr11	7598527	td175495241	GGTGCGTGTGCGTGCATGTATGTGCGTGTGTGTGTGTGTGTGTGTGTGTGTGTG	GGTGCGTGTGCGTGCATGTATGTGCGTGTGTGTGTGCGTGTGTGTGTGTGTGTGTGTGTGTGT	.	PASS	RC=5.30;RPL=10;RAL=53;RCP=GTGCGTGTGT;ALGNURL=http://orca.bu.edu/vntrview/index.php?db=VNTRPIPE_NA19240_ERX283215&ref=-175495241&isref=1&istab=1&ispng=1&rank=3	GT:SP:CGL	0/1:9,7:0,1
chr11	8239380	td175495436	ACCTGCCTCGGCCCAGCTCTCCCTGCCTTGGCCCACCTCTCCCTGCCTCGGCCCAGCTCTCCCTGCCTCGGCACACCTCTCCCTGCCTCGGCCCACCTCTCCCTGCCTCGGCCCAGCTCTCCCTGCCTCGGCACACCTCTCCCTGCCTCGGCACACCTCTCCCTGCCTCGGCCCACCTCT	AACCCCTCCTGCCTGGGCCCAGCTCTCCCTGCCTTGGCCCACCTCTCCCTGCCTCGGCCCAGCTCTCCCTGCCTCGGCACGCCTCTCCCTGCCTCGGCCCACCTCTCCCTGCCTCGGCCCAGCTCTCCCTGCCTCGGCACACCTCTCCCTGCCTCGGCCCACC	.	PASS	RC=8.95;RPL=20;RAL=179;RCP=CCTGCCTCGGCCCACCTCTC;ALGNURL=http://orca.bu.edu/vntrview/index.php?db=VNTRPIPE_NA19240_ERX283215&ref=-175495436&isref=1&istab=1&ispng=1&rank=3	GT:SP:CGL	0/1:2,6:0,-1
chr11	8244575	td175495439	CTGGGCTGTGGGCTGTGGGCTGTGGGCTGTGGGCTGTGGGCTGTGGGCTGTGG	CTGGGCTGTGGGCTGTGGGCTGTGGGCTGTGGGCTGTGGGCTGTGG	.	PASS	RC=7.43;RPL=7;RAL=52;RCP=TGGGCTG;ALGNURL=http://orca.bu.edu/vntrview/index.php?db=VNTRPIPE_NA19240_ERX283215&ref=-175495439&isref=1&istab=1&ispng=1&rank=3	GT:SP:CGL	1/1:31:-1
chr11	11095082	td175496547	GTCTGTCATCTAAGTATCTATCGCCTCTCTAATCTATCATCTGTCTATCTAATCTATCATCTGTCTATCTAATCTATATCTGTCTA	GCCTCTCTAATCTATCATCTGTCTATCTAATCTATCATCTGTCTATCTAATCTATATCTGTC	.	PASS	RC=4.38;RPL=20;RAL=85;RCP=TCTGTCTATCTAATCTATCA;ALGNURL=http://orca.bu.edu/vntrview/index.php?db=VNTRPIPE_NA19240_ERX283215&ref=-175496547&isref=1&istab=1&ispng=1&rank=3	GT:SP:CGL	0/1:24,2:0,-1
chr11	13054084	td175497071	CTATATATATATACACACATATATAGTGTCTATATATATATATACATACACACATATATAGTGTCTATATATATATACACACACATATATACTGTGTATATATATA	CTATATATATACACACACATATATAGTGTCTATATATATATATACACACATATATACTGTGTATATATATA	.	PASS	RC=3.17;RPL=33;RAL=105;RCP=TATATATATATACACACATATATAGTGTCTATA;ALGNURL=http://orca.bu.edu/vntrview/index.php?db=VNTRPIPE_NA19240_ERX283215&ref=-175497071&isref=1&istab=1&ispng=1&rank=3	GT:SP:CGL	0/1:7,14:0,-1
chr11	13309934	td175497163	TTTTCTTTTTTCTTTCTTTCTTTCTTTCTTTTTTTTTCTTTTTTTTTTTTTT	TTTTCTTTTTTCTTTCTTTCTTCTTTCTTTCTTTCTTTCGTTCTTTCTTTCTTTTTTTTTCTTTTTTTTTT	.	PASS	RC=4.83;RPL=11;RAL=51;RCP=TTTCTTTTTTC;ALGNURL=http://orca.bu.edu/vntrview/index.php?db=VNTRPIPE_NA19240_ERX283215&ref=-175497163&isref=1&istab=1&ispng=1&rank=3	GT:SP:CGL	1/1:5:1
chr11	13671325	td175497276	GTGTATACACATGTGTATATATATGTATACACACGTGTGTATATATGTATACACGTGTGTATATATGTATACACATGTGTGTGTATATGTATACACATGTGTGTGTATATGTATACACGTGTGTGTATATGTATACGTGTGTATATATGTAT	GTGTATACACATGTGTATATATATGTATACACACGTGTGTATATATGTATACACGTGTGTATATATGTATACACATGTGTGTGTATATGTATACACATGTGTGTGTATATGTATACACATGTGTGTGTATATGTATACACGTGTGTGTATATGTATACGTGTGTATATATGTAT	.	PASS	RC=7.23;RPL=22;RAL=151;RCP=TGTATACACATGTGTGTATATA;ALGNURL=http://orca.bu.edu/vntrview/index.php?db=VNTRPIPE_NA19240_ERX283215&ref=-175497276&isref=1&istab=1&ispng=1&rank=3	GT:SP:CGL	0/1:3,6:0,1
chr11	15134586	td175497722	TTTCCTTCCCTTCCTTTCCTTCCCTCTCTTCCCTCCCTTCCTTTCTTCCTTCCTTCC	TTTCCTTCCCTTCCTTTCCTTCCCTCTCTTCCCTCCCTTCCTTTCTTCCTTCCTTCCTCTTTCTTTCTTTTCTATCTCTCTCTT	.	PASS	RC=2.15;RPL=27;RAL=56;RCP=TTCCCTCCCTTCCTTTCCTTCCCTCTC;ALGNURL=http://orca.bu.edu/vntrview/index.php?db=VNTRPIPE_NA19240_ERX283215&ref=-175497722&isref=1&istab=1&ispng=1&rank=3	GT:SP:CGL	0/1:8,2:0,1
chr11	16928891	td175498317	GAGCCCCTCTGCCCGGCCAGCCGCCCCATCCGGGAGGGAGGTGGTGGGGTCAGCCCCCCGCCCGGCCAGCCGCCCCGTCCGGGAGGTGAGGGGCGCCTCTGCC	GAGCCCCTCTGCCCGGCCAGCCGCCCCGTCCGGGAGGGAGGTGGGGGGGTCAGCCCCCTGCCCGGCCAGCGGCCCCGTCCGGGAGGGAGGTGGGGGGGGGCGGCCCCCCCGCCCGGCCAGCCGCCCCGGCCGGGGGGGGGGGGGGGGCTCCGCCC	.	SC	RC=2.08;RPL=51;RAL=102;RCP=AGCCCCTCCGCCCGGCCAGCCGCCCCATCCGGGAGGTGAGGTGGTCGCCTC;ALGNURL=http://orca.bu.edu/vntrview/index.php?db=VNTRPIPE_NA19240_ERX283215&ref=-175498317&isref=1&istab=1&ispng=1&rank=3	GT:SP:CGL	0/1:22,3:0,1
chr11	16929018	td175498320	GAGCCCCTCTGCCCGGCCAGCCGCCCCGTCCGGGAGGGAGGCGGGGAGGTCAGCCCCCCGCCCAGCCAGCCGCCCCGTCCGGGAGGGAGGCGGGGGGGTCAGCCCCCCGCCCGGCCAGCCGCCCCGTCCGGGAGGTGAGG	GAGCCCCTCTGCCCAGCCAGCCGCCCCGTCCGGGAGGGAGGGGGGGGGGGCAGCCCCCCGCCCGGCCGGCCGCCCCGGCCGGGAGGGGGGGGGCGCC	.	SC	RC=2.80;RPL=49;RAL=139;RCP=AGCCCCCCGCCCGGCCAGCCGCCCCGTCCGGGAGGGAGGCGGGGAGGTC;ALGNURL=http://orca.bu.edu/vntrview/index.php?db=VNTRPIPE_NA19240_ERX283215&ref=-175498320&isref=1&istab=1&ispng=1&rank=3	GT:SP:CGL	0/1:33,11:0,-1
chr11	17548617	td175498592	AGCTCCCCCGCCCTCCCTCCCTCCCACCGTCATGGAGTACTGACCTGCTCCCCCGCCCTCCCTCCCTCCCACCGTCATGGAGTACTGCCCTGCTCCCCCGCCCTCCCTCCCTCCCACCGTTATGGAGTACTGCCCTGCTC	AGCTCCCCCGCCCTCCCTCCCTCCCACTGTCATGGAGTACTGACCTGCTCCCCCGCCCTCCCTCCCTCCCACCGTCATGGAGTACTGCCCTGCTC	.	PASS	RC=3.09;RPL=45;RAL=139;RCP=GCTCCCCCGCCCTCCCTCCCTCCCACCGTCATGGAGTACTGCCCT;ALGNURL=http://orca.bu.edu/vntrview/index.php?db=VNTRPIPE_NA19240_ERX283215&ref=-175498592&isref=1&istab=1&ispng=1&rank=3	GT:SP:CGL	1/1:12:-1
chr11	18075893	td175498762	ATTATATATTTAATATATTTATATATTTATATTTTTTATATATATATTTTTTTTAT	ATTATATATTTATATATTTATATATATTTAATATATTTATATATTTATATTTTTTATATATATATATTTTTTAT	.	PASS	RC=3.24;RPL=17;RAL=55;RCP=TTATATATTTATTTTTT;ALGNURL=http://orca.bu.edu/vntrview/index.php?db=VNTRPIPE_NA19240_ERX283215&ref=-175498762&isref=1&istab=1&ispng=1&rank=3	GT:SP:CGL	1/1:4:1
chr11	18477412	td175498963	CTCACACCTGCCAAGCATCACACCTGCCAAGCATCACACCTGCCAAGCATCACACCTGCCAAGCATCACACCTGC	CTCACACCTGCCAAGCATCACACCTGCCAAGCATCACACCTGCCAAGCATCACACCTGC	.	PASS	RC=4.62;RPL=16;RAL=74;RCP=TCACACCTGCCAAGCA;ALGNURL=http://orca.bu.edu/vntrview/index.php?db=VNTRPIPE_NA19240_ERX283215&ref=-175498963&isref=1&istab=1&ispng=1&rank=3	GT:SP:CGL	0/1:13,14:0,-1
chr11	18830771	td175499099	TCCTTCCTTCCTTCCTTCCTTCCTTCCTTCCTGCCTTCCTGCCTTCCTGCCTTCCTGCCTTCCTGCCTTCCTGCCTTCCTGCCTTCCCGCCTTCCCGCCTTCCTGCCTTCCTTCCTCTTCCTTCCTGCCTTCCTGCCTTTCTGCCTTTCTGCCTTCCTTCCT	TCCTTCCTTCCTTCCTTCCTTCCTTCCTTCCTGCCTTCCTGCCTTCCTGCCTTCCTGCCTTCCCGCCTTCCTGCCTTCCTGCCTTCCTTCCTCTTCCTTCCTGCCTTCCTGCCTTTCTGCCTTTCTGCCTTCCTTCCT,TCCTTCCTTCCTTCCTTCCTTCCTTCCTTCCTGCCTTCCTGCCTTCCTGCCTTCCTGCCTTCCTGCCTTCCTGCCTTCCCGCCTTCCCGCCTTCCTGCCTTCCTTCCTCTTCCTTCCTGCCTTCCTGCCTTTCTGCCTTTCTGCCTTCCTTCCT	.	PASS	RC=20.38;RPL=8;RAL=161;RCP=CCTTCCTG;ALGNURL=http://orca.bu.edu/vntrview/index.php?db=VNTRPIPE_NA19240_ERX283215&ref=-175499099&isref=1&istab=1&ispng=1&rank=3	GT:SP:CGL	1/2:5,4:-3,-1
chr11	19785318	td175499306	GTTGTTTTTTTGTTTTTTTGTTTTTTTTGTTTTTTT	GTTGTTTTTTTGTTTTTTTGTTTTTTT	.	PASS	RC=4.22;RPL=8;RAL=35;RCP=TTGTTTTT;ALGNURL=http://orca.bu.edu/vntrview/index.php?db=VNTRPIPE_NA19240_ERX283215&ref=-175499306&isref=1&istab=1&ispng=1&rank=3	GT:SP:CGL	0/1:21,22:0,-1
chr11	20742713	td175499663	GATATATATTTTGTGTATATATATATATATAGTGTATATATATATTTTGTTTATATATATATTTTGTTTATATATATAT	GATATATATATAGTGTATATATATATTTTGTTTATATATATATTTTGTTTATATATATAT	.	PASS	RC=4.42;RPL=17;RAL=78;RCP=ATATATATTTTGTGTAT;ALGNURL=http://orca.bu.edu/vntrview/index.php?db=VNTRPIPE_NA19240_ERX283215&ref=-175499663&isref=1&istab=1&ispng=1&rank=3	GT:SP:CGL	1/1:21:-1
chr11	22360611	td175500245	ATATATATATATGTTATATATATATGTTATATATATATGTTATATATATATGTTATATATATATGTTATATATATATGTTATATATAGTTATATATATATGTTATATATATATGTTTTATATATATATATATATATATATGTTA	ATATATATATATGTTATATATATATGTTATATATATGTTATATATATATGTTATATATATATGTTATATATATATATGTTTTATATATATATATATATATATGTTA,AATGGTTTATATATATATATATATATATGTTATATATATATATGTTATATATATATGTTATATATATATGTTTTTTATATATGTTATATATATATGTTTTATATATATATATATATATATG	.	PASS	RC=11.21;RPL=13;RAL=143;RCP=TATATATATATGT;ALGNURL=http://orca.bu.edu/vntrview/index.php?db=VNTRPIPE_NA19240_ERX283215&ref=-175500245&isref=1&istab=1&ispng=1&rank=3	GT:SP:CGL	1/2:14,7:-3,-2
chr11	23517254	td175500701	ACATTCCCTTACCAACGAACCTGTTAATGCATTTCCTCACCAACTAATCTGTTAATGCATTCCCTCACCAACTAACCTGTTAAAGCATTCCCTCATCAACTAACCTGTTAA	ACATTCCCTTACCAACGAACCTGTTAATGCATTTCCTCACCAACTAATCTGTTAATGCATTCCCTCACCAACTAACCTGTTAA	.	PASS	RC=3.93;RPL=28;RAL=110;RCP=CATTCCCTCACCAACTAACCTGTTAATG;ALGNURL=http://orca.bu.edu/vntrview/index.php?db=VNTRPIPE_NA19240_ERX283215&ref=-175500701&isref=1&istab=1&ispng=1&rank=3	GT:SP:CGL	0/1:14,15:0,-1
chr11	23554096	td175500716	CTTCTGTATTATACTATAGAATATAATATAGAATTCTATATTATACTATAGAATATAATATAGAATTCTATATTATACTATAGAATATAATATAGAATTCTATATTATACTATAGAA	CTTCTGTATTATACTATAGAATATAATATAGAATTCTATATTATACTATAGAATATAATATAGAATTCTATATTATACTATAGAA,CTTCTGTATTATACTATAGAATATNATATAGAATTCTATATTATACTATAGAATATAATATAGAATTCTATATTATACTATAGAATATAATATAGAATTCTATATTATACTATAGAATATAATATAGAATTCTATATTATACTATAGAATATAATATAGAATTCTATATTATACTATAGAA	.	PASS	RC=3.62;RPL=32;RAL=116;RCP=TTCTATATTATACTATAGAATATAATATAGAA;ALGNURL=http://orca.bu.edu/vntrview/index.php?db=VNTRPIPE_NA19240_ERX283215&ref=-175500716&isref=1&istab=1&ispng=1&rank=3	GT:SP:CGL	1/2:19,4:-1,2
chr11	23570740	td175500722	TTATATATATATAATGATATATATATATAATGATATATATATATA	TTATATATATATAATGATATATATATATAATGATATATATATAATGATATATATATATAATGATATATATATATA	.	PASS	RC=2.75;RPL=16;RAL=44;RCP=TATATATATATAATGA;ALGNURL=http://orca.bu.edu/vntrview/index.php?db=VNTRPIPE_NA19240_ERX283215&ref=-175500722&isref=1&istab=1&ispng=1&rank=3	GT:SP:CGL	0/1:29,22:0,2
chr11	24808205	td175501297	AATATATAAATATGTATATTATGTATTTATATATAAATATGTATATTATGTATTTATATATATATATGTAT	AATATATAAATATGTATATTATGTATTTATATATAAATATGTATATTATGTATTTATATATAAATAGGTATATTATGTATTTATATATATATATGTAT	.	PASS	RC=2.59;RPL=27;RAL=70;RCP=ATATATAAATATGTATATTATGTATTT;ALGNURL=http://orca.bu.edu/vntrview/index.php?db=VNTRPIPE_NA19240_ERX283215&ref=-175501297&isref=1&istab=1&ispng=1&rank=3	GT:SP:CGL	1/1:33:1
chr11	25435218	td175501613	GCATATATATATATATATATACACACATACACATATATATATATATACACACACATATATATATATATACACACACATATATATATATATATA	GCATATATATATATATATATATATATATATATATATATATATATACACACATACACATATATATATATATACACACATATATATATATATACACACACACATATATATATATATATA	.	PASS	RC=3.77;RPL=24;RAL=92;RCP=CATATATATATATATATATACACA;ALGNURL=http://orca.bu.edu/vntrview/index.php?db=VNTRPIPE_NA19240_ERX283215&ref=-175501613&isref=1&istab=1&ispng=1&rank=3	GT:SP:CGL	1/1:2:1
chr11	26311085	td175501942	TATATATTCTATATGTGTGTATATGTACATATACACATATATCCTATATGTGTGTATATGTACATATACACACATATATTCTATATGTGTGTATATGTACATATACACACATATATTCTATATGTGTGTATATGTACATATACACACATATATTCTATATGTGTATATATATTCTATATGTGTATATATATTCTATATGTGTATATAT	TATATATTCTATATGTGTGTATATGTACATATACACATATATCCTATATGTGTGTATATGTACATATACACACATATATTCTATATGTGTATATATATTCTATATGTGAATATATTTTCTATATGTGTATATAT,TATATATCCTATATGTGTGTATATGTACAAATATACACATATATCCTATATGTGTGTATATGTACATATACACACATATATTCTATATGTGTGTATATGTACATATACACACATATATTCTATATGTGTGTATATATTCTATATGTGTATATATATTCTATATGTGTATATAT	.	PASS	RC=5.61;RPL=37;RAL=207;RCP=ATATATTCTATATGTGTGTATATGTACATATACACAC;ALGNURL=http://orca.bu.edu/vntrview/index.php?db=VNTRPIPE_NA19240_ERX283215&ref=-175501942&isref=1&istab=1&ispng=1&rank=3	GT:SP:CGL	1/2:5,5:-2,-1
chr11	27088246	td175502268	CATTTTAAGAATTTGTTGATGTTTACGTTCATACATACTATTGATTTGCCAATTTTAAGAATTTGTTGATGTTTACATTCATACATACTATTGATTTGCCTAATTT	CATTTTAAGAATTTGTTGATGTTTACGTTCATACATACTATTGATTTGCCAATTTTAAGAATTTGTTGATGTTTACGTTCATACATACTATTGATTTGCCAATTTTAAGAATTTGTTGATGTTTACATTCATACATACTATTGATTTGCCTAATTT	.	PASS	RC=2.08;RPL=51;RAL=105;RCP=ATTTTAAGAATTTGTTGATGTTTACATTCATACATACTATTGATTTGCCTA;ALGNURL=http://orca.bu.edu/vntrview/index.php?db=VNTRPIPE_NA19240_ERX283215&ref=-175502268&isref=1&istab=1&ispng=1&rank=3	GT:SP:CGL	0/1:9,5:0,1
chr11	27722064	td175502472	GCCGCCCCCCCCCCCCCGCCCCCCGCCCCCCGCTCCCCGCTCGCCCGC	GCGCCGCCCCCCCCCCGCCCCCCGCCCCCCGCTCCCCGC	.	PASS	RC=6.50;RPL=7;RAL=47;RCP=CCGCCCC;ALGNURL=http://orca.bu.edu/vntrview/index.php?db=VNTRPIPE_NA19240_ERX283215&ref=-175502472&isref=1&istab=1&ispng=1&rank=3	GT:SP:CGL	1/1:2:-1
chr11	30237043	td175503323	TATATATATATACACACACACATATATATATACACACACATATATATATACATACACACACA	TATATATATATATACACACACACATATATATATACACACTCATATATATATACACACTCATATATATATACATACACACAC	.	PASS	RC=3.05;RPL=20;RAL=61;RCP=ATATATATATACACACACAC;ALGNURL=http://orca.bu.edu/vntrview/index.php?db=VNTRPIPE_NA19240_ERX283215&ref=-175503323&isref=1&istab=1&ispng=1&rank=3	GT:SP:CGL	0/1:15,2:0,1
chr11	31582218	td175503744	TTATAAAGACCACATTGTTTTATATATATATAAAACAACGTTGTTTTATATATATATAAAACAACATTGTTTTGTATATATATA	TTATAAAGACCACGTTGTTTTATATATATATAAAACAACATTGTTTTGTATATATATA,TTATAAAGACCACATTGTTTTATATATATATAAAACAACGTTGTTTTATATATATATAAAACAACGTTGTTTTATATATATATATAACAACATTGTTTTGTATATATATA	.	PASS	RC=3.15;RPL=26;RAL=83;RCP=TATAAAACAACATTGTTTTATATATA;ALGNURL=http://orca.bu.edu/vntrview/index.php?db=VNTRPIPE_NA19240_ERX283215&ref=-175503744&isref=1&istab=1&ispng=1&rank=3	GT:SP:CGL	0/1/2:19,5,9:0,-1,1
chr11	32409534	td175504046	AACAAAACACAACACAACACACACACACACACACACACACACACACACAC	AACAAAACACAACACAACACACACACACACACACACACACACA	.	PASS	RC=4.00;RPL=13;RAL=49;RCP=ACAACACACACAC;ALGNURL=http://orca.bu.edu/vntrview/index.php?db=VNTRPIPE_NA19240_ERX283215&ref=-175504046&isref=1&istab=1&ispng=1&rank=3	GT:SP:CGL	1/1:39:-1
chr11	33071916	td175504339	TTAATAACACCTGATGCTTGATAATAACACCTGATGCTTGATAATAACACCTGATGCTTGATA	TTAATAACACCTGATGCTTGATAATAACACCTTATGCTTGATATTAA	.	PASS	RC=3.10;RPL=20;RAL=62;RCP=TAATAACACCTGATGCTTGA;ALGNURL=http://orca.bu.edu/vntrview/index.php?db=VNTRPIPE_NA19240_ERX283215&ref=-175504339&isref=1&istab=1&ispng=1&rank=3	GT:SP:CGL	1/1:34:-1
chr11	34185641	td175504789	GCCAGCCCTGCTTATCCAGCCCCGCTTTTCCAGCCCCG	GCCAGCCCTGCTTACCCAGCCCCGCTTTCCCAGCCCCGCTTTTCCAGCCCCGTTTC	.	PASS	RC=2.64;RPL=14;RAL=37;RCP=CCAGCCCCGCTTAT;ALGNURL=http://orca.bu.edu/vntrview/index.php?db=VNTRPIPE_NA19240_ERX283215&ref=-175504789&isref=1&istab=1&ispng=1&rank=3	GT:SP:CGL	0/1:8,12:0,1
chr11	34427277	td175504893	TCTCCACCCCTTCCATCTCTCCACTTCTGTTTCCCTCCAACCTTCCATCTCTCCCCCTCCACCCTTCCATCTCTCCACTTCTCTTTCCCTCCAATCTTCCATCTCTCCCCCTCCACCCTCCCATCTCTCCACTTCTCTCTCTCTCCACCCTCCCATCTCTCC	TCTCCACCCCTTCCATCTCTCCCCTTCTCTTTCCCTCCAATCTTCCCTCTCTCCCCCTCCACCCCCCCCTCTCTCCCCTTCTCTCTCTCTCCCCCCTCCCATCTCTCC	.	PASS	RC=2.96;RPL=54;RAL=161;RCP=CTCCACCCTTCCATCTCTCCACTTCTCTTTCCCTCCAACCTTCCATCTCTCCCC;ALGNURL=http://orca.bu.edu/vntrview/index.php?db=VNTRPIPE_NA19240_ERX283215&ref=-175504893&isref=1&istab=1&ispng=1&rank=3	GT:SP:CGL	1/1:2:-1
chr11	34674687	td175504963	ACATCCTTCCATCCTTCCATCCTTCCATCCTTCCATCCTTCCATCCTTCCATCCTTCCA	ACATCCTTCCATCCTTCCATCCTTCCATCCTTCCATCCTTCCATCCTTCCA	.	PASS	RC=7.25;RPL=8;RAL=58;RCP=CATCCTTC;ALGNURL=http://orca.bu.edu/vntrview/index.php?db=VNTRPIPE_NA19240_ERX283215&ref=-175504963&isref=1&istab=1&ispng=1&rank=3	GT:SP:CGL	1/1:34:-1
chr11	34986320	td175505057	ATATTAGCATAACTAATATTAGCTATTAGCATAACTAATATTAGCTATTAGCATAACTAATATTAGCTA	ATATTAGCATAACTAATATTAGCTATTAGCATAACTAATATTAGCTA	.	PASS	RC=3.09;RPL=22;RAL=68;RCP=TATTAGCATAACTAATATTAGC;ALGNURL=http://orca.bu.edu/vntrview/index.php?db=VNTRPIPE_NA19240_ERX283215&ref=-175505057&isref=1&istab=1&ispng=1&rank=3	GT:SP:CGL	1/1:43:-1
chr11	37612814	td175505891	ATTAAAATGTATAAAATATTTATGTACTTAAATATTTATAAAATATTTATGT	ATTAAAATGTATAAAATATTTATGTACTTAAATATTTATAAAATATTTATGTACTTAAATATTTATAAAATATTTATGT	.	PASS	RC=1.93;RPL=27;RAL=51;RCP=TTAAATATGTATAAAATATTTATGTAC;ALGNURL=http://orca.bu.edu/vntrview/index.php?db=VNTRPIPE_NA19240_ERX283215&ref=-175505891&isref=1&istab=1&ispng=1&rank=3	GT:SP:CGL	0/1:27,19:0,1
chr11	38686996	td175506386	TATATATATATGTATATATATATATACATACATATATATGCATATATATATACATACATATATATGCATATATATATATATACATACATATATATGCATATATATATGCACATACATATATAT	TATATATATTTATGTATATATATATACATACATATATATGCATATATATATACATACATATATATTCATATATATATACATACATATATATGCATATATATATGCACATACATATATATGCATATATATATGCACATACATATATAT	.	PASS	RC=4.38;RPL=26;RAL=122;RCP=ATACATATATATGCATATATATATAC;ALGNURL=http://orca.bu.edu/vntrview/index.php?db=VNTRPIPE_NA19240_ERX283215&ref=-175506386&isref=1&istab=1&ispng=1&rank=3	GT:SP:CGL	1/1:19:1
chr11	39464317	td175506710	CTATATATATATATAGTATCTATATATATAGTATCTATATATAGTATCTATATATAGTATCTATATATATAGTATCTATATATATAGTATCTATATATATAGTATCTATATATATGTGTGTGTATATATGTAT	CTATATATATATATAGTATCTATATATATAGTATCTATATATAGTATCTATATATAGTATCTATATATATAGTATCTATATATATAGTATCTATATATATAGTATCTATATATATAGTATCTATATATATAGTATCTATATATATGTGTGTGTATATATGTAT	.	PASS	RC=9.20;RPL=15;RAL=132;RCP=TATCTATATATATAG;ALGNURL=http://orca.bu.edu/vntrview/index.php?db=VNTRPIPE_NA19240_ERX283215&ref=-175506710&isref=1&istab=1&ispng=1&rank=3	GT:SP:CGL	0/1:13,6:0,2
chr11	39858475	td175506898	CATATATATGTGTGTATATATATGTGTGTATATATATATGTGTGTGTATATATGTGTATATATATATGTATATAT	CATATATGTGTGTATATATATATGTGTATATATATGTGTGTGTATATATGTGTATATATATGTGGATATATATATGTATATATATGTGTATATATATATGTATATAT	.	PASS	RC=5.29;RPL=14;RAL=74;RCP=ATATATATATGTGT;ALGNURL=http://orca.bu.edu/vntrview/index.php?db=VNTRPIPE_NA19240_ERX283215&ref=-175506898&isref=1&istab=1&ispng=1&rank=3	GT:SP:CGL	0/1:11,3:0,2
chr11	40240125	td175507012	AATCTATGTATGTATGTATGTATGTATGTATGTATGTATGTATGTATGTATGTATGTATGTATCTATTTATCTATCTATCATCTAT	AATCTATGTATGTATGTATGTATGTATGTATGTATGTATGTATCTATTTATCTATCTATCATCTAT	.	PASS	RC=10.75;RPL=8;RAL=85;RCP=ATGTATGT;ALGNURL=http://orca.bu.edu/vntrview/index.php?db=VNTRPIPE_NA19240_ERX283215&ref=-175507012&isref=1&istab=1&ispng=1&rank=3	GT:SP:CGL	1/1:13:-2
chr11	40505321	td175507085	GTGTATATATATGTATATATATGTATATATATGTATATGTATGTATATACATATATATATA	GTGTATATATATGTATATATATGTATATGTATGTATATACATATATATATA	.	PASS	RC=6.00;RPL=10;RAL=60;RCP=TGTATATATA;ALGNURL=http://orca.bu.edu/vntrview/index.php?db=VNTRPIPE_NA19240_ERX283215&ref=-175507085&isref=1&istab=1&ispng=1&rank=3	GT:SP:CGL	1/1:40:-1
chr11	41129504	td175507308	AGAGAAGGGAGAGGGGAGAGGGGAGAGGGGAGAGGGGAGAGGGGAGAGTAGAGAGGAGAGAGGAGAG	AGAGAAGGGAGAGGGGAGAGGGGAGAGGGGAGAGTAGAGAGGAGAGAGGAGAG	.	PASS	RC=9.43;RPL=7;RAL=66;RCP=GAGAGGG;ALGNURL=http://orca.bu.edu/vntrview/index.php?db=VNTRPIPE_NA19240_ERX283215&ref=-175507308&isref=1&istab=1&ispng=1&rank=3	GT:SP:CGL	1/1:33:-2
chr11	41915455	td175507635	TTATATGTATCTGTGTAAATATATGTATCTGTGTAAATATATGTAT	TTATATGTATCTGTGTAAATATATGTATCTGTGTAAATATATGTATCTGTGTAAATATATGTAT	.	PASS	RC=2.50;RPL=18;RAL=45;RCP=TATATGTATCTGTGTAAA;ALGNURL=http://orca.bu.edu/vntrview/index.php?db=VNTRPIPE_NA19240_ERX283215&ref=-175507635&isref=1&istab=1&ispng=1&rank=3	GT:SP:CGL	0/1:26,19:0,1
chr11	42665458	td175507904	TATTATAGGGTAGAAGGATTATAGGGTAGAAGGA	TATTATAGGGTAGAAGGATTATAGGGTAGAAGGATTATAGGGTAGAAGGA	.	PASS	RC=2.06;RPL=16;RAL=33;RCP=ATTATAGGGTAGAAGG;ALGNURL=http://orca.bu.edu/vntrview/index.php?db=VNTRPIPE_NA19240_ERX283215&ref=-175507904&isref=1&istab=1&ispng=1&rank=3	GT:SP:CGL	1/1:31:1
chr11	44330704	td175508529	TCCCGCAGCCCCGCAGCCCCGCAGCCTCGCAGCCCCGCAGCCCCGCAGCCCCGCAGCCCCGCAGCCCCGCAGCCC	TCCCGCAGCCCCGCAGCCCCGCAGCCCCGCAGCCCCGCAGCCCCGCAGCCCCGCAGCCCCCCAACCCCCCAGCCCCCCAGCCC,TCCCGCAGCCCCGCAGCCCCGCAGCCTCGCAGCCCCGCAGCCCCGCAGCCCCGCAGCCCCGCAGCCCCGCAGCCCCGCAGCCCCGCAGCCCCGCAGCCC	.	PASS	RC=9.25;RPL=8;RAL=74;RCP=CCCGCAGC;ALGNURL=http://orca.bu.edu/vntrview/index.php?db=VNTRPIPE_NA19240_ERX283215&ref=-175508529&isref=1&istab=1&ispng=1&rank=3	GT:SP:CGL	1/2:8,3:1,3
chr11	45258206	td175508901	GAGAGAGAGAGAGAGACAGACAGAGAGAGATAGAGAAAGACAGAGA	G	.	PASS	RC=4.50;RPL=10;RAL=45;RCP=AGAGAGAGAC;ALGNURL=http://orca.bu.edu/vntrview/index.php?db=VNTRPIPE_NA19240_ERX283215&ref=-175508901&isref=1&istab=1&ispng=1&rank=3	GT:SP:CGL	1/1:12:1
chr11	46614496	td175509391	CCAGGAAACAATGTAGACAACAAGGTTATCAGGAAACAAAGTAGACAACAAGGTTATCAGGAAACAAAGTAGACAACAAGGTTATCAAGAAACAAA	CCAGGAAACAATGTAGACAACAAGGTTATCAGGAAACAAAGTAGACAACAAGGTTATCAAGAAACAAA	.	PASS	RC=3.39;RPL=28;RAL=95;RCP=CAGGAAACAAAGTAGACAACAAGGTTAT;ALGNURL=http://orca.bu.edu/vntrview/index.php?db=VNTRPIPE_NA19240_ERX283215&ref=-175509391&isref=1&istab=1&ispng=1&rank=3	GT:SP:CGL	0/1:12,14:0,-1
chr11	55946461	td175511924	AAAAAGTATATATATATATAAAAGTATATATATATATAAAAGTATATATATATATATAAAAGTATATATATATATAAAAGTATATATATATATAAAAGTGTATATATATATA	AAAAAGTATATATATATATAAAAGTATATATATATATAAAAGTATATATATATATAAAAGTATATATATATATAAAAGTGTATATATATATA	.	PASS	RC=6.05;RPL=18;RAL=111;RCP=AAAAGTATATATATATAT;ALGNURL=http://orca.bu.edu/vntrview/index.php?db=VNTRPIPE_NA19240_ERX283215&ref=-175511924&isref=1&istab=1&ispng=1&rank=3	GT:SP:CGL	0/1:15,22:0,-1
chr11	57639800	td175512579	TTCCAGGTTTCCTCTATCATCCCTCCAGGTCTCCTCAAGCATCCCTCCAGGTCTCCTCTAGCATCCCTCCAGGTCTCCTCTAGCATCCCTCCAGGTCTCCTCTAGCATCCCTCCAGGTCTCCTCTATCATCCCTCCAGGTCTCCTCTATCATCCCTTCCGGCTTCCTCTATAATCCC	TTCCAGGTTTCCTCTATCATCCCTCCAGGTCTCCTCAAGCATCCCTCCAGGTCTCCTCTAGCATCCCTCCAGGCCTCCTCTAGCATCCCTCCAGGTCTCCTCTAGCATCCCTCCAGGTCTCCTCTATCATCCCTTCCGGCTTCCTCTATAATCCC	.	PASS	RC=8.00;RPL=22;RAL=176;RCP=TCCAGGTCTCCTCTAGCATCCC;ALGNURL=http://orca.bu.edu/vntrview/index.php?db=VNTRPIPE_NA19240_ERX283215&ref=-175512579&isref=1&istab=1&ispng=1&rank=3	GT:SP:CGL	1/1:11:-1
chr11	58874150	td175513005	AGCTGCCGCCAGCGCGCGGCTCCCGCCAGCGCGC	AGCTGCCGCCAGCGCGCGGCTCCCGCCAGCGCGCGGCTCCCGCCAGCGCGCGGCTCCCGCCAGCGCGCGGCTCCCGCCAGCGCGC,AGCTGCCGCCAGCGCGCGGCTCCCGCCAGCGCGCGGCTCCCGCCAGCGCGCGGCTCCCGCCAGCGCGCGGCTCCCGCCAGCGCGCGGCTCCCGCCAGCGCGC,AGCTGCCGCCAGCGCGCGGCTCCCGACAGCGCGCGGCTCCCGCCAGCGCGCGGCTCCCGCCAGCGCGCGGCTCCCGCCAGCGCGCGGCTCCCGCCAGCGCGCGGCTCCCGCCAGCGCGCGGCTCCCGCCAGCGCGCGGCTCCCGCCCGCGCGC	.	PASS	RC=1.94;RPL=17;RAL=33;RCP=GCTCCCGCCAGCGCGCG;ALGNURL=http://orca.bu.edu/vntrview/index.php?db=VNTRPIPE_NA19240_ERX283215&ref=-175513005&isref=1&istab=1&ispng=1&rank=3	GT:SP:CGL	1/2/3:2,6,2:3,4,7
chr11	60259182	td175513548	GCAGCCACCCCGTCCAGGAGGAAGGTGGGGGGCCAGTCCCCGCCCAGCGAGCCGCCCCGTCCGGGAGGGAGGTGGGGGGGTCAGCCCCCGCCCGGCCAGCCGCCCCCTCCGGGAGGGAGGTGGGGGGCGCCTCCGCCCAGCC	GCAGCCACCCCGTCCGGGAGGGAGGTGGGGGGTCAGCCCCCGCCCGGCCAGCCGCCCCGTCCGGGAGGGAGGTGGGGGTCGCCTCTGCCCGGCCA	.	SC	RC=3.02;RPL=47;RAL=141;RCP=CAGCCGCCCCGTCCGGGAGGGAGGTGGGGGGCCAGCCCCCGCCCAGC;ALGNURL=http://orca.bu.edu/vntrview/index.php?db=VNTRPIPE_NA19240_ERX283215&ref=-175513548&isref=1&istab=1&ispng=1&rank=3	GT:SP:CGL	1/1:3:-1
chr11	62785648	td175514794	GCCTCCGTCACGCTACCTCTCCCTCCGTCACCCTACCTCTCCCTCCGTCACCCTTCCTCTCCC	GCCTCCGTCACGCTCCCTCTCCCTCCGTCACCCTACCTCTCCCTCCGTCACCCTTCCTCTCCCTCCGTCACCCTTCCTCTCCC	.	PASS	RC=3.10;RPL=20;RAL=62;RCP=CCTCCGTCACCCTACCTCTC;ALGNURL=http://orca.bu.edu/vntrview/index.php?db=VNTRPIPE_NA19240_ERX283215&ref=-175514794&isref=1&istab=1&ispng=1&rank=3	GT:SP:CGL	0/1:18,17:0,1
chr11	65531115	td175516094	CAGAGGAAGACCGTGGAAAGAGAGGGAGAGGGAGACCGTGGAAAGAGAGGGAGAGGGAGACCGTGGAAAGAGAGGGAGAGGGAGACCGTGGAAAGGGGAGAGGGAGA	CAGAGGGAGACCGTGGAAAGAGAGGGAGAGGGAGACCGTGGAAAGAGAGGGAGAGGGAGACCGTGGAAAGAGAGGGAGAGGGAGACCGTGGAAAGAGAGGGAGAGGGAGACCGTGGAAAGGGGAGAGGGAGA	.	SC	RC=4.36;RPL=25;RAL=106;RCP=AGAGGGAGACCGTGGAAAGAGAGGG;ALGNURL=http://orca.bu.edu/vntrview/index.php?db=VNTRPIPE_NA19240_ERX283215&ref=-175516094&isref=1&istab=1&ispng=1&rank=3	GT:SP:CGL	0/1:12,6:0,1
chr11	66115150	td175516386	CCCGCCCGCCGCCCGCCGCCCGCCGCCCGCCGCCCGCC	CCCGCCCGCCGCCCGCCGCCCGCCGCCCGCC	.	PASS	RC=5.29;RPL=7;RAL=37;RCP=CCGCCCG;ALGNURL=http://orca.bu.edu/vntrview/index.php?db=VNTRPIPE_NA19240_ERX283215&ref=-175516386&isref=1&istab=1&ispng=1&rank=3	GT:SP:CGL	1/1:13:-1
chr11	66970873	td175516875	AAAATAGTCTAGTAATAAATAGTCTATAATAAATAATATATTAATA	AAAATAGTCTAGTAATAAATAGTCTATAATAAATAATATATTAATATAATTATATTTATTAATTATCTATTAATAA	.	PASS	RC=3.07;RPL=15;RAL=45;RCP=AAATAGTCTAGTAAT;ALGNURL=http://orca.bu.edu/vntrview/index.php?db=VNTRPIPE_NA19240_ERX283215&ref=-175516875&isref=1&istab=1&ispng=1&rank=3	GT:SP:CGL	0/1:26,3:0,2
chr11	68011495	td175517365	TAAATAATTATTTAATTATTAAAAATAATTATATAATTATTAAAAATAATTAAATAATTA	TAAATAATTATTTAATTATTAAAAATAATTATTTAATTATTAAAAATAATTATATAATTATTAAAAATAATTAAATAATTA	.	PASS	RC=2.81;RPL=21;RAL=59;RCP=AAATAATTATATAATTATTAA;ALGNURL=http://orca.bu.edu/vntrview/index.php?db=VNTRPIPE_NA19240_ERX283215&ref=-175517365&isref=1&istab=1&ispng=1&rank=3	GT:SP:CGL	1/1:21:1
chr11	68145300	td175517446	TTCTCAGCTTTCCCTGGATCTCAGCTTTCCCCGGATCTCAGCTTTCCCCGGATCTCAGCTTTC	TTCTCAGCTTTCCCTGGATCTCAGCTTTCCCCGGATCTCAGCTTTC	.	PASS	RC=3.65;RPL=17;RAL=62;RCP=TCTCAGCTTTCCCCGGA;ALGNURL=http://orca.bu.edu/vntrview/index.php?db=VNTRPIPE_NA19240_ERX283215&ref=-175517446&isref=1&istab=1&ispng=1&rank=3	GT:SP:CGL	1/1:13:-1
chr11	68276238	td175517523	TTGACAGGGTTAGGTTGTGTGACAGGGTTAGGTTGTGTGACAGGGTTAGGTTGTGTGACAGGGTTAGGTTGTGTGACAGGGTTAGGTTGTATGAC	TTGACAGGGTTAGGTTGTGTGACAGGGTTAGGTTGTGTGTCAGGGTTAGGTTATGTGACAGGTTTAGGTTGT	.	PASS	RC=5.22;RPL=18;RAL=94;RCP=TGACAGGGTTAGGTTGTG;ALGNURL=http://orca.bu.edu/vntrview/index.php?db=VNTRPIPE_NA19240_ERX283215&ref=-175517523&isref=1&istab=1&ispng=1&rank=3	GT:SP:CGL	1/1:34:-1
chr11	68628254	td175517695	GTCCCTCTCCCGTCTCCCGTCTCCCGTCTCCCGTCTCCCGTCTCCCGTCTCCCATCTCCCTCTCCC	GTCCCTCTCCCGTCTCCCGTCTCCCGTCTCCCGTCTCCCGTCTCCCATCTCCCTCTCCC	.	PASS	RC=9.57;RPL=7;RAL=65;RCP=TCCCGTC;ALGNURL=http://orca.bu.edu/vntrview/index.php?db=VNTRPIPE_NA19240_ERX283215&ref=-175517695&isref=1&istab=1&ispng=1&rank=3	GT:SP:CGL	1/1:2:-1
chr11	68697274	td175517743	CGGAGACACCGGAGCCCTGATGCAGTGGCCTGGCCCAGGCTGTCCTGGTGGAGACACTGGAGTCCTGATGCGGTGGCCTGGCCCAGGCTGTCCTGGTGGAGACACTGGAGCCCTGATGCAGTGGCCTGGCCCAGGCTGTCTTGGTGGAGA	CGGAGACACCGGAGCCCTGATGCAGTGGCCTGGCCCAGGCTGTCCTGGTGGAGACACCGGAGCCCTGATGCAGTGGCCTGGCCCAGGCTGTCTTGGTGGAGA	.	PASS	RC=3.10;RPL=48;RAL=149;RCP=GGAGACACTGGAGCCCTGATGCAGTGGCCTGGCCCAGGCTGTCCTGGT;ALGNURL=http://orca.bu.edu/vntrview/index.php?db=VNTRPIPE_NA19240_ERX283215&ref=-175517743&isref=1&istab=1&ispng=1&rank=3	GT:SP:CGL	0/1:6,4:0,-1
chr11	68854248	td175517835	TGGCTGCTGGGGCCTTGGGGAGTGCTCCTGACATCTGGGCTGCTGGGGCCTTGGGGGGTGCTCCTGACATCTGGGCTGCTGGGGCCTTGGGGGGTGCTCCTGACATCTGGGCTGTGGGG	TGGCTGCTGGGGCCTTGGGGAGTGCTCCTGACATCTGGGCTGCTGGGGCCTTGGGGGGTGCTCCTGACATCTGGGCTGCTGGGGCCTTGTGGGGTGCTCCTGACATCTGGGCTGCTGGGGCCTTGGGGGGTGCTCCTGACATCTGGGCTGTGGGG	.	PASS	RC=3.31;RPL=36;RAL=118;RCP=GGCTGCTGGGGCCTTGGGGGGTGCTCCTGACATCTG;ALGNURL=http://orca.bu.edu/vntrview/index.php?db=VNTRPIPE_NA19240_ERX283215&ref=-175517835&isref=1&istab=1&ispng=1&rank=3	GT:SP:CGL	1/1:6:1
chr11	68859844	td175517838	TAATCGGCTAAGGGGAGAGAGCCCGGGAGCCCCGCACACCGGCGCAAGGGCGAATCTACTAAGGGGAGAGAGCCCGGGAGCCCCGCACACCGGCGCAAGGGGCGGATCGGCTAAGGGGAGAGAGCCCGGGAGCCCTGCACA	TGCAGGAGCTAATCGGCTAAGGGGAGAGAGCCCGGAAGCCACGCACACCGGCGCAAGGGGCGGATAGGCTAAGGGGAGAGAGCCCGGGAGCCCCGCACACCGGCGCAAGGGCGAAGCTACTAAGGGGAGAGAGCCCGGGAGCCCCGCACACCGGCGCAAGGGGCGGATCGGCCAAGGGGAGAGAGCCCGGGAGCCCG	.	PASS	RC=2.71;RPL=52;RAL=140;RCP=AATCGGCTAAGGGGAGAGAGCCCGGGAGCCCCGCACACCGGCGCAAGGGGCG;ALGNURL=http://orca.bu.edu/vntrview/index.php?db=VNTRPIPE_NA19240_ERX283215&ref=-175517838&isref=1&istab=1&ispng=1&rank=3	GT:SP:CGL	1/1:2:1
chr11	68860933	td175517839	ATCAGTGATGAGGTTACTTCAACACAAGACAGCCTGAAGCCTGTGGTCCAGTCAGTGCTGAGATTACTTCAACACAAGACTCCCAGAAGCCTATGGTCTGGTCAGTGCTGAGATTACTTCAACACAAGACGCCCAGAAGCCTATGGTCCGGTCAGTGCTGAGATTACTTCAACACAAGACGGCCAGAAGCTTATGGTCTGGTTAGTGCTGAGATTACTTCAACACAAGATGGCCAGAAGCCTATGGTCC	ATCAGTGATGAGGTTACTTCAACACAAGACAGCCTGAAGCCTGTGGTCCAGTCAGTGCTGAGATTACTTCAACACAAGACGCCCAGAAGCCTATGGTCCGGTCAGTGCTGAGATTACTTCAACACAAGACGGCCAGAAGCTTATGGTCTGGTTAGTGCTGAGATTACTTCAACACAAGATGGCCAGAAGCCTATGGTCC	.	PASS	RC=4.96;RPL=50;RAL=248;RCP=TCAGTGCTGAGATTACTTCAACACAAGACGGCCAGAAGCCTATGGTCCGG;ALGNURL=http://orca.bu.edu/vntrview/index.php?db=VNTRPIPE_NA19240_ERX283215&ref=-175517839&isref=1&istab=1&ispng=1&rank=3	GT:SP:CGL	1/1:2:-1
chr11	68922034	td175517867	TGCATCCCCAGATCCATCCTCAGAGGCCCGGGGCTGGGAGCATCCCCGGATCCATCCTCAGAGGCCCGGGGCTGGGAGCATCCCCGGATCCATCCTCAGAGGCCCGGGGCTGGGAGC	TGCATCCCCAGATCCATCCTCAGAGGCCCGGGGCTGGGAGCATCCCCGGATCCATCCTCAGAGGCCCGGGGCTGGGAGC	.	PASS	RC=3.05;RPL=38;RAL=116;RCP=GCATCCCCGGATCCATCCTCAGAGGCCCGGGGCTGGGA;ALGNURL=http://orca.bu.edu/vntrview/index.php?db=VNTRPIPE_NA19240_ERX283215&ref=-175517867&isref=1&istab=1&ispng=1&rank=3	GT:SP:CGL	0/1:5,11:0,-1
chr11	69191574	td175517995	TGCCTTCACCCTCTCGCCTTCACCCTCTCGCCTTCACCCTCTCGCCTTCACCCT	TGCCTTCACCCTCTCGCCTTCACCCTCTCGCCTTCACCC	.	PASS	RC=3.79;RPL=14;RAL=53;RCP=GCCTTCACCCTCTC;ALGNURL=http://orca.bu.edu/vntrview/index.php?db=VNTRPIPE_NA19240_ERX283215&ref=-175517995&isref=1&istab=1&ispng=1&rank=3	GT:SP:CGL	0/1:9,18:0,-1
chr11	70198818	td175518562	AGCGTGTGGAGGGGTGCGGAGGGCGGCGTGTGGAGGGGTGGGAGGGCGGCGTGTGGAGGTGTCGGAGGGCGGCGTGTGGAGGGGTGGGAGGGCGGCGTGTGGAGGTGTCGGAGGGCGGCGTGTGGAGGGATGAGGAGGGCAGCG	AGCGTGTGGAGGGGTGCGGAGGGCGGCGTGTGGAGGGGTGGGAGGGCGGCGTGTGGAGGGGTCGGAGGGCGGCGTGTGGAGGGATGAGGAGGGCAGCG	.	PASS	RC=6.12;RPL=23;RAL=143;RCP=GCGTGTGGAGGGGTGGGAGGGCG;ALGNURL=http://orca.bu.edu/vntrview/index.php?db=VNTRPIPE_NA19240_ERX283215&ref=-175518562&isref=1&istab=1&ispng=1&rank=3	GT:SP:CGL	1/1:8:-2
chr11	70455885	td175518664	GTATATGTATATAGATATACATAATATATCTATATTGTATATTCCATAATATA	GTATATGTATATAGATATACATAATATATCTATATTGTATATTGTATATGTATATAGATATACATAATATATCTATATTGTATATTCCATAATATA	.	PASS	RC=2.16;RPL=25;RAL=52;RCP=TATATCTATATAGTATATTACATAA;ALGNURL=http://orca.bu.edu/vntrview/index.php?db=VNTRPIPE_NA19240_ERX283215&ref=-175518664&isref=1&istab=1&ispng=1&rank=3	GT:SP:CGL	0/1:17,8:0,2
chr11	70857338	td175518906	AAAGATGAAGCCACACCCCTTCCTCTGCACACGAAGCTCCCCTTTACAGACAAGATGAAGCCACACCCCTTCCTCTGCACACGAAGCTCCCCTTTACAGACAAGATGAAGCCACACCCCTTCCTCTGCACACGAAGCTCCCCTTTACAGACA	AAAGATGAAGCCGCCCCCCTTCCTCCGCCCGCGAAGCTCCCCTTTACAGACAAGATGAAGCCACACCCCTTCCTCTGCACACGAAGCTCCCCTTCACAGACAAGATGAAGCCACACCCCTTCCTCTGCACATGAAGCTCCCCTTTACAGACAAGATGAAGCCACCCCCCTTCCTCTGCACACGAAGCTCCCCTTTACAGACA	.	PASS	RC=3.02;RPL=50;RAL=151;RCP=AAGATGAAGCCACACCCCTTCCTCTGCACACGAAGCTCCCCTTTACAGAC;ALGNURL=http://orca.bu.edu/vntrview/index.php?db=VNTRPIPE_NA19240_ERX283215&ref=-175518906&isref=1&istab=1&ispng=1&rank=3	GT:SP:CGL	0/1:4,2:0,1
chr11	71081491	td175519013	ACAGTGCTCCTTGGCTCACTACTCCTTAGTGCAGTACTTCTTGGCTCAGTACTCCTTGGCACAGTACTCCTTGGCTCAGTACTCCTTGGCACAGTACTCCTTGGTGCAGTACTGTTTGGCACAGTACTTTTTGGCTCAGTACTCCTTGGCTCAGT	ACAGTGCTCCTTGGCTCACTACTCCTTAGTGCAGTACTTCTTGGCTCAGTACTCCTTGGCACAGTACTCCTTGGCACAGTACTCCTTGGCTCAGTCCTCCTTGGCACAGTACTCCTTGGTGCAGTACTGTTTGGCACAGTACTTTTTGGCTCAGTACTCCTTGGCTCAGT	.	PASS	RC=10.27;RPL=15;RAL=154;RCP=CAGTACTCCTTGGCT;ALGNURL=http://orca.bu.edu/vntrview/index.php?db=VNTRPIPE_NA19240_ERX283215&ref=-175519013&isref=1&istab=1&ispng=1&rank=3	GT:SP:CGL	0/1:5,2:0,1
chr11	71249117	td175519128	TGCTCTGGAGGCTGTGGCTCCGGCTGTGGGGGCTGCGGCTCTGGCTGTGGGGGATGTGGCTCTAGCTG	TGCTCTGGAGGCTGTGGCTCCGGCTGTGGGGGCTGTGGCTCCGGCTGTGGGGGCTGCGGCTCTGGCTGTGGGGGATGTGGCTCT	.	SC	RC=3.19;RPL=21;RAL=67;RCP=GCTGTGGGGGCTGTGGCTCTG;ALGNURL=http://orca.bu.edu/vntrview/index.php?db=VNTRPIPE_NA19240_ERX283215&ref=-175519128&isref=1&istab=1&ispng=1&rank=3	GT:SP:CGL	0/1:10,8:0,1
chr11	71822151	td175519440	GGAGGTCTCTGTCTGTGCTGAGGTCTCTGTGCTGTGCT	GGAGGTCTCTGTCTGTGCTGGGGTCTCTGTCTATGCTGAGGTCTCTGTGCTGTGCT	.	PASS	RC=2.00;RPL=19;RAL=37;RCP=GAGGTCTCTGTGCTGTGCT;ALGNURL=http://orca.bu.edu/vntrview/index.php?db=VNTRPIPE_NA19240_ERX283215&ref=-175519440&isref=1&istab=1&ispng=1&rank=3	GT:SP:CGL	0/1:16,18:0,1
chr11	71912801	td175519489	TATACGTATGTACACGTATACATATGTATGTATACATACATACATACGTATAAGTATACATATGTATGTATACATACATACATACGTATAAGTATACATATGTATGTAT	TATACACGTATATGTATAAGTATACATATGTATGTATACATACATACATACGTATAAGTATACATATGTATGTAT	.	PASS	RC=2.84;RPL=38;RAL=108;RCP=ATACATACGTATAAGTATACATATGTATGTATACATAC;ALGNURL=http://orca.bu.edu/vntrview/index.php?db=VNTRPIPE_NA19240_ERX283215&ref=-175519489&isref=1&istab=1&ispng=1&rank=3	GT:SP:CGL	0/1:10,2:0,-1
chr11	73053126	td175519901	GGGGTGCACAGTCTAGGTACGGGAGCACAGTCTAGGGGTGGGAGCACAGTCTAGGGATGGGAGCACAGTCTAGGGGTGGGAGCACAGTCTAGGGGTGGGAGCACAGTCTAGGAGTGGGAGCACAGTCTAGGGGTGGG	GGGGTGCACAGTCTAGGTACGGGAGCACAGTCTAGGGGTGGGAGCACAGTCTAGGGATGGGAGCACAGTCTAGGGGTGGGAGCACAGTCTAGGAGTGGGAGCACAGTCTAGGGGTGGG	.	PASS	RC=7.16;RPL=19;RAL=136;RCP=GGGAGCACAGTCTAGGGGT;ALGNURL=http://orca.bu.edu/vntrview/index.php?db=VNTRPIPE_NA19240_ERX283215&ref=-175519901&isref=1&istab=1&ispng=1&rank=3	GT:SP:CGL	0/1:3,5:0,-1
chr11	73309562	td175519993	GTCTCTCCCTCTCTCCCTCTCTCCCTCTCTCCCTCTC	GTCTCTCCCTCTCTCCCTCTCTCCCTCTCTCCCTCTCTCCCTCTC	.	PASS	RC=4.50;RPL=8;RAL=36;RCP=TCTCTCCC;ALGNURL=http://orca.bu.edu/vntrview/index.php?db=VNTRPIPE_NA19240_ERX283215&ref=-175519993&isref=1&istab=1&ispng=1&rank=3	GT:SP:CGL	0/1:8,8:0,1
chr11	73486261	td175520098	TCCGCCCGGCAGCCGCCCCGTCTGGGAGGGAGGTGGGGGGCAGCCCCCGCCCGGCCAGCTGCCCCGTCAGGGAGGGAGGTGGGGGGCAGCCCCCGCCCGGCCAGCTGCCCCGTCAGGGAGGGAGGTGGGGGGCAGCCCCTGCCCGGCCAGCCGCCCCGTCCGGGAGG	TCCGCCCGGCAGCCGCCCCCTCCAGGAGGTGGGGGGCAGCCCCTGCCCGGCCAGCCGCCCAGTCCGGGAGGGAGGTGGGGGGCAGCCCCCGCCCGGCAGCCGCCCCATCTGGGAGG	.	SC	RC=3.63;RPL=46;RAL=166;RCP=CCGCCCGGCCAGCCGCCCCGTCAGGGAGGGAGGTGGGGGGCAGCCC;ALGNURL=http://orca.bu.edu/vntrview/index.php?db=VNTRPIPE_NA19240_ERX283215&ref=-175520098&isref=1&istab=1&ispng=1&rank=3	GT:SP:CGL	0/1:5,4:0,-1
chr11	73828093	td175520282	GTATATATATATGAATATATATATATGAATATATATATGAATATATATATATGAATATATATATATGAATATATATATATGAATATATATATATGAATATATATATATGAATATATATATATGAATATATATATATGAATATATATATATGAATATATATATATGAATATATATATATGAATATATATATATGA	GTATATATATATGAATATATATATATGAATATATATATATGAATATATATATATGAATATATATATATATGAATATATATATATGA,GTATATATATATGAATATATATATATGAATATATATATATGAATATATATATATATGAATATATATATGAATATATATATATGAATATATATATATGAATATATATATATGAATATATATATATGAATGTATATATATGAATATATATATATGAATATATATATATGAATATATATATATGA	.	PASS	RC=13.93;RPL=14;RAL=193;RCP=TATATATATATGAA;ALGNURL=http://orca.bu.edu/vntrview/index.php?db=VNTRPIPE_NA19240_ERX283215&ref=-175520282&isref=1&istab=1&ispng=1&rank=3	GT:SP:CGL	1/2:15,4:-8,-1
chr11	74275277	td175520459	GAAGCATCTAATTTAAAAGCATCTAATTTAAAAGCATCTAATTTAA	GAAGCATCTAATTTAAAAGCATCTAATTTAA	.	PASS	RC=3.00;RPL=15;RAL=45;RCP=AAGCATCTAATTTAA;ALGNURL=http://orca.bu.edu/vntrview/index.php?db=VNTRPIPE_NA19240_ERX283215&ref=-175520459&isref=1&istab=1&ispng=1&rank=3	GT:SP:CGL	1/1:52:-1
chr11	75121073	td175520730	CCCTCACCTCCCGGACGGGGCGGCTGGCCAGGCGGGGGGCTGACCCCCCCCTCCCCCCTCCCGGACTGGGCGGCTGGCCGGGCGGGGGGCTGACCCCACACCTCCCTCCCGGACGGGGCGGCTGGCCGGGCGGGGGGCTGACCCCCCCACCTCCCTCCTGGACGGGGCGACTGGCCGGGCGG	CCCCACCGCCCGGACGGGGCGGCTGGCCCGGCTGGGGGCTGACCCCCCCTCCCCCCTCCCGGACTGGGCGGCTGGCCGGGCGGGGGGCTGACCCCCCCACCTCCCTCCCGGACGGGGCAGCTGGCCGGGCGG	.	SC	RC=3.67;RPL=49;RAL=181;RCP=CCTCCCTCCCGGACGGGGCGGCTGGCCGGGCGGGGGGCTGACCCCCCCA;ALGNURL=http://orca.bu.edu/vntrview/index.php?db=VNTRPIPE_NA19240_ERX283215&ref=-175520730&isref=1&istab=1&ispng=1&rank=3	GT:SP:CGL	0/1:2,2:0,-1
chr11	77631196	td175521689	TATATATATACACATATATATACATATACATATACACATATATATACATATATATACACACATATATATACACATATACATACATATATACATATATATACATATATACATATATACACATATATATACACATATATATA	TATATATATACACATATATATACATATACATATACACATATATATACATATATATACACACATATATATACACATATATATACACATATATATACACACATATATACACATATACATACATATATACATATATATACATATATATACATATATATACACATATATATACACATATATATA,TATATATATACACATATATATACATATACATATACACATATATATACATATATATACACACATATATATACACATATATACACATATATATACACATATATATACACATATACATACATATATACATATATATACATATATACATATATATACATATATATACACATATATATACACATATATATA	.	PASS	RC=11.75;RPL=12;RAL=139;RCP=ATATATATACAC;ALGNURL=http://orca.bu.edu/vntrview/index.php?db=VNTRPIPE_NA19240_ERX283215&ref=-175521689&isref=1&istab=1&ispng=1&rank=3	GT:SP:CGL	1/2:3,5:3,4
chr11	81893193	td175523204	GAGCCCCTCCGCCTGGCAGCCACCCCATCTGGGAGGGAGGTGGGGGGGTCAGCCCCCCTCCCGGCCAGCCACCCCGCCCGTGAGGGAGGTGGGGGGTCAGCCCCCCGCCCGGCCAGCCGCCCCGTCCGGGAGGTGAGG	GAGCCCCTCCGCCCGGCAGCCACCCCGTCCGGGAGGGAGGTGGGGGGGTCAGCCCCCCGCCCGGCCAGCCGCCCCGTCCGGGAGGTGAGGGG	.	SC	RC=2.80;RPL=49;RAL=137;RCP=AGCCCCCCGCCCGGCCAGCCACCCCGTCCGGGAGGGAGGTGGGGGGGTC;ALGNURL=http://orca.bu.edu/vntrview/index.php?db=VNTRPIPE_NA19240_ERX283215&ref=-175523204&isref=1&istab=1&ispng=1&rank=3	GT:SP:CGL	0/1:7,2:0,-1
chr11	82127487	td175523289	GTATACACACATATATGTGTATACACATATATGTGTATACACATATATGTGTATACACACATATATACACATATATGTGTATACACACATATATACACATATATGTGTATACACACATATATACACATATATGTGTATACACACATATATACACGCATATGTGTATATATACATACATATACATATATGCGTATATATACATATACACA	GTATATACACATATATGTGTATACACACATATATACACATATATGTGTATACACACATATATACACATATATGTGTATACACACATATATACACATATATGTGTATACACACATATATACACGCATATGTGTATATATACATACATATACATATATGCGTATATATACATATACACA	.	PASS	RC=7.38;RPL=28;RAL=208;RCP=TATATACACATATATGTGTATACACACA;ALGNURL=http://orca.bu.edu/vntrview/index.php?db=VNTRPIPE_NA19240_ERX283215&ref=-175523289&isref=1&istab=1&ispng=1&rank=3	GT:SP:CGL	1/1:3:-1
chr11	82373366	td175523398	AATATATATATATACACATACATATATATATATATATATACACATATATATATACACACATATATATATATATACACATA	AATATATATATATACACATACATATATATATATATATATATATATATATATATATATATACACATATATATATACACACACATATATATATATACATACACA	.	PASS	RC=3.95;RPL=20;RAL=79;RCP=ATATATATATATACACATAC;ALGNURL=http://orca.bu.edu/vntrview/index.php?db=VNTRPIPE_NA19240_ERX283215&ref=-175523398&isref=1&istab=1&ispng=1&rank=3	GT:SP:CGL	1/1:6:1
chr11	82844620	td175523575	GGCCAGCCGCCCCGTCCGGGAGGTGAGGGGCGCCTCTGCCCGGCCGCCCCTACTGGGAAGTGAGGAGCCCCTCTGCCAGGCC	GGCCCGCCGCCCCATCCGGGAAGGGGGGGGCGCCCCTGCGCGGCCGCCCCGCCTGGGAAGTGAGGAGCCCCTCTGCCCGGCCCGCCGCCCCGTCCGGGAGGTGAGGGGTGCCTCTGCCCGGCCGCCCCTACTGGGAAATGAGGAGCCCCTCTGCCCGGCC	.	SC	RC=2.22;RPL=37;RAL=81;RCP=GCCAGGCCGCCCCGACCGGGAAGTGAGGAGCCCCTCT;ALGNURL=http://orca.bu.edu/vntrview/index.php?db=VNTRPIPE_NA19240_ERX283215&ref=-175523575&isref=1&istab=1&ispng=1&rank=3	GT:SP:CGL	0/1:30,2:0,2
chr11	83420284	td175523806	GTGTGTGTGTATATGTGTGTATATATGTATGTATATAT	GTGTGTGTGTGTGTGTGTGTGTATATGTGTGTATATATGTACGTATATAT	.	PASS	RC=3.08;RPL=12;RAL=37;RCP=TGTGTGTATATA;ALGNURL=http://orca.bu.edu/vntrview/index.php?db=VNTRPIPE_NA19240_ERX283215&ref=-175523806&isref=1&istab=1&ispng=1&rank=3	GT:SP:CGL	0/1:28,7:0,1
chr11	86099216	td175524756	CTCCCTCCCTCCCTCCTTTCCTCCTTCCCTCCTTCCCTCCTTCCTTCCTTCCTTCCTTCC	CTCCCTCCCTCCCTCCTTTCCTCCTTCCCTCCTTCCCTCCTTCCTTCCTCCCTTCCTTCCTTCCTTC	.	PASS	RC=7.38;RPL=8;RAL=59;RCP=TCCCTCCT;ALGNURL=http://orca.bu.edu/vntrview/index.php?db=VNTRPIPE_NA19240_ERX283215&ref=-175524756&isref=1&istab=1&ispng=1&rank=3	GT:SP:CGL	0/1:15,16:0,1
chr11	86445717	td175524854	ATATATATATACACAATATACATATATATTATATATATATACAATATACATATATATTATATATATATACAATATACATATATATTATATATATATACAATATACATATATATTATATATATATACAATATACATATATATTATATATATATACAATATACATATATATTATATATATA	AAGACTCTCTCTCTATATATATATATACACAATATACATATATATTATATATATATACAATATACATATATATTATATATATATACAATATACATATATATTATATATATATACAATATACATATATATTATA	.	PASS	RC=6.36;RPL=28;RAL=178;RCP=TATATATATATACAATATACATATATAT;ALGNURL=http://orca.bu.edu/vntrview/index.php?db=VNTRPIPE_NA19240_ERX283215&ref=-175524854&isref=1&istab=1&ispng=1&rank=3	GT:SP:CGL	1/1:25:-2
chr11	89219688	td175525884	ATATATATGTGTATATATACATATATGTGTGTATATATGTGTATATATACATATATATGTGTGTATATATGTGTATATATACATATATATGTGTGTATATATGTGTATATATACATATATATGTGTGTATATATGTGTATATATACATATATATGTGTGTATATATGTGTATATATACATATATGTGTGTATATATGTGTATATATATGTATAT	ATATATATGTGTATATATACATATATGTGTGTATATATGTGTATATATACATATATATGTATGTGTATATATGTGTATATATACATATATGTGTGTATATATGTGTATATATACATATATATGTGTGTATATATGTGTATATATACATATATATGTGTGTATATATGTGTATATATATGTATAT	.	PASS	RC=6.78;RPL=32;RAL=213;RCP=TATATATGTGTATATATACATATATATGTGTG;ALGNURL=http://orca.bu.edu/vntrview/index.php?db=VNTRPIPE_NA19240_ERX283215&ref=-175525884&isref=1&istab=1&ispng=1&rank=3	GT:SP:CGL	1/1:3:-1
chr11	89598503	td175526047	GCCTCCAGGACGCCCTCCTCCAGGACGCCCTCCTCCAGGACGCTCTCC	GCCTCCAGGACGCCCTCCTCCAGGACGCCCTCCTCCAGGACGCCCTCCTCCAGGACGCTCTCC,GCCTCCAGGACGCCCTCCTCCAGGACGCCCTCCTCCAGGACGCCCTCCTCCAGGACGCCCTCCTCCAGGACGCTCTCC,GCCTCCAGGACGCCCTCCTCCAGGACGCCCTCCTCCAGGACGCCCTCCTCCAGGACGCCCTCCTCCAGGACGCCCTCCTCCAGGACGCTCTCC	.	SC	RC=3.13;RPL=15;RAL=47;RCP=CCTCCAGGACGCCCT;ALGNURL=http://orca.bu.edu/vntrview/index.php?db=VNTRPIPE_NA19240_ERX283215&ref=-175526047&isref=1&istab=1&ispng=1&rank=3	GT:SP:CGL	0/1/2/3:17,6,4,2:0,1,2,3
chr11	93346980	td175527369	AATAAATTCATTATTTTTAATTTATTGATGAATTTATTAATAAATTCATTATTTTTAATTTATTGATAAATTAATTTTTAAATTTATTA	ATGAATTTATTGATTAATAAATTAATGAATTTATTGATCAATAAATTCATTAATGAGTTTATTGATTAATAAATTAATGAATTTATTGATGAATTTATTAATAAATTCATTATTTTTAATTTATTGATGAATTTATTAATAAATTCATTATTTTTAATTTATTGATAAATTAATTTTTAAATTTATT	.	PASS	RC=2.32;RPL=38;RAL=88;RCP=ATAAATTCATTATTTTTAATTTATTGATAAATTAATTA;ALGNURL=http://orca.bu.edu/vntrview/index.php?db=VNTRPIPE_NA19240_ERX283215&ref=-175527369&isref=1&istab=1&ispng=1&rank=3	GT:SP:CGL	0/1:5,2:0,2
chr11	97026002	td175528444	CACATATATTTAGAATAAATATGTATTTAATACATACATTTAGAATAAATATGTATTTAATACATATATTTAGAATAAATATGTATTGAATACA	CACATATATTTAGAATAAATATGTATTTAATACATTTAGAATAAATATGTATTTAATACATATATTTAGAATAAATATGTATTTAATACATATATTTAGAATAAATATGTATTGAATACA	.	PASS	RC=3.10;RPL=30;RAL=93;RCP=ACATATATTTAGAATAAATATGTATTTAAT;ALGNURL=http://orca.bu.edu/vntrview/index.php?db=VNTRPIPE_NA19240_ERX283215&ref=-175528444&isref=1&istab=1&ispng=1&rank=3	GT:SP:CGL	0/1:17,11:0,1
chr11	97911176	td175528755	ATCTAATAGGAGTCTAATAGGAGAGTCTAATAGGAGTCTAATAGGAGAGTCTAATAGGAGAG	ATCTAATAGGAGTCTAATAGGAGAGTCTAATAGGAGTCTAATAGGAGAGTCTAATAGGAGAGTCTAATAGGAGAG	.	PASS	RC=5.00;RPL=13;RAL=61;RCP=TCTAATAGGAGAG;ALGNURL=http://orca.bu.edu/vntrview/index.php?db=VNTRPIPE_NA19240_ERX283215&ref=-175528755&isref=1&istab=1&ispng=1&rank=3	GT:SP:CGL	1/1:28:1
chr11	99230310	td175529302	TTATTATATATGAAAAAATATATTATATATGAATAAATATATTTATTTATATAAATATATT	TTATTATATATGAAAAAATATATTATATATGAATAAATATATT	.	PASS	RC=3.21;RPL=19;RAL=60;RCP=TATTATATATGAATAAATA;ALGNURL=http://orca.bu.edu/vntrview/index.php?db=VNTRPIPE_NA19240_ERX283215&ref=-175529302&isref=1&istab=1&ispng=1&rank=3	GT:SP:CGL	1/1:39:-1
chr11	99468962	td175529381	CTTCTTTCCTTCCTTTTTCTTAGCTTTCCTTTTCTTTTCTTTTCTTTTCTTTTCTTTTCTTTTCTTTTCTTTTCTTTTCTTTTCTTTTCTTTTCT	CTTCTTTCCTTCCTTTTTCTTAGCTTTCCTTTTCTTTTCTTTTCTTTTCTTT,CTTCTTTCCTTCCTTTTTCTTAGCTTTCCTTTTCTTTTCTTTTCTTTTCTTTTCT	.	PASS	RC=6.27;RPL=15;RAL=94;RCP=TTCTTTTCTTTTCTT;ALGNURL=http://orca.bu.edu/vntrview/index.php?db=VNTRPIPE_NA19240_ERX283215&ref=-175529381&isref=1&istab=1&ispng=1&rank=3	GT:SP:CGL	1/2:3,5:-3,-2
chr11	100162492	td175529624	AATAAATAAATAAATAAATAAATAAATAAAAAATATAAATAAATAAAAAATTAAAAAAAGGAAAAATAT	AATAAATAAATAAAAAATATAAATAAATAAAAAATTAAAAAAAGGAAAAATAT,AATAAATAAATAAATAAATAAATAAATAAATAAATAAATAAATAAAAAATATAAATAAATAAAAAATTAAAAAAAGGAAAAATAT	.	PASS	RC=4.12;RPL=17;RAL=68;RCP=ATAAATAAATAAAAAAT;ALGNURL=http://orca.bu.edu/vntrview/index.php?db=VNTRPIPE_NA19240_ERX283215&ref=-175529624&isref=1&istab=1&ispng=1&rank=3	GT:SP:CGL	0/1/2:3,16,17:0,-1,1
chr11	100496124	td175529702	GTGTGTATATATGTAATATATGTATATATGTAATATGTGTATATATGTAATATGTGTATATATGTAATATGTGTATATATGTAATATGTGTATATATGTAATATATGTATATATGTAATATGTGTATATATGTAATATGTGTATATATGTAATATGTGTATATATGTAATGTATGTATATATGTAATATATGTATATATGTAATGTATGTATATATGT	GTGTGTATATATGTAATATATGTATATATGTAATATGTGTATATATGTAATATGTGTATATATGTAATATGTGTATATATGTAATATGTGTATATATGTAATGTGTGTATATATGTAATATATGTATATATGTAATGTATGTATATATGT	.	PASS	RC=12.76;RPL=17;RAL=217;RCP=TGTGTATATATGTAATA;ALGNURL=http://orca.bu.edu/vntrview/index.php?db=VNTRPIPE_NA19240_ERX283215&ref=-175529702&isref=1&istab=1&ispng=1&rank=3	GT:SP:CGL	1/1:16:-4
chr11	102114296	td175530273	GGGGAAGGGGGAAGGGAAGGGGGAAGGGAAGGG	GGGGAAGGGGGAAGGGAAGGGGGAAGGGAAGGGGGAAGGGAAGGG	.	PASS	RC=2.67;RPL=12;RAL=32;RCP=GGGAAGGGGGAA;ALGNURL=http://orca.bu.edu/vntrview/index.php?db=VNTRPIPE_NA19240_ERX283215&ref=-175530273&isref=1&istab=1&ispng=1&rank=3	GT:SP:CGL	1/1:9:1
chr11	102699470	td175530472	ATATACATTTATACAAGTATATATACATTTATACACGTATATATGTATATATACATTTTTATACACATATATATGTATATATACATTTTTATACACATATATATGTATATATACACGTTTTTATACACGTATATATGTATATATACACGTTTTTATACACGTATATATGTATATACACGTTTTTATACACGTATATATGTATATACACGTTTTTATACACGTATATATGTATATA	ATATACATTTATACAAGTATATATACATTTATACACGTATATATGTATATATACATTTTTATACACATATATATGTATATATACATTTTATACACATATATATGTATATATACACGTTTTTATACACGTATATATGTATATACACGTTTTTATACACGTATATATGTATATA	.	PASS	RC=7.69;RPL=30;RAL=234;RCP=TATACACGTATATATGTATATATACATTTT;ALGNURL=http://orca.bu.edu/vntrview/index.php?db=VNTRPIPE_NA19240_ERX283215&ref=-175530472&isref=1&istab=1&ispng=1&rank=3	GT:SP:CGL	1/1:15:-2
chr11	104300771	td175531029	GTGTATATATATATATATATCAATTGTATATATATATATATATCAATTGTATATATATATATATATCAATTGCGTATATATATATATATATATATATATATATATATATATAT	GTGTATATATATATATATATCAATTGTATATATATATATATATCAATTGTATATATATATATATAT	.	PASS	RC=4.83;RPL=23;RAL=112;RCP=TGTATATATATATATATATCAAT;ALGNURL=http://orca.bu.edu/vntrview/index.php?db=VNTRPIPE_NA19240_ERX283215&ref=-175531029&isref=1&istab=1&ispng=1&rank=3	GT:SP:CGL	1/1:14:-2
chr11	105416334	td175531492	TATATATATATCCAGAGATATATATATCCAGAGA	TATATATATATCCAGAGATATATATATCCAGAGATATATATATCCAGAGA	.	PASS	RC=2.06;RPL=16;RAL=33;RCP=ATATATATATCCAGAG;ALGNURL=http://orca.bu.edu/vntrview/index.php?db=VNTRPIPE_NA19240_ERX283215&ref=-175531492&isref=1&istab=1&ispng=1&rank=3	GT:SP:CGL	1/1:42:1
chr11	106189006	td175531744	TGGGGAGAGGGGAGAGGGGAGAGGGGAGAGGGAGAG	TGGGGAGAGGGGAGAGGGGAGAGGGGAGAGGGGAGAGGGAGAG	.	SC	RC=5.14;RPL=7;RAL=35;RCP=GGGGAGA;ALGNURL=http://orca.bu.edu/vntrview/index.php?db=VNTRPIPE_NA19240_ERX283215&ref=-175531744&isref=1&istab=1&ispng=1&rank=3	GT:SP:CGL	0/1:15,6:0,1
chr11	106533910	td175531846	CTGAGGTGGTGGGTGGATTAGGTGAGGTGGTGGGTGGATTAGGTGAGGTGGTGGGTGGATTAGGTG	CTGAGGTGGTGGGTGGATTAGGTGAGGTGGTGGGTGGATTAGGTGAGGTGGTGGGTGGATTAGGTGAGGTGGTGGGTGGATTAGGTGAGGTGGTGGGTGGATTAGGTGAGGTGGTGGGTGGATTAGGTGAGGTGGTGGGTGGATTAGGTG	.	PASS	RC=3.10;RPL=21;RAL=65;RCP=TGAGGTGGTGGGTGGATTAGG;ALGNURL=http://orca.bu.edu/vntrview/index.php?db=VNTRPIPE_NA19240_ERX283215&ref=-175531846&isref=1&istab=1&ispng=1&rank=3	GT:SP:CGL	1/1:4:4
chr11	109321835	td175532900	GCCTTTATCTACATGTGCACATGTACACCTTTATCTACATGTGCACATGTACACCTTTATCTACATGTGCACATGTACA	GCCTTTATCTACATGTGCACATGTACACCTTTATCTACATGTGCACATGTACACCTTTATCTACATGTGCACATGTACACCTTTATCTACATGTGCACATGTACA	.	PASS	RC=3.00;RPL=26;RAL=78;RCP=CCTTTATCTACATGTGCACATGTACA;ALGNURL=http://orca.bu.edu/vntrview/index.php?db=VNTRPIPE_NA19240_ERX283215&ref=-175532900&isref=1&istab=1&ispng=1&rank=3	GT:SP:CGL	1/1:23:1
chr11	109942761	td175533095	AATATATATATATATATAAAATACATATATATTATACATATATATAAATAAAATACATATATATTATACATATATATAAATAAAATACATATATATTATACATATATATATATA	ATATATATATATATATATAAAATACATATATATTATACATATATATAAATAAAATACATATATATTATACATATATATAAATAAAATACATATATATTATACATATATATAAATAAAATACATATATATTATACATATATATATATA	.	PASS	RC=3.53;RPL=32;RAL=113;RCP=ATACATATATATAAATAAAATACATATATATT;ALGNURL=http://orca.bu.edu/vntrview/index.php?db=VNTRPIPE_NA19240_ERX283215&ref=-175533095&isref=1&istab=1&ispng=1&rank=3	GT:SP:CGL	0/1:11,6:0,1
chr11	111223688	td175533542	GAGGAAGGAAGGAAGGAAGGAAGGAAGGAAAGAAGGAAGGAAGGAAGGAAGGAAGGAAGGAAGGAAGGAAGGAAGGAAGGAAGGAAGGAAGGAAAGAA	GAGGAAGGAAGGAAGGAAGGAAGGAAGGAAGGAAAGAAGGAAGGAAGGAAGGAAGGAAGGAAGGAAGGAAGGAAGGAAGGAAGGAAGGAAGGAAGGAAGGAAAGAA	.	PASS	RC=12.12;RPL=8;RAL=97;RCP=AGGAAGGA;ALGNURL=http://orca.bu.edu/vntrview/index.php?db=VNTRPIPE_NA19240_ERX283215&ref=-175533542&isref=1&istab=1&ispng=1&rank=3	GT:SP:CGL	0/1:7,5:0,1
chr11	111637117	td175533697	TCCCGCCCCGCGCCCAGGCCCCGCCCCGCGCCCAGGC	TCCCGCCCCGCGCCCAGGCCCCCGCCCGCGCCCAGGCCCCGCCCCCCGCCCCGGCCCCGCCCCGCGCCCCGGC	.	PASS	RC=2.00;RPL=18;RAL=36;RCP=CCCGCCCCGCGCCCAGGC;ALGNURL=http://orca.bu.edu/vntrview/index.php?db=VNTRPIPE_NA19240_ERX283215&ref=-175533697&isref=1&istab=1&ispng=1&rank=3	GT:SP:CGL	1/1:7:2
chr11	113649513	td175534367	ACACACACACACGCACACACACACGCACACACACACGCACA	ACACACACACACGCACACACACACGCACA	.	PASS	RC=3.33;RPL=12;RAL=40;RCP=CACACACACACG;ALGNURL=http://orca.bu.edu/vntrview/index.php?db=VNTRPIPE_NA19240_ERX283215&ref=-175534367&isref=1&istab=1&ispng=1&rank=3	GT:SP:CGL	1/1:39:-1
chr11	115990447	td175535123	ATATTAGCATAGTAAATACTAATAGTATATACTATTAGTATAGTAAATACTAATAGTATATACTAATTAGTATAGTA	ATATTAGCATAGTAAATACTAATAGTATATACTATTAGTATAGTAAATACTAATAGTATATACTATTAGTATAGTAAATACTAATAGTATATACTAATTAGTATAGTA,ATATTAGCATAGTAAATACTAATAGTATATACTATTAGTATAGTAAATACTAATAGTATATACTATTAGTATAGTAAATACTAATAGTATATACTATTAGTATAGTAAATACTAATAGTATATACTAATTAGTATAGTA	.	PASS	RC=2.44;RPL=31;RAL=76;RCP=TATTAGTATAGTAAATACTAATAGTATATAC;ALGNURL=http://orca.bu.edu/vntrview/index.php?db=VNTRPIPE_NA19240_ERX283215&ref=-175535123&isref=1&istab=1&ispng=1&rank=3	GT:SP:CGL	1/2:14,9:1,2
chr11	117097552	td175535547	TGGGAGCTGGGGAGCTGGGGAGCTGGG	TGGGAGCTGGGGAGCTGGGGAGCTGGGGAGCTGGG	.	PASS	RC=3.25;RPL=8;RAL=26;RCP=GGGAGCTG;ALGNURL=http://orca.bu.edu/vntrview/index.php?db=VNTRPIPE_NA19240_ERX283215&ref=-175535547&isref=1&istab=1&ispng=1&rank=3	GT:SP:CGL	1/1:34:1
chr11	117122057	td175535561	CCCTCACCTCCCGGACGGGGCGGCTGGCCGGGCGGGGGGCTGACCCCCCCACCTCCCTCCCGGACGGGGCGGCTGGCCTGGCGGGGGGCTGACCCCCCCACCTCCCTCCCGGACGGGGCGGCTGGCCGGGCGGGGGGCTGACCCCCCCACCTCCCTCCCGGACGGGGCGGCTGGCCGGGCGGGGGGCTGACCCCCCCACCTCCCTCCCGGACGGGGCGGCTGGCCGGG	CCCTCACCTCCCGGACGGGGCGGCTGGCCGGGCGGGGGGCTGACCCCCCCACCTCCCTCCCGGACGGGGCGGCTGGCCTGGCGGGGGGCTGACCCCCCCACCTCCCTCCCGGACGGGGCGGCTGGCCGGGCGGGGGGCTGACCCCGCACCTCCCTCCCGGACGGGGCGGCTGGCCGGG	.	SC	RC=4.62;RPL=49;RAL=227;RCP=CCTCCCTCCCGGACGGGGCGGCTGGCCGGGCGGGGGGCTGACCCCCCCA;ALGNURL=http://orca.bu.edu/vntrview/index.php?db=VNTRPIPE_NA19240_ERX283215&ref=-175535561&isref=1&istab=1&ispng=1&rank=3	GT:SP:CGL	1/1:5:-1
chr11	117427198	td175535671	CAATCTAAATCTTGTCCAGTTAATCTAAATCTTTTCCAGTTAAT	CAATCTAAATCTTGTCCAGTTAATCTAAATCTTTTCCAGTTAATCTAAATCTTTTCCAGTT	.	PASS	RC=2.15;RPL=20;RAL=43;RCP=AATCTAAATCTTGTCCAGTT;ALGNURL=http://orca.bu.edu/vntrview/index.php?db=VNTRPIPE_NA19240_ERX283215&ref=-175535671&isref=1&istab=1&ispng=1&rank=3	GT:SP:CGL	0/1:21,17:0,1
chr11	118226545	td175535976	CGTGTGTATATACGTATATACACAAGTGTGTATATACGTATACACACATATATGTGTGTGTATACGCATACACACATATATGTGTGTGTATACGCATACACACATATA	CAAGTGTGTATATACGTATATACACACATATATGTGTGTATGCGTATACACACATATATGTGTGTGTATACGCATACACACATAT	.	PASS	RC=3.96;RPL=28;RAL=107;RCP=GTGTGTATATACGCATACACACATATAT;ALGNURL=http://orca.bu.edu/vntrview/index.php?db=VNTRPIPE_NA19240_ERX283215&ref=-175535976&isref=1&istab=1&ispng=1&rank=3	GT:SP:CGL	1/1:19:-1
chr11	119135088	td175536422	TTTCTTTTCTTTTCTCTTCTCTTCTCTTCTCTTCTCTTCTCTTCTCTTCTCTTCTCTTCTCTTCTTTCTCTTCTCTTCTCTTCTCTTTTCTTCTTTTCTCTTTTCTTTTCTTTTCTT	TTTCTTTTCTTTTCTCTTCTCTTCTCTTCTCTTCTCTTCTCTTCTCTTCTCTTCTTTCTCTTCTCTTCTCTTCTCTTTTCTTCTTTTCTCTTTTCTTTTCTTTTCTT	.	PASS	RC=11.70;RPL=10;RAL=116;RCP=TTCTCTTCTC;ALGNURL=http://orca.bu.edu/vntrview/index.php?db=VNTRPIPE_NA19240_ERX283215&ref=-175536422&isref=1&istab=1&ispng=1&rank=3	GT:SP:CGL	1/1:7:-1
chr11	121660191	td175537254	ATATGTGTGTGTATGTGTGTGTGTGTGTGTGTGTGTGTGTATAT	ATATGTGTGTGTATGTGTGTGTGTGTGTGTGTAT	.	SC	RC=4.30;RPL=10;RAL=43;RCP=TATGTGTGTG;ALGNURL=http://orca.bu.edu/vntrview/index.php?db=VNTRPIPE_NA19240_ERX283215&ref=-175537254&isref=1&istab=1&ispng=1&rank=3	GT:SP:CGL	1/1:2:-1
chr11	123059113	td175537916	CCTTCCTCCTCCTCTTCCTCCTCCTCTTCCTCCTCCTCTTCCTCCTCTTCTTCCTCCTCCTCCTCCTCTCCTTTCTTCTCCTCT	CCTTCCTCCTCCTCTTCCTCCTCCTCTTCCTCCTCTTCTTCCTCCTCCTCCTCCTCTCCTTTCTTCTCCTCT	.	PASS	RC=7.17;RPL=12;RAL=83;RCP=CTTCCTCCTCCT;ALGNURL=http://orca.bu.edu/vntrview/index.php?db=VNTRPIPE_NA19240_ERX283215&ref=-175537916&isref=1&istab=1&ispng=1&rank=3	GT:SP:CGL	1/1:25:-1
chr11	124702045	td175538547	GCCTCCCTTCCTTTCTTCCTTTCCTTCCTTCCTTTCATCCCTTCCTC	GCCTCCTGAG	.	PASS	RC=2.19;RPL=21;RAL=46;RCP=CCTCCCTTCCTTTCATCCCTT;ALGNURL=http://orca.bu.edu/vntrview/index.php?db=VNTRPIPE_NA19240_ERX283215&ref=-175538547&isref=1&istab=1&ispng=1&rank=3	GT:SP:CGL	0/1:12,3:0,1
chr11	125228976	td175538736	CAAAGGCAGGAAGGTAGACACCATCGGAAAGGCAGGAAGGTGGACACCATCGGAAAGGCAGGAAGGTGGACACCATC	CAAAGGCAGGAAGGTGGACACCATCGGAAAGGCAGGAAGGTGGACACCATCGGAAAGGCAGGAAGGTGGACACCATCGGAAAGGCAGGAAGGTGGACACCATC	.	PASS	RC=2.92;RPL=26;RAL=76;RCP=AAAGGCAGGAAGGTGGACACCATCGG;ALGNURL=http://orca.bu.edu/vntrview/index.php?db=VNTRPIPE_NA19240_ERX283215&ref=-175538736&isref=1&istab=1&ispng=1&rank=3	GT:SP:CGL	0/1:8,5:0,1
chr11	126131045	td175539030	TATGTGAAATGTAAAATGTAAAATGTAAAATGT	TATGTGAAATGTAACATGTAAAATGTAAAATGTAAAATGT	.	PASS	RC=4.57;RPL=7;RAL=32;RCP=ATGTAAA;ALGNURL=http://orca.bu.edu/vntrview/index.php?db=VNTRPIPE_NA19240_ERX283215&ref=-175539030&isref=1&istab=1&ispng=1&rank=3	GT:SP:CGL	0/1:19,16:0,1
chr11	129717299	td175540274	GTTATTTTTTTTTATTTTTTTTTATT	GTTATTTTTTTTTATTTTTTTTTATTTTTTTTTATT	.	SC	RC=2.50;RPL=10;RAL=25;RCP=TTATTTTTTT;ALGNURL=http://orca.bu.edu/vntrview/index.php?db=VNTRPIPE_NA19240_ERX283215&ref=-175540274&isref=1&istab=1&ispng=1&rank=3	GT:SP:CGL	0/1:16,14:0,1
chr11	129914771	td175540363	AGAGGGAGAGGAGGGAGAGGAGGGAGAGGAGGGAGAGGAGGGAGA	AGAGGGAGAGGAGGGAGAGGAGGGAGAGGAGGGAGA	.	SC	RC=4.89;RPL=9;RAL=44;RCP=GAGGGAGAG;ALGNURL=http://orca.bu.edu/vntrview/index.php?db=VNTRPIPE_NA19240_ERX283215&ref=-175540363&isref=1&istab=1&ispng=1&rank=3	GT:SP:CGL	1/1:32:-1
chr11	130301354	td175540515	TTGGCTATGTTAAACCCAGGACCTGGCTATGTTAAACCCAGGACCTGGCTATGTTAAACCCAGGACCTGGCTATGTTAAACCCAGGACCTGGCTATGTTAAACCCAGGACCTGGCTATGTTAAACCCAGGACC	TTGGCTATGTTAAACCCAGGACCTGGCTATGTTAAACCCAGGACCTGGCTATGTTAAACCCAGGACCTGGCTATGTTAAACCCAGGACCTGGCTATGTTAAACCCAGGACC	.	PASS	RC=6.00;RPL=22;RAL=132;RCP=TGGCTATGTTAAACCCAGGACC;ALGNURL=http://orca.bu.edu/vntrview/index.php?db=VNTRPIPE_NA19240_ERX283215&ref=-175540515&isref=1&istab=1&ispng=1&rank=3	GT:SP:CGL	1/1:12:-1
chr11	130430369	td175540576	CGGAGAGCAAACGTGGCAGCCTTGGAGAGCAAACGTGGCAGCCTTGGAGAGCAAACGTGGCAGCCTT	CGGAGAGCAAACGTGGCAGCCTTGGAGAGCAAACGTGGCAGCCTT	.	PASS	RC=3.00;RPL=22;RAL=66;RCP=GGAGAGCAAACGTGGCAGCCTT;ALGNURL=http://orca.bu.edu/vntrview/index.php?db=VNTRPIPE_NA19240_ERX283215&ref=-175540576&isref=1&istab=1&ispng=1&rank=3	GT:SP:CGL	0/1:17,14:0,-1
chr11	131136673	td175540801	AGTGTATATATATACAGTGTATATATATACGTTGTGTATATATATACAGTGTATATATATACGTTGTGTATATATATACAGTGTATATATATACGTTGTGTATATATATAC	AGTGTATATATATACAGTGTATATATATACGTTGTGTATATATATACAGTGTATATATATACGTTGTGTATATATATAC	.	PASS	RC=3.44;RPL=32;RAL=110;RCP=GTGTATATATATACAGTGTATATATATACGTT;ALGNURL=http://orca.bu.edu/vntrview/index.php?db=VNTRPIPE_NA19240_ERX283215&ref=-175540801&isref=1&istab=1&ispng=1&rank=3	GT:SP:CGL	1/1:31:-1
chr11	131469144	td175540909	CATGCCCTGTCTACCCAGTCTCCAGCAGATGCCCTGTCTACCCAGTCTCCGGCAGATGCCCTGTCTACCCAGTCTCCGGCAGATGCCCTGTCTACCCAGTCTCCGGCAGATGCCCTGTCTACCCAGTCTCCGGCAGA	CATGCCCTGTCTACCCAGTCTCCAGCAGATGCCCTGTCTACCCAGTCTCCGGCAGATGCCCTGTCTACCCAGTCTCCGGCAGATGCCCTGTCTACCCAGTCTCCGGCAGATGCCCTGTCTACCCAGTCTCCGGCAGATGCCCTGTCTACCCAGTCTCCGGCAGA	.	PASS	RC=5.04;RPL=27;RAL=136;RCP=ATGCCCTGTCTACCCAGTCTCCGGCAG;ALGNURL=http://orca.bu.edu/vntrview/index.php?db=VNTRPIPE_NA19240_ERX283215&ref=-175540909&isref=1&istab=1&ispng=1&rank=3	GT:SP:CGL	1/1:3:1
chr11	131743432	td175541032	GTATATATATACATATATATATACCGTATATATATACATATATATATACCGTATATATATACATATATATATACCGTATATATATACATATATATATACACATATATATATACACACATATATATACACATATATATATACACACATATATATACACACATATATATA	GTATATATATACATATATATATACCGTATATATATACATATATATATACACATATATATATACACACATATATATACACATATATATATACACACATATATATACACACATATATATA	.	PASS	RC=12.57;RPL=14;RAL=167;RCP=TATATATACACATA;ALGNURL=http://orca.bu.edu/vntrview/index.php?db=VNTRPIPE_NA19240_ERX283215&ref=-175541032&isref=1&istab=1&ispng=1&rank=3	GT:SP:CGL	1/1:14:-4
chr11	132145584	td175541186	TTATATATATATGTATATATATATGTATATATATACGTATATATACGTATATATATATGTGTATATATATATATAT	TTATATATATATGTATATATATATGTATATATATACGTATATATACGTATATATATATGTATATATATACGTATATATACGTATATATATATACGTATATATACGTATATATATATGTGTGTATATATATATGTTATATA	.	PASS	RC=6.42;RPL=12;RAL=75;RCP=TATATATATATG;ALGNURL=http://orca.bu.edu/vntrview/index.php?db=VNTRPIPE_NA19240_ERX283215&ref=-175541186&isref=1&istab=1&ispng=1&rank=3	GT:SP:CGL	0/1:20,5:0,5
chr11	132843741	td175541400	AATAAAGAAAGCACGGAGTGGATCTGGCCTAGCCTACCCCTTACCAAGCATAGAGAAAGCACGGAGTGGATCTGGCCTAGCCTACCCCTTACCAAGCATAGAGAAAGCACGGAGTGGATCTGGTCTAGCCTGCCCCTTACCAAGCA	AATAAAGAAAGCACGGAGTGGATCTGGCCTAGCCTACCCCTTACCAAGCATAGAGAAAGCACGGAGTGGATCTGGTCTAGCCTGCCCCTTACCAAGCA	.	PASS	RC=3.02;RPL=48;RAL=145;RCP=ATAGAGAAAGCACGGAGTGGATCTGGCCTAGCCTACCCCTTACCAAGC;ALGNURL=http://orca.bu.edu/vntrview/index.php?db=VNTRPIPE_NA19240_ERX283215&ref=-175541400&isref=1&istab=1&ispng=1&rank=3	GT:SP:CGL	0/1:4,3:0,-1
chr11	133010577	td175541454	AAAGATGGAAGACGGAAGAAGAAGACGGAAGACGAAGACGGAAGACG	AAAGATGGAAGACGGAAGAAGAAGACGGAAGACGAAGACGGAAGACGGAAGACG	.	PASS	RC=6.86;RPL=7;RAL=46;RCP=AAGACGG;ALGNURL=http://orca.bu.edu/vntrview/index.php?db=VNTRPIPE_NA19240_ERX283215&ref=-175541454&isref=1&istab=1&ispng=1&rank=3	GT:SP:CGL	0/1:7,4:0,1
chr11	133906945	td175541738	CACTCTTCTCGACTCTTCTCGACTCTTCTCCACTCTTCTCGACTCTTCTCCACTCTTCTCGACTCTTCTCCACTCT	CACTTTTCTCGACTCTTCTCGACTCTTCTCCACTCTTCTCGACTCTTCTCCACTCTTCTCGACTCTTCTCCACTCTTCTCGACTCTTCTCCACTCTTCTCGACTCTTCTCCACTCT	.	PASS	RC=7.50;RPL=10;RAL=75;RCP=ACTCTTCTCG;ALGNURL=http://orca.bu.edu/vntrview/index.php?db=VNTRPIPE_NA19240_ERX283215&ref=-175541738&isref=1&istab=1&ispng=1&rank=3	GT:SP:CGL	0/1:6,9:0,4
chr11	134024426	td175541809	CGGGTGGTGCAGCCTCACCCCTCCTGGGTGGTGCAGCCTCGCCCCTCCTGGGTGGTGCAGCCTCGCCCCTCCTGGGTGGTGCAGCCTCGCCCCTCCTGGGTGGTGC	CGGGGGGTGCAGCCTCACCCCTCCTGGGGGGTGCAGCCTCGCCCCTCCCGGGTGGTGCAGCCTCGGCCCTCCTGGGT,CCAGGTGGTGCAGCCTCCCCCCTCCTGGGTGGTGCGGCCTCGCCCCTCCTGGGTGGTGCAGCCTCGCCCCTCCTGGGTGGTGCAGCCTCGCCCCTCCTGGGTGGTGCAGCCTCGCCCCTCCTGGGTGGTG	.	PASS	RC=4.38;RPL=24;RAL=105;RCP=GGGTGGTGCAGCCTCGCCCCTCCT;ALGNURL=http://orca.bu.edu/vntrview/index.php?db=VNTRPIPE_NA19240_ERX283215&ref=-175541809&isref=1&istab=1&ispng=1&rank=3	GT:SP:CGL	1/2:5,6:-1,1
chr11	134211821	td175541877	GCCCACACCGGCTCCTGCCCCGGACTCAGCCACCCAGCACCGGCTCCTGCCCCGGACTCAGCCAC	GCCCACACCGGCTCCTGCCCCGGACTCAGCCGCCCAGCACCGGCTCCTGCCCCGGACTCAGCCACCCAGCACCGGCTCCTGCCCCGGCCTCAGCCAC	.	PASS	RC=2.03;RPL=32;RAL=64;RCP=CCCAGCACCGGCTCCTGCCCCGGACTCAGCCA;ALGNURL=http://orca.bu.edu/vntrview/index.php?db=VNTRPIPE_NA19240_ERX283215&ref=-175541877&isref=1&istab=1&ispng=1&rank=3	GT:SP:CGL	0/1:14,6:0,1
chr11	134298555	td175541923	CCCCTCCTGCTCCCTCCTGCTCCCTCCTGCTCCCTCCTGCTCC	CCCCTCCTGCTCCCTCCTGCTCCGTCCTGCTCC	.	PASS	RC=4.20;RPL=10;RAL=42;RCP=CCCTCCTGCT;ALGNURL=http://orca.bu.edu/vntrview/index.php?db=VNTRPIPE_NA19240_ERX283215&ref=-175541923&isref=1&istab=1&ispng=1&rank=3	GT:SP:CGL	0/1:13,14:0,-1
chr11	134377739	td175541962	ACTCCCCAGCATGCTAACCGCCTTCCTCCCCAGCATGCTAACCGCCTTCCTCCCCAGCATGCTAACCGCCTTCCTCCCCGGCATGCTAACCGCCTTCCTCCCCGGCATGCTAACCGCCTTCCTCCCCGGCATGCTAACCGCCTTCCTCCCTGGCATGCTAACTGCCTT	ACTCCCCAGCATGCTAACCGCCTTCCTCCCCAGCATGCTAACCGCCTTCCTCCCCGGCATGCTAACCGCCTTCCTCCCTGGCATGCTAACTGCCTT	.	PASS	RC=6.96;RPL=24;RAL=167;RCP=CTCCCCGGCATGCTAACCGCCTTC;ALGNURL=http://orca.bu.edu/vntrview/index.php?db=VNTRPIPE_NA19240_ERX283215&ref=-175541962&isref=1&istab=1&ispng=1&rank=3	GT:SP:CGL	1/1:14:-3
chr11	134429070	td175542004	GCGGGGCAGGGAGGCGAGGACGGGGCAGGGAGGCGAGGACGGGGCAGGGAGGCGAGGACGGGGCAGGGAGGCGAGGACGGGGCAGGGAGG	GCGGGGCAGGGAGGCGAGGACGGGGCAGGGAGGCGAGGACGGGGCTGGGAGGCGAGGGCGGGGCAGGGAGGCGAGGACGGGGCAGGGAGGCGGGGATGTGGCAGGGAGG	.	PASS	RC=4.68;RPL=19;RAL=89;RCP=CGGGGCAGGGAGGCGAGGA;ALGNURL=http://orca.bu.edu/vntrview/index.php?db=VNTRPIPE_NA19240_ERX283215&ref=-175542004&isref=1&istab=1&ispng=1&rank=3	GT:SP:CGL	1/1:3:1
chr11	134534230	td175542037	AAGGTCACCCACACGCCGTCCACCGAGGGCAGGTCGCCCACACGCCGTCCACCGAGGGCAGGTCGCCCACTCGCCGTCCACAGAGGGCAGGTCGCCCACACGCCGTCCACCGAGGGCAGGTCGCCCACACGCCGTCCACCGAGGGCAGGTCGCCCACTCGCCGTCCACCGAGGGCAGGTCGCCCACTCGCCGTCCACCGAGGGCAGGTCGCCCACTCGCCGTCCACCGAGGGCAGG	AAGGTCACCCACACGCCGTCCACCGAGGGCAGGTCGCCCACACGCCGTCCACCGAGGGCAGGTCGCCCACTCGCCGTCCACCGAGGGCAGG,AAGGTCACCCACACGCCGTCCACCGAGGGCAGGTCGCCCACACGCCGTCCACCGAGGGCAGGTCGCCCACTCGCCGTCCACCGAGGGCAGGTCGCCCACTCGCCGTCCACCGAGGGCAGG	.	PASS	RC=8.10;RPL=29;RAL=235;RCP=AGGTCGCCCACACGCCGTCCACCGAGGGC;ALGNURL=http://orca.bu.edu/vntrview/index.php?db=VNTRPIPE_NA19240_ERX283215&ref=-175542037&isref=1&istab=1&ispng=1&rank=3	GT:SP:CGL	1/2:11,10:-5,-4
chr11	134605085	td175542057	CAGCGATGGAGAACTGGGGTTCGTGGGCAGAGTGGTGAGCGACGGAGAACTGGGGTTCGTGGGCAGAGTGGTGAGCGACGGAGAACTGGGGTTCGTGGGCAGAGTGGTGAGCGACGCAGAGCTGGGGTTCATGGGCAGAGTGGTGAGCGACGGAGAACTGGGGTTCGTGGGCAGAGTGGTGAGCGACGGAGAGCTGGGGTTCATGGGCAGAGTGGTGAGCGACGGAGAACTGGGGTTCGTGGGCAGAGTGGTGAGCGACGGAGAGCTGGGGTTCGTGGGCAGAGTGGTGAGCGACGCAGAGCTGGGGTTCGTGGGCAGAGTGGTGAGCGACGGAGAACTGGGGTTCGTGAGCAGAGTGGTGAGCGACGGAGAGCTGGGGTTCATGGGCAGAGTGGTGAGCGACGGAGAACTGGGGTTCGTGGGCAGAGTGGTGAGCGACGGAGAACTGGGGTTCGTGGGCAGAGTGGTGAGCGACGGAGAACTGGGGTTCGTGGGCAGAGTGGTGAGTGACGGAGAACTGGGGTTCGTGAGCAGAGTGGTGAGCGACGCAGAGCTGGGGTTCATGGGCAGAGTGGTGAGCGACGGAGAACTGGGGTTCGTGGGCAGAGTGGTGAGCGACGCAGAGCTGGGGTTCGTGGGCAGAGTGGTGAGCGACGGAGAACTGGGGTTCGTGGGCAGAGTGGTGAGCGACGCAGAGCTGGGGTTCATGGGCAGAGTGGTGAGCGACGGAGAACTGGGGTTCGTGGGCAGAGTGGTGAGCGACGGAGAACTGGGGTTCGTGGGCAGAGTGGT	CAGCGATGGAGAACTGGGGTTCGTGGGCAGAGTGGTGAGCGACGCAGAGCTGGGGTTCGTGGGCAGAGTGGTGAGCGACGGAGAACTGGGGTTCGTGGGCAGAGTGGTGAGCGACGCAGAGCTGGGGTTCGTGGGCAGAG	.	PASS	RC=21.97;RPL=36;RAL=791;RCP=AGCGACGGAGAACTGGGGTTCGTGGGCAGAGTGGTG;ALGNURL=http://orca.bu.edu/vntrview/index.php?db=VNTRPIPE_NA19240_ERX283215&ref=-175542057&isref=1&istab=1&ispng=1&rank=3	GT:SP:CGL	1/1:5:-18
chr11	134899454	td175542232	TGTGTGCCGTAACGATGGGGCATAGTCTCACTGCTGATGGTGGCACAGGCATCTGGGATATCACGTAGAGATCCAACCCGTGTGCCGTAGCAATGGGGCTTAGTCTCACTGCTGATGGTGGCACAGGCATCTGGGATATCACGTAGAGATCCAACCCGTGTGCCGTAACAATGGGGCTTAGTCTCACTGCTGATGGTGGCACAGGCATCTGGGGTATCACGTAGAGATCCAACCCCTGT	TGTGTGCCGTAACGATGGGGCATAGTCTCACTGCTGATGGTGGCACAGGCATCTGGGATATCACGTAGAGATCAAACCCGTGTGCCGTAACAATGGGGCTTAGTCTCACTGCTGATGGTGGCACAGGCACCTGGGGCATCACATAGAGATCCAACCCCTGT	.	PASS	RC=3.05;RPL=78;RAL=238;RCP=GTGTGCCGTAACAATGGGGCTTAGTCTCACTGCTGATGGTGGCACAGGCATCTGGGATATCACGTAGAGATCCAACCC;ALGNURL=http://orca.bu.edu/vntrview/index.php?db=VNTRPIPE_NA19240_ERX283215&ref=-175542232&isref=1&istab=1&ispng=1&rank=3	GT:SP:CGL	1/1:6:-1
chr12	154783	td175542283	AGCCAGCCTTCTAGGGAATGGACAGAGAGGCAAGAGCAGGCCAGCCTTCTAGGGAATGGACAGAGAGGCAAGAGCAGGCCAGCCTTCTAGGGAATGGACAGAGAGGCAAGAGCAGGCCAGCCTTCTAGGGAATGGACAGAGAGGCAAGAGCAGGCCAGCCTTCTAGGGAATGGACAGAGAGGCAAGAGCAGGCCAGCCTTCTAGGGAATGGACAGAGAGGCAAGAGCAGGCCAGCCTTCTAGGGAATGGACAGAGAGGCAAGAGCAGGCCAGCCTTCTAGGGAATGGACAGAGAGGCAAGAGCAGGCCAGCCTTCTAGGGAATGGACAGAGAGGCAAGAGCAGGCCAGCCTTCTAGGGAATGGACAGAGAGGCAAGAGCAG	AGCCAGCCTTCTAGGGAATGGACAGAGAGGCAAGAGCAGGCCAGCCTTCTAGGGAATGGACAGAGAGGCAAGAGCAGGCCAGCCTTCTAGGGAATGGACAGAGAGGCAAGAGCAGGCCAGCCTTCTAGGGAATGGACAGAGAGGCAAGAGCAG	.	SC	RC=10.00;RPL=38;RAL=380;RCP=GCCAGCCTTCTAGGGAATGGACAGAGAGGCAAGAGCAG;ALGNURL=http://orca.bu.edu/vntrview/index.php?db=VNTRPIPE_NA19240_ERX283215&ref=-175542283&isref=1&istab=1&ispng=1&rank=3	GT:SP:CGL	1/1:2:-6
chr12	252724	td175542319	CCAGGGCCGTGCTGGGGTGCCAGAGTTCATGCAGGGCAGTGCTGGGGTGCCAGAGTTCATGCAGGGCAGTGCTGGGGTGCCAGCGTTCATGCAGGGCAGTGCTGGGGTGCCAGCGTTCATGCAGGGCAGTGCTGGGGTGCCAGGGTTCATGCAGGGCAGTGCTGGGGTGCCAGGGTTCATG	CCAGGGCCGTGCTGGGGTGCCAGAGTTCATGCAGGGCAGTGCTGGGGTGCCAGGGTTCATGCAGGGCAGTGCTGGGGTGCCAGGGTTCATGCAGGGCAGTGCTGGGGGGCCAGGGTTCATG,CCAGGGCTGTGCTGGGGTGCCAGAGTTCATGCAGGGCAGTGCTGGGGTGCCAGAGTTCATGCAGGGCAGTGCTGGGGTGCCAGCGTTCATGCAGGGCAGTGCTGGGGTGCCAGGGTTCATGCAGGGCAGTGCTGGGGTGCCAGGGTTCATG	.	PASS	RC=6.00;RPL=30;RAL=180;RCP=CAGGGCAGTGCTGGGGTGCCAGAGTTCATG;ALGNURL=http://orca.bu.edu/vntrview/index.php?db=VNTRPIPE_NA19240_ERX283215&ref=-175542319&isref=1&istab=1&ispng=1&rank=3	GT:SP:CGL	1/2:9,7:-2,-1
chr12	301966	td175542345	GGCATCATTCACATCACAGACGGAGACAGGAGGCGATACAAAGGAAGGGAGGGGCTCGGAAGAGCATCATTCACATCACAGACGGAGACAGGAGGCGATACAAAGGAAGGGAGGGGCTCGGAAGAGCATCATTCACATCACAGACGGAGACAGGGGGTGATACAAAGGAAGGGAAGGGCTCAGAAGAG	GGCATCATTCACATCACAGACAGAGACAGGAGGCGATACAAAGGAAGGGAGGGGCTCGGAAGAGCATCATTCACATCACAGACGGAGACAGGGGGTGATACAAAGGAAGGGAGGGGCTCAGAAGAG	.	PASS	RC=3.02;RPL=62;RAL=187;RCP=GCATCATTCACATCACAGACGGAGACAGGAGGCGATACAAAGGAAGGGAGGGGCTCGGAAGA;ALGNURL=http://orca.bu.edu/vntrview/index.php?db=VNTRPIPE_NA19240_ERX283215&ref=-175542345&isref=1&istab=1&ispng=1&rank=3	GT:SP:CGL	1/1:15:-1
chr12	498714	td175542421	ACGGGGCGAGGCGGGGCGAGGCGCAACGAGGCGGGGCGAGGCG	ACGGGGCGAGGCGGGGCGAGGCGGGGCGAGGCGGGGCGAGGCGGAACGAGGCGGGGCGAGGCG	.	PASS	RC=4.20;RPL=10;RAL=42;RCP=CGGGGCGAGG;ALGNURL=http://orca.bu.edu/vntrview/index.php?db=VNTRPIPE_NA19240_ERX283215&ref=-175542421&isref=1&istab=1&ispng=1&rank=3	GT:SP:CGL	1/1:13:2
chr12	656321	td175542498	CGGGCGTTGCTGGGCGTTGCTGGACGTTGCTGG	CGGGCGTTGCTGGGCGTTGCTGGGCGTTGCTGGACGTTGCTGG	.	PASS	RC=3.20;RPL=10;RAL=32;RCP=GGGCGTTGCT;ALGNURL=http://orca.bu.edu/vntrview/index.php?db=VNTRPIPE_NA19240_ERX283215&ref=-175542498&isref=1&istab=1&ispng=1&rank=3	GT:SP:CGL	0/1:17,11:0,1
chr12	694640	td175542531	AGGAAGGGAACGGTTGGAGGGAAGGGAAGGGAACGGTTGGAGGGAAGGGAAGGGAACGGTTGGAGGGAAGGGAAGGGAACGGTTGGAGGGAAGGGA	AGGAAGGGAACGGTTGGAGGGAAGGGAAGGGAAGGGTTGGAGGGAAGGGAAGGGAACGGCTGGAGGGAAGGGA	.	PASS	RC=4.13;RPL=23;RAL=95;RCP=GGAAGGGAACGGTTGGAGGGAAG;ALGNURL=http://orca.bu.edu/vntrview/index.php?db=VNTRPIPE_NA19240_ERX283215&ref=-175542531&isref=1&istab=1&ispng=1&rank=3	GT:SP:CGL	1/1:23:-1
chr12	697314	td175542533	GCGGAAGGAAGGGAAGGGACGGAAGGGACGGAAGGGACGGAAGGGACGGAGGGGACGGAAGGGACGGAGGGGACGGAAGGGACAGAAGGGAGGGAAGGGA	GGTGGAAGGAAGGGAACGTACGGAAGGGACGGAAGGGAGGGAAGGGACGGAAGGGACGGAGGGGACGGAAGGGACAGAAGGGAGGGAAGGG	.	PASS	RC=11.00;RPL=9;RAL=99;RCP=CGGAAGGGA;ALGNURL=http://orca.bu.edu/vntrview/index.php?db=VNTRPIPE_NA19240_ERX283215&ref=-175542533&isref=1&istab=1&ispng=1&rank=3	GT:SP:CGL	0/1:8,10:0,-1
chr12	1041906	td175542707	AGCTCACACATGTACTATGTAAACGTACTAGGTACTGCCCCCGCACGCACCGCGTCAACGTACTAGGTACTGCTCACACACGTACTAGGTAAACGTACTAGGTACTGCTCACACACGTACTAGGTAAACGTACTAGGTACTGCTCACACATGTACTA	AGCTCACACATGTACTATGTAAACGTACTAGGTACTGCCCCCGCACGCACCGCGTCAACGTACTAGGTACTGCTCACACACGTACTAGGTAAACGTACTAGGTACTGCTCACACATGTACTA	.	PASS	RC=4.46;RPL=35;RAL=156;RCP=GCTCACACACGTACTAGGTAAACGTACTAGGTACT;ALGNURL=http://orca.bu.edu/vntrview/index.php?db=VNTRPIPE_NA19240_ERX283215&ref=-175542707&isref=1&istab=1&ispng=1&rank=3	GT:SP:CGL	0/1:6,6:0,-1
chr12	1352519	td175542874	AAGATACTGAGGTGCTATGTAGGGATGTAATGAAACGTGAGAGATACTGAGGTGCTATGTAGGGATGTAATGAAACGTGAGAGATACTGAGGTGCTATGTAGGGATGTAATGAAACGTGAGAGATACTGAGGTCCTACTGTAGGGATGTAATGAAACGTGAGAGAT	AAGATACTGAGGTGCTATGTAGGGATGTAATGAAACGTGAGAGATACTGAGGTGCTATGTAGGGATGTAATGAAACGTGAGAGATACTGAGGTCCTACTGTAGGGATGTAATGAAACGTGAGAGAT	.	PASS	RC=4.10;RPL=40;RAL=165;RCP=AGATACTGAGGTGCTATGTAGGGATGTAATGAAACGTGAG;ALGNURL=http://orca.bu.edu/vntrview/index.php?db=VNTRPIPE_NA19240_ERX283215&ref=-175542874&isref=1&istab=1&ispng=1&rank=3	GT:SP:CGL	0/1:9,13:0,-1
chr12	2220089	td175543246	TCCCGAGAGGCCATACCTGTCTCACCCGAGAGGCCACACCTGTCTCACCCGAGAGGCCACACCTGTCTCACCCGAGAGGCCATACCTGTCT	TCCCGAGAGGCCATACCTGTCTCACCCGAGAGGCCACACCTGTCTCACCCGAGAGGCCACACCTGTCTCACCCGAGAGGCCACACCTGTCTCACCCGAGAGGCCATACCTGTCT	.	PASS	RC=3.91;RPL=23;RAL=90;RCP=CCCGAGAGGCCACACCTGTCTCA;ALGNURL=http://orca.bu.edu/vntrview/index.php?db=VNTRPIPE_NA19240_ERX283215&ref=-175543246&isref=1&istab=1&ispng=1&rank=3	GT:SP:CGL	1/1:27:1
chr12	2776415	td175543405	TTCCTTTTCTCCCTCCCCTCCACCATGGCCACTCCACGCTCCTTTTCTCCCTCCTCTCCACCGTGGCCATTCCGTGCTCCTT	TTCCATTTCTCCCTCCCCTCCACCATGGCCACTCTGTGCTCCTTTTCTCCCTCCTCTCCACCATGGCCACTCTGTGCTCCTTTTCTCCCTCCTCTCCACCATGGCCACTCCACGCTCCTTTTCTCCCTCCTCTCCACCGTGGCCATTCCATGCTCCTT	.	PASS	RC=2.13;RPL=38;RAL=81;RCP=TCCTTTTCTCCCTCCCCTCCACCATGGCCACTCCACGC;ALGNURL=http://orca.bu.edu/vntrview/index.php?db=VNTRPIPE_NA19240_ERX283215&ref=-175543405&isref=1&istab=1&ispng=1&rank=3	GT:SP:CGL	1/1:2:2
chr12	3411599	td175543658	GCACAAGCACACGCACACGCACGCGCACGCACACACACGCACACGCGCAC	GCACAAGCACACGCACACACGCAGACGCACACACACGCACACACGCACGCGCACGCACACACACGCACACGCGCAC	.	PASS	RC=3.06;RPL=16;RAL=49;RCP=CACACGCACACGCACA;ALGNURL=http://orca.bu.edu/vntrview/index.php?db=VNTRPIPE_NA19240_ERX283215&ref=-175543658&isref=1&istab=1&ispng=1&rank=3	GT:SP:CGL	0/1:15,15:0,2
chr12	4162891	td175543924	TTGGTTTTTTGTGTTGCCCTCTGCTCTTTATCTACTTTTCCTTCTGGTTTTTTGTGTTGCCCTCTGCTCTTTATCTACTTTTCCTT	TTTTTTTGTGTTGCCCTCTGCTCTTTATCTACTTTTCCTTCTGGTTTTTTGTGTTGCCCTCTGCTCTTTATCTACTTTTCCTTCTGGTTTTTTGTGTTGCCCTCTGCTCTTTATCTACTTTTCCTT	.	PASS	RC=1.98;RPL=43;RAL=85;RCP=TGGTTTTTTGTGTTGCCCTCTGCTCTTTATCTACTTTTCCTTC;ALGNURL=http://orca.bu.edu/vntrview/index.php?db=VNTRPIPE_NA19240_ERX283215&ref=-175543924&isref=1&istab=1&ispng=1&rank=3	GT:SP:CGL	0/1:18,5:0,1
chr12	6212537	td175544657	TGTGTGTGTATACACGTGTGTGTATACACGTGTGTGTATACACACGTGTGTGTATACACACGTGTGTATA	TGTGTGTGTATACACGTGTGTGTATACACGTGTGTATATACACACGTGTGTGTATACACGTGTGTATATACACACGAGTGTATA	.	PASS	RC=4.81;RPL=14;RAL=69;RCP=GTGTGTGTATACAC;ALGNURL=http://orca.bu.edu/vntrview/index.php?db=VNTRPIPE_NA19240_ERX283215&ref=-175544657&isref=1&istab=1&ispng=1&rank=3	GT:SP:CGL	0/1:14,3:0,1
chr12	6574523	td175544832	AGTATATATATATATAAATGTATATATATGTATATATATATATAAATGTATATATATGTATATATATATATAAATGTATATATATGTATATATACATATGTGTATATATA	AGTATATATATATATAAATGTATATATATGTATATATATATATAAATGTATATATATGTATATATACATATGTGTATATATA	.	PASS	RC=3.96;RPL=28;RAL=109;RCP=GTATATATATATATAAATGTATATATAT;ALGNURL=http://orca.bu.edu/vntrview/index.php?db=VNTRPIPE_NA19240_ERX283215&ref=-175544832&isref=1&istab=1&ispng=1&rank=3	GT:SP:CGL	1/1:17:-1
chr12	6603454	td175544848	GACAGATCCGCAACGGAAGTTGTTAAGCAAATCGCTTAACAGATCCGCAACGGAAGATGTTAAGCAAATCGCTTAACAGATCCGCAACGGAAGATGTTAAGCAAATCGCTTAAC	GACAGATCCGCAACGGAAGTTGTTAAGCAAATCGCTTAACAGATCCGCAACGGAAGATGTTAAGCAAATCGCTTAAC	.	PASS	RC=3.05;RPL=37;RAL=113;RCP=ACAGATCCGCAACGGAAGATGTTAAGCAAATCGCTTA;ALGNURL=http://orca.bu.edu/vntrview/index.php?db=VNTRPIPE_NA19240_ERX283215&ref=-175544848&isref=1&istab=1&ispng=1&rank=3	GT:SP:CGL	0/1:15,9:0,-1
chr12	6915348	td175545016	CATACACAAGTATATACACATATATATACACATA	CACACACACATATACACAAATATATACACATATATATACACATA	.	PASS	RC=2.75;RPL=12;RAL=33;RCP=ATACACATATAT;ALGNURL=http://orca.bu.edu/vntrview/index.php?db=VNTRPIPE_NA19240_ERX283215&ref=-175545016&isref=1&istab=1&ispng=1&rank=3	GT:SP:CGL	0/1:8,2:0,1
chr12	7343108	td175545207	GGCCTCTGAGGCAGTGAGTGTTCTTGAGGTGGAAAGCCCAGGTGCAGCCTCTGAGGCAGTGAGTGTTCTTGAGGTGGAAAGCCCAGGTGCAGCCTCTGAGGCAGTGAGTGTTCTTGAGGTGGAAAGCCCAGGTG	GGCCTCTGAGGCAGTGAGTGTTCTTGAGGTGGAAAGCCCAGGTGCAGCCTCTGAGGCAGTGAGTGTTCTTGAGGTGGAAAGCCCAGGTG	.	PASS	RC=2.96;RPL=45;RAL=133;RCP=GCCTCTGAGGCAGTGAGTGTTCTTGAGGTGGAAAGCCCAGGTGCA;ALGNURL=http://orca.bu.edu/vntrview/index.php?db=VNTRPIPE_NA19240_ERX283215&ref=-175545207&isref=1&istab=1&ispng=1&rank=3	GT:SP:CGL	0/1:5,15:0,-1
chr12	7362181	td175545238	CTGGAGTAATGTGCAGAGTTTGAGCTGAGTCGGTGGAGTAATGTGCAGAGTTTGAGCTGAGTC	CTGGAGTAATGTGCAGAGTTTGAGCTGAGTCGGTGGAGTAATGTGCAGAGTTTGATCTGAGTCGGTGGAGTAATGTGCAGAGTTTGAGCTGAGTC	.	PASS	RC=1.94;RPL=32;RAL=62;RCP=TGGAGTAATGTGCAGAGTTTGAGCTGAGTCGG;ALGNURL=http://orca.bu.edu/vntrview/index.php?db=VNTRPIPE_NA19240_ERX283215&ref=-175545238&isref=1&istab=1&ispng=1&rank=3	GT:SP:CGL	0/1:13,10:0,1
chr12	7532887	td175545310	GTGTGTGTGTGTATACACATATACATACATATATGTATGTATACACGTATACATACATGTATGTGTGTATACGCGTATACATACATGTATGTGTGTATATGCGTATACACACATGTATGTGTGTATA	GTGTGTGTGTGTATACGCGTATACATACATATATGTATGTATACACGTATACATACATGTATGTGTGTATA	.	PASS	RC=4.50;RPL=28;RAL=126;RCP=TGTATGTGTGTATACACGTATACATACA;ALGNURL=http://orca.bu.edu/vntrview/index.php?db=VNTRPIPE_NA19240_ERX283215&ref=-175545310&isref=1&istab=1&ispng=1&rank=3	GT:SP:CGL	0/1:19,10:0,-2
chr12	7743722	td175545404	AGACCGTGGAAAGAGAGGGAGAGGGAGACCGTGGGGAGAGGGAGAGGGAGAGATGCTGACCGTGGAAAGAGAGGGAGAGGGAGACCGTGGGGAGAGGGAGAGGGAGAG	AGGCCGTGGAAAGAGAGGGAGAGGGAGATCGTGGGGAGAGGGAGAGGGAGAGATGCCGACCGCGGAAAGAGAGGGAGAGGGAGACCGTGGGGAGAGGGAGAGGGAGAGATGCTGACCGTGGAAAGAGAGGGAGAGGGAGACCGTGGGGAGAGGGAGAGGGAGA	.	PASS	RC=1.91;RPL=56;RAL=107;RCP=GACCGTGGAAAGAGAGGGAGAGGGAGACCGTGGGGAGAGGGAGAGGGAGAGATGCT;ALGNURL=http://orca.bu.edu/vntrview/index.php?db=VNTRPIPE_NA19240_ERX283215&ref=-175545404&isref=1&istab=1&ispng=1&rank=3	GT:SP:CGL	1/1:3:1
chr12	9591325	td175546305	GGTTTGTGTTTTTTTTTTTTTGTTTTTTTGTTTTTTTTTTTTT	GGTTTGTGTTTTTTTTTTTTTGTTTTTTTT	.	PASS	RC=3.00;RPL=14;RAL=42;RCP=GTTTTTGTTTTTTT;ALGNURL=http://orca.bu.edu/vntrview/index.php?db=VNTRPIPE_NA19240_ERX283215&ref=-175546305&isref=1&istab=1&ispng=1&rank=3	GT:SP:CGL	0/1:4,3:0,-1
chr12	10022449	td175546483	CACACACACAAACACACACAAAGACACACA	CTATTATCTCTCTCTCAAAGACAAATGCGTGCAAAGTCACACGTGTGGGTGTGAGCACACACACAC	.	PASS	RC=2.90;RPL=10;RAL=29;RCP=ACACACACAA;ALGNURL=http://orca.bu.edu/vntrview/index.php?db=VNTRPIPE_NA19240_ERX283215&ref=-175546483&isref=1&istab=1&ispng=1&rank=3	GT:SP:CGL	1/1:47:1
chr12	10341066	td175546634	AAAGGAAAGAAAGAAAGAGAGAGAGGGAAGGAAGGAAGGAAGGAAGGAAGGAAGGAAGGAAGGAAGGAAGGAA	AAAGGAAAGAAAGAAAGAGAGAGAGGGAAGGAAGGAAGAAAGGAAGGAAGGAAGGAAGGAAGGAAGGAAGGAAGGAAGGAAGGAA	.	PASS	RC=5.86;RPL=12;RAL=72;RCP=AAGGAAGGAAGG;ALGNURL=http://orca.bu.edu/vntrview/index.php?db=VNTRPIPE_NA19240_ERX283215&ref=-175546634&isref=1&istab=1&ispng=1&rank=3	GT:SP:CGL	0/1:3,10:0,1
chr12	10894273	td175546866	AGTTTAATAAAACAGCCTCTGTTTAATAAAACAGCCTCTGTT	AGTTTAATAAAACAGCCTCTGTTTAATAAAACAGCCTCTGTTTAATAAAACAGCCTCTGTT	.	PASS	RC=2.16;RPL=19;RAL=41;RCP=GTTTAATAAAACAGCCTCT;ALGNURL=http://orca.bu.edu/vntrview/index.php?db=VNTRPIPE_NA19240_ERX283215&ref=-175546866&isref=1&istab=1&ispng=1&rank=3	GT:SP:CGL	0/1:27,23:0,1
chr12	10973662	td175546888	GATATATATATCTTATACATATATATATCTATCTTATACATATATATATCTTATACATATATATATCTTATACATATATATCTTATACATATATATA	GATATATATATCTTATACATATATATATCTATCTTATACATATATATATCTTATACATATATATATCTTATACATATATATATCTTATACATATATATATCTTATACATATATATATCTATCTTATACATATATATCTTATACATATATATATCTATCTTATACATATATATCTTATACATATATATA	.	PASS	RC=5.62;RPL=17;RAL=96;RCP=ATATATATATCTTATAC;ALGNURL=http://orca.bu.edu/vntrview/index.php?db=VNTRPIPE_NA19240_ERX283215&ref=-175546888&isref=1&istab=1&ispng=1&rank=3	GT:SP:CGL	0/1:12,2:0,4
chr12	11425455	td175547036	TTATATTATATTATATTATACTATATATTATATGATAACATAATATATATTATGTGAT	TTATATTATATTATATTATATTATATTATATTATATTATACTATATATTATATGATAACATAATATATATTATGTGAT	.	PASS	RC=2.59;RPL=22;RAL=57;RCP=TATATTATATGATAACATAATA;ALGNURL=http://orca.bu.edu/vntrview/index.php?db=VNTRPIPE_NA19240_ERX283215&ref=-175547036&isref=1&istab=1&ispng=1&rank=3	GT:SP:CGL	0/1:21,21:0,1
chr12	12630665	td175547514	TGCACGCTGGGCACGCTGGGCACGCTGG	TGCACGCTGGGCACGCTGGGCACGCTGGGCACGCT	.	PASS	RC=3.00;RPL=9;RAL=27;RCP=GCACGCTGG;ALGNURL=http://orca.bu.edu/vntrview/index.php?db=VNTRPIPE_NA19240_ERX283215&ref=-175547514&isref=1&istab=1&ispng=1&rank=3	GT:SP:CGL	0/1:20,30:0,1
chr12	13450280	td175547857	ATATATATATGTGTATATATATGTGTGTGTATATATGTGTGTGTGTGTGTGTGTGTGT	ATATATATATGTGTATATATATGTGTGTGTATATATGTGTGTGTGTGTGTGTGTGTGTGTGTGTGTGTGT	.	PASS	RC=4.07;RPL=14;RAL=57;RCP=TATATATGTGTGTG;ALGNURL=http://orca.bu.edu/vntrview/index.php?db=VNTRPIPE_NA19240_ERX283215&ref=-175547857&isref=1&istab=1&ispng=1&rank=3	GT:SP:CGL	0/1:15,10:0,1
chr12	19384456	td175550015	GTATATATGTACACATATATATGTATATATATTTATATATGTACACATATATATGTATATATATTTATATATGTACACATATATATATATAAATA	GTATATATGTACACATATATATGTATATATATTTATATATGTACACATATATATGTATATATATTTATATATGTACACATATATGTATATATATTTATATATGTACACATATATGTATATATA,GTATATATGTACACATATATATGTATATATATTTATATATGTACACATATATATGTATATATATTTATATATGTACACATATATATGTATATATATTTATATATGTACACATATATATGTATATATATTTATATATGTACACATATATATGTATATATA	.	PASS	RC=2.94;RPL=32;RAL=94;RCP=TATATATGTACACATATATATGTATATATATT;ALGNURL=http://orca.bu.edu/vntrview/index.php?db=VNTRPIPE_NA19240_ERX283215&ref=-175550015&isref=1&istab=1&ispng=1&rank=3	GT:SP:CGL	1/2:10,8:1,2
chr12	19571828	td175550123	ACAGCCTCTGAGCCAGCCTCTGAGCCAACCTCT	AGCCTGGGAGACAGCCTCTGAGCCAGCCTCTGAGCCAGCCTCTGAGCCAACC	.	PASS	RC=2.67;RPL=12;RAL=32;RCP=CAGCCTCTGAGC;ALGNURL=http://orca.bu.edu/vntrview/index.php?db=VNTRPIPE_NA19240_ERX283215&ref=-175550123&isref=1&istab=1&ispng=1&rank=3	GT:SP:CGL	0/1:14,11:0,1
chr12	21123086	td175550768	ATATATATATTTATATAAATATATATGTATATATATTTATATAAATATATATGTAAATATATTTTTATATATA	ATATATATATTTATATAAATATATATGTATATATATTTATATAAATATATATGTATATATATTTATATAAATATATATGTATATATATTTATATAAATATATATGTATATATATTTATATAAATATATATGTATATATTTTTTATATA	.	PASS	RC=2.77;RPL=26;RAL=72;RCP=TATATATATTTATATAAATATATATG;ALGNURL=http://orca.bu.edu/vntrview/index.php?db=VNTRPIPE_NA19240_ERX283215&ref=-175550768&isref=1&istab=1&ispng=1&rank=3	GT:SP:CGL	1/1:9:3
chr12	22505535	td175551254	TATATGTATATAATTATACATTATCTATAATAATATATGTATATAATTACATATTATATATAATATGTATATAATTACATATTATATATAATATGTATATAATTACATATTATATATAATATGTATATAATTACATATTATATATAATATGTATATGATTATACATATACATAAT	TATATGTATATAATTATACATTATCTATAATAATATATGTATATAATTACATATTATCTATAATATATATATAATTACATATTAACTATAATATGTATATAATTACATATTATATATAATATGTATATAATTACATATTATATATAATATGTATATAATTACATATTATATATAATATGTATATGATTATACATATACATAAT	.	PASS	RC=6.06;RPL=28;RAL=174;RCP=ATATGTATATAATTACATATTATATATA;ALGNURL=http://orca.bu.edu/vntrview/index.php?db=VNTRPIPE_NA19240_ERX283215&ref=-175551254&isref=1&istab=1&ispng=1&rank=3	GT:SP:CGL	0/1:2,2:0,1
chr12	23032701	td175551456	AAATATTCTATAGAAATATAGAATATTCTATAGAAATATAGAATATTCTATAGAAATATAGAATATCCTATAGAAATATAGAATATTCTATAGAAAT	AAATATTCTATAGAAATATAGAATATTCTATAGAAATATAGAATATTCTATAGAAATATAGAATATTCTATAGAAATATAGAATATCCTATAGAAATATAGAATATTCTATAGAAAT	.	PASS	RC=4.80;RPL=20;RAL=96;RCP=AATATTCTATAGAAATATAG;ALGNURL=http://orca.bu.edu/vntrview/index.php?db=VNTRPIPE_NA19240_ERX283215&ref=-175551456&isref=1&istab=1&ispng=1&rank=3	GT:SP:CGL	1/1:15:1
chr12	25326863	td175552283	TATATAATCATATATATGGAATACATATATCATATATATGGAATACATATATCATATACATGGAATACATATATCATATACATGGAATACATATCTCATATATTTATGGAATATATATATCATATATAT	TATATAATCATATATATGGAATATATATATCATATATATGGAATACATATATCATATATATGGAATACATATATCATATACATGGAATACATATATCATATACATGGAATACATATCTCATATATTTATGGAATATATATATCATATATAT	.	PASS	RC=5.72;RPL=22;RAL=128;RCP=ATATATCATATATATGGAATAC;ALGNURL=http://orca.bu.edu/vntrview/index.php?db=VNTRPIPE_NA19240_ERX283215&ref=-175552283&isref=1&istab=1&ispng=1&rank=3	GT:SP:CGL	1/1:16:1
chr12	27445271	td175553072	TTCTTGTTTTTAAAGCTAATCTTGTTTTTAAAGCTAATCTTGTTTTTAAAGCTAATCTT	TTCTTGTTTTTAAAGCTAATCTTGTTTTTAAAGCTAATCTT	.	PASS	RC=3.22;RPL=18;RAL=58;RCP=TCTTGTTTTTAAAGCTAA;ALGNURL=http://orca.bu.edu/vntrview/index.php?db=VNTRPIPE_NA19240_ERX283215&ref=-175553072&isref=1&istab=1&ispng=1&rank=3	GT:SP:CGL	0/1:31,26:0,-1
chr12	28251007	td175553316	CATACAGTAATGACAGTATATACAGTATATACAGTAATGACAGTATATACAGTATATACAGTA	CATACAGTAATGACAGTATATACAGTATATACAGTA	.	PASS	RC=6.90;RPL=9;RAL=62;RCP=ATACAGTAT;ALGNURL=http://orca.bu.edu/vntrview/index.php?db=VNTRPIPE_NA19240_ERX283215&ref=-175553316&isref=1&istab=1&ispng=1&rank=3	GT:SP:CGL	1/1:40:-3
chr12	32870499	td175555146	CAAATATATATACCTAGGTAGATATATATATAAAAAATACATATACCTAGGTAGATATATATATAAAAAATACATATACCTAGGTAGATATATATATAAAAAATACATATACCTAGGTAGATATATATATAAAAAATACATATACCTAGGTAGATATATATATAAAAAATACATATACCTAGGTAGATATATATATAAAAAATATATATACCTAGGTAGATATATATAT	CAAATATATATACCTAGGTAGATATATATATAAAAAATATATATACCTAGGTAGATATATATATAAAAAATATATATACCTAGGTAGATATATATATAAAAAATATATATACCTAGGTAGATATATATATAAAAAATATATATACCTAGGTAGATATATATATAAAAAATATATATACCTAGGTAGATATATATAT	.	PASS	RC=6.91;RPL=33;RAL=228;RCP=AAATACATATACCTAGGTAGATATATATATAAA;ALGNURL=http://orca.bu.edu/vntrview/index.php?db=VNTRPIPE_NA19240_ERX283215&ref=-175555146&isref=1&istab=1&ispng=1&rank=3	GT:SP:CGL	1/1:3:-1
chr12	40641292	td175556943	GTATATATATTTACACATGTATATAAATATACATACAAATGTATATAAATATACATATTTATACACAGATGTATATAAATATACATATTTATACACAGATGTATATAAATATACATATTTATACACAGATGTATATAAATATACATATTTATACACAGATGTATATAAATATACAAATATAAATATATACATTTATATATAAATATACATATTTATACACAGATGTATATAAATATACAAATATAAATATATACATTTATATATAAATATACATATTTATACACAGATGTATATAAATATACAAATATAAATATATACATTTATATATAAATATATATATTT	GTATATAAATATACATATTTATACACAGATGTATATAAATATACAAATATAAATATATACATTTATATATAAATATACATATTTATACACAGATGTATATAAATATACAAATATAAATATATACATTTATATATAAATATATATATTT	.	PASS	RC=5.48;RPL=64;RAL=341;RCP=TATATACATTTATATATAAATATACATATTTATACACAGATGTATATAAATATACAAATATAAA;ALGNURL=http://orca.bu.edu/vntrview/index.php?db=VNTRPIPE_NA19240_ERX283215&ref=-175556943&isref=1&istab=1&ispng=1&rank=3	GT:SP:CGL	1/1:4:-3
chr12	40687917	td175556950	TTCATCTATCTATCTATCATCTATCTATCTATCTATCTATCTATCTATCTATCTATCTATCTATCATCTATCTATCAATCATCTATCTAT	TTCATCTATCTATCTATCATCTATCTATCTATCTATCTATCTATCTATCTATCATCTATCTATCAATCATCTATCTA	.	PASS	RC=5.81;RPL=15;RAL=89;RCP=TCATCTATCTATCTA;ALGNURL=http://orca.bu.edu/vntrview/index.php?db=VNTRPIPE_NA19240_ERX283215&ref=-175556950&isref=1&istab=1&ispng=1&rank=3	GT:SP:CGL	0/1:21,16:0,-1
chr12	41131131	td175557113	GTGTGTGTGTGTGTGTATATATGTGTGTGTGTATATATATAT	GTGTGTGTGTGTGTGTATATATGTGTGTGTATATATATATATATATATATATATATATATAT	.	PASS	RC=2.05;RPL=20;RAL=41;RCP=TGTGTGTGTGTATATATATA;ALGNURL=http://orca.bu.edu/vntrview/index.php?db=VNTRPIPE_NA19240_ERX283215&ref=-175557113&isref=1&istab=1&ispng=1&rank=3	GT:SP:CGL	0/1:13,6:0,1
chr12	41377630	td175557244	ATATATGCTATTATAGCATATTTTATTATATGCTATTATAGCATATTTTATTTTATGCTATTATAGCATATTTTATTATATGCTATTATAGCATATTTTATTATATGCTAT	ATATATGCTATTATAGCATATTTTATTATATGCTATTATAGCATATTTTATTATATGCTATTATAGCATATTTTATTATATGCT	.	PASS	RC=4.40;RPL=25;RAL=110;RCP=TATATGCTATTATAGCATATTTTAT;ALGNURL=http://orca.bu.edu/vntrview/index.php?db=VNTRPIPE_NA19240_ERX283215&ref=-175557244&isref=1&istab=1&ispng=1&rank=3	GT:SP:CGL	0/1:15,17:0,-1
chr12	41795891	td175557385	AATATATATATATATATACACACTGAGTATATATATATATATATATATATATACACACACTGAGTATATATATATATATA	AATATATATATATATATACACACTGAGTATATATATATATATATATATATATACACACTGAGTATATATATATATATATATATATATACACACTGAGTATATATATATATATATATATACACACTGAGTATATATATATATATA	.	PASS	RC=2.14;RPL=37;RAL=79;RCP=ATATATATATATATACACACACTGAGTATATATATAT;ALGNURL=http://orca.bu.edu/vntrview/index.php?db=VNTRPIPE_NA19240_ERX283215&ref=-175557385&isref=1&istab=1&ispng=1&rank=3	GT:SP:CGL	1/1:2:2
chr12	41796318	td175557387	GTATATATATATATATACTGAGTGTATACATATATATATATATACTGAGTATATATATATATATATATATATATACTGAGTATATACATATATATATATATATACTGAGTATATATATATATATATATATATATACTGAGTATATACATATATATATATATATATACTGAGTATATACATATATATA	GCTGAGTATATACATATATATATACTGAGTATATACATATATATATATACTGAGTATATACATATATATATATATATACTGAGTATATACATATAT	.	PASS	RC=6.19;RPL=31;RAL=186;RCP=TATATATATATATATACTGAGTATATACATA;ALGNURL=http://orca.bu.edu/vntrview/index.php?db=VNTRPIPE_NA19240_ERX283215&ref=-175557387&isref=1&istab=1&ispng=1&rank=3	GT:SP:CGL	1/1:2:-3
chr12	43245880	td175557928	CATATATATATATATATATATGTATGTGTATATATATATATATATGTATGTGTATATATATATATATGTATGTGTATATATATATATGTATATATATATGTATGTATGTATATATATA	CATATATATATATATGTATGTATATATATATATATATATGTATGTATATATATATATGTATGTGTATATATATATATGTATGTATATATATATATGTATGTGTATATATATATATGTATGTATATATATATGTATGTATGTATATATATA	.	PASS	RC=5.77;RPL=20;RAL=117;RCP=ATATGTATATATATATATAT;ALGNURL=http://orca.bu.edu/vntrview/index.php?db=VNTRPIPE_NA19240_ERX283215&ref=-175557928&isref=1&istab=1&ispng=1&rank=3	GT:SP:CGL	1/1:7:1
chr12	44705499	td175558398	AATATATATATGTATATATATATGTATATATGTGTATATATGTATATATATATGTATATATGTGTATATATGTATATATATGTATATATGTATATATGTATATATATGTATATATGTATATATGTATATATATGTATATATGTATATATATGTATATATATGTATATATGTATATATATGTGTATATATATATGTGTGTATATATATATATATAT	AATATATATATGTATATATATATGTATATATGTGTATATATGTATATATATATGTATATATGTGTATATATGTATATATATGTATATATGTATATATGTATATATATGTATATATGTATATATATGTATATATATGTATATATGTATATATATGTGTATATATATATGTGTGTATATATATATATATAT	.	PASS	RC=11.82;RPL=18;RAL=214;RCP=ATATATATATATATGTAT;ALGNURL=http://orca.bu.edu/vntrview/index.php?db=VNTRPIPE_NA19240_ERX283215&ref=-175558398&isref=1&istab=1&ispng=1&rank=3	GT:SP:CGL	1/1:2:-1
chr12	45414434	td175558633	TTATGTATGTATATGTATATATATGTATATATATATATATA	TTATGTATGTATATGTATATATATGTATATATATATATATATATATATATA	.	PASS	RC=4.00;RPL=10;RAL=40;RCP=TATGTATATA;ALGNURL=http://orca.bu.edu/vntrview/index.php?db=VNTRPIPE_NA19240_ERX283215&ref=-175558633&isref=1&istab=1&ispng=1&rank=3	GT:SP:CGL	0/1:23,23:0,1
chr12	46293422	td175558944	ATATATATATTTGGTTATATATATATATATGGTTATATATGGTTATATATATATGGTTATATATATATATGGTTATATATATATGGTTATATATATATGGTTTTATATATAT	ATATATATATATGGTTATATATATATATGGTTATATATATATGGTTATATATATATGGTTTTATATATAT,ATATATATATATTTGGTTATATATATATATATGGTTATATATATATATGGTTATATATATATGGTTATATATATATGGTTTTATATATAT	.	PASS	RC=7.75;RPL=14;RAL=111;RCP=TATATATATATGGT;ALGNURL=http://orca.bu.edu/vntrview/index.php?db=VNTRPIPE_NA19240_ERX283215&ref=-175558944&isref=1&istab=1&ispng=1&rank=3	GT:SP:CGL	1/2:2,14:-3,-2
chr12	46366631	td175558969	GTATATATATATATATCGATATATATATATATAGATATATATATAGATATATATATATATAGATATATATATAGATATATAGATATATATAGATATATATATAGATATATAGATATATATATAGATATATAGATATATAGATATAGATATATAGATATATATATAGATATATAGATATATAGATATAGATATATAGATATAT	GTATATATATATATATCGATATATATATATATAGATATATATATAGATATATAGATATATATAGATATATATATAGATATATAGATATATATATAGATATATAGATATATAGATATAGATATATAGATATATATATAGATATATAGATATATAGATATAGATATATAGATATAT	.	PASS	RC=25.12;RPL=8;RAL=201;RCP=TATATATA;ALGNURL=http://orca.bu.edu/vntrview/index.php?db=VNTRPIPE_NA19240_ERX283215&ref=-175558969&isref=1&istab=1&ispng=1&rank=3	GT:SP:CGL	1/1:8:-3
chr12	46572090	td175559054	CGTTGGGGGAAAGTGAGAGGGTTGGGGGAAAGTGAGAGGGTTGG	CGTTGGGGGAAAGTGAGAGGGTTGGGGGAAAGTGAGAGGGTTGGGGGAAAGTGAGAGGGTTGGGGGAAAGTGAGAGGGTTGG	.	PASS	RC=2.26;RPL=19;RAL=43;RCP=GTTGGGGGAAAGTGAGAGG;ALGNURL=http://orca.bu.edu/vntrview/index.php?db=VNTRPIPE_NA19240_ERX283215&ref=-175559054&isref=1&istab=1&ispng=1&rank=3	GT:SP:CGL	1/1:17:2
chr12	46889698	td175559145	TATATATATATATACATATATATATAATATATATATATACATATATATATATTATATATATATACATATATATATAATATATATATATACATATATATATATTATATATATATGCAATATAAAATATATA	TTGCATGTATATATATATATACATATATATATATTATATATATATGCAATATAAAATA	.	PASS	RC=5.28;RPL=25;RAL=129;RCP=ATATATATATATACATATATATATA;ALGNURL=http://orca.bu.edu/vntrview/index.php?db=VNTRPIPE_NA19240_ERX283215&ref=-175559145&isref=1&istab=1&ispng=1&rank=3	GT:SP:CGL	1/1:34:-3
chr12	48169142	td175559538	GCGCTAGGGCAGCAGCTCGCTAGGGCAGCAGCTCGCTAGGGCAGCAGC	GCGCTAGGGCAGCAGCTCGCTAGGGCAGCAGC	.	PASS	RC=2.94;RPL=16;RAL=47;RCP=CGCTAGGGCAGCAGCT;ALGNURL=http://orca.bu.edu/vntrview/index.php?db=VNTRPIPE_NA19240_ERX283215&ref=-175559538&isref=1&istab=1&ispng=1&rank=3	GT:SP:CGL	0/1:15,15:0,-1
chr12	48616439	td175559712	CTTCTTTCTTTCTTTTTCTTTCTTTCTTTTTCTGTCTCTCT	CTTCTTTCTTTCTTTCTTTCTTTCTTTTTCTTTCTTTCTTTTTCTGTCTCTCT	.	PASS	RC=2.86;RPL=14;RAL=40;RCP=TTCTTTCTTTCTTT;ALGNURL=http://orca.bu.edu/vntrview/index.php?db=VNTRPIPE_NA19240_ERX283215&ref=-175559712&isref=1&istab=1&ispng=1&rank=3	GT:SP:CGL	0/1:16,9:0,1
chr12	48744770	td175559790	GGGGAGTGGGAGGGAGAGGAGTGGGAGGGAGAGGAGTGGGAGGGAGGGAGGGAGGGAGGGACGGGAGGG	GGGAGTGGGAGGGAGAGGAGTGGGAGGGAGAGGAGCGGGAGGGAGGGACGGGAGGG	.	PASS	RC=4.93;RPL=14;RAL=68;RCP=GGGAGTGGGAGGGA;ALGNURL=http://orca.bu.edu/vntrview/index.php?db=VNTRPIPE_NA19240_ERX283215&ref=-175559790&isref=1&istab=1&ispng=1&rank=3	GT:SP:CGL	1/1:8:-1
chr12	49658570	td175560284	GCCCTTCCTGCCCTTCCTCCCCTTCCTCCCCTTCCTCCCCTTCCTCCCCTTCCTCCCCTTCCTCCCCTTCCTCCCCTTCCTCCTCTTCCT	GCCCTTCCTGCCCTTCCTCCCCTTCCTCCCCTTCCTCCCCTTCCTCCCCTTCCTCCTCTTCCT	.	PASS	RC=9.89;RPL=9;RAL=89;RCP=CCCTTCCTC;ALGNURL=http://orca.bu.edu/vntrview/index.php?db=VNTRPIPE_NA19240_ERX283215&ref=-175560284&isref=1&istab=1&ispng=1&rank=3	GT:SP:CGL	0/1:4,10:0,-3
chr12	50255044	td175560580	TGGGAGGTGGGGAGCCCCTCTGCCCGGCCAGCCGCCCCGTCCGGGAGGGAGGTGGGGAGGTCAGCCCCCCGCCCGGCCAGCCGCCCCGTCCGGGAGGGAGGTGGGGGTCAGCCCCCCGCCCAGCCAGCCGCCCCATCCGGCAGGTGAGG	TGGGAGGTGAGGAGCCCCTCTGCCCAGCCAGCCGCCCCGACCGGGAGGGAGGTGGGGGGGTCAGCCCCCCGCCCGGCCAGCCGCCCCGCCCGGGAGGTGAGG	.	SC	RC=3.14;RPL=47;RAL=148;RCP=GGGAGGTGGGGGTCAGCCCCCCGCCCGGCCAGCCGCCCCGTCCGGGA;ALGNURL=http://orca.bu.edu/vntrview/index.php?db=VNTRPIPE_NA19240_ERX283215&ref=-175560580&isref=1&istab=1&ispng=1&rank=3	GT:SP:CGL	0/1:21,30:0,-1
chr12	50772315	td175560852	AATATATATATACATATATGTAAATTGTATATATATATATATACACATATGTAAATTGTATATATATATATACACATATGTAAATTGTATATATATATATATACACATA	AATATATATATACATATATGTAAATTGTATATATATATATATACACATATGTAAATTGTATATATATATATACACATA	.	PASS	RC=3.55;RPL=31;RAL=108;RCP=ATATATATATACACATATGTAAATTGTATAT;ALGNURL=http://orca.bu.edu/vntrview/index.php?db=VNTRPIPE_NA19240_ERX283215&ref=-175560852&isref=1&istab=1&ispng=1&rank=3	GT:SP:CGL	1/1:20:-1
chr12	51590826	td175561238	TGTCTACCGGCTGGATGGTTTCCAGGGCTAGGGGTCTACCGGCTGGATGGTTTCCAGGGCTAGGGGTCTACCTGCTGGATGGTTTCCAGGGCTAGGGGTCTACCGGCTGGATGGTTTCCAGGGCTAGGGGTCTACCGGCTGGATGGTTTCCAGGGCTAGGGGTCTACCGGCTGGATGGTTTCCAGGGCTAGGGGTCTACCGGCTGGATGGTTTCCAGGGCTAGGGG	TGTCTACCGGCTGGATGGTTTCCAGGGCTAGGGGTCTACCGGCTGGATGGATTCCAGGGCTAGGGGTCTACCGGCTGGATGGGTTCCAGGGCTAGGGG,TGTCTACCGGCTGGATGGTTTCCAGGGCTAGGGGTCTACCGGCTGGATGGTTTCCAGGGCTAGGGGTCTACCGGCTGGATGGTTTCCAGGGCTAGGGGTCTACCGGCTGGATGGTTTCCAGGGCTAGGGG	.	PASS	RC=7.03;RPL=32;RAL=225;RCP=GTCTACCGGCTGGATGGTTTCCAGGGCTAGGG;ALGNURL=http://orca.bu.edu/vntrview/index.php?db=VNTRPIPE_NA19240_ERX283215&ref=-175561238&isref=1&istab=1&ispng=1&rank=3	GT:SP:CGL	1/2:10,7:-4,-3
chr12	51592912	td175561240	AGCAGAGGCTGATGGAACCAAGTGGTCAAGGCCCCGCAGAGGCTAATGGAACCAAGTGGTCAAGGCCCCGCAGAGGCTAATGGAACCAAGTGGTCAAGGCCCCACAGAGGC	AGCAGAGGCTGATGGAACCAAGTGGTCAAGGCCCCGCAGAGGCTAATGGAACCAAGTGGTCAAGGCCCCACAGAGGC	.	PASS	RC=3.24;RPL=34;RAL=110;RCP=GCAGAGGCTAATGGAACCAAGTGGTCAAGGCCCC;ALGNURL=http://orca.bu.edu/vntrview/index.php?db=VNTRPIPE_NA19240_ERX283215&ref=-175561240&isref=1&istab=1&ispng=1&rank=3	GT:SP:CGL	1/1:26:-1
chr12	52803681	td175561721	GAGCCCCTCTGCCTGGCCAGCCGCCCCGTCCGGGAGGGAGGTGGGGGGGTCAGCCCCCCGCCCGGCCAGCCGCCCCATCCGGGAGGGAGGTGGGGGGGGTCAGCCCCCCGCCCGGCCAGCCGCCCCATCCGGGAGGTGAGG	GAGCCCCTCTGCCCAGCCAGCCGCCCCATCCGGGAGGGAGGTGGGGGTTCAGCCCCCCGCCCAGCCAGCCGCCCCGTCCGGGAGGTGAGGGG	.	SC	RC=2.79;RPL=50;RAL=140;RCP=AGCCCCCCGCCCGGCCAGCCGCCCCATCCGGGAGGGAGGTGGGGGGGGTC;ALGNURL=http://orca.bu.edu/vntrview/index.php?db=VNTRPIPE_NA19240_ERX283215&ref=-175561721&isref=1&istab=1&ispng=1&rank=3	GT:SP:CGL	0/1:58,2:0,-1
chr12	53129697	td175561849	GCCCCAGCACCCCTGTGCCCTGCCCCCAGCACCCCTGTGCCCTGCCCCCAGCACCCCTGTGACCTGCCCCCAGC	GCCCCAGCGCCCCTGTGCCCTGCCCCCAGCCCCCCTGTGCCCTGCCCCCAGCACCCCTGTGCCCTGCCCTCAGCACCCCTGTGACCTGCCCCCAGC	.	PASS	RC=3.32;RPL=22;RAL=73;RCP=CCCCAGCACCCCTGTGCCCTGC;ALGNURL=http://orca.bu.edu/vntrview/index.php?db=VNTRPIPE_NA19240_ERX283215&ref=-175561849&isref=1&istab=1&ispng=1&rank=3	GT:SP:CGL	0/1:9,8:0,1
chr12	53348589	td175561955	ATATATGTGTGTGTATGTATATATGTGTGTATATATGTATATATGAGTATATGTGTATATATGAGTATATGTGTATATATGTGTATATGTGTATATA	ATGTGTGTGTGTATGTATATATGTGTGTATATATGTATATATGAGTATATGTGTATATATGTGTATATGTGTATA	.	PASS	RC=5.33;RPL=18;RAL=96;RCP=TATATATGTGTATATGTG;ALGNURL=http://orca.bu.edu/vntrview/index.php?db=VNTRPIPE_NA19240_ERX283215&ref=-175561955&isref=1&istab=1&ispng=1&rank=3	GT:SP:CGL	1/1:6:-1
chr12	53452263	td175562020	CCAGGTGGCAGGCAGGTGGCAGGCAGGTGGCAGGCAGG	CTGGAGTCGAGGTGGCAGGCAGGTGGCAGG	.	PASS	RC=3.36;RPL=11;RAL=37;RCP=CAGGTGGCAGG;ALGNURL=http://orca.bu.edu/vntrview/index.php?db=VNTRPIPE_NA19240_ERX283215&ref=-175562020&isref=1&istab=1&ispng=1&rank=3	GT:SP:CGL	0/1:12,14:0,-1
chr12	55419134	td175562908	TGTTCCACTAGTTCCACTAGTTCCACTAGT	TGTTCCACTAGTTCCACTAGTTCCACTAGTTCCACTAGT	.	PASS	RC=3.22;RPL=9;RAL=29;RCP=GTTCCACTA;ALGNURL=http://orca.bu.edu/vntrview/index.php?db=VNTRPIPE_NA19240_ERX283215&ref=-175562908&isref=1&istab=1&ispng=1&rank=3	GT:SP:CGL	1/1:36:1
chr12	55766386	td175563022	TGGAGCTTGTATTTTCTAGGAGCTTGTATTTTCTA	TGGAGGTTGTATGTTGTAGGAGCTTGTATTTTCTAGGAGCTTGTATTTTCTA	.	PASS	RC=2.00;RPL=17;RAL=34;RCP=GGAGCTTGTATTTTCTA;ALGNURL=http://orca.bu.edu/vntrview/index.php?db=VNTRPIPE_NA19240_ERX283215&ref=-175563022&isref=1&istab=1&ispng=1&rank=3	GT:SP:CGL	0/1:22,25:0,1
chr12	56084906	td175563159	TAATAAAATTAAAAAATAAAAAATAAAAAAATAAAATAAAA	TAATAAAATAAAAAAATAAAATAAAA	.	SC	RC=2.93;RPL=13;RAL=40;RCP=AATAAAATAAAAA;ALGNURL=http://orca.bu.edu/vntrview/index.php?db=VNTRPIPE_NA19240_ERX283215&ref=-175563159&isref=1&istab=1&ispng=1&rank=3	GT:SP:CGL	0/1:41,4:0,-1
chr12	57610616	td175564002	GCCGCCGCTCCCGCCGCTCCCGCCGCTCCCGCCGCTCCCGC	GCCGCCGCTCCCGCCGCTCCCGCCGCTCCCGC	.	PASS	RC=4.44;RPL=9;RAL=40;RCP=CCGCCGCTC;ALGNURL=http://orca.bu.edu/vntrview/index.php?db=VNTRPIPE_NA19240_ERX283215&ref=-175564002&isref=1&istab=1&ispng=1&rank=3	GT:SP:CGL	1/1:4:-1
chr12	58845764	td175564485	CATATATATATCTAGAGATATATGATATATCTATCTAGAGATATATGATATATCTATCTAGATATATATGATATATCTATCTAGATATATATGATATATCTATCTAGATATATATGATATATCTATCTAGATATATATGATATATCTATCTAGATATATATGATATATCTAGATATATGATATCTATATCTATATCTATATATGATATATATATCTATCT	CATATATCTATCTAGATATATATGATATATCTATCTAGATATATATGATATATCTATCTAGATATATATGATATATCTATCTAGATATATATGATATATCTATCTAGATATATATGATATATCTATCTAGATATATGATATCTATATCTATATCTATATATGATATATATATCTA	.	PASS	RC=9.48;RPL=23;RAL=219;RCP=ATATATCTATCTAGATATATATG;ALGNURL=http://orca.bu.edu/vntrview/index.php?db=VNTRPIPE_NA19240_ERX283215&ref=-175564485&isref=1&istab=1&ispng=1&rank=3	GT:SP:CGL	1/1:4:-2
chr12	58848154	td175564487	TCCCTCCCCTCCCCTCCCCTTCCCTCCCCTCCCCTTCCCTCCCCTTTCCTCCCCTTCCCTTCCATTCCCTCCCATTCCCTCCCCTTCCCTCCCCTTCCCTCCCCTTCCCTCCCCTTCCCTTCCCTTCCTTCC	TTATCCAAGCAACTCCCTCCCCTTCCCTCCCCTTCCCTTCCCTT,TCCCTCCCCTCCCCTCCCCCTCCCACCCCTCCCCTTCCCGCCCCTTTCCTCCCCTTCCCTTCCATTCCCTCCCATTCCCTCCCCTCCCCTCCCCTTCCCTCCCCTTCCCTTCCCTTCCTTCC	.	PASS	RC=13.10;RPL=10;RAL=131;RCP=CCCTTCCCTC;ALGNURL=http://orca.bu.edu/vntrview/index.php?db=VNTRPIPE_NA19240_ERX283215&ref=-175564487&isref=1&istab=1&ispng=1&rank=3	GT:SP:CGL	1/2:2,2:-9,-1
chr12	60398304	td175565049	CATATATATATTATATATATATTTATATATATTATATATATATTATATATATATATTTATATATATTATATATATATTTATATATATTATATATATATTTATATATATTATATATATATTTATATATATTATATATATATAATATATATTATATATATATAATATATATATTATATATATATATTTATATATATTATATATATATTTACATATATTTTATATATATATTTTTATATATAT	CATATATATATTATATATATATTTATATATATAATATATATATATTTATATATATTATATATATATTTGTATATATTATATATATATATTATATATATATTTATATATATTATATATATATATTTACATATATTTTATATATATATTTTTATATATAT	.	PASS	RC=10.96;RPL=22;RAL=239;RCP=ATATATATATTATATATATATT;ALGNURL=http://orca.bu.edu/vntrview/index.php?db=VNTRPIPE_NA19240_ERX283215&ref=-175565049&isref=1&istab=1&ispng=1&rank=3	GT:SP:CGL	1/1:5:-4
chr12	60564465	td175565127	TACACATCCACACACACATACACACACACACACACACACACA	TACACATCCACACACACATACACACACACACACACACACACACACACACACACA	.	PASS	RC=3.42;RPL=12;RAL=41;RCP=ACACATACACAC;ALGNURL=http://orca.bu.edu/vntrview/index.php?db=VNTRPIPE_NA19240_ERX283215&ref=-175565127&isref=1&istab=1&ispng=1&rank=3	GT:SP:CGL	0/1:17,20:0,1
chr12	61400818	td175565453	ATATGTATATATGTATACTTAAATATGTATATATACATATTTATGTATATATGTATACTTAAATATGTATATATACATATTTATGTATATATGTATACATAAATATGTATATATACATATTTATGTATATATGTATACATAAATATGTATATATACATATTTATGTATATATACAAATATATAAAAATGTATGTATATATACATATTTATGTATATAT	ATATGTATATATGTATACTTAAATATGTATATATACATATTTATGTATATATGTATACTTAAATATGTATATATACATATTTATGTATATATACAAATATATAAAAATGTATGTATATATACATATTTATGTATATAT,ATATGTATATATGTATACTTAAATATGTATATATACATATTTATGTATATATGTATACTTAAATATGTATATATACATATTTATGTATATATGTATACATAAATATGTATATATACATATTTATGTATATATACAAATATATAAAAATGTATGTATATATACATATTTATGTATATAT	.	PASS	RC=5.24;RPL=40;RAL=217;RCP=TATGTATATATGTATACATAAATATGTATATATACATATT;ALGNURL=http://orca.bu.edu/vntrview/index.php?db=VNTRPIPE_NA19240_ERX283215&ref=-175565453&isref=1&istab=1&ispng=1&rank=3	GT:SP:CGL	1/2:9,3:-2,-1
chr12	61413474	td175565461	ATGTATGAGTATATATACATGTATGTGTGTATATATGTATATACATGTATGTGTGCATA	ATGTATGTGTATATATACATGTATGTGTGTATATATGTATATACATGTATGTGTGCATATACATGTATGTGTGTATAACATGTATGTGTATATACATGTATGTGTGTATATGTGTATATATACATGTATGTGTGTAT	.	PASS	RC=2.23;RPL=26;RAL=58;RCP=TGTATAAGTGTATATACATGTATGTG;ALGNURL=http://orca.bu.edu/vntrview/index.php?db=VNTRPIPE_NA19240_ERX283215&ref=-175565461&isref=1&istab=1&ispng=1&rank=3	GT:SP:CGL	0/1:18,3:0,3
chr12	61896113	td175565619	CATATTAAATACTAACAAATATTTAATATTTATATTTAATACTAACAAATATTTAATATTTATATTTAATACTAACAAATATTTAATATTTATATTTAATA	CATATTAAATACTAACAAATATTTAATATTTATATTTAATACTAACAAATATTTAATATTTATATTTAATACTAACAAATATTTAATATTTATATTTAATATTAACAAATATTTAATATTTATATTTAATA	.	PASS	RC=3.33;RPL=30;RAL=100;RCP=ATATTTAATACTAACAAATATTTAATATTT;ALGNURL=http://orca.bu.edu/vntrview/index.php?db=VNTRPIPE_NA19240_ERX283215&ref=-175565619&isref=1&istab=1&ispng=1&rank=3	GT:SP:CGL	1/1:13:1
chr12	62104693	td175565700	CAATTATATTTGAAAAATTATATTTGAAAAATTATATTTGAAAAA	CAATTATATTCGAAAAATTATATTTGAAAAA	.	PASS	RC=3.14;RPL=14;RAL=44;RCP=AATTATATTTGAAA;ALGNURL=http://orca.bu.edu/vntrview/index.php?db=VNTRPIPE_NA19240_ERX283215&ref=-175565700&isref=1&istab=1&ispng=1&rank=3	GT:SP:CGL	1/1:45:-1
chr12	62609425	td175565878	CAAGAGGAAGAACTTGTTTTTCTTGCTTAAGAGGAAGAACTTGTTTCTCTTGCTTAAGAGAAACAACTTGTTTCTCTTGCTTAAGAGAAACAACTTGTTTCTC	CAAGAGGAAGAACTTGTTTTTCTTGCTTAAGAGGAAGAACTTGTTTCTCTTGCTTAAGAGAAACAACTTGTTTCTTTTGCTTAAGAGAAACAACTTTTTTCTCTTGCTTAAGAGAAACAACTTTTTTCTC	.	PASS	RC=3.78;RPL=27;RAL=102;RCP=AAGAGAAACAACTTGTTTCTCTTGCTT;ALGNURL=http://orca.bu.edu/vntrview/index.php?db=VNTRPIPE_NA19240_ERX283215&ref=-175565878&isref=1&istab=1&ispng=1&rank=3	GT:SP:CGL	0/1:9,3:0,1
chr12	64609889	td175566579	TATAAATACTTTATGATAATCATAAATACTTTATGATTATCATAAATACTTTATGATAATCATAAATACTTT	TATAAATACTTTATGATAATCATAAATACTTTATGATAATCATAAATACTTT,TATAAATACTTTATGATAATCATAAATACTTTATGATAATCATAAATACTTTATGATTATCATAAATACTTTATGATAATCATAAATACTTT	.	PASS	RC=3.55;RPL=20;RAL=71;RCP=ATAAATACTTTATGATAATC;ALGNURL=http://orca.bu.edu/vntrview/index.php?db=VNTRPIPE_NA19240_ERX283215&ref=-175566579&isref=1&istab=1&ispng=1&rank=3	GT:SP:CGL	1/2:27,24:-1,1
chr12	65085444	td175566807	TGGGGGATGGGAAGAGAAGAGAGTTGGAGGGCAGGGGGATGGGAAGAGAAGAGAGTTGGAGGGCAGGGAGAGGGA	TGGGGGATGGGAAGAGAAGAGAGTTGGAGGGCAGGGGGATGGGAAGAGAAGAGAGTTGGAGGGCAGGGGGATGGGAAGAGAAGAGAGTTGGAGGGCAGGGGGATGGGAAGAGAAGAGAGTTGGAGGGCAGGGAGAGGGA	.	PASS	RC=2.34;RPL=32;RAL=74;RCP=GGGGGATGGGAAGAGAAGAGAGTTGGAGGGCA;ALGNURL=http://orca.bu.edu/vntrview/index.php?db=VNTRPIPE_NA19240_ERX283215&ref=-175566807&isref=1&istab=1&ispng=1&rank=3	GT:SP:CGL	1/1:8:2
chr12	65097446	td175566814	CTACATATATATATATATGTATGTATACATACATATATATATGTATGTATACATACATATATATATGTATGTATACATACATATATATATGTATGTATA	CTACATATATATATATATGTATACATACATATATATATGTATGTATA	.	PASS	RC=4.08;RPL=24;RAL=98;RCP=TACATACATATATATATGTATGTA;ALGNURL=http://orca.bu.edu/vntrview/index.php?db=VNTRPIPE_NA19240_ERX283215&ref=-175566814&isref=1&istab=1&ispng=1&rank=3	GT:SP:CGL	1/1:5:-2
chr12	65153314	td175566836	GGAAAAGGGGCGGAGAACCGGAGAAAAGGGCGGAGAACCGGAGAAAAGGGCGGAGAACCGGAGAAAAGGGCGGAGAACCGGGAAAAGGGCGGAGAACCGGGAAAAGG	GGAAAGGGGCGGAGAGCCGGAGAAAAGGGCGGGGAACCGGAGAAAAGGGCGGAGAACCGGAGAAAAGGGCGGAGAACCGGAGAAAAGGGCGGAGAACCGGGAAAAGGGCGGAGAACCGGGAAAAGG	.	PASS	RC=5.38;RPL=20;RAL=106;RCP=GAAAAGGGCGGAGAACCGGA;ALGNURL=http://orca.bu.edu/vntrview/index.php?db=VNTRPIPE_NA19240_ERX283215&ref=-175566836&isref=1&istab=1&ispng=1&rank=3	GT:SP:CGL	0/1:9,2:0,1
chr12	65588589	td175566963	TAATTATACTTTAGATTATAATTTATAAATTATAATTTAGATTATAATTTATAAATTATAATTTAGATTATAATTTATAAAATTAAAAT	TTATATTAATTATACTTTAGATTATAATTTATAAATTATAATTTAGATTATAATTTATAAATTATAATTTAGATTATAATTTATAAATTATAATTTAGATTATAATTTATAAATTATAATTTAGATTATAATTTATAAATTATAATTTAGATTATAATTTATAAATTATAATTTAGATTATAATTTATAAAATTAAAA	.	PASS	RC=3.33;RPL=26;RAL=88;RCP=AATTATAATTTAGATTATAATTTATA;ALGNURL=http://orca.bu.edu/vntrview/index.php?db=VNTRPIPE_NA19240_ERX283215&ref=-175566963&isref=1&istab=1&ispng=1&rank=3	GT:SP:CGL	1/1:4:4
chr12	73388760	td175569739	GTATACTAGTACTATTAGTATGCTAATACTAATAGTACTGATATACTAGTACTATTAGTATGCTAATACTAATAGTGCTGATATACTAGTACTATTAGTATGCTAATACTAATAGTACTGATATACTAGTACTATTAGTATGCTAATACTAATAGTACTGATATACTAGTACTATTAGTATGCTAATACTAATAGTACTGATATACTAGTACTATTAGTATGCTAATACTAATAGTACTGATATACTAATACTAATAGTA	GTATACTAGTACTATTAGTATGCTAATACTAATAGTACTGATATACTAGTACTATTAGTATGCTAATACTAATAGTACTGATATACTAGTACTATTAGTATGCTAATACTAATAGTACTGATATACTAATACTAATAGTA	.	PASS	RC=6.47;RPL=40;RAL=259;RCP=TATACTAGTACTATTAGTATGCTAATACTAATAGTACTGA;ALGNURL=http://orca.bu.edu/vntrview/index.php?db=VNTRPIPE_NA19240_ERX283215&ref=-175569739&isref=1&istab=1&ispng=1&rank=3	GT:SP:CGL	1/1:18:-3
chr12	73455233	td175569777	CTAAATGAAATATAAATATATAGATATATAAATATATAAATAAATATATATTACATATATAAATATATCAATAAATATATATATTACATATATAAATATATAAATAAATATATATATTACATATATAAATATATAAATAAATATATATAT	CTAAATGAAATATAAATATATAGATATATAAATATATAAATAAATATATATTACATATATAAATATATAAGTAAATATATATATTACATATATAAATATATAAATAAATATATATAT	.	PASS	RC=4.51;RPL=33;RAL=149;RCP=TAAATAAATATATATATTACATATATAAATATA;ALGNURL=http://orca.bu.edu/vntrview/index.php?db=VNTRPIPE_NA19240_ERX283215&ref=-175569777&isref=1&istab=1&ispng=1&rank=3	GT:SP:CGL	1/1:28:-1
chr12	73645059	td175569852	CTATATATCCTCTCTCTATATAAAATATATATCCTATATATATATCCTCCCTATATATAAAATATATATCCCATATATACATCCTCTATATATATAAAATATATATCTTATATGTATATACCCTATATATATAAATATATA	CTATATATGCTCTCTCTATATAAAATATATATCCTATATATATATCCTCCCTATATATAAAATATATATCCCATATATACATCCTCTATATATATAAAATATATATCTTATATGTATATACCCTATATATATAAATATATATCTTATATGTATATACCCTATATATATAAATATATA	.	PASS	RC=3.81;RPL=37;RAL=140;RCP=TATATATCCTCTATATATATAAAATATATATCCTATA;ALGNURL=http://orca.bu.edu/vntrview/index.php?db=VNTRPIPE_NA19240_ERX283215&ref=-175569852&isref=1&istab=1&ispng=1&rank=3	GT:SP:CGL	0/1:11,2:0,1
chr12	73758560	td175569886	ATATCACAGATATCCTATCACAGATATCCTATCACAGATATCACAGATATCCTATCACAGATATC	ATATCACAGATATCCTATCACAGATATCCTATCACAGATATCACAGATATCCTATCACAGATATCACAGATATCCTATCACAGATATCACAGATATCCTATCACAGATATC	.	PASS	RC=4.93;RPL=14;RAL=64;RCP=TATCACAGATATCC;ALGNURL=http://orca.bu.edu/vntrview/index.php?db=VNTRPIPE_NA19240_ERX283215&ref=-175569886&isref=1&istab=1&ispng=1&rank=3	GT:SP:CGL	1/1:24:4
chr12	75482437	td175570601	GGCCTCTTCCCTGCCTCTTCCCTGCCT	GGCCTCTTCCCTGCCTCTTCCCTGCCTCTTCCCTGCCT	.	PASS	RC=2.36;RPL=11;RAL=26;RCP=GCCTCTTCCCT;ALGNURL=http://orca.bu.edu/vntrview/index.php?db=VNTRPIPE_NA19240_ERX283215&ref=-175570601&isref=1&istab=1&ispng=1&rank=3	GT:SP:CGL	1/1:33:1
chr12	75623597	td175570661	CATATATATATATATATACATATATTTATATATGTATATATATATATACATATATTTATATATGTATATATATATATTTACATATATTTATATATGTATATATAT	CATATATATATATATATACATATATTTATATATGTATATATATATACATATATTTATATATGTATATATATATACATATATTTATATATGTATATATATATATTTACATATATTTATATATGTATATATAT	.	PASS	RC=13.00;RPL=8;RAL=104;RCP=ATATATAT;ALGNURL=http://orca.bu.edu/vntrview/index.php?db=VNTRPIPE_NA19240_ERX283215&ref=-175570661&isref=1&istab=1&ispng=1&rank=3	GT:SP:CGL	0/1:14,8:0,3
chr12	76333419	td175570919	GTCTGTCTGTCTCTCTGTCTCTGTCTCTCTGTCTCTGTCTCTCTCTCTCTCTCTCTCTCTCTCT	GTCTGTCTGTCTCTCTGTCTCTGTCTCTCTGTCTCTGTCTCTCTCTCTCTCTCTCTCTCTCTCTCTCTCTCT	.	PASS	RC=7.88;RPL=8;RAL=63;RCP=TCTCTCTC;ALGNURL=http://orca.bu.edu/vntrview/index.php?db=VNTRPIPE_NA19240_ERX283215&ref=-175570919&isref=1&istab=1&ispng=1&rank=3	GT:SP:CGL	0/1:22,18:0,1
chr12	76969306	td175571208	GATATATATATATATATATATATATATATATGTACATATATATGGACATATA	GATATATATATATATATATATATATACATATATATATATATATGTACATATATATATATATATGTACATATATATGGACATATA,GATATATATATATATATATATATATATACATATATATATATATATGTACATATATATATATATATGTACATATATATGGACATATA	.	PASS	RC=4.25;RPL=12;RAL=51;RCP=ATATATATACAT;ALGNURL=http://orca.bu.edu/vntrview/index.php?db=VNTRPIPE_NA19240_ERX283215&ref=-175571208&isref=1&istab=1&ispng=1&rank=3	GT:SP:CGL	1/2:5,10:2,3
chr12	77567114	td175571438	TTTTTTTGTTTGTTTGTTTGTTTGTTTGTTTTGTTTTTTGTTTTTTGTTTTTTGTTTTTT	TTTTTTTGTTTGTTTGTTTGTTTTGTTTTTTGTTTTTTGTTTTTT	.	PASS	RC=7.90;RPL=7;RAL=59;RCP=TTTTTTG;ALGNURL=http://orca.bu.edu/vntrview/index.php?db=VNTRPIPE_NA19240_ERX283215&ref=-175571438&isref=1&istab=1&ispng=1&rank=3	GT:SP:CGL	0/1:46,11:0,-2
chr12	77661427	td175571476	CATATATATGTATATGTGTGTGTGTATATATATATGTATGTATTCTGGTATA	CATATGTGTATGTGTATATGTATGTGTATATATGTATAAGTATGTATGTATGTGTATATATGTGTGTGTATATATAACATATATGTATGTGTATAGATATAACATATATATGTATATGTGTGTGTGTATATATATATGTATGTATTCTGGTATA	.	PASS	RC=2.04;RPL=26;RAL=51;RCP=ATATATATGTATATATGTCTGTGTAT;ALGNURL=http://orca.bu.edu/vntrview/index.php?db=VNTRPIPE_NA19240_ERX283215&ref=-175571476&isref=1&istab=1&ispng=1&rank=3	GT:SP:CGL	0/1:18,2:0,3
chr12	78982372	td175571882	ATATATATACACATGTGTATATGTACACATGTGTATAT	ATATATATACACATGTGTATATGTACATATGTGTGTATATGTACACATGTGTATAT	.	PASS	RC=2.31;RPL=16;RAL=37;RCP=TATATATACACATGTG;ALGNURL=http://orca.bu.edu/vntrview/index.php?db=VNTRPIPE_NA19240_ERX283215&ref=-175571882&isref=1&istab=1&ispng=1&rank=3	GT:SP:CGL	1/1:44:1
chr12	80309918	td175572537	AAACAAATGTACCTATAAACAACAAATGTACCTATAAACAACAAATGTACCTATAAACAACAAATGT	AAACAAATGTACCTATAAACAACAAATGTACCTATAAACAACAAATGT	.	PASS	RC=3.47;RPL=19;RAL=66;RCP=AACAAATGTACCTATAAAC;ALGNURL=http://orca.bu.edu/vntrview/index.php?db=VNTRPIPE_NA19240_ERX283215&ref=-175572537&isref=1&istab=1&ispng=1&rank=3	GT:SP:CGL	0/1:20,22:0,-1
chr12	80516661	td175572625	ATTTTATTTTTATTTTTTTATTTTTATTTTTTATTTTTT	ATTTTATTTTTATTTTTTTATTTTTATTTTTTATTTTTTATTTTTT	.	PASS	RC=5.57;RPL=7;RAL=38;RCP=TTTTATT;ALGNURL=http://orca.bu.edu/vntrview/index.php?db=VNTRPIPE_NA19240_ERX283215&ref=-175572625&isref=1&istab=1&ispng=1&rank=3	GT:SP:CGL	1/1:38:1
chr12	81815849	td175573174	GTGTGTGTATATATATGTGTATATATATGTGTGTATATATATGTGTATATATATGTGTGTATATATATGTGTATATATATGTGTGTATATATATATATATATAT	GTGTGTGTATATATATGTGTATATATATGTGTGTATATATATGTGTATATATATGTGTGTATATATATATATATAT,GTGTGTGTATATATATGTGTATATATATGTGTGTATATATATGTGTATATATATGTGTGTATATATATGTGTATATATATGTGTGTATATATATGTGTATATATATGTGTGTGTATATATATATATATAT	.	PASS	RC=3.96;RPL=26;RAL=103;RCP=TGTGTGTATATATATGTGTATATATA;ALGNURL=http://orca.bu.edu/vntrview/index.php?db=VNTRPIPE_NA19240_ERX283215&ref=-175573174&isref=1&istab=1&ispng=1&rank=3	GT:SP:CGL	1/2:9,16:-1,1
chr12	82036426	td175573267	CATGTATGTATCTATTATATACATACATGTATGTATCTATTATATACATACATGTATATGTATGTATGTATTATATACATACATGTATATGTATGTATGTATTATATACATACATGTATATGTATGTATGTATTATATACATACATGTATATGTATGTATGTATTACATACATGTATATGTATGTATGTATTACATACATA	CATGTATGTATTATATACATACATGTATATGTATGTATATATTATATACATATATGTATATGTATGTATATATTACATACATATAT	.	PASS	RC=6.66;RPL=31;RAL=200;RCP=ATGTATGTATTATATACATACATGTATATGT;ALGNURL=http://orca.bu.edu/vntrview/index.php?db=VNTRPIPE_NA19240_ERX283215&ref=-175573267&isref=1&istab=1&ispng=1&rank=3	GT:SP:CGL	1/1:3:-4
chr12	84551422	td175574173	AATACATATATATTTCTATATAAATATAAATATATATTTCTACATAAATATAAATATATATTTCTATAGAAATATATATATATAT	AATACATATATATTTCTATATAAATATAAATATATATTTCTACATAAATATAAATATATATTTCTATAGAAATATAAATATATATTTCTATAGAAATATATATATATAT	.	PASS	RC=3.50;RPL=24;RAL=84;RCP=ATAAATATATATTTCTATATAAAT;ALGNURL=http://orca.bu.edu/vntrview/index.php?db=VNTRPIPE_NA19240_ERX283215&ref=-175574173&isref=1&istab=1&ispng=1&rank=3	GT:SP:CGL	1/1:25:1
chr12	84714053	td175574263	ATATATATATATGTGTACATATATATGTGTGTATATATATATGTGTACATATATATGTGTGTATATATATATGTATATATATAT	ATATATATATATGTGTACATATATATGTGTGTATATATATATGTATATATATAT	.	SC	RC=5.81;RPL=14;RAL=83;RCP=TATATATATATGTG;ALGNURL=http://orca.bu.edu/vntrview/index.php?db=VNTRPIPE_NA19240_ERX283215&ref=-175574263&isref=1&istab=1&ispng=1&rank=3	GT:SP:CGL	1/1:31:-2
chr12	86064755	td175574792	GCAAAATTTTGTACAAAATTTTGTCACAAGAATTT	GCAAAATTTTGTACAAAATTTTGTACAAAATTTTGTCACAAGAATTT	.	PASS	RC=2.64;RPL=13;RAL=34;RCP=CAAAATTTTGTCA;ALGNURL=http://orca.bu.edu/vntrview/index.php?db=VNTRPIPE_NA19240_ERX283215&ref=-175574792&isref=1&istab=1&ispng=1&rank=3	GT:SP:CGL	0/1:24,25:0,1
chr12	87208023	td175575246	ATATATATACACATATATATACATATACGTATATATATACATATATATACATATACGTATATATATACGTATATATACATATACGTATATATATACATATATATACATATACGTATATATATACGTATATATACATATACGTATATATATACATATATATACATATACATATATATAT	ATATATATACACATATATATACATATACGTATATATATACATATATATACATATACATATATATAT,ATATATATACACATATATATACATATACGTATATATATACATATATATACATATACGTGTATATATATACATATATATACATATACATATATATAT	.	PASS	RC=6.32;RPL=28;RAL=177;RCP=TATATATATACATATATATACATATACG;ALGNURL=http://orca.bu.edu/vntrview/index.php?db=VNTRPIPE_NA19240_ERX283215&ref=-175575246&isref=1&istab=1&ispng=1&rank=3	GT:SP:CGL	1/2:20,19:-4,-3
chr12	87465416	td175575369	CATATATATATATATATATTTATATGTATTTATTTAT	CATATATATATATATATATATATATATATATATATATATATTTATATGTATTTATTTAT	.	PASS	RC=3.60;RPL=10;RAL=36;RCP=ATATATATTT;ALGNURL=http://orca.bu.edu/vntrview/index.php?db=VNTRPIPE_NA19240_ERX283215&ref=-175575369&isref=1&istab=1&ispng=1&rank=3	GT:SP:CGL	1/1:14:2
chr12	89874806	td175576193	CCCTAATTGTCAGGGCCTAATTGTTAGGGCCTAATTGTTAGGGCC	CCCTAATTGTCAGGGCCTAATTGTTAGGGCC	.	PASS	RC=3.14;RPL=14;RAL=44;RCP=CCTAATTGTTAGGG;ALGNURL=http://orca.bu.edu/vntrview/index.php?db=VNTRPIPE_NA19240_ERX283215&ref=-175576193&isref=1&istab=1&ispng=1&rank=3	GT:SP:CGL	0/1:6,13:0,-1
chr12	90920926	td175576569	TCCTCCTACCTCTTCCCCCTCCTACCTCTTCCCCCTCCTACCTCTTCCCCCTCCT	TCCCTCCTTCCTCCTCCCCCACCTACCTCCACCCCCTCCTCCCTCCTCCCCCTCCTACCTCTTCCCCCTCCTACCTCTTCCCCCTCCT	.	PASS	RC=3.38;RPL=16;RAL=54;RCP=CCTCCTACCTCTTCCC;ALGNURL=http://orca.bu.edu/vntrview/index.php?db=VNTRPIPE_NA19240_ERX283215&ref=-175576569&isref=1&istab=1&ispng=1&rank=3	GT:SP:CGL	0/1:15,2:0,2
chr12	91806547	td175576892	CATTTTCTATATATTTTCTATATAGAAAATTTTCTATATATTTTCTATATAGAAAATTTTCTATATATTTT	CATTTTCTATATATTTTCTATATAGAAAATTTTCTATATATTTTCTATATAGAAAATTTTCTATATATTTTCTATATAGAAAATTTTCTATATATTTT	.	PASS	RC=2.59;RPL=27;RAL=70;RCP=ATTTTCTATATATTTTCTATATAGAAA;ALGNURL=http://orca.bu.edu/vntrview/index.php?db=VNTRPIPE_NA19240_ERX283215&ref=-175576892&isref=1&istab=1&ispng=1&rank=3	GT:SP:CGL	0/1:14,19:0,1
chr12	92416016	td175577149	GATGTGTACACATAAATGTGTACATTATATGTGTACACATAAATGTGTACATTATATGTGTACACATAAATGTGTACATTATATGTGTACACATAAATG	GATGTGTACACATAAATGTGTACATTATATGTGTACACATAAATGTGTACATTATATGTGTACACATAAATG	.	PASS	RC=7.21;RPL=14;RAL=98;RCP=ATGTGTACACATAA;ALGNURL=http://orca.bu.edu/vntrview/index.php?db=VNTRPIPE_NA19240_ERX283215&ref=-175577149&isref=1&istab=1&ispng=1&rank=3	GT:SP:CGL	1/1:23:-2
chr12	93030535	td175577410	CAGGACAAAGAGGACAAAGAGGACAAAGAGGACAAAGAG	CAGGACAAAGAGGACAAAGAGGACAAAGAG	.	PASS	RC=4.22;RPL=9;RAL=38;RCP=AGGACAAAG;ALGNURL=http://orca.bu.edu/vntrview/index.php?db=VNTRPIPE_NA19240_ERX283215&ref=-175577410&isref=1&istab=1&ispng=1&rank=3	GT:SP:CGL	1/1:41:-1
chr12	93762664	td175577752	ACCTCTCTCCCTCACCTCTCCCTCTCTCCTACCTCTCTTCCTTTCTCCCTCTCTCCTTCACCTCTCCCTCTCTCCTACCTCTCTTCCTTTCTCCCTCTCTCCTTCTCTCCCTGTCTTTCCCTCTCCCTCTCCTTCCTCTCTCCCTCTCTTCTTC	ACCTCTCTCCCTCACCTCTCCCTCTCTCCTACCTCTCTTCCTTTCTCCCTCTCTCCTTCCCCTCTCCCTCTCTCCTACCTCTCTTCCTTTCTCCCTCTCTCCTTC	.	PASS	RC=3.24;RPL=46;RAL=153;RCP=CCTCTCTCCTTCACCTCTCCCTCTCTCCTACCTCTCTTCCTTTCTC;ALGNURL=http://orca.bu.edu/vntrview/index.php?db=VNTRPIPE_NA19240_ERX283215&ref=-175577752&isref=1&istab=1&ispng=1&rank=3	GT:SP:CGL	0/1:7,3:0,-1
chr12	95152572	td175578240	CATATATATATATATGAATTATATATATATAAATATATATGAATTATATATATATGAATTATATATATACATATATATGAATTATATATATAAATATATATATGAATTATATATATAAATATATATATGAATTATATATATAAATATATATATGAATTATATATAAATATATATATGAATTATATATAAATATATATATGAATTATATATATAAATATATATATGAATTATATATATATAAATATAT	CTGAGTAGTATTTCATATATATATATATGAATTATATATAAATATATATGAATTATATATATATGAATTATATATACATATATATGAATTATATATATAAATATATATATGAATTATATATATAAATATATATATGAATTATATATAAATATATATATGAATTATATATATAAATATATATATGAATTATATATATATAAA	.	PASS	RC=10.64;RPL=23;RAL=246;RCP=ATATATATATATATGAATTATAT;ALGNURL=http://orca.bu.edu/vntrview/index.php?db=VNTRPIPE_NA19240_ERX283215&ref=-175578240&isref=1&istab=1&ispng=1&rank=3	GT:SP:CGL	1/1:3:-3
chr12	96035011	td175578624	TTTTCTCCCATCTATTTATTTCTCCTATCTATCTATCTATCTATCTATCTAT	TTTTCTCCCATCTATTTATTTCTCCTATCTATCTATCTATCTATCTATCTATCTATCTATCTATCTAT	.	PASS	RC=3.06;RPL=17;RAL=51;RCP=TTTCTCCTATCTATCTA;ALGNURL=http://orca.bu.edu/vntrview/index.php?db=VNTRPIPE_NA19240_ERX283215&ref=-175578624&isref=1&istab=1&ispng=1&rank=3	GT:SP:CGL	1/1:24:1
chr12	96621311	td175578920	CCCCCGGAGGAGGGTCGTCCCTGTGCCCATGCTGTCAGGAAGGCCCCGGAGGAGGGTCGTCCCTGTGCCCATGCGGTCAGAAAGGCCCCGGAGGAGGGTCATCTCTGTGCCCATGCGGTCAGG	CCCCCGGAGGAGGGACGTCCCTGTGCCCAAGCTCTCAGGAAGGCCCCGGACAAGGGTCGTCCCTGTGCCCATGCTGTCAGGTAGGCCCCGGAGGCCGGTCGTCACTGTGCCCATGCGGGCAAAAAGGCCCCTGCAGAGTCTCATCTCTGTGCCCATGCGGTCAGGTAGG	.	PASS	RC=2.90;RPL=42;RAL=122;RCP=CCCCGGAGGAGGGTCGTCCCTGTGCCCATGCGGTCAGGAAGG;ALGNURL=http://orca.bu.edu/vntrview/index.php?db=VNTRPIPE_NA19240_ERX283215&ref=-175578920&isref=1&istab=1&ispng=1&rank=3	GT:SP:CGL	1/1:6:1
chr12	98178432	td175579506	ACAAACAAATGCACGTTTTTCAAACAAATGCACGTTTTTCAAACAAATGCACGTTTTTC	ACAAACAAATGCACGTTTTTCAAACAAATGCACGTTTTTC	.	PASS	RC=3.05;RPL=19;RAL=58;RCP=CAAACAAATGCACGTTTTT;ALGNURL=http://orca.bu.edu/vntrview/index.php?db=VNTRPIPE_NA19240_ERX283215&ref=-175579506&isref=1&istab=1&ispng=1&rank=3	GT:SP:CGL	0/1:20,17:0,-1
chr12	99063634	td175579812	TCCTCTCCTCTCCTCCCTCCCTTCCCCTCCCCTCCCCTCTTCCTGCCCTCCCCTCTTCCTGCCCTCCCCTCTTCCTGCCCT	TCCTCTCCTCTCCTCCCTCCCTTCCCCTCCCCTCCCCTCTTTCTGCCCCCCCCCCTTCCTGCCCT	.	PASS	RC=5.19;RPL=16;RAL=80;RCP=CCTCCCCTCTTCCTGC;ALGNURL=http://orca.bu.edu/vntrview/index.php?db=VNTRPIPE_NA19240_ERX283215&ref=-175579812&isref=1&istab=1&ispng=1&rank=3	GT:SP:CGL	0/1:6,5:0,-1
chr12	100774907	td175580421	CCATCTCAGCATCTCAGCATCTCAGCATCTCAGCATCTCAG	CCATCTCAGCATCTCAGCATCTCAGCATCTCAG	.	PASS	RC=5.00;RPL=8;RAL=40;RCP=CATCTCAG;ALGNURL=http://orca.bu.edu/vntrview/index.php?db=VNTRPIPE_NA19240_ERX283215&ref=-175580421&isref=1&istab=1&ispng=1&rank=3	GT:SP:CGL	1/1:35:-1
chr12	101910053	td175580866	GAAATTAAATAGATGAAAGAGCATTACAACAAGGCTTATGGCATAGAAAATTAAATAGATGAAAGAGCATTACAACAAGGCTTATGGCATAGAAAATTAAATAGATGAAAGAGCATTACAACAAGGCTTATGGCATA	GAATAGTTATAGCGCAAATTAAATAGATGAAAGAGCATGACAATAAGGCTTATGGCATTGAAAATTAAATAGATGAAAGAGCATTACAACAAGGCTTATGGCATAGAAAATTAAATAGATGAAAGAGCATTACAACAAGGCTTATGGCATAGAAAATTAAATAGATGAAAGAGCATTACAACAAGGCTTA	.	PASS	RC=2.96;RPL=46;RAL=136;RCP=AAATTAAATAGATGAAAGAGCATTACAACAAGGCTTATGGCATAGA;ALGNURL=http://orca.bu.edu/vntrview/index.php?db=VNTRPIPE_NA19240_ERX283215&ref=-175580866&isref=1&istab=1&ispng=1&rank=3	GT:SP:CGL	0/1:9,6:0,1
chr12	106204028	td175582472	TTTTTACAGCATTTAGTCTAAGTACAGTGGCCAAAACAAATATGATATTATTTTACAGCATTTAGTCTAAGTACAGTGGCCAAAACAAATACGATATTATTTTACAGCATTTAGTCTAAGTACAGTGGCCGAAACAAATACGATATTATTTTACAGCATTTAGTCTAAGTACAGTGGCCGAAACAAATACGATATTATTTT	TTTTTACAGCATTTAGTCTAAGTACAGTGGCCAAAACAAATATGATATTATTTTACAGCATTTAGTCTAAGTACAGTGGCCGAAACAAATACGATATTATTTTACAGCATTTAGTCTAAGTACAGTGGCCGAAACAAATACGATATTATTTT	.	PASS	RC=4.08;RPL=49;RAL=200;RCP=TTTTACAGCATTTAGTCTAAGTACAGTGGCCAAAACAAATACGATATTA;ALGNURL=http://orca.bu.edu/vntrview/index.php?db=VNTRPIPE_NA19240_ERX283215&ref=-175582472&isref=1&istab=1&ispng=1&rank=3	GT:SP:CGL	0/1:2,8:0,-1
chr12	106618615	td175582607	CCACAGGCCCACCTGAAGACCTCACAATCAAACACAGGCCCACCTGAAGGCACTCACAATCAAACACAGGCCCACCTGAAGGCACTCACAATCAAACACAGGCCCACCTGAAGGCACTCACAATCAAACACAGGCCCACCTGAAGGCACTCACAATCAAACACAGGCCCACTTGAAGGCACTCACAATCAAACACAGGCCCACCTGAAGGCACTCATAATCAAA	CCACAGGCCCACCTGAAGACCTCACAATCAAACACAGGCCCACCTGAAGGCACTCACAATCAAACACAGGCCCACCTGAAGGCACTCACAATCAAACACAGGCCCACCTGAAGGCACTCATAATCAAA	.	PASS	RC=7.00;RPL=32;RAL=223;RCP=CACAGGCCCACCTGAAGGCACTCACAATCAAA;ALGNURL=http://orca.bu.edu/vntrview/index.php?db=VNTRPIPE_NA19240_ERX283215&ref=-175582607&isref=1&istab=1&ispng=1&rank=3	GT:SP:CGL	1/1:12:-3
chr12	107544203	td175582940	CAAAGCAAAAAAAAAAAAAAACCAAAAAAACAAAAAAACAA	CAAAAAAAAAAAACCAAAAAAACAAAAAAACAA	.	PASS	RC=4.89;RPL=8;RAL=40;RCP=AAAACAAA;ALGNURL=http://orca.bu.edu/vntrview/index.php?db=VNTRPIPE_NA19240_ERX283215&ref=-175582940&isref=1&istab=1&ispng=1&rank=3	GT:SP:CGL	0/1:20,20:0,-1
chr12	109722238	td175583893	GTGTGTGCATGCATATGTGTGCGTGCATGTGTG	GTGTGTGTGCATGCATATGTGTGCGTGCATGTGTGCGTGCATGTGTG	.	PASS	RC=2.29;RPL=14;RAL=32;RCP=TGTGTGCATGCATA;ALGNURL=http://orca.bu.edu/vntrview/index.php?db=VNTRPIPE_NA19240_ERX283215&ref=-175583893&isref=1&istab=1&ispng=1&rank=3	GT:SP:CGL	0/1:17,17:0,1
chr12	110339069	td175584168	ACTTTGTAATGCTTAACGTTGTTTTTACTAACCTTGTTTTTTAATGCCTTACCTTGTTTTTACTAACCTTGCTTTT	ATCACTTTGTAATGCTTAACGTTGTTTTTACTAACCTTGTTTTTTAATGCCTTACCTTGTTTTTACTAACCTTGTTTTTTAATGCCTTACCTTGTTTTTACTAACCTTGCTT	.	PASS	RC=2.14;RPL=35;RAL=75;RCP=CTTTTTAATGCCTAACCTTGTTTTTACTAACCTTG;ALGNURL=http://orca.bu.edu/vntrview/index.php?db=VNTRPIPE_NA19240_ERX283215&ref=-175584168&isref=1&istab=1&ispng=1&rank=3	GT:SP:CGL	0/1:18,6:0,1
chr12	111023187	td175584545	TTGAGTTTCCGGCAAATGAATTTCCTGCAAGTGAGTTTCCTGCAAATGAGTT	TTGAGTTTCCGGCAAATGAATTTCCTGCAAATGAGTT	.	PASS	RC=3.40;RPL=15;RAL=51;RCP=TGAGTTTCCTGCAAA;ALGNURL=http://orca.bu.edu/vntrview/index.php?db=VNTRPIPE_NA19240_ERX283215&ref=-175584545&isref=1&istab=1&ispng=1&rank=3	GT:SP:CGL	0/1:15,13:0,-1
chr12	111945366	td175585052	AGCCGCCCCGTCCGGGAGGTGGGGGGCACCTCTGCCCGGCCGCCCCTTCTGGGAAGTGAGGAGCCCCTCTGCCCGGCC	AGCCGCCCCATCCGGGAGGTGGGGGGCATCTCCGCCCAGCCGCCGTCCCGTCCGGGAGGTGGGGGGCGCCTCTGCCCGGCCGCCCCTTCTGGGAAGTGAGGAGCCCCTCTGCCCGGCCGCC	.	SC	RC=2.08;RPL=37;RAL=77;RCP=GCCGCCCCGTCCGGGAAGTGAGGAGCACCTCTGCCCG;ALGNURL=http://orca.bu.edu/vntrview/index.php?db=VNTRPIPE_NA19240_ERX283215&ref=-175585052&isref=1&istab=1&ispng=1&rank=3	GT:SP:CGL	0/1:24,2:0,1
chr12	114013316	td175586203	CTGTGTGCGGGGCTGGACTGTGTGTGCGGGGCTGGACTGTGTGTGCGGGGCTGGTCTGTGTG	CTGTGTGCGGGGCTGGACTGTGTGTGCGGGGCTGGTCTGTGTG	.	PASS	RC=3.21;RPL=19;RAL=61;RCP=TGTGTGCGGGGCTGGACTG;ALGNURL=http://orca.bu.edu/vntrview/index.php?db=VNTRPIPE_NA19240_ERX283215&ref=-175586203&isref=1&istab=1&ispng=1&rank=3	GT:SP:CGL	1/1:17:-1
chr12	115091683	td175586789	TTGGATGGGTGGATGGGTGGATGGGTGGATGGGTGGATGGGTGGATGGGTGGTTGGATGGAT	TTGGATGGGTGGATGGGTGGATGGGTGGATGGGTGGATGGGTGGTTGGATGGAT	.	PASS	RC=7.62;RPL=8;RAL=61;RCP=TGGATGGG;ALGNURL=http://orca.bu.edu/vntrview/index.php?db=VNTRPIPE_NA19240_ERX283215&ref=-175586789&isref=1&istab=1&ispng=1&rank=3	GT:SP:CGL	1/1:19:-1
chr12	117279555	td175587962	AAAATATATAAATATAAATATATATATATAAATATATATATATAAATATATATATAAATATATATATAAAAATATATATATATAAATATATATATAAATATATATAAAAATATATATATAAATATATATATAAATATATATAAAAATATATATATATAAATATATATATAAAAATATATATATATAAATATATATATAAATATATATATA	AAAATATATAAATATAAATATATATATATAAATATATATATATAAATATATATATAAATATATATATATAAATATATATATAAATATATATATAAAAATATATATATATAAATATATATATA	.	PASS	RC=7.96;RPL=28;RAL=209;RCP=AAATATATATATATAAATATATATATAT;ALGNURL=http://orca.bu.edu/vntrview/index.php?db=VNTRPIPE_NA19240_ERX283215&ref=-175587962&isref=1&istab=1&ispng=1&rank=3	GT:SP:CGL	1/1:3:-3
chr12	117872744	td175588311	GCTCTCACACATACCCTCACACATATGCACACAACCTCACACACACACCTCTCACACATATGCACACA	GCTCTCACACATACCCTCACACATATGCACACAACCTCACACACACACCTCTCACACATATGCACGCAACCTCACACACACACCTCTCACACATATGCACACA	.	PASS	RC=1.94;RPL=35;RAL=67;RCP=CTCACACACACACCTCTCACACATATGCACACAAC;ALGNURL=http://orca.bu.edu/vntrview/index.php?db=VNTRPIPE_NA19240_ERX283215&ref=-175588311&isref=1&istab=1&ispng=1&rank=3	GT:SP:CGL	1/1:13:1
chr12	118536025	td175588638	GCTCTCTCTGCCTCTCCCTCTCTCTCCGCCTCTCCCTCTCTCTCCGCCTCTCCCTCTCTCTCCGCCTCTCCCTCTCTCTCCGCCTCTCCCTCTCTCTCCGCCTCTCCCTCTCTCTCCGCCTCTCCCTCTCTCTCCGCCTCTCCCTCTCTCTCCGCCTCTCCCTCTCTCTCTGCCTCTCCATCTCTCTCC	GCTCTCTCTGCCTCTCCCTCTCTCTCCGCCTCTCCCTCTCTCTCCGCCTCTCCCTCTCTCTCCGCCTCTCCCTCTCTCTCCGCCTCTCCCTCTCTCTCCGCCTCTCCCTCTCTCTCTGCCTCTCCATCTCTCTCC	.	PASS	RC=10.44;RPL=18;RAL=188;RCP=CTCTCTCCGCCTCTCCCT;ALGNURL=http://orca.bu.edu/vntrview/index.php?db=VNTRPIPE_NA19240_ERX283215&ref=-175588638&isref=1&istab=1&ispng=1&rank=3	GT:SP:CGL	1/1:4:-3
chr12	119750763	td175589144	AGGAGGGAAGGAGGGAAGGAAGGAGGGAAGGAAGGAAGGAAGGAGGGAGGGAGGGA	AGGAGGGAAGGAGGGAGGGAAGGAGGGAAGGAAGGAGGGAAGGAAGGAAGGAAGGAGGGAGGGAGGGA	.	PASS	RC=4.58;RPL=12;RAL=55;RCP=GGAAGGAAGGAG;ALGNURL=http://orca.bu.edu/vntrview/index.php?db=VNTRPIPE_NA19240_ERX283215&ref=-175589144&isref=1&istab=1&ispng=1&rank=3	GT:SP:CGL	1/1:7:1
chr12	119798058	td175589181	CCCTCACCTCCCGGACGGGGCGGCTGGCCGGGCAGGGGGCTGACCCCCCCACCTCCCTCCCGGACTGGGCGGCTGGCCAGGCGGGGGGCTGACGCCCCCACCTCCCTCCCGGACGGGGCGGCTGGCCGGGCGGGGGGCTGACCCCCCCACCTCCCTCCCGGACAGGGTGGCTGCCGGGCGG	CCCTCGCCTCCCGGACGGGGCGGCTGGCCGGGCAGGGGGCTGACCCCCCCACCTCCCTCCCGGACTGGGCGGCTGGCCAGGCGGGGGGCTGACGCCCCCACCTCCCTCCCGGACAGGGTGGCTGCCGGGCGG	.	SC	RC=3.68;RPL=49;RAL=180;RCP=CCTCCCTCCCGGACGGGGCGGCTGGCCGGGCGGGGGGCTGACCCCCCCA;ALGNURL=http://orca.bu.edu/vntrview/index.php?db=VNTRPIPE_NA19240_ERX283215&ref=-175589181&isref=1&istab=1&ispng=1&rank=3	GT:SP:CGL	1/1:3:-1
chr12	120407606	td175589499	ACAGTCAGTGCCTGTCCCAGGCTTTGATCAGCTTCATTCATTCAGTCAGTGCCTGTCCCAGGCTTTGATCAGCTTCATT	ACAGTCAGTGCCTGTCCCAGGCTTTGATCAGCTTCATTCATTCAGTCAGTGCCTGTCCCAGGCTTTGATCAGCTTCATTCATTCAGTCAGTGCCTGTCCCAGGCTTTGATCAGCTTCATT	.	PASS	RC=1.90;RPL=41;RAL=78;RCP=CAGTCAGTGCCTGTCCCAGGCTTTGATCAGCTTCATTCATT;ALGNURL=http://orca.bu.edu/vntrview/index.php?db=VNTRPIPE_NA19240_ERX283215&ref=-175589499&isref=1&istab=1&ispng=1&rank=3	GT:SP:CGL	0/1:19,6:0,1
chr12	121092440	td175589864	CCAGGCCGAAGGCAGAGTGCAGGCCGAAGGCAGAGTGCAGGCCGAAGGCAGAGTGCAGGCCGAAGGCAGAGTGCAGG	CCAGGCCGAAGGCAGAGTGCAGGCCGAAGGCAGAGTGCAGGCCGAAGGCAGAGTGCAGG	.	PASS	RC=4.22;RPL=18;RAL=76;RCP=CAGGCCGAAGGCAGAGTG;ALGNURL=http://orca.bu.edu/vntrview/index.php?db=VNTRPIPE_NA19240_ERX283215&ref=-175589864&isref=1&istab=1&ispng=1&rank=3	GT:SP:CGL	1/1:35:-1
chr12	121171000	td175589898	CAGAGGGAGACCGTGGAAAGAGAGGGAGAGGGAGACCGGGGGGAGAGGGAGAGGGAGA	CAGAGGGAGACCGTGGAAAGAGAGGGAGAGGGAGACCATGGGGAGAGGGAGAGGGAGAAAGAGGGAGAGGGAGAGGGAGA	.	SC	RC=2.36;RPL=25;RAL=57;RCP=AGAGGGAGACCGTGGAAAGAGAGGG;ALGNURL=http://orca.bu.edu/vntrview/index.php?db=VNTRPIPE_NA19240_ERX283215&ref=-175589898&isref=1&istab=1&ispng=1&rank=3	GT:SP:CGL	0/1:24,2:0,1
chr12	121171338	td175589899	CTGCCTGCTGAAATGGTGCCTGCTGAAATGGTGCCTGCTGAAATGGTGCCTGCTGAAATGGTGCCTGCTGAAATGGTGCCT	CTGCCTGCTGAAATGGTGCCTGCTGAAATGGTGCCT,CTGCCTGCTGAAATGGTGCCTGCTGAAATGGTGCCTGCTGAAATGGTGCCT	.	PASS	RC=5.33;RPL=15;RAL=80;RCP=TGCCTGCTGAAATGG;ALGNURL=http://orca.bu.edu/vntrview/index.php?db=VNTRPIPE_NA19240_ERX283215&ref=-175589899&isref=1&istab=1&ispng=1&rank=3	GT:SP:CGL	1/2:21,15:-3,-2
chr12	121428399	td175590025	TGATAGGAAAGGGAGGAAAGATAGGAAAGGGAGGAAAGATAGGAAAGGGAGGAAAGGTAGGAAAGGGAGGAAAGGTAGGAAAGGGAGGAAGGAAGGAAGGAAGGAAA	TGATAGGAAAGGGAGGAAAGATAGGAAAGGGAGGAAAGGTAGGAAAGGGAGGAAGGAAGGAAGGAAGGAAA	.	PASS	RC=6.00;RPL=18;RAL=106;RCP=GATAGGAAAGGGAGGAAA;ALGNURL=http://orca.bu.edu/vntrview/index.php?db=VNTRPIPE_NA19240_ERX283215&ref=-175590025&isref=1&istab=1&ispng=1&rank=3	GT:SP:CGL	0/1:15,15:0,-2
chr12	122710910	td175590870	AGGGAGGCGGGGCCGGGCGGGAGGCGGGGCCGGGCGGGAGGCGGGGCCGGGCG	AGGGAGGCGGGGCCGGGCGGGAGGCGGGGCCGGGCG	.	PASS	RC=3.06;RPL=17;RAL=52;RCP=GGGAGGCGGGGCCGGGC;ALGNURL=http://orca.bu.edu/vntrview/index.php?db=VNTRPIPE_NA19240_ERX283215&ref=-175590870&isref=1&istab=1&ispng=1&rank=3	GT:SP:CGL	0/1:5,11:0,-1
chr12	123755572	td175591437	CCCCGGCAGCCCGGCAGCCCCGCAGCCCCGCAGCCCCGCAGCCC	CCCCGGCAGCCCGGCAGCCCCGCAGCCCCGCAGCCC	.	PASS	RC=5.38;RPL=8;RAL=43;RCP=CCCCGCAG;ALGNURL=http://orca.bu.edu/vntrview/index.php?db=VNTRPIPE_NA19240_ERX283215&ref=-175591437&isref=1&istab=1&ispng=1&rank=3	GT:SP:CGL	1/1:25:-1
chr12	124587464	td175591912	CAGAAGGAGACCGTGGAAAGAGAGGGAGAGGGAGACCCTGGAAAGAGAGGGAGAGGGAGACCGTGGGGAGAGGGAGAGGGAGA	CAGAAGGAGACCGTGGAAAGAGAGGGAGAGGGAGACCGTGGGGAGAGGGAGAGGGAGA	.	SC	RC=3.36;RPL=25;RAL=82;RCP=AGAGGGAGACCGTGGAAAGAGAGGG;ALGNURL=http://orca.bu.edu/vntrview/index.php?db=VNTRPIPE_NA19240_ERX283215&ref=-175591912&isref=1&istab=1&ispng=1&rank=3	GT:SP:CGL	1/1:25:-1
chr12	127331428	td175593260	CTATAAGGTGATATATAAACATATACGGTTCTGGATATAAGGTGATATATAAACATATACGGTTCTGGATATAAGGTGATATATAAACATATACGGTTCTGGATATAAGGTGATATATAAACATATACGGTTCTGGATA	CTATAAGGTGATATATAAACATATACGGTTCTGGATATAAGGTGATATATAAACATATACGGTTCTGGATATAAGGTGATATATAAACATATACGGTTCTGGATATAAGGTGATATATAAACATATACGGTTCTGGATATAAGGTGATATATAAACATATACGGTTCTGGATA	.	PASS	RC=4.06;RPL=34;RAL=138;RCP=TATAAGGTGATATATAAACATATACGGTTCTGGA;ALGNURL=http://orca.bu.edu/vntrview/index.php?db=VNTRPIPE_NA19240_ERX283215&ref=-175593260&isref=1&istab=1&ispng=1&rank=3	GT:SP:CGL	0/1:9,4:0,1
chr12	127515319	td175593395	CATATATATATACACACACATATATATATCTACACACACATATATATATCTACACACACATATATATATCTACACACACACATATATATATACACACACACATATATATATATCTACACACACACACACATATAT	CATATATATATACACACACATATATATATATCTACACACACATATATATATCTACACACACATATATATATATACACACACACATATATATATATCTACACACACACACACATATAT	.	PASS	RC=6.27;RPL=22;RAL=134;RCP=ATATATCTACACACACACATAT;ALGNURL=http://orca.bu.edu/vntrview/index.php?db=VNTRPIPE_NA19240_ERX283215&ref=-175593395&isref=1&istab=1&ispng=1&rank=3	GT:SP:CGL	0/1:5,11:0,-1
chr12	127768350	td175593490	AAAGCAAGGAGGGAAGAAACGAAGGAAGAAAGGAAGAAAAGAAGGAAGGAAGGAAGGAAAGAAGGAAGGAAGGAAGGAAAGAAGGAAGGAAGGAAGGAA	AAAGCAAGGAGGGAAGAAACGAAGGAAGAAAGGAAGAAAAGAAGGAAGGAAGGAAGGAAGGAAAGAAGGAAGGAAGGAAGGAAGGAAAGAAGGAAGGAAGGAAGGAA	.	PASS	RC=12.25;RPL=8;RAL=98;RCP=AAGGAAGG;ALGNURL=http://orca.bu.edu/vntrview/index.php?db=VNTRPIPE_NA19240_ERX283215&ref=-175593490&isref=1&istab=1&ispng=1&rank=3	GT:SP:CGL	0/1:12,5:0,1
chr12	129478778	td175594494	TCCTGAGACAGGGGGAGGAAGAGTGGGAGCTAGGAAGCACTGAGACAGGGGGAGGAAGGGCAGGAGCTGGGAAGCACCTGAGACAGGAGGAGGAAGGGCGGGAGCTGGGAAGCACCTGAGACAGGGGGAGGAAGGGCGGGAGCTGGGAAGC	TCCTGAGACAGGGGGAGGAAGAGTGGGAGCTAGGAAGCACTGAGACAGGGGGAGGAAGGGCGGGAGCTGGGAAGCACCTGAGACAGGGGGAGGAAGGGCGGGAGCTGGGAAGC	.	PASS	RC=3.97;RPL=38;RAL=150;RCP=CCTGAGACAGGGGGAGGAAGGGCGGGAGCTGGGAAGCA;ALGNURL=http://orca.bu.edu/vntrview/index.php?db=VNTRPIPE_NA19240_ERX283215&ref=-175594494&isref=1&istab=1&ispng=1&rank=3	GT:SP:CGL	1/1:5:-1
chr12	129557994	td175594526	TGATCCATGGATGCGATCCATGGATGC	TGATCCATGGATGCGATCCATGGATGCGATCCATGGATGC	.	PASS	RC=2.00;RPL=13;RAL=26;RCP=GATCCATGGATGC;ALGNURL=http://orca.bu.edu/vntrview/index.php?db=VNTRPIPE_NA19240_ERX283215&ref=-175594526&isref=1&istab=1&ispng=1&rank=3	GT:SP:CGL	1/1:38:1
chr12	129598930	td175594561	ACTCCTTCCTTCCTTCCCTCCTTCCCTCCTTCCCTCCTTCCCTCCTTCCTCCCTCCCTCC	ACTCCTTCCTTCCTTCCCTCCTTCCCTCCTTCCCTCCTTCCTCCCTCCCTCC	.	PASS	RC=7.50;RPL=8;RAL=59;RCP=CTCCTTCC;ALGNURL=http://orca.bu.edu/vntrview/index.php?db=VNTRPIPE_NA19240_ERX283215&ref=-175594561&isref=1&istab=1&ispng=1&rank=3	GT:SP:CGL	0/1:13,13:0,-1
chr12	129913513	td175594753	ATACTCACTGTAGTCCACAATCCTTCAAGTTACTCACAGTAGTCCAAAGTCCTTCAAGTTACTCACTGTAGTCCAAAGTCCTTCAAGTTACTCACTGTAGTCCAAAATCCTTCAAGTTACTCACTGTAGTCCAAAGTCCTTCAAGTTACTCACTGTAGTCCAAAATCCTTCAAGTTACTCACTGTAGTCCAAAGTCCTTCAAGTTCCTCACTGTAGTCCAAAGTCCTTCAAGTT	ATACTCACTGTAGTCCACAATCCTTCAAGTTACTCACAGTAGTCCAAAGTCCTTCAAGTTACTCACTGTAGTCCAAAGTCCTTCAAGTTACTCACTGTAGTCCAAAGTCCTTCAAGTTACTCACTGTAGTCCAAAATCCTTCAAGTTACTCACTGTAGTCCAAAGTCCTTCAAGTTACTCACTGTAGTCCAAAGTCCTTCAAGTT	.	PASS	RC=8.03;RPL=29;RAL=233;RCP=TACTCACTGTAGTCCAAAGTCCTTCAAGT;ALGNURL=http://orca.bu.edu/vntrview/index.php?db=VNTRPIPE_NA19240_ERX283215&ref=-175594753&isref=1&istab=1&ispng=1&rank=3	GT:SP:CGL	1/1:2:-1
chr12	130409142	td175595005	GCCGGGCTCCTGGAAGGCACCTGCGCACGGGTGAGACTGCCTTTGCCCACGTGAGACCGGGCTCCTGGAAGGCACCTGTGCACGCGTGAGACTGCCTTTGCCCACGTGAGACCGGGCTCCTGGAAGTCACCTGTGCACACGTGAGACTGCCTTTGCCCACGTGAGACCGGGCTCCTGGAAGGCACCTGTGCACGCGTGAGACTGTCTTTGCCCACGTGAGACAGGACTCTTGGTAGGCAACTGT	GCCGGGCTCCTGGAAGGCACCTGCGCACGGGTGAGACTGCCTTTGCCCACGTGAGACCGGGCTCCTGGAAGGCACCTGTGCACGCGTGAGACTGTCTTTGCCCACGTGAGACAGGACTCTTGGTAGGCAACTGT	.	PASS	RC=4.42;RPL=55;RAL=243;RCP=CCGGGCTCCTGGAAGGCACCTGTGCACGCGTGAGACTGCCTTTGCCCACGTGAGA;ALGNURL=http://orca.bu.edu/vntrview/index.php?db=VNTRPIPE_NA19240_ERX283215&ref=-175595005&isref=1&istab=1&ispng=1&rank=3	GT:SP:CGL	1/1:8:-2
chr12	130519164	td175595061	TTCCTGGTCCCATGCTGATCCTCCTGGTCCCATGCTGATCCTCCTGGTCCCATGCTGATCCTCCTGGTCCCATGCTGATCCTCCTG	TTCCTGGTCCCATGCTGATCCTCCTGGTCCCATGCTGATCCTCCTGGTCCCATGCTGATCCTCCTG	.	PASS	RC=4.25;RPL=20;RAL=85;RCP=TCCTGGTCCCATGCTGATCC;ALGNURL=http://orca.bu.edu/vntrview/index.php?db=VNTRPIPE_NA19240_ERX283215&ref=-175595061&isref=1&istab=1&ispng=1&rank=3	GT:SP:CGL	0/1:15,17:0,-1
chr12	131142172	td175595396	CGGGGGCAGTGAGGGCAGAGGATGGAGCCCCAGCTGCGGGGGGCAGTGAGGGCGGAGGATGGAGCCCCAGCTGCGGGGGGCAGTGAGGGCGGAGGATGGAGCCCCAGCTGCGGGGGGCAGTGAGGGCGGAGGATGGAGCCCCAGC	CGGGGGCAGTGAGGGCAGAGGATGGAGCCCCAGCTGCGGGGGGCAGTGAGGGCAGAGGATGGGGCCCCAGCTGCGGGGGGCAGTGAGGGCGGAGGATGGAGCCCCAGC	.	PASS	RC=3.89;RPL=37;RAL=144;RCP=GGGGGCAGTGAGGGCGGAGGATGGAGCCCCAGCTGCG;ALGNURL=http://orca.bu.edu/vntrview/index.php?db=VNTRPIPE_NA19240_ERX283215&ref=-175595396&isref=1&istab=1&ispng=1&rank=3	GT:SP:CGL	0/1:4,7:0,-1
chr12	131244652	td175595472	CCAACCACCACAGCCCACACAACCACCACAGCCCACACAACCACCACAGCCCTGCCAACCACCACAGCCCACACAAGCACCACAGCCC	CCAAACACCACAGCCCACACAACCACCACAGCCCACACAACCACCACAGCCCACACAAGCACCACAGCCC	.	PASS	RC=4.83;RPL=18;RAL=87;RCP=CAACCACCACAGCCCACA;ALGNURL=http://orca.bu.edu/vntrview/index.php?db=VNTRPIPE_NA19240_ERX283215&ref=-175595472&isref=1&istab=1&ispng=1&rank=3	GT:SP:CGL	0/1:7,17:0,-1
chr12	131384479	td175595579	ATATATATATATATACACTTTATATATATATATACACTTTATATATATATACACTTTATATATATATATACACTTTATATATATATATACATATATATATATATATACACTTTATATATATATA	ATATATATATATATACACTTTATATATATATATACACTTTATATATATATACACTTTATATATATATATACACTTTATATATATATA,ATATATATATATATACACTTTATATATATATATACACTTTATATATATATACACTTTATATATATATATACACTTTATATATATATATACATATATATATATACACTGTATATATATATACACTTTATATATATATACATATATATATATATATACACTGTATATATATATA	.	PASS	RC=6.63;RPL=19;RAL=123;RCP=TATATATATATATACACTT;ALGNURL=http://orca.bu.edu/vntrview/index.php?db=VNTRPIPE_NA19240_ERX283215&ref=-175595579&isref=1&istab=1&ispng=1&rank=3	GT:SP:CGL	1/2:20,6:-2,3
chr12	131523666	td175595688	GCCTGTGCTCCTCCAGGCCACTGCCCGCTGAGCCGGGACGGTGCGGAGAGTCCTGTGCTCCTCCAGCCACTGCCCACTGAGCCGGGACGGTGCGGAGAGCCCTGTGCTCCTCCAGCCACTGCCCGCTGAGCCGGGACGGTGCGGAGAGCCCTGTGCTCCT	GCCTGTGCTCCTCCAGGCCACTGCCCGCTGAGCCGGGACGGTGCGGAGAGTCCTGTGCTCCTCCAGCCACTGCCCGCTGAGCCGGGACGGTGCGGAGAGCCCTGTGCTCCT	.	PASS	RC=3.22;RPL=49;RAL=159;RCP=CCTGTGCTCCTCCAGCCACTGCCCGCTGAGCCGGGACGGTGCGGAGAGC;ALGNURL=http://orca.bu.edu/vntrview/index.php?db=VNTRPIPE_NA19240_ERX283215&ref=-175595688&isref=1&istab=1&ispng=1&rank=3	GT:SP:CGL	0/1:5,9:0,-1
chr12	131766816	td175595831	GCTGGGTAGCGTTCCTGGGTAGCGTTCCTGGGTGGCGTTCCTGGGTAGCGTTCCTGGGTGGCGTTCCTGGGTGGCGTTCCTGGGTGGCGTTCCTGGGTGGCGTTCCTGGG	GCTGGGTAGCGTTCCTGGGTAGCGTTCCTGGGTGGCGTTCCTGGGTAGCGTTCCTGGGTGGCGTTCCTGGGTGGCGTTCCTGGGTGGCGTTCCTGGG	.	PASS	RC=8.38;RPL=13;RAL=109;RCP=CTGGGTGGCGTTC;ALGNURL=http://orca.bu.edu/vntrview/index.php?db=VNTRPIPE_NA19240_ERX283215&ref=-175595831&isref=1&istab=1&ispng=1&rank=3	GT:SP:CGL	0/1:5,9:0,-1
chr12	131775328	td175595847	CCACACACCTGCACGTGCACACCTGCACACACACCTGCACACACACCTGCACACACACCTGCACACACAC	CCACACACCTGCACGTGCACACCTGCACACACACCTGCACACACACCTGCACACACAC,CCACACACCTGCACGTGCACACCTGCACACACACCTGCACACACACCTGCACCTGCACACACACCTGCACACACAC	.	PASS	RC=5.64;RPL=12;RAL=69;RCP=CACACACCTGCA;ALGNURL=http://orca.bu.edu/vntrview/index.php?db=VNTRPIPE_NA19240_ERX283215&ref=-175595847&isref=1&istab=1&ispng=1&rank=3	GT:SP:CGL	1/2:14,9:-1,1
chr12	131941471	td175595962	TCCCGGATGCTGGCTGGGGATCACCCGGATGCTGGCTGGGGATTACCCGGATGCTGGCTGGGGATCACCCGGATGCTGGCTGGGGATCACCCGGATGCTGGCTGGGGCTCA	TCCCGGATGCTGGCTGGGGATTACCCGGATGCTGGCTGGGGATCACCCGGATGCTGGCTGGGGATCACCCGGATGCTGGCTGGGGCTCA	.	PASS	RC=5.00;RPL=22;RAL=110;RCP=CCCGGATGCTGGCTGGGGATCA;ALGNURL=http://orca.bu.edu/vntrview/index.php?db=VNTRPIPE_NA19240_ERX283215&ref=-175595962&isref=1&istab=1&ispng=1&rank=3	GT:SP:CGL	1/1:20:-1
chr12	132349620	td175596196	AAAGATAGCTTCTAGGTATACACATGCACATACGCACTAAGATCGCTTCTAGGTATACACACACATACGTGCTAAGATAGCTTCTAGGTATACACACGCACATATGCACTAAGATCACTTCTAGGTATACACACACATACGTGCTAAGATAGCTTCTAGGTATACACACGCACATACGCGCTAAGA	AAAGATAGCTTCTAGGTATACACATGCACATACGCACTAAGATCGCTTCTAGGTATACACACACATACGTGCTAAGATAGCTTCTAGGGATACACACGCACATACGCGCTAAGA	.	PASS	RC=5.11;RPL=37;RAL=185;RCP=AAGATAGCTTCTAGGTATACACACGCACATACGCGCT;ALGNURL=http://orca.bu.edu/vntrview/index.php?db=VNTRPIPE_NA19240_ERX283215&ref=-175596196&isref=1&istab=1&ispng=1&rank=3	GT:SP:CGL	0/1:3,6:0,-2
chr12	132573049	td175596343	AGTGTTTTCCTCCTTTCCTCCCTGCCTCCTCTTCCTTCCTTCCAGGATAACATTTAGTTCTTTATTCTGACTGAAATGGTATGAGGTAGGGGTGTTTTCCTCCTTTCCTCCCTGCCTCCTCTTCCTTCCTTCCAGGATAACATTTAGTTCTTTATTCTGACTGAAATGGTATGAGGTAGGGGTGTTTTCCTCCTTTCCTCCCTGCCTCCTCTTCCTTCCATGATAACATTTAGTTATTTATTCTGATTGAAATGGTGTAAGGTAGGGG	AGTGTTTTCCTCCTTTCCTCCCTGCCTCCTCTTCCTTCCTTCCAGGATAACATTTAGTTCTTTATTCTGACTGAAATGGTATGAGGTAGGGGTGTTTTCCTCCTTTCCTCCCTGCCTCCTCTTCCTTCCATGATAACATTTAGTTATTTATTCTGATTGAAATGGTGTAAGGTAGGGG	.	PASS	RC=3.01;RPL=90;RAL=267;RCP=GTGTTTTCCTCCTTTCCTCCCTGCCTCCTCTTCCTTCCTTCCAGGATAACATTTAGTTCTTTATTCTGACTGAAATGGTATGAGGTAGGG;ALGNURL=http://orca.bu.edu/vntrview/index.php?db=VNTRPIPE_NA19240_ERX283215&ref=-175596343&isref=1&istab=1&ispng=1&rank=3	GT:SP:CGL	1/1:3:-1
chr12	132662201	td175596420	GAGAATATTTTCTTATTTCTTCTAAAATAAGAATGTTTTCTTATTTTTTCTAAAGTAAGAATGTTTTCTTACTTTTTCTAAAGAATGTTTTCTTACTTT	GAGAATATTTTCTTATTTCTTCTAAAATAAGAATGTTTTCTTATTTTTTCTAAAGTAAGAATGTTTTCTTACTTT	.	PASS	RC=3.62;RPL=27;RAL=98;RCP=AGAATGTTTTCTTACTTTTTCTAAATA;ALGNURL=http://orca.bu.edu/vntrview/index.php?db=VNTRPIPE_NA19240_ERX283215&ref=-175596420&isref=1&istab=1&ispng=1&rank=3	GT:SP:CGL	0/1:10,18:0,-1
chr12	132676702	td175596445	AGGAGCGCCTGCTCCCGCACCGGCCGCTCCGAGCCCCGGTCATCGGGCTGGGGGAGTGCCTGCACCCGTACTGGCTGCTCCGAGCCCCTGTCGTCGGGCTGGGGGAGTGCCTGCTCCTGTACCGGCCGCTCCGAGCCCCGGTCGTC	AGGAGCGCCTGCTCCCGCACCGGCCGCTCCGAGCCCCGGTCGTCGGGCTGGGGGAGTGCCTGCACCCGTACTGGCTGCTCCGAGCCCCTGTCGTCGGGCTGGGGGAGTGCCTGCACCCGTACTGGCTGCTCCGAGCCCCTGTCGTCGGGCTAGGGGAGTGCCTGCACCCGTACCGGCCGCTCCGAGCCCCGGTCGTC	.	PASS	RC=2.84;RPL=51;RAL=145;RCP=GGAGTGCCTGCTCCCGTACCGGCCGCTCCGAGCCCCGGTCGTCGGGCTGGG;ALGNURL=http://orca.bu.edu/vntrview/index.php?db=VNTRPIPE_NA19240_ERX283215&ref=-175596445&isref=1&istab=1&ispng=1&rank=3	GT:SP:CGL	0/1:6,3:0,1
chr12	132677467	td175596450	TGGACTGGGGGCGTGCTCTGCGTCTCGGTCGCGTCCGTCGGACTGGGGAGGTGCTCTGCGTGTCTCGGTCGCGTCCGTCGGACTGGGGAGGTGCTCTGCGTGTCTCGGTCGCGTCCGTCGGACTGGGGAGGTGCTCTGCGTGTCTCGGTCGCGTCCGTCGGACTGGGGAGGTTCTCTGCGTGTCTCGGTCGCGTCCGTCGGACTGGGGAGGTGCTCTGCGT	TGGACTGGGGGCGTGCTCTGCGTCTCGGTCGCGTCCGTCGGACTGGGGAGGTGCTCTGCGTGTCTCGGTCGCGTCCGTCGGACTGGGGAGGTGCTCTGCGTGTCTCGGTCGCGTCCGTCGGACTGGGGAGGTGCTCTGCGGGTCTCGGCCGCGTCCGTCGGCCTGGGGAGGTGCTCTGCGT	.	PASS	RC=5.55;RPL=40;RAL=220;RCP=GGACTGGGGAGGTGCTCTGCGTGTCTCGGTCGCGTCCGTC;ALGNURL=http://orca.bu.edu/vntrview/index.php?db=VNTRPIPE_NA19240_ERX283215&ref=-175596450&isref=1&istab=1&ispng=1&rank=3	GT:SP:CGL	1/1:2:-1
chr12	132836496	td175596511	AACACCCTGAGCATTGTGGGTGCGGGGCCTGCCTGGGTGCGGGGAACACACCCTGAGCATTGTGGGCGCGGGGCCTGCCTGGGTGCGGGGAACACACCCTGAGCATTGTGGGTGCGGGGCCTGGCCCGGGTGCAGGGAACACACCC	AACACCCTGAGCATTGTGGGTGCGGGGCCTGCCTGGGTGCGGGGAACACACCCTGAGCATTGTGGGCGCGGGGCCTGCCTGGGTGCAGGGAACACACCC	.	PASS	RC=3.13;RPL=46;RAL=145;RCP=ACACCCTGAGCATTGTGGGTGCGGGGCCTGCCTGGGTGCGGGGAAC;ALGNURL=http://orca.bu.edu/vntrview/index.php?db=VNTRPIPE_NA19240_ERX283215&ref=-175596511&isref=1&istab=1&ispng=1&rank=3	GT:SP:CGL	1/1:7:-1
chr12	132949519	td175596682	GACTGGATGGGCTAGGGTGGAGCTTCTCCACTGGATGGGCGAGGGTGGAGCTTCTCCACTGGATGGGCGAGGGTGGAGCTTCTCCACTGGATGGGCGAGGGTGGAGCTTCTCCACTGGATGGGCGAGGGTGGAGCTTCTCCACTGGATGGGCGAGGGTGGAGCTTCTCCACT	GACTGGATGGGCTAGGGTGGAGCTTCTCCACTGGATGGGCGAGGGTGGAGCTTCTCCACTGGATGGGCGAGGGTGGAGCTTCTCCACTGGATGGGCGAGGGTGGAGCTTCTCCACTGGATGGGCGAGGGTGGAGCTTCTCCACT	.	PASS	RC=6.11;RPL=28;RAL=171;RCP=ACTGGATGGGCGAGGGTGGAGCTTCTCC;ALGNURL=http://orca.bu.edu/vntrview/index.php?db=VNTRPIPE_NA19240_ERX283215&ref=-175596682&isref=1&istab=1&ispng=1&rank=3	GT:SP:CGL	0/1:4,3:0,-1
chr12	133107759	td175596902	GCCCAGGAGCAGGACAGGACCCAGGAGCAGGACAGGACCCAGGAGCAGGACAGGACCCAGGAGCAGG	GCCCAGGAGCAGGACAGGACCCAGGAGCAGGACAGGACCCAGGAGCAGG	.	PASS	RC=3.67;RPL=18;RAL=66;RCP=CCCAGGAGCAGGACAGGA;ALGNURL=http://orca.bu.edu/vntrview/index.php?db=VNTRPIPE_NA19240_ERX283215&ref=-175596902&isref=1&istab=1&ispng=1&rank=3	GT:SP:CGL	0/1:12,11:0,-1
chr12	133126773	td175596953	CCTGAGGAGGACAGCAGGGGAGGGAGAGGGGCTGCGGAGGACGGCAGGGGAGCGGAGAGGGGCTGC	CCTGGGGAGGACGGCAGGGGAGGGAGAGGGGCTGCGGAGGACGGGAGGGGAGCGGAGAGGGGCTGCGGAGGACGGCAGGGGAGCGGAGAGGGGCTGC	.	PASS	RC=2.13;RPL=31;RAL=65;RCP=CTGCGGAGGACAGCAGGGGAGCGGAGAGGGG;ALGNURL=http://orca.bu.edu/vntrview/index.php?db=VNTRPIPE_NA19240_ERX283215&ref=-175596953&isref=1&istab=1&ispng=1&rank=3	GT:SP:CGL	0/1:6,9:0,1
chr12	133163388	td175596989	AGCCCAGCAGCGAGTAGGAGGCAAGGCCAGGACCCAGCGGCGAGGAGGAGGCAGGGCCAGGGCCCAGCGGCGAGGAGGAGGCAGGGCCAGGGCCCAGCGGCGAGGAGGAGGCAGGGCCAGGGCCCAGC	AGCCCAGCAGCGAGTAGGAGGCAAGGCCAGGACCCAGCGGCGAGGAGGAGGCAGGGCCAGGGCCCAGCGGCGAGGAGGAGGCAGGGCCAGGGCCCAGC,AGCCCAGCAGCGAGTAGGAGGGAAGGCCAGGACCCAGCGGCGAGGAGGAGGCAGGGCCAGGGCCCAGCGGCGAGGAGGAGGCAGGGCCAGGGCCCAGCGGCGAGGAGGAGGCAGGGCCAGGGCCCAGCGGCGAGGAGGAGGCAGGGCCAGGGCCCAGC	.	PASS	RC=4.23;RPL=30;RAL=127;RCP=GCCCAGCGGCGAGGAGGAGGCAGGGCCAGG;ALGNURL=http://orca.bu.edu/vntrview/index.php?db=VNTRPIPE_NA19240_ERX283215&ref=-175596989&isref=1&istab=1&ispng=1&rank=3	GT:SP:CGL	1/2:13,6:-1,1
chr12	133163602	td175596991	GGCTGGAGGGAGGACGGCAGCTGGAGGGTGGACGGCAG	GGGCGGCTGGAGCGTGGGCAGCAGCTGGAGGGCGGCCGGCAGTGCGGCTGGAGGGAGGACGGCAGCTGGAGGGTGGGCGGCAG	.	PASS	RC=2.06;RPL=18;RAL=37;RCP=GCTGGAGGGAGGACGGCA;ALGNURL=http://orca.bu.edu/vntrview/index.php?db=VNTRPIPE_NA19240_ERX283215&ref=-175596991&isref=1&istab=1&ispng=1&rank=3	GT:SP:CGL	1/1:2:2
chr12	133783872	td175597416	ACCATATTTGTGAACATAGGTTTAAAAATCCATATTTGTGAACATAGGTTTAAAAATCCATATTTGTGAACATAGGTTTAAAAAT	ACCATATTTGTGAACATAGGTTTAAAAATCCATATTTGTGAACATAGGTTTAAAAAT	.	PASS	RC=3.00;RPL=28;RAL=84;RCP=CCATATTTGTGAACATAGGTTTAAAAAT;ALGNURL=http://orca.bu.edu/vntrview/index.php?db=VNTRPIPE_NA19240_ERX283215&ref=-175597416&isref=1&istab=1&ispng=1&rank=3	GT:SP:CGL	1/1:48:-1
chr12	133833531	td175597436	ATTATAAAATTATAAAATTTGTTTAAAAAATTATAATTTTTTGTTTAAAAAATTATAATTTTTTGTTTAAAAAATTATAATTTTTTGTTTAAAAAATTATTATATTTTGTTTAAAAAATTATAA	ATTATAAAATTATAAAATTTGTTTAAAAACTTATAATTTTTTGTTTAAAAATTATTATATTTTGTTTAAAAAATTATAA,ATTATAAAATTATAAAATTTGTTTAAAAAATTATAATTTTTTGTTTAAAAAATTATAATTTTTTGTTTAAAAAATTATAATTTTTTGTTTAAAAAATTATAATTTTTTGTTTAAAAAATTATTATATTTTGTTTAAAAAATTATAA	.	PASS	RC=5.64;RPL=22;RAL=123;RCP=TTAAAAAATTATAATTTTTTGT;ALGNURL=http://orca.bu.edu/vntrview/index.php?db=VNTRPIPE_NA19240_ERX283215&ref=-175597436&isref=1&istab=1&ispng=1&rank=3	GT:SP:CGL	1/2:4,10:-2,1
chr13	19448919	td175597587	GCCGACCCAGCCCCAAATCCCCTATCCAACCCCAAATCCCCGATCCAACCCCCAATCCGCGATCC	GCCGACCCAGCCCCAAATCCCCTATCCAACCCCAAATCCCCGATCCAACCCCCAATCCGAGATCCAACCCCCAATCCGCGATCC	.	PASS	RC=3.37;RPL=19;RAL=64;RCP=CCGATCCAACCCCAAATCC;ALGNURL=http://orca.bu.edu/vntrview/index.php?db=VNTRPIPE_NA19240_ERX283215&ref=-175597587&isref=1&istab=1&ispng=1&rank=3	GT:SP:CGL	1/1:4:1
chr13	19977731	td175597885	CACATACACATATGCACATACATTCACATATACACATGTATATATATAAGTATATACATACACATATGCACATACATACACACATACACATGTATATATATAAATATATACATACACATATGCACATACATACACACATACACATGTATATATATAAATATATACATACACATATGCACATACATACACATATACACATATACATA	CACATACACATATGCACATACATTCACATATACACATGTATATATAAGTATATACATACACATATGCACATACATACACACATACACATGTATATATATAAATATATACATACACATATGCACATACATACACATATACACAT	.	PASS	RC=3.80;RPL=54;RAL=205;RCP=ACATACACATATGCACATACATACACACATACACATGTATATATATAAATATAT;ALGNURL=http://orca.bu.edu/vntrview/index.php?db=VNTRPIPE_NA19240_ERX283215&ref=-175597885&isref=1&istab=1&ispng=1&rank=3	GT:SP:CGL	1/1:9:-1
chr13	20936910	td175598380	CGGGCAGGTGTGTGCAGGCGTGGGCAGGCGTGGGCAGGCGTGGGAAGGCGTGGGCAGGCGTGGGCAGGTGTGGGCAGGCGTGGGCAGGCGTGGGCAGGCGTGGGCAGGTGTGGGCAGGTGTGGGCAGGC	CGGGCAGGTGTGTGCAGGCGTGGGCAGGCATGGGCAGGCGTGGGCAGGCGTGGGCAGGAGTGGGCAGGTGTGGACAGGCGTGGGCAGGTGTGGGCAGGCGTGGGCAGGTGTGGGCAGGTGTGGGCAGGTGTGGGCAGGC	.	PASS	RC=12.80;RPL=10;RAL=128;RCP=GGGCAGGCGT;ALGNURL=http://orca.bu.edu/vntrview/index.php?db=VNTRPIPE_NA19240_ERX283215&ref=-175598380&isref=1&istab=1&ispng=1&rank=3	GT:SP:CGL	1/1:2:1
chr13	23299796	td175599510	TTGCCTGCTGCCTGCTGCCTGCTGCCTGCTGCCTGCTGCCTGCT	TTGCCTGCTGCCTGCTGCCTGCTGCCTGCT	.	PASS	RC=6.14;RPL=7;RAL=43;RCP=TGCCTGC;ALGNURL=http://orca.bu.edu/vntrview/index.php?db=VNTRPIPE_NA19240_ERX283215&ref=-175599510&isref=1&istab=1&ispng=1&rank=3	GT:SP:CGL	1/1:45:-2
chr13	23645709	td175599690	CTTTTTGAAATACTTATATTTTGAAAGTATTTTCGAAATACTCATATTTTGAAAGTATTT	CTTTTTGAAATACTTATATTTTGAAAGTATTTTCGAAATACTCATATTTTGAAAGTATTTTCGAAATACTCATATTTTGAAAGTATTT	.	PASS	RC=2.11;RPL=28;RAL=59;RCP=TTTTCGAAATACTCATATTTTGAAAGTA;ALGNURL=http://orca.bu.edu/vntrview/index.php?db=VNTRPIPE_NA19240_ERX283215&ref=-175599690&isref=1&istab=1&ispng=1&rank=3	GT:SP:CGL	0/1:14,16:0,1
chr13	24599072	td175600048	CATATATATATAAATATATATATAAATATATATATAAA	CATATATATATAAATATATATATAAA	.	PASS	RC=3.08;RPL=12;RAL=37;RCP=ATATATATATAA;ALGNURL=http://orca.bu.edu/vntrview/index.php?db=VNTRPIPE_NA19240_ERX283215&ref=-175600048&isref=1&istab=1&ispng=1&rank=3	GT:SP:CGL	1/1:43:-1
chr13	24688490	td175600066	GTGCACGTGTGTGCCTGCATGTGTGCACATGCGCGTGTGTGTGCATGTGTGCACA	GTGCACGTGTGTGCCTGCATGTGTGCACATGCGCGTGTGCCTGCATGAGTGCACATGCGCGTGTGTGTGCATGTGTGCACA	.	PASS	RC=2.00;RPL=28;RAL=54;RCP=TGCACGTGTGTGCCTGCATGTGTGCACA;ALGNURL=http://orca.bu.edu/vntrview/index.php?db=VNTRPIPE_NA19240_ERX283215&ref=-175600066&isref=1&istab=1&ispng=1&rank=3	GT:SP:CGL	0/1:25,15:0,1
chr13	25034562	td175600201	TGTGAGCTCTCTGCACACGTGGGCTCTGCTGCACGGGTGGGCTCTGCTGCACGGGTGGGCTCTGCTGCATGGGTGGGCTCTGCTGCATGGGTGGGCTCTGCTGCAC	TTAGCTCTCTGCACACGTGGGCTCTGCTGCACGGGTGGGTTCTGCTGCATGGGTGGGCTCTGCTGCA	.	PASS	RC=5.89;RPL=18;RAL=105;RCP=GTGGGCTCTGCTGCACGG;ALGNURL=http://orca.bu.edu/vntrview/index.php?db=VNTRPIPE_NA19240_ERX283215&ref=-175600201&isref=1&istab=1&ispng=1&rank=3	GT:SP:CGL	0/1:7,2:0,-2
chr13	25554185	td175600382	GAGCTAAACACAGAACCTGTATATTAACTAATATACAGCTAAACACAGAACCTGTATATTAACTAATATACAGCTAAACACAGAACCTGTATATTAACTAA	GTTTATACACAATATTCCAACCTGTAGAGCTAAACACAGAACCTGTATATTAACTAATATACAGCTAAACACAGAACCTGT	.	SC	RC=2.86;RPL=35;RAL=100;RCP=AGCTAAACACAGAACCTGTATATTAACTAATATAC;ALGNURL=http://orca.bu.edu/vntrview/index.php?db=VNTRPIPE_NA19240_ERX283215&ref=-175600382&isref=1&istab=1&ispng=1&rank=3	GT:SP:CGL	0/1:10,8:0,-1
chr13	26055269	td175600584	CAGAGGGAGACCGTGGAAAGAGAGGGAGAGGGAGACCGTGGGGAGAGGGAGAGGGAGA	CAGAGGGAGACCGTGGAAAGAGAGGGAGAGGGAGACCGTGGGGAGAGGGAGACCGTGGGGAGAGGGAGAGGGAGA	.	SC	RC=2.36;RPL=25;RAL=57;RCP=AGAGGGAGACCGTGGAAAGAGAGGG;ALGNURL=http://orca.bu.edu/vntrview/index.php?db=VNTRPIPE_NA19240_ERX283215&ref=-175600584&isref=1&istab=1&ispng=1&rank=3	GT:SP:CGL	0/1:6,6:0,1
chr13	28107888	td175601318	CATATATACACACCCTGTATATATATATATATACACACACCCTGTATATATATATATATATATACACACCCTGTATATATATATACACACACACACA	CATATATACACACCCTGTGTATATATATATATATACACACCCTGTGTATATATATATATATACACACCCTGTGTATATATATATATATACACACCCTGTATATATATATACACACACACAC	.	PASS	RC=3.38;RPL=29;RAL=96;RCP=ATATACACACACCCTGTATATATATATAT;ALGNURL=http://orca.bu.edu/vntrview/index.php?db=VNTRPIPE_NA19240_ERX283215&ref=-175601318&isref=1&istab=1&ispng=1&rank=3	GT:SP:CGL	1/1:7:1
chr13	30970075	td175602322	GAGAAAAAAAAACAAATCCAGTCTCCTTTTCAAATAAAGATTTAGGATTGACGTTAGAGAAAAAAACATCCAGTCTCCTTTTCAAATAAAGATTTAGGATTGATGTTAGAGAAAAAAACAGATCCAGTCTCCTTTTCAAATAAAGATTTAGGATTGATGTTAGAGAAAAAAACAGATCCAGTCTCCTTTTCAAATAAAGATTTAGGATTGATGTTAGAGAAAAAAACAGATCCAGTCTCCTTTTCAAATAAAGATTTAGGATTGACGTTA	GAGAAAAAAAAACAAATCCAGTCTCCTTTTCAAATAAAGATTTAGGATTGACGTTAGAGAAAAAAACATCCAGTCTCCTTTTCAAATAAAGATTTAGGATTGATGTTAGAGAAAAAAACAGATCCAGTCTCCTTTTCAAATAAAGATTTAGGATTGACGTTA	.	PASS	RC=5.02;RPL=54;RAL=269;RCP=AGAGAAAAAAACAGATCCAGTCTCCTTTTCAAATAAAGATTTAGGATTGATGTT;ALGNURL=http://orca.bu.edu/vntrview/index.php?db=VNTRPIPE_NA19240_ERX283215&ref=-175602322&isref=1&istab=1&ispng=1&rank=3	GT:SP:CGL	1/1:12:-2
chr13	31288709	td175602474	TGGAGGTGGGAGGTGGGAGGTGGGGGGTGGGGGGTGGG	TGGAGGTGGGAGGTGGGAGGTGGGAGGTGGGGGGTGGGGGGTGGG	.	PASS	RC=5.29;RPL=7;RAL=37;RCP=GGAGGTG;ALGNURL=http://orca.bu.edu/vntrview/index.php?db=VNTRPIPE_NA19240_ERX283215&ref=-175602474&isref=1&istab=1&ispng=1&rank=3	GT:SP:CGL	1/1:7:1
chr13	33220109	td175603144	ATGTGTGTGTGTGGGTGTGTGGGTGTGTGGTGTGTGGTGTGTGGTGTGTG	ATGTGTGTGTGTGGGTGTGTGGGTGTGTGGTGTGTGGTGTGTGGTGTGTGGTGTGTG	.	PASS	RC=6.78;RPL=7;RAL=49;RCP=TGTGTGG;ALGNURL=http://orca.bu.edu/vntrview/index.php?db=VNTRPIPE_NA19240_ERX283215&ref=-175603144&isref=1&istab=1&ispng=1&rank=3	GT:SP:CGL	0/1:22,18:0,1
chr13	33737742	td175603366	AATATATATATATATATATAAAACATATATATATAACATATATATATATAAAACATATATATATAACATATATATAAAACATATATATATATAACATATATATAAAACATATATATAACATATATAAAACATATATATATAACATATATATATAACATATATATAT	AATATATATATATATATATAAAACATATATATATAACATATATATATAAAACATATATATATAACATATATATAAAACATATATATAACATATATAAAACATATATATATAACATATATATATAACATATATATAT	.	PASS	RC=12.47;RPL=13;RAL=165;RCP=ATATATATAACAT;ALGNURL=http://orca.bu.edu/vntrview/index.php?db=VNTRPIPE_NA19240_ERX283215&ref=-175603366&isref=1&istab=1&ispng=1&rank=3	GT:SP:CGL	1/1:3:-2
chr13	33934772	td175603432	TTCCTTCTGTGTAGACAGAAGGATTCCTTCTGTGTAGACAGAAGGAATCCTTCTGTGTAGACAGAAGGAATCCTTCTGTGTAGACAGAAGGA	TTTCCTTCTGTGTAGACAGAAGGATTCCTTCTGTGTAGACAGAAGGA	.	PASS	RC=3.96;RPL=23;RAL=91;RCP=TCCTTCTGTGTAGACAGAAGGAA;ALGNURL=http://orca.bu.edu/vntrview/index.php?db=VNTRPIPE_NA19240_ERX283215&ref=-175603432&isref=1&istab=1&ispng=1&rank=3	GT:SP:CGL	0/1:11,12:0,-2
chr13	35482692	td175604002	TTTCCTTCCCTCCCTCTCTTCCTTCCTTCCTTCCCTCCCTCCCTCTCTCCCTCCTTCCCTTCCTTCCTTCCCTCCTTCTTTCCTT	TTTCCTTCCCTCCCTCTCTTCCTTCCTTCCTTCCCTCCCTCCCTCTCTTCCTTCCTTCCTTCCCTCCCTCCCTTTCTTCCTTCCTTCCCTCCCTCCTTCCCTCCCTCCCTCCCTCCTTCCCTTCCTTCCTTCCCTCCTTCTTTCCTT	.	PASS	RC=2.90;RPL=30;RAL=84;RCP=TTCCTTCCCTCCCTCTCTTCCTTCCTTCCC;ALGNURL=http://orca.bu.edu/vntrview/index.php?db=VNTRPIPE_NA19240_ERX283215&ref=-175604002&isref=1&istab=1&ispng=1&rank=3	GT:SP:CGL	1/1:3:2
chr13	35542990	td175604028	GATTAATGTGTTTTAATATCAATTATTAATATCAATTGATTGTTAATATCAATTGATTATTAATGTGTTTTAATATCAATTGA	GATTAATGTGTTTTAATATCAATTATTAATATCAATTGATTGTTAATATCAATTGATTATTAATGTGTTTTAATATCAATTGATTATTAATGTGTTTTAATATCAATTGA	.	PASS	RC=2.91;RPL=28;RAL=82;RCP=ATTAATGTGTTTTAATATCAATTGATTA;ALGNURL=http://orca.bu.edu/vntrview/index.php?db=VNTRPIPE_NA19240_ERX283215&ref=-175604028&isref=1&istab=1&ispng=1&rank=3	GT:SP:CGL	1/1:26:1
chr13	35882575	td175604152	CTATATATATATATATATATATATATATATATATATGTATATATATATGTGTATATATATGTGTATATATATATGTGTATATATGTATATATATGTATATATGTATATATATGTATATATGTATATATGTATATATATGTATATATGTATATATGTATATATGTATATATGTATATATATAT	CTATATATATATGTGTATATATATGTGTATATATATGTATATATATGTATATATGTATATATGTATATATGTATATATGTATATATATGTATATATGTATATATGTATATATGTATATATGTATATATGTATATATGTATATATGTATATATATAT	.	PASS	RC=22.62;RPL=8;RAL=181;RCP=TATATATA;ALGNURL=http://orca.bu.edu/vntrview/index.php?db=VNTRPIPE_NA19240_ERX283215&ref=-175604152&isref=1&istab=1&ispng=1&rank=3	GT:SP:CGL	1/1:6:-3
chr13	38626192	td175605002	TATTAAAATATTAAATATTTAATAAAAATAACATTAAAATATTAATATTTAATAAAAATAGCATTAAAATAATATTATTTAATAAAAATAACATTAAAATATTAATATTATTTAATAAAAATAACATTAAAATATTAATATTATTTAATAAAAATAACATTAAAATATTAATATTATTTAATAAAAATAACATTAAAATA	TATTAAAATATTAAATATTTAATAAAAATAACATTAAAATATTAATATTATTTAATAAAAATAACATTAAAATATTAATATTATTTAATAAAAATAACATTAAAATA,TATTAAAATATTAAATATTTAATAAAAATAACATTAAAATATTAATATTATTTAATAAAAATAACATTAAAATATTAATATTATTTAATAAAAATAACATTAAAATATTAATATTATTTAATAAAAATAACATTAAAATA	.	PASS	RC=6.27;RPL=33;RAL=199;RCP=ATTAAAATATTAATATTATTTAATAAAAATAAC;ALGNURL=http://orca.bu.edu/vntrview/index.php?db=VNTRPIPE_NA19240_ERX283215&ref=-175605002&isref=1&istab=1&ispng=1&rank=3	GT:SP:CGL	1/2:14,12:-3,-2
chr13	38903395	td175605107	GATATATATATATATATAAAACTATATATATAAAACTATATATATAACTATATATAAAACTATATATAACTATATATAAAACTATATATATAACTATATATAAAACTATATATATAACTATATATAAAACTATATATATAACTATATATATAACTATATATATAACTATATATATA	GATATATATATATATATATATAAAACTATATGTATAAAACTATATATATAACTATATATAAAACTATATATAACTATATATAAAACTATATATATAACTATATATATAACTATATATAACTATATATATAACTATATATATAACTATATATATA	.	PASS	RC=14.64;RPL=12;RAL=175;RCP=ATATATAACTAT;ALGNURL=http://orca.bu.edu/vntrview/index.php?db=VNTRPIPE_NA19240_ERX283215&ref=-175605107&isref=1&istab=1&ispng=1&rank=3	GT:SP:CGL	0/1:3,6:0,-1
chr13	39235976	td175605202	AATAAATATATATATATATATATATATATATATATATATATGTATATATATACACGTATCTATATA	AATAAATATATATATATATATATATATGTATATATATACACGTATCTATATA	.	PASS	RC=4.64;RPL=14;RAL=65;RCP=ATATATATATATGT;ALGNURL=http://orca.bu.edu/vntrview/index.php?db=VNTRPIPE_NA19240_ERX283215&ref=-175605202&isref=1&istab=1&ispng=1&rank=3	GT:SP:CGL	1/1:15:-1
chr13	40431215	td175605628	TCCTGATCCTGAATCAAGATCACGATCCCCTGATCCTGAATCAAGGTCAGAATCC	TCCTGATCCTGAATCAAGATCACGATCCCCTGATCCTGAATCAAGATCAGGATCCCCTGATCCTGAATCAAGGTCAGAATCC	.	PASS	RC=2.00;RPL=27;RAL=54;RCP=CCTGATCCTGAATCAAGATCACAATCC;ALGNURL=http://orca.bu.edu/vntrview/index.php?db=VNTRPIPE_NA19240_ERX283215&ref=-175605628&isref=1&istab=1&ispng=1&rank=3	GT:SP:CGL	0/1:18,12:0,1
chr13	41139075	td175605873	GATGGGGGAGTCGGGGAACCCCGACATGGTGTAGTCGGGGAACCCCGACATGGTGTA	GATGGGGGAGTCGGGGAACCCCGACATGGTGTAGTCGGGGAACCCCGACATGGTGTAGTCGGGGAACCCCGACATGGTGTA	.	PASS	RC=2.33;RPL=24;RAL=56;RCP=ATGGTGTAGTCGGGGAACCCCGAC;ALGNURL=http://orca.bu.edu/vntrview/index.php?db=VNTRPIPE_NA19240_ERX283215&ref=-175605873&isref=1&istab=1&ispng=1&rank=3	GT:SP:CGL	1/1:27:1
chr13	42456915	td175606457	CAGAGGGAGACCGTGGAAAGAGAGGGAGAGGGAGACCGTGGGGAGAGGGAGAGGGAGA	CAGAGGGAGACCGTGGAAAGAGAGGGAGAGGGAGACCGTGGAAAGAGAGGGAGAGGGAGACCATGGGGAGAGGGAGAGGGAGA	.	SC	RC=2.36;RPL=25;RAL=57;RCP=AGAGGGAGACCGTGGAAAGAGAGGG;ALGNURL=http://orca.bu.edu/vntrview/index.php?db=VNTRPIPE_NA19240_ERX283215&ref=-175606457&isref=1&istab=1&ispng=1&rank=3	GT:SP:CGL	0/1:26,2:0,1
chr13	42683779	td175606528	CGTGCGTGCCTGTGCGTGCGTGTGTGTGCGTGTGTGTGTGTGTGTGTG	CTGTGCGTGCGTGTGTGTGCGTGTGTGTGTGTGTGTGTG	.	PASS	RC=4.70;RPL=10;RAL=47;RCP=GTGTGTGCGT;ALGNURL=http://orca.bu.edu/vntrview/index.php?db=VNTRPIPE_NA19240_ERX283215&ref=-175606528&isref=1&istab=1&ispng=1&rank=3	GT:SP:CGL	1/1:39:-1
chr13	42755952	td175606557	CTGCTGGCAGCTGAGCTGCTGGTGCTGGCAGCTGAGCTGCTGGTGCTGGCAGCTGAGCTGCTGGTGCTGGCAGCTGAGCTGCTGGTGCTGGCAGCTGAGCTGCTGGTGCTGGCAGCTGAGCTGCTGGTGCTGGCAGCTGAGCTGCTGGTGCTGGCAGCTGAGCTGCTGGTGCTGGCAGCTGAGCTGCTGGTGCTGGCAGCTGAGCTGCTGGTGCTGGCAGCTGAGCTGCTGGTGCTGGCAGCTGAGCTGCTGGTGCTGGCAGCTGAGCTGCTGGTGCTGGCAGCTGAGCTGCTGGTGCTGGC	CTGCTGGCAGCTGAGCTGCTGGTGCTGGCAGCTGAGCTGCTGGTGCTGGC	.	PASS	RC=14.33;RPL=21;RAL=301;RCP=TGCTGGCAGCTGAGCTGCTGG;ALGNURL=http://orca.bu.edu/vntrview/index.php?db=VNTRPIPE_NA19240_ERX283215&ref=-175606557&isref=1&istab=1&ispng=1&rank=3	GT:SP:CGL	1/1:30:-12
chr13	43991329	td175606924	AGGGAGACGGGAGACGGGAGACGGGAGACGGGAGACGGGAGACGGGAGACGGGAGAGGGAGAGGGAGAGGGAGA	AGGGAGACGGGAGACGGGAGACGGGAGACGGGAGACGGGAGACGGGAGACGGGAGACGGGAGAGGGAGAGGGAGAGGGAGA,AGGGAGACGGGAGACGGGAGACGGGAGACGGGAGACGGGAGACGGGAGACGGGAGAGGGAGAGGGAGAGGGAGAGGGAGAGGGAGAGGGAGA	.	PASS	RC=10.86;RPL=7;RAL=73;RCP=GGGAGAC;ALGNURL=http://orca.bu.edu/vntrview/index.php?db=VNTRPIPE_NA19240_ERX283215&ref=-175606924&isref=1&istab=1&ispng=1&rank=3	GT:SP:CGL	1/2:9,5:1,3
chr13	47089629	td175608128	CCCGGACGGGGCGGCTGGCCCCCCCACCTCCCTCCCGGACCGGGCGGCTGGCCGGGCGGGGGGCCGACCCCCCCACCGCCCTCCCGGACGGGGCAGCTGGCCGGGCAGAGGGGC	CCCCGGGCGGGGCGGCCGGCCGGGCGTGGGGGCCGCCCCCCCCCCGCCACCCGCCCGGCTGGGGCGGCTGGCCGGGCGGGGGGCCGCCCCCCCCACCCCCCTCCCGGACGGGGCGGCTGGCCGGGCGGGGGGCTGACCCCCCCCACCCCCCTCCCGGACGGGGTGCTGGCTGGGCAGAGGGGC	.	SC	RC=2.29;RPL=49;RAL=113;RCP=CCGGGCGGGGGGCCGACCCCCCCACCGCCCTCCCGGACCGGGCAGCTGG;ALGNURL=http://orca.bu.edu/vntrview/index.php?db=VNTRPIPE_NA19240_ERX283215&ref=-175608128&isref=1&istab=1&ispng=1&rank=3	GT:SP:CGL	0/1:14,5:0,1
chr13	48015694	td175608414	TATGTACATATATCATATGTACAATTCATGTACATATATCATATGTACAATTCATGTACATATATCATATGTACAATTCATGTACATATATCATATGTACAATTCATGTACATATATCATATGTACAATTCATGTACATATATCATATGTACAATTCATGTACATAT	TATGTACATATATCATATGTACAATTCATGTACATATATCATATGTACAATTCATGTACATAT,TATGTACATATATCATATGTACAATTCATGTACATATATCATATGTACAATTCATGTACATATATCATATGTACAATTCATGTACATATATCATATGTACAATTCATGTACATATATCATATGTACAATTCATGTACATAT	.	PASS	RC=6.38;RPL=26;RAL=166;RCP=ATGTACATATATCATATGTACAATTC;ALGNURL=http://orca.bu.edu/vntrview/index.php?db=VNTRPIPE_NA19240_ERX283215&ref=-175608414&isref=1&istab=1&ispng=1&rank=3	GT:SP:CGL	1/2:25,12:-4,-1
chr13	49398407	td175608817	CAGTATGCTTTTGTAAAAAGTATACTGACTTAGTAGTATGCTTTTGTAAAAAGTATACTGACTTAGTAGTATGCTTTTGTAAAAAGTATACTTACTTAGTAGTATGCTTTTGTAAAA	CAGTATGCTTTTGTAAAAAGTATACTGACTTAGTAGTATGCTTTTGTAAAAAGTATACTTACTTAGTAGTATGCTTTTGTAAAA	.	PASS	RC=3.52;RPL=33;RAL=116;RCP=AGTATGCTTTTGTAAAAAGTATACTGACTTAGT;ALGNURL=http://orca.bu.edu/vntrview/index.php?db=VNTRPIPE_NA19240_ERX283215&ref=-175608817&isref=1&istab=1&ispng=1&rank=3	GT:SP:CGL	0/1:15,21:0,-1
chr13	49843376	td175608952	AACTTTTATAAAAAGTACAGATGCTATACTTTTTACTTTTATAAAAAGTACAGATGCTATACTTTTTACTTTTATAAAAAGTACAGATGCTATACTTTTTACTTTTATAAAAAGTACA	AACTTTTATAAAAAGTACAGATGCTATACTTTTTACTTTTATAAAAAGTACAGATGCTATACTTTTTACTTTTATAAAAAGTACA	.	PASS	RC=3.55;RPL=33;RAL=117;RCP=ACTTTTATAAAAAGTACAGATGCTATACTTTTT;ALGNURL=http://orca.bu.edu/vntrview/index.php?db=VNTRPIPE_NA19240_ERX283215&ref=-175608952&isref=1&istab=1&ispng=1&rank=3	GT:SP:CGL	1/1:13:-1
chr13	50166271	td175609110	GCCCTCTCCGCTCTCCCCTCTCCCCTCTCCCCTCTCCCCTCTCCCC	GCCCTCTCCCCTCTCCCCTCTCCCGTCTCCCGTCTCCCGTCTCCCCTCTCCCCTCTCCCCTCTCCCCTCTCCCC	.	SC	RC=6.43;RPL=7;RAL=45;RCP=CCCTCTC;ALGNURL=http://orca.bu.edu/vntrview/index.php?db=VNTRPIPE_NA19240_ERX283215&ref=-175609110&isref=1&istab=1&ispng=1&rank=3	GT:SP:CGL	1/1:5:4
chr13	53153009	td175610266	CTTCCCTAAATATAGATATATCTATATTTATTCCCTAAATATATATATATATATTCCCTAAATATAGATATATATATTTATTC	CTTCCCTAAATATAGATATATCTATATTTATTCCCTAAATATAGATATATCTATATTTATTCCCTAAATATATATATATATATTCCCTAAATATAGATATATATATTTATTC	.	PASS	RC=3.10;RPL=27;RAL=82;RCP=TTCCCTAAATATAGATATATATATTTA;ALGNURL=http://orca.bu.edu/vntrview/index.php?db=VNTRPIPE_NA19240_ERX283215&ref=-175610266&isref=1&istab=1&ispng=1&rank=3	GT:SP:CGL	0/1:17,10:0,1
chr13	53584051	td175610411	ATGCATAGTAGTAGTCCAATAGTGCATAGTGGTAGTTCGATAGTGCATAGTAGTTGTACTATGCATAGTAGTAGTCCAATAG	ATGCATAGTAGTAGTCCAATAGTGCATAGTGGTAGTTCGATAGTGCATAGTGGTAGTTCGATAGTGCATAGTAGTTGTACTATGCATAGTAGTAGTCCAATAG	.	PASS	RC=4.00;RPL=21;RAL=81;RCP=TGCATAGTAGTAGTCCAATAG;ALGNURL=http://orca.bu.edu/vntrview/index.php?db=VNTRPIPE_NA19240_ERX283215&ref=-175610411&isref=1&istab=1&ispng=1&rank=3	GT:SP:CGL	0/1:12,8:0,1
chr13	56507620	td175611475	GAAATGTTATATATATATAAAACATATAACAAATGTTATATATATAACATATAACAAATGTTATATATATA	GAAATGTTATATATATATAAAACATATAACAAATGTTATATATATATAAAACATATAACAAATGTTATATATATAACATATAACAAATGTTATATATATA	.	PASS	RC=2.55;RPL=29;RAL=70;RCP=AAATGTTATATATATATAAAACATATAAC;ALGNURL=http://orca.bu.edu/vntrview/index.php?db=VNTRPIPE_NA19240_ERX283215&ref=-175611475&isref=1&istab=1&ispng=1&rank=3	GT:SP:CGL	0/1:18,17:0,1
chr13	57154993	td175611722	AAAAATTAAAAAGCATGGTAAAATTTAAAATCATGGTAAA	AAAAATTAAAAAGCATGGTAAAAATTAAAAAGCATGTTAAAATTTAAAATCATGGTAAA	.	PASS	RC=2.17;RPL=18;RAL=39;RCP=AAAATTAAAAAGCATGGT;ALGNURL=http://orca.bu.edu/vntrview/index.php?db=VNTRPIPE_NA19240_ERX283215&ref=-175611722&isref=1&istab=1&ispng=1&rank=3	GT:SP:CGL	0/1:17,18:0,1
chr13	57617322	td175611909	AATATATATATATACATATCTATATATATCTATATAGATATATATAGATACGTATCTATATATATCTATATAGATATATATATATACGTATCTATATATATCTATATAGATATATATAT	AATATATATATATACATATCTATATATATCTATATAGATATATATATACATATCTATATATATCTATATAGATATATATATACATATCTATATATATCTATATAGATATATATATACATATCTATATATATCTATATAGATATATATA	.	PASS	RC=3.28;RPL=36;RAL=118;RCP=ATATATATATATACGTATCTATATATATCTATATAG;ALGNURL=http://orca.bu.edu/vntrview/index.php?db=VNTRPIPE_NA19240_ERX283215&ref=-175611909&isref=1&istab=1&ispng=1&rank=3	GT:SP:CGL	1/1:11:1
chr13	58328128	td175612188	TTATATATCAAACTGTATATATATGTACATATATATATACAAACTGTATATATATGTACATATATATATACAAACTATATATATATGTACATA	TTATATATCAAACTGTATATATATGTACATATATATATACAAACTGTATATATATGTACATATATATATACAAACTGTATATATATGTACATATATATATACAAACTGTATATATATGTACATA	.	PASS	RC=3.00;RPL=31;RAL=92;RCP=TATATATACAAACTGTATATATATGTACATA;ALGNURL=http://orca.bu.edu/vntrview/index.php?db=VNTRPIPE_NA19240_ERX283215&ref=-175612188&isref=1&istab=1&ispng=1&rank=3	GT:SP:CGL	0/1:4,4:0,1
chr13	58339868	td175612196	CTATAGATAGATATGTGTGTGTGTATATATATATATATATACGTGTGTATATATATATATATACGTGTGTATATATATATATATATACGTGTGTATATATATATATATACGTGTGTATATATATATATATATACGTGTGTGTATATATATATATATACGTGTGTGTATATATATATATATACGTGTGTGTATATATATATATACGTGTGTGTATATATATATA	CTATAGATAGATATGTGTGTGTGTATATATATATATACGTGTATATATATATATATATATACGTGTGTATATATATATATACGTGTGTGTATATATATATA	.	PASS	RC=9.42;RPL=24;RAL=222;RCP=TATATATATATATACGTGTGTGTA;ALGNURL=http://orca.bu.edu/vntrview/index.php?db=VNTRPIPE_NA19240_ERX283215&ref=-175612196&isref=1&istab=1&ispng=1&rank=3	GT:SP:CGL	1/1:2:-5
chr13	59154489	td175612503	GTATATATGTGTTACATACACACACATTATATATGTGTTATATACACACACATATATATATGTGT	GTATAGATGTGTTATATACACACACATATATATATGTATAGACGTGTTATATACAGACATATATGTGTATAGATGTGTTATATACACACACATATATGTGTATATATGTGTTACATACACACACATTATATATGTGTTATATACACACACATATATATATGTGT	.	PASS	RC=2.41;RPL=27;RAL=64;RCP=TATATATGTGTTACATACACACACATA;ALGNURL=http://orca.bu.edu/vntrview/index.php?db=VNTRPIPE_NA19240_ERX283215&ref=-175612503&isref=1&istab=1&ispng=1&rank=3	GT:SP:CGL	0/1:34,5:0,3
chr13	60185448	td175612895	AAACACATTTTAAAATTTTTTAACATATTTAAAAATTTTT	AAACACATTTTAAAATTTTTTAACACAATTAAAAAAATTTTTTAACATATTTAAAAATTTTT	.	PASS	RC=1.95;RPL=20;RAL=39;RCP=AACACATTTAAAAATTTTTT;ALGNURL=http://orca.bu.edu/vntrview/index.php?db=VNTRPIPE_NA19240_ERX283215&ref=-175612895&isref=1&istab=1&ispng=1&rank=3	GT:SP:CGL	1/1:21:1
chr13	62860872	td175613864	CTAATAGAAATATATATATATATATATATAATATATATATATTATATATAATATATATATAATATATATATATATAAAATATATATATATAATATATATATATA	CTAATAGAAATATATATATATATATAAAATATATATATATTATNTATAATATATATATATAATATATATATATAAAATATATATATATAATATATATA	.	PASS	RC=8.14;RPL=13;RAL=103;RCP=TAATATATATATA;ALGNURL=http://orca.bu.edu/vntrview/index.php?db=VNTRPIPE_NA19240_ERX283215&ref=-175613864&isref=1&istab=1&ispng=1&rank=3	GT:SP:CGL	0/1:8,7:0,-1
chr13	62985079	td175613919	GACATGTAAGTTATCATGACAATGATAACATGTAAGTTATCATGACAATGATAACATGTAAGTTATCATGACAATGATAACATGTAAGTTATCATGACAATGATAACATGTAAGTTATCATGACAATGATAACATGTAAGTTATCAT	GACATGTAAGTTATCATGACAATGATAACATGTAAGTTATCATGACAATGATAACATGTAAGTTATCATGACAATGATAACATGTAAGTTATCATGACAATGATAACATGTAAGTTATCATGACAATGATAACATGTAAGTTATCATGACAATGATAACATGTAAGTTATCAT	.	PASS	RC=5.62;RPL=26;RAL=146;RCP=ACATGTAAGTTATCATGACAATGATA;ALGNURL=http://orca.bu.edu/vntrview/index.php?db=VNTRPIPE_NA19240_ERX283215&ref=-175613919&isref=1&istab=1&ispng=1&rank=3	GT:SP:CGL	1/1:5:1
chr13	63862330	td175614276	CAGAGAGAGAGAGAGAGAGAGAGAGAGAGAGAAAGAAAGAAAGAGAAAGAAAGA	CAGAGAGAGAGAGAGAGAGAGAGAAAGAAAGAAAGAGAAAGAAAGA	.	PASS	RC=5.30;RPL=10;RAL=53;RCP=AGAGAGAGAG;ALGNURL=http://orca.bu.edu/vntrview/index.php?db=VNTRPIPE_NA19240_ERX283215&ref=-175614276&isref=1&istab=1&ispng=1&rank=3	GT:SP:CGL	1/1:18:-1
chr13	63951073	td175614317	ATGTATATGTATATATGTGTGTATATATTTGTGTGTGTATATATATGT	ATGTGTGTATATATTTGTGTGTGTATATATATGT	.	PASS	RC=2.94;RPL=16;RAL=47;RCP=TGTGTATATATATGTG;ALGNURL=http://orca.bu.edu/vntrview/index.php?db=VNTRPIPE_NA19240_ERX283215&ref=-175614317&isref=1&istab=1&ispng=1&rank=3	GT:SP:CGL	0/1:36,2:0,-1
chr13	65912867	td175615138	GTATACATATATATACATATATATACATATATATACACATATATACATATATATACACATATATACATATATATACACATATATACATATATATACATATATATACATATATATACACATATATATACATATATATACATATATACATGTATATATACATATATATA	GTATACATATATATACATATATATACACATATATCCATATATCAACATATATATAAATATATATACACATATATACATATATATACATATATATACATATATATACTCATAAATATACATATATATAAATATATACACACATATATATACATATCTATACATATAAACATGTATAAATATATATATA	.	PASS	RC=16.50;RPL=10;RAL=166;RCP=TATACATATA;ALGNURL=http://orca.bu.edu/vntrview/index.php?db=VNTRPIPE_NA19240_ERX283215&ref=-175615138&isref=1&istab=1&ispng=1&rank=3	GT:SP:CGL	0/1:9,5:0,2
chr13	66436308	td175615344	ATGTATACATATATTTGTATACATTGTACACATATATTTGTATACATTGTATACATATATTTGTATACATTGTATACATATATTTGTATACATTGTATACATATATATGTACATTTATATATATA	ATGTATACATATATTTGTATACATTGTACACATATATTTGTATACATTGTATACATATATTTGTATACATTGTATACATATATATGTACATTTATATATATA	.	PASS	RC=5.52;RPL=23;RAL=124;RCP=TGTATACATATATTTGTATACAT;ALGNURL=http://orca.bu.edu/vntrview/index.php?db=VNTRPIPE_NA19240_ERX283215&ref=-175615344&isref=1&istab=1&ispng=1&rank=3	GT:SP:CGL	1/1:28:-1
chr13	67287705	td175615702	ATATATATATATAAATTGTGTTTGTGTATATATATATAAAGTGTGTGTGTGTGTATATATATATA	ATATATATATATAAATTGTGTTTGTGTATATATATATAAAGTGTGTGTGTGTATATATATATATATATATATATATATATATATATATA	.	PASS	RC=2.44;RPL=27;RAL=64;RCP=TATATATATATAAAGTGTGTGTGTGTG;ALGNURL=http://orca.bu.edu/vntrview/index.php?db=VNTRPIPE_NA19240_ERX283215&ref=-175615702&isref=1&istab=1&ispng=1&rank=3	GT:SP:CGL	0/1:12,11:0,1
chr13	68966256	td175616306	CACACACACACACATACACATAGATACATAAATACATATATATATAAATACACACACACACATACACATAGATACATAAATACATATATATATAAATACACACACACACATACACATAGATACATAAACATATATATATAAATACACACACACACACACACA	CACACACACACACATACACATAGATACATAAATACATATATATATAAATACACACACACACATACACACAGATACATAAACATATATATATAAAAACACACACACACACACACACA	.	PASS	RC=3.40;RPL=48;RAL=161;RCP=ACACACACACACATACACATAGATACATAAATACATATATATATAAAT;ALGNURL=http://orca.bu.edu/vntrview/index.php?db=VNTRPIPE_NA19240_ERX283215&ref=-175616306&isref=1&istab=1&ispng=1&rank=3	GT:SP:CGL	1/1:12:-1
chr13	70260326	td175616829	GTATATATACACACACACACATATATACATACACACACACATATATACATACACACACACATATATA	GCTTATAGATATATCCAGTTTTCTAAACAGAACATGTGTGTGTGTGTGTGTGTGTGTGTGTGTGTATATATATGTGTGTGTGTATGTATATATGTGTGTGTGTATGTATA	.	SC	RC=3.30;RPL=20;RAL=66;RCP=TATATACATACACACACACA;ALGNURL=http://orca.bu.edu/vntrview/index.php?db=VNTRPIPE_NA19240_ERX283215&ref=-175616829&isref=1&istab=1&ispng=1&rank=3	GT:SP:CGL	0/1:18,23:0,-1
chr13	70513451	td175616939	TCATATATATACATATACATACATATATATATATATATATATATATATATATATATATATACA	TCATATATATACATATACATACATATATATATATATATATATATATATATACA	.	PASS	RC=6.20;RPL=10;RAL=62;RCP=CATATATATA;ALGNURL=http://orca.bu.edu/vntrview/index.php?db=VNTRPIPE_NA19240_ERX283215&ref=-175616939&isref=1&istab=1&ispng=1&rank=3	GT:SP:CGL	0/1:9,25:0,-1
chr13	71428744	td175617302	TTAATATATATATAATATATATGTTATGTAATATATATATAACATATATGTTATGTAATATATATATAACATATATGTTATGTAATATATATATAACATATATGTTATGTAATATATATATAACATATATGTTATGTAATATATATAT	TTAATATATATATAACATATATGTTATGTAATATATATATAACATATATGTTATGTAATATATATATAACATATATGTTATGTAATATATATAT,TTAATATATATATAATATATATGTTATGTAATATATATATAACATATATGTTATGTAATATATATATAACATATATGTTATGTAATATATATATAACATATATGTTATGTAATATATATATAACATATATGTTATGTAATATATATATAACATATATGTTATGTAATATATATAT	.	PASS	RC=5.44;RPL=27;RAL=147;RCP=TAATATATATATAACATATATGTTATG;ALGNURL=http://orca.bu.edu/vntrview/index.php?db=VNTRPIPE_NA19240_ERX283215&ref=-175617302&isref=1&istab=1&ispng=1&rank=3	GT:SP:CGL	1/2:18,5:-2,1
chr13	71990631	td175617533	ATATATATGTATATATGTATATATGTA	ATATATATGTATATATGTATATATGTATATATGTA	.	PASS	RC=3.25;RPL=8;RAL=26;RCP=TATATATG;ALGNURL=http://orca.bu.edu/vntrview/index.php?db=VNTRPIPE_NA19240_ERX283215&ref=-175617533&isref=1&istab=1&ispng=1&rank=3	GT:SP:CGL	1/1:34:1
chr13	72390682	td175617685	GTATATACATATATGTGTGTATATATATACACGTATATATATACACACATATGTGTGTATATATATACACGTGTATATATACACACACATATGTGTGTATATATATACACGTGTATATATATACACACATAT	GTATATACATATATGTGTGTATATATATACACATATATATATACACAAATATGTGTGTATATATATACACGTATATATATATACAAA	.	PASS	RC=3.33;RPL=40;RAL=131;RCP=TATACACACATATGTGTGTATATATATACACGTGTATATA;ALGNURL=http://orca.bu.edu/vntrview/index.php?db=VNTRPIPE_NA19240_ERX283215&ref=-175617685&isref=1&istab=1&ispng=1&rank=3	GT:SP:CGL	1/1:3:-1
chr13	73662242	td175618138	TATATATATACACATATATATACACATATATATACACATATATATACATATATATACACATATATATACACATATATATACACATATATATACACATATATATACATATATATATACACATATATATACACATATATATACATATATATACACATATATA	TATATATATACACATATATATATACATATATATACACATATATATACATATATATACACATATATATACATATATATACACATATATA	.	PASS	RC=13.58;RPL=12;RAL=159;RCP=ATATATATACAC;ALGNURL=http://orca.bu.edu/vntrview/index.php?db=VNTRPIPE_NA19240_ERX283215&ref=-175618138&isref=1&istab=1&ispng=1&rank=3	GT:SP:CGL	0/1:7,9:0,-6
chr13	76606036	td175619160	TTCTCTCTCTCCCTGTCTTAGTCTCTCTCTCTCTCTCTGAATCTCTCTCTCTCTCTCTCTGAGTCAGTCTCTCTCTCTCTCTCTGAGTCTCTCTCTCTCTGTCTGTGAG	TTCTCTCTCTCCCTGTCTTAGTCTCTCTCTCTCTCTCTGAATCTCTCTCTCTCTCTCTCTCTGAATCTCTCTCTCTCTCTCTCTGAGTCAGTCTCTCTCTCTCTCTCTGAGTCTCTCTCTCTCTGTCTGTGAG	.	PASS	RC=4.92;RPL=22;RAL=108;RCP=TCTCTCTCTCTCTCTCTGAGTC;ALGNURL=http://orca.bu.edu/vntrview/index.php?db=VNTRPIPE_NA19240_ERX283215&ref=-175619160&isref=1&istab=1&ispng=1&rank=3	GT:SP:CGL	1/1:8:1
chr13	78443029	td175619838	TAGTGACTGACTCACTTCCTAGAAGTGACTGACTCACTTCCTAGAAGTGACTGACTCACTTCTAGA	TAGTGACTGACTCACTTCCTAGAAGTGACTGACTCACTTCTAGA	.	PASS	RC=3.00;RPL=22;RAL=65;RCP=AGTGACTGACTCACTTCCTAGA;ALGNURL=http://orca.bu.edu/vntrview/index.php?db=VNTRPIPE_NA19240_ERX283215&ref=-175619838&isref=1&istab=1&ispng=1&rank=3	GT:SP:CGL	1/1:31:-1
chr13	79176267	td175620115	CCCGCCGCCCGGGCCGCCGCCGCCGCCCCCCGGGCCGCCACCGCCGCCTCCCCCGGGGCCGCCGCC	CCCGCCGCCCGGGCCGCCGCCGCCGCCCCCCGGGCCGCCACCGCCGCCTCCCCCGGGGCCGCCGCCGCCCGGGCCGCCGCCGCCGCCCGGGCCGCCACCGCC	.	PASS	RC=2.96;RPL=21;RAL=65;RCP=CCGCCCCCCGGGCCGCCGCCG;ALGNURL=http://orca.bu.edu/vntrview/index.php?db=VNTRPIPE_NA19240_ERX283215&ref=-175620115&isref=1&istab=1&ispng=1&rank=3	GT:SP:CGL	1/1:2:2
chr13	79993226	td175620367	CCAGGGTTTTTGTTTGTTTTGCATTTTAAGGAGCTAGAAAGGTAGAGGAGGCTAAACGCCATCTACATCTCAGGGTTTTTGTTTGTTTTGCATTTTAAGGAGCTAGAAAGGTAGAGGAGGCTAAACGCCATCTACATCTCAGGGTTTTTGTTTGTTTTGCATTTTAAGGAGCTAGAAAGGTAGAGGAGGCTAAAAGCCATCT	CCAGGGTTTTTGTTTGTTTTGCATTTTAAGGAGCTAGAAAGGTAGAGGAGGCTAAACGCCATCTACATCTCAGGGTTTTTGTTTGTTTTGCATTTTAAGGAGCTAGAAAGGTAGAGGAGGCTAAAAGCCATCT	.	PASS	RC=2.91;RPL=69;RAL=201;RCP=CAGGGTTTTTGTTTGTTTTGCATTTTAAGGAGCTAGAAAGGTAGAGGAGGCTAAACGCCATCTACATCT;ALGNURL=http://orca.bu.edu/vntrview/index.php?db=VNTRPIPE_NA19240_ERX283215&ref=-175620367&isref=1&istab=1&ispng=1&rank=3	GT:SP:CGL	1/1:14:-1
chr13	82820419	td175621412	CATATATATACACATACATATGTATATATATACACACACATATGTATATATATACACACACATATGTATATATATACACATACATATGTGTATATATATACACATACATACATATACATATATACATATATAT	CATATATATACACATACATATGTATATATATACACACACATATGTATATATATACACACACATATGTATATATATACACACACATATGTATATATATACACATACATATGTGTATATATATACACATACATACATATACATATATACATATATAT	.	PASS	RC=5.92;RPL=22;RAL=132;RCP=ATATATATACACATACATATGT;ALGNURL=http://orca.bu.edu/vntrview/index.php?db=VNTRPIPE_NA19240_ERX283215&ref=-175621412&isref=1&istab=1&ispng=1&rank=3	GT:SP:CGL	0/1:12,7:0,1
chr13	83202620	td175621588	ATGTATATACATTGTATATACATTGTATATACATTGTATATACAT	ATGTATATACATTGTATATACATTGTATATACAT	.	PASS	RC=4.00;RPL=11;RAL=44;RCP=TGTATATACAT;ALGNURL=http://orca.bu.edu/vntrview/index.php?db=VNTRPIPE_NA19240_ERX283215&ref=-175621588&isref=1&istab=1&ispng=1&rank=3	GT:SP:CGL	0/1:27,34:0,-1
chr13	84941858	td175622280	TATATATGTGTATATATATATATACATATACATATATATGTATATATATATATACATATACATATATATGTATATATAT	TATATATGTGTATATATATATATACATATACATATATATGTATATATATATATACATATACATATATATGTATATATATATATACATATACATATATATGTATATATAT	.	PASS	RC=2.60;RPL=30;RAL=78;RCP=ATATATATGTATATATATATATACATATAC;ALGNURL=http://orca.bu.edu/vntrview/index.php?db=VNTRPIPE_NA19240_ERX283215&ref=-175622280&isref=1&istab=1&ispng=1&rank=3	GT:SP:CGL	1/1:9:1
chr13	85185326	td175622388	AAGATAGATTAGATACATAGATAGATAGATAGATAGATAGATAGATAGATAGATAGATAGATAGATAGATACATAGATACATAGATACATAGATACATAGATACATAGATACATAGATACATAGATACATAGATAGATGATAGATAGTTAGA	AAGATAGATTAGATACATAGATAGATAGATAGATAGATAGATAGATAGATAGATAGATACATAGATACATAGATACATAGATACATAGATACATAGATACATAGATACATAGATACATAGATAGATGATAGATAGTTAGA	.	PASS	RC=18.78;RPL=8;RAL=151;RCP=AGATAGAT;ALGNURL=http://orca.bu.edu/vntrview/index.php?db=VNTRPIPE_NA19240_ERX283215&ref=-175622388&isref=1&istab=1&ispng=1&rank=3	GT:SP:CGL	1/1:10:-1
chr13	86063061	td175622709	CTATATATATGTATATATATATGTGTACATATATATGTATATATATATGTGTACATATATATGTATATATATATGTGTACATATATATGTATATATATGTGTACATATATATGTATATATATGTGTACATATATATGTATATATATGTGTACATATATATGTATATATATGTGTACATATATATGTATATATATATGTA	CTATATATATGTATATATATATGTGTATATATATATGTATATATATATGTGTATATATATATATATGTGTACATATATATGTATATATATATGTGTACATATATATGTATATATATATGTA,CTATATATATGTATATATATATGTGTACATATATATGTATATATATATGTGTACATATATATGTATATATATGTGTACATATATATGTATATATATGTGTACATATATATGTATATATATGTGTACATATATATGTATATATATATGTA	.	PASS	RC=16.00;RPL=12;RAL=198;RCP=TATATATATGTA;ALGNURL=http://orca.bu.edu/vntrview/index.php?db=VNTRPIPE_NA19240_ERX283215&ref=-175622709&isref=1&istab=1&ispng=1&rank=3	GT:SP:CGL	1/2:18,12:-6,-4
chr13	88213255	td175623577	ACCTCTACCTCTCCCTCTCCACGGTCTCCCTCTCCCTCTCCCTCTCCACGGTCTCCCTCTCCCTCTCCCTCTCCACGGTCTCCCTCTCCCTCTCCCTCTCCCTCTCCCTCTCCCTCTCTCTCCACGGTCTCCCTCT	ACCTCTACCTCTCCCTCTCCCCGGTCTCCCTCTCCCTCTCCCTCTCCACGGTCTCCCTCTCCCTCTCCCTCTCCCTCTCCCTCTCCCTCTCTCTCCACGGTCTCCCTCT	.	SC	RC=5.19;RPL=27;RAL=135;RCP=CCTCTCCCTCTCCCTCTCCACGGTCTC;ALGNURL=http://orca.bu.edu/vntrview/index.php?db=VNTRPIPE_NA19240_ERX283215&ref=-175623577&isref=1&istab=1&ispng=1&rank=3	GT:SP:CGL	1/1:2:-1
[truncated: 1,304,214 more chars]
