# Supplementary material for: VNTRseek—a computational tool to detect tandem repeat variants in high-throughput sequencing data
Source: Nucleic Acids Res. 2014 Jul 23;42(14):8884–94. doi: 10.1093/nar/gku642 (PMC4132751; doi:10.1093/nar/gku642)
Supplement: SUPPLEMENTARY DATA [file supp_gku642_nar-00437-n-2014-File011.zip › VNTRseek_NA12878.vcf]

##fileformat=VCFv4.1
##fileDate="20140620"
##source="Vntrseek ver. 1.08"
##TRFParameters="'./trf407b-ngs.linux.exe' - 2 5 7 80 10 50 2000 -d -h -ngs"
##referenceseq="t26__.seq"
##referenceprofile="t26__.leb36"
##numrefTRs="230306"
##readseqfolder="/projectnb/vntrseek/NA12878/"
##readprofilefolder="/projectnb/vntrseek/output//vntr_NA12878/data_out/"
##numreads="816360354"
##numreadTRs="163283393"
##numVNTRs="2659"
##numTRsWithSupport="198617"
##database="VNTRPIPE_NA12878"
##databaseurl="http://orca.bu.edu/vntrview/result.php?db=VNTRPIPE_NA12878" 
##INFO=<ID=RC,Number=1,Type=Float,Description="Reference Copies">
##INFO=<ID=RPL,Number=1,Type=Integer,Description="Reference Pattern Length">
##INFO=<ID=RAL,Number=1,Type=Integer,Description="Reference Tandem Array Length">
##INFO=<ID=RCP,Number=1,Type=String,Description="Reference Consensus Pattern">
##INFO=<ID=ALGNURL,Number=1,Type=String,Description="Alignment URL">
##FILTER=<ID=SC,Description="Reference is Singleton">
##FORMAT=<ID=GT,Number=1,Type=String,Description="Genotype">
##FORMAT=<ID=SP,Number=A,Type=Integer,Description="Number of Spanning Reads">
##FORMAT=<ID=CGL,Number=A,Type=Integer,Description="Copies Gained or Lost with respect to reference">
#CHROM	POS	ID	REF	ALT	QUAL	FILTER	INFO	FORMAT	[Subject name or id]
chr1	934123	td175343806	TGCGGAGGGGAGGGCGCGGAGCGGAGGGCGCGGAGCGGAGGG	TGCGGAGGGGAGGGCGCGGAGGGGAGGGCGCGGAGCGGAGGGGAGGGCGCGGAGCGGAGGGGAGGGCGCGGAGCGGAGGGGAGGGCGCGGAGCGGAGGG	.	PASS	RC=2.93;RPL=14;RAL=41;RCP=GCGGAGCGGAGGGC;ALGNURL=http://orca.bu.edu/vntrview/index.php?db=VNTRPIPE_NA12878&ref=-175343806&isref=1&istab=1&ispng=1&rank=3	GT:SP:CGL	0/1:10,6:0,4
chr1	941137	td175343809	AGCCCCCGCAGCAGTGCCCCCGCAGCAGTTCCCCCCGCAGCAGTGCCCCC	AAGCCCTAGCCCCCGCAGCAGTTCCCCCCGCAGCAGTGC	.	PASS	RC=3.40;RPL=14;RAL=49;RCP=GCCCCCGCAGCAGT;ALGNURL=http://orca.bu.edu/vntrview/index.php?db=VNTRPIPE_NA12878&ref=-175343809&isref=1&istab=1&ispng=1&rank=3	GT:SP:CGL	0/1:5,3:0,-1
chr1	977058	td175343849	CGCTCCGGCCAGTGCCAGGGTCGAGGTGAGCGGCTCCCCCGGGGGAGGGCTCCGGCCAGTGCCAGGGTCGAGGTGGGCGGCTCCCCCGGGGGAGGGCTCCGGCCAGTGCCAGGGTCGAGGTGGGCGGCTCCCCCGGGGGAGGGCTGCGGCCAGTGCCAGGGTCGAGGTGGGCGGCTCCCCTCTGGGAGGGC	CGCTCCGGCCAGTGCCAGGGTCGAGGTGAGCGGCTCCCCCGGGGGAGGGCTCCGGCCAGTGCCAGGGTCGAGGTGGGCGGCTCCCCCGGGGGAGGGCTCCGGCCAGTGCCAGGGTCGAGGTGGGCGGCTCCCCTCTGGGAGGGC	.	PASS	RC=4.04;RPL=47;RAL=190;RCP=GCTCCGGCCAGTGCCAGGGTCGAGGTGGGCGGCTCCCCCGGGGGAGG;ALGNURL=http://orca.bu.edu/vntrview/index.php?db=VNTRPIPE_NA12878&ref=-175343849&isref=1&istab=1&ispng=1&rank=3	GT:SP:CGL	1/1:5:-1
chr1	1103389	td175343974	GGGGCGGAGGGCCGAGCGGGGCCAGCAGACGGGTGAGGGCGGAGGGCCGAGCGGGGCCAGCAGACGGGTGAGGGCGGAGGGCCGAGCGGGGCCAGCAGACGGGTGAGGGCGGAGGGCTGAGCGGG	GGCCGGAGGGCCGAGCGGGGCCCGCAGACGGGTGAGGGCGGAGGGCCGAGCGGGGCCAGCAGACGGGTGCGGGCGGAGGGCTGAGCGG	.	PASS	RC=3.54;RPL=35;RAL=124;RCP=GGGCGGAGGGCCGAGCGGGGCCAGCAGACGGGTGA;ALGNURL=http://orca.bu.edu/vntrview/index.php?db=VNTRPIPE_NA12878&ref=-175343974&isref=1&istab=1&ispng=1&rank=3	GT:SP:CGL	1/1:6:-1
chr1	1229111	td175344089	ACGCCCCTGCCCTGGAGGCCCCGCCCCTGCCCTGGAGGCCCCGCCCCTGCCCTGGAGGCCCCGCCC	ACGCCCCTGCCCTGGAGGCCCCGCCCCTGCCCTGGAGGCCCCGCCCCTGCCCTGGAGGCCCCGCCCCTGCCCTGGAGGCCCCGCCC	.	PASS	RC=3.25;RPL=20;RAL=65;RCP=CGCCCCTGCCCTGGAGGCCC;ALGNURL=http://orca.bu.edu/vntrview/index.php?db=VNTRPIPE_NA12878&ref=-175344089&isref=1&istab=1&ispng=1&rank=3	GT:SP:CGL	1/1:8:1
chr1	1886457	td175344673	AGGAAGTGCGGCTCACACCGGAAGTGCGGCTCACACCGGAAGTGCGGCTCACACCGGAAGTGCGGCTCACAC	AGGAAGTGCGGCTCACACCGGAAGTGCGGCTCACACCGGAAGTGAGGCTCACAC	.	PASS	RC=3.94;RPL=18;RAL=71;RCP=GGAAGTGCGGCTCACACC;ALGNURL=http://orca.bu.edu/vntrview/index.php?db=VNTRPIPE_NA12878&ref=-175344673&isref=1&istab=1&ispng=1&rank=3	GT:SP:CGL	1/1:13:-1
chr1	2701501	td175345237	AGGCTGCTCTGGGCCACTCTGGGCCACTCTGGGCCGCTCTGGGCTGCTCTGGGCCGCTCTGGGCCGCTCTGGGCCGCTCTGGGC	AGGCTGCTCTGGGCCACTCTGGGCCGCTCTGGGCTGCTCTGGGCCGCTCTGGGCCGCTCTGGGC	.	PASS	RC=8.30;RPL=10;RAL=83;RCP=GGCCGCTCTG;ALGNURL=http://orca.bu.edu/vntrview/index.php?db=VNTRPIPE_NA12878&ref=-175345237&isref=1&istab=1&ispng=1&rank=3	GT:SP:CGL	0/1:4,6:0,-2
chr1	2876563	td175345378	GCCTGCCCCACGACTGGAGTGAAGCCTGGGACCTGCCCCACGACTGGAGTGAAGCCTCGGACCTGCCCCGCGACTGGAGTGAAGCCTCGGACCTGCCCCGCGACTGGAGTGAAGCCTGGGACCTGCCCCGCGACTGGAGTGAAGCCTGGGACCTGCCCCGCGACTGGAGTGAAGCCTGGGACCTGCCCCGCGACTGGAGTGAAGCCTCAGACCTGCCCCGCGACTGGAGTGAAGCCGTGGG	GCCTGCCCCACGACTGGAGTGAAGCCTGGGACCTGCCCCGCGACTGGAGTGAAGCCTGGGACCTGCCCCGCGACTGGAGTGAAGCCTCAGACCTGCCCCGCGACTGGAGTGAAGCCGTGGG	.	PASS	RC=7.97;RPL=30;RAL=240;RCP=CCTGCCCCGCGACTGGAGTGAAGCCTGGGA;ALGNURL=http://orca.bu.edu/vntrview/index.php?db=VNTRPIPE_NA12878&ref=-175345378&isref=1&istab=1&ispng=1&rank=3	GT:SP:CGL	1/1:4:-4
chr1	2897557	td175345396	CAACAGGAGGTCTGGTAACAGGAGGTCTGGTAACAGGAGGTCTGGTAACAGGAGGTCTGGTAACAGGGGGTCTGGTAACAGGGGGTCTGGT	CAACAGGAGGTCTGGTAACAGGGGGTCTGGTAACAGGAGGTCTGATAACAGGGGGTCTGGTAACAGGGGGTCTGGT	.	PASS	RC=6.00;RPL=15;RAL=90;RCP=AACAGGAGGTCTGGT;ALGNURL=http://orca.bu.edu/vntrview/index.php?db=VNTRPIPE_NA12878&ref=-175345396&isref=1&istab=1&ispng=1&rank=3	GT:SP:CGL	1/1:4:-1
chr1	2959178	td175345438	AGGCACGCACCACCGCACCCGGCACGCACCACCGCACCCGCATGCACCACCGCACCTGGCATGCACCACTGCACCTGGCATGCACCACCACACCC	AGGCACGCACCACCGCACCCGGCACGCACCACCGCACCCGGCACGCACCACCGCACCCGCATGCACCACCGCACCTGGCATGCACCACTGCACCTGGCATGCACCACCACACCC,AGGCACGCACCACCGCACCCGGCACGCACCACCGCACCCGGCACGCACCACCACACCCGCATGCACCACCGCACCTGGCATGCACCACCGCACCTGGCATGCACCACTGCACCTGGCATGCACCACTGCACCTGGCATGCACCACCACACCC	.	PASS	RC=5.00;RPL=19;RAL=94;RCP=GGCATGCACCACCGCACCC;ALGNURL=http://orca.bu.edu/vntrview/index.php?db=VNTRPIPE_NA12878&ref=-175345438&isref=1&istab=1&ispng=1&rank=3	GT:SP:CGL	1/2:3,5:1,3
chr1	3172390	td175345549	GCCCAAAGCCAATCCCGTGGCCGCACCGACACCCGAAGCCAACCCCGTGGCCGCACTGACACCCGAAGCCAACCCCGTGGCCGCACCGACACCTGAAGCCAATCCCGTGGCCACACCAACA	GCCCAAAGCCAATCCCGTGGCCGCACCGACACCCGAAGCCAACCCCGTGGCCGCACTGACACCCGAAGCCAACCCCGTGGCCGCACTGACACCCGAAGCCAACCCCGTGGCCGCACCGACACCTGAAGCCAATCCCGTGGCCCCACCAACA	.	PASS	RC=4.00;RPL=30;RAL=120;RCP=CCCGAAGCCAACCCCGTGGCCGCACCGACA;ALGNURL=http://orca.bu.edu/vntrview/index.php?db=VNTRPIPE_NA12878&ref=-175345549&isref=1&istab=1&ispng=1&rank=3	GT:SP:CGL	0/1:3,4:0,1
chr1	3193223	td175345564	CAGCCAGCTCGAGGTGCCGTGAACAGAGCCAGCGAGGGGTGCCGTGAACAGAGCCAGCGAGGGGTGCC	CAGCCAGCTCGAGGTGCCGTGAACAGAGCCAGCGAGGGGTGCCGTGAACAGAGCCAGCGAGGGGTGCCGTGAACAGAGCCAGCGAGGGGTGCC	.	PASS	RC=2.68;RPL=25;RAL=67;RCP=AGCCAGCGAGGGGTGCCGTGAACAG;ALGNURL=http://orca.bu.edu/vntrview/index.php?db=VNTRPIPE_NA12878&ref=-175345564&isref=1&istab=1&ispng=1&rank=3	GT:SP:CGL	1/1:6:1
chr1	3748771	td175346004	ATAACCAGGAGTGTATTGTAGCACATTAGGTCGTAACCAGGAGTGTATTGTAACCAGGAGTGTATTGTAACCAGGAGTGTATTGTAACCAGGAGTGTATTGTA	ATAACCAGGAGTGTATTGTAGCACATTAGGTCGTAACCAGGAGTGTATTGTAACCAGGAGTGTATTGTAACCAGGAGGGTATTGTA	.	PASS	RC=6.11;RPL=17;RAL=102;RCP=TAACCAGGAGTGTATTG;ALGNURL=http://orca.bu.edu/vntrview/index.php?db=VNTRPIPE_NA12878&ref=-175346004&isref=1&istab=1&ispng=1&rank=3	GT:SP:CGL	1/1:5:-1
chr1	5569871	td175346907	TGGATGGAGGAGGGAGGAGGGAGGAGGGAGGAGGG	TGGATGGAGGAGGGAGGAGGGAGGAGGGAGGAGGGAGGAGGG	.	PASS	RC=4.86;RPL=7;RAL=34;RCP=GGAGGGA;ALGNURL=http://orca.bu.edu/vntrview/index.php?db=VNTRPIPE_NA12878&ref=-175346907&isref=1&istab=1&ispng=1&rank=3	GT:SP:CGL	0/1:7,4:0,1
chr1	6012614	td175347184	CCCCTGCCCCACCCACCCCTACCCTGCCCCACCCACCCCTACCCTGCCCCACCCACCCCTACCCTGCCCCACC	CCCCTGCCCCACCCACCCCTACCCTGCCCCACCCACCCCTACCCTGCCCCACC	.	PASS	RC=3.60;RPL=20;RAL=72;RCP=CCCTGCCCCACCCACCCCTA;ALGNURL=http://orca.bu.edu/vntrview/index.php?db=VNTRPIPE_NA12878&ref=-175347184&isref=1&istab=1&ispng=1&rank=3	GT:SP:CGL	1/1:6:-1
chr1	6067560	td175347229	CGCGCCACCTCTGCGCCTCCTCCGCGCCTCCTCTGCGCC	CGTGGGGAGCCGCGCCACCTCTGCGCCTCCTCCGCGCCTCCTCCCCGCCTCCTCTG	.	PASS	RC=3.45;RPL=11;RAL=38;RCP=GCGCCTCCTCT;ALGNURL=http://orca.bu.edu/vntrview/index.php?db=VNTRPIPE_NA12878&ref=-175347229&isref=1&istab=1&ispng=1&rank=3	GT:SP:CGL	0/1:13,9:0,1
chr1	6085888	td175347251	GCAGCCCACCCCAGCACACAGCCGATCCCGGCACACAGCCGATCCCGGCACACAGCCGATCCCGGCACACAGCCGATCCCGGCACACAGCCGATCCCGGCACACAGCCGATCCCGGCACACAGCCGATCCCGGCACACAGCCGATCCCGGCACAC	GCAGCCCACCCCAGCACACAGCCGATCCCGGCACACAGCCGATCCCGGCACACAGCCGATCCCGGCACACAGCCGATCCCGGCACACAGCCGATCCCGGCACACAGCCGATCCCGGCACACAGCCGATCCCGGCACACAGCCGATCCCGGCACACAGCCGATCCCGGCACAC	.	PASS	RC=9.06;RPL=17;RAL=154;RCP=CAGCCGATCCCGGCACA;ALGNURL=http://orca.bu.edu/vntrview/index.php?db=VNTRPIPE_NA12878&ref=-175347251&isref=1&istab=1&ispng=1&rank=3	GT:SP:CGL	1/1:3:1
chr1	7566486	td175348088	CTCACACTCAAAATTCACACTCAAAATTCACACTCTCATACTAACACTCAAAATTCACACT	CTCACACTCAAAATTCACACTCTCATACTAACACTCAAAATTCACACT	.	PASS	RC=4.50;RPL=13;RAL=60;RCP=TCACACTCAAAAT;ALGNURL=http://orca.bu.edu/vntrview/index.php?db=VNTRPIPE_NA12878&ref=-175348088&isref=1&istab=1&ispng=1&rank=3	GT:SP:CGL	0/1:10,6:0,-1
chr1	7963049	td175348276	CTCCCTCCCTCCCTCCTTCCCTCTTCCCCTCCTTCCCCTCCTCCCCTCCTTCCCCTCCTTCTCCTGCTTCCCCTCCTTCCCCTCCTTCTCCTGCTTCCCCTCCTTCCCCTCCTTCTCCTGCTTCCCCTCCTTCCCCTCCTTCTCCTGCTTCCCCTCCTTCTCCTGCTTCCCCTCCTTCCCCTCCTTCTCCTGCTTCCCCTCCTTCTCCTGCTTCCCCTCCTTCCCCTCCTTCTCCTGCTTCCCCTCCTTCCCCTCCTTCTCCTGCTTCCCCTCCTTCTCCTGCTTCCCCTCCTTCCCCTCCTTCTCCTGCTTCCCCTCCTTCCCCTCCTTCTCCTGCTTCCCCTCCTTCTCCTGCTTCCCCTCCTTCCCCTCCTTCC	CTTTTCTCCCTCCCTCCCTCCTTCCCTCCTCCCCTCCTTCCCCTCCTCCCCTCCTTCCCCTCCTTCTCCTGCTTCCCCTCCTTCCCCTCCTTCTCCTGCTTCCCCTCCTTCCCTTCCTTCTCCTGCTTCCCCTCCTTCCCCTCCT	.	PASS	RC=42.22;RPL=9;RAL=376;RCP=TCCCCTCCT;ALGNURL=http://orca.bu.edu/vntrview/index.php?db=VNTRPIPE_NA12878&ref=-175348276&isref=1&istab=1&ispng=1&rank=3	GT:SP:CGL	1/1:2:-26
chr1	9131935	td175348951	CCCTCTGCCTCAGCCCGGATCCCCCTCGGCCTCTGCCTCAGCCCGGGTCCCCCTCGGCCTCTGCCTCAGCCCGGGTCCCCCTCAGCCTC	CCCTCTGCCTCAGCCCGGATCCCCCTCGGCCTCTGCCTCAGCCCGGATCCCCCTCGGCCTCTGCCTCAGCCCGGGTCCCCCTCGGCCTCTGCCTCAGCCCGGGTCCCCCTCAGCCTC	.	PASS	RC=3.14;RPL=28;RAL=88;RCP=CCTCTGCCTCAGCCCGGGTCCCCCTCGG;ALGNURL=http://orca.bu.edu/vntrview/index.php?db=VNTRPIPE_NA12878&ref=-175348951&isref=1&istab=1&ispng=1&rank=3	GT:SP:CGL	0/1:4,4:0,1
chr1	9836856	td175349408	CTATCTATCTATCTATCAGCATTTATCTATCATCTATCAGCATTTATCTATCATCTATCAGCATTTATCTATCTATCTATCTATCTATCTATCTATCTATCTATC	CTATCTATCTATCTATCAGCATTTATCTATCATCTATCAGCATTTATCTATCATCTATCAGCATTTATCTATCTATCTATCTATCTATCTATCTATCTATCTATCTATCTATCTATC	.	PASS	RC=4.67;RPL=22;RAL=104;RCP=TATCTATCTATCTATCAGCATT;ALGNURL=http://orca.bu.edu/vntrview/index.php?db=VNTRPIPE_NA12878&ref=-175349408&isref=1&istab=1&ispng=1&rank=3	GT:SP:CGL	0/1:7,5:0,1
chr1	11701739	td175350425	GCAGGGGAAGGTCCCAGGGGGCCTCGGATGGACATGGTCAGGGGAAGGTCCCAGGGGGCCTCGGATGGACATGGTCAGG	GCAGGGGAAGGTCCCAGGGGGCCTCGGATGGACATGGTCAGGGGAAGGTCCCAGGGGGCCTCGGATGGACATGGTCAGGGGAAGGTCCCAGGGGGCCTCGGATGGACATGGTCAGG	.	PASS	RC=2.11;RPL=37;RAL=78;RCP=CAGGGGAAGGTCCCAGGGGGCCTCGGATGGACATGGT;ALGNURL=http://orca.bu.edu/vntrview/index.php?db=VNTRPIPE_NA12878&ref=-175350425&isref=1&istab=1&ispng=1&rank=3	GT:SP:CGL	0/1:6,6:0,1
chr1	12142001	td175350719	CCTCTTGCCTCACTTCCTGCTTCCCTTCTCTTGCCTCACTTCCTGCTTCCCTTCTCTTGCCTCACTTCCTGCTTCCCTTCTCTTGCCTCCCTTCCTGCTTCCCTTCTTTTCCCT	CCTCTTGCCTCACTTCCTGCTTCCCTTCTCTTGCCTCACTTCCTGCTTCCCTTCTCTTGCCTCCCTTCCTGCTTCCCTTCTTTTCCCT	.	PASS	RC=4.35;RPL=26;RAL=113;RCP=CTCTTGCCTCACTTCCTGCTTCCCTT;ALGNURL=http://orca.bu.edu/vntrview/index.php?db=VNTRPIPE_NA12878&ref=-175350719&isref=1&istab=1&ispng=1&rank=3	GT:SP:CGL	0/1:3,4:0,-1
chr1	12675138	td175350927	ACAGAAGCCTCATTATAAAGTAGCTCCAGAAGCCTCATTATAAAGTAGCTCCAGAAGCCTCATTATAAAGTAGCTCCAG	ACAGAAGCCTCATTATAAAGTAGCTCCAGAAGCCTCATTATAAAGTAGCTCCAG	.	PASS	RC=3.12;RPL=25;RAL=78;RCP=CAGAAGCCTCATTATAAAGTAGCTC;ALGNURL=http://orca.bu.edu/vntrview/index.php?db=VNTRPIPE_NA12878&ref=-175350927&isref=1&istab=1&ispng=1&rank=3	GT:SP:CGL	0/1:5,7:0,-1
chr1	12962175	td175351035	CTCTCCCTCTCCCTCTCCCTCTCCCTCTCCCCACGGTCTCCCTCTCCCCACGGTCTCCCTCTCCCCACGGTCTCCCTCTCCC	CTCTCCCTCTCCCCACGGTCTCCCTCTCCCCACGGTCTCCCTCTCCC,CTCTCCCTCTCCCCACAGTCTCCCTCTCCCCACGGTCTCCCTCTCCCCACGGTCTCCCTCTCCC	.	SC	RC=4.67;RPL=17;RAL=81;RCP=TCTCCCTCTCCCCACGG;ALGNURL=http://orca.bu.edu/vntrview/index.php?db=VNTRPIPE_NA12878&ref=-175351035&isref=1&istab=1&ispng=1&rank=3	GT:SP:CGL	0/1/2:11,6,4:0,-2,-1
chr1	13928461	td175351553	CGGTGGCTCATGCCTTTGGGTGGCTCATGCCTTTGGGTGGCTCATGCCTTTGGGTGGCTCATGCCTTTGGGTGGCTCATGCCTTTGGGTGGCTCAGCACTTTGGGTGGCTCA	CGGTGGCTCATGCCTTTGGGTGGCTCATGCCTTTGGGTGGCTCATGCCTTTGGGTGGCTCAGCACTTTGGGTGGCTCA	.	PASS	RC=6.50;RPL=17;RAL=111;RCP=GGTGGCTCATGCCTTTG;ALGNURL=http://orca.bu.edu/vntrview/index.php?db=VNTRPIPE_NA12878&ref=-175351553&isref=1&istab=1&ispng=1&rank=3	GT:SP:CGL	1/1:5:-2
chr1	15658132	td175352216	CAGGAAGGCAGGAAGGAAGGCAGGAGGGAAGGCAGGAGGGAAGGCAGGAAGGAAGGCAGGAGGGAAGGCAGGAAGGAAGGCAGGAGGGAAGGCAGGAAGGCAGGCAAGCAGGCAAGCAGGCAGGAAGGAAGGAAG	CAGGAAGGCAGGAAGGAAGGCAGGAGGGAAGGCAGGAAGGAAGGCAGGAGGGAAGGCAGGAAGGAAGGCAGGAGGGAAGGCAGGAAGGCAGGCAAGCAGGCAAGCAGGCAGGAAGGAAGGAAG	.	PASS	RC=11.17;RPL=12;RAL=134;RCP=AGGAAGGCAGGA;ALGNURL=http://orca.bu.edu/vntrview/index.php?db=VNTRPIPE_NA12878&ref=-175352216&isref=1&istab=1&ispng=1&rank=3	GT:SP:CGL	1/1:3:-1
chr1	16126367	td175352481	AAGAACCCCAAGCCAGTAGAACCCCAAGCCGGTAGAACCCCAAGCCGGTAG	AAGAACCCCAAGCCAGTAGAACCCCAAGCCGGTAGAACCCCAAGCCGGTAGAACCCCAAGCCGGTAG	.	PASS	RC=3.12;RPL=16;RAL=50;RCP=AGAACCCCAAGCCGGT;ALGNURL=http://orca.bu.edu/vntrview/index.php?db=VNTRPIPE_NA12878&ref=-175352481&isref=1&istab=1&ispng=1&rank=3	GT:SP:CGL	0/1:8,2:0,1
chr1	16252917	td175352557	TATATTTACAAAATATACATATTTATAAATATGTATATTTATAAA	TAAGAGCTAG	.	PASS	RC=2.71;RPL=16;RAL=44;RCP=ATATTTATAAATATAC;ALGNURL=http://orca.bu.edu/vntrview/index.php?db=VNTRPIPE_NA12878&ref=-175352557&isref=1&istab=1&ispng=1&rank=3	GT:SP:CGL	0/1:8,2:0,1
chr1	16884222	td175352897	TTATGTATAGTATACGTATATGTGTATGTATATGTATATGTATATGTATATGTATATGTATATGTATATGTGTATGTGTATGTGTATGTGTATGTGTATGTGTATGTGTATGTATGTGTATGTGTATGTGTATATGTATATGTATATGTA	TTATGTATAGTATACGTATATGTGTATGTATATGTATATGTATATGTATATGTATATGTATATGTATATGTATATGTGTATGTGTATGTGTATGTGTATGTGTATGTGTATGTGTATGTGTATGTATGTGTATGTGTATGTGTATATGTATATGTATATGTA	.	PASS	RC=12.50;RPL=12;RAL=149;RCP=TATGTATATGTA;ALGNURL=http://orca.bu.edu/vntrview/index.php?db=VNTRPIPE_NA12878&ref=-175352897&isref=1&istab=1&ispng=1&rank=3	GT:SP:CGL	0/1:8,2:0,1
chr1	17027898	td175352958	CACGCACACAGCCGGGAGGGACGCACACAGCCGGGAGGGGGCTCGCACAGCCAGGAGGTGAC	CACGCACACAGCCGGGAGGGACGCACACAGCCGGGAGGGGCACACACAGCCGGGAGGGACGCACACAGCCCGGAGGGGGCTCGCACAGCCAGGAGG,CACGCACACAGCCGGGAGGGACACACACAGCCGGGAGGGGCACACACAGCCGGGAGGGACGCACACAGCCGGGAGGGGCACACACAGCCGGGAGGGACGCACACAGCCGGGAGGGGGCTCGCACAGCCAGGAGG	.	PASS	RC=3.10;RPL=20;RAL=61;RCP=ACGCACACAGCCGGGAGGGG;ALGNURL=http://orca.bu.edu/vntrview/index.php?db=VNTRPIPE_NA12878&ref=-175352958&isref=1&istab=1&ispng=1&rank=3	GT:SP:CGL	1/2:5,2:2,4
chr1	18442308	td175353623	GAAGACAGGAAGGAAGGAAGGAAGGAAGGAAGAAAGAAAGAAAGAAAGAAAGAAAGAAAGAAAGAAAGAAAGAAAGAAAGAAAGAAAGAA	GAAGACAGGAAGGAAGGAAGGAAGGAAGGAAGGAAGAAAGAAAGAAAGAAAGAAAGAAAGAAAGAAAGAAAGAAAGAAAGAAAGAAAGAAAGAAAGAAAGAA	.	PASS	RC=11.12;RPL=8;RAL=89;RCP=AAGAAAGA;ALGNURL=http://orca.bu.edu/vntrview/index.php?db=VNTRPIPE_NA12878&ref=-175353623&isref=1&istab=1&ispng=1&rank=3	GT:SP:CGL	1/1:2:1
chr1	18656989	td175353692	AGCTGGAGGAAGGGGCAGGGGCGAGAGAGAAGGGAAGGTGGGAGACATGGCTGGAGGAAGGGGCAGGGGCGTGGGAGAAGGGAAGGTGGGAGACATGGCTGGAGGAAGGGGCAGGGGCGTGGGAGAAGGGAAGGTGGGAGACATGGCTGGAGGAAGGGGCAGGGACATGGGATAAGGGAAGGTGGAAGACATAGCTAGAG	AGCTGGAGGAAGGGGCAGGGGCGAGAGAGAAGGGAAGGTGGGAGACATGGCTGGAGGAAGGGGCAGGGGCGTGGGAGAAGGGAAGGTGGGAGACATGGCTGGAGGAAGGGGCAGGGACATGGGATAAGGGAAGGTGGAAGACATAGCTAGAG	.	PASS	RC=4.15;RPL=48;RAL=199;RCP=GCTGGAGGAAGGGGCAGGGGCGTGGGAGAAGGGAAGGTGGGAGACATG;ALGNURL=http://orca.bu.edu/vntrview/index.php?db=VNTRPIPE_NA12878&ref=-175353692&isref=1&istab=1&ispng=1&rank=3	GT:SP:CGL	1/1:3:-1
chr1	19038620	td175353926	GGTGTGAACTGATGGTCAGTGTGAATTGATGGTCAGTGTGAACTGACGGTC	GGTGTGAACTGATGGTCAGTGTGAATTGATGGTCAGTGTGAATTGATGGTCAGTGTGAACTGACGGTC	.	PASS	RC=2.94;RPL=17;RAL=50;RCP=GTGTGAACTGATGGTCA;ALGNURL=http://orca.bu.edu/vntrview/index.php?db=VNTRPIPE_NA12878&ref=-175353926&isref=1&istab=1&ispng=1&rank=3	GT:SP:CGL	1/1:14:1
chr1	21783843	td175355222	ATATATATATATATGTATGTATATATATGTATGTATATATATGTATGTATATATATGCATGTGTATATATATGTGTGTTTATATATGT	ATATATATATATATGTATGTATATATATATGTATGTATATATATGTCTGTATATATATGTATGTATATATATGCATGTGTATATATATGTGTGTTTATATATGT	.	PASS	RC=6.19;RPL=14;RAL=87;RCP=TATGTATATATATG;ALGNURL=http://orca.bu.edu/vntrview/index.php?db=VNTRPIPE_NA12878&ref=-175355222&isref=1&istab=1&ispng=1&rank=3	GT:SP:CGL	0/1:7,5:0,1
chr1	22720736	td175355712	GGAAAGAAAGAAAAAGAAAGAAAGAAAGAAAGAAAGAAAGAAAGAAAGAAAGAAAGAAAGAAAGAGAAAGAAAGAAAGAAA	GGAAAGAAAGAAAAAGAAAGAAAGAAAGAAAGAAAGAAAGAAAGAAAGAAAGAAAGAAAGAAAGAAAGAAAGAAAGAGAAAGAAAGAAAGAAA	.	PASS	RC=7.00;RPL=12;RAL=80;RCP=GAAAGAAAGAAA;ALGNURL=http://orca.bu.edu/vntrview/index.php?db=VNTRPIPE_NA12878&ref=-175355712&isref=1&istab=1&ispng=1&rank=3	GT:SP:CGL	1/1:2:1
chr1	24529601	td175356665	TCCCACACACCCCTGCTGCCCACACATCCCTGCTGCCCACACACCCCTGCTGCCCACACACCCCTGCTGCCCACACACCCCTGCTGC	TCCCACCCACCCCTGCTGCCCACACATCCCTGCTGCCCACACACCCCTGCTGCCCACACACCCCTGCTGC	.	PASS	RC=5.06;RPL=17;RAL=86;RCP=CCCACACACCCCTGCTG;ALGNURL=http://orca.bu.edu/vntrview/index.php?db=VNTRPIPE_NA12878&ref=-175356665&isref=1&istab=1&ispng=1&rank=3	GT:SP:CGL	1/1:9:-1
chr1	26134780	td175357466	CTGGGCTGCGCCTGGGTGGGCTGTGCCTGGGTGGGCTGTGCCTGGGTGGGCTGTGCCTGGGTGGGCTGTGCCTGGGTGGGCTG	CCGATCTTGCTCTGGCTTGGGCTGCGCCTGGGTGGGCTGTGCCTGG	.	PASS	RC=5.47;RPL=15;RAL=82;RCP=TGGGCTGTGCCTGGG;ALGNURL=http://orca.bu.edu/vntrview/index.php?db=VNTRPIPE_NA12878&ref=-175357466&isref=1&istab=1&ispng=1&rank=3	GT:SP:CGL	1/1:12:-3
chr1	26265573	td175357512	ATATATATCTATATATCTATATATCTATATATCTATATATCTATATATCTATATAT	ATATATATCTATATATCTATATATCTATATATCTATATATATATATAT,ATATATATCTATATATCTATATATCTATATATCTATATATCTATATATCTATATATCTATATAT	.	PASS	RC=6.88;RPL=8;RAL=55;RCP=TATATATC;ALGNURL=http://orca.bu.edu/vntrview/index.php?db=VNTRPIPE_NA12878&ref=-175357512&isref=1&istab=1&ispng=1&rank=3	GT:SP:CGL	1/2:5,8:-1,1
chr1	26535363	td175357633	TTATATATAATATATATTTATATATGTATATATAATATATATTTATATGTATATATAATATATATTTATATGTATATATATTTTATATATATA	TTATATATAATATATATTTATATATGTATATATAATATATATTTATATGTATATATATTTTATATATATA,TTATATATAATATATATTTATATATGTATATATAATATATATTTATATGTATATATAATATATATTTATATGTATATATAATATATATTTATATGTATATATATTTTATATATATA	.	PASS	RC=3.92;RPL=23;RAL=92;RCP=TATATATAATATATATATATATG;ALGNURL=http://orca.bu.edu/vntrview/index.php?db=VNTRPIPE_NA12878&ref=-175357633&isref=1&istab=1&ispng=1&rank=3	GT:SP:CGL	1/2:9,7:-1,1
chr1	30553120	td175359728	GGTGAGGATGATACCATGGAGGGCGTGAGGATGATACCATGGAGGGCGTGAGGATGATACCACAGAGGGTGTGAGGATGA	GGTGAGGATGATACCATGGAGGGCGTGAGGATGATACCACAGAGGGTGTGAGGATGA	.	PASS	RC=3.43;RPL=23;RAL=79;RCP=GTGAGGATGATACCATGGAGGGC;ALGNURL=http://orca.bu.edu/vntrview/index.php?db=VNTRPIPE_NA12878&ref=-175359728&isref=1&istab=1&ispng=1&rank=3	GT:SP:CGL	0/1:12,11:0,-1
chr1	31942677	td175360458	ATCTCTCTCTCTCTCTCTCTGAATTCCTCTGTCTCTTTCCCTCTCTCTCTGACTTCCTCTGTCTCTTTCCCTCTCTCTCTCTCTGACTTCCTCTGTC	ATCTCTCTCTCTCTCTCTCGGAATTCCTCTGTCTCTTTCTCTACCTCTCTGACTTCCTCTGTCTCTTTCCCTCTCTCTCTGACTTCCTCTGTCTCTTTCCCTCTCTCTCTCTCTGACTTCCTCTGTC	.	PASS	RC=3.00;RPL=32;RAL=96;RCP=TCTTTCTCTCTCTCTCTCTGACTTCCTCTGTC;ALGNURL=http://orca.bu.edu/vntrview/index.php?db=VNTRPIPE_NA12878&ref=-175360458&isref=1&istab=1&ispng=1&rank=3	GT:SP:CGL	1/1:2:1
chr1	34493441	td175361657	CTGGGCAGACAGCCCTACATGGGCAGACAGCCCTACATGGGCAGAGCAGGACATGGGCAGACA	CTGGGCAGACAGCCCTACATGGGCAGAGCAGGACATGGGCAGACA	.	PASS	RC=3.56;RPL=18;RAL=62;RCP=TGGGCAGACAGCCCTACA;ALGNURL=http://orca.bu.edu/vntrview/index.php?db=VNTRPIPE_NA12878&ref=-175361657&isref=1&istab=1&ispng=1&rank=3	GT:SP:CGL	0/1:10,7:0,-1
chr1	34568146	td175361689	CATCCCTGTGATCCAACCATATCCCTGTGATCCAGCCATATCCCTGTAATCCGGCCATATCCCTGTGATCCAACCATATCCCTGTAATCCGGCCATATCCCTGTAATCCAACCATATCCCTGTAATCCGGCCATATCCCTGTAATCCGGCCAT	CATCCCTGTGATCCAACCATATCCCTGTGATCCGGCCATATCCCTGTAATCCGGCCAT	.	PASS	RC=8.00;RPL=19;RAL=152;RCP=ATCCCTGTAATCCAGCCAT;ALGNURL=http://orca.bu.edu/vntrview/index.php?db=VNTRPIPE_NA12878&ref=-175361689&isref=1&istab=1&ispng=1&rank=3	GT:SP:CGL	1/1:7:-5
chr1	36042529	td175362353	CGCGGGACCCCAGCGCCAGCGGGACCCCAGCGCCAGCGGGACCCCAGCGCCAGCGGGACCCCAGCGCCAGCGGGACCCCAGCGCCAGCGGGACCCCAGCGCCAGCGGGACCCCAGCGCCAGCGGG	CGCGGGACCCCAGCGCCAGCGGGACCCCAGCGCCAGCGGGACCCCAGCGCCAGCGGGACCCCAGCGCTAGCGGG,CGCGGGACCCCAGCGCCAGCGGGACCCCAGCGCCAGCGGGACCCCAGCGCCAGCGGGACCCCAGCGCCAGCGGGACCCCAGCGCCAGCGGG	.	PASS	RC=7.29;RPL=17;RAL=124;RCP=GCGGGACCCCAGCGCCA;ALGNURL=http://orca.bu.edu/vntrview/index.php?db=VNTRPIPE_NA12878&ref=-175362353&isref=1&istab=1&ispng=1&rank=3	GT:SP:CGL	1/2:4,7:-3,-2
chr1	37593858	td175363079	GCTCCACAGGCTACAGTTCCCACTCCCCGCCACTCCGCGGGCTACAGTTCCCACTCCCCGCCACTCCATGAGCTACAGTTACCACTCCCTGCCACT	GCTCCACAGGCTACAGTTCCCACTCCCCGCCACTCCATGAGCTACAGTTACCACTCCCTGCCACT	.	PASS	RC=3.06;RPL=31;RAL=95;RCP=CTCCACGGGCTACAGTTCCCACTCCCCGCCA;ALGNURL=http://orca.bu.edu/vntrview/index.php?db=VNTRPIPE_NA12878&ref=-175363079&isref=1&istab=1&ispng=1&rank=3	GT:SP:CGL	1/1:7:-1
chr1	37967707	td175363243	ATTGACAGAGAAGATACATGTTGACAGAGAAGATACATGTTGACAGAGAAGATACAT	ATTGACAGAGAAGATACATGTTGACAGAGAAGATACAT	.	PASS	RC=2.95;RPL=19;RAL=56;RCP=TTGACAGAGAAGATACATG;ALGNURL=http://orca.bu.edu/vntrview/index.php?db=VNTRPIPE_NA12878&ref=-175363243&isref=1&istab=1&ispng=1&rank=3	GT:SP:CGL	1/1:17:-1
chr1	38219310	td175363333	CGGGGCAAGCGGGAGCAGGGGCGAGCGGGAGCAGGGGTGAGTGGGAGCAGGGGCGAGCGGGAGCAGGGGTGAGTGGGAGCAGGGGCGAGCGGGAGGAGGGGC	CCGGGGGCAAGGGGGAGCAGGGGCGACGGGGAGTAGGGGTGAGTGGGAGAAGGGGCGAGTGGGAGGAGGG	.	PASS	RC=6.31;RPL=16;RAL=101;RCP=GGGGCGAGCGGGAGCA;ALGNURL=http://orca.bu.edu/vntrview/index.php?db=VNTRPIPE_NA12878&ref=-175363333&isref=1&istab=1&ispng=1&rank=3	GT:SP:CGL	1/1:7:-2
chr1	39161939	td175363716	CCTGCCCTGCTCCCCAGTTAAGGCAAAGCCCATTCTCTCCACAGCTGACTGGGGCAGCTGCCCTGCTCCCCAGTTAAGGCAAAGCCCATTCTCTCCACAGCTGACTGGGGCAGCTGCCCTGCTC	CCTGCCCTGCTCCCCAGTTAAGGCAAAGCCCATTCTCTCCACAGCTGACTGGGGCAGCTGCCCTGCTCCCCAGTTAAGGCAAAGCCCATTCTCTCCACAGCTGACTGGGGCAGCTGCCCTGCTCCCCAGTTAAGGCAAAGCCCATTCTCTCCACAGCTGACTGGGGCAGCTGCCCTGCTC	.	PASS	RC=2.20;RPL=56;RAL=123;RCP=CTGCCCTGCTCCCCAGTTAAGGCAAAGCCCATTCTCTCCACAGCTGACTGGGGCAG;ALGNURL=http://orca.bu.edu/vntrview/index.php?db=VNTRPIPE_NA12878&ref=-175363716&isref=1&istab=1&ispng=1&rank=3	GT:SP:CGL	0/1:8,3:0,1
chr1	39988456	td175364133	GGGCAGGGGAGGGCCGGCTGGGGAGGGCCGGCTGGGGAGGG	GGGCAGGGGAGGGCCGGCTGGGGAGGGCCGGCTGGGGAGGGCCGGCTGGGGAGGG	.	PASS	RC=2.86;RPL=14;RAL=40;RCP=GGCTGGGGAGGGCC;ALGNURL=http://orca.bu.edu/vntrview/index.php?db=VNTRPIPE_NA12878&ref=-175364133&isref=1&istab=1&ispng=1&rank=3	GT:SP:CGL	0/1:9,6:0,1
chr1	40465593	td175364361	GCCCGGCAGCCGCCCCATCCGGGAGGGAGGTGGGGGGTCAGCCCCCCCACCCGGCCAGCCGTGCCGTCCGGGAGGGAGGTGGGGGGGTCAGCCCCCCGCCCGGCCAGCCGCCCCGTCCGGGAGGTGAGG	GCCGGGCAGCCCCCCCGTCCGGGAGGGGGGTGGGGGGGGGGTCGGCCCCCCACTTGGCCAGCCGCCCCATCCGGGAGGGAGGTGGGGGGTCAGCCCCCCCGCCCGGCCAGCCATGCCGTCCGGGAGGGAGGTGGGGGGGTCAGCCCCCCGCCCGGCCAGCCGCCCCGTCCGGGAGGTGAGG	.	SC	RC=2.61;RPL=50;RAL=128;RCP=CCCGGCCAGCCGCCCCGTCCGGGAGGGAGGTGGGGGGGTCAGCCCCCCCA;ALGNURL=http://orca.bu.edu/vntrview/index.php?db=VNTRPIPE_NA12878&ref=-175364361&isref=1&istab=1&ispng=1&rank=3	GT:SP:CGL	0/1:7,2:0,1
chr1	44235882	td175365881	TGAGGAGAGGAGAGGGGAGGGGAGGAGAGGAGAGGGGAGGGGAGGAGAGGAGAGGGGAGGGGAGGAGAGG	TGAGGAGAGGAGAGGGGAGGGGAGGAGAGGAGAGGGGAGGGGAGGAGAGG	.	PASS	RC=3.45;RPL=20;RAL=69;RCP=GAGGAGAGGAGAGGGGAGGG;ALGNURL=http://orca.bu.edu/vntrview/index.php?db=VNTRPIPE_NA12878&ref=-175365881&isref=1&istab=1&ispng=1&rank=3	GT:SP:CGL	0/1:2,7:0,-1
chr1	47804167	td175367385	TTCTCCTTCCTTCCTTCCTTCCCTCCCTCCCTCCCTCTCTCCTTCCCTCCCTCCCTCTCTCCTTCCCTCCCTCCCTCTCTCCTTCCCTCCCTCCCTC	TTCTCCTTCCTTCCTTCCTTCCCTCCCTCCCTCCCTCTCTCCTTCCCTCCCTCCCTCTCTCCTTCCCTCCCTCCCTCTCTCCTTCCCTCCCTCCCTCTCTCCTTCCCTCCCTCCCTC	.	PASS	RC=5.00;RPL=20;RAL=96;RCP=TCTCCTTCCCTCCCTCCCTC;ALGNURL=http://orca.bu.edu/vntrview/index.php?db=VNTRPIPE_NA12878&ref=-175367385&isref=1&istab=1&ispng=1&rank=3	GT:SP:CGL	1/1:3:1
chr1	48710383	td175367744	AATATATATATATATAAAATATATAATATATATAAATTATATTTATATTATATATAAATTATATTTATATTATATATAAATTATATTTATATTATATATAAATTATATTTATATTATATATATAAATTATATATATA	ATATATTGATATATAAATTATATAATATATATAAATTATATTTATATTTTATATATATTATATTTATATTATATATAAATTATATTTATATTATATATAAATTATATTTATATTATATATAAATTATATTTATATTATATATATAAATTATATATATA	.	PASS	RC=6.12;RPL=22;RAL=136;RCP=ATATTATATATAAATTATATTT;ALGNURL=http://orca.bu.edu/vntrview/index.php?db=VNTRPIPE_NA12878&ref=-175367744&isref=1&istab=1&ispng=1&rank=3	GT:SP:CGL	1/1:5:1
chr1	51973908	td175368952	AAGAAAGAGAGAAAGAGAGAGAGAGAGAGAGAGAGAGAAAGAGAGAAAGAGAGAAAGAGAGAGAGAGAAAGAGAGAAAGAGAGAAAGAGAGAAAGAGAAAGAGAGAAAGAAAGAAAGAAAGAAAGAAAGAAAGAAAGAAAGAAAGAAAGAGA	AAGAAAGAGAGAAAGAGAGAGAGAGAGAGAGAGAAAGAGAGAAAGAGAGAAAGAGAGAGAGAGAAAGAGAGAAAGAGAGAAAGAGAGAAAGAGAAAGAGAGAAAGAAAGAAAGAAAGAAAGAAAGAAAGAAAGAAAGAAAGAAAGAAAGAAAGAGA	.	PASS	RC=19.10;RPL=8;RAL=151;RCP=AGAAAGAG;ALGNURL=http://orca.bu.edu/vntrview/index.php?db=VNTRPIPE_NA12878&ref=-175368952&isref=1&istab=1&ispng=1&rank=3	GT:SP:CGL	1/1:5:1
chr1	52535953	td175369213	GATTTGGTATAATAGTTCATTGGTATAATAGTTCATTTGGTATAATAGTTCATTTGGTATAATAGTTCATT	GATTTGGTATAATAGTTCATTGGTATAATAGTTCATTTGGTATAATAGTTCATT	.	PASS	RC=4.18;RPL=17;RAL=70;RCP=ATTTGGTATAATAGTTC;ALGNURL=http://orca.bu.edu/vntrview/index.php?db=VNTRPIPE_NA12878&ref=-175369213&isref=1&istab=1&ispng=1&rank=3	GT:SP:CGL	1/1:8:-1
chr1	54093799	td175369932	AGCCTTGCTGTGCCCTTGCTGTGCCTTGCTGTGCCTTGCTGTACCT	AGCCTTGCTGTGCCCTTGCTGTGCCTTGCTGTACCT	.	PASS	RC=4.45;RPL=10;RAL=45;RCP=GCCTTGCTGT;ALGNURL=http://orca.bu.edu/vntrview/index.php?db=VNTRPIPE_NA12878&ref=-175369932&isref=1&istab=1&ispng=1&rank=3	GT:SP:CGL	0/1:8,5:0,-1
chr1	54174991	td175369964	GTATAAATATACACATATATATACATATATACATATATATACATATACATATATATATACATATATACATATATATACATATACATATATATATACACACACACA	GTATAAATATACACATATATATACATATATACATATATACACA,GTATAAATATACACATATATATACATATATACATATATATACATATACATATATATATACATATATACATATATATACATATACATATATATACATATATACATATATATACATATACATATATATACACA	.	PASS	RC=5.78;RPL=18;RAL=104;RCP=TATACATATACACATATA;ALGNURL=http://orca.bu.edu/vntrview/index.php?db=VNTRPIPE_NA12878&ref=-175369964&isref=1&istab=1&ispng=1&rank=3	GT:SP:CGL	1/2:12,5:-3,1
chr1	54835372	td175370194	AGACGCTCAGAACAGAATCAGATACTCAGACTCACCAACCAGTCTGAGGACGCTCAGAACAGAATCAGATACTCAGACTCACCAACCAGTCTGAGAACG	AGACGCTCAGAACAGAATCAGATACTCAGACTCACCAACCAGTCTGAGGACGCTCAGAACAGAATCAGATACTCAGACTCACCAACCAGTCTGAGGACGCTCAGAACAGAATCAGATACTCAGACTCACCAACCAGTCTGAGAACG	.	PASS	RC=2.09;RPL=47;RAL=98;RCP=GACGCTCAGAACAGAATCAGATACTCAGACTCACCAACCAGTCTGAG;ALGNURL=http://orca.bu.edu/vntrview/index.php?db=VNTRPIPE_NA12878&ref=-175370194&isref=1&istab=1&ispng=1&rank=3	GT:SP:CGL	0/1:4,5:0,1
chr1	55974722	td175370621	TATTAATTACAGTCATGTAATTAATTGCATTAATTACAGTCATGTAATTAATTGCATTAATTACAGTCATGTAATTAATTGCATTAATTACAGTCATGTAATTAATTGCATTAATTACAGTCATGTAATTAATTGCATTAATTACAGTCATGTAATTAATTGCATTAATTACAG	TATTAATTACAGTCATGTAATTAATTGCATTAATTACAGTCATGTAATTAATTGCATTAATTACAGTCATGTAATTAATTGCATTAATTACAGTCATGTAATTAATTGCATTAATTACAG	.	PASS	RC=6.41;RPL=27;RAL=173;RCP=ATTAATTACAGTCATGTAATTAATTGC;ALGNURL=http://orca.bu.edu/vntrview/index.php?db=VNTRPIPE_NA12878&ref=-175370621&isref=1&istab=1&ispng=1&rank=3	GT:SP:CGL	1/1:10:-2
chr1	56128660	td175370660	TATATATGGTATATATATGGTATATATAAGGTATATATACGGTATATATATGGTATATGGTATACCATATACGGTATATATATGGTATATGGTATACCATATATGGTATGTATATGGTATA	TATATACGGTATATACATGGTATATGGTATACCATATACGGTATATATATGGTATATGGTATACCATATATGGTATGTATATGGTATA	.	PASS	RC=3.68;RPL=32;RAL=120;RCP=ATATACGGTATATATATGGTATATGGTATACC;ALGNURL=http://orca.bu.edu/vntrview/index.php?db=VNTRPIPE_NA12878&ref=-175370660&isref=1&istab=1&ispng=1&rank=3	GT:SP:CGL	1/1:3:-1
chr1	56987382	td175370952	CTCCTCCCTCCCTCTCTCTTCCTTTCCTCTCTCCCTTTTCTCTTCCTTCCCTCTTTCTCTTC	CAAAGGAGGCTCTCCTCCCTCCCTCTCTCTTCCTTTCCTCTCTCCCTTTTCTCTTCCTTCCCTCTCTCCCTTTTCTCTTCCTTCCCTCTT	.	PASS	RC=2.58;RPL=24;RAL=61;RCP=TCCTCTCTCCCTTCTCTCTTCCTT;ALGNURL=http://orca.bu.edu/vntrview/index.php?db=VNTRPIPE_NA12878&ref=-175370952&isref=1&istab=1&ispng=1&rank=3	GT:SP:CGL	1/1:7:1
chr1	59762309	td175371915	AGGCCGCGCTTTACAGGGGCCGCGCTTTACAGGGGCCGCGCTTTACAGGGGCCGCGCTTTACAGGGGCCGCGCTTTACAGGGGCCGCGCTTTACAGGGGCCGCGCTTTACAGGGGCCGCGCTTTACAGGGGCCGCGC	AGGCCGCGCTTTACAGGGGCCGCGCTTTACAGGGGCCGCGCTTTACAGGGGCCGCGCTTTACAGGGGCCGCGCTTTACAGGGGCCGCGC,AGGCCGCGCTTTACAGGGGCCGCGCTTTACAGGGGCCGCGCTTTACAGGGGCCGCGCTTTACAGGGGCCGCGCTTGAAAGGGGCCGCGCGGTACAGGGGCCGCGCGTTACAAGTGCCGCGC	.	PASS	RC=8.50;RPL=16;RAL=136;RCP=GGCCGCGCTTTACAGG;ALGNURL=http://orca.bu.edu/vntrview/index.php?db=VNTRPIPE_NA12878&ref=-175371915&isref=1&istab=1&ispng=1&rank=3	GT:SP:CGL	1/2:3,4:-3,-1
chr1	64932138	td175373788	CATATATACACATATGTATATATACATATATACACGTATACATATACACACATGCATATATATGTATATGTATTTGTATATATACACACACGCATATATATGTATATGTATTTATATA	CTGTGTATATATTTGTGTGTT	.	PASS	RC=3.08;RPL=38;RAL=117;RCP=ATATATACACACATGCATATATATGTATATGTATTTAT;ALGNURL=http://orca.bu.edu/vntrview/index.php?db=VNTRPIPE_NA12878&ref=-175373788&isref=1&istab=1&ispng=1&rank=3	GT:SP:CGL	0/1:7,2:0,-1
chr1	67074670	td175374524	TGGTCACTTATATCCCACAGGGATGAAGGTCACTTATATCCCACAGGGATGAAGGTCACTT	TGGTCACTTATATCCCACAGGGATGAAGGTCACTTATATCCCACAGGGATGAAGGTCACTTATATCCCACAGGGATGAAGGTCACTT	.	PASS	RC=2.31;RPL=26;RAL=60;RCP=GGTCACTTATATCCCACAGGGATGAA;ALGNURL=http://orca.bu.edu/vntrview/index.php?db=VNTRPIPE_NA12878&ref=-175374524&isref=1&istab=1&ispng=1&rank=3	GT:SP:CGL	0/1:17,10:0,1
chr1	71090347	td175375918	TTATGTAGTTGTATATATATATACTTTATATATATACATATGTGTGTGTATATATATATACTTTATATATATACATATGTGTGTGTGTATATAGATACTTTATATATATATACATATGTGTGTGTGTATATATATA	TTATGTAGTTGTATATATATATACTTTATATATATACATATGTGTGTGTGTATATAGATACTTTATATATATATACATATGTGTGTGTGTATATATATA	.	PASS	RC=3.58;RPL=37;RAL=135;RCP=TATGTGTGTGTATATATATATACTTTATATATATACA;ALGNURL=http://orca.bu.edu/vntrview/index.php?db=VNTRPIPE_NA12878&ref=-175375918&isref=1&istab=1&ispng=1&rank=3	GT:SP:CGL	1/1:14:-1
chr1	76428270	td175377839	TTATATATATATATATATATTTATATATATATATTTATATATATATTTATATATATATTTATATATATATTTATATATATATATTTATATATATATTTATATATATATATTTATATATATATTTATATATATATTTATATATATAAATATATATATATTTATATATATAAATATATATATATAT	TTGTCAGAGTAACTATGTATAAATATATATATATTTATATATATATATTTATATATATATATTTATATATATATTTATATATATATATTTATATATATATTTATATATATATTTATATATATAAATATATAT,TTATATATAAATATATATATATTTATATATATATATTTATATATATATATTTATATATATATTTATATATATATATTTATATATATATATTTATATATATATTTATATATATAAATATATATATATAT	.	PASS	RC=15.25;RPL=12;RAL=183;RCP=TATATATATATA;ALGNURL=http://orca.bu.edu/vntrview/index.php?db=VNTRPIPE_NA12878&ref=-175377839&isref=1&istab=1&ispng=1&rank=3	GT:SP:CGL	1/2:5,2:-5,-4
chr1	77223907	td175378084	AGGAAAAGGAAGGGAGAAGGAAGGGAGAAGGAAGG	AGGAAAAGGAAGGGAGAAGGAAGGGAGAAGGAAGGGAGAAGGAAGG	.	PASS	RC=3.09;RPL=11;RAL=34;RCP=GGAGAAGGAAG;ALGNURL=http://orca.bu.edu/vntrview/index.php?db=VNTRPIPE_NA12878&ref=-175378084&isref=1&istab=1&ispng=1&rank=3	GT:SP:CGL	1/1:22:1
chr1	77305403	td175378103	AATATATATATAAAGATATATATATATATAAAGATAT	AATATATATATAAAGATATATATATATATAAAGATATATATATATATATAGATATAGATATATATATAGATAT	.	PASS	RC=2.00;RPL=18;RAL=36;RCP=ATATATATATAAAGATAT;ALGNURL=http://orca.bu.edu/vntrview/index.php?db=VNTRPIPE_NA12878&ref=-175378103&isref=1&istab=1&ispng=1&rank=3	GT:SP:CGL	1/1:9:2
chr1	79264120	td175378781	TTGTTAATTTCTTCATATACATATATATATGTTAATTTCTTCATATATATATATATA	TTGTTAATTTCTTCATATACATATATATATGTTAATTTCTTCATATATATATATATATATATATATATATATATATATATATATATAT	.	PASS	RC=2.00;RPL=28;RAL=56;RCP=TGTTAATTTCTTCATATACATATATATA;ALGNURL=http://orca.bu.edu/vntrview/index.php?db=VNTRPIPE_NA12878&ref=-175378781&isref=1&istab=1&ispng=1&rank=3	GT:SP:CGL	1/1:3:1
chr1	79568181	td175378895	GAAATATGAACTATGAAATATTTCATAAAATATGAACTATGAAATATTTCATAAAATATGAAATATGAACTATTTCATAAAATATGAACTAT	GAAATATGAACTATGAAATATTTCATAAAATATGAACTATGAAATATTTCATAAAATATGAACTATGAAATATTTCATAAAATATGAAATATGAACTATTTCATAAAATATGAACTAT	.	PASS	RC=3.50;RPL=26;RAL=91;RCP=AAATATGAACTATGAAATATTTCATA;ALGNURL=http://orca.bu.edu/vntrview/index.php?db=VNTRPIPE_NA12878&ref=-175378895&isref=1&istab=1&ispng=1&rank=3	GT:SP:CGL	1/1:11:1
chr1	80188488	td175379129	ATGTGTATATTTTACATAAAATATAGTTATATATTTTGTGTATATTTTACATAAAATATAGTTATATATTTTGTGTATAT	ATGTGTATATTTTACATAAAATATAGTTATATATTTTGTGTATATTTTACATAAAATATAGTTATATATTTTGTGTATATTTTACATAAAATATAGTTATATATTTTGTGTATAT	.	PASS	RC=2.26;RPL=35;RAL=79;RCP=TGTGTATATTTTACATAAAATATAGTTATATATTT;ALGNURL=http://orca.bu.edu/vntrview/index.php?db=VNTRPIPE_NA12878&ref=-175379129&isref=1&istab=1&ispng=1&rank=3	GT:SP:CGL	0/1:7,8:0,1
chr1	80413329	td175379200	AAAATTTGACATCAAATTTATATCAAATTTGATATCAAATTT	AAAATTTGACATCAAATTTATATCAAATTTGACGTCAAATTTATATCAAATTTGATGTCAAATTTATATCAAATTTGATATCAAATTT	.	PASS	RC=3.50;RPL=12;RAL=41;RCP=AAATTTGATATC;ALGNURL=http://orca.bu.edu/vntrview/index.php?db=VNTRPIPE_NA12878&ref=-175379200&isref=1&istab=1&ispng=1&rank=3	GT:SP:CGL	0/1:6,6:0,4
chr1	84493154	td175380629	ATAGGGAATCAAAGCAATTTACATACAGGGAGTGGGGGCTTAGGGAACCAAAGCAATTTACATACAGGGAGTGGGGGCTTAGGGAACTAAAGCAATTTACATACAGGGAGTGGCGGTTTAGGGAACCAA	ATAGGGAATCAAAGCAATTTACATACAGGGAGTGGGGGCTTAGGGAACCAAAGCAATTTACATACAGGGAGTAGGGGCTTAGGGAGCCAAAGCAATTTACATACAGGGAGTGGGGGCTTAGGGAACTAAAGCAATTTACATACAGGGAGTGGCGGTTTAGGGAACCAA	.	PASS	RC=3.28;RPL=39;RAL=128;RCP=TAGGGAACCAAAGCAATTTACATACAGGGAGTGGGGGCT;ALGNURL=http://orca.bu.edu/vntrview/index.php?db=VNTRPIPE_NA12878&ref=-175380629&isref=1&istab=1&ispng=1&rank=3	GT:SP:CGL	1/1:3:1
chr1	85562168	td175381010	ATATATATAAAGATTATATATAAAGATTATATATAAAGATTATATATA	ATATATATAAAGATTATATATAAAGATTTTATATA	.	PASS	RC=3.62;RPL=13;RAL=47;RCP=TATATATAAAGAT;ALGNURL=http://orca.bu.edu/vntrview/index.php?db=VNTRPIPE_NA12878&ref=-175381010&isref=1&istab=1&ispng=1&rank=3	GT:SP:CGL	1/1:16:-1
chr1	92025088	td175383141	AGTGCGGGATGAGAAATGTGCGGGCTGAGAAATGTGCGGGCTGAGAAATGTGCGGGCTGAGAAATGTGCG	AGTGCGGGATGAGAAATGTGCGGGCTGAGAAATGTGCGGGCTGAGAAATGTGCG	.	PASS	RC=4.31;RPL=16;RAL=69;RCP=GTGCGGGCTGAGAAAT;ALGNURL=http://orca.bu.edu/vntrview/index.php?db=VNTRPIPE_NA12878&ref=-175383141&isref=1&istab=1&ispng=1&rank=3	GT:SP:CGL	0/1:9,5:0,-1
chr1	92453205	td175383327	GTTTTTGTTTTTTGTTTTTTGTTTTTT	GTTTTTGTTTTTTGTTTTTTGTTTTTTGTTTTTT	.	PASS	RC=3.71;RPL=7;RAL=26;RCP=TTTTTGT;ALGNURL=http://orca.bu.edu/vntrview/index.php?db=VNTRPIPE_NA12878&ref=-175383327&isref=1&istab=1&ispng=1&rank=3	GT:SP:CGL	0/1:12,7:0,1
chr1	94745567	td175384123	TTTTTCCTGTGATACAGTACTTTTCCTGTGATACAGTACTTTT	TTTTTCCTGTGATACAGTACTTTTCCTGTGATACAGTACTTTTCCTGTGATACAGTACTTTT	.	PASS	RC=2.21;RPL=19;RAL=42;RCP=TTTTCCTGTGATACAGTAC;ALGNURL=http://orca.bu.edu/vntrview/index.php?db=VNTRPIPE_NA12878&ref=-175384123&isref=1&istab=1&ispng=1&rank=3	GT:SP:CGL	0/1:13,12:0,1
chr1	94761256	td175384134	TAATGTGGAATTCTAACTCCACACAATGTGGAATCTTCTAATTCCACACAATGTGGAATCTTCTAATTCCACACAATGTGGAATCTTCTAATTCCACA	TAATGTGGAATTCTAACTCCACACAATGTGGAATCTTCTAATTCCACACAATGTGGAATCTTCTAATTCCACACAATGTGGAATCTTCTAATTCCACACAATGTGGAATCTTCTAATTCCACA,TAATGTGGAATTCTAACTCCACACAATGTGGAATCTTCTAATTCCACACAATGTGGAATCTTCTAATTCCACACAATGTGGAATCTTCTAATTCCACACAATGTGGAATCTTCTAATTCCACACAATGTGGAATCTTCTAATTCCACA	.	PASS	RC=3.96;RPL=25;RAL=97;RCP=AATGTGGAATCTTCTAATTCCACAC;ALGNURL=http://orca.bu.edu/vntrview/index.php?db=VNTRPIPE_NA12878&ref=-175384134&isref=1&istab=1&ispng=1&rank=3	GT:SP:CGL	1/2:5,4:1,2
chr1	95715391	td175384432	CTAAGAGCCTACATTTGCTATTGCACTATTGGAGACGTTGTAATAGCCTATATCTGCTATTGCACTATTGGAGACGTTGTAATAGCCTATATCTGCTATTGCACTATTGGAGACGTTGTAATAGCCTATATCTGCTATTGCACTATTGGAG	CTAAGAGCCTACATTTGCTATTGCACTATTGGAGACGTTGTAATAGCCTATATCTGCTATTGCACTATTGGAGACGTTGTAATAGCCTATATCTGCTATTGCACTATTGGAG	.	PASS	RC=3.85;RPL=39;RAL=150;RCP=TAATAGCCTATATCTGCTATTGCACTATTGGAGACGTTG;ALGNURL=http://orca.bu.edu/vntrview/index.php?db=VNTRPIPE_NA12878&ref=-175384432&isref=1&istab=1&ispng=1&rank=3	GT:SP:CGL	1/1:13:-1
chr1	95745012	td175384440	TTGGACAATAGTGGTGTTAATGGGAATCACTGGGCAATAGGAGTGTTAGTGGGAATCACTGGGCAATAGGAGTGTTAGTGGGAATCACTGGGCAGTAGGGGTGTTAGTGGGGATCATTGGGCAATAGGGGTGCTAGTGGGAATC	TTGGACAATAGTGGTGTTAATGGGAATCACTGGGCAATAGGAGTGTTAGTGGGAATCACTGGGCAGTAGGGGTGTTAGTGGGGATCATTGGGCAATAGGGGTGCTAGTGGGAATC	.	PASS	RC=4.93;RPL=29;RAL=143;RCP=TGGGCAATAGGGGTGTTAGTGGGAATCAC;ALGNURL=http://orca.bu.edu/vntrview/index.php?db=VNTRPIPE_NA12878&ref=-175384440&isref=1&istab=1&ispng=1&rank=3	GT:SP:CGL	1/1:18:-1
chr1	96483069	td175384663	CACACACACAAATATATGTATGTATATATACACATACATGTATATGTATGTATATATACACATACATGTATATGTATGTATATATACACATACATGTATATGTATGTATATATACACATACATGTATATGTATGTATATATATATACACATACATGTATATGTATGTATATATACACATATATGTATATGTGTGT	CACACACACAAATATATGTATGTATATATACACATACATGTATATGTATGTATATATATATACACATACATGTATATGTATGTATATATACACATATATGTATATGTGTGT	.	PASS	RC=6.81;RPL=28;RAL=194;RCP=ACACATACATGTATATGTATGTATATAT;ALGNURL=http://orca.bu.edu/vntrview/index.php?db=VNTRPIPE_NA12878&ref=-175384663&isref=1&istab=1&ispng=1&rank=3	GT:SP:CGL	1/1:13:-3
chr1	97547236	td175385031	ATTTTTCTTTCTTTTTCTTTTTCTTTTCTTTTCTTTTCTTTTTTTTTTTTTTTTT	ATTTTTCTTTCTTTTTCTTTTTCTTTTCTTTTCTTTTCTTTTTTTTT	.	PASS	RC=5.45;RPL=10;RAL=54;RCP=TTTTTCTTTT;ALGNURL=http://orca.bu.edu/vntrview/index.php?db=VNTRPIPE_NA12878&ref=-175385031&isref=1&istab=1&ispng=1&rank=3	GT:SP:CGL	0/1:3,4:0,-1
chr1	98831625	td175385507	TACACACATGGACACACATATACACACACACACACACACACACACACACACACACACA	TACACACATGGACACACATATACACACACACACACACACACACACACA	.	PASS	RC=5.70;RPL=10;RAL=57;RCP=ACACACACAC;ALGNURL=http://orca.bu.edu/vntrview/index.php?db=VNTRPIPE_NA12878&ref=-175385507&isref=1&istab=1&ispng=1&rank=3	GT:SP:CGL	1/1:6:-1
chr1	100288422	td175386031	ACCTCTACCTCCTCTACCTCCTCTACCTCCTCTACCTCCTCTACCTCCTCTACCTCCTCTTCCTC	ACCTCTACCTCCTCTACCTCCTCTACCTCCTCTACCTCCTCTTCCTC	.	PASS	RC=7.11;RPL=9;RAL=64;RCP=CCTCTACCT;ALGNURL=http://orca.bu.edu/vntrview/index.php?db=VNTRPIPE_NA12878&ref=-175386031&isref=1&istab=1&ispng=1&rank=3	GT:SP:CGL	1/1:17:-2
chr1	105627647	td175387921	TATATATATATATGCTGTATCCATATATATATATGCTGTATCTATATATATGCTGTATCTATATATATATATATGCTGTAT	TATATATATATATATATATATATATATATATATGCTGTATCCATATATATATATGCTGTATCTATATATATGCTGTATCTATATATATATATGCTGTAT	.	PASS	RC=3.83;RPL=21;RAL=80;RCP=ATATATATATATGCTGTATCC;ALGNURL=http://orca.bu.edu/vntrview/index.php?db=VNTRPIPE_NA12878&ref=-175387921&isref=1&istab=1&ispng=1&rank=3	GT:SP:CGL	0/1:6,6:0,1
chr1	106311744	td175388211	TTATATATATAATCATAGATGATTATACATGATATTATATATCATATAATCATCTATGATTATACATGATATTATATATCATATAATCATATGTGATTATACATGATATTATATATCATATAATCATATGTGATTATACATGATATTATATATCATATAATCATATGTGATTATACATGATATTATATATCATATAATCATATGTGATTATACATGATATTATATATCATATAATCATATGTGATTATACATGATATTATATATCATATAATCATATGTGATTATACATGATATTATATATCATATAATCATATG	TTATATATATAATCATAGATGATTATACATGATATTATATATCATATAATCATATGTGATTATACATGATATTATATATCATATAATCATATGTGATTATACATGATATTATATATCATATAATCATATGTGATTATACATGATATTATATATCATATAATCATATG	.	PASS	RC=8.51;RPL=37;RAL=314;RCP=TATATCATATAATCATATGTGATTATACATGATATTA;ALGNURL=http://orca.bu.edu/vntrview/index.php?db=VNTRPIPE_NA12878&ref=-175388211&isref=1&istab=1&ispng=1&rank=3	GT:SP:CGL	1/1:4:-4
chr1	109754801	td175389462	AAAAAAACAAAAAACAAAAAACAAAAACAAAAA	AAAAAAACAAAAAACAAAAAACAAAAA	.	PASS	RC=4.71;RPL=7;RAL=32;RCP=AAAAAAC;ALGNURL=http://orca.bu.edu/vntrview/index.php?db=VNTRPIPE_NA12878&ref=-175389462&isref=1&istab=1&ispng=1&rank=3	GT:SP:CGL	0/1:12,12:0,-1
chr1	111112220	td175389896	ATATAAGTTCTATAGAACTTATATAAGTTATATAAGTTCTATATAACTTATATAATGTTCTATAAGTTCTATATAACTTATATAATGTTCTATAAGTTCTATATAACTTATATAATGTTCTATAAGTTCTATATAACTTATATAATGTTCTATAAGTTCTATATAACTTATATAATGTTCTATAAGTTCTATATAACTTATATAATGTTATATAAGTTCCAAATAA	AACTCTTTTATATAAGTTCTATAGAACTTATATAAGTTATATAAGTTCTATAGAACTTATATAATGTTCTATAAGTTCTATATAACTTATATAATGTTCTATAAGTTCTATATAACTTATATAATGTTATATAAGTTCCAAA,ATATAAGTTCTATAGAACTTATATAAGTTATATAAGTTCTATATAACTTATATAATGTTCTATAAGTTCTATATAACTTATATAATGTTCTATAAGTTCTATATAACTTATATAATGTTCTATAAGTTCTATATAACTTATATAATGTTATATAAGTTCCAAATAA	.	PASS	RC=7.53;RPL=30;RAL=225;RCP=TATAAGTTCTATATAACTTATATAATGTTC;ALGNURL=http://orca.bu.edu/vntrview/index.php?db=VNTRPIPE_NA12878&ref=-175389896&isref=1&istab=1&ispng=1&rank=3	GT:SP:CGL	1/2:4,3:-3,-2
chr1	113286479	td175390604	TGCGTCTCCAAGAGAGCGAGCGTCTCCAAGAGAGCGAGC	TGCGTCTCCAAGAGAGCGAGCGTCTCCAAGAGAGCGAGCGTCTCCAAGAGAGCGAGC	.	PASS	RC=2.11;RPL=18;RAL=38;RCP=GCGTCTCCAAGAGAGCGA;ALGNURL=http://orca.bu.edu/vntrview/index.php?db=VNTRPIPE_NA12878&ref=-175390604&isref=1&istab=1&ispng=1&rank=3	GT:SP:CGL	0/1:8,7:0,1
chr1	113607017	td175390809	AGAGGCAGAGGCAGAAGCAGGAGGCAGGAGGCAGGAGGCAGGAGGCAGGAGGCAGGAGGCAGGAGGCAG	AGAGGCAGAGGCAGAAGCAGGAGGCAGGAGGCAGGAGGCAGGAGGCAGGAGGCAGGAGGCAG	.	PASS	RC=10.00;RPL=7;RAL=68;RCP=GAGGCAG;ALGNURL=http://orca.bu.edu/vntrview/index.php?db=VNTRPIPE_NA12878&ref=-175390809&isref=1&istab=1&ispng=1&rank=3	GT:SP:CGL	1/1:11:-1
chr1	115709580	td175391542	ATGTTGGAGTTTCCTGTTAGAATTTCCTGTTAGAAT	ATGTTGGAGTTTCCTGTTAGAATTTCCTGTTAGAATTTCCTGTTAGAAT	.	PASS	RC=2.69;RPL=13;RAL=35;RCP=TGTTAGAATTTCC;ALGNURL=http://orca.bu.edu/vntrview/index.php?db=VNTRPIPE_NA12878&ref=-175391542&isref=1&istab=1&ispng=1&rank=3	GT:SP:CGL	0/1:19,8:0,1
chr1	117213778	td175392055	AAAGAAAGGAAGGAAGGAAGGGAGGGAGGGAGAGAAGGAAGGAAGGAAGGAAGGAAGGAAGGAAGGAAGGAAGGAAGGAAGGAAGGAAGGA	AAAGAAAGGAAGGAAGGAAGGGAGGGAGGGAGAGAAGGAAGGAAGGAAGGAAGGAAGGAAGGAAGGAAGGAAGGAAGGAAGGAAGGAAGGAAGGAAGGAAGGA	.	PASS	RC=11.11;RPL=8;RAL=90;RCP=AAGGAAGG;ALGNURL=http://orca.bu.edu/vntrview/index.php?db=VNTRPIPE_NA12878&ref=-175392055&isref=1&istab=1&ispng=1&rank=3	GT:SP:CGL	1/1:3:1
chr1	119522594	td175392816	CGGGCCGAGGGGCCGAGGGGCCGAGGG	CGGGCCGAGGGGCCGAGGGGCCGAGGGGCCGAGGG	.	PASS	RC=3.25;RPL=8;RAL=26;RCP=GGGCCGAG;ALGNURL=http://orca.bu.edu/vntrview/index.php?db=VNTRPIPE_NA12878&ref=-175392816&isref=1&istab=1&ispng=1&rank=3	GT:SP:CGL	0/1:5,5:0,1
chr1	120174206	td175393083	CCCCCGCTTGGGCCCCGCTTGGGCCCCGCCTGGGCCCCGC	CCCCCGCTTGGGCCCCGCCTGGGCCCCGCC	.	PASS	RC=3.55;RPL=11;RAL=39;RCP=CCCCGCTTGGG;ALGNURL=http://orca.bu.edu/vntrview/index.php?db=VNTRPIPE_NA12878&ref=-175393083&isref=1&istab=1&ispng=1&rank=3	GT:SP:CGL	1/1:14:-1
chr1	120190799	td175393090	CGCTGGGTGGCCCGCTGGCTGGCTGGTTGGCTGGCTGGCTGGCTGGCTGGCTGGCTGGCTCGCTGGCTGGCTGCCCGGCTG	CGCTGGGTGGCCCGCTGGCTGGCTGGTTGGCTGGCTGGCTGGCTGGCTGGCTGGCTGGCTGGCTGGCTGGCTGGCTCGCTGGCTGGCTGCCCGGCTG	.	PASS	RC=10.00;RPL=8;RAL=80;RCP=GCTGGCTG;ALGNURL=http://orca.bu.edu/vntrview/index.php?db=VNTRPIPE_NA12878&ref=-175393090&isref=1&istab=1&ispng=1&rank=3	GT:SP:CGL	0/1:4,2:0,2
chr1	142909878	td175393564	AAAAAATATAAATATAAATATATAAATATAAATATAAATATATATATATATATATATATATATATATATATATATATATATA	AAAAAATATAAATATAAATATATAAATATAAATATAAATATAAATATATATATATATAAATATATATATATATATATATATATATATATATATA,AAAAAATATAAATATAAATATATAAATATAAATATATAAATATAAATATATAAATATATATATATATATATATATATATATATATATATATATATATATATATATATATATA,AATAAATATAAATATATAAATACAAATATATATATGTGTATATATATGTATATATATATACATATATATATATATATATGTATATATATATACATATATATATATATATATGCATATATATATATATATAT	.	PASS	RC=5.79;RPL=14;RAL=81;RCP=AAATATATATATAT;ALGNURL=http://orca.bu.edu/vntrview/index.php?db=VNTRPIPE_NA12878&ref=-175393564&isref=1&istab=1&ispng=1&rank=3	GT:SP:CGL	0/1/2/3:11,3,5,3:0,1,2,3
chr1	143267406	td175393657	ATCATCTTCAACAGACTCCTCATCTTCCATGGACTCCTCATCTTCCATGG	ATCATCTTCAACAGACTCCTCATCTTCAATGGACTCCTCATCTTCCATGGACTCCTCATCTTCCATGG	.	SC	RC=2.72;RPL=18;RAL=49;RCP=TCATCTTCCATGGACTCC;ALGNURL=http://orca.bu.edu/vntrview/index.php?db=VNTRPIPE_NA12878&ref=-175393657&isref=1&istab=1&ispng=1&rank=3	GT:SP:CGL	0/1:49,6:0,1
chr1	143274047	td175393662	GACCCCTGAACCTGACCCTGACCCCTGACCCTGATCCCTAACCCCTGACCCTGACCACTAACCCCTGACCCTAACCCTAACCCCTAACCCTAACCCTTAACC	GACCCCTGAACCTGACCCTGACCCCTGACCCTGATCCCTAACCCCTGACCCTGACCCCTAACCCCTGACCCTAACCCTAACCCCTAACCCTAACACTTAACCATAACCCCTAAGCCTAACCCCTAACC	.	SC	RC=5.15;RPL=20;RAL=101;RCP=ACCCCTGACCCTGACCCCTA;ALGNURL=http://orca.bu.edu/vntrview/index.php?db=VNTRPIPE_NA12878&ref=-175393662&isref=1&istab=1&ispng=1&rank=3	GT:SP:CGL	0/1:18,2:0,1
chr1	143275001	td175393670	AAGGCGCACAGCGCCGGCGCAGGAGCAGAGAGGCCCACAGCGCTGGCGAAAGGCGCAGAGAGGCCCACAGCGCCGGCGCAGGCGCAGAGAGGCCCACAGCGCTGGCGCAGGCGCAGAGAGGC	AAGGCGCACAGCGCCGGCGCAGGTGCAGAGAGGCCCACAGCGCTGGCGAAAGGCGCAGAGAGGC	.	SC	RC=4.13;RPL=29;RAL=121;RCP=AGGCCCACAGCGCCGGCGCAGGCGCAGAG;ALGNURL=http://orca.bu.edu/vntrview/index.php?db=VNTRPIPE_NA12878&ref=-175393670&isref=1&istab=1&ispng=1&rank=3	GT:SP:CGL	0/1:13,13:0,-2
chr1	145113356	td175394249	CATATTAAATATATATTTAATATATATTAAATATAT	CATATTAAATATATATTTAATATATATTAAATATATATTTAATATATATTAAATATAT	.	PASS	RC=3.18;RPL=11;RAL=35;RCP=ATATTAAATAT;ALGNURL=http://orca.bu.edu/vntrview/index.php?db=VNTRPIPE_NA12878&ref=-175394249&isref=1&istab=1&ispng=1&rank=3	GT:SP:CGL	0/1:47,19:0,2
chr1	145209604	td175394271	CCCGTGGTGCCCCGCCAACCGCCGGGGTTCCCCGCCAACCGCCGGGGTTCCCCGCCAACCGCCGGGGTTCCCCGCC	CCCGTGGTGCCCCGCCAACCGCCGGGGTTCCCCGCCAACCGCCGGGGTTCCCCGCC	.	PASS	RC=3.75;RPL=20;RAL=75;RCP=CCGGGGTTCCCCGCCAACCG;ALGNURL=http://orca.bu.edu/vntrview/index.php?db=VNTRPIPE_NA12878&ref=-175394271&isref=1&istab=1&ispng=1&rank=3	GT:SP:CGL	0/1:5,20:0,-1
chr1	147724082	td175395167	CATATATATGTGTGTATATATATATGTGTGTGTGTATATATATA	CATATATATGTGTGTATATATATATGTGTGTGTGTATATATATGTGTGTGTATATATATA	.	PASS	RC=2.39;RPL=18;RAL=43;RCP=ATATATATGTGTGTATAT;ALGNURL=http://orca.bu.edu/vntrview/index.php?db=VNTRPIPE_NA12878&ref=-175395167&isref=1&istab=1&ispng=1&rank=3	GT:SP:CGL	0/1:23,4:0,1
chr1	150573776	td175396403	ATTATATATATATATATTTATAATATATTTATATTTATATATATTTATAATATATTTATATTTATATATATTTATAATATATTTATATTTATATATATATTTATA	ATTATATATATATATATTTATAATATATTTATATTTATATATATTTATAATATATTTATATTTATATATATTTATAATATATTTATATTTATATATATTTATAATATATTTATATTTATATATAT	.	PASS	RC=3.79;RPL=27;RAL=104;RCP=TTATATATATATATATTTATAATATAT;ALGNURL=http://orca.bu.edu/vntrview/index.php?db=VNTRPIPE_NA12878&ref=-175396403&isref=1&istab=1&ispng=1&rank=3	GT:SP:CGL	0/1:4,4:0,1
chr1	150757416	td175396505	TATAGATAGAGATAGATAGATAGAGATATAGATAAATATAGATATAGATA	TATAGATAGAGATATAGATAAATATAGATATAGATA	.	PASS	RC=3.19;RPL=16;RAL=49;RCP=ATAGATAGAGATATAG;ALGNURL=http://orca.bu.edu/vntrview/index.php?db=VNTRPIPE_NA12878&ref=-175396505&isref=1&istab=1&ispng=1&rank=3	GT:SP:CGL	0/1:12,11:0,-1
chr1	151819673	td175397071	CAGGCAGGCAGGGGAGGCAGGAGGCAGGAGGCAGGCAGGGGAGGCAGGAGGCAGGAGGCAGGCAGGGGAGGCAGGAGGCAGGCAGGGGAGGCAGGAGGCAGGAGGCAGGCAGGGGAGGCAGGAGGCAGGAGGCAGGCAGGGGAGGCAG	CAGGCAGGCAGGGGAGGCAGGAGGAAGGAGGCAGGCAGGGGAGGCAGGAGGCAGGAGGCAGGCAGGGGAGGCAGGAGGCAGGAGGCAGGCAGGGGAGGCAG	.	PASS	RC=5.70;RPL=27;RAL=147;RCP=AGGCAGGCAGGGGAGGCAGGAGGCAGG;ALGNURL=http://orca.bu.edu/vntrview/index.php?db=VNTRPIPE_NA12878&ref=-175397071&isref=1&istab=1&ispng=1&rank=3	GT:SP:CGL	1/1:2:-2
chr1	151955275	td175397143	CTGTGAGAAAAGCTCTGCTGTGTAAGAAAAGCTCTGCTGTGT	CTGTGAGAAAAGCTCTGCTGTGTAAGAAAAGCTCTGCTGTGTAAGAAAAGCTCTGCTGTGT	.	PASS	RC=2.16;RPL=19;RAL=41;RCP=TGTAAGAAAAGCTCTGCTG;ALGNURL=http://orca.bu.edu/vntrview/index.php?db=VNTRPIPE_NA12878&ref=-175397143&isref=1&istab=1&ispng=1&rank=3	GT:SP:CGL	0/1:25,11:0,1
chr1	152229600	td175397321	CAGAGGGAGACCGTGGAGAGAGAGGGAGAGGGAGACCGTGGGGAGAGGGAGAGGGAGA	CAGAGGGAGACCGTGGAGAGAGAGGGAGAGGGAGACCGTGGGGAGAGGGAGAGGGAGACCGTGGGGAGAGGGAGAGGGAGA	.	SC	RC=2.36;RPL=25;RAL=57;RCP=AGAGGGAGACCGTGGAGAGAGAGGG;ALGNURL=http://orca.bu.edu/vntrview/index.php?db=VNTRPIPE_NA12878&ref=-175397321&isref=1&istab=1&ispng=1&rank=3	GT:SP:CGL	0/1:8,8:0,1
chr1	153403563	td175397796	ACACGCACACACACACGTGCATCTGCACACACAAACACACACACGTGCACCTGCACACATGCACACACAAGAACACGTGCATCTGCGCACACACACATGAACACCTGCATCTGTGCACACACACACAAACACGTGCATCTGCGCACACACACACACGAACACGTGCATCTGTGCACACATGCACACACACAAACACGTGCATCTGCGCGCACACACACATGAACACGTGCATCTGTGCACACATGCACACACACAAACACGTGCATCTGTGCACACACACACAC	ACACACACACAAACACGTGCATCTGCGCACACACACACACGAACACGTGCATCTGTGCACACATGCACACACACAAACACGTGCATCTGCGCGCACACACACATGAACACGTGCATCTGTGCACACATGCACACACACAAACACGTGCATCTGTGCACACACACACAC	.	PASS	RC=4.61;RPL=64;RAL=283;RCP=CACACACACAAACACGTGCATCTGCGCACACACACACACGAACACGTGCATCTGTGCACACATG;ALGNURL=http://orca.bu.edu/vntrview/index.php?db=VNTRPIPE_NA12878&ref=-175397796&isref=1&istab=1&ispng=1&rank=3	GT:SP:CGL	1/1:2:-2
chr1	153462257	td175397819	AAGTGACGGTGGTAAAGGCAGTGGAGTGGCTGTGGTAGTGGCAGCGGAGTGGCGGTGGTAGTGGCAGTGGAGTGGCGGTGGTAGTGGCAGTGGAGTGGCGGTGGTAGTGGCAGTGGAGTGG	AAGTGACGGTGGTAATGGCAGTGGAGTGGCGGTGGTAGTGGCAGCAGAGTGGCGGTGGTAGTGGCAGTGGAGTGGCGGTGGTAGTGGCAGCGGAGTGGCGGTGGTAGTGGCAGTGGAGTGGCGGTGGTAGTGGCAGTGGAGTGG,AAGTGACGGTTGTAATGGCAGTGGAGTGGCGGTGGTAGTGGCAGCGGAGTGGCGGTGGTAGTGGCAGTGGAGTGGCTGTGGTAGTAGCAGCGGAGTGGCGGTGGTAGTGGCAGTGGAGTGGCTGTGGTAGTGGCAGCGGAGTGGCGGTGGTAGTGGCAGTGGAGTGG	.	PASS	RC=5.22;RPL=23;RAL=120;RCP=AGTGGCGGTGGTAGTGGCAGTGG;ALGNURL=http://orca.bu.edu/vntrview/index.php?db=VNTRPIPE_NA12878&ref=-175397819&isref=1&istab=1&ispng=1&rank=3	GT:SP:CGL	1/2:3,3:1,2
chr1	156001765	td175399173	ATCAAATATGAACAAGCAGGATTGTTCAAATATGAACAAGCAGGATT	ATCAAATATGAACAAGCAGGATTGTTCAAATATGAACAAGCAGGATTGTTCAAATATGAACAAGCAGGATT	.	PASS	RC=1.92;RPL=24;RAL=46;RCP=TCAAATATGAACAAGCAGGATTGT;ALGNURL=http://orca.bu.edu/vntrview/index.php?db=VNTRPIPE_NA12878&ref=-175399173&isref=1&istab=1&ispng=1&rank=3	GT:SP:CGL	0/1:8,6:0,1
chr1	156806515	td175399607	CTTCACAGGGCTGAATGAGGAGCATATTTCACAGGACTGAATGAGGAGCATATTTCACAGGACTGAATGAGGAGCATATTTCACAGGGCTGAATGAGGAGCATATTTCACAGGGCTGAATGAGGAGCATAT	CTTCACAGGGCTGAATGAGGAGCATATTTCACAGGGCTGAATGAGGAGCATATTTCACAGGGCTGAATGAGGAGCATAT	.	PASS	RC=5.00;RPL=26;RAL=130;RCP=TTCACAGGGCTGAATGAGGAGCATAT;ALGNURL=http://orca.bu.edu/vntrview/index.php?db=VNTRPIPE_NA12878&ref=-175399607&isref=1&istab=1&ispng=1&rank=3	GT:SP:CGL	1/1:11:-2
chr1	158871199	td175400250	CATTTAGTTACCACAATAATGTTATCACAATATTGAGTTACCACAATACTGTTATCACAATATTGAGTTACCACAATAATGTTACCACAATATTGAGTTACCACAATAAT	CATTTAGTTACCACAATAATGTTATCACAATATTGAGTTACCACAATAATGTTACCACAATATTGAGTTACCACAATAAT	.	PASS	RC=3.63;RPL=30;RAL=109;RCP=ATTGAGTTACCACAATAATGTTATCACAAT;ALGNURL=http://orca.bu.edu/vntrview/index.php?db=VNTRPIPE_NA12878&ref=-175400250&isref=1&istab=1&ispng=1&rank=3	GT:SP:CGL	1/1:16:-1
chr1	160749872	td175400890	CGCGATATCCAGGAGATGGTCGCCACCTCCTGTCCAGAGCGATATCCAGGAGATGGTCGCCACCTCCTGTCCAGAGCGATATCCAGGAGATGGTCGCCACCTCCTGTCCAGAGCG	CGCGATATCCAGGAGATGGTCGCCACCTCCTGTCCAGAGCGATATCCAGGAGATGGTCGCCACCTCCTGTCCAGAGCG	.	PASS	RC=3.08;RPL=37;RAL=114;RCP=GCGATATCCAGGAGATGGTCGCCACCTCCTGTCCAGA;ALGNURL=http://orca.bu.edu/vntrview/index.php?db=VNTRPIPE_NA12878&ref=-175400890&isref=1&istab=1&ispng=1&rank=3	GT:SP:CGL	1/1:15:-1
chr1	162697751	td175401780	CTATATATATATATATAGATATAATCACACTATATATATCTATATATATATAGATATAATCACACTATATATATCTATATATATCTATATATAGATATAATCACACTATATATATCTATATATAGATATAATCACACTATATATATCTATATATAGATATAATCACACTATATATATCTATATATAGATATA	CTAGACATGTGTATATATAGCTATATACAGATATAATCACACTATATATATCTATATATAGATATAATCAAACTATATATATCTATATATAGATATAATCACACTATATATATCTATATATAG	.	PASS	RC=5.58;RPL=31;RAL=191;RCP=TATATATCTATATATAGATATAATCACACTA;ALGNURL=http://orca.bu.edu/vntrview/index.php?db=VNTRPIPE_NA12878&ref=-175401780&isref=1&istab=1&ispng=1&rank=3	GT:SP:CGL	1/1:2:-1
chr1	162730206	td175401795	ATATATATATACACAACTACATATATATAACCATATATACATATACAACTATATATATACATATACAACTATATATGTATATACATATACAACTATATATATGTATATACATATACAACTAGATATATGTATATACATATACAACTAGATATATGTATATACATATACAACTAGATATATGTATATACATATACAACTAGATATATATAT	ATATATATATACACAACTACATATATATAACCATATATACATATACAACTATATATATACATATACAACTATATATGTATATACATATACAACTATATATGTATATACATATACAACTAGATATATGTATATACATATACAACTAGATATATGTATATACATATACAACTAGATATATATAT	.	PASS	RC=8.12;RPL=26;RAL=209;RCP=TATATACATATACAACTAGATATATG;ALGNURL=http://orca.bu.edu/vntrview/index.php?db=VNTRPIPE_NA12878&ref=-175401795&isref=1&istab=1&ispng=1&rank=3	GT:SP:CGL	1/1:4:-1
chr1	163229661	td175401967	GGAGGTACTGAGGTACTGAGGTACTGAGGTA	GGAGGTACTGAGGTACTGAGGTACTGAGGTACTGAGGTA	.	PASS	RC=3.75;RPL=8;RAL=30;RCP=GAGGTACT;ALGNURL=http://orca.bu.edu/vntrview/index.php?db=VNTRPIPE_NA12878&ref=-175401967&isref=1&istab=1&ispng=1&rank=3	GT:SP:CGL	0/1:9,19:0,1
chr1	165307094	td175402625	AGTGTGTCTGTGCATCTGTGTGTGTGTGTTTCTGTGTGTGTGTGT	AGTGTGTCTGTGCATCTGTGTGTGTGTGTTTCTGTGTGTGTGTGTGTGTGTGTGTGTGTGTT	.	PASS	RC=2.75;RPL=16;RAL=44;RCP=GTGTGTGTGTGTATCT;ALGNURL=http://orca.bu.edu/vntrview/index.php?db=VNTRPIPE_NA12878&ref=-175402625&isref=1&istab=1&ispng=1&rank=3	GT:SP:CGL	1/1:10:1
chr1	165677374	td175402785	CCTCTCTCTCTGCCTCTCTCCCCGTCTCTCTCTCTCTGCCTCTCTCCCCGTCTCTCTCTCTCTGCCTCTCTCCCCGTCTCTCTCTCT	CCTCTCTCTCTGCCTCTCTCCCCGTCTCTCTCTCTCTGCCTCTCTCCCCGTCTCTCTCTCTCTGCCTCTCTCCCCGTCTCTCTCTCTCTGCCTCTCTCCCCGTCTCTCTCTCTCTGCCT	.	PASS	RC=3.31;RPL=26;RAL=86;RCP=CTCTCTCTCTGCCTCTCTCCCCGTCT;ALGNURL=http://orca.bu.edu/vntrview/index.php?db=VNTRPIPE_NA12878&ref=-175402785&isref=1&istab=1&ispng=1&rank=3	GT:SP:CGL	0/1:7,5:0,1
chr1	166161671	td175402964	AATATGTATATATATATAATATATGTATTATTATATATAATATATATTATATAATATATAATATAT	AATATGTATATATATATAATATATGTATTATTATATATAATATATATTATATAATATATTATATATAATATATATTATATAATATAT	.	PASS	RC=3.18;RPL=20;RAL=65;RCP=ATATGTATATTATATATAAT;ALGNURL=http://orca.bu.edu/vntrview/index.php?db=VNTRPIPE_NA12878&ref=-175402964&isref=1&istab=1&ispng=1&rank=3	GT:SP:CGL	1/1:7:1
chr1	167422247	td175403353	CATATATATATATTATAGATATATATTATATATATATATATTATAGATATA	CATATATATATATTATAGATATATATTATATATATATATTATAGATATATATTATATATATATATTATAGATATA	.	PASS	RC=3.60;RPL=13;RAL=50;RCP=ATAGATATATATT;ALGNURL=http://orca.bu.edu/vntrview/index.php?db=VNTRPIPE_NA12878&ref=-175403353&isref=1&istab=1&ispng=1&rank=3	GT:SP:CGL	0/1:8,6:0,2
chr1	168848918	td175403899	GTATATATATGTGTGTGTATATATATATATGTGTGTGTATATATATATATATGTGTGTGTGTGTATACATATATGTGTGTGTGTGTGTATATATATATATGTGTATATATATATATATAT	GTATATATATGTGTGTGTATATATATATATGTGTGTGTATATATATATATATGTGTGTGTGTGTATACATATATGTGTGTGTGTGTATATATATATATGTGTATATATATATATATGTGTATATATATATATATATAT	.	PASS	RC=5.41;RPL=22;RAL=119;RCP=TATATATATGTGTGTGTATATA;ALGNURL=http://orca.bu.edu/vntrview/index.php?db=VNTRPIPE_NA12878&ref=-175403899&isref=1&istab=1&ispng=1&rank=3	GT:SP:CGL	1/1:3:1
chr1	170516538	td175404464	GCTGCTGCTGCTGCTGCTACTGCTGCTACTGCTGCTACTGCTGCTACTGCTGCTACTGCTACTACTGCT	GCTGCTGCTGCTGCTGCTACTGCTGCTACTGCTGCTACTGCTGCTACTGCTACTACTGCT	.	PASS	RC=7.56;RPL=9;RAL=68;RCP=CTGCTGCTA;ALGNURL=http://orca.bu.edu/vntrview/index.php?db=VNTRPIPE_NA12878&ref=-175404464&isref=1&istab=1&ispng=1&rank=3	GT:SP:CGL	1/1:16:-1
chr1	171179856	td175404683	TGTACTTCTCCCTCAGGGACGTAGAACAATGGAATGTCAGTCAGTCTCTGTAGTTAAAACTTTTTCTTTAAAATTCAATTAAGGTACTTCTCCCTCAGGGACGTAGAACAATGGAATGTCAGTCAGTCTCTGTAGTTAAAACTTTTTCTTTAAAATTCAATTAAGGTACTTCTCCCTCAGGGACGTAGAACAATGGAATGTCAGTCAGTCTCTGTAGTTAAAACTTTTTCTTTAAAATTCAATTAAGTTAC	TGTACTTCTCCCTCAGGGACGTAGAACAATGGAATGTCAGTCAGTCTCTGTAGTTAAAACTTTTTCTTTAAAATTCAATTAAGGTACTTCTCCCTCAGGGACGTAGAACAATGGAATGTCAGTCAGTCTCTGTAGTTAAAACTTTATCTTTAAAATTCAATTAAGTTAC	.	PASS	RC=3.05;RPL=82;RAL=250;RCP=GTACTTCTCCCTCAGGGACGTAGAACAATGGAATGTCAGTCAGTCTCTGTAGTTAAAACTTTTTCTTTAAAATTCAATTAAG;ALGNURL=http://orca.bu.edu/vntrview/index.php?db=VNTRPIPE_NA12878&ref=-175404683&isref=1&istab=1&ispng=1&rank=3	GT:SP:CGL	1/1:4:-1
chr1	174769070	td175406098	ACACACACACACACACACACACACACACACACACACACACACACACACTCTCACACATTCTCACA	ACCCTTTCTCGCGCACACACACACACACACACACACACACACACACACTCTCACACATT	.	PASS	RC=6.40;RPL=10;RAL=64;RCP=CACACACACA;ALGNURL=http://orca.bu.edu/vntrview/index.php?db=VNTRPIPE_NA12878&ref=-175406098&isref=1&istab=1&ispng=1&rank=3	GT:SP:CGL	1/1:8:-1
chr1	177148703	td175406996	GCACACACACACTCTTTCTCTCACACACACACTCTTTCTCTCACACACACAC	GCACACACACACTCTTTCTCTCACACACACACTCTTTCTCTCACACACACACTCTTTCTCTCACACACACAC	.	PASS	RC=2.55;RPL=20;RAL=51;RCP=CACACACACACTCTTTCTCT;ALGNURL=http://orca.bu.edu/vntrview/index.php?db=VNTRPIPE_NA12878&ref=-175406996&isref=1&istab=1&ispng=1&rank=3	GT:SP:CGL	0/1:8,10:0,1
chr1	178639850	td175407470	GATATATATATATTTATATTTATATATTTATATTTATATATTTATATTTATATTTATATTTATATTTTT	GATATATATATATTTATATTTATATATTTATATTTATATATATATTTATATTTATATATTTATATTTATATTTATATTTTT	.	PASS	RC=5.00;RPL=14;RAL=68;RCP=ATATTTATATATTT;ALGNURL=http://orca.bu.edu/vntrview/index.php?db=VNTRPIPE_NA12878&ref=-175407470&isref=1&istab=1&ispng=1&rank=3	GT:SP:CGL	1/1:15:1
chr1	182087828	td175408653	TTATATATAAAGTCATATATATAACTATATATAACTATAACTATATATATAACTATATATATAACTATATATATAACTATATATATAACTATATATATAACTATATATATA	TTATATATAAAGTCATATATATAACTATATATAACTATAACTATATATATAACTATATATATA	.	PASS	RC=8.88;RPL=12;RAL=110;RCP=TATATATATAAC;ALGNURL=http://orca.bu.edu/vntrview/index.php?db=VNTRPIPE_NA12878&ref=-175408653&isref=1&istab=1&ispng=1&rank=3	GT:SP:CGL	0/1:4,10:0,-4
chr1	185389961	td175409842	CTTTTTGTGTAAGGGATGTGGTGCAATTGGGGAAGGTGCTATTGGGGTTTTTAGTGTAAGGGATGTGGTGCAATTGGGGAAGGTGCTATTGGGGTTTTTAGTATAAGGGATGTGGTGCAATTGGGGAAGGTGCTATTGGGGTTTTTAGTGTAAGGGATGTGGTGCAATTGGGGA	CTTTTTGTGTAAGGGATGTGGTGCAATTGGGGAAGGTGCTATTGGGGTTTTTAGTGTAAGGGATGTGGTGCAATTGGGGAAGGTGCTATTGGGGGTTTTAGTGTAAGGGATGTGGTGCAATTGGGGA	.	PASS	RC=3.68;RPL=47;RAL=173;RCP=TTTTTAGTGTAAGGGATGTGGTGCAATTGGGGAAGGTGCTATTGGGG;ALGNURL=http://orca.bu.edu/vntrview/index.php?db=VNTRPIPE_NA12878&ref=-175409842&isref=1&istab=1&ispng=1&rank=3	GT:SP:CGL	1/1:2:-1
chr1	185401088	td175409846	GCTCCTTTATTTATGTCCTCCTTTATTTATGTCCTTTATTTATGTCCTCC	GCTCCTTTATTTATGTCCTCCTTTATTTATGTCCTCC	.	PASS	RC=3.25;RPL=16;RAL=49;RCP=CTCCTTTATTTATGTC;ALGNURL=http://orca.bu.edu/vntrview/index.php?db=VNTRPIPE_NA12878&ref=-175409846&isref=1&istab=1&ispng=1&rank=3	GT:SP:CGL	0/1:5,11:0,-1
chr1	185589397	td175409912	ATATACATATACATATATATGTGTGTATACATATACATATACATATATATGTGTGTATACATATACATATATATGTGTGTATACATATACATATATATGTGTGTATACATATACATATATGTGTGTATATA	ATATACATATACATATATATGTGTGTATACATATACATATACATATATATGTGTGTATACATATACATATATATGTGTGTATACATATACATATATGTGTGTATATA	.	PASS	RC=5.33;RPL=24;RAL=130;RCP=TATACATATACATATATATGTGTG;ALGNURL=http://orca.bu.edu/vntrview/index.php?db=VNTRPIPE_NA12878&ref=-175409912&isref=1&istab=1&ispng=1&rank=3	GT:SP:CGL	0/1:5,3:0,-1
chr1	188314116	td175410953	ATGTGTATATATATGTGTATATATATGTGTGTGTGTATATATATATGTATATATATGTGTGAGTGTATATATATATATATATAT	ATGTGTATATATGTGTATATATATGTGTGTGTATATATATATATCTATATATATGTGTGTGTATATATATATATGTATATATATGTGTGAGTGTATATATATATATATAT	.	PASS	RC=2.77;RPL=30;RAL=83;RCP=TGTGTATATATATATGTATATATATGTGTG;ALGNURL=http://orca.bu.edu/vntrview/index.php?db=VNTRPIPE_NA12878&ref=-175410953&isref=1&istab=1&ispng=1&rank=3	GT:SP:CGL	1/1:6:1
chr1	189675934	td175411581	AAGATGGAAGTATAAACTACACCATGTGCAGATGGAAGTATAAACTACACCATGTGCAGATGGAAGTATAAACTACACCATTTGCAGA	AAGATGGAAGTATAAACTACACCATGTGCAGATGGAAGTATAAACTACACCATTTGCAGA	.	PASS	RC=3.11;RPL=28;RAL=87;RCP=AGATGGAAGTATAAACTACACCATGTGC;ALGNURL=http://orca.bu.edu/vntrview/index.php?db=VNTRPIPE_NA12878&ref=-175411581&isref=1&istab=1&ispng=1&rank=3	GT:SP:CGL	0/1:4,9:0,-1
chr1	191618145	td175412347	TTATTAATATTAAATAATATATTATTTATAGTAATATTAATATTAAATAATATATTATTTATAGTAATATTAATATTAAATAATATATTATTTATAGTAATATTAATATTAAATA	TTATTAATATTAAATAATATATTATTTATAGTAATATTAATATTAAATAATATATTATTTATAGTAATATTAATATTAAATAATAGATTATTTATAGTAATATGAATATAATTAATATAGTATTTATAGTAATATTAATATTAAAT,TTATTAATATTAAATAATATATTATTTATAGTAATATTAATATTAAATAATATATTATTTATAGTAATATTAATATTAAATAATATATTATTTATAGTAATATTAATATTAAATAATATATTATTTATAGTAATATTAATATTAAATAATATATTATTTATAGTAATATTAATATTAAATA	.	PASS	RC=3.45;RPL=33;RAL=114;RCP=TATTAATATTAAATAATATATTATTTATAGTAA;ALGNURL=http://orca.bu.edu/vntrview/index.php?db=VNTRPIPE_NA12878&ref=-175412347&isref=1&istab=1&ispng=1&rank=3	GT:SP:CGL	1/2:3,3:1,2
chr1	192320796	td175412614	ATATATAACACATATAATATATATGCTATATATGCTATATATAGCATATATAACACATATAATATATATGCTATATAGCATATATAACACATATAATATATAACATATATAATATATATAACACATATA	ATGCTATATATAGCATATATAACACATATAATATATATGCTATATAGCATATATAACACATATAATATATAACATATATAATATATATAACACATA	.	PASS	RC=3.72;RPL=34;RAL=128;RCP=TATATAACATATATAACACATATAATATATATGC;ALGNURL=http://orca.bu.edu/vntrview/index.php?db=VNTRPIPE_NA12878&ref=-175412614&isref=1&istab=1&ispng=1&rank=3	GT:SP:CGL	0/1:7,3:0,-1
chr1	194249452	td175413372	AATATATATATATACACACACATATATATGTATATATACACACACATATATATGTATATATACACACACATATATGTATATATACACACACATATAT	AATATATATATATATATATATATATATATATATATATACACACACACATATATATGTATATATACACACACATATATATGTATATATACACACACATATATATGTATATATACACACACATATTTAT	.	PASS	RC=4.25;RPL=22;RAL=96;RCP=ATATATGTATATACACACACAC;ALGNURL=http://orca.bu.edu/vntrview/index.php?db=VNTRPIPE_NA12878&ref=-175413372&isref=1&istab=1&ispng=1&rank=3	GT:SP:CGL	0/1:2,5:0,1
chr1	197130571	td175414615	CTATTATTTGTTAAATATTATTGTTAAATATTTTGT	CTATTATTTGTTAAATATTATTGTTAAATATTATTGTTAAATATTTTGT	.	PASS	RC=2.71;RPL=13;RAL=35;RCP=TATTATTGTTAAA;ALGNURL=http://orca.bu.edu/vntrview/index.php?db=VNTRPIPE_NA12878&ref=-175414615&isref=1&istab=1&ispng=1&rank=3	GT:SP:CGL	1/1:17:1
chr1	199874531	td175415651	TGGGGAGAGGGGAGAGGGGAGAGGGGAGAGGGAGAG	TGGGGAGAGGGGAGAGGGGAGAGGGAGACCGTGGGGAGAGGGGAGAGGGGAGAGGGGAGAGGGAGAG	.	PASS	RC=5.14;RPL=7;RAL=35;RCP=GGGGAGA;ALGNURL=http://orca.bu.edu/vntrview/index.php?db=VNTRPIPE_NA12878&ref=-175415651&isref=1&istab=1&ispng=1&rank=3	GT:SP:CGL	1/1:3:4
chr1	200042372	td175415751	ATATATATATATATATATTCCCCTTTATATATATATATATATATATATTCCCCTTTATATATATATATATATTCCCCTTTATATATATATATATATTCCCCTTTATATATATAT	ATATATATATATATATTCCCCTTTATATATATATATATATATATTCCCCTTTATATATATATATATTCCCCTTTATATATATATA	.	PASS	RC=4.40;RPL=24;RAL=113;RCP=TATATATATATATATATTCCCCTT;ALGNURL=http://orca.bu.edu/vntrview/index.php?db=VNTRPIPE_NA12878&ref=-175415751&isref=1&istab=1&ispng=1&rank=3	GT:SP:CGL	1/1:9:-1
chr1	200786275	td175416127	CATACACACATACACACACGTGTGTGTATATACACACACACACATGTGTGTGTGTATACACACATACACACATATGTGTGTGTATATACACACATACACACATATGTGTGTGTATATACACACATA	CATACACACATACACACACGTGTGTGTATATACACACACACACATATAAGTGTGTGTGTATACACACATACACACA	.	PASS	RC=4.37;RPL=30;RAL=125;RCP=ATACACACATACACACACATGTGTGTGTAT;ALGNURL=http://orca.bu.edu/vntrview/index.php?db=VNTRPIPE_NA12878&ref=-175416127&isref=1&istab=1&ispng=1&rank=3	GT:SP:CGL	1/1:7:-1
chr1	200880137	td175416151	GAAAGTACTTAATGTAGTACTTTAAAAAAAGTAGTTAATGTAGTACTTTAAAAAAAGTAGTTAATGTAGTACTTTAAAAAAAGTACTTAATGTAGTACTTTAAAAAAGTACTTAATGTAGTACTTTAAAAAAAGTACTTAATGTAGTACTTTAAAAAAAGTACTTAATGTGCTACTT	GAAAGTACTTAATGTAGTACTTTAAAAAAAGTAGTTAATGTAGTACTTTAAAAAAAGTACTTAATGTAGTACTTTAAAAAAAGTACTTAATGTAGTACTTTAAAAAAAGTACTTAATGTGCTACTT,GAAAGTACTTAATGTAGTACTTTAAAAAAAGTAGTTAATGTAGTACTTTAAAAAAAGTAGTTAATGTAGTACTTTAAAAAAAGTACTTAATGTAGTACTTTAAAAAAGTACTTAATGTAGTACTTTAAAAAAAGTACTTAATGTGCTACTT	.	PASS	RC=6.81;RPL=26;RAL=176;RCP=AAAGTACTTAATGTAGTACTTTAAAA;ALGNURL=http://orca.bu.edu/vntrview/index.php?db=VNTRPIPE_NA12878&ref=-175416151&isref=1&istab=1&ispng=1&rank=3	GT:SP:CGL	1/2:5,4:-2,-1
chr1	202151782	td175416652	GCCTTCTCCAGTTCCCACCTTCTCCAGTTCCCACCTTCTCCAGTTCCCACCTTCTCC	GCCTTCTCCAGTTCCCACCTTCTCCAGTTCCCACCTTCTCCAGTTCCCACCTTCTCCAGTTCCCACCTTCTCC	.	PASS	RC=3.50;RPL=16;RAL=56;RCP=CCTTCTCCAGTTCCCA;ALGNURL=http://orca.bu.edu/vntrview/index.php?db=VNTRPIPE_NA12878&ref=-175416652&isref=1&istab=1&ispng=1&rank=3	GT:SP:CGL	0/1:8,8:0,1
chr1	202155325	td175416654	GCCCCTCTGCCCCCTTGCCCCCTTGCCCCCTTGCCCCCTTGCCCCCTT	GCCCCTCTGCCCCCTTGCCCCCTTGCCCCCTTGCCCCCTTGCCCCCTTGCCCCCTT	.	PASS	RC=5.78;RPL=8;RAL=47;RCP=CCCCTTGC;ALGNURL=http://orca.bu.edu/vntrview/index.php?db=VNTRPIPE_NA12878&ref=-175416654&isref=1&istab=1&ispng=1&rank=3	GT:SP:CGL	0/1:3,6:0,1
chr1	202156135	td175416655	CCCTCGCTCCTCGCTCCTCGCTCCTCGCTCCTCGCT	CCCTCGCTCCTCGCTCCTCGCTCCTCGCTCCTCGCTCCTCGCTCCTCGCTCCTCGCTCCTCGCT	.	PASS	RC=5.00;RPL=7;RAL=35;RCP=CCTCGCT;ALGNURL=http://orca.bu.edu/vntrview/index.php?db=VNTRPIPE_NA12878&ref=-175416655&isref=1&istab=1&ispng=1&rank=3	GT:SP:CGL	0/1:9,4:0,4
chr1	202160540	td175416659	GCCCCTCACCTCCCGGACGGGGCGGCTGGCCAGGCGGGGGGCTGACCCCCCCACCTCCCTCCCGGATGGGGCGGCTGGCCGGGCAGAGGGGCT	GCCCCTCACCTCCCGGATGGGGCGGCTGGCCAGGCGGGGGGCTGACCCCCCCACCTCCCTCCCGGACGGGGCGGCTGGCTGGGTGGGGGGCTGACCCCCCCACCACCTTCCCGGACGGGGCGGCTGGCCGGGCAGAGGGGCT	.	SC	RC=1.84;RPL=51;RAL=92;RCP=CACCTCACCTCCCGGACGGGGCGGCTGGCCAGGCAGAGGGGCTGACCCCCC;ALGNURL=http://orca.bu.edu/vntrview/index.php?db=VNTRPIPE_NA12878&ref=-175416659&isref=1&istab=1&ispng=1&rank=3	GT:SP:CGL	0/1:5,25:0,1
chr1	202770733	td175416909	AATTTAATTTTTCATTTAATTTTTATTTACAATTTTCATTTAATTTTCATATTAATTTTTC	AATTTAATTTTTCATTTAATTTTTATTTACAATTTTATTTAAAATTAAATTTTCATTTAATTTTCATATTAATTTTTC	.	PASS	RC=5.00;RPL=12;RAL=60;RCP=ATTTAATTTTTC;ALGNURL=http://orca.bu.edu/vntrview/index.php?db=VNTRPIPE_NA12878&ref=-175416909&isref=1&istab=1&ispng=1&rank=3	GT:SP:CGL	0/1:12,16:0,1
chr1	204629323	td175417696	GTCCACCCTCGTTTCTCCTTCCAGCTCCACCCTCGTTTCTCCTTCCAGCTCCACCCTCGTTTCTCCTTCCAGCT	GTCCACCCTCGTTTCTCCTTCCAGCTCCACCCTCGTTTCTCCTTCCAGCT	.	PASS	RC=3.04;RPL=24;RAL=73;RCP=TCCACCCTCGTTTCTCCTTCCAGC;ALGNURL=http://orca.bu.edu/vntrview/index.php?db=VNTRPIPE_NA12878&ref=-175417696&isref=1&istab=1&ispng=1&rank=3	GT:SP:CGL	0/1:7,9:0,-1
chr1	206955186	td175418477	GGTTATATATACATATATATGTATATAGTTATATATACATATATATGTATATAGTTATATATACATATATATGTATATAGTTATATATACATATATATGTATATAGTTATATATACATATATATGTATATGTTATATATACATATATATGTATATGTTATATATACATATATATGTATATAGTTATATATACATATATATGTATATAGTTATATATACATATATGTGTA	GGTTATATATACATATATATGTATATAGTTATATATACATATATATGTATATAGTTATATATACATATATATGTATATAGTTATATATACATATATATGTATATAGTTATATATACATATATATGTATATAGTTATATATACATATATATGTATATAGTTATATATACATATATATGTA	.	PASS	RC=8.85;RPL=26;RAL=228;RCP=GTTATATATACATATATATGTATATA;ALGNURL=http://orca.bu.edu/vntrview/index.php?db=VNTRPIPE_NA12878&ref=-175418477&isref=1&istab=1&ispng=1&rank=3	GT:SP:CGL	1/1:3:-2
chr1	207067844	td175418509	CATGAAGTATGAAGTATGAAGTATGAAGTATGAAGT	CATGAAGTATGAAGTATGAAGTATGAAGT	.	PASS	RC=5.00;RPL=7;RAL=35;RCP=ATGAAGT;ALGNURL=http://orca.bu.edu/vntrview/index.php?db=VNTRPIPE_NA12878&ref=-175418509&isref=1&istab=1&ispng=1&rank=3	GT:SP:CGL	0/1:15,15:0,-1
chr1	208862099	td175419054	CTATTACCTATATGTAATATAGGTTACATATTAACCTATATGTAACCTATAAGTTACATATTAACCTATATGTAACCTATAAGTTACATATTAACCTATATGTAACCTATAAGTTACATATTAACCTATAT	CTATTACCTATATGTAACCTATAAGTTACATATTAACCTATATGTAACCTATAAGTTACATATTAACCTATATGTAACCTATAAGTTACATATTAACCTATAT	.	PASS	RC=4.43;RPL=30;RAL=130;RCP=TATTAACCTATATGTAACCTATAAGTTACA;ALGNURL=http://orca.bu.edu/vntrview/index.php?db=VNTRPIPE_NA12878&ref=-175419054&isref=1&istab=1&ispng=1&rank=3	GT:SP:CGL	1/1:9:-1
chr1	209420873	td175419295	ATATATATTATATATTCATATGTATAATATATTATATATTCATATATATTACATATTCATATGTATAATATATATTATATATTCATATGTATAATATATATTATATGTTATATATTCATATGTATAATACATATTATATATTGTATATTCATATGTATAGTATATATTACATAT	ATTATATATTCATATATATTACATATTCATATGTATAATATATATTATATATTCATATGTATAATATATATTATATGTTATATATTCATATGTATAATACATATTATATATTGTATATTCATATGTATAGTATATATT	.	PASS	RC=5.23;RPL=33;RAL=173;RCP=TATATATTATATATTCATATGTATAATATATAT;ALGNURL=http://orca.bu.edu/vntrview/index.php?db=VNTRPIPE_NA12878&ref=-175419295&isref=1&istab=1&ispng=1&rank=3	GT:SP:CGL	0/1:3,2:0,-1
chr1	210163869	td175419514	CATATATATATATACGTATATATATGTATATATATACGTATATATATGTATGTATAT	CATACATATATATACGTATATATATATACGTATATATATGTATATATATATACGTATATATATACGTATATATATGTATATATATATACGTATATATATACGTATATATATGTATATATATACGTATATATACGTATATATATGTATATATATACACGTATATATGTATGTATAT	.	PASS	RC=5.33;RPL=10;RAL=56;RCP=ATATGTATAT;ALGNURL=http://orca.bu.edu/vntrview/index.php?db=VNTRPIPE_NA12878&ref=-175419514&isref=1&istab=1&ispng=1&rank=3	GT:SP:CGL	1/1:3:11
chr1	212076799	td175420188	TAGGTGTTTCTGGGAAAGGTGTTTCTGGGAAAGGTGTTTCTGGGAAAGGTGTTTCTGGGAAAG	TAGGTGTTTCTGGGCAAGGTGTTTCTGGGAAAG	.	PASS	RC=4.13;RPL=15;RAL=62;RCP=AGGTGTTTCTGGGAA;ALGNURL=http://orca.bu.edu/vntrview/index.php?db=VNTRPIPE_NA12878&ref=-175420188&isref=1&istab=1&ispng=1&rank=3	GT:SP:CGL	1/1:32:-2
chr1	212359895	td175420283	GAATGTGAGGGAGGGCCAATCACATTAACATTAAATGTGAGGGAGGGCCAATCACATTAACATTAAATGTGAGGGAGGGCCAATCACATTAACATTA	GAATGTGAGGGAGGGCCAATCACTTTAACATTAAATGTGAGGGAGGGCCAATCACATTAACATTAAATGTGAGGGAGGGCCAATCACATTAACATTAAATGTGAGGGAGGGCCAATCACATTAACATTAAATGTGAGGGAGGGCCAATCACATTAACATTA	.	PASS	RC=3.00;RPL=32;RAL=96;RCP=AATGTGAGGGAGGGCCAATCACATTAACATTA;ALGNURL=http://orca.bu.edu/vntrview/index.php?db=VNTRPIPE_NA12878&ref=-175420283&isref=1&istab=1&ispng=1&rank=3	GT:SP:CGL	0/1:6,4:0,2
chr1	216291191	td175421728	CAGATATATATATGCATGTATACACATATATAGATATATATATGCATGTATACACAGATATATATAT	CATATATATATGTATATATATATACACAGATAAATATATACACACACAGATATATATATATGCATGTATACACATATATAGATATATATATGCATGTATACACAGATA	.	PASS	RC=2.20;RPL=30;RAL=66;RCP=AGATATATATATGCATGTATACACAGATAT;ALGNURL=http://orca.bu.edu/vntrview/index.php?db=VNTRPIPE_NA12878&ref=-175421728&isref=1&istab=1&ispng=1&rank=3	GT:SP:CGL	1/1:2:1
chr1	220640835	td175423260	CAGAGGGAGATCGTGGAAAGAGAGGGAGAGGGAGACCGTGGGGAGAGGGAGAGGGAGA	CAGAGGGAGATCGTGGAAAGAGAGGGAGAGGGAGACCGTGGAAAGAGAGGGAGAGGGAGACCGTGGGGAGAGGGAGAGGGAGA	.	SC	RC=2.36;RPL=25;RAL=57;RCP=AGAGGGAGACCGTGGAAAGAGAGGG;ALGNURL=http://orca.bu.edu/vntrview/index.php?db=VNTRPIPE_NA12878&ref=-175423260&isref=1&istab=1&ispng=1&rank=3	GT:SP:CGL	1/1:2:1
chr1	221044820	td175423400	TTGAAAATAACACAGTGAACACAGTGAAAATAACACAGTGAATACAATAAAAATAACA	TTGAAAATAACACAGTGAACACAGTGAAAATAACACAGTGAACACAGTGAAAATAACACAGTGAATACAATAAAAATAACA	.	PASS	RC=2.48;RPL=23;RAL=57;RCP=TGAAAATAACACAGTGAACACAA;ALGNURL=http://orca.bu.edu/vntrview/index.php?db=VNTRPIPE_NA12878&ref=-175423400&isref=1&istab=1&ispng=1&rank=3	GT:SP:CGL	0/1:8,8:0,1
chr1	221584083	td175423617	CATCCTCCTCAGGGAGGATCCCCCTCATGGGAGGATCC	CATCCTCCTCAGGGAGGATCCCCCTCATGGGAGGATCCCCCTCATGGGAGGATCC	.	PASS	RC=2.24;RPL=17;RAL=37;RCP=ATCCCCCTCATGGGAGG;ALGNURL=http://orca.bu.edu/vntrview/index.php?db=VNTRPIPE_NA12878&ref=-175423617&isref=1&istab=1&ispng=1&rank=3	GT:SP:CGL	0/1:12,11:0,1
chr1	221589625	td175423619	CCTGCAGATCATTAGATCTGCAGATCATTAGATCTGCAGATCATTAGA	CCTGCAGATCATTAGATCTGCAGATCATTAGA	.	PASS	RC=2.94;RPL=16;RAL=47;RCP=CTGCAGATCATTAGAT;ALGNURL=http://orca.bu.edu/vntrview/index.php?db=VNTRPIPE_NA12878&ref=-175423619&isref=1&istab=1&ispng=1&rank=3	GT:SP:CGL	1/1:13:-1
chr1	224288714	td175424639	TCCGCCCGGCAGCCACCTCGTCCGGGAGGGAGCTGGGGGGTCAGCCCCCCGCCCGGCCAGCCGCCCCGTCCGGGAGGGAGGTGGGGGGGTCAGCCCCCCGCCTGGCCAGCCGCCCCGTCCGGGAGG	TCCGCCCGGCAGCCACCTCGTCCGGGAGGGAGGTGGGGGGGTCAGCCCCCCGCCCGGCCAGCCGCCCCGTCCGGGAGGGAGGTGGGGGGGTCAGTCCCCCCCCCCCCGGCCCGCCCCCCCGCCTGGGGGGGGGGGGGGGGGGGGTCAGCCCCCTGCCCGGCCAGCCGCCCCGCCCGGGAG	.	SC	RC=2.59;RPL=49;RAL=125;RCP=CCGCCCGGCCAGCCGCCCCGTCCGGGAGGGAGCTGGGGGGGTCAGCCCC;ALGNURL=http://orca.bu.edu/vntrview/index.php?db=VNTRPIPE_NA12878&ref=-175424639&isref=1&istab=1&ispng=1&rank=3	GT:SP:CGL	0/1:9,2:0,1
chr1	224464613	td175424733	TTGACACATAAAACTAGTTTTATGACACATAAAACTAGTTTTATGACACATAAAACTAGTTTTATGACACATAAAACTAGTTTTATGACACATAAAACTGTTTTA	TTGACACATAAAACTAGTTTTATGACACATAAAACTGTTTTA,TTGACACATAAAACTAGTTTTATGACACATAAAACTAGTTTTATGACACATAAAACTGTTTTA	.	PASS	RC=5.00;RPL=21;RAL=104;RCP=TGACACATAAAACTAGTTTTA;ALGNURL=http://orca.bu.edu/vntrview/index.php?db=VNTRPIPE_NA12878&ref=-175424733&isref=1&istab=1&ispng=1&rank=3	GT:SP:CGL	1/2:13,11:-3,-2
chr1	225983869	td175425274	AGCGGCCAGGCAGAGGCGCTCCTCACTTCCCAGATGGGGCGGCTGGGCAGAGGCGCTCCTCACTTCCCAGACGGGGTGGTCAGGCAGAGGTGCTCCTCACATCCCAAACAGGGCGGCCGGGCAGAGGCGCTCCTCACATCCCAGACGGGGCGGCTGGGCAGAGGCGCTCCTCACTTCCCAGACGGGGCAGCCGGGCAGAGGCGCTCCTCACATCCCAGACGATGGGCAGCCAGGCAGAGATGCTCCTCACTTCCTAGACGGGGTGGCAAACGGGCAGAGGC	AGCGGCCAGGCAGAGGCGCTCCTCACTTCCCAGACGGGGTGGTGGCCGGGCAGAGGCGCTCCTCACTTCCCAGACAGGGTGGCCGGGCAGAGGGGCTCCTCACATCCCAGAGGATGGGCGGCCAGGCAGAGACGCTCCTCACTTCCTAGATGGGGTGGCAGCTGGGCAGAGGC	.	SC	RC=7.45;RPL=37;RAL=280;RCP=GCGGCCGGGCAGAGGCGCTCCTCACTTCCCAGACGGG;ALGNURL=http://orca.bu.edu/vntrview/index.php?db=VNTRPIPE_NA12878&ref=-175425274&isref=1&istab=1&ispng=1&rank=3	GT:SP:CGL	1/1:7:-3
chr1	226810380	td175425641	CCACTCCAGTTGGTAACCTGCACTCCAGTTGGTAACCTGCACTCCAGTTGGTAACCTGCACTCCAGTTGGTAACCTGCACTCCAGTTGGTAACCTGCACTCCAGTTGGTAACCTGCACTCCAGTTGGTAACCTGCACTCCAGTTGGT	CCACTCCAGTTGGTAACCTGCACTCCAGTTGGTAACCTGCACTCCAGTTGGTAACCTGCACTCCAGTTGGTAACCTGCACTCCAGTTGGT	.	PASS	RC=7.68;RPL=19;RAL=146;RCP=CACTCCAGTTGGTAACCTG;ALGNURL=http://orca.bu.edu/vntrview/index.php?db=VNTRPIPE_NA12878&ref=-175425641&isref=1&istab=1&ispng=1&rank=3	GT:SP:CGL	1/1:2:-3
chr1	227068193	td175425780	TCTCTGGACAGCGATCACTCAGCCTCTGGACAGCGATCACTCAGCCTCTGGACAGACAGCGATCACTCAGCCTCTGGACAGCGATCACTCAGCCTCTGGACAGCGATCACTCAGCCTCTGGACAGCGATAACTCAGCCTCTG	TCTCTGGACAGCGATCACTCAGCCTCTGGACAGCGATCACTCAGCCTCTGGACAGACAGCGATCACTCAGCCTCTGGACAGCGATCACTCAGCCTCTGGACAGCGATCACTCAGCCTCTGGACAGCGATCACTCAGCCTCTGGACAGCGATAACTCAGCCTCTG	.	PASS	RC=6.23;RPL=22;RAL=141;RCP=CTCTGGACAGCGATCACTCAGC;ALGNURL=http://orca.bu.edu/vntrview/index.php?db=VNTRPIPE_NA12878&ref=-175425780&isref=1&istab=1&ispng=1&rank=3	GT:SP:CGL	1/1:3:1
chr1	227553882	td175425978	TTACATATATTCATGTATGAATACATACATATATTCGTGTATGAATACATGCATATATTCGTGTATGAATACATGCATATATTCGTGTATGAATACATACATATATTC	TTACATATATTCATGTATGAATACATACATATATTCGTGTATGAATACATGCATATATTCGTGTATGAATACATGCATATATTCGTGTATGAATACATGCATATATTCGTGTATGAATACATACATATATT	.	PASS	RC=4.46;RPL=24;RAL=107;RCP=TACATATATTCGTGTATGAATACA;ALGNURL=http://orca.bu.edu/vntrview/index.php?db=VNTRPIPE_NA12878&ref=-175425978&isref=1&istab=1&ispng=1&rank=3	GT:SP:CGL	0/1:4,4:0,1
chr1	227736777	td175426041	TCTATACATGGAATCTTTTCCCTATACATGGAATCTTTTCCATAT	TTCAGACTCTATACATGGAATCTTTTCCCTATACATGGAATCTTTTCCATATACATGGAATCTTTTCC	.	PASS	RC=2.20;RPL=20;RAL=44;RCP=CTATACATGGAATCTTTTCC;ALGNURL=http://orca.bu.edu/vntrview/index.php?db=VNTRPIPE_NA12878&ref=-175426041&isref=1&istab=1&ispng=1&rank=3	GT:SP:CGL	1/1:22:1
chr1	228071536	td175426240	GCCTGTGTGCCCATCCCTAGCTCCCTGTTTGCCCATCCCTAGCTCCCTGTGTGCGCATCCCTAGCTCCCTGTGTGCCCATCCCTAGCTC	GCCTGTGTGCCCATCCCTAGCTCCCTGTTTGCCCATCCCTAGCTCCCTGTGTGCGCATCCCTAGCTCCCTGTGTGCGCATCCCTAGCTCCCTGTGTGCCCATCCCTAGCTC	.	PASS	RC=4.00;RPL=22;RAL=88;RCP=CCTGTGTGCCCATCCCTAGCTC;ALGNURL=http://orca.bu.edu/vntrview/index.php?db=VNTRPIPE_NA12878&ref=-175426240&isref=1&istab=1&ispng=1&rank=3	GT:SP:CGL	0/1:3,3:0,1
chr1	228361812	td175426483	GGCTGTGGGCGTGGCTCGCTGTGGGCGTGGCTCGCTGTGGGCGTGGCTCGCTGTGGGCGTGGCTCGCTGTGGGCGTGGCTCGCTGTGGGCGTGGCTCGCTGTGGGCGTGGCTCGCTGTGGGCGTGGCTCGCTGTGGGCGTGGCTCGCTGTGGGCGTGGCTCGCTGTGGGCGTGGCTCGCTGTGGGCGTGGCTCGCTGTGGGCGTGGCTCGCTGTGGGCGTGGCTCGCTGTGGGCGTGGCTCGCTGTGGGCGTGGCTCGCTGTGGGCGTGGCTCGCTGTGGGCGTGGCTCGCTGTGGGCGTGGCTCGCTGTGGGCGTGGCTCGCTGTGGGCGTGGCTCGCTGTGGGCGTGGCTCGCTGTGGGCGTGGCTCGCTGTGGGCGTGGCTCGCTGTGGGCGTGGCTCCCTG	GGCTGTGGGCGTGGCTCGCTGTGGGCGTGGCTCGCTGTGGGCGTGGCTCGCTGTGGGCGTGGCTCGCTGTGGGCGTGGCTCGCTG	.	PASS	RC=25.25;RPL=16;RAL=404;RCP=GCTGTGGGCGTGGCTC;ALGNURL=http://orca.bu.edu/vntrview/index.php?db=VNTRPIPE_NA12878&ref=-175426483&isref=1&istab=1&ispng=1&rank=3	GT:SP:CGL	1/1:5:-20
chr1	228614678	td175426647	TCCTTCCTTTCTCCCTCCCTCCCTTCCTTTCTCCTTCCCTCCCTTCCTCACTCCCTCCCTTCCTTTCTCCTTCCCTCCCTTCCTTTCTCCTTCCCTCCCTTCCTTTCTCCTTCCCTCCCTTCCTTTCTCCTTCCCTCCCTTCCTCACTCCCTCCCTCCCTTCCTTT	TCCTTCCTTTCTCCTTCCCTCCCTTCCTTTCTCCTTCCCTCCCTTCCTCACTCCCTCCCTTCCTTCCTCCTTCCCTCCCTTCCTTTCTCCTTCCCTCCCTTCCTCCCTCCCTCCCTCCCTTCCTTT	.	PASS	RC=8.45;RPL=20;RAL=165;RCP=CCTTCCTTTCTCCTTCCCTC;ALGNURL=http://orca.bu.edu/vntrview/index.php?db=VNTRPIPE_NA12878&ref=-175426647&isref=1&istab=1&ispng=1&rank=3	GT:SP:CGL	1/1:4:-2
chr1	234582379	td175429179	AAATTATATAATTTCTTAATATATAATTATATAATTTCTTAAATATATA	AAATTATATAATTTCTTAATATATTATTATATAATTTCTTAATATATAATTATATAATTTCTTAAATATATA	.	PASS	RC=2.04;RPL=24;RAL=48;RCP=AATTATATAATTTCTTAAATATAT;ALGNURL=http://orca.bu.edu/vntrview/index.php?db=VNTRPIPE_NA12878&ref=-175429179&isref=1&istab=1&ispng=1&rank=3	GT:SP:CGL	1/1:24:1
chr1	235380719	td175429522	CTACATACATGCACTCATATACATACATACACTCACATACATACATACATACATACACACACATA	CTACATACATGCACTCATATACATACATGCACTCATATACATACATACACTCACATACATACATACATACATACATACACACAC	.	PASS	RC=3.56;RPL=18;RAL=64;RCP=TACATACATACACTCATA;ALGNURL=http://orca.bu.edu/vntrview/index.php?db=VNTRPIPE_NA12878&ref=-175429522&isref=1&istab=1&ispng=1&rank=3	GT:SP:CGL	0/1:4,6:0,1
chr1	236201958	td175429964	ACATATATAATATATATTACCTATGTTATATAGGTCATATATAATATATATTACCTATGTTATATAGGTCATATATAATATATATTACCTATGTTATATAGGTCATATATAATATATATTACCTATGCTATATAGGTCATATATAATATATATTACCTATGTTATATAGGTCATATATAATAAATATTACCTATGTTATATAGGTCATATATAATATATATTACCTATGTTATATAGGTCATATATAACATA	ACATATATAATATATATGACCTATGTTATATAGGTCATATATAATATATATGACCTATGTTATATAGGTCATATATAACATA	.	PASS	RC=7.38;RPL=34;RAL=251;RCP=CATATATAATATATATTACCTATGTTATATAGGT;ALGNURL=http://orca.bu.edu/vntrview/index.php?db=VNTRPIPE_NA12878&ref=-175429964&isref=1&istab=1&ispng=1&rank=3	GT:SP:CGL	1/1:11:-5
chr1	236818101	td175430331	ACCTACCTTCCTTCCTTCCTACCTTCCTTCCTTCCTTCCTTCCTTCCTTCCTTCCTTCCTGCCTGCCTGCCTTCCTGCCTTCCTGCCTGCCTGCCTTCCTGCCTTCCTGCCTTCCTGCCTTCCTGCCTTCCCGCCTTCCTGCCTTCCTGCCTTCCT	ACCTACCTTCCTTCATTCCTTCCTTCCTTCCTTCCTTCCTTCCTTCCTTCCTTCCTGCCTTCCTGCCTTCCTGCCTTCCTGCCTTCCTGCCTTCCTGCCTTCCT	.	PASS	RC=19.38;RPL=8;RAL=155;RCP=CCTGCCTT;ALGNURL=http://orca.bu.edu/vntrview/index.php?db=VNTRPIPE_NA12878&ref=-175430331&isref=1&istab=1&ispng=1&rank=3	GT:SP:CGL	1/1:5:-6
chr1	237754381	td175430808	TTCCTCCTTCTCCTCCTCCTCCTCCTCCTCCTCTTCCCCCTTCTCCTCCTCCCCCTCCTCCTCCTCCCCCTCCTCCTCTTCCCCCTTCTCCTCCTCCCCCTTCTCCTCCTCCCCCTTCTCCTCCTCCCCCTTCTCCTCCTCCCCCTTCTCCTCCTCC	TTCCTCCTTCTCCTCCTCCTCCCCCTCCTCCTCTTCCCCCTTCTCCTCCTCCCCCTTCTCCTCCTCCCCCTTCTCCTCCTCC	.	PASS	RC=10.40;RPL=15;RAL=156;RCP=TCCTCCCCCTTCTCC;ALGNURL=http://orca.bu.edu/vntrview/index.php?db=VNTRPIPE_NA12878&ref=-175430808&isref=1&istab=1&ispng=1&rank=3	GT:SP:CGL	1/1:3:-5
chr1	237952805	td175430879	CCATGGCTGCAGGTATAGTTCTATTATAGGTCATGGCTGCAGGTATAGTTCTATTATAGGTCATGGCTGCAGGTATAGTTCTATTATAGGT	CCATGGCTGCAGGTATAGTTCTATTAATTATAGGTCATGGCTGCAGATATAGTTCTATTATAGGTCATGGCTGCAGGTATAGTTCTATTATAGGTCATGGCTGCAGGTATAGTTCTATTATAGGTCATGGCTGCAGGTATAGTTCTATTATAGGT	.	PASS	RC=3.00;RPL=30;RAL=90;RCP=CATGGCTGCAGGTATAGTTCTATTATAGGT;ALGNURL=http://orca.bu.edu/vntrview/index.php?db=VNTRPIPE_NA12878&ref=-175430879&isref=1&istab=1&ispng=1&rank=3	GT:SP:CGL	0/1:7,4:0,2
chr1	238047256	td175430917	TCACACACACAAACACACACACACACAAACACACACACACACACACACACACACACACACAAACACACACACACACAAACACACACAAACACACACAAACACACACAAACACACACAAACACACACAAACACACACAAACA	TGGTCACACACACAAACACACACACACACACACACACAAACACACACACACACACAAACACACACAAACACACACAAACACACACAAACACACACAAACACACACAAA,TGGTCACACACACAAACACACACACACACACACACACAAACACACACACACACACAAACACACACAAACACACACAAACACACACAAACACACACAAACACACACAAA,TCACACACACAAACAAACACACACACACACACACACACACACACACAAACACACACAAACACACACAAACACACACAAACACACACAAACACACACAAACACACACAAACACACACAAACA	.	PASS	RC=14.00;RPL=10;RAL=140;RCP=CACACAAACA;ALGNURL=http://orca.bu.edu/vntrview/index.php?db=VNTRPIPE_NA12878&ref=-175430917&isref=1&istab=1&ispng=1&rank=3	GT:SP:CGL	1/2/3:2,5,4:-4,-3,-2
chr1	238110204	td175430937	AAGCGTAGGTGCGTGAGCGTAGGTGCGTGAGCGTAGGTGCGTGAGCGTAGGTGCGTGAGCGTAGGTGAGCGTAGGTGCGTAAGCGTAAGTGCGTGAG	AAGCGTAGGTGCGTGAGCGTAGGTGCGTGAGCGTAGGTGAGCGTAGGTGCGTAAGCGTAAGTGCGTGAG	.	PASS	RC=7.14;RPL=14;RAL=96;RCP=AGCGTAGGTGCGTG;ALGNURL=http://orca.bu.edu/vntrview/index.php?db=VNTRPIPE_NA12878&ref=-175430937&isref=1&istab=1&ispng=1&rank=3	GT:SP:CGL	0/1:7,5:0,-2
chr1	238316970	td175431019	TTCTCTCTCTCTCTCTCTCTCTCTCTCTCTCTCTCTCTCTCTCTCTCTCTCTCAATCTCTATCTCTTGATCTCATCT	TTCTCTCTCTCTCTCTCTCTCTCTCTCTCTCTCTCTCTCTCTCTCAATCTCTATCTCTTGATCTCAT	.	PASS	RC=5.40;RPL=14;RAL=76;RCP=TCTCTCTCTCTCTC;ALGNURL=http://orca.bu.edu/vntrview/index.php?db=VNTRPIPE_NA12878&ref=-175431019&isref=1&istab=1&ispng=1&rank=3	GT:SP:CGL	0/1:4,5:0,-1
chr1	238488256	td175431086	CACATATATAATTTTTGAGAAAAAAATATATATACACATTTTTGAGGAAAAAATATAATACATATGTATTTTTTGAGGAAAAATATGTATACATATATATTTTTTGAGGAAAAGTATGTATACATATATATTTTTTGAGGAAAAAGTATATATACATATATATTTTTTGAG	C	.	PASS	RC=5.55;RPL=31;RAL=170;RCP=ACATATATATTTTTTGAGGAAAAATATATAT;ALGNURL=http://orca.bu.edu/vntrview/index.php?db=VNTRPIPE_NA12878&ref=-175431086&isref=1&istab=1&ispng=1&rank=3	GT:SP:CGL	0/1:3,2:0,-1
chr1	242657361	td175432914	CCCTTCCCTCCACTCCCCTCCCCTGCCCTCCCTTCCCCTCTCCTCCCCTCTCCTCCCCTCTCCTCCCCTCTCCTCCCCTCTCCTC	CCCTCCCCTCCCCTCCCCTCCCTTCCCCTCTCCTCCCCTCTCCTCCGCTCTCCTCCCCTCTCCTCCCCTCTCCTC	.	PASS	RC=8.40;RPL=10;RAL=84;RCP=CCTCCCCTCT;ALGNURL=http://orca.bu.edu/vntrview/index.php?db=VNTRPIPE_NA12878&ref=-175432914&isref=1&istab=1&ispng=1&rank=3	GT:SP:CGL	1/1:2:-1
chr1	242897003	td175433023	AATAAATAAAATGTTAATTTTATTTACATATTATAAATAAAATGTTAATTTTATTTACATATTATAAATAAAATGTTAATTTTATTTACATATTATAAATAAAATGTTAATTTTATTTACATATTATAAATAAAATATTA	AATAAATAAAATGTTAATTTTATTTACATATTATAAATAAAATGTTAATTTTATTTACATATTATAAATAAAATGTTAATTTTATTTACATATTATAAATAAAATGTTAATTTTATTTACATATTATAAATAAAATGTTAATTTTATTTACATATTATAAATAAAATATTA	.	PASS	RC=4.48;RPL=31;RAL=139;RCP=ATAAATAAAATGTTAATTTTATTTACATATT;ALGNURL=http://orca.bu.edu/vntrview/index.php?db=VNTRPIPE_NA12878&ref=-175433023&isref=1&istab=1&ispng=1&rank=3	GT:SP:CGL	0/1:4,6:0,1
chr1	243144440	td175433120	TTCCATTTATCCATTTATCCATTTATCCATTTATC	TTCCATTTATCCATTTATCCATTTATC	.	SC	RC=4.25;RPL=8;RAL=34;RCP=TCCATTTA;ALGNURL=http://orca.bu.edu/vntrview/index.php?db=VNTRPIPE_NA12878&ref=-175433120&isref=1&istab=1&ispng=1&rank=3	GT:SP:CGL	0/1:8,3:0,-1
chr1	243265072	td175433178	CGAAGGCGCGCCCTTGTGACGTCACGGAAGGCGCGCCCTTGTGACGTCACGGAAGGCGCGCCCTTGTGACGTCACGGAAGGCGCCCCTTGTGACGTCACGGAAGGCGCGCCCTTGTGACGTCACGGAAG	CGAAGGCGCGCCCTTGTGACGTCACGGATGGCGCGCCCTTGTGACGTCACGGAAGGCGCGCCCTTGTGACGTCACGGAAG	.	SC	RC=5.16;RPL=25;RAL=128;RCP=GAAGGCGCGCCCTTGTGACGTCACG;ALGNURL=http://orca.bu.edu/vntrview/index.php?db=VNTRPIPE_NA12878&ref=-175433178&isref=1&istab=1&ispng=1&rank=3	GT:SP:CGL	0/1:8,10:0,-2
chr1	243502282	td175433257	AGACCTCAGAAAGTGGGGTGGGCGGCAGGAGGGAGCAGACAGCTAGTGGGCAGAGGACCTCAGAAAGTGGGGTGGGCGGCAGGAGGGAGCAGACAGCTAGTGGGCAGAGGACCTCAGAAAGTGGGGTGGGCGGCAGGAGGGAGCAGACAGCTAGTGGGCAGAGGA	AGACCTCAGAAAGTGGGGTGGGCGGCAGGAGGGAGCAGACAGCTAGTGGGCAGAGGACCTCAGAAAGTGGGGTGGGCGGCAGGAGGGAGCAGACAGCTAGTGGGCAGAGGA	.	PASS	RC=3.04;RPL=54;RAL=164;RCP=GACCTCAGAAAGTGGGGTGGGCGGCAGGAGGGAGCAGACAGCTAGTGGGCAGAG;ALGNURL=http://orca.bu.edu/vntrview/index.php?db=VNTRPIPE_NA12878&ref=-175433257&isref=1&istab=1&ispng=1&rank=3	GT:SP:CGL	1/1:4:-1
chr1	245013098	td175433851	ACATTATGAATATCCATTATGAATATCCATTATGAATA	ACATTATGAATATCCATTATGAATAACATTATGAATATCCATTATGAATA	.	PASS	RC=2.85;RPL=13;RAL=37;RCP=CATTATGAATATC;ALGNURL=http://orca.bu.edu/vntrview/index.php?db=VNTRPIPE_NA12878&ref=-175433851&isref=1&istab=1&ispng=1&rank=3	GT:SP:CGL	0/1:16,9:0,1
chr1	245086143	td175433899	CTTGATGAGCATGATTTGGTGAGCATGATTTGGTGAGCATGATTTGGTGAGCATGATTTGGT	CTTGATGAGCATGATTTGGTGAGCATGATTTGGTGAGCATGATTTGGTGAGCATGATTTGGTGAGCATGATTTGGT	.	PASS	RC=4.36;RPL=14;RAL=61;RCP=TTGGTGAGCATGAT;ALGNURL=http://orca.bu.edu/vntrview/index.php?db=VNTRPIPE_NA12878&ref=-175433899&isref=1&istab=1&ispng=1&rank=3	GT:SP:CGL	0/1:11,13:0,1
chr1	245778159	td175434284	TTCGGATAGGGATGAGGAGATGCAGACCTTTAAAATCGGATAGGGATGAGGAGATGCAGACCTTTAAAATCGGATAGGGATGAGGAGATGCAGACCTTTAAAATCGGATAGGGATGAGGAGATGCAGACCTTTAAAATCGGATAGGGATGAGGAGATGCAGACCTTTAAAATCG	TTCGGATAGGGATGAGGAGATGCAGACCTTTAAAATCGGATAGGGATGAGGAGATGCAGACCTTTAAAATCG,TTCGGATAGGGATGAGGAGATGCAGACCTTTAAAATCGGATAGGGATGAGGAGATGCAGACCTTTAAAATCGGATAGGGATGAGGAGATGCAGACCTTTAAAATCGGATAGGGATGAGGAGATGCAGACCTTTAAAATCG	.	PASS	RC=5.09;RPL=34;RAL=173;RCP=TCGGATAGGGATGAGGAGATGCAGACCTTTAAAA;ALGNURL=http://orca.bu.edu/vntrview/index.php?db=VNTRPIPE_NA12878&ref=-175434284&isref=1&istab=1&ispng=1&rank=3	GT:SP:CGL	1/2:7,3:-3,-1
chr1	246525715	td175434574	CTCTCCCTCTCCCTCTCCCTTTCCCACGGTCTCCCTCTCCCTCTCCCTCTCCACGGTCTCCCTCTCCCTCTCTTTCCACGGTCTCCCTCT	CTCTCCCTCTCCCTCTCCCTTTCCCACGGTCTCCCTCTCCCTCTCTTTCCACGGTCTCCCTCT	.	SC	RC=3.32;RPL=27;RAL=89;RCP=TCTCCCTCTCCCTCTCCCTTTCCACGG;ALGNURL=http://orca.bu.edu/vntrview/index.php?db=VNTRPIPE_NA12878&ref=-175434574&isref=1&istab=1&ispng=1&rank=3	GT:SP:CGL	1/1:13:-1
chr1	246625479	td175434632	CGCCTGCTGGGTACAGTGCATCCTCCCGCGGGGCCTGCTGGGTACAGTGCATCCTCCCGCGGGGCCTGCTGGGTACAGTGCATCCTCCCGCGGGGCCTGCTGGGTACAGTGCATCCTCTCGCGGGGCCTGCTGGGTATAGTGAATTCTCCCG	CGCCTGCTGGGTACAGTGCATCCTCCCGCGGGGCCTGCTGGGTACAGTGCATCCTCCCGCGGGGCCTGCTGGGTATAGTGAATTCTCCCG	.	PASS	RC=4.87;RPL=31;RAL=151;RCP=GCCTGCTGGGTACAGTGCATCCTCCCGCGGG;ALGNURL=http://orca.bu.edu/vntrview/index.php?db=VNTRPIPE_NA12878&ref=-175434632&isref=1&istab=1&ispng=1&rank=3	GT:SP:CGL	1/1:7:-2
chr1	246656939	td175434657	TCACAGAGCAGTAGTATCACCACTATTCCAATAGTTCAAAACCCAGCACTCACCCTTCACCACAGAGCACTACTGTCACCACTATTCCAATAGTTCCAGCTCAAAACCCAGCACTCACCCTTCACCACAGAGCAGTACTGTCACCACTATTCCAATAGTTCCAGCTCAAAACCCAGCACTCACCCTTCACCACAGAGCAGTACTGTCACCACTATTCCAATAGTTCTAGCTCAAAACCCAGCACTCACCCTTCAC	TCACAGAGCAGTAGTATCACCACTATTCCAATAGTTTAAAACCCAGCACTCACCCTTCACCACAGAGCACTACTGTCACCACTATTCCAATAGTTCCAGCTCAAAACCCAGCACTCACCCTTCACCACAGAGCAGTACTGTCACCACTATTCCAATAGTTCCAGCTCAAAACCCAGCACTCATCCTTCAC	.	PASS	RC=4.00;RPL=65;RAL=254;RCP=CACAGAGCAGTACTGTCACCACTATTCCAATAGTTCCAGCTCAAAACCCAGCACTCACCCTTCAC;ALGNURL=http://orca.bu.edu/vntrview/index.php?db=VNTRPIPE_NA12878&ref=-175434657&isref=1&istab=1&ispng=1&rank=3	GT:SP:CGL	1/1:2:-1
chr1	247988830	td175435277	TCGGGGGAAGTGCTGGCGGGCGGAAGTGCTGGCCGGCGGAAGTGCTGGCGGGCGGAAGTGCTGGCGGGCGGAAGTGCTGGCGGGC	TCGGGGGAAGTGCTGGCGGGCGGAAGTGCTGGCGGGCGGAAGTGCTGGCGGGC	.	PASS	RC=5.31;RPL=16;RAL=84;RCP=CGGGCGGAAGTGCTGG;ALGNURL=http://orca.bu.edu/vntrview/index.php?db=VNTRPIPE_NA12878&ref=-175435277&isref=1&istab=1&ispng=1&rank=3	GT:SP:CGL	0/1:5,5:0,-2
chr1	248474416	td175435459	TTTCTCAGAAAACTCCATTTAAAATTCTCAGAAAACTCCATTTAAAATT	TTTCTCAGAAAACTCCATTTAAAATTCTCAGAAAACTCCATTTAAAATTCTCAGAAAACTCCATTTAAAATT	.	PASS	RC=2.09;RPL=23;RAL=48;RCP=TTCTCAGAAAACTCCATTTAAAA;ALGNURL=http://orca.bu.edu/vntrview/index.php?db=VNTRPIPE_NA12878&ref=-175435459&isref=1&istab=1&ispng=1&rank=3	GT:SP:CGL	1/1:18:1
chr1	248518265	td175435472	ATAATTACTTAATCAGAGAATTAATTACTTAATCAGAGAATTACTTA	ATAATTACTTAATCAGAGAATTACTTAATCAGAGAATTAATTACTTAATCAGAGAATTACTTA	.	PASS	RC=2.30;RPL=20;RAL=46;RCP=TAATTACTTAATCAGAGAAT;ALGNURL=http://orca.bu.edu/vntrview/index.php?db=VNTRPIPE_NA12878&ref=-175435472&isref=1&istab=1&ispng=1&rank=3	GT:SP:CGL	1/1:22:1
chr1	248903925	td175435589	GGCAGGGCCGCAATTTGAGTTCAAGGCCGGCTCTAGGACCAGGCATGAAGCAGGGCCGCAATTTGAGTTCAAGGCTGGCTCTAGGACCAGGCATGAAGCAGGGCCACAATTTGAGTTCAAGGCTGGCTCTAGGACCAGGCATGAAGCAGGGCTGCAATTTGAGTTCAAGGCTGGCTCTAGGACCAGGCATGAAGCAGGGCTGCAATTTGAGTTCAAGGCTGGCTCTAGGACCAGG	GGCAGGGCCGCAATTTGAGTTCAAGGCCGGCTCTAGGACCAGGCATGAAGCAGGGCCGCAATTTGAGTTCAAGGCTGGCTCTAGGACCAGGCATGGAGCAGGGCTGCAATTTGAGTTCAAGGCTGGCTCTAGGACCAGGCATGTAGCAGGGCTGCAATTTGAGTTCAAGGCTGGTTCTAGGACCAGG	.	PASS	RC=4.88;RPL=48;RAL=234;RCP=GCAGGGCCGCAATTTGAGTTCAAGGCTGGCTCTAGGACCAGGCATGAA;ALGNURL=http://orca.bu.edu/vntrview/index.php?db=VNTRPIPE_NA12878&ref=-175435589&isref=1&istab=1&ispng=1&rank=3	GT:SP:CGL	1/1:2:-1
chr10	413833	td175435823	CCACAGCCCCAGGTGCCTCCGACGGGGGCCCGGGAAGCCCGCGGTTGCTCTCACTGCCGCACAGCCCCAGGTGCCTCCGACGGGGGCCCGGGAAGCCCGCGGTTGCTCTCACTGCTGCACAGCCCCAGGTGCCTCCGACGGGGGCCCGGGAAGCCCGCGGTTGCTCTCACTGCTGCACAGCCCCAGGTGCCTCCGACGGGGGCCCGGGAAGCCCGCGGTTGCTCTCACTGCTGCACAGCCCCAGGTGCCTCCGACGGGGGCCCGGGAAGCCCGCGGTTGCTCTCACTGCTGCACAGCCCCAGGTGCCTCCGACGGGGGCCCGGGAAGCCCGCGGTTGCTCTCACTGCTGCACAGCCCCAGGTGCCTCTGACAGGGGCCTGGGAAGCCCGCGGTTGTTCTCAC	CCACAGCCCCAGGTGCCTCCGACGGGGGCCCGGGAAGCCCGCGTTTGCTCTCACTGCTGCACAGCCCCAGGTGCCTCCGACGGGGGCCCGGGAAGCCCGCGTTTGCTCTCACTGCTGCACAGCCCCAGGTGCCTCTGACAGGGGCCTGGGAAGACCGCGGTTGTTCTCAC	.	PASS	RC=6.91;RPL=58;RAL=401;RCP=CACAGCCCCAGGTGCCTCCGACGGGGGCCCGGGAAGCCCGCGGTTGCTCTCACTGCTG;ALGNURL=http://orca.bu.edu/vntrview/index.php?db=VNTRPIPE_NA12878&ref=-175435823&isref=1&istab=1&ispng=1&rank=3	GT:SP:CGL	1/1:3:-4
chr10	417077	td175435827	TCCTGCCACCATCCCCTCACCCTGCACCATCCCCTCACCCTGCACCATCCCCTCACCCTGCACCATCCCCTCACCCT	TCCTGCCACCATCCCCTCACCCTGCACCATCCCCTCACCCT	.	PASS	RC=4.16;RPL=18;RAL=76;RCP=CCTGCACCATCCCCTCAC;ALGNURL=http://orca.bu.edu/vntrview/index.php?db=VNTRPIPE_NA12878&ref=-175435827&isref=1&istab=1&ispng=1&rank=3	GT:SP:CGL	0/1:4,10:0,-2
chr10	586916	td175435992	GGATGTGGGGAGCCACAACACCCGATGCTGGGGAGCCACAACACCCGATGCTGGGGAGCCACAACACCCGATGCTGGGGAGCCACAACACCCGATGCTGGGGAGCCACAACACCCGATGCTGGGGAGCCACAACACCCGATGCTGGGGAGCCACAACACCCGATGCTTGGGAGGCAC	GGATGTGGGGAGCCACAACACCCGATGCTGGGGAGCCACAACACCCGATGCTGGGGAGCCACAACACCCGATGCTGGGGAGCCACAACACCCGATGCTGGGGAGCCACAACACCCGATGCTTGGGAGGCAC	.	PASS	RC=7.70;RPL=23;RAL=176;RCP=GATGCTGGGGAGCCACAACACCC;ALGNURL=http://orca.bu.edu/vntrview/index.php?db=VNTRPIPE_NA12878&ref=-175435992&isref=1&istab=1&ispng=1&rank=3	GT:SP:CGL	1/1:3:-2
chr10	712526	td175436102	GGTCGGCCCGTGGCCTGTCTGCCCGTGGCCTGTCTGCCCGTGGCCTGTCTGCCCGTGGCCTGTCTGC	GGTCGGCCCGTGGCCTGTCTGCCCGTGGCCTGTCTGC	.	PASS	RC=4.40;RPL=15;RAL=66;RCP=GTCTGCCCGTGGCCT;ALGNURL=http://orca.bu.edu/vntrview/index.php?db=VNTRPIPE_NA12878&ref=-175436102&isref=1&istab=1&ispng=1&rank=3	GT:SP:CGL	1/1:8:-2
chr10	824261	td175436224	GCTTCCTGGGGCCACCTCCCAGATAAACCACCTGCTCTCAGATGCCACCCTCAGCTCCTCCTGTGGGGAGCCTCACTTCCTCGGGCCACCTCCCAAATAAACCACTTGTTCTCAGATGCCACCCTCAGCTCCTCCTGTGGGGAGCCTCACTTCCTCGGGCCACCTCCCAAATAAACCACTTGTTCTCAGATGCCACCCTCAGCTCCTCCTGTGGGAGCCTCA	GCTTCCTGGGGCCACCTCCCAGATAAACCACCTGCTCTCAGATGCCACCCTCAGCTCCTCCTGTGGGGAGCCTCACTTCCTCGGGCCACCTCCCAAATAAACCACTTGTTCTCAGATGCCACCCTCAGCTCCTCCTGTGGGAGCCTCA	.	PASS	RC=3.00;RPL=74;RAL=221;RCP=CTTCCTCGGGCCACCTCCCAAATAAACCACTTGTTCTCAGATGCCACCCTCAGCTCCTCCTGTGGGGAGCCTCA;ALGNURL=http://orca.bu.edu/vntrview/index.php?db=VNTRPIPE_NA12878&ref=-175436224&isref=1&istab=1&ispng=1&rank=3	GT:SP:CGL	1/1:2:-1
chr10	832475	td175436232	AAAGTATGCAGGGGGAAGTATGCAGGGGGAAG	AAAGTATGCAGGGTGAAGTATGCAGGGTGAAGTATGCAGGGGGAAG	.	PASS	RC=2.21;RPL=14;RAL=31;RCP=AAGTATGCAGGGGG;ALGNURL=http://orca.bu.edu/vntrview/index.php?db=VNTRPIPE_NA12878&ref=-175436232&isref=1&istab=1&ispng=1&rank=3	GT:SP:CGL	0/1:13,8:0,1
chr10	837747	td175436242	TCTGTGTGTGCACATGTGTGTGCCTGTGTGTGCATGTCTGTGCCTGTGTATGCACTTATGTGTGCCTGTGTGTGCATCTACCTGGGTGTGCACGTACATGTGCCTGTGTGTGCATCTACCTGGGTGTGCACGTACGTGTGCCTGTGTGTGCATCT	TCTGTGTGTGCACATGTGTGTGCCTGTGTGTGCATGTCTGTGCCTGTGTATGCACTTATGTGTGCCTGTGTGTGCATCTACCTGGGTGTGCACGTACATGTGCCTGTGTGTGCATCTG	.	PASS	RC=3.95;RPL=38;RAL=154;RCP=CTGGGTGTGCACGTACGTGTGCCTGTGTGTGCATCTAC;ALGNURL=http://orca.bu.edu/vntrview/index.php?db=VNTRPIPE_NA12878&ref=-175436242&isref=1&istab=1&ispng=1&rank=3	GT:SP:CGL	1/1:10:-1
chr10	951600	td175436292	GGGGAGGAGCTGAGGAGCAAGGGAGGAGCTGAGGAGCAAGGGAGGAGCTGAGGAGCAGGGAAGGAG	GGGGAGGAGCTGAGGAGCAAGGGAGGAGCTGAGGAGCAGGGAAGGAG	.	PASS	RC=3.42;RPL=19;RAL=65;RCP=GGGAGGAGCTGAGGAGCAA;ALGNURL=http://orca.bu.edu/vntrview/index.php?db=VNTRPIPE_NA12878&ref=-175436292&isref=1&istab=1&ispng=1&rank=3	GT:SP:CGL	1/1:16:-1
chr10	1055977	td175436366	ATTGTTTCCTGTTGTTTTGGGATGGTGGGGTGATTTCTGTAGCTTTCTCCACGTGTGGGTGTTGAATGAGGCTGATGTGTTGTTTCCTGTTGTTTTGGGATGGTGGGGTGATTTCTGTAGCTTTCTCCACGTGTGGGTGTTGAATGAGGCTGATGTGTTGTTTCCTGTTGTTTTGGGATGGTGGGGTGATTTCTGTAGCTTTCTCCACGTGTGGGTGTTGAATGAGGCTGATGTGTTG	ATTGTTTCCTGTTGTTTTGGGATGGTGGGGGGATTTCTGTAGCTTTCTCCACGTGTGGGTGTTGAATGAGGCTGATGTGTTGTTTCCTGTTGTTTTGGGACGGTGGGGTGATTTTTGTAGCTTTCTCCACGTGTGGGTGTTGAATGAGGCTGATGTGTTG	.	PASS	RC=3.04;RPL=78;RAL=237;RCP=TTGTTTCCTGTTGTTTTGGGATGGTGGGGTGATTTCTGTAGCTTTCTCCACGTGTGGGTGTTGAATGAGGCTGATGTG;ALGNURL=http://orca.bu.edu/vntrview/index.php?db=VNTRPIPE_NA12878&ref=-175436366&isref=1&istab=1&ispng=1&rank=3	GT:SP:CGL	1/1:2:-1
chr10	1251272	td175436515	AGGAGACAACTCACTGGAGCCCGTGGCACAGCCTGAGGGAGACAACTCACGGGAGCCCGTGGCACAGCCTGAGGGAGACAACTCACTGGAGCCCGTGGCACAGCCTGAGGGAGACAACTCACGGGAGCCCGTGGCACAGCCTGAGGG	AGGAGACAACTCACTGGAGCCCGTGGCACAGCCTGAGGGAGACAACTCACGGGAGCCCGTGGCACAGCCTGAGGG	.	PASS	RC=4.06;RPL=36;RAL=146;RCP=GGAGACAACTCACGGGAGCCCGTGGCACAGCCTGAG;ALGNURL=http://orca.bu.edu/vntrview/index.php?db=VNTRPIPE_NA12878&ref=-175436515&isref=1&istab=1&ispng=1&rank=3	GT:SP:CGL	0/1:3,4:0,-2
chr10	1451373	td175436677	GCCTTCCTCGACCCGCCCTGCCTGACAGCGGGCTCCCACCTTCGTCGCCCCGCCCTGCCTGACAGCGGGCTCCCACCTTCGTCGCCCCGCCCTGCCTGACGGCGGGCTCCCACTTCGTC	GCCTTCCTCGACCCGCCCTGCCTGACAGCGGGCTCCCACCTTCGTCGCCCCGCCCTGCCTGACGGCGGGCTCCCACTTCGTC	.	PASS	RC=3.22;RPL=37;RAL=118;RCP=CCTTCGTCGCCCCGCCCTGCCTGACAGCGGGCTCCCA;ALGNURL=http://orca.bu.edu/vntrview/index.php?db=VNTRPIPE_NA12878&ref=-175436677&isref=1&istab=1&ispng=1&rank=3	GT:SP:CGL	0/1:2,10:0,-1
chr10	1617196	td175436821	TGGGCAGCAACATTGTAACAGGTAACAGGGCTGCAACATTGTAATAGGTAAC	TGGGCAGCAACATTGTAACAGGTAACAGGGCTGCAACATTGTAACAGGTAACTGGGCTGCAACATTATAGCAGGTAACAGGGCTGCAACACTGTAATAGGTAAC	.	PASS	RC=1.96;RPL=26;RAL=51;RCP=GGGCAGCAACATTGTAACAGGTAACA;ALGNURL=http://orca.bu.edu/vntrview/index.php?db=VNTRPIPE_NA12878&ref=-175436821&isref=1&istab=1&ispng=1&rank=3	GT:SP:CGL	0/1:11,12:0,2
chr10	1749077	td175436962	CGGCAGGAAGTGGGGTTTTTGTTGGGCAGGAAGTAGGGTTTCATTGGGCAGGAAGTGGGATTTTCTTTGGGCA	CGGCAGGAAGTGGGGTTTTTGTTGGGCAGGAAGTAGGGTTTCATTGGGCAGGAAGTAGCGTTTCATTGGGCAGGAAGTGGGATTTTCTTTGGGCA	.	PASS	RC=3.17;RPL=23;RAL=72;RCP=GGCAGGAAGTGGGGTTTTCATTG;ALGNURL=http://orca.bu.edu/vntrview/index.php?db=VNTRPIPE_NA12878&ref=-175436962&isref=1&istab=1&ispng=1&rank=3	GT:SP:CGL	1/1:15:1
chr10	1759198	td175436965	TCATGTTATTCTGATCACGTTATTCTGATCACATTATTCTGATCACAAGTTATTCTGATCACATGTTATTCTGATCACATGTTATTCTGATCACGTGTT	TCATGTTATTCTGATCACGTTATTCTGATCACATTATTCTGATCACAAGTTATTCTGATCACATGTTATTCTGATCACGTGTT	.	PASS	RC=6.38;RPL=16;RAL=98;RCP=CATGTTATTCTGATCA;ALGNURL=http://orca.bu.edu/vntrview/index.php?db=VNTRPIPE_NA12878&ref=-175436965&isref=1&istab=1&ispng=1&rank=3	GT:SP:CGL	1/1:9:-1
chr10	2117199	td175437195	CTGAGCAGAATCGCCCATCCAGCTCCATTGAGCAGAATCGCCCATCCAGCTCCATTGAGCAGAATCGCCCATCCAGCTCCATTGAGCAGAATTGCCCATCCAGCTCCATTGAGCAGAATTGCCCATCCAGCTCCATTGAGCAGAACCGCCCATCCAGCTCCAT	CTGAGCAGAATCGCCCATCCAGCTCCATTGAGCAGAATCGCCCATCCAGCTCCATTGAGCAGAATTGCCCATCCAGCTCCATTGAGCAGAATTGCCCATCCAGCTCCATTGAGCAGAATTGCCCATCCAGCTCCATTGAGCAGAATTGCCCATCCAGCTCCATTGAGCAGAATCGCCCATCCAGCACCAT	.	PASS	RC=6.00;RPL=27;RAL=162;RCP=TGAGCAGAATCGCCCATCCAGCTCCAT;ALGNURL=http://orca.bu.edu/vntrview/index.php?db=VNTRPIPE_NA12878&ref=-175437195&isref=1&istab=1&ispng=1&rank=3	GT:SP:CGL	1/1:4:1
chr10	2185436	td175437226	GGGGGAAGCGGAAATGAAATGCAGTGAATGAGTGACAGCTGGGGAAGTGGAAATGAAGTGCAGTGAATGAGTGACAGCCGGGGAAGTGGAAATGAAGTGCAGTGAATGAGTGACAGCCGGGGAAGCGGAAATGAAGTGTAGTGAATGAGTGACAGCCGGGGAAGCGGAAATGAAGTGTAGTGAATGAGTGACAGC	GGGGGAAGCGGAAATGAAATGCAGTGAATGAGTGACAGCTGGGGAAGTGGAAATGAAGTGCAGTGAATGAGTGACAGCCGGGGAAGCGGAAATGAAGTGTAGTGAATGAGTGACAGCCGGGGAAGCGGAAATGAAGTGTAGTGAATGAGTGACAGC	.	PASS	RC=4.97;RPL=39;RAL=194;RCP=GGGGAAGCGGAAATGAAGTGCAGTGAATGAGTGACAGCC;ALGNURL=http://orca.bu.edu/vntrview/index.php?db=VNTRPIPE_NA12878&ref=-175437226&isref=1&istab=1&ispng=1&rank=3	GT:SP:CGL	1/1:2:-1
chr10	2848673	td175437647	ACACCTCCCAGACGGGGTCGTGGCCGGGCAGAGGGGCTCCTCACATCCCAGACGATGGGTGGCCAGGCAGAGACGCTCCTCACTTCCCAGACGGGGCGGCGGCCGGGCAGAGGC	ACACCTCCCAGACGGGGTGGTGGCCGGGCAGAGGGGCTCCTCACTTCCCAGACTGAGCGGCCGGGCAGAGGGGTCCTCACATCCTAGACGATGGGCGGCCAGGCAGAGACACTCCTCACTTCCTAGACGGGGTGGCAGCCGGGCAGAGG	.	SC	RC=2.85;RPL=40;RAL=113;RCP=CACATCCCAGACGGGGCGGTGGCCGGGCAGAGGCGCTCCT;ALGNURL=http://orca.bu.edu/vntrview/index.php?db=VNTRPIPE_NA12878&ref=-175437647&isref=1&istab=1&ispng=1&rank=3	GT:SP:CGL	0/1:20,7:0,1
chr10	3026187	td175437762	TTATATATATATATGGATTATATATATGATATATATGGATTATATATATGATATATATGGATTATATATAATATATATGGATTATATATATCATATATATG	TTATATATATATATGGATTATATATATCATATATATGGATTATATATATGATATATATGGATTATATATATCATATATATG	.	PASS	RC=4.68;RPL=22;RAL=100;RCP=TATATGATATATATGGATTATA;ALGNURL=http://orca.bu.edu/vntrview/index.php?db=VNTRPIPE_NA12878&ref=-175437762&isref=1&istab=1&ispng=1&rank=3	GT:SP:CGL	1/1:16:-1
chr10	3095676	td175437810	TTTCCCCTCCAGCCCACCCTTCCCCTCCAGCCCACCCTTCCCCTCCAGTCCACCTTTTCCCTCCAGCCCACCCTTCCCCTCCAGCCCACCCTTCCCCTCCAGCCCACCCTTCCCCTCCAGCCCACCCTTCCCCTCCAGCCCACCCTTCCCCTCCAGTCCACCTTTTCCCTCCAGCCCACCCTTCCCCTCCAGCCCACCCTTCCCCTCCAGCCCACCCTTCCCCTCCAGCCCACCCTTCCCCTCCAGTCCACCTTTTCCCTCCAGCCCACCCTTCCCCTCCAGTCCACCTTTTCCCTCCAGCCCACCCTTCCCCTCCAGCCCACCGGTCCCCT	TTTCCCCTCCAGCCCACCCTTCCCCTCCAGTCCACCTTTTCCCTCCAGCCCACCCTTCCCCTCCAGCCCACCCTTCCCCTCCAGCCCACCGGTCCCCT	.	PASS	RC=18.39;RPL=18;RAL=331;RCP=TTCCCCTCCAGCCCACCC;ALGNURL=http://orca.bu.edu/vntrview/index.php?db=VNTRPIPE_NA12878&ref=-175437810&isref=1&istab=1&ispng=1&rank=3	GT:SP:CGL	1/1:5:-13
chr10	3285197	td175437947	CGGGGGGGTTCTGCATTCTAATGGGGCGGGTTCTGCATTCTAATGGGGCGGGTTCTGCATTCTAATGGAGTGGGT	CGGGAGGGTTCTGCATTCTAATGGGGCGGGTTCTGCATTCTAATGGAGTGGGT	.	PASS	RC=3.36;RPL=22;RAL=74;RCP=GGGGCGGGTTCTGCATTCTAAT;ALGNURL=http://orca.bu.edu/vntrview/index.php?db=VNTRPIPE_NA12878&ref=-175437947&isref=1&istab=1&ispng=1&rank=3	GT:SP:CGL	1/1:3:-1
chr10	3318900	td175437963	CTCAAACCCAAATCCCGAAACAAGCACGCCCCAGGTTTTCAAACCCAAATCCCTAAACAAGCACGCCCCAGGTTTTCAAAGCCA	CTCAAACCCAAATCCCGAAACAAGCAAGCCCCAGGTTTTCAAACCCAAATCCCGAAACAAGCACGCCCCAGGCTTTCAAACCCAAAGCCCTAAACAAGCACGCCCCAGGCTTTCAAAGCCA	.	PASS	RC=2.24;RPL=37;RAL=83;RCP=TCAAACCCAAATCCCGAAACAAGCACGCCCCAGGTTT;ALGNURL=http://orca.bu.edu/vntrview/index.php?db=VNTRPIPE_NA12878&ref=-175437963&isref=1&istab=1&ispng=1&rank=3	GT:SP:CGL	1/1:12:1
chr10	3454668	td175438056	GCCTGCCTCTCTGCTCCCTTTTCTCAGGTGGGGACAACCTGCCTCTCTGCTCCCTTTTCTCAGGTGGGGACAACCTGCCTCTCTGCTCCCTTTTCTCAGGTGGGGACAACCTGCCTCTCTGCTCCCTTTTCTCAGGTGGGGACAA	GCCTGCCTCTCTGCTCCCTTTTCTCAGGTGGGGACAACCTGCCTCTCTGCTCCCTTTTCTCAGGTGGGGACAACCTGCCTCTCTGCTCCCTTTTCTCAGGTGGGGACAACCTGCCTCTCTGCTCCCTTTTCTCAGGTGGGGACAACCTGCCTCTCTGCTCCCTTTTCTCAGGTGGGGACAA	.	PASS	RC=4.00;RPL=36;RAL=144;RCP=CCTGCCTCTCTGCTCCCTTTTCTCAGGTGGGGACAA;ALGNURL=http://orca.bu.edu/vntrview/index.php?db=VNTRPIPE_NA12878&ref=-175438056&isref=1&istab=1&ispng=1&rank=3	GT:SP:CGL	1/1:2:1
chr10	3815462	td175438257	ATATATATATATATGTATATGTATATATATATTTGTATATGTATATATATATTTGTATATGTATATATATATTTGTATATGTATATATATATATTTGTATATGTATATATAAAATGTATAT	ATATATATATATATGTATATGTATATATATATTTGTATATGTATATATATATTTGTATATGTATATATAAAATGTATAT	.	PASS	RC=5.95;RPL=20;RAL=120;RCP=TATATATATATATGTATATG;ALGNURL=http://orca.bu.edu/vntrview/index.php?db=VNTRPIPE_NA12878&ref=-175438257&isref=1&istab=1&ispng=1&rank=3	GT:SP:CGL	1/1:6:-2
chr10	4032480	td175438375	TATACACACACACAAATATACACACACATATAT	TATATATACAACATACACACACACACACAAATATACACACACATATAT	.	PASS	RC=2.29;RPL=14;RAL=32;RCP=ATATACACACACAA;ALGNURL=http://orca.bu.edu/vntrview/index.php?db=VNTRPIPE_NA12878&ref=-175438375&isref=1&istab=1&ispng=1&rank=3	GT:SP:CGL	1/1:10:1
chr10	4964161	td175438807	CAGGGATGCCTCATTCCTAGGCTCTGGGAGGGATGCCTCATTCCTAGGCTCTGGGAGGGATGCCTCATTCCTAGGCTCTGGGAGGGAGCCT	CAGGGATGCCTCATTCCTAGGCTCTGGGAGGGATGCCTCATTCCTAGGCTCTGGGAGGGAGCCT	.	PASS	RC=3.37;RPL=27;RAL=90;RCP=AGGGATGCCTCATTCCTAGGCTCTGGG;ALGNURL=http://orca.bu.edu/vntrview/index.php?db=VNTRPIPE_NA12878&ref=-175438807&isref=1&istab=1&ispng=1&rank=3	GT:SP:CGL	1/1:25:-1
chr10	5522912	td175439037	CCTGGGGGCTCCGTCCTCACGGCTGGAGGGGCTCTCAGAACATCTGGTGGGCTCCGTCCTCACGGCTGGAGGGGCTCTCAGAACATCTGGTGGGCTCCGTCCTCACGGCTGGAGGGGCTCTCAGAACATCTGGTGGGCTCCGTCCTCACGGCTGGAGGGGCTCTCAGAACATCTGGTG	CCTGGGGGCTCCATCCTCACGGCTGGAGGGGCTCTCAGAACATCTGGTGGGCTCCGTCCTCACGGCTGGAGGGGCTCTCAGAACATCTGGTG	.	PASS	RC=4.14;RPL=43;RAL=177;RCP=CTGGTGGGCTCCGTCCTCACGGCTGGAGGGGCTCTCAGAACAT;ALGNURL=http://orca.bu.edu/vntrview/index.php?db=VNTRPIPE_NA12878&ref=-175439037&isref=1&istab=1&ispng=1&rank=3	GT:SP:CGL	1/1:8:-2
chr10	5605281	td175439082	TGCCCCCCCAGGTCCGCCTCACAGACCCACTTCTGCAGCCCCCCGTCAGGTCCCCCTCACAGACCCACTTCTGCAGCCCCCTGTC	TGCCCCCCCAGGTCCGCCTCACAGACCCACTTCTGCAGCCCCCCGTCAGGTCCCCCTCACAGACCCACTTCTGCAGCCCCCCGTCAGGTCCCCCTCACAGACCCACTTCTGCAGCCC	.	PASS	RC=2.26;RPL=38;RAL=84;RCP=GCCCCCCGTCAGGTCCCCCTCACAGACCCACTTCTGCA;ALGNURL=http://orca.bu.edu/vntrview/index.php?db=VNTRPIPE_NA12878&ref=-175439082&isref=1&istab=1&ispng=1&rank=3	GT:SP:CGL	1/1:3:1
chr10	6027193	td175439285	AGCCAGGCAGAGGGGAGGATGGCAGATGGGGCCAGGCAGAGGGGAGGATGGCGGACGGGGCCAGGCAGAGGGGAGGATGGTAGATGG	AGCCAGGCAGAGGGGAGGATGGCAGATGGGGCCAGGCAGAGGGGAGGATGGCGGACGGGGCCAGGCAGAGGGGAGGATGGCGGACGGGGCCAGGCAGAGGGGAGGATGGTAGA	.	PASS	RC=2.97;RPL=29;RAL=86;RCP=GCCAGGCAGAGGGGAGGATGGCAGATGGG;ALGNURL=http://orca.bu.edu/vntrview/index.php?db=VNTRPIPE_NA12878&ref=-175439285&isref=1&istab=1&ispng=1&rank=3	GT:SP:CGL	0/1:6,3:0,1
chr10	6127686	td175439338	AGAAAGAAAGAAAGAAAGAAAGAAAGAAAGAAAGAAAGAAAGAAAGAAGGAAAGAAGGAAAGAAGGAAAGAAGGAAAGAAGGAAAGAAGGAAAGAAGGAAAGAAGGAAGGAAGGAAGGAAGGAAGGAAGGAAAGA	AAAAGAAAGAAAGAAAGAAAGAAAGAAAGAAGGAAAGAAGGAAAGAAGGAAAGAAGGAAAGAAGGAAAGAAGGAAGGAAGGAAGGAAGGAAGGAAGGAAGGAAGGAAAGA,AGAAAGAAAGAAAGAAAGAAAGTAAGAAAGAAGGAAAGAAGGAAAGAAGGAAAGAAGGAAAGAAGGAAAGAAGGAAGGAAGGAAGGAAGGAAGGAAGGAAGGAAGGAAGGAAGGAAAGA	.	PASS	RC=16.75;RPL=8;RAL=134;RCP=GAAAGAAG;ALGNURL=http://orca.bu.edu/vntrview/index.php?db=VNTRPIPE_NA12878&ref=-175439338&isref=1&istab=1&ispng=1&rank=3	GT:SP:CGL	1/2:5,5:-3,-2
chr10	6622218	td175439579	CGCGGGGACTGCGCGGGGACTGCGCGGGGACTGGCGGGGCTGGCGGGGCTGGCGGGGCTGGCGGGGCTGGCGGG	CGCGGGGACTGCGCGGGGACTGGCGGGGCTGGCGGGGCTGGCGGGGCTGGCGGG	.	PASS	RC=7.55;RPL=9;RAL=73;RCP=GCGGGGCTG;ALGNURL=http://orca.bu.edu/vntrview/index.php?db=VNTRPIPE_NA12878&ref=-175439579&isref=1&istab=1&ispng=1&rank=3	GT:SP:CGL	1/1:4:-2
chr10	6965823	td175439763	AATATACATATATTTTAAATATATATATAAATATTTTAAATATAAATATAAATATTTTAAATATAAATATTATATATATTTTAAA	AATATACATATATTTTAAATATATATATAAATATTTTAAATATATATATAAATATTTTAAATATAAATATAAATATTTTAAATATAAATATTATATATATTTTAAA	.	PASS	RC=3.88;RPL=21;RAL=84;RCP=ATATATAAATATTTTAAATAT;ALGNURL=http://orca.bu.edu/vntrview/index.php?db=VNTRPIPE_NA12878&ref=-175439763&isref=1&istab=1&ispng=1&rank=3	GT:SP:CGL	0/1:5,7:0,1
chr10	7409231	td175439950	TCAACTCCTGATGTCCTTTCAGCCTTCCTTTCTTACCCTCCAATTCCTGATGTCCTTTCAGCCTTCCTTTCTTACCCTCCAATTCCTGATGTCCTTTCAGCCTTCCTTTCTTACCCTCCAA	TCAACTCCTGATGTCCTTTCAGCCTTCCTTTCTTACCCTCCAATTCCTGATGTCCTTTCAGCCTTCCTTTCTTACCCTCCAA	.	PASS	RC=3.08;RPL=39;RAL=120;RCP=CAATTCCTGATGTCCTTTCAGCCTTCCTTTCTTACCCTC;ALGNURL=http://orca.bu.edu/vntrview/index.php?db=VNTRPIPE_NA12878&ref=-175439950&isref=1&istab=1&ispng=1&rank=3	GT:SP:CGL	0/1:8,8:0,-1
chr10	7505709	td175439987	CCCTTCCTTCCTACCTTCCTTCCTTCCTTCCTTCCTTCCTTCCTTCCTTC	CCCTTCCTTCCTACCTTCCTTCCTTCCTTCCTTCCTTCCTTCCTTCCTTCCTTCCTTCCTTC	.	PASS	RC=4.08;RPL=12;RAL=49;RCP=CCTTCCTTCCTT;ALGNURL=http://orca.bu.edu/vntrview/index.php?db=VNTRPIPE_NA12878&ref=-175439987&isref=1&istab=1&ispng=1&rank=3	GT:SP:CGL	0/1:10,6:0,1
chr10	7639465	td175440085	TCCCCTCTGTACCCCATAGACACCCATACACAGCATGGTCCCAAGTCACCTTGGAGTCACCCCCTCTGTACCCCAGAGACACCCGTACACAGCATGGTCCCAAGTCACCTTGGAGTCACCCCCTCTGTACCCCAGAGACACCCGTACACAGCATGGTCCCAAGTCACCTTGGAGTCAC	TCCCCTCTGTACCCCATAGACACCCATACACAGCATGGTCCCAAGTCACCTTGGAGTCACCCCCTCTGTACCCCAGAGACACCCGTACACAGCATGGTCCCAAGTCACCTTGGAGTCAC	.	PASS	RC=3.00;RPL=59;RAL=177;RCP=CCCCTCTGTACCCCAGAGACACCCGTACACAGCATGGTCCCAAGTCACCTTGGAGTCAC;ALGNURL=http://orca.bu.edu/vntrview/index.php?db=VNTRPIPE_NA12878&ref=-175440085&isref=1&istab=1&ispng=1&rank=3	GT:SP:CGL	1/1:13:-1
chr10	7708944	td175440121	GCCGCCCACCCCGCGGTCCCAGCCCGGACCCCGCCCACCCCACGGACCCAGCCCGGACCCCGCCCACCCCGCGGTCCCAGCCCGGACCCCGCCCACCCCACGGACCCAGCCCGGACCCCGCCCACCCCACGGACCCAGCCCGGACCCCGCCCACCCTGCGGTCCCCTCCTGGACTCCGCCCACCCCACGGACCCAGCCCGGACCCCGCCCACCCCACGGACCCAGCCCGGACCCCGCCCACCCCGCGTCCCAGCCCGGACCCCGCCCACCCCACGGACCCAGCCCGGACCCCGCCCACCCTGCGTCCCCTCCTGGACTCCGCCTACCCCGGTCCCAGCCCGGACCCCTTCCACCCCGCGGTCCC	GCCGCCCACCCCGCGGTCCCAGCCGGGGCCCCGCCCACCCCACGGACCCAGCCCGGACCCCGCCCACCCCGCGGTCCCAGCCCGGACCCCGCCCACCCCACGGACCCAGCCCGGACCCCGCCCACCCTGCGGTCCCCTCCTGGACTCCGCCTACCCCGGTCCCAGCCCGGACCCCTTCCACCCCGCGGTCCC	.	PASS	RC=12.66;RPL=29;RAL=363;RCP=CCGCCCACCCCACGGTCCCAGCCCGGACC;ALGNURL=http://orca.bu.edu/vntrview/index.php?db=VNTRPIPE_NA12878&ref=-175440121&isref=1&istab=1&ispng=1&rank=3	GT:SP:CGL	1/1:2:-6
chr10	8242487	td175440380	ATTATTTAATTTATATATATTTATATATATTATTTAATTTATATATATTTATATATATTTA	AATTTATATATATTTATATATATTATTTAATTTATATATATTTATATATATTTA	.	PASS	RC=6.30;RPL=10;RAL=60;RCP=TTATATATAT;ALGNURL=http://orca.bu.edu/vntrview/index.php?db=VNTRPIPE_NA12878&ref=-175440380&isref=1&istab=1&ispng=1&rank=3	GT:SP:CGL	0/1:18,2:0,-1
chr10	8604724	td175440604	GTGTATATATATGTATATATACATTATGTATATATATGTATATATACAGTATGTATATATATGTATATATACAGTATGTATATATATGTATATATACAGTATGTATATATATGTATATATACAGTATGTATATATGTATATATACAGTATGTATATATATGTGTAGATGTGTATATTATATATACATATGTATATGTACATTATATATTCATATATGTGTATATA	GTGTATATATATGTATATATACAGTATGTATATATATGTGTAGATGTGTATATTATATATACATATGTATATGTACATTATATATTCATATATGTGTATATA	.	PASS	RC=8.84;RPL=25;RAL=224;RCP=TGTATATATATGTATATATACAGTA;ALGNURL=http://orca.bu.edu/vntrview/index.php?db=VNTRPIPE_NA12878&ref=-175440604&isref=1&istab=1&ispng=1&rank=3	GT:SP:CGL	1/1:4:-5
chr10	9116756	td175440827	TATATTGCTATTATATATATCATATTATATACATATCATATTGCTATTACATATCATAGCTATACATATCATATTGCTATTACATATCATATTGCTATTACATATCATATTGCTATTATATATACATA	TATATTGCTATTATATATATCATATTATATACATATCATATTGCTATTACATATCATAGCTATACATATCATATTGCTATTACATATCATATTGCTATTATATATACATA	.	PASS	RC=7.14;RPL=18;RAL=127;RCP=ATATTGCTATTACATATC;ALGNURL=http://orca.bu.edu/vntrview/index.php?db=VNTRPIPE_NA12878&ref=-175440827&isref=1&istab=1&ispng=1&rank=3	GT:SP:CGL	1/1:12:-1
chr10	9546873	td175441020	GACACATATATATGTATACATATGCGTGTACACACACACATATATGTGTATATATGCGTATATACACACGCGTATATGTGTATATATGCGTATATACACACGCGTATATGTGTATATATGCGTATATACACACGAGTATATGTGTATATATG	GACACATATATATGTATACATATGCGTGTACACACACACATATATGTGTATATATGCGTATATACACACGCGTATATGTGTATATATGCGTATATACACACGCGTATATGTGTATATATGCGTATATACACACGCGTATATGTGTATATATGCGTATATACACACGAGTATATGTGTATATATG	.	PASS	RC=4.72;RPL=32;RAL=151;RCP=ACACGCGTATATGTGTATATATGCGTATATAC;ALGNURL=http://orca.bu.edu/vntrview/index.php?db=VNTRPIPE_NA12878&ref=-175441020&isref=1&istab=1&ispng=1&rank=3	GT:SP:CGL	0/1:4,2:0,1
chr10	10604744	td175441488	GAGCCTACCTCCCTGCCCTCCACAGCCTACCTCCCTGCCCTCCACAGCC	GAGCCTACCTCCCTGCCCTCCACAGCCTACCTCCCTGCCCTCCACAGCCTACCTCCCTGCCCTCCACAGCC	.	PASS	RC=2.18;RPL=22;RAL=48;RCP=AGCCTACCTCCCTGCCCTCCAC;ALGNURL=http://orca.bu.edu/vntrview/index.php?db=VNTRPIPE_NA12878&ref=-175441488&isref=1&istab=1&ispng=1&rank=3	GT:SP:CGL	0/1:6,4:0,1
chr10	11811790	td175441881	AATATATATATATATATATCTTAAATATATATATACACATATATCTTAAATATATGTATGTACATATATCTTAAATATATATATATACATATAT	ATCAGATATATATATATATATATATATATATATACATATATATCTTAAATATATATATACACATATATCTTAAATATATGTATATACATATATCTTAAATATATATATATACATAT	.	PASS	RC=3.72;RPL=25;RAL=93;RCP=ATATATATATACATATATCTTAAAT;ALGNURL=http://orca.bu.edu/vntrview/index.php?db=VNTRPIPE_NA12878&ref=-175441881&isref=1&istab=1&ispng=1&rank=3	GT:SP:CGL	1/1:6:1
chr10	11929732	td175441929	AAGGCAGCGTCCCCAGGGAGGAGGCAGCGCCCCCAGGGAGGAGGCAGC	AAGGCAGCGTCCCCAGGGAGGAGGCAGCGCCCCAAGGGAGGAGGCAGCGCCCCCAGGGAGGAGGCAGC	.	PASS	RC=2.35;RPL=20;RAL=47;RCP=AGGCAGCGCCCCCAGGGAGG;ALGNURL=http://orca.bu.edu/vntrview/index.php?db=VNTRPIPE_NA12878&ref=-175441929&isref=1&istab=1&ispng=1&rank=3	GT:SP:CGL	0/1:10,10:0,1
chr10	12936204	td175442427	CTCCCTCCTTCCCTCCTTTCCCTCCCTCCCTCCTTTCCTTCCTTCCTTCCTT	CTCCATCCTTCCCTCCTTTCCCTCCCTCCCTCCTTTCCTTCCTTCCTTCCTTCCTTCTCTCCCTCCCTCCCTTCCTTCC	.	PASS	RC=3.00;RPL=17;RAL=51;RCP=TCCCTCCTTCCCTCCTT;ALGNURL=http://orca.bu.edu/vntrview/index.php?db=VNTRPIPE_NA12878&ref=-175442427&isref=1&istab=1&ispng=1&rank=3	GT:SP:CGL	1/1:5:1
chr10	13570545	td175442685	GGCGGCGGCGGGGGCTGAGGAGGCGGCGGCAGCGGCGGCAGCGGCAGCGGCGGCAGCGGCAGCGGCGGCGCGG	GGCGGCGGCGGGGGCTGAGGAGGCGGCGGCAGCGGCGGCAGCGGCAGCGGCGGCG	.	PASS	RC=4.87;RPL=15;RAL=72;RCP=GCGGCGGCAGCGGCA;ALGNURL=http://orca.bu.edu/vntrview/index.php?db=VNTRPIPE_NA12878&ref=-175442685&isref=1&istab=1&ispng=1&rank=3	GT:SP:CGL	1/1:7:-1
chr10	16445782	td175444025	CGAACTTTACCATGAACTTTACCATGAACTTTACCATGAACTTTACCATGAACTTTACCATGAACTTTACC	CGAACTTTACCATGAACTTTACCATGAACTTTACCATGAACTTTACCATGAACTTTACCATGAACTTTACCATGAACTTTACCATGAACTTTACC,CGAACTTTACCATGAACTTTACCATGAACTTTACCATGAACTTTACCATGAACTTTACCATGAACTTTACCATGAACTTTACCATGAACTTTACCATGAACTTTACCATGAACTTTACCATGAACTTTACC	.	PASS	RC=5.83;RPL=12;RAL=70;RCP=GAACTTTACCAT;ALGNURL=http://orca.bu.edu/vntrview/index.php?db=VNTRPIPE_NA12878&ref=-175444025&isref=1&istab=1&ispng=1&rank=3	GT:SP:CGL	1/2:2,3:2,5
chr10	16687852	td175444129	AATATATACGTATATATACATATATGTGTATATACATATATGTATATACACATATATGTATATATATGTGTATATACACATATGTGTATATATATGTGTATATACATATATGTGTATATATATGTGTATATACATATATGTGTATATATATGTGTATATACATATATGTGTATATATATGTGTATATACATATATGTGTATATATAT	AATATATACGTATATATACATATATATGTATATACATATATGTATATACACATATATGTATATATATGTGTATATACATATATGTGTATATATATGTGTATATACATATATGTGTATATATATGTGTATATACATATATGTGTATATACATATATGTGTATATATATAT	.	PASS	RC=7.33;RPL=28;RAL=206;RCP=ATATATATGTGTATATACATATATGTGT;ALGNURL=http://orca.bu.edu/vntrview/index.php?db=VNTRPIPE_NA12878&ref=-175444129&isref=1&istab=1&ispng=1&rank=3	GT:SP:CGL	1/1:2:-1
chr10	17243443	td175444354	GCCGCCCCACAGTGTCCGCCCCACAGTGTCCGCCCC	GCCGCCCCACAGTGTCCGCCCCACAGTGTCCGCCCCACAGTGTCCGCCCC	.	PASS	RC=2.50;RPL=14;RAL=35;RCP=CCGCCCCACAGTGT;ALGNURL=http://orca.bu.edu/vntrview/index.php?db=VNTRPIPE_NA12878&ref=-175444354&isref=1&istab=1&ispng=1&rank=3	GT:SP:CGL	0/1:5,11:0,1
chr10	20527595	td175445885	TATATATATATGTATATATATATATATACACACATATATATGTGTATATATACACATATACATACATATATATATGTGTGTATATATATATATA	TATATATATATGTATATATATATATATACACACACATATATATGTATATATATATATATACACACATATATATGTGTATATATACACATATACATACATATATATATGTGTGTATATATATATA	.	PASS	RC=2.79;RPL=34;RAL=93;RCP=ATATATATGTGTATATATATATATATACATACAC;ALGNURL=http://orca.bu.edu/vntrview/index.php?db=VNTRPIPE_NA12878&ref=-175445885&isref=1&istab=1&ispng=1&rank=3	GT:SP:CGL	0/1:4,3:0,1
chr10	21408347	td175446205	GTAATATACTTAATATAACATATATAGTTATATTAATATACTGAATATAACATATATAGTTATATTAATATACTGAATATAACATATATAGTTATATTGAGTAATATACTGAATATAACATATATA	GTATAAAGCAAATATTTGTAATATACTGAATATAACATATATAGTTATATTCATATACTGAATATAACATATATAGTTATATTGAGTAATATACTGAATATAAC	.	PASS	RC=3.78;RPL=32;RAL=125;RCP=TAATATACTGAATATAACATATATAGTTATAT;ALGNURL=http://orca.bu.edu/vntrview/index.php?db=VNTRPIPE_NA12878&ref=-175446205&isref=1&istab=1&ispng=1&rank=3	GT:SP:CGL	0/1:8,8:0,-1
chr10	24722234	td175447646	TTTTTTTGTTTTTTGTTTTTTGTTTTTTGTTTTTTGTTT	TTTTTTTGTTTTTTGTTTTTTGTTTTTTGTTT	.	PASS	RC=5.43;RPL=7;RAL=38;RCP=TTTTTTG;ALGNURL=http://orca.bu.edu/vntrview/index.php?db=VNTRPIPE_NA12878&ref=-175447646&isref=1&istab=1&ispng=1&rank=3	GT:SP:CGL	1/1:24:-1
chr10	24813873	td175447686	GGGTGAGACACCTGGCCTGTAGGAAGGTGAGACACCTGGCCTGTAGGAAGGTGAGACACCTGGCCTGTAGGAAGGTGAGACA	GGGTGAGACACCTGGCCTGTAGGAAGGTGAGACACCTGGCCTGTAGGAAGGTGAGACACCTGGCCTGTAGGAAGGTGAGACACCTGGCCTGTAGGAAGGTGAGACA	.	PASS	RC=3.38;RPL=24;RAL=81;RCP=GGTGAGACACCTGGCCTGTAGGAA;ALGNURL=http://orca.bu.edu/vntrview/index.php?db=VNTRPIPE_NA12878&ref=-175447686&isref=1&istab=1&ispng=1&rank=3	GT:SP:CGL	0/1:3,5:0,1
chr10	25033578	td175447802	TACTATACATATACACACATACACACACTATATATATATATACACACACACTATATATATATACACAC	TACTATACATATACACACATACACACACTATATATATATATATACACACACACTATATATATATATACACACTATATATATACACACAC	.	PASS	RC=2.84;RPL=23;RAL=67;RCP=ACTATATATATATACACACACAC;ALGNURL=http://orca.bu.edu/vntrview/index.php?db=VNTRPIPE_NA12878&ref=-175447802&isref=1&istab=1&ispng=1&rank=3	GT:SP:CGL	0/1:8,10:0,1
chr10	26436160	td175448380	CAGATGATAAGGAGCTACCTTAAGATGATAAGGAGCTACCTTAAGATGATAAGGGGCTACCTTA	CAGATGATAAGGAGCTACCTTAAGATGATAAGGGGCTACCTTA	.	PASS	RC=3.00;RPL=21;RAL=63;RCP=AGATGATAAGGAGCTACCTTA;ALGNURL=http://orca.bu.edu/vntrview/index.php?db=VNTRPIPE_NA12878&ref=-175448380&isref=1&istab=1&ispng=1&rank=3	GT:SP:CGL	1/1:20:-1
chr10	27100650	td175448673	ACAAAGATTTGTATAAATTTGTATAAATTTATGCAAAGATTTGTATAAATTTGTATAAATTTATGCAAAGATTTGTATAAATTTATGCAAAGATTTGTATAAATTTGTATAAATTTATGCAAAGATTTGTATAAA	ACAAAGATTTGTATAAATTTGTATAAATTTATGCAAAGATTTGTATAAATTTATGCAAAGATTTGTATAAATTTGTATAAATTTATGCAAAGATTTGTATAAA	.	PASS	RC=4.50;RPL=32;RAL=134;RCP=CAAAGATTTGTATAAATTTGTATAAATTTATG;ALGNURL=http://orca.bu.edu/vntrview/index.php?db=VNTRPIPE_NA12878&ref=-175448673&isref=1&istab=1&ispng=1&rank=3	GT:SP:CGL	1/1:27:-1
chr10	34796468	td175452030	TAAAAAAACAAAAAAAAAAAAACAAAAAA	TAAAAAAACAAAAAAAAAAAACAAAAAAAAAAACAAAAAA	.	PASS	RC=2.00;RPL=14;RAL=28;RCP=AAAAAAACAAAAAA;ALGNURL=http://orca.bu.edu/vntrview/index.php?db=VNTRPIPE_NA12878&ref=-175452030&isref=1&istab=1&ispng=1&rank=3	GT:SP:CGL	0/1:5,2:0,1
chr10	38597164	td175453695	AATTTCAAGCCCAGCTTCCTCCAGATTTCAAGCCCAGCTTCCTCCAGATTTCAAGCCCAGCTTCCTCCTAGAT	AATTTCAAGCCCAGCTTCCTCCAGATTTCAAGCCCAGCTTCCTCCTAGAT	.	PASS	RC=3.08;RPL=23;RAL=72;RCP=ATTTCAAGCCCAGCTTCCTCCAG;ALGNURL=http://orca.bu.edu/vntrview/index.php?db=VNTRPIPE_NA12878&ref=-175453695&isref=1&istab=1&ispng=1&rank=3	GT:SP:CGL	0/1:17,2:0,-1
chr10	42383864	td175453968	AATCGAATGGAATCATCATCGAATGGACTCATCATCAAATCGAATC	AATCGAATGGAATCAACATCAAATGGAATCAA	.	SC	RC=2.81;RPL=16;RAL=45;RCP=ATCGAATGGAATCATC;ALGNURL=http://orca.bu.edu/vntrview/index.php?db=VNTRPIPE_NA12878&ref=-175453968&isref=1&istab=1&ispng=1&rank=3	GT:SP:CGL	0/1:25,212:0,-1
chr10	42392427	td175453991	AATTGAATCGAATGGAATCATTGAATGGAATCGAAT	AATTGAATCGAAAGGAATCATTGAATGGAATCGAAAGGAATCATTGAATGGAATCGAAT	.	PASS	RC=1.94;RPL=18;RAL=35;RCP=ATTGAATCGAATCGAATC;ALGNURL=http://orca.bu.edu/vntrview/index.php?db=VNTRPIPE_NA12878&ref=-175453991&isref=1&istab=1&ispng=1&rank=3	GT:SP:CGL	0/1:141,16:0,1
chr10	42598398	td175454049	CGAATGGAATCATCTAATGGAATGGAATCATCTAATGGATTGGAATGGAATAAT	CGGAATGGAATCGTCTAATGGAATGGAATGGAATAAT	.	PASS	RC=2.94;RPL=18;RAL=53;RCP=GAATGGAATCATCTAATG;ALGNURL=http://orca.bu.edu/vntrview/index.php?db=VNTRPIPE_NA12878&ref=-175454049&isref=1&istab=1&ispng=1&rank=3	GT:SP:CGL	0/1:23,2:0,-1
chr10	44899904	td175455177	CATATGTGTGTGTGTGTATATATGTGTGTGTATATATGTGTGTGTGTAATATAT	CATATGTGTGTGTGTGTATATATGTGTGTGTATATATGTGTGTGTATATATGTGTGTGTGTAATATAT	.	PASS	RC=3.24;RPL=16;RAL=53;RCP=ATATGTGTGTGTGTAT;ALGNURL=http://orca.bu.edu/vntrview/index.php?db=VNTRPIPE_NA12878&ref=-175455177&isref=1&istab=1&ispng=1&rank=3	GT:SP:CGL	0/1:5,2:0,1
chr10	47083150	td175456092	GAGAGAGAGAGAGAGAGAGAGAGAAAGAAAGAAAGAAAGAAAGAAAGAAAGAAAGAAAGAAAGAAAGAAAGAAAGAAAGAGAGAGAGAAAGA	GAGAGAGAGAGAGAGAGAGAAAGAAAGAAAGAAAGAAAGGAAAGAAAGAAAGAAAGAAAGAAAGAAAGAAAGAAAGAAAGAAAGAAAGAAAGAAAGAAAGAAAGAAAGAGAGAGAAAGA	.	PASS	RC=11.38;RPL=8;RAL=91;RCP=AGAAAGAA;ALGNURL=http://orca.bu.edu/vntrview/index.php?db=VNTRPIPE_NA12878&ref=-175456092&isref=1&istab=1&ispng=1&rank=3	GT:SP:CGL	1/1:3:3
chr10	47179652	td175456127	AAGTCCAGGGTGAGGGCTCAGAGCAGGCCGGCTGCCCCCGAGTCCAGGGTGAGGGTTCAGAGCAGAGCCGCTGCCCTCCCAGTCCAGGGTGAGGGCTCAGAGCAGGCCCACTGCCCTCCCAGTCCAGGGTGAGGGCTCAGGGCTGGC	AAGTCCAGGGTGAGGGCTCAGAGCAGGCCGGCTGCCCCCGAGTCCAGGGTGAGGGTTCAGAGCAGAGCCGCTGCCCTCCCAGTCCAGGGTGAGGGCTCAGGGCTGGC	.	SC	RC=3.69;RPL=39;RAL=146;RCP=AGTCCAGGGTGAGGGCTCAGAGCAGGCCGCTGCCCTCCC;ALGNURL=http://orca.bu.edu/vntrview/index.php?db=VNTRPIPE_NA12878&ref=-175456127&isref=1&istab=1&ispng=1&rank=3	GT:SP:CGL	0/1:8,6:0,-1
chr10	47567933	td175456252	GATATATTACATATATAATATATATTTATAATATATATAATTATATATATATTATATATA	GATATATTACATACATAATATAATATATAATATATATTATATTATATATA	.	PASS	RC=5.25;RPL=11;RAL=59;RCP=ATATATTATAT;ALGNURL=http://orca.bu.edu/vntrview/index.php?db=VNTRPIPE_NA12878&ref=-175456252&isref=1&istab=1&ispng=1&rank=3	GT:SP:CGL	0/1:14,2:0,-1
chr10	50173810	td175457138	CTTATATCTATATCAGTTAGATATAGATTATATCTGTATCAGTTAGATATAGATTATATCTATACCAGTTAGATATAGATTATATCTATATCAGTTAGATAAAGATTATATCTATATC	CTTATATCTATATCAGTTAGATATAGATTATATCTGTATCAGTTAGATATAGATTATATCTGTATCAGTTAGATATAGATTATATCTATACCAGTTAGATATAGATTATATCTATATCAGTTAGATAAAGATTATATCTATATC	.	PASS	RC=4.50;RPL=26;RAL=117;RCP=TTATATCTATATCAGTTAGATATAGA;ALGNURL=http://orca.bu.edu/vntrview/index.php?db=VNTRPIPE_NA12878&ref=-175457138&isref=1&istab=1&ispng=1&rank=3	GT:SP:CGL	1/1:6:1
chr10	52716779	td175458115	GCATGTGTGTGTATATATATACACACACACATACATGTGTGTGTATATATATACACACACACATACATGTGTGTATATATATACACACACATACATGTGTGTATACATATATACACACACACATACATGTGTGTATATATATATACACACACACATACATGTGTGTATATATATATACACACACACATACATGTGTGTATACATACACACACACACA	GCATGTGTGTGTATATATATACACACACACATACATGTGTGTATACATATATATACACACACATACATGTGTGTATATATATACACACACATACATGTGTGTATACATACACACACACACACA,GCATGTGTGTGTATATATATACACACACACATACATGTGTGTATACATATATATACACACATACATGTGTGTATATATATATACACACACACATACATGTGTGTATATATATATACACACACACATACATGTGTGTATACATACACACACACACACA	.	PASS	RC=6.94;RPL=32;RAL=216;RCP=CATGTGTGTGTATATATATACACACACACATA;ALGNURL=http://orca.bu.edu/vntrview/index.php?db=VNTRPIPE_NA12878&ref=-175458115&isref=1&istab=1&ispng=1&rank=3	GT:SP:CGL	1/2:4,4:-3,-2
chr10	53581433	td175458439	GTATTGACCTATATATATTGACCTTATATATT	GTATTGACCTATATATATTGACCTATATATTGACCTTATATATT	.	PASS	RC=2.29;RPL=14;RAL=31;RCP=TATTGACCTATATA;ALGNURL=http://orca.bu.edu/vntrview/index.php?db=VNTRPIPE_NA12878&ref=-175458439&isref=1&istab=1&ispng=1&rank=3	GT:SP:CGL	0/1:12,10:0,1
chr10	55511081	td175459089	GTGTGTATATATATACACACACTGTATATATATACACACACTGTATATATATATACATACACTGTATATATATATATATACACACTATATATATAGATACAC	GTGTGTATATATATACACACAATGTATATATATACACACACTGTATATATATATATACACACACTGTATATATATATATACACACACTGTATATATATATATACACACACTGTATATATATATATACACTATATATATATATACAC	.	PASS	RC=4.83;RPL=21;RAL=101;RCP=TGTATATATATATACACACAC;ALGNURL=http://orca.bu.edu/vntrview/index.php?db=VNTRPIPE_NA12878&ref=-175459089&isref=1&istab=1&ispng=1&rank=3	GT:SP:CGL	1/1:3:2
chr10	58407700	td175460340	ATATATATATACATATATATGTGTATATATATACATATATATGTGTATATATATACGTATATATGTGTATATATATACACATATATATGTATATATATACGTATATACGTATATATATACATATATGTGTATATATATACGTGTATAT	ATATATATATACATATATACGTGTATATATATACATATATATGTGTATATATATACATATATATGTGTATATATATACGTATATATGTATATATAT,ATATATATATACATATATATACGTATATATATACATATATATGTGTATATATATACGTATATATATGTATATATATACACATATATGTATATATATACATATACATATATGTGTATATATATACGTGTATATAT	.	PASS	RC=6.86;RPL=22;RAL=147;RCP=TATATATATACATATATATGTG;ALGNURL=http://orca.bu.edu/vntrview/index.php?db=VNTRPIPE_NA12878&ref=-175460340&isref=1&istab=1&ispng=1&rank=3	GT:SP:CGL	1/2:2,3:-2,-1
chr10	58978047	td175460571	AGAGGAAGAAGGAGGAGGAGGAGGAGGAGGAAGAGGAGGAGGAAG	AGAGGAAGAAGGAGGAGGAGGAGGAGGAGGAAGAGGAGGAGGAAGAGGAGGAGGA	.	PASS	RC=3.54;RPL=12;RAL=44;RCP=GAGGAAGAGGAG;ALGNURL=http://orca.bu.edu/vntrview/index.php?db=VNTRPIPE_NA12878&ref=-175460571&isref=1&istab=1&ispng=1&rank=3	GT:SP:CGL	1/1:20:1
chr10	59371876	td175460727	AATGGATGGGTGGATGGATGGATAGATAGATGATAGATACATAGATAGATAGATAGATAGATAGATAGATAGATAGATAGATGATAGATAGATAGAT	AATGGATGGGTTGATGGATGGATAGATAGATGATAGATACATAGATAGATAGATAGATAGATAGATAGATGATAGATAGATAGAT	.	PASS	RC=8.17;RPL=12;RAL=96;RCP=ATAGATAGATAG;ALGNURL=http://orca.bu.edu/vntrview/index.php?db=VNTRPIPE_NA12878&ref=-175460727&isref=1&istab=1&ispng=1&rank=3	GT:SP:CGL	0/1:11,3:0,-1
chr10	66189935	td175463058	ATATATGTGTGTACACATATATGTGTATATGTGTGTACACATATATGTGTATATGTGTGTACACATATATGTGTATATGTGTGTACACATATATGTGTATATGTGTGTACACATATATGTGTATATGTGTGTACACATATATGTGTATATGTGTGTACACATATATGTGTATATGTGTGTACACATATATGTGTATATGTGTGT	ATATATGTGTGTACACATATATGTGTATATGTGTGTACACATATATGTGTATATGTGTGTACACATATATGTGTATATGTGTGTACACATATATGTGTATATGTGTGTACACATATATGTGTATATGTGTGTACACATATATGTGTATATGTGTGTACACATATATGTGTATATGTGTGT	.	PASS	RC=8.46;RPL=24;RAL=203;RCP=TATATGTGTGTACACATATATGTG;ALGNURL=http://orca.bu.edu/vntrview/index.php?db=VNTRPIPE_NA12878&ref=-175463058&isref=1&istab=1&ispng=1&rank=3	GT:SP:CGL	1/1:4:-1
chr10	66811364	td175463254	TCTCTCCCTCTCCCTCTCTCCCTCTCCCTCTCTCCCTCTCTCCCTCTCCCTCTCTCCCTCTCCCTCTCTCCCTCTCCCTCTCTTCCTCTCCCTCTCTTCCTCTCCCTCTCTCCCTCTCCCTCTCCCTCTCTCCCTCTCCCTCTCCCTCTCT	TCTCTCCCTCTCTCCCTCTCTCTCTCTCCCTTTCCCTCTCTCCCTCTCCCTCTCTTCCTCTCCCTCTCTCCCTCTCCCTCTCCCTCTCTCCCTCTCCCTCTCCCTCTCT	.	PASS	RC=10.86;RPL=14;RAL=150;RCP=CTCTCCCTCTCTCC;ALGNURL=http://orca.bu.edu/vntrview/index.php?db=VNTRPIPE_NA12878&ref=-175463254&isref=1&istab=1&ispng=1&rank=3	GT:SP:CGL	1/1:4:-3
chr10	67907519	td175463696	TTATGTTTAGTATAGTATGTATAGTATGTATGTATAGTATGTATGTATAGTATGCTATGT	TTATGTTTAGTATAGTATGTATAGTATGTATGTATAGTATGTATAGTATGTATGTATAGTATGTTATGT	.	PASS	RC=4.40;RPL=13;RAL=59;RCP=TATGTATAGTATG;ALGNURL=http://orca.bu.edu/vntrview/index.php?db=VNTRPIPE_NA12878&ref=-175463696&isref=1&istab=1&ispng=1&rank=3	GT:SP:CGL	1/1:10:1
chr10	68300393	td175463863	CCTTCCCTTCCTCTTTCTCTTCCTTTCTCCCTTTCTTCCTTTCTTCCTTTCTTCCTTTCT	CCTTCCCTTCCTCTTTCTCTTCCTTTCTCCCTTTCTTCCTTTCTTCCTTTCT	.	PASS	RC=7.22;RPL=8;RAL=59;RCP=CTTCCTTT;ALGNURL=http://orca.bu.edu/vntrview/index.php?db=VNTRPIPE_NA12878&ref=-175463863&isref=1&istab=1&ispng=1&rank=3	GT:SP:CGL	0/1:9,12:0,-1
chr10	68448855	td175463922	TATCCATGAATCAATGAATCAATGAATCAATGAATCCATTAATCA	TATCCATGAATCAATGAATCAATGAATCCATTAATCA	.	PASS	RC=5.50;RPL=8;RAL=44;RCP=ATCAATGA;ALGNURL=http://orca.bu.edu/vntrview/index.php?db=VNTRPIPE_NA12878&ref=-175463922&isref=1&istab=1&ispng=1&rank=3	GT:SP:CGL	1/1:14:-1
chr10	70065877	td175464544	AAATATTTAACTATTCTATTAATATTTATCTATTTAACTATTAATATTTAACTATTCCATTAATATTTAACTATTCCATTAATAT	ATCTATTTAACTATTCTATTAATATTTAACTATTCCATTAATATTTAACTATTCCATTAATA	.	PASS	RC=4.23;RPL=19;RAL=84;RCP=AATATTTAACTATTCCATT;ALGNURL=http://orca.bu.edu/vntrview/index.php?db=VNTRPIPE_NA12878&ref=-175464544&isref=1&istab=1&ispng=1&rank=3	GT:SP:CGL	0/1:17,2:0,-1
chr10	70119303	td175464580	TATATATAAAAATATATATAGTAGTACTACTATATATAAATATACATAGTAGTAGTGCTACTATATATATATAAAAATATACATAGTAGTAGTGCTACTATATATATAAAAATATATATAGTAGTAGT	TACTATATATAAATATACATAGTAGTAGTGCTACTATATATATATAAAAATATACATAGTAGTAGTGCTACTATATATATAAAAATATATATAGTAGTAG	.	PASS	RC=3.73;RPL=35;RAL=127;RCP=ATATATAAAAATATACATAGTAGTAGTGCTACTAT;ALGNURL=http://orca.bu.edu/vntrview/index.php?db=VNTRPIPE_NA12878&ref=-175464580&isref=1&istab=1&ispng=1&rank=3	GT:SP:CGL	0/1:15,2:0,-1
chr10	71615534	td175465308	GGGGAGGGATGCAAGAGGGAGGGATGCAAG	GGGGAGGGATGCAAGAGGGAGGGATGCAAGAGGGAGGGATGCAAG	.	PASS	RC=1.93;RPL=15;RAL=29;RCP=GGGAGGGATGCAAGA;ALGNURL=http://orca.bu.edu/vntrview/index.php?db=VNTRPIPE_NA12878&ref=-175465308&isref=1&istab=1&ispng=1&rank=3	GT:SP:CGL	0/1:13,10:0,1
chr10	71649037	td175465316	TGGAGCACAGGGGACAGGGAGGAGCACGGGGGGCAGGGAGGAGCACAGGGGGCAGGGAGGAGCA	TGGAGCACAGGGGACAGGGAGGAGCACGGGGGGCAGGGAGGAGCA	.	PASS	RC=3.32;RPL=19;RAL=63;RCP=GGAGCACAGGGGGCAGGGA;ALGNURL=http://orca.bu.edu/vntrview/index.php?db=VNTRPIPE_NA12878&ref=-175465316&isref=1&istab=1&ispng=1&rank=3	GT:SP:CGL	0/1:3,7:0,-1
chr10	72444596	td175465697	GCCTGGGTCCTGGGTCCTGGGTCCTGGGTCCTGGGT	GCCTGGGTCCTGGGTCCTGGGTCCTGGGT	.	PASS	RC=5.00;RPL=7;RAL=35;RCP=CCTGGGT;ALGNURL=http://orca.bu.edu/vntrview/index.php?db=VNTRPIPE_NA12878&ref=-175465697&isref=1&istab=1&ispng=1&rank=3	GT:SP:CGL	0/1:7,6:0,-1
chr10	73638323	td175466137	AGGGGACCTGGGGGGTGGGGCCCGGGGACCTGGGGGGTGGGGCCCGGGGACATGGGGGGTGGGGCCCG	AGGGGACCTGGGGGGTGGGGCCCGGGGACATGGGGGGTGGGGCCCG	.	PASS	RC=3.05;RPL=22;RAL=67;RCP=GGGGACCTGGGGGGTGGGGCCC;ALGNURL=http://orca.bu.edu/vntrview/index.php?db=VNTRPIPE_NA12878&ref=-175466137&isref=1&istab=1&ispng=1&rank=3	GT:SP:CGL	1/1:10:-1
chr10	73723922	td175466195	GCTCCCCTCTCTCCCCTCTCTCCCCTCCTCTCCTCTC	GCTCCCCTCTCTCCCCTCTCTCCCCTCTCTCCCCTCCTCTCCTCTC	.	PASS	RC=4.11;RPL=9;RAL=36;RCP=CTCCCCTCT;ALGNURL=http://orca.bu.edu/vntrview/index.php?db=VNTRPIPE_NA12878&ref=-175466195&isref=1&istab=1&ispng=1&rank=3	GT:SP:CGL	0/1:6,4:0,1
chr10	75532848	td175467015	GCCAGGACTCCAGGTGTCCAGGACTCCAGGTGTCCAGGACTCCAGGTGTCCAGGCCTCCAGG	GCCAGGACTCCAGGTGTCCAGGACTCCAGGTGTCCAGGCCTCCAGG	.	PASS	RC=3.81;RPL=16;RAL=61;RCP=CCAGGACTCCAGGTGT;ALGNURL=http://orca.bu.edu/vntrview/index.php?db=VNTRPIPE_NA12878&ref=-175467015&isref=1&istab=1&ispng=1&rank=3	GT:SP:CGL	1/1:8:-1
chr10	76060017	td175467251	TTTCCTTCCTTCCTTCCTTCCTTCCTTCCTTCCTTCCTTCCTTCCTTCCTTCTTTCCTTCCTTCCTTCCTTCCTTCCTTCCTTCCTTCCTTCCTTCCTTCCTTTCTTTCTTTCTTC	TTTCTTTCCTTCCTTCCTTCCTTCCTTCCTTCCTTCCTTCCTTCCTTCCTTCCTTCCTTCCTTCCTTCCTTTCTTTCTTC,TTTCTTTCCTTCCTTCCTTCCTTCCTTCCTTCCTTCCTTCCTTCCTTCCTTCCTTCCTTCCTTCCTTCCTTCCTTCCTTTCTTTCTTC	.	PASS	RC=14.38;RPL=8;RAL=115;RCP=TTCCTTCC;ALGNURL=http://orca.bu.edu/vntrview/index.php?db=VNTRPIPE_NA12878&ref=-175467251&isref=1&istab=1&ispng=1&rank=3	GT:SP:CGL	1/2:5,3:-4,-3
chr10	80228276	td175468778	CCCTCACCTCCCGGGCAGGGCGGCTGGCCGGGCGGGGGCCTGACCCCCCCCACCTCCCTCCCGGACGGGGCGGCTGGCCAGGCGGGGCGGCTGACCCCCCCACCTCCCTCCCGGACGGGGCGGCTGGCCGGGC	CCGGACAGAGGCGCACCTCACCTCCCGGACGGGGCGGCTGGCCGGGCGGGGGCTGACCCCCACACCTCCCTCCTGGACCGGGCGGCTGGCCGGGCGGGGGACTGACCCCCCCACCTCCCTCCCGGATGGGGTGGCTGGCTGGGCGGGGGACTGACCCCCCCACCTCCCTCCCGGACAGGGCGGCTGG	.	SC	RC=2.62;RPL=51;RAL=132;RCP=CCTCCCTCCCGGACGGGGCGGCTGGCCGGGCGGGGCGCCTGACCCCCCCCA;ALGNURL=http://orca.bu.edu/vntrview/index.php?db=VNTRPIPE_NA12878&ref=-175468778&isref=1&istab=1&ispng=1&rank=3	GT:SP:CGL	0/1:54,6:0,1
chr10	81181168	td175469104	TCCTCCCTCTTCTCCCTCTCCCTTCCCCCTCCCTCCCTTCCTCCCTCCCTCCCTTC	TCCTCCCTCTTCTCCCTCTCCCTTCCCCCTCCCTCCCTTCCTCCCTCCCTCCCTTCCTCCCTCCCTCCCTTC	.	PASS	RC=3.59;RPL=16;RAL=55;RCP=CCTCCCTTCCTCCCTC;ALGNURL=http://orca.bu.edu/vntrview/index.php?db=VNTRPIPE_NA12878&ref=-175469104&isref=1&istab=1&ispng=1&rank=3	GT:SP:CGL	0/1:10,9:0,1
chr10	84228109	td175470297	TGGAAGTGTCAGACCTTTAGAGGAAGTGTCAGACCTTCAGAGG	TGGAAGTGTCAGACCTTTAGAGGAAGTGTCAGACCTTTAGAGGAAGTGTCAGACCTTCAGAGG	.	PASS	RC=2.10;RPL=20;RAL=42;RCP=GGAAGTGTCAGACCTTCAGA;ALGNURL=http://orca.bu.edu/vntrview/index.php?db=VNTRPIPE_NA12878&ref=-175470297&isref=1&istab=1&ispng=1&rank=3	GT:SP:CGL	1/1:19:1
chr10	85225079	td175470668	TTATATATGTATATACACACATTATATTGTATATATATATGTATATACACACATTATATTGTATATATATA	TACACACACACACACACACACACACCCATATTATTATATATGTATATACATACATTATATTGTATATATATGTATATACACACATTATATTATATATATGTATATACACACATTAT	.	PASS	RC=2.19;RPL=32;RAL=70;RCP=TATATATGTATATACACACATTATATTGTATA;ALGNURL=http://orca.bu.edu/vntrview/index.php?db=VNTRPIPE_NA12878&ref=-175470668&isref=1&istab=1&ispng=1&rank=3	GT:SP:CGL	1/1:5:1
chr10	88005151	td175471646	GCTCCTACTACCATTCGCTTTACTCCATTCCTCTTCTACCATTCGCTTTACTCCATTCCTCCTCTACCATTCGCTTTACTCCATTCCTCCTCTACCATTTGCTTTACTCCATTCCTCCTCTACCATTTGCTTTACTCCATTCCTCCTCTACCATTCGCTTTACTCCATTCCTCCTCTACTATTCGCTTTACTCCATTCCT	GCTCCTACTACCATTCGCTTTACTCCATTCCTCTTCTACCATTCGCTTTACTCCATTCCTCCTCTACCATTCGCTTTACTCCATTCCTCCTCTACCATTTGCTTTACTCCATTCCTCCTCTACCATTCGCTTTACTCCATTCCTCCTCTACTATTCGCTTTACTCCATTCCT	.	PASS	RC=7.07;RPL=28;RAL=199;RCP=CTCCTCTACCATTCGCTTTACTCCATTC;ALGNURL=http://orca.bu.edu/vntrview/index.php?db=VNTRPIPE_NA12878&ref=-175471646&isref=1&istab=1&ispng=1&rank=3	GT:SP:CGL	1/1:3:-1
chr10	89893776	td175472449	TATTTACATATTCATTCACATATTCATTCACATATTCATTCA	TATTTACATATTCATTCACATATTCATTCA	.	PASS	RC=3.42;RPL=12;RAL=41;RCP=ATTCACATATTC;ALGNURL=http://orca.bu.edu/vntrview/index.php?db=VNTRPIPE_NA12878&ref=-175472449&isref=1&istab=1&ispng=1&rank=3	GT:SP:CGL	0/1:19,13:0,-1
chr10	94826066	td175474438	GGCCAGCCTCCTGCCTCCTGCCGCCTGCCGCCTGCCGCCTGCCGCCTGCCGC	GGCCAGCCTCCTGCCTCCTGCCGCCTGCCGCCTGCCGCCTGCCGC	.	PASS	RC=7.29;RPL=7;RAL=51;RCP=GCCTGCC;ALGNURL=http://orca.bu.edu/vntrview/index.php?db=VNTRPIPE_NA12878&ref=-175474438&isref=1&istab=1&ispng=1&rank=3	GT:SP:CGL	0/1:7,11:0,-1
chr10	94968900	td175474506	ATCACTGCTTATGATCTCATTGCTTATGATCTGTTTATGATCTCACTGCTTATGATCTCACTGTTTATGACCTCACTGCTTATGATCTCACTGCTTATGATCTGTTTATGATCTCACTGCTTATGATCTCACTGCTTATGATCTCACTGCTTATGATCTGTTTATGATCTTACTGCTTATGATCTCACTGCTTATGATCTCACTACTTATGATCTTTCTTACTGCTTATAATCTTACTGCTTATGATCT	ATCACTGCTTATGATCTCATTGCTTATGATCTGTTTATGATCTCACTGCTTATGATCTCACTGTTTATGACCTCACTGCTTATGATCTCACTGCTTATGATCTGTTTATGATCTCACTGCTTATGATCTCACTGCTTATGATCTCACTGCTTATGATCT	.	PASS	RC=3.42;RPL=71;RAL=248;RCP=TCACTGCTTATGATCTCACTGCTTATGATCTGTTTATGATCTCACTGCTTATGATCTCACTGCTTATGACC;ALGNURL=http://orca.bu.edu/vntrview/index.php?db=VNTRPIPE_NA12878&ref=-175474506&isref=1&istab=1&ispng=1&rank=3	GT:SP:CGL	1/1:4:-1
chr10	95901232	td175474866	AGAAGGAGAAGGGAAGGTGAAGGGAAGGCGAAGGGAAGGTGAAGGGAAGGCTAAGGGAAGGTGAAGGGAAGGCTAAGGGAAGGTGAAGGGAAGGCTAAGGGAAGGTGAAGGGAAGGCTAAGGGAAGGCAAAGGGAAGGAGAAAGGAAGGCAGAAGG	AGAAGGAGAAGGGAAGGTGAAGGGAAGGCGAAGGGAAGGTGAAGGGAAGGCTAAGGGAAGGTGAAGGGAAGGCTAAGGGAAGGTGAAGGGAAGGCTAAGGGAAGGCAAAGGGAAGGAGAAAGGAAGGGAGGAAGGGA	.	PASS	RC=14.00;RPL=11;RAL=155;RCP=GAAGGCGAAGG;ALGNURL=http://orca.bu.edu/vntrview/index.php?db=VNTRPIPE_NA12878&ref=-175474866&isref=1&istab=1&ispng=1&rank=3	GT:SP:CGL	1/1:3:-2
chr10	97421760	td175475367	CTAGGCCACACTGATTGTTTGCTTTTCTGAACAAATGTAGGCCACACTGATTGTTTGCTTTTCTGAACAAATGTAG	CTAGGCCACACTGATTGTTTGCTTTTCTGAACAAATGTAGGCCACACTGATTGTTTGCTTTTCTGAACAAATGTAGGCCACACTGATTGTTTGCTTTTCTGAACAAATGTAG	.	PASS	RC=2.08;RPL=36;RAL=75;RCP=TAGGCCACACTGATTGTTTGCTTTTCTGAACAAATG;ALGNURL=http://orca.bu.edu/vntrview/index.php?db=VNTRPIPE_NA12878&ref=-175475367&isref=1&istab=1&ispng=1&rank=3	GT:SP:CGL	0/1:6,5:0,1
chr10	98512118	td175475746	GGAAGGAGAAAGAAAGAAAGAGAAAGAAAGAAAGAGAAAGAAAGAAAGGGAAA	GGAAGGAGAAAGAAAGAAAGAGAAAGAAAGAAAGGGAAA	.	PASS	RC=3.71;RPL=14;RAL=52;RCP=GAAAGAGAAAGAAA;ALGNURL=http://orca.bu.edu/vntrview/index.php?db=VNTRPIPE_NA12878&ref=-175475746&isref=1&istab=1&ispng=1&rank=3	GT:SP:CGL	0/1:9,7:0,-1
chr10	98542347	td175475763	TTTGAGTAAATATCTTACTCAAAATATTGAGTAAATATCTTACTCAAAATATTGAGTAAATATCTTACTCAAAATATTGAGTAAATATCTTACTCAAAATATTGAGTAAATATCTTACTCAAAATATTGAGTAAATATCTTACTCAAAATATTGAGTAAATATTTTA	TTTGAGTAAATATCTTACTCAAAATATTGAGTAAATATCTTACTCAAAATATTGAGTAAATATCTTACTCAAAATATTGAGTAAATATCTTACTCAAAATATTGAGTAAATATTTTA	.	PASS	RC=6.64;RPL=25;RAL=166;RCP=TTGAGTAAATATCTTACTCAAAATA;ALGNURL=http://orca.bu.edu/vntrview/index.php?db=VNTRPIPE_NA12878&ref=-175475763&isref=1&istab=1&ispng=1&rank=3	GT:SP:CGL	1/1:7:-2
chr10	99185665	td175476106	ACCCGCCGCCCGCCGCCCGCCGCCCTCCGCCCTCCGCCCTCCGCCCTCCGCCCTCCGCCCTCCGCCCTCCGCCCTCCGCCCTCCGCCCTCCGCCCTCCGCCCTCCGC	ACCCGCCGCCCGCCGCCCGCCGCCCGCCGCCCTCCGCCCTCCGCCCTCCGCCCTCCGCCCTCCGCCCTCCGCCCTCCGCCCTCCGCCCTCCGCCCTCCGCCCTCCGCCCTCCGC	.	PASS	RC=15.14;RPL=7;RAL=106;RCP=CCCTCCG;ALGNURL=http://orca.bu.edu/vntrview/index.php?db=VNTRPIPE_NA12878&ref=-175476106&isref=1&istab=1&ispng=1&rank=3	GT:SP:CGL	1/1:2:1
chr10	99600754	td175476292	GCCCTCTCCCCTTTCCACGGTCTCCCCTCTCCCTCTCTTTCCACGGTCTCCCTCTC	GG	.	SC	RC=2.35;RPL=24;RAL=55;RCP=CCCTCTCCTCTCTTTCCACGGTCT;ALGNURL=http://orca.bu.edu/vntrview/index.php?db=VNTRPIPE_NA12878&ref=-175476292&isref=1&istab=1&ispng=1&rank=3	GT:SP:CGL	0/1:12,2:0,1
chr10	103795839	td175478002	TCCGCCCGGCAGCCACCCCGTCTGGGAGGGAGGTGGGGGGCAGCCCCCGCCCGGCCAGCCGCCCCATCCGGGAGGGAGGTGGGGGGTCAGCCCCCGCCCGGCCAGCCGCCCCGTCCGGGAGGGAAGTGGGGGGTCAGCCCCCGCCCGGCCAGCCGCCCCGTCCGGGAGGGAGATGGGGGGGCACATCCGCCCGGCCGCCGCCCCGTCCAGGAGG	TCCGCCCGGCAGCCGCCCCGTCAGGGAGGGAGGTGGGGGGTCAGCCCCCGCCAGGCCAGCCGCCCCGTCCAGGAGAGAGGTGGGGGGTCAGCCCCCGCCCAGCCAGCCGCCCCATCCGGGAGGTGAGG	.	SC	RC=4.62;RPL=47;RAL=213;RCP=CCGCCCGGCCAGCCGCCCCGTCCGGGAGGGAGGTGGGGGGTCAGCCC;ALGNURL=http://orca.bu.edu/vntrview/index.php?db=VNTRPIPE_NA12878&ref=-175478002&isref=1&istab=1&ispng=1&rank=3	GT:SP:CGL	1/1:2:-2
chr10	104613385	td175478444	ATATATGTATATATATATGTGTATATATATGTATATATATGTATATATGTGTATATATGTGTATATATATGTGTATATATATATATGTGTATATATAT	ATATATGTATATATATATGTGTATATATATGTATATATATGTATATATGTGTATATATATGTGTATATATATATATGTGTATATATAT	.	PASS	RC=9.90;RPL=10;RAL=97;RCP=TATATATATG;ALGNURL=http://orca.bu.edu/vntrview/index.php?db=VNTRPIPE_NA12878&ref=-175478444&isref=1&istab=1&ispng=1&rank=3	GT:SP:CGL	0/1:7,8:0,-1
chr10	105367243	td175478846	GAGCCCCTCTGCCCGGCCAGCCGCCCCGTCCGGGAGGGAGGTGGGGGGGTCAGCCCCCTGCCCGGCCAGCCGCCCCGTCCGGGAGGTGAGGGG	GGAGCCCCTCTGCCCGGCCAGCCGCCCCGTCCGGGAGGGAGGTGGGGGGGTCGGCCCCCCGCCCGGCCAGCCGCCCCGTCCGGGAGGGAGGTGGGGGGGGGTCGGCCCCCCTGCCCGGCCAGCCGCCCCGTCCGGGAGGTGAGGT	.	SC	RC=1.84;RPL=51;RAL=92;RCP=AGCCCCTCTGCCCGGCCAGCCGCCCCGTCCGGGAGGTGAGGGGGGGGGGTC;ALGNURL=http://orca.bu.edu/vntrview/index.php?db=VNTRPIPE_NA12878&ref=-175478846&isref=1&istab=1&ispng=1&rank=3	GT:SP:CGL	0/1:71,24:0,1
chr10	108001130	td175479801	TATATACACACACACACACACACACACACACATACACATACATACGCACACATACA	TACACACACACACACACACACATATACACATACATACGCACACATACA	.	PASS	RC=5.50;RPL=10;RAL=55;RCP=ATACACACAC;ALGNURL=http://orca.bu.edu/vntrview/index.php?db=VNTRPIPE_NA12878&ref=-175479801&isref=1&istab=1&ispng=1&rank=3	GT:SP:CGL	0/1:5,7:0,-1
chr10	112331528	td175481322	ATTTAAATAAAAATGGGTTCATTTTTAAATAAAAATGGGTTCATTTTTAAATAAAAAATGGGTTCAT	AATATATACTTAAATAAAAATGGGTTCATTTTTAAATAAAAAATGGGT	.	PASS	RC=2.96;RPL=22;RAL=66;RCP=TTTAAATAAAAATGGGTTCATT;ALGNURL=http://orca.bu.edu/vntrview/index.php?db=VNTRPIPE_NA12878&ref=-175481322&isref=1&istab=1&ispng=1&rank=3	GT:SP:CGL	1/1:33:-1
chr10	112507510	td175481372	AAAAGAGAAAACTTTTTAGAAAGTTTTCTTTCTGAAAGAGAAAGCCTTTTAGAAAGTTTTCTTTCTGAAAGAGAAAACTTTTTAGAAAGTTTTCTTTCTGCAAGAGAAAGCCTTTTAGAAAGTTTTCTTTCTGAAAGAGAAAACTTTTTAGAAAGTTTTCTTTCTGAAAGAGAAAACTTTTT	AAAAGAGAAAACTTTTTAGAAAGTTTTCTTTCTGAAAGAGAAAGCCTTTTAGAAAGTTTTCTTTCTGAAAGAGAAAACTTTTTAGAAAGTTTTCTTTCTGAAAGAGAAAGCCTTTTAGAAAGTTTTCTTTCTGAAAGAGAAAACTTTTT	.	PASS	RC=5.48;RPL=33;RAL=181;RCP=AAAGAGAAAACTTTTTAGAAAGTTTTCTTTCTG;ALGNURL=http://orca.bu.edu/vntrview/index.php?db=VNTRPIPE_NA12878&ref=-175481372&isref=1&istab=1&ispng=1&rank=3	GT:SP:CGL	0/1:3,3:0,-1
chr10	114118683	td175481894	ATATAGATATATTATGTATATTTCTATATATATTATATATATATTTCTATATATTATTATATATATATTTCTATATATATATATAT	ATATAGATATATTATGTATATTTCTATATATTATATATATATTTCTATATATTATTATATATATTTCTATATATTATTATATATATATTTCTATATATATATATATATT	.	PASS	RC=3.71;RPL=23;RAL=85;RCP=TATATATATTATATATATATTTC;ALGNURL=http://orca.bu.edu/vntrview/index.php?db=VNTRPIPE_NA12878&ref=-175481894&isref=1&istab=1&ispng=1&rank=3	GT:SP:CGL	1/1:4:1
chr10	114136717	td175481906	AAGACCCTCAGGGAGTAAGCACTGGAAAGGGACTCTACCACTGGAGACCCTCAGGGAATAAGCACTGGAAAGGGACTCTACCACCGGAGACCCTCAGGGAATAAGCACTGGAAAGGGACTCTACCACCGGAGACCCTCAGGGAATAAGCACTGGAAAGGGACTCTACCACCGG	AAGACCCCCAGGGAGTAAGCACTGGAAAGGGACTCTACCACCGGAGACCCTCAGGGAATAAGCACTGGAAAGGGACTCTACCACCGGAGACCCTCAGGGAATAAGCACTGGAAAGGGACTCTACCACCGG	.	PASS	RC=4.00;RPL=43;RAL=172;RCP=AGACCCTCAGGGAATAAGCACTGGAAAGGGACTCTACCACCGG;ALGNURL=http://orca.bu.edu/vntrview/index.php?db=VNTRPIPE_NA12878&ref=-175481906&isref=1&istab=1&ispng=1&rank=3	GT:SP:CGL	1/1:5:-1
chr10	114246404	td175481950	CAGAATATACAGTTGTATATTCTTAAGAATATACAACTTATATTTAGAATATACAACTGTATATTCTAAAGAATATACAATGTA	CAGAATATACAGTTGTATATTCTTAAGAATATACAGTTGTATATTCTTAAGAATATACAACTTATATTTAGAATATACAACTGTATATTCTAAAGAATATACAATGTA	.	PASS	RC=3.67;RPL=24;RAL=83;RCP=AGAATATACAACTGTATATTCTTA;ALGNURL=http://orca.bu.edu/vntrview/index.php?db=VNTRPIPE_NA12878&ref=-175481950&isref=1&istab=1&ispng=1&rank=3	GT:SP:CGL	1/1:13:1
chr10	116076901	td175482630	CGATTTTACTAAGAAGCACGTTTGATTTTACTAAGAAGCACATTTGA	CGATTTTACTAAGAAGCACATTTGATTTTACTAAGAAGCACGTTTGATTTTACTAAGAAGCACATTTGA	.	PASS	RC=2.09;RPL=22;RAL=46;RCP=GATTTTACTAAGAAGCACATTT;ALGNURL=http://orca.bu.edu/vntrview/index.php?db=VNTRPIPE_NA12878&ref=-175482630&isref=1&istab=1&ispng=1&rank=3	GT:SP:CGL	1/1:12:1
chr10	117907534	td175483266	CGCATGCATGTGTGCATGTGCGTGTGTGCATGCATGTGTGCATGCGTGTGTGCATGTGTGTGTGTGCATGCGTGTGTGCATGCATGGGTGTGTGTGCATGTGTG	CGCATGCATGTGTGCATGTGCGTGTGTGCATGCATGTGTGCATGTGCGTGTGTGCATGCATGTGTGCATGCGTGTGTGCATGCGTGTGTGCATGTGTGTGTGTGCATGCGTGTGTGCATGCATGGGTGTGTGTGCATGTGTG	.	PASS	RC=2.71;RPL=38;RAL=103;RCP=GCATGCATGTGTGCATGTGCGTGTGTGCATGCATGTGT;ALGNURL=http://orca.bu.edu/vntrview/index.php?db=VNTRPIPE_NA12878&ref=-175483266&isref=1&istab=1&ispng=1&rank=3	GT:SP:CGL	0/1:3,2:0,1
chr10	118705996	td175483585	TTTTATATATAAATATATAAAATGATTTATATATAAATATATAAAATGATTTATATATAAATATATAAAATGATTTATATATAAATATATAAAATGATTTATATATAAATATATAAAATGATTTATATATAAATATATAAAATGATTTATATATAAATATATAAAATGATTTATATATAAATATATAAAATGATTTATATATATAATATATATATATGTTTTATTTAT	TTTTATATATAAATATATAAAATGATTTATATATAAATATATAAAATGATTTATATATAAATATATAAAATGATTTATATATAAATATATAAAATGATTTATATATAAATATATAAAATGATTTATATATAAATATATAAAATAATTTATATATAAATATATAAAATGATTTATATATATAATATATATATATGTTTTATTTAT	.	PASS	RC=9.35;RPL=24;RAL=227;RCP=TTTATATATAAATATATAAAATGA;ALGNURL=http://orca.bu.edu/vntrview/index.php?db=VNTRPIPE_NA12878&ref=-175483585&isref=1&istab=1&ispng=1&rank=3	GT:SP:CGL	1/1:2:-1
chr10	120728383	td175484332	TGAAAACCCAGGAGGGAGAAAACCCAGGAGGGAGAAAACCCAGGAGGGAGAAAACCCAGGAGGGAGAAAACCCAGGAGGGAG	TGAAGCCAAACGCGAAAACCCAGGAGGGAGAAAACCCAGGAGGGAGAAAACCCAGGAGGGAGAAAACCCAGG	.	PASS	RC=5.06;RPL=16;RAL=81;RCP=GAAAACCCAGGAGGGA;ALGNURL=http://orca.bu.edu/vntrview/index.php?db=VNTRPIPE_NA12878&ref=-175484332&isref=1&istab=1&ispng=1&rank=3	GT:SP:CGL	1/1:15:-1
chr10	121141700	td175484554	CAGGCTCTGCCTTGGGCTTAGGGGAGGCTCTGCCTTGGGCTTAGGGGAGGCTCTGCCTTGGGCTTCGGGCAGGCTCT	CAGGCTCTGCCTTGGGCTTAGGGGAGGCTCTGCCTTGGGCTTAGGGGAGGCTCTGCCTTGGGCTTAGGGGAGGCTCTGCCTTGGGCTTCGGGCAGGCTCT	.	PASS	RC=3.30;RPL=23;RAL=76;RCP=AGGCTCTGCCTTGGGCTTAGGGG;ALGNURL=http://orca.bu.edu/vntrview/index.php?db=VNTRPIPE_NA12878&ref=-175484554&isref=1&istab=1&ispng=1&rank=3	GT:SP:CGL	0/1:6,6:0,1
chr10	121281091	td175484612	AGAAAGAAAGGAAGGAAGGAAGGAAAGAAAGAAAGGAAGGAAGGAAAGAAAGGAAGGAAGGAAGGAAGGAAGGAAGGAAAGGAGGAAAG	AGAAAGAAAGGAAGGAAGGAAGGAAAGAAAGGAAGGAAGGAAGGAAGGAAAGGAGGAA	.	PASS	RC=4.24;RPL=21;RAL=88;RCP=GAAAGAAAGGAAGGAAGGAAG;ALGNURL=http://orca.bu.edu/vntrview/index.php?db=VNTRPIPE_NA12878&ref=-175484612&isref=1&istab=1&ispng=1&rank=3	GT:SP:CGL	1/1:8:-1
chr10	121426059	td175484722	TGTGCTCAGCGAGATGCACGAGGTGCTCAGCGAGATGCACGAGGTGCTCAGCGAGATGCATGAGGTGCTCAGC	TGTGCTCAGCGAGATGCATGAGGTGCTCAGCGAGATGCACGAGGTGCTCAGCAAGATGCACGAGGTGCTCAGCGAGATGCATGAGGTGCTCAGC	.	PASS	RC=3.43;RPL=21;RAL=72;RCP=GTGCTCAGCGAGATGCACGAG;ALGNURL=http://orca.bu.edu/vntrview/index.php?db=VNTRPIPE_NA12878&ref=-175484722&isref=1&istab=1&ispng=1&rank=3	GT:SP:CGL	1/1:19:1
chr10	122577595	td175485176	CCCTTCTTTCTTTCCTTCCTTCCTTCCTTCCTTCCTTCCTTCCTTCCTTCCTTC	CCCTTCTTTCTTTCCTTCCTTCCTTCCTTCCTTCCTTC	.	PASS	RC=6.62;RPL=8;RAL=53;RCP=CCTTCCTT;ALGNURL=http://orca.bu.edu/vntrview/index.php?db=VNTRPIPE_NA12878&ref=-175485176&isref=1&istab=1&ispng=1&rank=3	GT:SP:CGL	1/1:2:-2
chr10	123962850	td175485697	TTCCCGGATGGGGCGGCTGGCCGGGCAGGGGGCTGACCCCCCCACCTCCCTCCCGGACGGGGCGGCTGGCTGGGCGGGCGGCTGACCCCCCCACCTCCCTCCCGGACGAGGTGGCTGCCGGG	TGGACGGGGTGGCTGGCCGGGCGGGGGGCTGATCCCCCCACCTCCCTCCCAGACGGGGCGGCTGGCGAGGCGGGGGGCTGACCCCCCCACCTCCCTCCCGGACTGGGCGGCTGGCCGGGCGGGGGGCTGACCCCCCCACCTCCCTCCCGGACGAGGTGGCTGCCGGG	.	SC	RC=2.49;RPL=49;RAL=121;RCP=TCCCGGACGGGGCGGCTGGCCGGGCAGGCGGCTGACCCCCCCACCTCCC;ALGNURL=http://orca.bu.edu/vntrview/index.php?db=VNTRPIPE_NA12878&ref=-175485697&isref=1&istab=1&ispng=1&rank=3	GT:SP:CGL	0/1:10,2:0,1
chr10	124875159	td175485987	GTATATCTATATATCTATATATCTATATATCTATATAT	GTATATATATATATCTATATATCTATATAT	.	PASS	RC=4.62;RPL=8;RAL=37;RCP=TATATCTA;ALGNURL=http://orca.bu.edu/vntrview/index.php?db=VNTRPIPE_NA12878&ref=-175485987&isref=1&istab=1&ispng=1&rank=3	GT:SP:CGL	1/1:9:-1
chr10	125406655	td175486164	AAAGGAAGGAAGGAAGGAAGGAAGGAAGGAAGGAAGGAAGGAAGGAAGGAAG	AAAGGAAGGAAGGAAGGAAGGAAGGAAGGAAG	.	PASS	RC=6.38;RPL=8;RAL=51;RCP=AAGGAAGG;ALGNURL=http://orca.bu.edu/vntrview/index.php?db=VNTRPIPE_NA12878&ref=-175486164&isref=1&istab=1&ispng=1&rank=3	GT:SP:CGL	0/1:3,2:0,-2
chr10	125617058	td175486233	CGATGGAAGGCGGCGTGGAGATGGAAGGCGGCGTGGAGATGGAAGGCGGCGTGGAGATGGAAGGCGGCGTGGAGATGGAAGGCGGCGTGGAGATGGAAGGCGGCGTGGAGATGGAAGGCGGCGTGGAGATGGAAGGCGGCGTGGAG	CGATGGAAGGCGGCGTGGAGATGGAAGGCGGCGTGGAGATGGAAGGCGGCGTGGAGATGGAAGGCGGCGTGGAGATGGAAGGTGGCGTGGAGATGGAAGGCGGCATGGAGATGGAAGGCGGCGTGGAG	.	PASS	RC=8.06;RPL=18;RAL=145;RCP=GATGGAAGGCGGCGTGGA;ALGNURL=http://orca.bu.edu/vntrview/index.php?db=VNTRPIPE_NA12878&ref=-175486233&isref=1&istab=1&ispng=1&rank=3	GT:SP:CGL	1/1:3:-1
chr10	126185798	td175486468	CCCTTCCCATCCTTCCCATCCTCCCCATCCTCCCCATCCTCCCCATCCTCCCCATCCTCCCCATCCTCC	CCCTTCCCATCCTTCCCATCCTCCCCATCCTCCCCATCCTCCCCATCCTC	.	PASS	RC=7.56;RPL=9;RAL=68;RCP=CCTCCCCAT;ALGNURL=http://orca.bu.edu/vntrview/index.php?db=VNTRPIPE_NA12878&ref=-175486468&isref=1&istab=1&ispng=1&rank=3	GT:SP:CGL	0/1:3,5:0,-2
chr10	126610809	td175486656	CAAATTATATATATATGTAAAATATATATATATATATGTAAAATATATATATATATGTAAAATATATATATATATGTAAAATATATGTATATAT	CAAATTATATATATATGTAAAATATATATATATATGTAAAATATATATATATAT,CAAATTATATATATATGTAAAATATATATATATATGTAAAATACATATATATATGTAAAATATATATATATAT	.	PASS	RC=4.81;RPL=19;RAL=93;RCP=AAATATATATATATATGTA;ALGNURL=http://orca.bu.edu/vntrview/index.php?db=VNTRPIPE_NA12878&ref=-175486656&isref=1&istab=1&ispng=1&rank=3	GT:SP:CGL	1/2:5,5:-2,-1
chr10	128938868	td175487416	GCACACCAAGTCTCTCGGTTGAGTTTGACACACCAAGTCTCTGGGTTGAGTTTGACACACCGAGTCTCTGGGTTGAGTCTGA	GCACACCAAGTCTCTCGGTTGAGTTTGACACACCAAGTCTCTGGGTTGAGTTTGACACACCGAGTCTCTGGGTTGAGTTTGACACACCGAGTCTCTGGGTTGAGTCTGA	.	PASS	RC=3.00;RPL=27;RAL=81;RCP=CACACCAAGTCTCTGGGTTGAGTTTGA;ALGNURL=http://orca.bu.edu/vntrview/index.php?db=VNTRPIPE_NA12878&ref=-175487416&isref=1&istab=1&ispng=1&rank=3	GT:SP:CGL	1/1:14:1
chr10	130530831	td175488021	AATATATATATATGTGTGTATATATATATACACATATATATATATGTGTATATATATATATACACACATATATATAT	AATATATATATATATGTGTATATATATATACACATATATATATATGTGTATATATATATACACATATATATATGTGTATATATATATATACACATATATATATA	.	PASS	RC=2.38;RPL=32;RAL=76;RCP=ATATATATATATGTGTATATATATATATACAC;ALGNURL=http://orca.bu.edu/vntrview/index.php?db=VNTRPIPE_NA12878&ref=-175488021&isref=1&istab=1&ispng=1&rank=3	GT:SP:CGL	1/1:2:1
chr10	130815307	td175488175	CCTGTCCTGCTGTGGCCTTCTGTCCTGCTGCGGCCTTC	CCTGTCCTGCTGTGGCCTTCCGTCCTGCTGCGGCCTTCTGTCCTGCTGCGGCCTTC	.	PASS	RC=2.06;RPL=18;RAL=37;RCP=CTGTCCTGCTGCGGCCTT;ALGNURL=http://orca.bu.edu/vntrview/index.php?db=VNTRPIPE_NA12878&ref=-175488175&isref=1&istab=1&ispng=1&rank=3	GT:SP:CGL	0/1:11,8:0,1
chr10	131629516	td175488469	TGCACCTCCCTCCCACTCCCGCACCTGCCTCCCACTCCCGCACCTCCCTCCCACTCCCGCACCTCCCTCCCACTCCTGCACC	TGCACCTCCCTCCCACTCCCGCACCTGCCTCCCACTCCCGCACCTCCCTCCCACTCCCGCACCTCCCTCCCACTCCCGCACCTCCCTCCCACTCCTGCACC	.	PASS	RC=4.26;RPL=19;RAL=81;RCP=GCACCTCCCTCCCACTCCC;ALGNURL=http://orca.bu.edu/vntrview/index.php?db=VNTRPIPE_NA12878&ref=-175488469&isref=1&istab=1&ispng=1&rank=3	GT:SP:CGL	0/1:6,3:0,1
chr10	132544810	td175488834	CCCCTCGGTGCTCTGGGAAGTTAAATTCCCTCCCTCCACTCAGGTGCTCTGGGAAGTTAAATTCCCCCAACCCTGGTGCTCTGGGAAGTTAAATTCCCCCAACCCTGGTGCTCTGGGAAGTTACCCGCCCCCAACCCCGGTGCTCTGGGAAG	CCCCTCGGTGCTCTGGGAAGTTAAATTCCCTCCCTCCACTCAGGTGCTCTGGGAAGTTAAATTCCCCCAACCCTGGTGCTCTGGGAAGTTACCCGCCCCCAACCCCGGTGCTCTGGGAAG	.	PASS	RC=4.58;RPL=32;RAL=151;RCP=CCCTGGTGCTCTGGGAAGTTAAATTCCCCCAA;ALGNURL=http://orca.bu.edu/vntrview/index.php?db=VNTRPIPE_NA12878&ref=-175488834&isref=1&istab=1&ispng=1&rank=3	GT:SP:CGL	1/1:4:-1
chr10	132582877	td175488862	AGAGACCACAGCTCTGGGCCTGTGCGCACCTTGCACGTTGGTGGGTGATTGCGGATGAGGAGACCACAGCTCTGGGCCTGTGCGCACCTTGCACGTTGGTGGGTGATTGCGGATGAGGAGACCACAGCTCTGGGCCTGTGCGCACCTTGCATGCTGGTGGGTGATTGCAGATGAGG	AGAGACCACAGCTCTGGGCCTGTGCGCACCTTGCACGTTGGTGGGTGATTGCGGATGAGGAGACCACAGCTCTGGGCCTGTGCGCACCTTGCATGCTGGTGGGTGATTGCAGATGAGG	.	PASS	RC=3.02;RPL=58;RAL=175;RCP=GAGACCACAGCTCTGGGCCTGTGCGCACCTTGCACGTTGGTGGGTGATTGCGGATGAG;ALGNURL=http://orca.bu.edu/vntrview/index.php?db=VNTRPIPE_NA12878&ref=-175488862&isref=1&istab=1&ispng=1&rank=3	GT:SP:CGL	1/1:8:-1
chr10	132586647	td175488864	GTGTGGGGAGAAGTCTCAGTCTGTATGTGGGGAGAAGTCTCAGTCTACATGTGGGGGAGAAGTCTCTGTATGTGGGGAGGGCTCAGTTTGTATGTGGGGAGGAGTCTCAGTCTGTATGTGGGGAGGAGTCTCAGTCTGTATGTGGGGAGGAGTCTCAGTCTGTATGTGGGGAGGAGTCTCAGTCTGTATGTGGGGAGGAGTCTCAGTCTGTATGTGGGGAGGAGTCTCAGTCTGTATGTAGGGGAGAAGTCTCAG	GTGTGGGAAGAAGTCTCAGTCTGTATGTGGGGAGAAGTCTCAGTCTACATGTGGGGGAGAAGTCTCTGTATGTGGGGAGGGCTCAGTTTGTATGTGGGGAGGAGTCTCAGTCTGTATGTGGGGAGGAGTCTCAGTCTGTATGTGGGGAGGAGTCTCAGTCTGTATGTAGGGGAGAAGTCTCAG	.	PASS	RC=10.76;RPL=24;RAL=254;RCP=TGTGGGGAGGAGTCTCAGTCTGTA;ALGNURL=http://orca.bu.edu/vntrview/index.php?db=VNTRPIPE_NA12878&ref=-175488864&isref=1&istab=1&ispng=1&rank=3	GT:SP:CGL	1/1:2:-3
chr10	132826106	td175489016	ACCCTGTCTCTAGTTGGGCCAGGAATGGGAACTCACGGTTAGGGTGGATGGAGATGACTTCCTGGGATCCCATGAAGGAGCTGCCTTTCCCTGACTTTAGTTGGGCCAGGAATGGGAACTCACGGTTAGGGTGGATGGAGATAACTTCCTGGGATCCCATGAAGGAGCTGCCTTTCCCTGACTTTAGTTGGGCCAGGAATGGGAACTCACGGTCAAGGTGGACGGAGATGACTTCCTGGGATCCCATGAAGGAGCCACCTTTCCCTGA	ACCCTGACTCTAGTTGGGCCAGGAATGGGAACTCACGGTTAGGGTGGATGGAGATAACTTCCTGGGATCCCATGAAGGAGCTGCCTTTCCCTGACTTTAGTTGGGCCAGGAATGGGAACTCACGGTCAAGGTGGACGGAGATGACTTCCTGGGATCCCATGAAGGAGCCACCTTTCCCTGA	.	PASS	RC=3.07;RPL=87;RAL=267;RCP=CCCTGACTTTAGTTGGGCCAGGAATGGGAACTCACGGTTAGGGTGGATGGAGATGACTTCCTGGGATCCCATGAAGGAGCTGCCTTT;ALGNURL=http://orca.bu.edu/vntrview/index.php?db=VNTRPIPE_NA12878&ref=-175489016&isref=1&istab=1&ispng=1&rank=3	GT:SP:CGL	1/1:3:-1
chr10	133142480	td175489183	CCAGAGGGAGAGGCATCGGGGCGTGCGGTTCCAGGTATCAGCTCAGAGGGAGAAGCATCGGGGCGCGCGGTTCCAGGTATCAGCTCAGAGGGAGAGGCATCGGGGCGCGCGGTTCCAGGTATCGGCTCAGAGGGAGAGGCATCGGGGCGCGCGGTTCCAGGTATCAGCTCAGAGGGAGAGGCATCGGGGCGCGCGGTTCCAGGTATCGGCTCAGAGGGAGAGGCATCGGGGCGCGCGGTTCCAGGTATCGGCTCAGAGGGAGAGGCATCGGGGCGCGCGGTTCCAGGTATCAGCTCAGAGGGAGAGGCATCGGGGCGCGCGGTTCCAGGTATCAGCTCAGAGGGAGAGGCATCGGGGCGCGCGGTTCCAGGTATCAGCTCAGA	CCAGAGGGAGAGGCATCGGGGCGTGCGGTTCCAGGTATCAGCTCAGAGGGAGAAGCATCGGGGCGCGCGGTTCCAGGTATCAGCTCAGAGGGAGAAGCATCGGGGCGCGCGGTTCCAAGTATCAGCTCAGA	.	PASS	RC=9.10;RPL=42;RAL=382;RCP=CAGAGGGAGAGGCATCGGGGCGCGCGGTTCCAGGTATCAGCT;ALGNURL=http://orca.bu.edu/vntrview/index.php?db=VNTRPIPE_NA12878&ref=-175489183&isref=1&istab=1&ispng=1&rank=3	GT:SP:CGL	1/1:6:-6
chr10	133479326	td175489326	GGGCCGTTGTTTGCAGGCATTCCCACTCCAGCTGAGAGCCGGCCCCTAGCAGGCGTTCCCACTCCAGCGGAGAGCCGGGCCGCTGTTTGCAGGCATTGCCACTCCAGCGGAGAGCCGGCCGCTG	GCTGGGCCGTTGTTTGCAGGCATTCCCACTCCAGCGGAGAGCCGGGCCGCTGTTTGCAGGCATTGCCACTCCAGCGGAGAGCCGGCCGCT	.	PASS	RC=3.23;RPL=39;RAL=123;RCP=GGCCGCTGTTTGCAGGCATTCCCACTCCAGCGGAGAGCC;ALGNURL=http://orca.bu.edu/vntrview/index.php?db=VNTRPIPE_NA12878&ref=-175489326&isref=1&istab=1&ispng=1&rank=3	GT:SP:CGL	0/1:4,11:0,-1
chr10	133976260	td175489682	GTGTATTTTGGCTGCTGGGTTATTATGTATTTTGGCTGCTGGTTAT	GTGTATTTTGGCTGCTGGGTTATTATGTATTTTGGCTGCTGGGTTATTATGTATTTTGGCTGCTGGTTAT	.	PASS	RC=1.92;RPL=24;RAL=45;RCP=TGTATTTTGGCTGCTGGGTTATTA;ALGNURL=http://orca.bu.edu/vntrview/index.php?db=VNTRPIPE_NA12878&ref=-175489682&isref=1&istab=1&ispng=1&rank=3	GT:SP:CGL	0/1:7,5:0,1
chr10	134000829	td175489718	GGCCCGGCCCGGCCCGGCCCTGCCCGGCCCTGCCGGGCCCTGCCGGGCCCTGCCCGGCCTTGCCCGGCCTTGCC	GGCGCCCAGGCCCGGCCCGGCCCTGCCCGGCCCTGCCCGGCCTTGC	.	PASS	RC=7.30;RPL=10;RAL=73;RCP=GCCCGGCCCT;ALGNURL=http://orca.bu.edu/vntrview/index.php?db=VNTRPIPE_NA12878&ref=-175489718&isref=1&istab=1&ispng=1&rank=3	GT:SP:CGL	1/1:7:-3
chr10	134217488	td175489887	TGCTCCCGTAGGACGGCATTCTCCAGGGCTCCTGCAGGACGGCATTCTCCAGGGCTCCTGCAGGACGGCATTCTCCAGGGCTCCTGCAGGACGGCATTCTTCTGGGCTCCTGCAGGGAGCTTTCTCCAGGG	TGCTCCCGTAGGACGGCATTCTCCAGGGCTCCTGCAGGACGGCATTCTTCTGGGCTCCTGCAGGGAGCTTTCTCCAGGG,TGCTCCTGTAGGACGGCATTCTCCAGGGCTCCTGCAGGACGGCATTCTCCAGGGCTCCTGCAGGACGGCATTCTTCTGGGCTCCTGCAGGGAGCTTTCTCCAGGG	.	PASS	RC=5.04;RPL=26;RAL=130;RCP=GCTCCTGCAGGACGGCATTCTCCAGG;ALGNURL=http://orca.bu.edu/vntrview/index.php?db=VNTRPIPE_NA12878&ref=-175489887&isref=1&istab=1&ispng=1&rank=3	GT:SP:CGL	1/2:7,7:-2,-1
chr10	134484824	td175490201	TGCCCTCCCTGCTTCGGACTCCGCCCTCCCTGCTTCGGACTCCGCCCTCCCTGCTTCGGACTCCGCCCTCCCTGCTCTGGACTCCGCCCTCCCTGCTTCGGACTCCGCCCTCCCTGCTTCGGACTCGGCCCTCCCTGCTCTGGACTCCGCCCTCCCTGCTTCTGACTCCACCCTTTCTGCTTCGG	TGCCCTCCCTGCTTCGGACTCCGCCCTCCCTGCTTCGGACTCCGCCCTCCCTGCTTCGGACTCGGCCCTCCCTGCTCTGGACTCCGCCCTCCCTGCTTCTGACTCCACCCTTTCTGCTTCGG	.	PASS	RC=8.76;RPL=21;RAL=184;RCP=GCCCTCCCTGCTTCGGACTCC;ALGNURL=http://orca.bu.edu/vntrview/index.php?db=VNTRPIPE_NA12878&ref=-175490201&isref=1&istab=1&ispng=1&rank=3	GT:SP:CGL	1/1:3:-3
chr10	134555152	td175490286	AAGGTGGACGTTGGTATCCGCGTCCGCTTGCTTTTCTCAATAGCCAATGTAAACTGAGGTGGACGTCAGTATCTGTGTCCGCTTGCTTTACTCAATAGCCGACGTAAACTGAGGTGGACGTCAGTGTCCGCGTCCGCTTGCTTTACTCAATAGCCGACGTAAACTGAGGTGGACGTTGGCGTCCGCGTCTGCTTGCTTTACTCCATAGCTGATATAAACTG	AAGGTGGACGTTGGTATCCGCGTCCGCTTGCTTTTCTCAATAGCCAATGTAAACTGAGGTGGACGTCAGTATCTGTGTCCGCTTGCTTTACTCAATAGCCGACGTAAACTGAGGTGGACGTTGGCGTCCGCGTCTGCTTGCTTTACTCCATAGCTGATATAAACTG	.	PASS	RC=4.00;RPL=55;RAL=220;RCP=AGGTGGACGTCAGTATCCGCGTCCGCTTGCTTTACTCAATAGCCGACGTAAACTG;ALGNURL=http://orca.bu.edu/vntrview/index.php?db=VNTRPIPE_NA12878&ref=-175490286&isref=1&istab=1&ispng=1&rank=3	GT:SP:CGL	1/1:5:-1
chr10	134611699	td175490367	GCGGTGTGACCCGCAGGTGGGCCGAGGCGGCTGGGCTGGACGGTGTGATCCTGAGGTGGGCCGAGGCGGCTGGGCTGGACGGTGTGACCCGGAGGTGGGCCGAGGCTGGACGAGGTGCCCCAGAGGTGGGCCGAGGCGGCTGGGCTGGACGGTGTGATCCTGAGGTGGGCCGAGGCGGCTGGGCTGGACGGTGTGACCCGGAGGTGGGCCGAGGCGGCTGGGCTGGACGGTGTGATCCTGAGGTGGGCCGAGGCTGGACGAGGTGCCCCAGAGGTGGGCCGAGGCAGCTGGGCTGGACGGTGTGGCCCTGAGGTGGGCCGAGGCAGCTGG	GCGGTGTGACCCGCAGGTGGGCCGAGGCGGCTGGGCTGGACGGTGTGATCCTGAGGTGGGCCGAGGCTGGACGAGGTGCCCCAGAGGTGGGCCGAGGCAGCTGGGCTGGACGGTGTGGCCCTGAGGTGGGCCGAGGCAGCTGG	.	PASS	RC=8.85;RPL=39;RAL=329;RCP=CGGTGTGACCCTGAGGTGGGCCGAGGCGGCTGGGCTGGA;ALGNURL=http://orca.bu.edu/vntrview/index.php?db=VNTRPIPE_NA12878&ref=-175490367&isref=1&istab=1&ispng=1&rank=3	GT:SP:CGL	1/1:5:-5
chr10	134694134	td175490447	AGGGCCCCTGCAGAGGACAGCACTGAGACACGTCAGGGGCCCCTGCAGAGGACAGCACTGAGACACGTCAGGGGCCCCTGCAGAGGACAGCGCTGAGACACGTCAGGGGCTCCTG	AGGGCCCCTGCAGAGGACAGCACTGAGACACGTCAGGGGCCCCTGCAGAGGACAGCGCTGAGACACGTCAGGGGCTCCTG	.	PASS	RC=3.26;RPL=35;RAL=114;RCP=GGGCCCCTGCAGAGGACAGCACTGAGACACGTCAG;ALGNURL=http://orca.bu.edu/vntrview/index.php?db=VNTRPIPE_NA12878&ref=-175490447&isref=1&istab=1&ispng=1&rank=3	GT:SP:CGL	1/1:11:-1
chr10	134695089	td175490449	TCAGCCCTGAGAGCCAGGGTTAGCCTGCACCGCACCCTCCGCAGCCCTGCGAGCCGGGGTTAGCCTGCACCGCACCCTCCGCAGCCCTGCGAGCCGGGGTTAGCCTGCACCACACCCTCC	TCAGCCCTGAGAGCCAGGGTTAGCCTGCACCGCACCCTCCGCAGCCCTGCGAGCCGGGGTTAGCCTGCACCGCACCCTCC	.	PASS	RC=2.98;RPL=40;RAL=119;RCP=CAGCCCTGCGAGCCGGGGTTAGCCTGCACCGCACCCTCCG;ALGNURL=http://orca.bu.edu/vntrview/index.php?db=VNTRPIPE_NA12878&ref=-175490449&isref=1&istab=1&ispng=1&rank=3	GT:SP:CGL	0/1:2,6:0,-1
chr10	134779328	td175490517	CGTGTTTATATGTGTTTGCATGTGTTTACATGTGTTTGCATGTG	CGTGTTTATATGTGTTTGCATGTGTTTACATGTGTTTACATGTGTTTGCATGTG	.	PASS	RC=4.30;RPL=10;RAL=43;RCP=GTGTTTACAT;ALGNURL=http://orca.bu.edu/vntrview/index.php?db=VNTRPIPE_NA12878&ref=-175490517&isref=1&istab=1&ispng=1&rank=3	GT:SP:CGL	0/1:10,5:0,1
chr10	134827065	td175490579	CAAGAATGAGGAAGCCGAGGAAGAATGAGGAAGCCGAGGAAGAATGAGGAAGCCGAGGAAGAATGAGGAAGCCGAGGAAGAATGAGGAAGCCGAGGAAGAA	CAAGAATGAGGAAGCCGAGGAAGAATGAGGAAGCCGAGGAAGAATGAGGAAGCCGAGGAAGAATGAGGAAGCCGAGGAAGAA	.	PASS	RC=5.26;RPL=19;RAL=100;RCP=AAGAATGAGGAAGCCGAGG;ALGNURL=http://orca.bu.edu/vntrview/index.php?db=VNTRPIPE_NA12878&ref=-175490579&isref=1&istab=1&ispng=1&rank=3	GT:SP:CGL	0/1:8,12:0,-1
chr10	134943127	td175490699	TTCACACCCCTGCCCCTTCCTTGTGATCACACCCCTGCCCCTTCCTTGTGATCACACCCCTGCCCCTTCCTTGTGATCACACCCCTGCCCCTTCCTTGTGA	TTCACACCCCTGCCCCTTCCTTGTGATCACACCCCTGCCCCTTCCTTGTGA	.	PASS	RC=4.00;RPL=25;RAL=100;RCP=TCACACCCCTGCCCCTTCCTTGTGA;ALGNURL=http://orca.bu.edu/vntrview/index.php?db=VNTRPIPE_NA12878&ref=-175490699&isref=1&istab=1&ispng=1&rank=3	GT:SP:CGL	1/1:15:-2
chr10	134973451	td175490726	CGCCCCGCCCCCCACCCCGGGCCCCGCCCCCCACCCCGGGCCCCGCCC	CGCCCCGCCCCCTCCCGGGCCCCGCCCCCCACCCCGGGCCCCGCCCCCCGCCCCGGGCCCCGCCC	.	PASS	RC=2.47;RPL=19;RAL=47;RCP=GCCCCGCCCCCCACCCCGG;ALGNURL=http://orca.bu.edu/vntrview/index.php?db=VNTRPIPE_NA12878&ref=-175490726&isref=1&istab=1&ispng=1&rank=3	GT:SP:CGL	1/1:2:1
chr10	135018498	td175490805	CCCTCACCCCAGAACCACCACCCTCCTCACCCCCAGAATCACCACCCTCCTCA	CCCTCACCCCAGAACCACCACCCTCCTCACCCCCAGAATCACCACCCTCCTCACCCCCAGAATCACCACCCTCCTCA	.	PASS	RC=2.21;RPL=24;RAL=52;RCP=CCTCACCCCCAGAACCACCACCCT;ALGNURL=http://orca.bu.edu/vntrview/index.php?db=VNTRPIPE_NA12878&ref=-175490805&isref=1&istab=1&ispng=1&rank=3	GT:SP:CGL	0/1:12,6:0,1
chr10	135040987	td175490838	GCGCCATCCACTCCCCGGCTCTGTCCCCCACGCCGCCATCCACTCCCCGGCTCTGTCCCCCACGCCGCCATCCACTCCCCGGCTCTGTCCCCCACGCCGCCATCCACTCCCCGGCTCTGTCCC	GCGCCATCCACTCCCCGGCTCTGTCCCCCACGCCGCCATCCACTCCCCGGCTCTGTCCCCCACGCCGCCATCCACTCCCCGGCTCTGTCCC	.	PASS	RC=3.81;RPL=32;RAL=122;RCP=CGCCATCCACTCCCCGGCTCTGTCCCCCACGC;ALGNURL=http://orca.bu.edu/vntrview/index.php?db=VNTRPIPE_NA12878&ref=-175490838&isref=1&istab=1&ispng=1&rank=3	GT:SP:CGL	1/1:9:-1
chr10	135182848	td175491044	CATCCGCAGACCCCTGGCTTACACGGCAGGGAGTGTCATGAAATGATCACAATCCGCAGACCCCTGGTTTACACGGCAGGGAGCGTCATGAAATGATCACAATCCGCAGACCCCTGGCTTACACGGCAGGGAGCGTCATGAAATGATCACAATCCGCAGACCCCTGGCTTACACGGCAGGGAGCGTCATGAAATGATCACA	CATCCGCAGACCCCTGGCTTACACGGCAGGGAGCGTCATGAAATGATCACAATCCGCAGACCCCTGGCTTACACGGCAGGGAGCGTCATGAAATGATCACA	.	PASS	RC=4.00;RPL=50;RAL=200;RCP=ATCCGCAGACCCCTGGCTTACACGGCAGGGAGCGTCATGAAATGATCACA;ALGNURL=http://orca.bu.edu/vntrview/index.php?db=VNTRPIPE_NA12878&ref=-175491044&isref=1&istab=1&ispng=1&rank=3	GT:SP:CGL	1/1:12:-2
chr10	135187172	td175491051	GCGCCTGCCGGGCTCTGCGCCGCCTCCCCCCGCCCGCCTGCCCGCCTGCCCGCCTGCCCGCCTGCCCGCCTGCCCGCCTGCCCGCCTGCCCGCC	GCGCCTGCCGGGCTCTGCGCCGCCTCCCCCCGCCCCCCTGCCCGCCTGCCCGCCTGCCCGCCTGCCCGCCTGCCCGCCTGCCCGCC	.	PASS	RC=11.55;RPL=8;RAL=93;RCP=CGCCTGCC;ALGNURL=http://orca.bu.edu/vntrview/index.php?db=VNTRPIPE_NA12878&ref=-175491051&isref=1&istab=1&ispng=1&rank=3	GT:SP:CGL	1/1:4:-1
chr10	135202324	td175491057	TGTCATCCCGGGGCTCTCTTTCTCCATGCAGGTCTGGTCATCCCAGGGCTCTCTTTCTCCATGCAGGTCTGGTCATCCCAGGGCTCTCTTTCTCCATGCAGGTCTGGTCATCCCAGGGCTCTCTTTCTCCATGCAGGTCTG	TGTCATCCCAGGGCTCTCTTTCTCCATGCAGGTCTGGTCATCCCAGGGCTCTCTTTCTCCATGCAGGTCTGGTCATCCCAGGGCTCTCTTTCTCCATGCAGGTCTG	.	PASS	RC=4.00;RPL=35;RAL=140;RCP=GTCATCCCAGGGCTCTCTTTCTCCATGCAGGTCTG;ALGNURL=http://orca.bu.edu/vntrview/index.php?db=VNTRPIPE_NA12878&ref=-175491057&isref=1&istab=1&ispng=1&rank=3	GT:SP:CGL	1/1:7:-1
chr10	135431990	td175491188	CCTGTGGCCAGCCCGGGCGCTCACTGTGGCCAGCCTGGGCGCTCACTGTGGCCAGCCTGGGCGTTCACTGTGGCCAGCCTGGGTGTTCACTG	CCTGTGGCCAGCCTCGGCGCTCACTGTGGCCAGCCTGGGCGCTCGCTGTGGCCAGCCTGGGCGGTCACTG	.	PASS	RC=4.14;RPL=22;RAL=91;RCP=CTGTGGCCAGCCTGGGCGCTCA;ALGNURL=http://orca.bu.edu/vntrview/index.php?db=VNTRPIPE_NA12878&ref=-175491188&isref=1&istab=1&ispng=1&rank=3	GT:SP:CGL	1/1:9:-1
chr11	191792	td175491305	CCCCAAAACCTAACCCTAACCCTAACCCCTAACCCCTAACCCTAACCCTAACCCTAACCCTAACCCCTAACCCCTAACCCTAACCCTAACCCTAACCCCTACCCCTAACCCCTAACCCTTACC	CACCCCAAAACCTAACCCTAACCCTAACCCCTAACACCTAACCCTAACCCTAACCCTAAACCTAACCCCTACCCCTAACCCCTAACCCTTACC	.	PASS	RC=3.21;RPL=38;RAL=122;RCP=CCCTAACCCTAACCCTAACCCTAACCCCTAACCCCTAA;ALGNURL=http://orca.bu.edu/vntrview/index.php?db=VNTRPIPE_NA12878&ref=-175491305&isref=1&istab=1&ispng=1&rank=3	GT:SP:CGL	1/1:2:-1
chr11	249525	td175491341	TGGGAGAGCGGTGGGTGCAGGGAGGGGGAGAGCGGCGGGTGCGGGGAGGGGGAGAGCGGCGGGTGCGGGGAGGGGGAGAGCGGCGGGTGCGGGGAGAGGGAGAG	TGGGAGAGCGGTGGGTGCAGGGAGGGGGAGAGCGGCGGGTGCGGGGAGGGGGAGAG	.	PASS	RC=4.29;RPL=24;RAL=103;RCP=GGGAGAGCGGCGGGTGCGGGGAGG;ALGNURL=http://orca.bu.edu/vntrview/index.php?db=VNTRPIPE_NA12878&ref=-175491341&isref=1&istab=1&ispng=1&rank=3	GT:SP:CGL	1/1:6:-2
chr11	294512	td175491377	ACCCCAGGCTGCCCCTCACCCCCAGGCTGCCTCTCTCCC	ACCCCAGGCTGTCCCTCACCCCCAGACTGCCCTCTCACCCCCAGGCTGCCCCTCACCCCCAGGCTGCCTCTCTCCC	.	PASS	RC=2.11;RPL=18;RAL=38;RCP=CCCCAGGCTGCCCCTCAC;ALGNURL=http://orca.bu.edu/vntrview/index.php?db=VNTRPIPE_NA12878&ref=-175491377&isref=1&istab=1&ispng=1&rank=3	GT:SP:CGL	1/1:7:2
chr11	442346	td175491529	TCCCACCCCAGGCCATGCCCCCCACCCCGGGCCACGGCCCCCCACCCCGGGCCACGGCCTCCCCCACCCCGGGCCACGGCCTCCCCCACCCCGGGCCACGGCCCCCCACCCCGGGCCACGGCCCCCCACCCC	TCCCACCCCAGGCCATGCCCCCCACCCCGGGCCACGGCCCCCCACCCCGGGCCACGGCCTCCCCCACCCCGGGCCACGGCCCCCCACCCCGGGCCACGGCCCCCCTACCCC	.	PASS	RC=6.36;RPL=20;RAL=131;RCP=CCCACCCCGGGCCACGGCCC;ALGNURL=http://orca.bu.edu/vntrview/index.php?db=VNTRPIPE_NA12878&ref=-175491529&isref=1&istab=1&ispng=1&rank=3	GT:SP:CGL	1/1:4:-1
chr11	576745	td175491651	GCTGGGAGGCCCCGCCGAGACTGGGAGGCCCCGCCGAGACTGGGAGGCCCCGCCGAGACTGGGAGGCCCCGCCGAGACTGGGAGGCCCCGCCGAGACTGGGAGGCCCCGCCGAGACTGGGAGGCCCCGCCGAGACTGGGAGGCCCCGCCGAGACTGGGAGGCCCCGCCGAGACTGGGAGGCCC	GCTGGGAGGCCCCGCCGAGACTGGGAGGCCCCGCCGAGACTGGGAGGCCCCGCCGAGACTGGGAGGCCCCGCCGAGACTGGGAGGCCCCGCCGAGACTGGGAGGCCC	.	PASS	RC=9.58;RPL=19;RAL=182;RCP=CTGGGAGGCCCCGCCGAGA;ALGNURL=http://orca.bu.edu/vntrview/index.php?db=VNTRPIPE_NA12878&ref=-175491651&isref=1&istab=1&ispng=1&rank=3	GT:SP:CGL	1/1:4:-4
chr11	639988	td175491706	ACGCCACCCGCGCCCCGCCTCCCCCAGGACCCCTGCGGCCCCGACTGTGCGCCCCCCGCGCCCGGCCTTCCCCGGGGTCCCTGCGGCCCCGACTGTGCGCCCGCCGCGCCCAGCCTCCCCCAGGACCCCTGCGGCCCCGACTGTGCGCCCCCCGCGCCCGGCCTCCCCCCGGACCCCTGCGGCTCCAACTGTGCTCCCCCCGACGCC	ACGCCACCCGCGCCCCGCCTCCCCCAGGACCCCTGCGGCCCCGACTGTGCGCCCCCCGCGCCCGGCCTTCCCCAGGACCCCTGTGGCCCCGACTGTGCGCCCCCCGCGCCCGGCCTCCCCCCGGACCCCTGCGGCTCCCACTGTGCTCCCCCCGACGCC	.	PASS	RC=4.29;RPL=48;RAL=206;RCP=CGCCCCCCGCGCCCGGCCTCCCCCAGGACCCCTGCGGCCCCGACTGTG;ALGNURL=http://orca.bu.edu/vntrview/index.php?db=VNTRPIPE_NA12878&ref=-175491706&isref=1&istab=1&ispng=1&rank=3	GT:SP:CGL	1/1:3:-1
chr11	642833	td175491708	AAGGGCCAGGCGGGGTGAGGGACAGGCGGGGTGAGGGGCAGGTGGGGTGAGGTGCAG	AAGGGCCAGGCGGGGGGAGGGGCAGGTGGGGGGAGGGGCAG	.	PASS	RC=3.50;RPL=16;RAL=56;RCP=AGGGGCAGGCGGGGTG;ALGNURL=http://orca.bu.edu/vntrview/index.php?db=VNTRPIPE_NA12878&ref=-175491708&isref=1&istab=1&ispng=1&rank=3	GT:SP:CGL	1/1:5:-1
chr11	953603	td175491920	CCTGGCTCCGTCCTGGCTCCGTCTGCCTCCGTCTGCCTCCGTCTGCCT	CCTGGCTCCGTCCTGGCTCCGTCTGCCTCCGTCTGCCT	.	PASS	RC=4.64;RPL=10;RAL=47;RCP=CTGCCTCCGT;ALGNURL=http://orca.bu.edu/vntrview/index.php?db=VNTRPIPE_NA12878&ref=-175491920&isref=1&istab=1&ispng=1&rank=3	GT:SP:CGL	1/1:12:-1
chr11	1039960	td175491986	CCCCTGCCCCTCGGCCAGCCCCTTCCCTGCCCCTCGGCCAGCCCCTTCCCTGCCCCTTGGCCAGCCCCTTCCCTGCCCCT	CCCCTGCCCCTCGGCCAGCCCCTTCCCTGCCCCTCGGCCAGCCCCTTCCCTGCCCCT	.	PASS	RC=3.43;RPL=23;RAL=79;RCP=CCCTGCCCCTCGGCCAGCCCCTT;ALGNURL=http://orca.bu.edu/vntrview/index.php?db=VNTRPIPE_NA12878&ref=-175491986&isref=1&istab=1&ispng=1&rank=3	GT:SP:CGL	0/1:2,8:0,-1
chr11	1143962	td175492111	AATTTGGTGGACGACACCCCACCCTGCGTATGCATTTGGTGGACGCCCCACCCTGCGCATGCATTTGGTGGACGCCCCACCCTGCGTATGCATTTGGTGGATGACGCCCCACCCTG	AATTTGGTGGACGACACCCCACCCTGCGTATGCATTTGGTGGACGCCCCACCCTGCGTATGCATTTGGTGGACGCCCCACCCTGCGCATGCATTTGGTGGACGCCCCACCCTGTGTATGCATTTGGTGGATGACGCCCCACCCTG	.	PASS	RC=3.80;RPL=29;RAL=115;RCP=ATTTGGTGGACGCCCCACCCTGCGTATGC;ALGNURL=http://orca.bu.edu/vntrview/index.php?db=VNTRPIPE_NA12878&ref=-175492111&isref=1&istab=1&ispng=1&rank=3	GT:SP:CGL	1/1:2:1
chr11	1377259	td175492326	TGTCCACCCACGCTGCCCTGCCACCCACCCATGCTGCCCTGCCGTCCACCCATGCTCCCCTGCCGTCCACCTACGCTGCCCTGCCGTC	TGTCCACCCACGCTGCCCTGCCACCCACCCATGCTCCCCTGCCGTCCACCTACGCTGCCCTGCCGTC	.	PASS	RC=4.14;RPL=21;RAL=87;RCP=GTCCACCCACGCTGCCCTGCC;ALGNURL=http://orca.bu.edu/vntrview/index.php?db=VNTRPIPE_NA12878&ref=-175492326&isref=1&istab=1&ispng=1&rank=3	GT:SP:CGL	1/1:14:-1
chr11	1426212	td175492367	AGGCCTCTGTCTCTGGTGGTCTAGGGGGTGGGGGTGGCTCTCTGAGGGGTGTGGGCCTCCATCTCTGGTGGTCTAGGGGGTTGTAGGGGGGCTCTCTGAGGGG	AGGGCAGGGGGCCTTGCATGCCTCAGTCTGTGGGGGTCGAGGGTGTGGGGTTGTCTCTATGAGGGGTGCGCGCCTCCGTCTCTGGTGGTCGAGGGGGTTGTGGGGGGTCTCTATGAGGGGTGTGGGCCTCCATCTCTGGTGGTCTAGGGGGTTGTAGGGGGGCTC	.	PASS	RC=1.93;RPL=54;RAL=102;RCP=GGCCTCCATCTCTGGTGGTCTAGGGGGTTGTAGGGGGGCTCTCTGAGGGGTGTG;ALGNURL=http://orca.bu.edu/vntrview/index.php?db=VNTRPIPE_NA12878&ref=-175492367&isref=1&istab=1&ispng=1&rank=3	GT:SP:CGL	1/1:2:1
chr11	1494033	td175492440	TGGGCACAGGGCCTCCAGTGTCTCCGGGCACAGGGCCTCCAGCGTCTCCGGGCACAGGGCCTCCAGCATCTCTGGGCACAGGGCCTCCAGCGTCTCTGGGCAC	TCCTCCCAGCTGGGCACAGGGCCTCCAGCGTCTCCGGGCACAGGGCCTCCAGCATCTCTGGGCACAGGGCCTCCAGCGTCTCTGG	.	PASS	RC=4.25;RPL=24;RAL=102;RCP=GGGCACAGGGCCTCCAGCGTCTCC;ALGNURL=http://orca.bu.edu/vntrview/index.php?db=VNTRPIPE_NA12878&ref=-175492440&isref=1&istab=1&ispng=1&rank=3	GT:SP:CGL	1/1:10:-1
chr11	1881479	td175492763	GGATGGATGGATGGATAATTGAATGATGGATGGATGGATAATTGAATGATGGATGGATGG	GGATGGATGGATGGATAATTGAATGATGGATGGATGGATAATTGAATGATGGATGGATGGATGGATGGATGGGTGGATGGATGGA	.	PASS	RC=2.57;RPL=23;RAL=59;RCP=GATGGATGGATGGATAATTGAAT;ALGNURL=http://orca.bu.edu/vntrview/index.php?db=VNTRPIPE_NA12878&ref=-175492763&isref=1&istab=1&ispng=1&rank=3	GT:SP:CGL	0/1:10,2:0,1
chr11	2446847	td175493276	GCCCTGGGCGGGAGTCCTCACCCTGGGCGGGGGTCCTCA	GCCCTGGGCGGGAGTCCTCACCCTGGGCGGGGGTCCTCACCCTGGGCGGGGGTCCTCA	.	PASS	RC=2.00;RPL=19;RAL=38;RCP=CCCTGGGCGGGAGTCCTCA;ALGNURL=http://orca.bu.edu/vntrview/index.php?db=VNTRPIPE_NA12878&ref=-175493276&isref=1&istab=1&ispng=1&rank=3	GT:SP:CGL	0/1:7,5:0,1
chr11	2860239	td175493509	TAGGTGGGCAGGTGGGCAGGTGGGCAGGTGGGCAG	TAGGTGGGCAGGTGGGCAGGTGGGCAG	.	PASS	RC=4.25;RPL=8;RAL=34;RCP=AGGTGGGC;ALGNURL=http://orca.bu.edu/vntrview/index.php?db=VNTRPIPE_NA12878&ref=-175493509&isref=1&istab=1&ispng=1&rank=3	GT:SP:CGL	1/1:12:-1
chr11	3391400	td175493762	TATATATACACACATATATGATATATACACACACATATATACACACATATATACACACATATATACA	TGATATATGATATATACACACATATATGATATATACACACACATATATACACACATATA	.	PASS	RC=5.75;RPL=12;RAL=66;RCP=ATATATACACAC;ALGNURL=http://orca.bu.edu/vntrview/index.php?db=VNTRPIPE_NA12878&ref=-175493762&isref=1&istab=1&ispng=1&rank=3	GT:SP:CGL	0/1:14,8:0,-1
chr11	5476795	td175494541	GAGAGAGAGAGAGAAAGAGAAAGAGAGAAAGAGAAAAAGAGAAAGAGAAAGAGAGAAAGAGAGAGAGAGA	GAGAGAGAGAGAGAAAGAGAAAGAGAGAGGAGAGAGAGAAAGAGAAAGAGAGAAAGAGAAAAAGAGAAAGAGAAAGAGAGAAAGAGAGAGAGAGA	.	PASS	RC=4.93;RPL=14;RAL=69;RCP=AGAGAAAGAGAGAA;ALGNURL=http://orca.bu.edu/vntrview/index.php?db=VNTRPIPE_NA12878&ref=-175494541&isref=1&istab=1&ispng=1&rank=3	GT:SP:CGL	1/1:11:2
chr11	5780464	td175494671	TTATATATATAATATGTATATATAATGGTAGTATATATATAATATATATATATAATGGTAGTATATATATAATATATATATATAATGGTAGCATATATAT	TTATATATATATAATATATATATAATGGTAGTATATATATAATATATATATAATGGTAGCATATATA	.	PASS	RC=3.30;RPL=30;RAL=99;RCP=TATATATATAATATATATATATAATGGTAG;ALGNURL=http://orca.bu.edu/vntrview/index.php?db=VNTRPIPE_NA12878&ref=-175494671&isref=1&istab=1&ispng=1&rank=3	GT:SP:CGL	0/1:7,4:0,-1
chr11	7598527	td175495241	GGTGCGTGTGCGTGCATGTATGTGCGTGTGTGTGTGTGTGTGTGTGTGTGTGTG	GGTGCGTGTGCGTGCATGTATGTGCGTGTGTGTGTGCGTGTGTGTGTGTGTGTGTGTGTTTGT	.	PASS	RC=5.30;RPL=10;RAL=53;RCP=GTGCGTGTGT;ALGNURL=http://orca.bu.edu/vntrview/index.php?db=VNTRPIPE_NA12878&ref=-175495241&isref=1&istab=1&ispng=1&rank=3	GT:SP:CGL	0/1:7,5:0,1
chr11	8239380	td175495436	ACCTGCCTCGGCCCAGCTCTCCCTGCCTTGGCCCACCTCTCCCTGCCTCGGCCCAGCTCTCCCTGCCTCGGCACACCTCTCCCTGCCTCGGCCCACCTCTCCCTGCCTCGGCCCAGCTCTCCCTGCCTCGGCACACCTCTCCCTGCCTCGGCACACCTCTCCCTGCCTCGGCCCACCTCT	ACCTGCCTCGGCCCAGCTCTCCCTGCCTTGGCCCACCTCTCCCTGCCTCGGCCCAGCTCTCCCTGCCTCGGCACACCTCTCCCTGCCTCGGCCCACCTCTCCCTGCCTCGGCCCAGCTCTCCCTGCCTCGGCACACCTCTCCCTGCCTCGGCCCACATCT	.	PASS	RC=8.95;RPL=20;RAL=179;RCP=CCTGCCTCGGCCCACCTCTC;ALGNURL=http://orca.bu.edu/vntrview/index.php?db=VNTRPIPE_NA12878&ref=-175495436&isref=1&istab=1&ispng=1&rank=3	GT:SP:CGL	0/1:2,6:0,-1
chr11	8244575	td175495439	CTGGGCTGTGGGCTGTGGGCTGTGGGCTGTGGGCTGTGGGCTGTGGGCTGTGG	CTGGGCTGTGGGCTGTGGGCTGTGGGCTGTGGGCTGTGGGCTGTGG	.	PASS	RC=7.43;RPL=7;RAL=52;RCP=TGGGCTG;ALGNURL=http://orca.bu.edu/vntrview/index.php?db=VNTRPIPE_NA12878&ref=-175495439&isref=1&istab=1&ispng=1&rank=3	GT:SP:CGL	0/1:7,7:0,-1
chr11	8998866	td175495689	TCCCTCTCCCTCTCCCCTCTCCCCTCTCCCCTCTCCCCTCTCCCCTCTCCCCTCTCCCC	TCCCTCTCCCCTCTCCCCTCTCCCCTCTCCCCTCTCCCC	.	SC	RC=8.43;RPL=7;RAL=58;RCP=CCCTCTC;ALGNURL=http://orca.bu.edu/vntrview/index.php?db=VNTRPIPE_NA12878&ref=-175495689&isref=1&istab=1&ispng=1&rank=3	GT:SP:CGL	1/1:2:-3
chr11	13305651	td175497158	GTGTGTGTATATATATGTGTGTGTGTATATATATATATATGTGTATATATATATATGTGTGTATATATATATATGTGTATATATATATATGTGTGTATATATATATGTGTATATATATATATATGTGTGTGTATATATATATATATATATATATATATATAT	GTGTGTATATATATATGTGTGTGTATATATATATATATATTTGTATATATATATATGTGTATATATATATATGTGTATATATATATATGTGTATATATATATATATGTGTATATATATATATGTGTATATATATATATATAT	.	PASS	RC=9.06;RPL=18;RAL=161;RCP=TGTGTGTATATATATATA;ALGNURL=http://orca.bu.edu/vntrview/index.php?db=VNTRPIPE_NA12878&ref=-175497158&isref=1&istab=1&ispng=1&rank=3	GT:SP:CGL	1/1:2:-1
chr11	13658553	td175497269	CTCCCAAACAATAACAAGTCAAGTCCCAAACAATAACAAGTCAAGTCCCAAACAATA	CTCCCAAACAATAACAAGTCAAGTCCCAAACAATAACAAGTCAAGTCCCAAACAATAACAAGTCAAGTCCCAAACAATA	.	PASS	RC=2.55;RPL=22;RAL=56;RCP=TCCCAAACAATAACAAGTCAAG;ALGNURL=http://orca.bu.edu/vntrview/index.php?db=VNTRPIPE_NA12878&ref=-175497269&isref=1&istab=1&ispng=1&rank=3	GT:SP:CGL	0/1:10,7:0,1
chr11	15134586	td175497722	TTTCCTTCCCTTCCTTTCCTTCCCTCTCTTCCCTCCCTTCCTTTCTTCCTTCCTTCC	TTTCCTTCCCTTCCTTTCCTTCCCTCTCTTCCCTCCCTTCCTTTCTTCCTTCCTTCCTCTTTCTTTCTTTTCTCTCTCTCTCTT	.	PASS	RC=2.15;RPL=27;RAL=56;RCP=TTCCCTCCCTTCCTTTCCTTCCCTCTC;ALGNURL=http://orca.bu.edu/vntrview/index.php?db=VNTRPIPE_NA12878&ref=-175497722&isref=1&istab=1&ispng=1&rank=3	GT:SP:CGL	0/1:5,2:0,1
chr11	16581960	td175498216	ATATACGTACATATGTTTATACGTACATATATGTTTATACGTACATATATGTTTATACGTACATATATGTTTATACGTACATATATGTTTATACGTACATATATGTTTATACGTACATATATGTTTATACGTACATATGTTTATACGTACATATATGTTTATACGTACATATATGTTTATACGTACATGTATGTTTATACGTACATATATGTTTATACGTACATATATGTTTATACG	ATATACGTACATATATGTTTATACGTACATATATGTTTATACGTACATATATGTTTATACGTACATATATGTTTATACGTACATATATGTTTATACGTACATATGTTTATACG	.	PASS	RC=13.33;RPL=18;RAL=236;RCP=TATACGTACATATATGTT;ALGNURL=http://orca.bu.edu/vntrview/index.php?db=VNTRPIPE_NA12878&ref=-175498216&isref=1&istab=1&ispng=1&rank=3	GT:SP:CGL	1/1:6:-7
chr11	16908856	td175498297	CTCTCCCTCTCCCTCTCCCCACGGTCTCCCTCTCCCTCTCCCCACGGTCTGCCTCTCCCTCTCCCCACGGTCTGCCTCTCCCTCTCCCCACGGTCTCCCTCTCCCTCTCTTTCCACGGTCTCCCTC	CTCTCCCTCTCCCTCTCCCCACGGTCTCCCTCTCCCTCTCCCCACGGTCTGCCTCTCCCTCTCCCCACGGTATCCCTCTCCCTCTCTTTCCACGGTCTCCCTC	.	SC	RC=5.32;RPL=23;RAL=125;RCP=TCTCCCTCTCCCTCTCCCCACGG;ALGNURL=http://orca.bu.edu/vntrview/index.php?db=VNTRPIPE_NA12878&ref=-175498297&isref=1&istab=1&ispng=1&rank=3	GT:SP:CGL	1/1:8:-1
chr11	16928891	td175498317	GAGCCCCTCTGCCCGGCCAGCCGCCCCATCCGGGAGGGAGGTGGTGGGGTCAGCCCCCCGCCCGGCCAGCCGCCCCGTCCGGGAGGTGAGGGGCGCCTCTGCC	GAGCCCCTCTGCCCGGCCAGCCGCCCCGTCCGGGAGGGAGGTTGGGGGGTCAGCCCCCCGCCCGGCCAGCCGCCCCGTCCGGGAGGGAGGTGGGGGGGGGCAGCCCCCCTGCCCGGCCAGCCGCCCCGTCCGGGGGGGGAGGGGGGGCTCTGCCC	.	SC	RC=2.08;RPL=51;RAL=102;RCP=AGCCCCTCCGCCCGGCCAGCCGCCCCATCCGGGAGGTGAGGTGGTCGCCTC;ALGNURL=http://orca.bu.edu/vntrview/index.php?db=VNTRPIPE_NA12878&ref=-175498317&isref=1&istab=1&ispng=1&rank=3	GT:SP:CGL	0/1:27,2:0,1
chr11	16929018	td175498320	GAGCCCCTCTGCCCGGCCAGCCGCCCCGTCCGGGAGGGAGGCGGGGAGGTCAGCCCCCCGCCCAGCCAGCCGCCCCGTCCGGGAGGGAGGCGGGGGGGTCAGCCCCCCGCCCGGCCAGCCGCCCCGTCCGGGAGGTGAGG	GAGCCCCTCTGCCCGGCCAGCCGCCCCGCCCGGGAGGGAGGTGGGGGGGTCAGCCCCCCGCCCGGCCAGCCGCCCCGTCCGGGAGGTGAGGGG	.	SC	RC=2.80;RPL=49;RAL=139;RCP=AGCCCCCCGCCCGGCCAGCCGCCCCGTCCGGGAGGGAGGCGGGGAGGTC;ALGNURL=http://orca.bu.edu/vntrview/index.php?db=VNTRPIPE_NA12878&ref=-175498320&isref=1&istab=1&ispng=1&rank=3	GT:SP:CGL	0/1:24,7:0,-1
chr11	17548617	td175498592	AGCTCCCCCGCCCTCCCTCCCTCCCACCGTCATGGAGTACTGACCTGCTCCCCCGCCCTCCCTCCCTCCCACCGTCATGGAGTACTGCCCTGCTCCCCCGCCCTCCCTCCCTCCCACCGTTATGGAGTACTGCCCTGCTC	AGCTCCCCCGCCCTCCCTCCCTCCCACCGTCATGGAGTACTGACCTGCTCCCCCGCCCTCCCTCCCTCCCACCGTCATGGAGTACTGCCCTGCTC	.	PASS	RC=3.09;RPL=45;RAL=139;RCP=GCTCCCCCGCCCTCCCTCCCTCCCACCGTCATGGAGTACTGCCCT;ALGNURL=http://orca.bu.edu/vntrview/index.php?db=VNTRPIPE_NA12878&ref=-175498592&isref=1&istab=1&ispng=1&rank=3	GT:SP:CGL	1/1:4:-1
chr11	18141976	td175498800	CCCTCTCCCTCTCCCTCTCCCTCTCCCTCCTCTCCCTCTCCCTCCTCTCCCTCTCCC	CCCTCTCCCTCTCCCTCCTTTCCCTCTCCC	.	SC	RC=3.93;RPL=15;RAL=56;RCP=CCTCTCCCTCTCCCT;ALGNURL=http://orca.bu.edu/vntrview/index.php?db=VNTRPIPE_NA12878&ref=-175498800&isref=1&istab=1&ispng=1&rank=3	GT:SP:CGL	1/1:11:-2
chr11	18477412	td175498963	CTCACACCTGCCAAGCATCACACCTGCCAAGCATCACACCTGCCAAGCATCACACCTGCCAAGCATCACACCTGC	CTCACACCTGCCAAGCATCACACCTGCCAAGCATCACACCTGCCAAGCATCACACCTGC	.	PASS	RC=4.62;RPL=16;RAL=74;RCP=TCACACCTGCCAAGCA;ALGNURL=http://orca.bu.edu/vntrview/index.php?db=VNTRPIPE_NA12878&ref=-175498963&isref=1&istab=1&ispng=1&rank=3	GT:SP:CGL	1/1:11:-1
chr11	18830771	td175499099	TCCTTCCTTCCTTCCTTCCTTCCTTCCTTCCTGCCTTCCTGCCTTCCTGCCTTCCTGCCTTCCTGCCTTCCTGCCTTCCTGCCTTCCCGCCTTCCCGCCTTCCTGCCTTCCTTCCTCTTCCTTCCTGCCTTCCTGCCTTTCTGCCTTTCTGCCTTCCTTCCT	TCCTTCCTTACTTCCTTCCTTCCTTCCTTCCTGCCTTCCTGCCTTCCTGCCTTCCTGCCTTCCTGCCTTCCCGCCTTCCCGCCTTCCTGCCTTCCTTCCTCTTCCTTCCTGCCTTCCTGCCTTTCTGCCTTTCTGCCTTCCTTCCT	.	PASS	RC=20.38;RPL=8;RAL=161;RCP=CCTTCCTG;ALGNURL=http://orca.bu.edu/vntrview/index.php?db=VNTRPIPE_NA12878&ref=-175499099&isref=1&istab=1&ispng=1&rank=3	GT:SP:CGL	1/1:4:-2
chr11	20742713	td175499663	GATATATATTTTGTGTATATATATATATATAGTGTATATATATATTTTGTTTATATATATATTTTGTTTATATATATAT	GATATATATATAGTGTATATATATATTTTGTTTATATATATATTTTGTTTATATATATAT	.	PASS	RC=4.42;RPL=17;RAL=78;RCP=ATATATATTTTGTGTAT;ALGNURL=http://orca.bu.edu/vntrview/index.php?db=VNTRPIPE_NA12878&ref=-175499663&isref=1&istab=1&ispng=1&rank=3	GT:SP:CGL	0/1:8,13:0,-1
chr11	22360611	td175500245	ATATATATATATGTTATATATATATGTTATATATATATGTTATATATATATGTTATATATATATGTTATATATATATGTTATATATAGTTATATATATATGTTATATATATATGTTTTATATATATATATATATATATATGTTA	ATATATATATATGTTATATATATATGTTATATATATATGTTATATATATATGTTATATATATATGTTATATATATATGTTATATATATATGTTATATATATATGTTTTATATATATATATATATATATAT	.	PASS	RC=11.21;RPL=13;RAL=143;RCP=TATATATATATGT;ALGNURL=http://orca.bu.edu/vntrview/index.php?db=VNTRPIPE_NA12878&ref=-175500245&isref=1&istab=1&ispng=1&rank=3	GT:SP:CGL	0/1:7,3:0,-1
chr11	24808205	td175501297	AATATATAAATATGTATATTATGTATTTATATATAAATATGTATATTATGTATTTATATATATATATGTAT	AATATATAAATATGTATATTATGTATTTATATATAAATATGTATATTATGTATTTATATATAAATAGGTATATTATGTATTTATATATATATATGTAT	.	PASS	RC=2.59;RPL=27;RAL=70;RCP=ATATATAAATATGTATATTATGTATTT;ALGNURL=http://orca.bu.edu/vntrview/index.php?db=VNTRPIPE_NA12878&ref=-175501297&isref=1&istab=1&ispng=1&rank=3	GT:SP:CGL	1/1:14:1
chr11	30237043	td175503323	TATATATATATACACACACACATATATATATACACACACATATATATATACATACACACACA	TATATATATATATACACACACACATATATATATACACACACATATATATATACACACACATATATATATACATACGCACAC	.	PASS	RC=3.05;RPL=20;RAL=61;RCP=ATATATATATACACACACAC;ALGNURL=http://orca.bu.edu/vntrview/index.php?db=VNTRPIPE_NA12878&ref=-175503323&isref=1&istab=1&ispng=1&rank=3	GT:SP:CGL	0/1:6,2:0,1
chr11	31582218	td175503744	TTATAAAGACCACATTGTTTTATATATATATAAAACAACGTTGTTTTATATATATATAAAACAACATTGTTTTGTATATATATA	TTATAAAGACCACATTGTTTTATATATATATAAAACAACATTGTTTTGTATATATATA,TTATAAAGACCACATTGTTTTATATATATATAAAACAACGTTGTTTTATATATATATAAAACAACGTTGGTTTATATATATATAAAAGAACATTGATTTGTATATATATA	.	PASS	RC=3.15;RPL=26;RAL=83;RCP=TATAAAACAACATTGTTTTATATATA;ALGNURL=http://orca.bu.edu/vntrview/index.php?db=VNTRPIPE_NA12878&ref=-175503744&isref=1&istab=1&ispng=1&rank=3	GT:SP:CGL	0/1/2:3,3,5:0,-1,1
chr11	33071916	td175504339	TTAATAACACCTGATGCTTGATAATAACACCTGATGCTTGATAATAACACCTGATGCTTGATA	TTAATAACACCTGATGCTTGATAATAACACCTGATGCTTGATA	.	PASS	RC=3.10;RPL=20;RAL=62;RCP=TAATAACACCTGATGCTTGA;ALGNURL=http://orca.bu.edu/vntrview/index.php?db=VNTRPIPE_NA12878&ref=-175504339&isref=1&istab=1&ispng=1&rank=3	GT:SP:CGL	0/1:11,18:0,-1
chr11	34185641	td175504789	GCCAGCCCTGCTTATCCAGCCCCGCTTTTCCAGCCCCG	GCCAGCCCTGCTTATCCAGCCCCGCTTTTCCAGCCCCGCTTTTCCAGCCCCG	.	PASS	RC=2.64;RPL=14;RAL=37;RCP=CCAGCCCCGCTTAT;ALGNURL=http://orca.bu.edu/vntrview/index.php?db=VNTRPIPE_NA12878&ref=-175504789&isref=1&istab=1&ispng=1&rank=3	GT:SP:CGL	1/1:6:1
chr11	34674687	td175504963	ACATCCTTCCATCCTTCCATCCTTCCATCCTTCCATCCTTCCATCCTTCCATCCTTCCA	ACATCCTTCCATCCTTCCATCCTTCCATCCTTCCATCCTTCCA	.	PASS	RC=7.25;RPL=8;RAL=58;RCP=CATCCTTC;ALGNURL=http://orca.bu.edu/vntrview/index.php?db=VNTRPIPE_NA12878&ref=-175504963&isref=1&istab=1&ispng=1&rank=3	GT:SP:CGL	1/1:16:-2
chr11	34986320	td175505057	ATATTAGCATAACTAATATTAGCTATTAGCATAACTAATATTAGCTATTAGCATAACTAATATTAGCTA	ATATTAGCATAACTAATATTAGCTATTAGCATAACTAATATTAGCTA	.	PASS	RC=3.09;RPL=22;RAL=68;RCP=TATTAGCATAACTAATATTAGC;ALGNURL=http://orca.bu.edu/vntrview/index.php?db=VNTRPIPE_NA12878&ref=-175505057&isref=1&istab=1&ispng=1&rank=3	GT:SP:CGL	1/1:34:-1
chr11	38618929	td175506365	CTATACCTGTACTGAGCAGGTATACCTGTACTGAGCAGGTATACCTGTACT	CTATACCTGTACTGAGCAGGTATACCTGTACTGAGCAGGTATACCTGTACTGAGCAGGTATACCTGTACT	.	PASS	RC=2.63;RPL=19;RAL=50;RCP=TATACCTGTACTGAGCAGG;ALGNURL=http://orca.bu.edu/vntrview/index.php?db=VNTRPIPE_NA12878&ref=-175506365&isref=1&istab=1&ispng=1&rank=3	GT:SP:CGL	0/1:15,6:0,1
chr11	40505321	td175507085	GTGTATATATATGTATATATATGTATATATATGTATATGTATGTATATACATATATATATA	GTGTATATATATGTATATATATGTATATGTATGTATATACATATATATATA	.	PASS	RC=6.00;RPL=10;RAL=60;RCP=TGTATATATA;ALGNURL=http://orca.bu.edu/vntrview/index.php?db=VNTRPIPE_NA12878&ref=-175507085&isref=1&istab=1&ispng=1&rank=3	GT:SP:CGL	1/1:19:-1
chr11	41129504	td175507308	AGAGAAGGGAGAGGGGAGAGGGGAGAGGGGAGAGGGGAGAGGGGAGAGTAGAGAGGAGAGAGGAGAG	AGAGAAGGGAGAGGGGAGAGGGGAGAGGGGAGAGTAGAGAGGAGAGAGGAGAG	.	PASS	RC=9.43;RPL=7;RAL=66;RCP=GAGAGGG;ALGNURL=http://orca.bu.edu/vntrview/index.php?db=VNTRPIPE_NA12878&ref=-175507308&isref=1&istab=1&ispng=1&rank=3	GT:SP:CGL	1/1:10:-2
chr11	41990059	td175507658	TATATATATTATATATAATATATGTATATATAATATATATTATATATCATATATGTATATATAATATATATTATATATATATA	TATAGATATTATATATAATCTATGTATTTATCATATATATTATATATAATATATATGTATATATAATATATATTATATATAATATATGTATATATAATATATATTATATATAATATATTATATATAATATATATTATATATAATATATGTATATATAATATATATTATATATATATA	.	PASS	RC=2.68;RPL=31;RAL=82;RCP=ATATATATTATATATAATATATGTATATATA;ALGNURL=http://orca.bu.edu/vntrview/index.php?db=VNTRPIPE_NA12878&ref=-175507658&isref=1&istab=1&ispng=1&rank=3	GT:SP:CGL	1/1:5:3
chr11	42331542	td175507819	ATCTTTAATTCAGAATTCTTTACCTGTATTATGGGTCTTAATTCTTTAATTCAGAATTCTTTACCTGTATTATGGGTCTTAAT	ATCTTTAATTCAGAATTCTTTACCTGTATTATGGGTCTTAATTCTTTAATTCAGAATTCTTTACCTGTATTATGGGTCTTAATTCTTTAATTCAGAATTCTTTACCTGTATTATGGGTCTTAAT	.	PASS	RC=2.00;RPL=41;RAL=82;RCP=TCTTTAATTCAGAATTCTTTACCTGTATTATGGGTCTTAAT;ALGNURL=http://orca.bu.edu/vntrview/index.php?db=VNTRPIPE_NA12878&ref=-175507819&isref=1&istab=1&ispng=1&rank=3	GT:SP:CGL	0/1:2,6:0,1
chr11	42665458	td175507904	TATTATAGGGTAGAAGGATTATAGGGTAGAAGGA	TATTATAGGGTAGAAGGATTATAGGGTAGAAGGATTATAGGGTAGAA	.	PASS	RC=2.06;RPL=16;RAL=33;RCP=ATTATAGGGTAGAAGG;ALGNURL=http://orca.bu.edu/vntrview/index.php?db=VNTRPIPE_NA12878&ref=-175507904&isref=1&istab=1&ispng=1&rank=3	GT:SP:CGL	1/1:12:1
chr11	44330704	td175508529	TCCCGCAGCCCCGCAGCCCCGCAGCCTCGCAGCCCCGCAGCCCCGCAGCCCCGCAGCCCCGCAGCCCCGCAGCCC	TCCCGCCGCCCCGCAGCCCCGCAGCCCCGCAGCCCCGCAGCCCCGCCGCCCCGCAGCCCCGCAGCCCCGCAGCCCCGCAGCCCCGCAGCCC,TCCCGCAGCCCCGCAGCCCCGCTGTCCCGCAGCCCCGCAGCCCCGCAGCCCCGCAGCCCCGCAGCCCCGCAGCCCCGCAGCCCCGCAGCCCCGCAGCCC	.	PASS	RC=9.25;RPL=8;RAL=74;RCP=CCCGCAGC;ALGNURL=http://orca.bu.edu/vntrview/index.php?db=VNTRPIPE_NA12878&ref=-175508529&isref=1&istab=1&ispng=1&rank=3	GT:SP:CGL	1/2:3,3:2,3
chr11	45258206	td175508901	GAGAGAGAGAGAGAGACAGACAGAGAGAGATAGAGAAAGACAGAGA	GTATAATTCCTCTGTGTGTGTGTGTGTGTGTGTGTGTGTGTGTGTGTGTGAGAGAGAGAGAGAGAGAGAGAGAGAGACAGACA	.	PASS	RC=4.50;RPL=10;RAL=45;RCP=AGAGAGAGAC;ALGNURL=http://orca.bu.edu/vntrview/index.php?db=VNTRPIPE_NA12878&ref=-175508901&isref=1&istab=1&ispng=1&rank=3	GT:SP:CGL	1/1:7:1
chr11	55816131	td175511871	AATTAATAATTAATCTCCATTAATTAATTAATCTCCATTCATTAATT	AATTAATTATTAATCTCCATTAATTAATTAATCTCCATTAATTAATTAATCTCCATTCATTAATT	.	PASS	RC=2.61;RPL=18;RAL=46;RCP=ATTAATTAATTAATCTCC;ALGNURL=http://orca.bu.edu/vntrview/index.php?db=VNTRPIPE_NA12878&ref=-175511871&isref=1&istab=1&ispng=1&rank=3	GT:SP:CGL	0/1:14,8:0,1
chr11	55946461	td175511924	AAAAAGTATATATATATATAAAAGTATATATATATATAAAAGTATATATATATATATAAAAGTATATATATATATAAAAGTATATATATATATAAAAGTGTATATATATATA	AAAAAGTATATATATATATAAAAGTATATATATATATAAAAGTATATATATATATAAAAGTATATATATATATAAAAGTGTATATATATATA	.	PASS	RC=6.05;RPL=18;RAL=111;RCP=AAAAGTATATATATATAT;ALGNURL=http://orca.bu.edu/vntrview/index.php?db=VNTRPIPE_NA12878&ref=-175511924&isref=1&istab=1&ispng=1&rank=3	GT:SP:CGL	1/1:10:-1
chr11	57390637	td175512460	AGAAGGAAGGAAGGAAGGAAGGAAGGAAGGAAGGAAGGAAGGAAGGAAGGAAGGGAGGGAGGGAGGGAGGGAGGAAGAGAGAAAGGAAGGAAGGAATGAAAGAAGGAAGGAAGGAAGGAAAGAAGGAAGGAAGAAAGGAAAGAAGGAAGGACGGAAGGGAGGAAGGAAGGAAGGAAAGAAGGAAGGAA	AGAAGGAAGGAAGGAAGGAAGGAAGGAAGGGAGGGAGGGAGGGAGGAAGAGAGAAAGGAAGGAAGGAATGAAAGAAGGAAGGAAGGAAGGAAAGAAGGAAGGAAGAAAGGAAAGAAGGAAGGACGGAAGGGAGGAAGGAAGGAAGGAAAGAAGGAAGGAA	.	PASS	RC=15.58;RPL=12;RAL=187;RCP=GAAGGAAGGAAG;ALGNURL=http://orca.bu.edu/vntrview/index.php?db=VNTRPIPE_NA12878&ref=-175512460&isref=1&istab=1&ispng=1&rank=3	GT:SP:CGL	1/1:3:-2
chr11	57639800	td175512579	TTCCAGGTTTCCTCTATCATCCCTCCAGGTCTCCTCAAGCATCCCTCCAGGTCTCCTCTAGCATCCCTCCAGGTCTCCTCTAGCATCCCTCCAGGTCTCCTCTAGCATCCCTCCAGGTCTCCTCTATCATCCCTCCAGGTCTCCTCTATCATCCCTTCCGGCTTCCTCTATAATCCC	TTCCAGGTTTCCTCTATCATCCCTCCAGGTCTCCTCAAGCATCCCTCCAGGTCTCCTCTAGCATCCCTCCAGGTCTCCTCTAGCATCCCTCCATGTCTCCTCTAGCATCCCTCCAGGTCTCCTCTATCATCCCTTCCGGCTTCCTCTATAATCCC	.	PASS	RC=8.00;RPL=22;RAL=176;RCP=TCCAGGTCTCCTCTAGCATCCC;ALGNURL=http://orca.bu.edu/vntrview/index.php?db=VNTRPIPE_NA12878&ref=-175512579&isref=1&istab=1&ispng=1&rank=3	GT:SP:CGL	1/1:3:-1
chr11	57821081	td175512659	AAAAATATATATATATATAAAATATATATATATATAAATTATATATATATAAAATATATATATAAAATAAAAATAT	AATTAAAAAATATATATATATAAAATATATATATATATAAATTATATATATATTATATATATATAAATTATATATATATATAAATTATATATATATAAAATATATATATAAAATAAAAATA	.	PASS	RC=4.50;RPL=17;RAL=75;RCP=AAAATATATATATATAT;ALGNURL=http://orca.bu.edu/vntrview/index.php?db=VNTRPIPE_NA12878&ref=-175512659&isref=1&istab=1&ispng=1&rank=3	GT:SP:CGL	0/1:4,5:0,3
chr11	59238823	td175513101	TATATATATACACATATATATACACATATATATACACACATATATACACATATATATA	TATATATATACACATATATATACACATATATATACACATATATATACACACATATATACACATATATATA	.	PASS	RC=4.75;RPL=12;RAL=57;RCP=ATATATATACAC;ALGNURL=http://orca.bu.edu/vntrview/index.php?db=VNTRPIPE_NA12878&ref=-175513101&isref=1&istab=1&ispng=1&rank=3	GT:SP:CGL	0/1:4,6:0,1
chr11	59839962	td175513369	TTTTTTTTATTTTTTTTATTTTTTATTTTTTATTTATTTATTTTTTTATT	TTTTTTTTATTTTTTTTATTTTTTATTTATTTATTTTTTTATT	.	SC	RC=6.25;RPL=8;RAL=49;RCP=TTTTTTTA;ALGNURL=http://orca.bu.edu/vntrview/index.php?db=VNTRPIPE_NA12878&ref=-175513369&isref=1&istab=1&ispng=1&rank=3	GT:SP:CGL	0/1:11,5:0,-1
chr11	62151466	td175514420	ATGCATCTGTGTGTGTGCATGTGTGTGTGTGCACGTGTGTGCGTGTGTGTGTGTGTGTG	ATGCATCTGTGTGTGTGCATGTGTGTGTGTGTGCACGTGTGTGCGTGTGTGTGTGTGTGTGTGTGTGTTTGC	.	PASS	RC=4.14;RPL=14;RAL=58;RCP=TGCATGTGTGTGTG;ALGNURL=http://orca.bu.edu/vntrview/index.php?db=VNTRPIPE_NA12878&ref=-175514420&isref=1&istab=1&ispng=1&rank=3	GT:SP:CGL	0/1:7,6:0,1
chr11	62785648	td175514794	GCCTCCGTCACGCTACCTCTCCCTCCGTCACCCTACCTCTCCCTCCGTCACCCTTCCTCTCCC	GCCTCTGTCACGCTACCTCTCCCTCCGTCACCCTACCTCTCCCTCCGTCACCCTTCCTCTCCCTCCGTCACCCTTCCTCTCCC	.	PASS	RC=3.10;RPL=20;RAL=62;RCP=CCTCCGTCACCCTACCTCTC;ALGNURL=http://orca.bu.edu/vntrview/index.php?db=VNTRPIPE_NA12878&ref=-175514794&isref=1&istab=1&ispng=1&rank=3	GT:SP:CGL	0/1:14,8:0,1
chr11	64603844	td175515637	ACTCACCCACCTCACCCACCTCACCCAGCCCTCACCCACCTCACCCAGCCCTCACCC	ACTCACCCACCTCACCCACCTCACCCACCTCACCCAGCCCTCACCCACCTCACCCAGCCCTCACCC	.	PASS	RC=5.64;RPL=9;RAL=56;RCP=CTCACCCAC;ALGNURL=http://orca.bu.edu/vntrview/index.php?db=VNTRPIPE_NA12878&ref=-175515637&isref=1&istab=1&ispng=1&rank=3	GT:SP:CGL	1/1:8:1
chr11	65531115	td175516094	CAGAGGAAGACCGTGGAAAGAGAGGGAGAGGGAGACCGTGGAAAGAGAGGGAGAGGGAGACCGTGGAAAGAGAGGGAGAGGGAGACCGTGGAAAGGGGAGAGGGAGA	CATGAGAGGGAGACCGTGGAAAGAGAGGGAGAGGGAGACCGTGGAAAGAGAGGGAGAGGGAGACCGTGGAAAGGGGAGAGGGAG	.	SC	RC=4.36;RPL=25;RAL=106;RCP=AGAGGGAGACCGTGGAAAGAGAGGG;ALGNURL=http://orca.bu.edu/vntrview/index.php?db=VNTRPIPE_NA12878&ref=-175516094&isref=1&istab=1&ispng=1&rank=3	GT:SP:CGL	0/1:5,10:0,-1
chr11	66115150	td175516386	CCCGCCCGCCGCCCGCCGCCCGCCGCCCGCCGCCCGCC	CCCGCCCGCCGCCCGCCGCCCGCCGCCCGCC	.	PASS	RC=5.29;RPL=7;RAL=37;RCP=CCGCCCG;ALGNURL=http://orca.bu.edu/vntrview/index.php?db=VNTRPIPE_NA12878&ref=-175516386&isref=1&istab=1&ispng=1&rank=3	GT:SP:CGL	1/1:3:-1
chr11	68145300	td175517446	TTCTCAGCTTTCCCTGGATCTCAGCTTTCCCCGGATCTCAGCTTTCCCCGGATCTCAGCTTTC	TTCTCAGCTTTCCCTGGATCTCAGCTTTCCCCGGATCTCAGCTTTC	.	PASS	RC=3.65;RPL=17;RAL=62;RCP=TCTCAGCTTTCCCCGGA;ALGNURL=http://orca.bu.edu/vntrview/index.php?db=VNTRPIPE_NA12878&ref=-175517446&isref=1&istab=1&ispng=1&rank=3	GT:SP:CGL	1/1:12:-1
chr11	68276238	td175517523	TTGACAGGGTTAGGTTGTGTGACAGGGTTAGGTTGTGTGACAGGGTTAGGTTGTGTGACAGGGTTAGGTTGTGTGACAGGGTTAGGTTGTATGAC	TTGACAGGGTTAGGTTGTGTGACAGGGTTAGGTTGTGTGACAGGGTTAGGTTGTGTGACAGGGTTAGGTTGTATGAC	.	PASS	RC=5.22;RPL=18;RAL=94;RCP=TGACAGGGTTAGGTTGTG;ALGNURL=http://orca.bu.edu/vntrview/index.php?db=VNTRPIPE_NA12878&ref=-175517523&isref=1&istab=1&ispng=1&rank=3	GT:SP:CGL	1/1:22:-1
chr11	68854248	td175517835	TGGCTGCTGGGGCCTTGGGGAGTGCTCCTGACATCTGGGCTGCTGGGGCCTTGGGGGGTGCTCCTGACATCTGGGCTGCTGGGGCCTTGGGGGGTGCTCCTGACATCTGGGCTGTGGGG	TGGCTGCTGGGGCCTTGGGGCGTGCTCCTGACATCTGGGCTGCTGGGGCCTTGGGGGGTGCTCCTGACATCTGGGCTGCTGGGGCCTTGTGGGGTGCTCCTGACATCTGGGCTGCTGGGGCCTTGGGGGGTGCTCCTGACATCTGGGCTGTGGGG	.	PASS	RC=3.31;RPL=36;RAL=118;RCP=GGCTGCTGGGGCCTTGGGGGGTGCTCCTGACATCTG;ALGNURL=http://orca.bu.edu/vntrview/index.php?db=VNTRPIPE_NA12878&ref=-175517835&isref=1&istab=1&ispng=1&rank=3	GT:SP:CGL	1/1:6:1
chr11	70455885	td175518664	GTATATGTATATAGATATACATAATATATCTATATTGTATATTCCATAATATA	GTATATGTATATAGATATACATAATATATCTATATTGTATATTGTATATGTATATAGATATACATAATATATCTATATTGTATATTCCATAATATA	.	PASS	RC=2.16;RPL=25;RAL=52;RCP=TATATCTATATAGTATATTACATAA;ALGNURL=http://orca.bu.edu/vntrview/index.php?db=VNTRPIPE_NA12878&ref=-175518664&isref=1&istab=1&ispng=1&rank=3	GT:SP:CGL	1/1:9:2
chr11	70806887	td175518877	GTGCTGTGTGTAGACATGCCAGCATCTTCATTCATCCTGTCTCCATGTGAAAAGCAGGCTTCCTGTCTTCCCCAACTAGGATGCTGTGTGTAGACATGCCAACATCTTCATTCATCCTGTCTCCATGTGAAAAGCATGCTTCCTGTCTTCCCCAACTAGAATGCCGTGTGTAGACATGCCAGCATCTTCATTCATCCTGTCTCCATGTGAAAAGCAGGCTTCCTGTCTTCCCCAACTAGGATGCCGTGCGTAGACATGCCAGCATCTTCATTCATCCTGTCTCCATGTGAAAAGCAGGCTTCCTGTCTTCCCCAACTAGGA	GGTGTAGACATGCCAGCATCTTCATTCATCCTGTCTCCATGTGAAAAGCAGGCTTCCTGTCTTCCCCAACTAGGATGCCGTGCGTAGACATGCCAGCATCTTCATTCATCCTGTCTCCATGTGAAAAGCAGGCTTCCTGTCTTCCCCAACTAGG	.	PASS	RC=4.00;RPL=80;RAL=320;RCP=TGCCGTGTGTAGACATGCCAGCATCTTCATTCATCCTGTCTCCATGTGAAAAGCAGGCTTCCTGTCTTCCCCAACTAGGA;ALGNURL=http://orca.bu.edu/vntrview/index.php?db=VNTRPIPE_NA12878&ref=-175518877&isref=1&istab=1&ispng=1&rank=3	GT:SP:CGL	1/1:3:-2
chr11	71249117	td175519128	TGCTCTGGAGGCTGTGGCTCCGGCTGTGGGGGCTGCGGCTCTGGCTGTGGGGGATGTGGCTCTAGCTG	TGCTCTGGAGGCTGTGGCTCCGGCTGTGGGGGCTGTGGCTCCGGCTGTGGGGGCTGCGGCTCTGGCTGTGGGGGATGTGGCTCT	.	SC	RC=3.19;RPL=21;RAL=67;RCP=GCTGTGGGGGCTGTGGCTCTG;ALGNURL=http://orca.bu.edu/vntrview/index.php?db=VNTRPIPE_NA12878&ref=-175519128&isref=1&istab=1&ispng=1&rank=3	GT:SP:CGL	0/1:5,5:0,1
chr11	71290791	td175519176	CAGCAGCTGGACTGGGAGCAGCAGGGCTTGCAGCAGCTGGACTGGGAGCAG	CAGCAGCTGGACTGGGAGCAGCAGGACCTGCAGCAGCTGGACTGGGAGCAGCAGGGCTTGCAGCAGCTGGACTGGGAGCAG	.	PASS	RC=3.33;RPL=15;RAL=50;RCP=AGCAGCTGGACTGGG;ALGNURL=http://orca.bu.edu/vntrview/index.php?db=VNTRPIPE_NA12878&ref=-175519176&isref=1&istab=1&ispng=1&rank=3	GT:SP:CGL	0/1:15,5:0,2
chr11	73309562	td175519993	GTCTCTCCCTCTCTCCCTCTCTCCCTCTCTCCCTCTC	GTCTCTCCCTCTCTCCCTCTCTCCCTCTC,GTCTCTCCCTCTCTCCCTCTCTCCCTCTCTCCCTCTCTCCCTCTC	.	PASS	RC=4.50;RPL=8;RAL=36;RCP=TCTCTCCC;ALGNURL=http://orca.bu.edu/vntrview/index.php?db=VNTRPIPE_NA12878&ref=-175519993&isref=1&istab=1&ispng=1&rank=3	GT:SP:CGL	1/2:6,2:-1,1
chr11	73486261	td175520098	TCCGCCCGGCAGCCGCCCCGTCTGGGAGGGAGGTGGGGGGCAGCCCCCGCCCGGCCAGCTGCCCCGTCAGGGAGGGAGGTGGGGGGCAGCCCCCGCCCGGCCAGCTGCCCCGTCAGGGAGGGAGGTGGGGGGCAGCCCCTGCCCGGCCAGCCGCCCCGTCCGGGAGG	TCCGCCCGGCAGCCGCCCCGTCTGGGAGGGAGGTGGGGGGCAGCCCCCGCCCGGCCAGCTGCCCCGTCAGGGAGGGAGGTGGGGGGCAGCCCCTGCCCGGCCAGCCGCCCCGTCCGGGAGG	.	SC	RC=3.63;RPL=46;RAL=166;RCP=CCGCCCGGCCAGCCGCCCCGTCAGGGAGGGAGGTGGGGGGCAGCCC;ALGNURL=http://orca.bu.edu/vntrview/index.php?db=VNTRPIPE_NA12878&ref=-175520098&isref=1&istab=1&ispng=1&rank=3	GT:SP:CGL	0/1:2,10:0,-1
chr11	73828093	td175520282	GTATATATATATGAATATATATATATGAATATATATATGAATATATATATATGAATATATATATATGAATATATATATATGAATATATATATATGAATATATATATATGAATATATATATATGAATATATATATATGAATATATATATATGAATATATATATATGAATATATATATATGAATATATATATATGA	GTATATATATATGAATATATATATATGAATATATATATATGAATATATATATATAAATATATATATTTGAATATATATATATGAATATATATATATAAGTATATATATATGA,GTATATATATATGAATATATATATATGAATATATATATGAATATATATATATGAATATATATATATGAATATATATATATGAATATATATATATGAATATATATATATGAATATATATATATGAATATATATATATGAATATATATATATGAATATATATATATGAATATATATATATGA	.	PASS	RC=13.93;RPL=14;RAL=193;RCP=TATATATATATGAA;ALGNURL=http://orca.bu.edu/vntrview/index.php?db=VNTRPIPE_NA12878&ref=-175520282&isref=1&istab=1&ispng=1&rank=3	GT:SP:CGL	1/2:5,2:-6,-1
chr11	74275277	td175520459	GAAGCATCTAATTTAAAAGCATCTAATTTAAAAGCATCTAATTTAA	GAAGCATCTAATTTAAAAGCATCTAATTTAA	.	PASS	RC=3.00;RPL=15;RAL=45;RCP=AAGCATCTAATTTAA;ALGNURL=http://orca.bu.edu/vntrview/index.php?db=VNTRPIPE_NA12878&ref=-175520459&isref=1&istab=1&ispng=1&rank=3	GT:SP:CGL	1/1:23:-1
chr11	75121073	td175520730	CCCTCACCTCCCGGACGGGGCGGCTGGCCAGGCGGGGGGCTGACCCCCCCCTCCCCCCTCCCGGACTGGGCGGCTGGCCGGGCGGGGGGCTGACCCCACACCTCCCTCCCGGACGGGGCGGCTGGCCGGGCGGGGGGCTGACCCCCCCACCTCCCTCCTGGACGGGGCGACTGGCCGGGCGG	CCCTCACCTCCCGGACAGGGCGGCTGGCCGGGCGGGGTCTGACACCCCCACCTCCCTCCCAGACGGGGCAGCTGGCCTGGTGGGGGTTGACTCCCACCTCCCTCCCGGACGGGGTGGCTGCCGGGCGG	.	SC	RC=3.67;RPL=49;RAL=181;RCP=CCTCCCTCCCGGACGGGGCGGCTGGCCGGGCGGGGGGCTGACCCCCCCA;ALGNURL=http://orca.bu.edu/vntrview/index.php?db=VNTRPIPE_NA12878&ref=-175520730&isref=1&istab=1&ispng=1&rank=3	GT:SP:CGL	1/1:2:-1
chr11	79440367	td175522317	CTTGTTTATAAACAATTGTTTATAAACAATTGTTTATAAACAAT	CTTGTTTATAAACAATTGTTTATAAACAAT	.	PASS	RC=3.07;RPL=14;RAL=43;RCP=TTGTTTATAAACAA;ALGNURL=http://orca.bu.edu/vntrview/index.php?db=VNTRPIPE_NA12878&ref=-175522317&isref=1&istab=1&ispng=1&rank=3	GT:SP:CGL	0/1:15,15:0,-1
chr11	81240798	td175522988	GAAAGAAAGAAAGAAAAAAAGAAAGAAAGAAAGAAAGAAAGAAAGAAAGAAAGAAAGGAAAGGAAAGGAAAATAAAG	GAAAGAAAGAAAGAAAGAAAGAAAGAAAGAAAGAAAGAAAGGAAAGGAAAGGAAAATAAAG	.	PASS	RC=9.00;RPL=8;RAL=76;RCP=AAAGAAAG;ALGNURL=http://orca.bu.edu/vntrview/index.php?db=VNTRPIPE_NA12878&ref=-175522988&isref=1&istab=1&ispng=1&rank=3	GT:SP:CGL	1/1:3:-2
chr11	82127487	td175523289	GTATACACACATATATGTGTATACACATATATGTGTATACACATATATGTGTATACACACATATATACACATATATGTGTATACACACATATATACACATATATGTGTATACACACATATATACACATATATGTGTATACACACATATATACACGCATATGTGTATATATACATACATATACATATATGCGTATATATACATATACACA	GTATATACACATATATGTGTATACACACATATATACACATATATGTGTATACACACATATATACACGCATATGCGTATATATACATACATATACATATATGCGTATATATACATATACACA,GTATATACACATATATGTGTATACACACATATATACACATATATGTGTATACACACATATATACACATATATGTGTATACACACATATATACACATATATGTGTATACACACATATATACACGCATATGTGTATATATACATACATATACATATATACGTATATATACATAT	.	PASS	RC=7.38;RPL=28;RAL=208;RCP=TATATACACATATATGTGTATACACACA;ALGNURL=http://orca.bu.edu/vntrview/index.php?db=VNTRPIPE_NA12878&ref=-175523289&isref=1&istab=1&ispng=1&rank=3	GT:SP:CGL	1/2:2,2:-3,-1
chr11	82361264	td175523388	GTATATACACATATATATACACATATATATACACATATATATATATACACATATATATACACACATATATATACACATATATATACACATATATATACACATATATATA	GTATATACAAATATATATACACATATATATATACACATATATATACACATATATATACACACATATATATACACATATATATACACATATATATA	.	PASS	RC=8.44;RPL=12;RAL=108;RCP=TATATACACATA;ALGNURL=http://orca.bu.edu/vntrview/index.php?db=VNTRPIPE_NA12878&ref=-175523388&isref=1&istab=1&ispng=1&rank=3	GT:SP:CGL	0/1:5,13:0,-1
chr11	83379727	td175523781	TATATATATGTGTATATAAACACATATATATGTGTATATAAACACATATATATGTGTATATAAACACACATATATATGTGTATATAAACACACATATATATGTGTATATAAACACACATATATATGTGTATATAAACATATATATGTGTATATAAACACACA	TATATATATGTGTATATAAACACATATATATGTGTATATAAACACACATATATATGTGTATATAAACACACATATATATGTGTATATAAACACACATATATATGAGTATATAAACACATATATATGTGTATATAAACACACA	.	PASS	RC=7.04;RPL=24;RAL=161;RCP=ATATATATGTGTATATAAACACAC;ALGNURL=http://orca.bu.edu/vntrview/index.php?db=VNTRPIPE_NA12878&ref=-175523781&isref=1&istab=1&ispng=1&rank=3	GT:SP:CGL	1/1:7:-1
chr11	86445717	td175524854	ATATATATATACACAATATACATATATATTATATATATATACAATATACATATATATTATATATATATACAATATACATATATATTATATATATATACAATATACATATATATTATATATATATACAATATACATATATATTATATATATATACAATATACATATATATTATATATATA	AAGACTCTCTCTCTCTCTATATATATACACAATATTCATATATATTATATATATATACAATATACATATATATTATATATATATACAATATACATATATATTATATATATATACAATATACATATATATTATATATATATACAATATACATATATATTA	.	PASS	RC=6.36;RPL=28;RAL=178;RCP=TATATATATATACAATATACATATATAT;ALGNURL=http://orca.bu.edu/vntrview/index.php?db=VNTRPIPE_NA12878&ref=-175524854&isref=1&istab=1&ispng=1&rank=3	GT:SP:CGL	0/1:2,2:0,-1
chr11	89460690	td175526001	AGAAGAAAAAAATAATTGCTTATTGAAGAAAAAAATAATTGCTTATTGAAGAAAAAAATAATTGCTTATT	AGAAGAAAAAAATAATTGTTTATTGAAGAAAAAAATAATTGCTTATT	.	SC	RC=3.00;RPL=23;RAL=69;RCP=GAAGAAAAAAATAATTGCTTATT;ALGNURL=http://orca.bu.edu/vntrview/index.php?db=VNTRPIPE_NA12878&ref=-175526001&isref=1&istab=1&ispng=1&rank=3	GT:SP:CGL	0/1:14,14:0,-1
chr11	91235271	td175526683	CGGAGGGAGGGAGGGAGAGAGGGAGGAAGGGAGGGAGGGAGGAAGGAAGGAAGGAAGGAAGGAAGGAAGGAAGGAAGGAAGGAAGGAAGGAAGGAAGGAAGGGAG	CGGAGGGAGGGAGGGAGAGAGGGAGGAAGGGAGGGAGGGAGGAAGGAAGGAAGGAATGAAGGAAGGAAGGAAGGAAGGAAGGAAGGAAGG	.	PASS	RC=6.50;RPL=16;RAL=104;RCP=GAAGGGAGGAAGGAAG;ALGNURL=http://orca.bu.edu/vntrview/index.php?db=VNTRPIPE_NA12878&ref=-175526683&isref=1&istab=1&ispng=1&rank=3	GT:SP:CGL	0/1:3,3:0,-1
chr11	91890012	td175526879	TCTCCCTCTCCCCACGGTCTCCCTCTCCCTCTCTTTCCACGGCTCCCTCTCCCTCTCCCCACGGTCTCCCTCTCTCTCTCTTTCCACAGTCTCCTTCT	TCGCCCTCCCTCTCCCTCTCCCCACGGTCTCCCTCTCCCTCTCTTTCCACGGCTCCCTCTCCCTCTCCCCACGGTCTCCCTCTCCCTCTCTTTCAACGCCTCCCTCTCCCTCTCCCCACGGTCTCCCTCTCTCCCCCTTTCCACGGTCTCCTT	.	PASS	RC=2.04;RPL=48;RAL=97;RCP=CTCCCTCTCCCCACGGTCTCCCTCTCCCTCTCTTTCCACAGGCTCCCT;ALGNURL=http://orca.bu.edu/vntrview/index.php?db=VNTRPIPE_NA12878&ref=-175526879&isref=1&istab=1&ispng=1&rank=3	GT:SP:CGL	0/1:3,5:0,1
chr11	95201216	td175527924	GTGTGTATATATATATGTGTATATATATATGTGTATATATATGTGTGTATATATATATGTGTATATATATATGTGTGTGTGTGTGTGTGTGTATATATATATATATATATATATATATATATATATATATATATATATA	GTGTGTATATATATATATGTGTATATATATGTGTATATATATGTGTGTATATATATATGTGTATATATATGTGTGTGTGTGTGTGTGTGTGTATATATAT	.	PASS	RC=9.86;RPL=14;RAL=138;RCP=TGTGTATATATATA;ALGNURL=http://orca.bu.edu/vntrview/index.php?db=VNTRPIPE_NA12878&ref=-175527924&isref=1&istab=1&ispng=1&rank=3	GT:SP:CGL	1/1:3:-2
chr11	97911176	td175528755	ATCTAATAGGAGTCTAATAGGAGAGTCTAATAGGAGTCTAATAGGAGAGTCTAATAGGAGAG	ATCTAATAGGAGTCTAATAGGAGAGTCTAATAGGAGTCTAATAGGAGAGTCTAATAGGCGAGTCTAATAGGAGAG	.	PASS	RC=5.00;RPL=13;RAL=61;RCP=TCTAATAGGAGAG;ALGNURL=http://orca.bu.edu/vntrview/index.php?db=VNTRPIPE_NA12878&ref=-175528755&isref=1&istab=1&ispng=1&rank=3	GT:SP:CGL	1/1:15:1
chr11	99468962	td175529381	CTTCTTTCCTTCCTTTTTCTTAGCTTTCCTTTTCTTTTCTTTTCTTTTCTTTTCTTTTCTTTTCTTTTCTTTTCTTTTCTTTTCTTTTCTTTTCT	CTTCTTTCCTTCCTTTTTCTTAGCTTTCCTTTTCTTTTCTTTTCTTTTCTTTTCT	.	PASS	RC=6.27;RPL=15;RAL=94;RCP=TTCTTTTCTTTTCTT;ALGNURL=http://orca.bu.edu/vntrview/index.php?db=VNTRPIPE_NA12878&ref=-175529381&isref=1&istab=1&ispng=1&rank=3	GT:SP:CGL	1/1:6:-2
chr11	100162492	td175529624	AATAAATAAATAAATAAATAAATAAATAAAAAATATAAATAAATAAAAAATTAAAAAAAGGAAAAATAT	AATAAATAAATAAAAAATATAAATAAATAAAAAATTAAAAAAAGGAAAAATAT	.	PASS	RC=4.12;RPL=17;RAL=68;RCP=ATAAATAAATAAAAAAT;ALGNURL=http://orca.bu.edu/vntrview/index.php?db=VNTRPIPE_NA12878&ref=-175529624&isref=1&istab=1&ispng=1&rank=3	GT:SP:CGL	0/1:11,6:0,-1
chr11	101131212	td175529952	CATATATATATACATATATATGTATATATATAATATATTATATACATATATATGTATATATATAATATATTATATACATATATATGTATATATATAATATATTATATACATATATATGTATATATATAATATATTATATACATATATATGTATATATATATATATATATATATA	CATATATATATACATATATATGTATATATATAATATATTATATACATATATATGTATATATATGATATATTATATACATATATATGTATATATATGATATATTATATACATATATATGTATATATATATATATATATATA	.	PASS	RC=5.41;RPL=32;RAL=173;RCP=ATATATTATATACATATATATGTATATATATA;ALGNURL=http://orca.bu.edu/vntrview/index.php?db=VNTRPIPE_NA12878&ref=-175529952&isref=1&istab=1&ispng=1&rank=3	GT:SP:CGL	1/1:6:-1
chr11	101617782	td175530101	GATTATAATATATATTATAATATATAATAAAGTATAT	GATTATAATATATATTATAATATATAATATGTATAATTCTGATTATAATATATATTATAATATATATTAAAGTATAT	.	PASS	RC=3.00;RPL=12;RAL=36;RCP=ATTATAATATAT;ALGNURL=http://orca.bu.edu/vntrview/index.php?db=VNTRPIPE_NA12878&ref=-175530101&isref=1&istab=1&ispng=1&rank=3	GT:SP:CGL	0/1:28,2:0,3
chr11	102114296	td175530273	GGGGAAGGGGGAAGGGAAGGGGGAAGGGAAGGG	GGGGAAGGGGGAAGGGAAGGGGGAAGGGAAGGGGGAAGGGAAGGG	.	PASS	RC=2.67;RPL=12;RAL=32;RCP=GGGAAGGGGGAA;ALGNURL=http://orca.bu.edu/vntrview/index.php?db=VNTRPIPE_NA12878&ref=-175530273&isref=1&istab=1&ispng=1&rank=3	GT:SP:CGL	1/1:6:1
chr11	104300771	td175531029	GTGTATATATATATATATATCAATTGTATATATATATATATATCAATTGTATATATATATATATATCAATTGCGTATATATATATATATATATATATATATATATATATATAT	GTGTATATATATATATATATCAATTGTATATATATATATATATCAATTGTATATATATATATATAT	.	PASS	RC=4.83;RPL=23;RAL=112;RCP=TGTATATATATATATATATCAAT;ALGNURL=http://orca.bu.edu/vntrview/index.php?db=VNTRPIPE_NA12878&ref=-175531029&isref=1&istab=1&ispng=1&rank=3	GT:SP:CGL	1/1:10:-2
chr11	105416334	td175531492	TATATATATATCCAGAGATATATATATCCAGAGA	TATATATATATCCAGAGATATATATATCCAGAGATATATATATCCAGAGA	.	PASS	RC=2.06;RPL=16;RAL=33;RCP=ATATATATATCCAGAG;ALGNURL=http://orca.bu.edu/vntrview/index.php?db=VNTRPIPE_NA12878&ref=-175531492&isref=1&istab=1&ispng=1&rank=3	GT:SP:CGL	1/1:22:1
chr11	106189006	td175531744	TGGGGAGAGGGGAGAGGGGAGAGGGGAGAGGGAGAG	TGGGGAGAGGGGAGAGGGGAGAGGGGAGAGGGGAGAGGGAGAG	.	SC	RC=5.14;RPL=7;RAL=35;RCP=GGGGAGA;ALGNURL=http://orca.bu.edu/vntrview/index.php?db=VNTRPIPE_NA12878&ref=-175531744&isref=1&istab=1&ispng=1&rank=3	GT:SP:CGL	0/1:7,2:0,1
chr11	109321835	td175532900	GCCTTTATCTACATGTGCACATGTACACCTTTATCTACATGTGCACATGTACACCTTTATCTACATGTGCACATGTACA	GCCTTTATCTACATGTGCACATGTACACCTTTATCTACATGTGCACATGTACACCTTTATCTACATGTGCACATGTACACCTTTATCTACATGTGCACATGTACA	.	PASS	RC=3.00;RPL=26;RAL=78;RCP=CCTTTATCTACATGTGCACATGTACA;ALGNURL=http://orca.bu.edu/vntrview/index.php?db=VNTRPIPE_NA12878&ref=-175532900&isref=1&istab=1&ispng=1&rank=3	GT:SP:CGL	1/1:14:1
chr11	111223688	td175533542	GAGGAAGGAAGGAAGGAAGGAAGGAAGGAAAGAAGGAAGGAAGGAAGGAAGGAAGGAAGGAAGGAAGGAAGGAAGGAAGGAAGGAAGGAAGGAAAGAA	GAGGAAGGAAGGAAGGAAGGAAGGAAGGAAAGAAGGAAGGAAGGAAGGAAGGAAGGAAGGAAGGAAGGAAGGAAGGAAGGAAGGAAGGAAGGAAGGAAGGAAAGAA	.	PASS	RC=12.12;RPL=8;RAL=97;RCP=AGGAAGGA;ALGNURL=http://orca.bu.edu/vntrview/index.php?db=VNTRPIPE_NA12878&ref=-175533542&isref=1&istab=1&ispng=1&rank=3	GT:SP:CGL	1/1:7:1
chr11	111637117	td175533697	TCCCGCCCCGCGCCCAGGCCCCGCCCCGCGCCCAGGC	TCCCGCCCCGCGCCCAGGCCCCGCCCCGCGCCCAGGCCCCGCCCCGCGCCCAGGC,TCCCGCCCCGCGCCCAGGCCCCGCCCCGCGCCCAGGCCCCGCCCCGCGCCCAGGCCCCGCCCCGCGCCCAGGC	.	PASS	RC=2.00;RPL=18;RAL=36;RCP=CCCGCCCCGCGCCCAGGC;ALGNURL=http://orca.bu.edu/vntrview/index.php?db=VNTRPIPE_NA12878&ref=-175533697&isref=1&istab=1&ispng=1&rank=3	GT:SP:CGL	1/2:4,2:1,2
chr11	113649513	td175534367	ACACACACACACGCACACACACACGCACACACACACGCACA	ACACACACACACGCACACACACACGCACA	.	PASS	RC=3.33;RPL=12;RAL=40;RCP=CACACACACACG;ALGNURL=http://orca.bu.edu/vntrview/index.php?db=VNTRPIPE_NA12878&ref=-175534367&isref=1&istab=1&ispng=1&rank=3	GT:SP:CGL	1/1:19:-1
chr11	115199385	td175534853	CTATATATATATGTGTATATATATGTGTATATATATGTATATATATATGTGTATATATATGTATATACATATATATATATATA	CTATATATATATGTGTATATATATGTGTATATATATGTATATACATATATATATATATA	.	PASS	RC=6.83;RPL=12;RAL=82;RCP=TATATATATATG;ALGNURL=http://orca.bu.edu/vntrview/index.php?db=VNTRPIPE_NA12878&ref=-175534853&isref=1&istab=1&ispng=1&rank=3	GT:SP:CGL	1/1:4:-2
chr11	116218045	td175535210	TGGGAGGTGGGGGAGCAGCCCCCGCCCGGCCAGCCGCCCCGTCCGGGAGGGAGGTGGGGGGTCAGCCCCCCCACCCGGCAGCCGCCCCATCCGGGAGGGAGGTGGGGGGCAGCCTCCGCCCGGCCGCCGCCCCATCCGGGAGG	TCCGGGAGGTGGGGGGCAGCCCCCACCCGGCCAGCCGCCCCGTCCGGGAGGGAGGTGGGGGCGCCTCCGCCCCGCCGCCGCCCCATCCAGGAG	.	SC	RC=3.04;RPL=46;RAL=142;RCP=GGGAGGTGGGGGGCAGCCCCCGCCCGGCCAGCCGCCCCATCCGGGA;ALGNURL=http://orca.bu.edu/vntrview/index.php?db=VNTRPIPE_NA12878&ref=-175535210&isref=1&istab=1&ispng=1&rank=3	GT:SP:CGL	0/1:4,2:0,-1
chr11	117122057	td175535561	CCCTCACCTCCCGGACGGGGCGGCTGGCCGGGCGGGGGGCTGACCCCCCCACCTCCCTCCCGGACGGGGCGGCTGGCCTGGCGGGGGGCTGACCCCCCCACCTCCCTCCCGGACGGGGCGGCTGGCCGGGCGGGGGGCTGACCCCCCCACCTCCCTCCCGGACGGGGCGGCTGGCCGGGCGGGGGGCTGACCCCCCCACCTCCCTCCCGGACGGGGCGGCTGGCCGGG	CCCTCGCCTCCCGGACGGGGCGGCTGGCCGGGCGGGGGGCTGACCCCCCCACCTCCCTCCCGGACGGGGCGGCTGGCCTGGCGGGGGGCTGACCCCCCCACCTCCCTCCCGGACGGGGCGGCTGGCCGGGCGGGGGGCTGACCCCCCCACCTCCCTCCCGGACGGGGCGGCTGGCCGGG	.	SC	RC=4.62;RPL=49;RAL=227;RCP=CCTCCCTCCCGGACGGGGCGGCTGGCCGGGCGGGGGGCTGACCCCCCCA;ALGNURL=http://orca.bu.edu/vntrview/index.php?db=VNTRPIPE_NA12878&ref=-175535561&isref=1&istab=1&ispng=1&rank=3	GT:SP:CGL	1/1:2:-1
chr11	117427198	td175535671	CAATCTAAATCTTGTCCAGTTAATCTAAATCTTTTCCAGTTAAT	CAATCTAAATCTTGTCCAGTTAATCTAAATCTTTTCCAGTTAATCTAAATCTTTTCCAGTT	.	PASS	RC=2.15;RPL=20;RAL=43;RCP=AATCTAAATCTTGTCCAGTT;ALGNURL=http://orca.bu.edu/vntrview/index.php?db=VNTRPIPE_NA12878&ref=-175535671&isref=1&istab=1&ispng=1&rank=3	GT:SP:CGL	0/1:11,4:0,1
chr11	123059113	td175537916	CCTTCCTCCTCCTCTTCCTCCTCCTCTTCCTCCTCCTCTTCCTCCTCTTCTTCCTCCTCCTCCTCCTCTCCTTTCTTCTCCTCT	CCTTCCTCCTCCTCTTCCTCCTCCTCTTCCTCCTCTTCTTCCTCCTCCTCCTCCTCTCCTTTCTTCTCCTCT	.	PASS	RC=7.17;RPL=12;RAL=83;RCP=CTTCCTCCTCCT;ALGNURL=http://orca.bu.edu/vntrview/index.php?db=VNTRPIPE_NA12878&ref=-175537916&isref=1&istab=1&ispng=1&rank=3	GT:SP:CGL	0/1:6,6:0,-1
chr11	124702045	td175538547	GCCTCCCTTCCTTTCTTCCTTTCCTTCCTTCCTTTCATCCCTTCCTC	GGAC	.	PASS	RC=2.19;RPL=21;RAL=46;RCP=CCTCCCTTCCTTTCATCCCTT;ALGNURL=http://orca.bu.edu/vntrview/index.php?db=VNTRPIPE_NA12878&ref=-175538547&isref=1&istab=1&ispng=1&rank=3	GT:SP:CGL	0/1:11,3:0,1
chr11	124775046	td175538580	GATGTATAGATTTACATATACATATATGTATATGTATAGATTTACATATACATATATGTATATGTATAGATTTACATATACATATATGTATATGTATAGATTTACATATACATATATGTATATGTATATATATATAGATGTAGATATATGTAT	GATGTATAGATTTACATATACATATATGTATATGTATAGATTTACATATACATATATGTATATGTATAGATTTACATATACATATATGTATATGTATATATATATAGATGTAGATATATGTATGTGT	.	PASS	RC=5.00;RPL=30;RAL=152;RCP=ATGTATAGATTTACATATACATATATGTAT;ALGNURL=http://orca.bu.edu/vntrview/index.php?db=VNTRPIPE_NA12878&ref=-175538580&isref=1&istab=1&ispng=1&rank=3	GT:SP:CGL	1/1:9:-1
chr11	125295399	td175538756	CTCCAATAACGATCAGAGAGCAGCCACTGTGCCTTGATGGTTTGCCGTGATCCAATAACGATCAGAGAGCAGCCACTGTGCCTTGATGGTTTGCCGTGATCCAATAATGATCAGAGAGCAGCCACTGTGCCTTGATGGTTTGCGTGATC	CTCCAATAACGATCAGAGAGCAGCCACTGTGCCTTGATGGTTTGCCGTGATCCAATAATGATCAGAGAGCAGCCACTGTGCCTTGATGGTTTGCGTGATC	.	PASS	RC=3.04;RPL=49;RAL=148;RCP=TCCAATAACGATCAGAGAGCAGCCACTGTGCCTTGATGGTTTGCCGTGA;ALGNURL=http://orca.bu.edu/vntrview/index.php?db=VNTRPIPE_NA12878&ref=-175538756&isref=1&istab=1&ispng=1&rank=3	GT:SP:CGL	0/1:3,7:0,-1
chr11	125774160	td175538919	TCGCCCCGCTCTCTGCCCTCCGCCCCGCTCTCTGCCCTCCGCCCCGCTCTCTGCCCCCCGCCCCGCTCTCTGCCCTCCGCCCC	TCGCCCCGCTCTCTGCCCTCCGCCCCGCTCTCTGCCCCCCGCCCCGCTCTCTGCCCTCCGCCCC	.	PASS	RC=4.32;RPL=19;RAL=82;RCP=CGCCCCGCTCTCTGCCCTC;ALGNURL=http://orca.bu.edu/vntrview/index.php?db=VNTRPIPE_NA12878&ref=-175538919&isref=1&istab=1&ispng=1&rank=3	GT:SP:CGL	1/1:7:-1
chr11	126131045	td175539030	TATGTGAAATGTAAAATGTAAAATGTAAAATGT	TATGTGAAATGTAAAATGTAAAATGTAAAATGTAAAATGT	.	PASS	RC=4.57;RPL=7;RAL=32;RCP=ATGTAAA;ALGNURL=http://orca.bu.edu/vntrview/index.php?db=VNTRPIPE_NA12878&ref=-175539030&isref=1&istab=1&ispng=1&rank=3	GT:SP:CGL	0/1:17,14:0,1
chr11	127149516	td175539367	GCTTCTTCTATTTCTTCTTCTTCTATTTCTCCTTCTCTTTCTCCTTC	GCTTCTTCTATTTCTTCTTCTTCTATTTCTCCTTCT	.	PASS	RC=3.27;RPL=15;RAL=46;RCP=CTTCTTCTATTTCTC;ALGNURL=http://orca.bu.edu/vntrview/index.php?db=VNTRPIPE_NA12878&ref=-175539367&isref=1&istab=1&ispng=1&rank=3	GT:SP:CGL	0/1:3,2:0,-1
chr11	129717299	td175540274	GTTATTTTTTTTTATTTTTTTTTATT	GTTATTTTGTGTTTATTTTTTTTTATTTTTTTTTATT	.	SC	RC=2.50;RPL=10;RAL=25;RCP=TTATTTTTTT;ALGNURL=http://orca.bu.edu/vntrview/index.php?db=VNTRPIPE_NA12878&ref=-175540274&isref=1&istab=1&ispng=1&rank=3	GT:SP:CGL	0/1:5,8:0,1
chr11	130301354	td175540515	TTGGCTATGTTAAACCCAGGACCTGGCTATGTTAAACCCAGGACCTGGCTATGTTAAACCCAGGACCTGGCTATGTTAAACCCAGGACCTGGCTATGTTAAACCCAGGACCTGGCTATGTTAAACCCAGGACC	TTGGCTATGTTAAACCCAGGACCTGGCTATGTTAAACCCAGGACCTGGCTATGTTAAACCCAGGACCTGGCTATGTTAAACCCAGGACC	.	PASS	RC=6.00;RPL=22;RAL=132;RCP=TGGCTATGTTAAACCCAGGACC;ALGNURL=http://orca.bu.edu/vntrview/index.php?db=VNTRPIPE_NA12878&ref=-175540515&isref=1&istab=1&ispng=1&rank=3	GT:SP:CGL	1/1:5:-2
chr11	130954134	td175540736	ACCTCCCGGACGGGGCGGCTGGCCGGGCGGGGGGCTGGCCCCCACCACCTCCCTCCCGGACGGGGCGGCTGGCCGGGCAGGGGGCTGACCCCCCCTCCCCCCTCCCGGACGGGGCGGCTGGCTGGGCAGAGGG	ACCTCCCAGACGGGGCGGCTGGCCGGGCGGAGGGCTCACCCCCCCACCTCCCTCCCGGACGGGGCGGCTGGCCGGGCGGGGGGCTGACCCCCCCACCTCCCTCCCGGACGGGGCGGCTGGCCGGGCGGGGGGCCGACCCCCCCACCTCCCTCCCGGACGGGGCGGCTGGCCGGGCAGAGGG	.	SC	RC=2.66;RPL=50;RAL=132;RCP=CCTCCCGGACGGGGCGGCTGGCCGGGCAGGGGGCTGACCCCCACCACCCC;ALGNURL=http://orca.bu.edu/vntrview/index.php?db=VNTRPIPE_NA12878&ref=-175540736&isref=1&istab=1&ispng=1&rank=3	GT:SP:CGL	0/1:7,2:0,1
chr11	131035871	td175540759	CTATATATATATACATTATATATATATATATATAATGTATGTATATATGTAT	CATATATACATACATTATATATATATATATATACATTATATATATATATATATAATGTATGTATATATGTAT	.	PASS	RC=2.41;RPL=22;RAL=51;RCP=TATATATATATACATGTATATA;ALGNURL=http://orca.bu.edu/vntrview/index.php?db=VNTRPIPE_NA12878&ref=-175540759&isref=1&istab=1&ispng=1&rank=3	GT:SP:CGL	1/1:10:1
chr11	131136673	td175540801	AGTGTATATATATACAGTGTATATATATACGTTGTGTATATATATACAGTGTATATATATACGTTGTGTATATATATACAGTGTATATATATACGTTGTGTATATATATAC	AGTGTATATATATACAGTGTATATATATACGTTGTGTATATATATACAGTGTATATGTATACGTTGTGTATATATATAC	.	PASS	RC=3.44;RPL=32;RAL=110;RCP=GTGTATATATATACAGTGTATATATATACGTT;ALGNURL=http://orca.bu.edu/vntrview/index.php?db=VNTRPIPE_NA12878&ref=-175540801&isref=1&istab=1&ispng=1&rank=3	GT:SP:CGL	1/1:5:-1
chr11	131893592	td175541081	CTTTGTTGTTGTTGTTGGTTTTGTTGTTGTTGTTGGTTTTGTTGTTGGTGGTGGTTTTGTTGTTGGTGGTGGTTTTGTTGTTGTTGGTGGTTTTGTTGTTGGTGGTGGTGGTTTTGTTGTTGTTGTTGTTGTTGTTGTTG	CTTTGTTGTTGTTGTTGGTTTTGTTGTTGTTGTTGGTTTTGTTGTTGGTGGTGGTTTTGTTGTTGGTGGTGGTTTTGTTGTTGGTGGTGGTGGTTTTGTTGTTGTTGTTGTTGTTGTTG	.	PASS	RC=7.52;RPL=18;RAL=139;RCP=TTTGTTGTTGTTGGTGGT;ALGNURL=http://orca.bu.edu/vntrview/index.php?db=VNTRPIPE_NA12878&ref=-175541081&isref=1&istab=1&ispng=1&rank=3	GT:SP:CGL	0/1:4,7:0,-1
chr11	133307507	td175541540	ACCTCTGCAACCCCGCTCACCTCTCCCCTCTCAACCCCGCTCACCTCTCCCCTCTCAACCCCGCTCACCTCTCCCCTCTCAACCCCGCTCACCTCTCCCCTCTCAACCCCGCTCACCTCTCCCCTCTCA	ACCTCTGCAACCCCGCTCACCTCTCCCCTCTCAACCCCGCTCACCTCTCCCCTCTCAACCCCGCTCACCTCTCCCCTCTCAACCCCGATCACCTCTCCCCTCTCA	.	PASS	RC=5.32;RPL=24;RAL=128;RCP=CCTCTCAACCCCGCTCACCTCTCC;ALGNURL=http://orca.bu.edu/vntrview/index.php?db=VNTRPIPE_NA12878&ref=-175541540&isref=1&istab=1&ispng=1&rank=3	GT:SP:CGL	1/1:6:-1
chr11	134024426	td175541809	CGGGTGGTGCAGCCTCACCCCTCCTGGGTGGTGCAGCCTCGCCCCTCCTGGGTGGTGCAGCCTCGCCCCTCCTGGGTGGTGCAGCCTCGCCCCTCCTGGGTGGTGC	CGGGTGGTGCAGCCTCACCCCTCCTGGGTGGTGCAGCCTCGCCCCTCCTGGGTGGTGCAGCCTCGCCCCTCCTGGGTGGTGC	.	PASS	RC=4.38;RPL=24;RAL=105;RCP=GGGTGGTGCAGCCTCGCCCCTCCT;ALGNURL=http://orca.bu.edu/vntrview/index.php?db=VNTRPIPE_NA12878&ref=-175541809&isref=1&istab=1&ispng=1&rank=3	GT:SP:CGL	0/1:2,7:0,-1
chr11	134139774	td175541844	GGGACAAGGGGACTGCCGCGTGGACAGGGGGACTGCCGCAGTGGACGGGGGACTGCCACAGTGG	GGGACAGGGGGACTGCCGCAGTGGACGGGGGACTGCCGCAGTGG	.	PASS	RC=3.10;RPL=21;RAL=63;RCP=GGACAGGGGGACTGCCGCAGT;ALGNURL=http://orca.bu.edu/vntrview/index.php?db=VNTRPIPE_NA12878&ref=-175541844&isref=1&istab=1&ispng=1&rank=3	GT:SP:CGL	0/1:9,7:0,-1
chr11	134249675	td175541889	ACCTTGCCCACCACCCACCGCCTTGCCCACTGCCCACC	ACCTTGCCCACCACCCACCGCCTTGCCCACCACCCACCGCCTTGCCCACTGCCCACC	.	PASS	RC=1.95;RPL=19;RAL=37;RCP=CCTTGCCCACCACCCACCG;ALGNURL=http://orca.bu.edu/vntrview/index.php?db=VNTRPIPE_NA12878&ref=-175541889&isref=1&istab=1&ispng=1&rank=3	GT:SP:CGL	0/1:3,7:0,1
chr11	134298555	td175541923	CCCCTCCTGCTCCCTCCTGCTCCCTCCTGCTCCCTCCTGCTCC	CCCCTCCTGCTCCCTCCTGCTCCCTCCTGCTCC	.	PASS	RC=4.20;RPL=10;RAL=42;RCP=CCCTCCTGCT;ALGNURL=http://orca.bu.edu/vntrview/index.php?db=VNTRPIPE_NA12878&ref=-175541923&isref=1&istab=1&ispng=1&rank=3	GT:SP:CGL	1/1:17:-1
chr11	134377739	td175541962	ACTCCCCAGCATGCTAACCGCCTTCCTCCCCAGCATGCTAACCGCCTTCCTCCCCAGCATGCTAACCGCCTTCCTCCCCGGCATGCTAACCGCCTTCCTCCCCGGCATGCTAACCGCCTTCCTCCCCGGCATGCTAACCGCCTTCCTCCCTGGCATGCTAACTGCCTT	ACTCCCCAGCATGCTAACCGCCTTCCTCCCCAGCATGCTAACCGCCTTCCTCCCCGGCATGCTAACCGCCTTCCTCCCCGGCATGCTAACCGCCTTCCTCCCTGGCATGCTAACTGCCTT	.	PASS	RC=6.96;RPL=24;RAL=167;RCP=CTCCCCGGCATGCTAACCGCCTTC;ALGNURL=http://orca.bu.edu/vntrview/index.php?db=VNTRPIPE_NA12878&ref=-175541962&isref=1&istab=1&ispng=1&rank=3	GT:SP:CGL	1/1:11:-2
chr11	134401607	td175541994	TAAGTCCCATCTGACGCCTACAGCGGCCTCACTCAGCAAGACCCATCTGACGCCTACAGCGGCCTCACTCAGCAAGACCCATCTGACGCCTACAGCGGCCTCACTCAG	TAAGTCCCATCTGACGCCTACAGCGGCCTCACTCAGCAAGACCCATCTGACGCCTACAGCGGCCTCACTCAG	.	PASS	RC=2.97;RPL=36;RAL=107;RCP=AAGACCCATCTGACGCCTACAGCGGCCTCACTCAGC;ALGNURL=http://orca.bu.edu/vntrview/index.php?db=VNTRPIPE_NA12878&ref=-175541994&isref=1&istab=1&ispng=1&rank=3	GT:SP:CGL	1/1:4:-1
chr11	134534230	td175542037	AAGGTCACCCACACGCCGTCCACCGAGGGCAGGTCGCCCACACGCCGTCCACCGAGGGCAGGTCGCCCACTCGCCGTCCACAGAGGGCAGGTCGCCCACACGCCGTCCACCGAGGGCAGGTCGCCCACACGCCGTCCACCGAGGGCAGGTCGCCCACTCGCCGTCCACCGAGGGCAGGTCGCCCACTCGCCGTCCACCGAGGGCAGGTCGCCCACTCGCCGTCCACCGAGGGCAGG	AAGGTCACCCACACGCCGTCCACCGAGGGCAGGTCGCCCACACGCCGTCCACCGAGGGCAGGTCGCCCACTCGCCGTCCACCGAGGGCAGGTCGCCCACTCGCCGTCCACCGAGGGCAGG	.	PASS	RC=8.10;RPL=29;RAL=235;RCP=AGGTCGCCCACACGCCGTCCACCGAGGGC;ALGNURL=http://orca.bu.edu/vntrview/index.php?db=VNTRPIPE_NA12878&ref=-175542037&isref=1&istab=1&ispng=1&rank=3	GT:SP:CGL	1/1:5:-4
chr12	154783	td175542283	AGCCAGCCTTCTAGGGAATGGACAGAGAGGCAAGAGCAGGCCAGCCTTCTAGGGAATGGACAGAGAGGCAAGAGCAGGCCAGCCTTCTAGGGAATGGACAGAGAGGCAAGAGCAGGCCAGCCTTCTAGGGAATGGACAGAGAGGCAAGAGCAGGCCAGCCTTCTAGGGAATGGACAGAGAGGCAAGAGCAGGCCAGCCTTCTAGGGAATGGACAGAGAGGCAAGAGCAGGCCAGCCTTCTAGGGAATGGACAGAGAGGCAAGAGCAGGCCAGCCTTCTAGGGAATGGACAGAGAGGCAAGAGCAGGCCAGCCTTCTAGGGAATGGACAGAGAGGCAAGAGCAGGCCAGCCTTCTAGGGAATGGACAGAGAGGCAAGAGCAG	AGCCAGCCTTCTAGGGAATGGACAGAGAGGCAAGAGCAGGCCAGCCTTCTAGGGAATGGACAGAGAGGCAAGAGCAGGCCAGCCTTCTAGGGAATGGACAGAGAGGCAAGAGCAGGCCAGCCTTCTAGGGAATGGACAGAGAGGCAAGAGCAG	.	SC	RC=10.00;RPL=38;RAL=380;RCP=GCCAGCCTTCTAGGGAATGGACAGAGAGGCAAGAGCAG;ALGNURL=http://orca.bu.edu/vntrview/index.php?db=VNTRPIPE_NA12878&ref=-175542283&isref=1&istab=1&ispng=1&rank=3	GT:SP:CGL	1/1:2:-6
chr12	252724	td175542319	CCAGGGCCGTGCTGGGGTGCCAGAGTTCATGCAGGGCAGTGCTGGGGTGCCAGAGTTCATGCAGGGCAGTGCTGGGGTGCCAGCGTTCATGCAGGGCAGTGCTGGGGTGCCAGCGTTCATGCAGGGCAGTGCTGGGGTGCCAGGGTTCATGCAGGGCAGTGCTGGGGTGCCAGGGTTCATG	CCAGGGCCGTGCTGGGGTGCCAGAGTTCATGCAGGGCAGTGCTGGGGTGCCAGAGTTCATGCAGGGCAGTGCTGGGGTGCCAGGGTTCATGCAGGGCAGTGCTGGGGTGCCAGGGTTCATGCAGGGCAGTGCTGGGGTGCCAGGGTTCATG	.	PASS	RC=6.00;RPL=30;RAL=180;RCP=CAGGGCAGTGCTGGGGTGCCAGAGTTCATG;ALGNURL=http://orca.bu.edu/vntrview/index.php?db=VNTRPIPE_NA12878&ref=-175542319&isref=1&istab=1&ispng=1&rank=3	GT:SP:CGL	1/1:7:-1
chr12	301966	td175542345	GGCATCATTCACATCACAGACGGAGACAGGAGGCGATACAAAGGAAGGGAGGGGCTCGGAAGAGCATCATTCACATCACAGACGGAGACAGGAGGCGATACAAAGGAAGGGAGGGGCTCGGAAGAGCATCATTCACATCACAGACGGAGACAGGGGGTGATACAAAGGAAGGGAAGGGCTCAGAAGAG	GGCATCATTCACATCACAGACGGAGACAGGAGGCGATACAAAGGAAGGGAGGGGCTCGGAAGAGCATCATTCACATCACAGACGGAGACAGGGGGTGATACAAAGGAAGGGAGGGGCTCAGAAGAG	.	PASS	RC=3.02;RPL=62;RAL=187;RCP=GCATCATTCACATCACAGACGGAGACAGGAGGCGATACAAAGGAAGGGAGGGGCTCGGAAGA;ALGNURL=http://orca.bu.edu/vntrview/index.php?db=VNTRPIPE_NA12878&ref=-175542345&isref=1&istab=1&ispng=1&rank=3	GT:SP:CGL	1/1:8:-1
chr12	498714	td175542421	ACGGGGCGAGGCGGGGCGAGGCGCAACGAGGCGGGGCGAGGCG	ACGGGGCGAGGCGGGGCGAGGCGGGGCGAGGCGGGGCGAGGCGGGGCGAGGCGGAACGAGGCGGGGCGAGGCG	.	PASS	RC=4.20;RPL=10;RAL=42;RCP=CGGGGCGAGG;ALGNURL=http://orca.bu.edu/vntrview/index.php?db=VNTRPIPE_NA12878&ref=-175542421&isref=1&istab=1&ispng=1&rank=3	GT:SP:CGL	1/1:10:3
chr12	656321	td175542498	CGGGCGTTGCTGGGCGTTGCTGGACGTTGCTGG	CGGGCGTTGCTGGGCGTTGCTGGGCGTTGCTGGACGTTGCTGG	.	PASS	RC=3.20;RPL=10;RAL=32;RCP=GGGCGTTGCT;ALGNURL=http://orca.bu.edu/vntrview/index.php?db=VNTRPIPE_NA12878&ref=-175542498&isref=1&istab=1&ispng=1&rank=3	GT:SP:CGL	0/1:8,11:0,1
chr12	694640	td175542531	AGGAAGGGAACGGTTGGAGGGAAGGGAAGGGAACGGTTGGAGGGAAGGGAAGGGAACGGTTGGAGGGAAGGGAAGGGAACGGTTGGAGGGAAGGGA	AGGAAGGGAACGGTTGGAGGGAAGGGAAGGGAACGGTTGGAGGGAAGGGAAGGGAACGGTTGGAGGGAAGGGA	.	PASS	RC=4.13;RPL=23;RAL=95;RCP=GGAAGGGAACGGTTGGAGGGAAG;ALGNURL=http://orca.bu.edu/vntrview/index.php?db=VNTRPIPE_NA12878&ref=-175542531&isref=1&istab=1&ispng=1&rank=3	GT:SP:CGL	0/1:4,7:0,-1
chr12	697314	td175542533	GCGGAAGGAAGGGAAGGGACGGAAGGGACGGAAGGGACGGAAGGGACGGAGGGGACGGAAGGGACGGAGGGGACGGAAGGGACAGAAGGGAGGGAAGGGA	GCGGAAGGAAGGGAAGGGACGGAAGGGACGGAAGGGACGGAAGGGAGGGAAGGGACGGAAGGGACGGAAGGGACGGAGGGGACGGAAGGGACAGAAGGGAGGGAAGGGA	.	PASS	RC=11.00;RPL=9;RAL=99;RCP=CGGAAGGGA;ALGNURL=http://orca.bu.edu/vntrview/index.php?db=VNTRPIPE_NA12878&ref=-175542533&isref=1&istab=1&ispng=1&rank=3	GT:SP:CGL	1/1:3:1
chr12	1041906	td175542707	AGCTCACACATGTACTATGTAAACGTACTAGGTACTGCCCCCGCACGCACCGCGTCAACGTACTAGGTACTGCTCACACACGTACTAGGTAAACGTACTAGGTACTGCTCACACACGTACTAGGTAAACGTACTAGGTACTGCTCACACATGTACTA	AGCTCACACATGTACTATGTAAACGTACTAGGTACTGCCCCCGCACGCACCGCGTCAACGTACTAGGTACTGCTCACACACGTACTAGGTAAACGTACTAGGTACTGCTCACACATGTACTA	.	PASS	RC=4.46;RPL=35;RAL=156;RCP=GCTCACACACGTACTAGGTAAACGTACTAGGTACT;ALGNURL=http://orca.bu.edu/vntrview/index.php?db=VNTRPIPE_NA12878&ref=-175542707&isref=1&istab=1&ispng=1&rank=3	GT:SP:CGL	1/1:14:-1
chr12	2220089	td175543246	TCCCGAGAGGCCATACCTGTCTCACCCGAGAGGCCACACCTGTCTCACCCGAGAGGCCACACCTGTCTCACCCGAGAGGCCATACCTGTCT	TCCCGAGAGGCCATACCTGTCTCCCCCGAGAGGCCACACTTGTCTCACCCGAGAGGCCACACCTGTCTCACCCGAGAGGCCACACCTGTCTCACCCGAGAGGCCATACCTGTCT	.	PASS	RC=3.91;RPL=23;RAL=90;RCP=CCCGAGAGGCCACACCTGTCTCA;ALGNURL=http://orca.bu.edu/vntrview/index.php?db=VNTRPIPE_NA12878&ref=-175543246&isref=1&istab=1&ispng=1&rank=3	GT:SP:CGL	1/1:4:1
chr12	2776415	td175543405	TTCCTTTTCTCCCTCCCCTCCACCATGGCCACTCCACGCTCCTTTTCTCCCTCCTCTCCACCGTGGCCATTCCGTGCTCCTT	TTCCATTTCTCCCTCCTCTCCACCATGGCCACTCCACGCTCCTTTTCTCCCTCCTCTCCACCGTGGCCATTCCACGCTCCTTTTCTCCCTCCTCTCCACCATGGCCACTCCACGCTCCTT	.	PASS	RC=2.13;RPL=38;RAL=81;RCP=TCCTTTTCTCCCTCCCCTCCACCATGGCCACTCCACGC;ALGNURL=http://orca.bu.edu/vntrview/index.php?db=VNTRPIPE_NA12878&ref=-175543405&isref=1&istab=1&ispng=1&rank=3	GT:SP:CGL	0/1:6,6:0,1
chr12	2895958	td175543446	TTATATATATATATATATATATACACACACATATATATATACACATATATATACACATATATATATACACATATATATACACATATATATACACATATATATATATACACATATATATAT	TTATATATATATATATATATATATATATATATATACACACACATATATATATACACATATATATACACATATATATATACACATATATATACACATATATATACACATATATATATATACACATATATATAT	.	PASS	RC=8.64;RPL=14;RAL=119;RCP=TATATATATACACA;ALGNURL=http://orca.bu.edu/vntrview/index.php?db=VNTRPIPE_NA12878&ref=-175543446&isref=1&istab=1&ispng=1&rank=3	GT:SP:CGL	0/1:7,3:0,1
chr12	5946356	td175544553	CCCAGGAGTGCAGCATCCACGGGGCCAGGAGTGCAGCAACCACGGGGCCAGGAGTGCAGCACCCACGGGGCCAGGAATGC	CCCAGGAGTGCAGCAACCCCGGGGCCAGGAGTGCAGCCCCCCCGGGGCCAGGAATGC	.	PASS	RC=3.43;RPL=23;RAL=79;RCP=CCAGGAGTGCAGCAACCACGGGG;ALGNURL=http://orca.bu.edu/vntrview/index.php?db=VNTRPIPE_NA12878&ref=-175544553&isref=1&istab=1&ispng=1&rank=3	GT:SP:CGL	0/1:5,2:0,-1
chr12	6037551	td175544582	GCACTAGTCTACTTTCCTTCCTCACTAGTCTACTTTCCTTCCTCACTAGTCTACTTTCCTTCCTCCGTAGTCTACTTTCCTTCGTCACTAGTCTACTTTCCTTCCTCACTGGTCTACTTTCCTTCCTCTCTAGTCTACCTTCCTTCCTTACTCGTCTACCTTCTTTCCTTATTAGTCACTTTC	GCACTAGTCTACTTTCCTTCCTCACTAGTCTACTTTCCTTCCTCACTGGTCTACTTTCCTTCCTCTCCAGTCTACCTTCCTTCCTTACTAGTCTACCTTCTTTCCTTATTAGTCACTTTC	.	PASS	RC=8.71;RPL=21;RAL=182;RCP=CACTAGTCTACTTTCCTTCCT;ALGNURL=http://orca.bu.edu/vntrview/index.php?db=VNTRPIPE_NA12878&ref=-175544582&isref=1&istab=1&ispng=1&rank=3	GT:SP:CGL	1/1:11:-3
chr12	7343108	td175545207	GGCCTCTGAGGCAGTGAGTGTTCTTGAGGTGGAAAGCCCAGGTGCAGCCTCTGAGGCAGTGAGTGTTCTTGAGGTGGAAAGCCCAGGTGCAGCCTCTGAGGCAGTGAGTGTTCTTGAGGTGGAAAGCCCAGGTG	GGCCTCTGAGGCAGTGAGTGTTCTTGAGGTGGAAAGCCTAGGTGCAGCCTCTGAGGCAGTGAGTGTTCTTGAGGTGGAAAGCCCAGGTG	.	PASS	RC=2.96;RPL=45;RAL=133;RCP=GCCTCTGAGGCAGTGAGTGTTCTTGAGGTGGAAAGCCCAGGTGCA;ALGNURL=http://orca.bu.edu/vntrview/index.php?db=VNTRPIPE_NA12878&ref=-175545207&isref=1&istab=1&ispng=1&rank=3	GT:SP:CGL	1/1:17:-1
chr12	7362181	td175545238	CTGGAGTAATGTGCAGAGTTTGAGCTGAGTCGGTGGAGTAATGTGCAGAGTTTGAGCTGAGTC	CTGGAGTAATGTGCAGAGTTTGAGCTGAGTCGGTGGAGTAATGTGCAGAGTTTGATCTGAGTCGGTGGAGTAATGTGCAGAGTTTGAGCTGAGTC	.	PASS	RC=1.94;RPL=32;RAL=62;RCP=TGGAGTAATGTGCAGAGTTTGAGCTGAGTCGG;ALGNURL=http://orca.bu.edu/vntrview/index.php?db=VNTRPIPE_NA12878&ref=-175545238&isref=1&istab=1&ispng=1&rank=3	GT:SP:CGL	1/1:14:1
chr12	9334728	td175546205	GAGTGAGACAAAATGGTCATAAGTGAGACAAAAAGGTCATAA	GAGTGAGACAAAATGGTCATAAGTGAGACAAAATGGTCATAAGTGAGACAAAAAGGTCATAA	.	PASS	RC=2.05;RPL=20;RAL=41;RCP=AGTGAGACAAAAAGGTCATA;ALGNURL=http://orca.bu.edu/vntrview/index.php?db=VNTRPIPE_NA12878&ref=-175546205&isref=1&istab=1&ispng=1&rank=3	GT:SP:CGL	0/1:14,17:0,1
chr12	10022449	td175546483	CACACACACAAACACACACAAAGACACACA	CTATTATCTCTCTCTCAAAGACAAATGCGTGCAAAGTCACACGTGTGGGTGTGAGCACACAAACAC	.	PASS	RC=2.90;RPL=10;RAL=29;RCP=ACACACACAA;ALGNURL=http://orca.bu.edu/vntrview/index.php?db=VNTRPIPE_NA12878&ref=-175546483&isref=1&istab=1&ispng=1&rank=3	GT:SP:CGL	0/1:7,17:0,1
chr12	10341066	td175546634	AAAGGAAAGAAAGAAAGAGAGAGAGGGAAGGAAGGAAGGAAGGAAGGAAGGAAGGAAGGAAGGAAGGAAGGAA	AAAAGGAAAGAAAGAAAGAGAGAGAGGGAAGGAAGGAAGAAAGGAAGGAAGGAAGGAAGGAA	.	PASS	RC=5.86;RPL=12;RAL=72;RCP=AAGGAAGGAAGG;ALGNURL=http://orca.bu.edu/vntrview/index.php?db=VNTRPIPE_NA12878&ref=-175546634&isref=1&istab=1&ispng=1&rank=3	GT:SP:CGL	0/1:3,11:0,-1
chr12	10700632	td175546770	ATATACTACTGCAAACAATAGAATCCATAGCTCCAAGCCTTATACTACAGGAAATAGAATCCATAGCTCCAAGCCTTATACTACTGCAAACAATAGAATCCATAGCTCCAAGCCTTATACTACTGCAAACAATAGAATCCATAGCTCCAAGCCT	ATATACTACTGCAAACAATAGAATCCATAGCTCCAAGCCTTANACTACAGGAAATAGAATCCATAGCTCCAAGCCTTATACTACTGCAAACAATAGAATCCATAGCTACAAGCCT	.	PASS	RC=4.00;RPL=39;RAL=153;RCP=TATACTACTGCAAACAATAGAATCCATAGCTCCAAGCCT;ALGNURL=http://orca.bu.edu/vntrview/index.php?db=VNTRPIPE_NA12878&ref=-175546770&isref=1&istab=1&ispng=1&rank=3	GT:SP:CGL	1/1:11:-1
chr12	10973662	td175546888	GATATATATATCTTATACATATATATATCTATCTTATACATATATATATCTTATACATATATATATCTTATACATATATATCTTATACATATATATA	GATATATATATCTTATACATATATATATCTATCTTATACATATATATATCTTATACATATATATATCTTATACATATATATATCTTATACATATATATATCTTATACATATATATATCTATCTTATACATATATATCTTATACATATATATA,GATATAGATATCTTATCACTATATATATCTATCTTATCCATATATATATCTTATACATATATATCTCTTATACATATATATATCTTATACATATATATATCTTATACATATATATATCTATCTTATACATATATATCTTATACATATATATA	.	PASS	RC=5.62;RPL=17;RAL=96;RCP=ATATATATATCTTATAC;ALGNURL=http://orca.bu.edu/vntrview/index.php?db=VNTRPIPE_NA12878&ref=-175546888&isref=1&istab=1&ispng=1&rank=3	GT:SP:CGL	0/1/2:5,2,3:0,2,3
chr12	11425455	td175547036	TTATATTATATTATATTATACTATATATTATATGATAACATAATATATATTATGTGAT	TTTATATTATATTATATTATATTATATTATATTATACTATATATTATATGATAACATAATATATATTATGTGAT	.	PASS	RC=2.59;RPL=22;RAL=57;RCP=TATATTATATGATAACATAATA;ALGNURL=http://orca.bu.edu/vntrview/index.php?db=VNTRPIPE_NA12878&ref=-175547036&isref=1&istab=1&ispng=1&rank=3	GT:SP:CGL	1/1:6:1
chr12	11777325	td175547166	TTATATATATGTATATATATATGTATATATATACATATATATATACATATATATACATATATATATACATATATATACATATATATACATATATATATGTATATATATA	TTATATATATGTATATATATATGTATATATATACATATATATATACATATATATACATATATATATACATATATATATATATATA	.	PASS	RC=10.80;RPL=10;RAL=108;RCP=TATATATATA;ALGNURL=http://orca.bu.edu/vntrview/index.php?db=VNTRPIPE_NA12878&ref=-175547166&isref=1&istab=1&ispng=1&rank=3	GT:SP:CGL	1/1:3:-2
chr12	13153126	td175547754	CGGCGGCAGGGCGGCAGGGCGGCAGGGCGGCAGGGCGGCAGGGTGGCAGGGCGGCAAGGCGGCGGGACGGCGAGGCGGC	CGGCGGCAGGGCGGCAGGGCGGCAGGGCGGCAGGGCGGCAGGGCGGCAGGGCGGCAGGGTGGCAGGGCGGCAAGGCGGCGGGACGGCGAGGCGGC	.	PASS	RC=9.75;RPL=8;RAL=78;RCP=GGCGGCAG;ALGNURL=http://orca.bu.edu/vntrview/index.php?db=VNTRPIPE_NA12878&ref=-175547754&isref=1&istab=1&ispng=1&rank=3	GT:SP:CGL	0/1:2,2:0,2
chr12	13153380	td175547761	GGCAGCAGGGCAGCAGTGCAGCAGTGCAGCAGTGC	GGCAGCAGGGCAGCAGTCCAGCAGTGCAGCAGTGCAGCAGTGCAGCAGTGCAGCAGTGC	.	PASS	RC=4.25;RPL=8;RAL=34;RCP=GCAGCAGT;ALGNURL=http://orca.bu.edu/vntrview/index.php?db=VNTRPIPE_NA12878&ref=-175547761&isref=1&istab=1&ispng=1&rank=3	GT:SP:CGL	1/1:4:3
chr12	13450280	td175547857	ATATATATATGTGTATATATATGTGTGTGTATATATGTGTGTGTGTGTGTGTGTGTGT	ATATATATATGTGTATATATATGTGTGTGTATATATGTGTGTGTGTGTGTGTGTGTGTGTGTGTGTGTGT	.	PASS	RC=4.07;RPL=14;RAL=57;RCP=TATATATGTGTGTG;ALGNURL=http://orca.bu.edu/vntrview/index.php?db=VNTRPIPE_NA12878&ref=-175547857&isref=1&istab=1&ispng=1&rank=3	GT:SP:CGL	0/1:8,3:0,1
chr12	18251523	td175549605	TATATATATGGCGTATATATATGATATATATGGCATATATATGGGGTATATATGGGATATATAT	TACATATATGGTGTATATATATGGTATTATGGTATATATATGATATATATGGCATATATATGGGGTATATATGGGATATATA	.	PASS	RC=5.73;RPL=11;RAL=63;RCP=ATATATATGGG;ALGNURL=http://orca.bu.edu/vntrview/index.php?db=VNTRPIPE_NA12878&ref=-175549605&isref=1&istab=1&ispng=1&rank=3	GT:SP:CGL	0/1:11,2:0,1
chr12	19384456	td175550015	GTATATATGTACACATATATATGTATATATATTTATATATGTACACATATATATGTATATATATTTATATATGTACACATATATATATATAAATA	GTATATATGTACACATATATATGTATATATATTTATATATGTACACATATATATGTATATATATTTATATATGTACACATATATATGTATATATATTTATATATGTACACATATATATGTATATATATTTATATATGTACACATATATATGTATATATA	.	PASS	RC=2.94;RPL=32;RAL=94;RCP=TATATATGTACACATATATATGTATATATATT;ALGNURL=http://orca.bu.edu/vntrview/index.php?db=VNTRPIPE_NA12878&ref=-175550015&isref=1&istab=1&ispng=1&rank=3	GT:SP:CGL	1/1:6:2
chr12	19571828	td175550123	ACAGCCTCTGAGCCAGCCTCTGAGCCAACCTCT	ACAGCCTCTGAGCCAGCCTCTGAGCCAGCCTCTGAGCCAACCTCT	.	PASS	RC=2.67;RPL=12;RAL=32;RCP=CAGCCTCTGAGC;ALGNURL=http://orca.bu.edu/vntrview/index.php?db=VNTRPIPE_NA12878&ref=-175550123&isref=1&istab=1&ispng=1&rank=3	GT:SP:CGL	0/1:12,5:0,1
chr12	22087550	td175551115	CGTAGAGTAATACTAGGTCATGTAGAGTAATACTAGGTCATGTAGAGTAATACTAGGTCAT	CGTAGAGTAATACTAGGTCATGTAGAGTAATACTAGGTCATGTAGAGTAATACTAGGTCATGTAGAGTAATACTAGGTCAT	.	PASS	RC=3.00;RPL=20;RAL=60;RCP=GTAGAGTAATACTAGGTCAT;ALGNURL=http://orca.bu.edu/vntrview/index.php?db=VNTRPIPE_NA12878&ref=-175551115&isref=1&istab=1&ispng=1&rank=3	GT:SP:CGL	0/1:13,9:0,1
chr12	25326863	td175552283	TATATAATCATATATATGGAATACATATATCATATATATGGAATACATATATCATATACATGGAATACATATATCATATACATGGAATACATATCTCATATATTTATGGAATATATATATCATATATAT	TATATAATCATATATATGGAATATATATATCATATATATGAAATACATATATCATATATATGGAATACATATATCATATACATGGAATACATAAATCATATACATGGAATACATATCTCATATATTTATGGAATATATATATCATATATAT	.	PASS	RC=5.72;RPL=22;RAL=128;RCP=ATATATCATATATATGGAATAC;ALGNURL=http://orca.bu.edu/vntrview/index.php?db=VNTRPIPE_NA12878&ref=-175552283&isref=1&istab=1&ispng=1&rank=3	GT:SP:CGL	1/1:7:1
chr12	28251007	td175553316	CATACAGTAATGACAGTATATACAGTATATACAGTAATGACAGTATATACAGTATATACAGTA	CATACAGTAATGACAGTATATACAGTATATACAGTA	.	PASS	RC=6.90;RPL=9;RAL=62;RCP=ATACAGTAT;ALGNURL=http://orca.bu.edu/vntrview/index.php?db=VNTRPIPE_NA12878&ref=-175553316&isref=1&istab=1&ispng=1&rank=3	GT:SP:CGL	1/1:25:-3
chr12	34313167	td175555634	TATATATATATATATATATCATTTATAATATAAATGATATATATATATCATTTATAATATAAATGATATATATATATATCATTTATTTATAATATAAATGATATATATATATATA	TATATATATATATATATCATTTATAATATAAATAAATGATATATATATATCATTTATATTATAAATGATATATATATATATAT	.	PASS	RC=3.44;RPL=35;RAL=114;RCP=ATATATATATATATATATCATTTATAATATAAATG;ALGNURL=http://orca.bu.edu/vntrview/index.php?db=VNTRPIPE_NA12878&ref=-175555634&isref=1&istab=1&ispng=1&rank=3	GT:SP:CGL	1/1:8:-1
chr12	40687917	td175556950	TTCATCTATCTATCTATCATCTATCTATCTATCTATCTATCTATCTATCTATCTATCTATCTATCATCTATCTATCAATCATCTATCTAT	TTCATCTATCTATCTATCATCTATCTATCTATCTATCTATCTATCTATCTATCATCTATCTATCAATCATCTATCTA	.	PASS	RC=5.81;RPL=15;RAL=89;RCP=TCATCTATCTATCTA;ALGNURL=http://orca.bu.edu/vntrview/index.php?db=VNTRPIPE_NA12878&ref=-175556950&isref=1&istab=1&ispng=1&rank=3	GT:SP:CGL	0/1:2,9:0,-1
chr12	41377630	td175557244	ATATATGCTATTATAGCATATTTTATTATATGCTATTATAGCATATTTTATTTTATGCTATTATAGCATATTTTATTATATGCTATTATAGCATATTTTATTATATGCTAT	ATATATGCTATTATAGCATATTTTATTATATGCTATTATAGCATATTTTATTATATGCTATTATAGCAGATTTTCTTATATGCT	.	PASS	RC=4.40;RPL=25;RAL=110;RCP=TATATGCTATTATAGCATATTTTAT;ALGNURL=http://orca.bu.edu/vntrview/index.php?db=VNTRPIPE_NA12878&ref=-175557244&isref=1&istab=1&ispng=1&rank=3	GT:SP:CGL	0/1:5,11:0,-1
chr12	41469459	td175557284	AAAGGAAGAAAGAGAGAAAGAGAAGGAAGGAAGAAAGGAAGGAAGGAATGAAGGAAGGAAGGAAGGAAGGAAGGAAGGAAGGAAGGAAGGAAGGAAGGAA	AAAGGAAGAAAGAGAGAAAGAGAAGGAAGGAAGAAAGGAAGGAAGGAATGAAGGAAGGAAGGAAGGAAGGAAGGAAGGAAGGAAGGAAGGAA	.	PASS	RC=12.22;RPL=8;RAL=99;RCP=AAGGAAGG;ALGNURL=http://orca.bu.edu/vntrview/index.php?db=VNTRPIPE_NA12878&ref=-175557284&isref=1&istab=1&ispng=1&rank=3	GT:SP:CGL	0/1:5,3:0,-1
chr12	42983310	td175557844	CGCTGCGGGGCTGCTGGGCTGCGGGGCTGCGGGGCTGAGGAGCTGCGG	CGCTGCGGGGCTGCTGGGCTGCGGGGCTGCGGGGCTGCGGGGCTGAGGAGCTGCGG	.	PASS	RC=5.88;RPL=8;RAL=47;RCP=GCTGCGGG;ALGNURL=http://orca.bu.edu/vntrview/index.php?db=VNTRPIPE_NA12878&ref=-175557844&isref=1&istab=1&ispng=1&rank=3	GT:SP:CGL	0/1:8,7:0,1
chr12	43060765	td175557872	ATCAAGCAAAGCTTGGAATGAACTATACAACAGCAGTGGGAGGCTCAAGCAAAGCTTGGAATGAACTATACAACAGCAGTGGGAGGCTCAAGCAAAGCTTGGAATGAACTATACAACAGCAGTGGGAGGCT	ATCAAGCAAAGCTTGGAATGAACTATACAACAGCAGTGGCAGGCTCAAGCAAAGCTTGGAATGAACTATACAACAGCAGTGGGAGGCT	.	PASS	RC=3.02;RPL=43;RAL=130;RCP=TCAAGCAAAGCTTGGAATGAACTATACAACAGCAGTGGGAGGC;ALGNURL=http://orca.bu.edu/vntrview/index.php?db=VNTRPIPE_NA12878&ref=-175557872&isref=1&istab=1&ispng=1&rank=3	GT:SP:CGL	0/1:6,12:0,-1
chr12	44705499	td175558398	AATATATATATGTATATATATATGTATATATGTGTATATATGTATATATATATGTATATATGTGTATATATGTATATATATGTATATATGTATATATGTATATATATGTATATATGTATATATGTATATATATGTATATATGTATATATATGTATATATATGTATATATGTATATATATGTGTATATATATATGTGTGTATATATATATATATAT	AATATATATATGTATATATATATGTATATATGTGTATATATGTATATATATATGTATATATGTGTATATATGTATATATATGTATATATGTATATATGTATATATATGTATATATGTATATATATGTATATATATGTATATATGTATATATATGTGTATATATATATGTGTGTATATATATATATATAT	.	PASS	RC=11.82;RPL=18;RAL=214;RCP=ATATATATATATATGTAT;ALGNURL=http://orca.bu.edu/vntrview/index.php?db=VNTRPIPE_NA12878&ref=-175558398&isref=1&istab=1&ispng=1&rank=3	GT:SP:CGL	1/1:2:-1
chr12	44820079	td175558433	AAATCCAATTTCCCCAAAATCCAATTTCCCCCAATCCAATTTCTCCC	AAATCCAATTTCCCCCAATCCAATTTCTCCC	.	PASS	RC=3.00;RPL=15;RAL=46;RCP=AATCCAATTTCCCCC;ALGNURL=http://orca.bu.edu/vntrview/index.php?db=VNTRPIPE_NA12878&ref=-175558433&isref=1&istab=1&ispng=1&rank=3	GT:SP:CGL	0/1:7,12:0,-1
chr12	46293422	td175558944	ATATATATATTTGGTTATATATATATATATGGTTATATATGGTTATATATATATGGTTATATATATATATGGTTATATATATATGGTTATATATATATGGTTTTATATATAT	ATATATATATATTTGGTTATATATATATATATGGTTATATATATATATGGTTATATATATATGGTTATATATATATGGTTTTATATATAT	.	PASS	RC=7.75;RPL=14;RAL=111;RCP=TATATATATATGGT;ALGNURL=http://orca.bu.edu/vntrview/index.php?db=VNTRPIPE_NA12878&ref=-175558944&isref=1&istab=1&ispng=1&rank=3	GT:SP:CGL	1/1:6:-2
chr12	46366631	td175558969	GTATATATATATATATCGATATATATATATATAGATATATATATAGATATATATATATATAGATATATATATAGATATATAGATATATATAGATATATATATAGATATATAGATATATATATAGATATATAGATATATAGATATAGATATATAGATATATATATAGATATATAGATATATAGATATAGATATATAGATATAT	GTATATATATATATATCGATATATATATATAGATATATATATAGATATATAGATATATATATAGATATATAGATATATATATAGATATATAGATATATAGATATAGATATATAGATATATATATAGATATATAGATATATAGATATAGATATATAGATATAT	.	PASS	RC=25.12;RPL=8;RAL=201;RCP=TATATATA;ALGNURL=http://orca.bu.edu/vntrview/index.php?db=VNTRPIPE_NA12878&ref=-175558969&isref=1&istab=1&ispng=1&rank=3	GT:SP:CGL	1/1:2:-5
chr12	46549586	td175559044	CAATTATTAAGATTTAACTTAATAATTGTTAAATTATTAAGATTTAACTTAATAATTGTTAAATTATTAAGATTTAACTTAATAATTGTTAAATTATTAAGATTTAACTTAATAATTGTTAAATTATTAAGATTTAACTTAATAATTGTTAAATTATTAA	CAATTATTAAGATTTAACTTAATAATTGTTAAATTATTAAGATTTAACTTAATAATTGTTAAATTATTAAGATTTAACTTAATAATTGTTAAATTATTAAGATTTAACTTAATAATTGTTAAATTATTAAGATTTAACTTAATAATTGTTAAATTATTAAGATTTAACTTAATAATTGTTAAATTATTAA	.	PASS	RC=5.30;RPL=30;RAL=159;RCP=AATTATTAAGATTTAACTTAATAATTGTTA;ALGNURL=http://orca.bu.edu/vntrview/index.php?db=VNTRPIPE_NA12878&ref=-175559044&isref=1&istab=1&ispng=1&rank=3	GT:SP:CGL	1/1:2:1
chr12	48027342	td175559489	ATATATACATAGTGTATATAGAGTATATATACATAGTGTATATA	ATATATACATAGTGTATATAGAGTATATATACATAGTGTATATAGAGTATATATACATAGTGTATATA	.	PASS	RC=3.46;RPL=13;RAL=43;RCP=TATATACATAGTG;ALGNURL=http://orca.bu.edu/vntrview/index.php?db=VNTRPIPE_NA12878&ref=-175559489&isref=1&istab=1&ispng=1&rank=3	GT:SP:CGL	0/1:5,5:0,2
chr12	48616439	td175559712	CTTCTTTCTTTCTTTTTCTTTCTTTCTTTTTCTGTCTCTCT	CTTCTTTCTTTCTTTCTTTCTTTCTTTTTCTTTCTTTCTTTTTCTGTCTCTCT	.	PASS	RC=2.86;RPL=14;RAL=40;RCP=TTCTTTCTTTCTTT;ALGNURL=http://orca.bu.edu/vntrview/index.php?db=VNTRPIPE_NA12878&ref=-175559712&isref=1&istab=1&ispng=1&rank=3	GT:SP:CGL	0/1:8,8:0,1
chr12	48744770	td175559790	GGGGAGTGGGAGGGAGAGGAGTGGGAGGGAGAGGAGTGGGAGGGAGGGAGGGAGGGAGGGACGGGAGGG	GGGAGTGGGAGGGAGAGGAGTGGGAGGGAGAGGAGTGGGAGGGAGAGGAGTGGGAGGGAGGGAGGGAGGGAGGGACGGGAGGG	.	PASS	RC=4.93;RPL=14;RAL=68;RCP=GGGAGTGGGAGGGA;ALGNURL=http://orca.bu.edu/vntrview/index.php?db=VNTRPIPE_NA12878&ref=-175559790&isref=1&istab=1&ispng=1&rank=3	GT:SP:CGL	1/1:6:1
chr12	48915111	td175559852	CAGAGGGAGACCGTGGAAAGAGAGGGAGAGGGAGACGGTGGAAAGAGAGGGAGAGGGAGACCATGGAAAGAGAGGGAGAGGGAGACCGTGGAAAGAGAGGGAGAGGGAGACCGTGGAAAGAGAGGGAGAGGGAGACCGTGGAAAGAGAGGGAGAGGGAGACGTGGGGAGAGGGAGAGGGAGA	CAGAGGGAGACCGTGGAAAGAGAGGGAGAGGGAGACCGTGGAAAGAGAGGGAGAGGGAGACCGTGGAAAGAGAGGGAGAGGGAGACCGTGGAAAGAGAGGGAGAGGGAGACGTGGGGAGAGGGAGAGGGAGA	.	SC	RC=7.36;RPL=25;RAL=181;RCP=AGAGGGAGACCGTGGAAAGAGAGGG;ALGNURL=http://orca.bu.edu/vntrview/index.php?db=VNTRPIPE_NA12878&ref=-175559852&isref=1&istab=1&ispng=1&rank=3	GT:SP:CGL	1/1:5:-2
chr12	49658570	td175560284	GCCCTTCCTGCCCTTCCTCCCCTTCCTCCCCTTCCTCCCCTTCCTCCCCTTCCTCCCCTTCCTCCCCTTCCTCCCCTTCCTCCTCTTCCT	GCCCTTCCTGCCCTTCCTCCCCTTCCTCCCCTTCCTCCCCTTCCTCCCCTTCCTCCCCTTCCTCCCCTTCCTCCTCTTCCT	.	PASS	RC=9.89;RPL=9;RAL=89;RCP=CCCTTCCTC;ALGNURL=http://orca.bu.edu/vntrview/index.php?db=VNTRPIPE_NA12878&ref=-175560284&isref=1&istab=1&ispng=1&rank=3	GT:SP:CGL	1/1:5:-1
chr12	50255044	td175560580	TGGGAGGTGGGGAGCCCCTCTGCCCGGCCAGCCGCCCCGTCCGGGAGGGAGGTGGGGAGGTCAGCCCCCCGCCCGGCCAGCCGCCCCGTCCGGGAGGGAGGTGGGGGTCAGCCCCCCGCCCAGCCAGCCGCCCCATCCGGCAGGTGAGG	TGGTGGGGGAGGGAGGTGGGGGTCAGCCCCCCGCCCGGCCAGCCGCCCCGTCGGGGAGGGAGGTCGGGGGGTAAGCCCCCCGCCTGGCCAGCTGCCGCGTCCGGGAGGTGA	.	SC	RC=3.14;RPL=47;RAL=148;RCP=GGGAGGTGGGGGTCAGCCCCCCGCCCGGCCAGCCGCCCCGTCCGGGA;ALGNURL=http://orca.bu.edu/vntrview/index.php?db=VNTRPIPE_NA12878&ref=-175560580&isref=1&istab=1&ispng=1&rank=3	GT:SP:CGL	0/1:10,15:0,-1
chr12	51115743	td175561020	GTTGAAGGGGTGTGAGTTTTGAAGGGGTGTGAGTTTT	GTTGAAGGGGTGTGAGTTTTGAAGGGGTGTGAGTTTTGAAGGGGTGTGAGTTTT	.	PASS	RC=2.12;RPL=17;RAL=36;RCP=TTGAAGGGGTGTGAGTT;ALGNURL=http://orca.bu.edu/vntrview/index.php?db=VNTRPIPE_NA12878&ref=-175561020&isref=1&istab=1&ispng=1&rank=3	GT:SP:CGL	0/1:10,7:0,1
chr12	51592912	td175561240	AGCAGAGGCTGATGGAACCAAGTGGTCAAGGCCCCGCAGAGGCTAATGGAACCAAGTGGTCAAGGCCCCGCAGAGGCTAATGGAACCAAGTGGTCAAGGCCCCACAGAGGC	AGCAGAGGCTGATGGAACCAAGTGGTCAAGGCCCCGCAGAGGCTAATGGAACCAAGTGGTCAAGGCCCCACAGAGGC	.	PASS	RC=3.24;RPL=34;RAL=110;RCP=GCAGAGGCTAATGGAACCAAGTGGTCAAGGCCCC;ALGNURL=http://orca.bu.edu/vntrview/index.php?db=VNTRPIPE_NA12878&ref=-175561240&isref=1&istab=1&ispng=1&rank=3	GT:SP:CGL	1/1:7:-1
chr12	52803681	td175561721	GAGCCCCTCTGCCTGGCCAGCCGCCCCGTCCGGGAGGGAGGTGGGGGGGTCAGCCCCCCGCCCGGCCAGCCGCCCCATCCGGGAGGGAGGTGGGGGGGGTCAGCCCCCCGCCCGGCCAGCCGCCCCATCCGGGAGGTGAGG	GAGCCCCTCTGCCCAGCCAGCCGCCCCATCCGGGAGGGAGGTGGGGGTTCAGCCCCCCGCCCAGCCAGCCGCCCCGTCCGGGAGGTGAGGGG	.	SC	RC=2.79;RPL=50;RAL=140;RCP=AGCCCCCCGCCCGGCCAGCCGCCCCATCCGGGAGGGAGGTGGGGGGGGTC;ALGNURL=http://orca.bu.edu/vntrview/index.php?db=VNTRPIPE_NA12878&ref=-175561721&isref=1&istab=1&ispng=1&rank=3	GT:SP:CGL	0/1:56,3:0,-1
chr12	53045603	td175561808	GAAGCCGCTGCCACCTCCAAAGCTGCTGCCGCCTCCAAA	GAAGCCGCTGCCACCTCCAAAGCCGCTGCCGCCTCCAAAGCCGCTGCCGCCTCCAAA	.	PASS	RC=2.11;RPL=18;RAL=38;RCP=AAGCCGCTGCCACCTCCA;ALGNURL=http://orca.bu.edu/vntrview/index.php?db=VNTRPIPE_NA12878&ref=-175561808&isref=1&istab=1&ispng=1&rank=3	GT:SP:CGL	0/1:5,2:0,1
chr12	53348589	td175561955	ATATATGTGTGTGTATGTATATATGTGTGTATATATGTATATATGAGTATATGTGTATATATGAGTATATGTGTATATATGTGTATATGTGTATATA	ATATATGTGTGTGTATGTATATATGTGTGTATATATGTATATATGAGTATATGTGTATATATGTGTATATGTGTATATA	.	PASS	RC=5.33;RPL=18;RAL=96;RCP=TATATATGTGTATATGTG;ALGNURL=http://orca.bu.edu/vntrview/index.php?db=VNTRPIPE_NA12878&ref=-175561955&isref=1&istab=1&ispng=1&rank=3	GT:SP:CGL	1/1:6:-1
chr12	53452263	td175562020	CCAGGTGGCAGGCAGGTGGCAGGCAGGTGGCAGGCAGG	CCAGGTGGCAGGCAGGTGGCAGGCAGG	.	PASS	RC=3.36;RPL=11;RAL=37;RCP=CAGGTGGCAGG;ALGNURL=http://orca.bu.edu/vntrview/index.php?db=VNTRPIPE_NA12878&ref=-175562020&isref=1&istab=1&ispng=1&rank=3	GT:SP:CGL	0/1:5,9:0,-1
chr12	55766386	td175563022	TGGAGCTTGTATTTTCTAGGAGCTTGTATTTTCTA	TGGAGCTTGTATTTTCTAGGAGCTTGTATTTTCTAGGAGCTTGTATTTTCTA	.	PASS	RC=2.00;RPL=17;RAL=34;RCP=GGAGCTTGTATTTTCTA;ALGNURL=http://orca.bu.edu/vntrview/index.php?db=VNTRPIPE_NA12878&ref=-175563022&isref=1&istab=1&ispng=1&rank=3	GT:SP:CGL	0/1:10,10:0,1
chr12	57610616	td175564002	GCCGCCGCTCCCGCCGCTCCCGCCGCTCCCGCCGCTCCCGC	GCCGCCGCTCCCGCCGCTCCCGCCGCTCCCGC	.	PASS	RC=4.44;RPL=9;RAL=40;RCP=CCGCCGCTC;ALGNURL=http://orca.bu.edu/vntrview/index.php?db=VNTRPIPE_NA12878&ref=-175564002&isref=1&istab=1&ispng=1&rank=3	GT:SP:CGL	1/1:7:-1
chr12	58845764	td175564485	CATATATATATCTAGAGATATATGATATATCTATCTAGAGATATATGATATATCTATCTAGATATATATGATATATCTATCTAGATATATATGATATATCTATCTAGATATATATGATATATCTATCTAGATATATATGATATATCTATCTAGATATATATGATATATCTAGATATATGATATCTATATCTATATCTATATATGATATATATATCTATCT	CATATATCTATCTAGATATATATGATATATCTATCTAGATATATATGATATATCTATCTAGATATATATGATATATCTATCTAGATATATATGATATATCTATCTAGATATATATGATATATCTATCTAGATATATGATATCTATATCTATATCTATATATGATATATATATCTA	.	PASS	RC=9.48;RPL=23;RAL=219;RCP=ATATATCTATCTAGATATATATG;ALGNURL=http://orca.bu.edu/vntrview/index.php?db=VNTRPIPE_NA12878&ref=-175564485&isref=1&istab=1&ispng=1&rank=3	GT:SP:CGL	1/1:3:-2
chr12	58848154	td175564487	TCCCTCCCCTCCCCTCCCCTTCCCTCCCCTCCCCTTCCCTCCCCTTTCCTCCCCTTCCCTTCCATTCCCTCCCATTCCCTCCCCTTCCCTCCCCTTCCCTCCCCTTCCCTCCCCTTCCCTTCCCTTCCTTCC	TTATCAAAGCAACTCCCTCCCCTCCCCTCCCCTTCCCTCCCCTTTCCTCCCCTTCCCTTCCATTCCCTCCCATTCCCTCCCCTTCCCTCCCCTTCCCTCCCCTTCCCTTCCCTT	.	PASS	RC=13.10;RPL=10;RAL=131;RCP=CCCTTCCCTC;ALGNURL=http://orca.bu.edu/vntrview/index.php?db=VNTRPIPE_NA12878&ref=-175564487&isref=1&istab=1&ispng=1&rank=3	GT:SP:CGL	1/1:3:-2
chr12	60564465	td175565127	TACACATCCACACACACATACACACACACACACACACACACA	TACACATCCACACACACATACACACACACACACACACACACACACACACACACA	.	PASS	RC=3.42;RPL=12;RAL=41;RCP=ACACATACACAC;ALGNURL=http://orca.bu.edu/vntrview/index.php?db=VNTRPIPE_NA12878&ref=-175565127&isref=1&istab=1&ispng=1&rank=3	GT:SP:CGL	0/1:8,6:0,1
chr12	61400818	td175565453	ATATGTATATATGTATACTTAAATATGTATATATACATATTTATGTATATATGTATACTTAAATATGTATATATACATATTTATGTATATATGTATACATAAATATGTATATATACATATTTATGTATATATGTATACATAAATATGTATATATACATATTTATGTATATATACAAATATATAAAAATGTATGTATATATACATATTTATGTATATAT	ATATGTATATATGTATACTTAAATATGTATATATACATATTTATGTATATATGTATACATAAATATGTATATATACATATTTATGTATATATACAAATATATAAAAATGTATGTATATATACATATTTATGTATATAT	.	PASS	RC=5.24;RPL=40;RAL=217;RCP=TATGTATATATGTATACATAAATATGTATATATACATATT;ALGNURL=http://orca.bu.edu/vntrview/index.php?db=VNTRPIPE_NA12878&ref=-175565453&isref=1&istab=1&ispng=1&rank=3	GT:SP:CGL	1/1:9:-2
chr12	61413474	td175565461	ATGTATGAGTATATATACATGTATGTGTGTATATATGTATATACATGTATGTGTGCATA	ATGTATGTGTATATATACATGTATGTGTGTATATATGTATATACATGTATGTGTGCATATACATGTATGTGTGTATAACATGTATGTGTATATACATGTATGTGTGTATATGTGTATATATACATGTATGTGTGTATAT	.	PASS	RC=2.23;RPL=26;RAL=58;RCP=TGTATAAGTGTATATACATGTATGTG;ALGNURL=http://orca.bu.edu/vntrview/index.php?db=VNTRPIPE_NA12878&ref=-175565461&isref=1&istab=1&ispng=1&rank=3	GT:SP:CGL	0/1:14,3:0,3
chr12	61896113	td175565619	CATATTAAATACTAACAAATATTTAATATTTATATTTAATACTAACAAATATTTAATATTTATATTTAATACTAACAAATATTTAATATTTATATTTAATA	CATATTAAATACTAACAAATATTTAATATTTATATTTAATACTAACAAATATTTAATATTTATATTTAATACTAACAAATATTTAATATTTATATTTAATATTAACAAATATTTAATATTTATATTTAATA	.	PASS	RC=3.33;RPL=30;RAL=100;RCP=ATATTTAATACTAACAAATATTTAATATTT;ALGNURL=http://orca.bu.edu/vntrview/index.php?db=VNTRPIPE_NA12878&ref=-175565619&isref=1&istab=1&ispng=1&rank=3	GT:SP:CGL	1/1:10:1
chr12	62104693	td175565700	CAATTATATTTGAAAAATTATATTTGAAAAATTATATTTGAAAAA	CAATTATATTTGAAAAATTATATTTGAAAAA	.	PASS	RC=3.14;RPL=14;RAL=44;RCP=AATTATATTTGAAA;ALGNURL=http://orca.bu.edu/vntrview/index.php?db=VNTRPIPE_NA12878&ref=-175565700&isref=1&istab=1&ispng=1&rank=3	GT:SP:CGL	0/1:5,13:0,-1
chr12	63006836	td175566015	TTTTTTTGTTTTTTGTTTTTTGTTTTT	TTTTTTTGTTTTTTGTTTTTTGTTTTTTGTTTTT	.	PASS	RC=3.71;RPL=7;RAL=26;RCP=TTTTTTG;ALGNURL=http://orca.bu.edu/vntrview/index.php?db=VNTRPIPE_NA12878&ref=-175566015&isref=1&istab=1&ispng=1&rank=3	GT:SP:CGL	1/1:23:1
chr12	64609889	td175566579	TATAAATACTTTATGATAATCATAAATACTTTATGATTATCATAAATACTTTATGATAATCATAAATACTTT	TATAAATACTTTATGATAATCATAAATACTTTATGATTATCATAAATACTTTATGATAATCATAAATACTTTATGATAATCATAAATACTTT	.	PASS	RC=3.55;RPL=20;RAL=71;RCP=ATAAATACTTTATGATAATC;ALGNURL=http://orca.bu.edu/vntrview/index.php?db=VNTRPIPE_NA12878&ref=-175566579&isref=1&istab=1&ispng=1&rank=3	GT:SP:CGL	1/1:26:1
chr12	65085444	td175566807	TGGGGGATGGGAAGAGAAGAGAGTTGGAGGGCAGGGGGATGGGAAGAGAAGAGAGTTGGAGGGCAGGGAGAGGGA	TGGGGGATGGGAAGAGAAGAGAGTTGGAGGGCAGGGGGATGGGAAGAGAAGAGAGTTGGAGGGCAGGGGGATGGGTAGAGAAGAGAGATGGCGGGCAGGGGGATGGGAAGAGAAGAGAGTTGGAGGGCAGGGAGAGGGA	.	PASS	RC=2.34;RPL=32;RAL=74;RCP=GGGGGATGGGAAGAGAAGAGAGTTGGAGGGCA;ALGNURL=http://orca.bu.edu/vntrview/index.php?db=VNTRPIPE_NA12878&ref=-175566807&isref=1&istab=1&ispng=1&rank=3	GT:SP:CGL	1/1:2:2
chr12	70425922	td175568730	CTTAGAAGCCATTATATCACTCTTCAGGAGGAACATTAGAAGCCATTATATCACTCTTCAGGAGGAACA	CTTAGAAGCCATTATATCACTCTTCAGGAGGAACATTAGAAGCCATTATATCACTCTTCAGGAGGAACATTAGAAGCCATTATATCACTCTTCAGGAGGAACA	.	PASS	RC=2.00;RPL=34;RAL=68;RCP=TTAGAAGCCATTATATCACTCTTCAGGAGGAACA;ALGNURL=http://orca.bu.edu/vntrview/index.php?db=VNTRPIPE_NA12878&ref=-175568730&isref=1&istab=1&ispng=1&rank=3	GT:SP:CGL	0/1:13,8:0,1
chr12	73388760	td175569739	GTATACTAGTACTATTAGTATGCTAATACTAATAGTACTGATATACTAGTACTATTAGTATGCTAATACTAATAGTGCTGATATACTAGTACTATTAGTATGCTAATACTAATAGTACTGATATACTAGTACTATTAGTATGCTAATACTAATAGTACTGATATACTAGTACTATTAGTATGCTAATACTAATAGTACTGATATACTAGTACTATTAGTATGCTAATACTAATAGTACTGATATACTAATACTAATAGTA	GTATACTAGTACTATTAGTATGCTAATACTAAGAGTACTGATATACTAGTACTATTAGTATGCTAATACTAATAGTACTGATAGACTAGTACTATTAGTATGCTAATACTAATAGTACTGATATACTAATACTAATAGTA	.	PASS	RC=6.47;RPL=40;RAL=259;RCP=TATACTAGTACTATTAGTATGCTAATACTAATAGTACTGA;ALGNURL=http://orca.bu.edu/vntrview/index.php?db=VNTRPIPE_NA12878&ref=-175569739&isref=1&istab=1&ispng=1&rank=3	GT:SP:CGL	1/1:14:-3
chr12	73455233	td175569777	CTAAATGAAATATAAATATATAGATATATAAATATATAAATAAATATATATTACATATATAAATATATCAATAAATATATATATTACATATATAAATATATAAATAAATATATATATTACATATATAAATATATAAATAAATATATATAT	CTAAATGAAATATAAATATATAGATATATAAATATATAAATAAATATATATTACATATATAAATATATAAATAAATATATATATTACATATATAAATATATAAATAAATATATATAT	.	PASS	RC=4.51;RPL=33;RAL=149;RCP=TAAATAAATATATATATTACATATATAAATATA;ALGNURL=http://orca.bu.edu/vntrview/index.php?db=VNTRPIPE_NA12878&ref=-175569777&isref=1&istab=1&ispng=1&rank=3	GT:SP:CGL	1/1:13:-1
chr12	73645059	td175569852	CTATATATCCTCTCTCTATATAAAATATATATCCTATATATATATCCTCCCTATATATAAAATATATATCCCATATATACATCCTCTATATATATAAAATATATATCTTATATGTATATACCCTATATATATAAATATATA	CTATATATCCTCTCTCTATATAAAATATATATCCTATATATATATCCTCCCTATATATAAAATATATATCCCATATATACATCCTCTATATATATAAAATATATATCTTATATGTATATACCCTATATATATAAATATATATCTTATATGTATATACCCTATATATATAAATATATA	.	PASS	RC=3.81;RPL=37;RAL=140;RCP=TATATATCCTCTATATATATAAAATATATATCCTATA;ALGNURL=http://orca.bu.edu/vntrview/index.php?db=VNTRPIPE_NA12878&ref=-175569852&isref=1&istab=1&ispng=1&rank=3	GT:SP:CGL	0/1:2,2:0,1
chr12	73758560	td175569886	ATATCACAGATATCCTATCACAGATATCCTATCACAGATATCACAGATATCCTATCACAGATATC	ATATCACAGATATCCTATCACAGATATCCTATCACAGATATCACAGATATCCTATCACAGATATCACAGATATCCTATCACAGATATCACAGATATCCTATCACAGATATC	.	PASS	RC=4.93;RPL=14;RAL=64;RCP=TATCACAGATATCC;ALGNURL=http://orca.bu.edu/vntrview/index.php?db=VNTRPIPE_NA12878&ref=-175569886&isref=1&istab=1&ispng=1&rank=3	GT:SP:CGL	0/1:10,4:0,4
chr12	74219809	td175570078	ATATATATATATATATATATCCTATTATATATATATATATATCCTATTATATATATATATCCTATTTTATATACATATATCCTATTTATTTATATATATAT	ATATATATATATATATCCTATTATATATATATATCCTATTTTATATACATATATCCTATTTATTTATATATATAT	.	PASS	RC=4.91;RPL=21;RAL=100;RCP=TATTTATATATATATATATCC;ALGNURL=http://orca.bu.edu/vntrview/index.php?db=VNTRPIPE_NA12878&ref=-175570078&isref=1&istab=1&ispng=1&rank=3	GT:SP:CGL	1/1:11:-1
chr12	76334810	td175570923	CCCCTCTCCCTCTCCCCACGGTCTCCCTCTCCCTCTCTTTCCACGGTCTCCC	CTCTCTCTCTCCCTCTCCCTTTCCCTCTCCCCTCTCTCCCTCTCCCCACGGTCTCCCTCTCCCTCTCTTTCCACGGTCTCCC	.	SC	RC=2.12;RPL=25;RAL=51;RCP=CCCTCTCCCTCTCTTCCCACGGTCT;ALGNURL=http://orca.bu.edu/vntrview/index.php?db=VNTRPIPE_NA12878&ref=-175570923&isref=1&istab=1&ispng=1&rank=3	GT:SP:CGL	0/1:4,2:0,1
chr12	76969306	td175571208	GATATATATATATATATATATATATATATATGTACATATATATGGACATATA	GATATATATATATATAGATATATATATATATATATATATATGTACATATATATGGACATATA	.	PASS	RC=4.25;RPL=12;RAL=51;RCP=ATATATATACAT;ALGNURL=http://orca.bu.edu/vntrview/index.php?db=VNTRPIPE_NA12878&ref=-175571208&isref=1&istab=1&ispng=1&rank=3	GT:SP:CGL	0/1:6,6:0,1
chr12	77567114	td175571438	TTTTTTTGTTTGTTTGTTTGTTTGTTTGTTTTGTTTTTTGTTTTTTGTTTTTTGTTTTTT	TTTTTTTGTTTGTTTGTTTGTTTTGTTTTTTGTTTTTTGTTTTTT	.	PASS	RC=7.90;RPL=7;RAL=59;RCP=TTTTTTG;ALGNURL=http://orca.bu.edu/vntrview/index.php?db=VNTRPIPE_NA12878&ref=-175571438&isref=1&istab=1&ispng=1&rank=3	GT:SP:CGL	0/1:13,6:0,-2
chr12	78355085	td175571677	TATATTACACATATACATATATGTAATATAATAAATATTACACATATACATATATGTAATATAATAAATAT	TGGAAATAATACACATATACATCTATGTAATATAATAAATAATACACATATACATATATGTAATATAATAAATATTACACATATACATATATGTAATATAATAAATA	.	PASS	RC=2.12;RPL=33;RAL=70;RCP=ATATTACACATATACATATATGTAATATAATAA;ALGNURL=http://orca.bu.edu/vntrview/index.php?db=VNTRPIPE_NA12878&ref=-175571677&isref=1&istab=1&ispng=1&rank=3	GT:SP:CGL	0/1:9,5:0,1
chr12	78982372	td175571882	ATATATATACACATGTGTATATGTACACATGTGTATAT	ATATATATACACATGTGTATATGTACATATGTGTGTATATGTACACATGTGTATAT	.	PASS	RC=2.31;RPL=16;RAL=37;RCP=TATATATACACATGTG;ALGNURL=http://orca.bu.edu/vntrview/index.php?db=VNTRPIPE_NA12878&ref=-175571882&isref=1&istab=1&ispng=1&rank=3	GT:SP:CGL	0/1:10,12:0,1
chr12	80516661	td175572625	ATTTTATTTTTATTTTTTTATTTTTATTTTTTATTTTTT	ATTTTATTTTTATTTTTTTATTTTTATTTTTTATTTTTTATTTTTT	.	PASS	RC=5.57;RPL=7;RAL=38;RCP=TTTTATT;ALGNURL=http://orca.bu.edu/vntrview/index.php?db=VNTRPIPE_NA12878&ref=-175572625&isref=1&istab=1&ispng=1&rank=3	GT:SP:CGL	0/1:12,14:0,1
chr12	84551422	td175574173	AATACATATATATTTCTATATAAATATAAATATATATTTCTACATAAATATAAATATATATTTCTATAGAAATATATATATATAT	AATACATATATATTTCTATATAAATATAAATATATATTTCTACATAAATATAAATATATATTTCTATAGAAATATAAATATATATTTCTATAGAAATATATATATATATATATATATA	.	PASS	RC=3.50;RPL=24;RAL=84;RCP=ATAAATATATATTTCTATATAAAT;ALGNURL=http://orca.bu.edu/vntrview/index.php?db=VNTRPIPE_NA12878&ref=-175574173&isref=1&istab=1&ispng=1&rank=3	GT:SP:CGL	1/1:9:1
chr12	84714053	td175574263	ATATATATATATGTGTACATATATATGTGTGTATATATATATGTGTACATATATATGTGTGTATATATATATGTATATATATAT	ATATATATATATGTGTACATATATATGTGTGTATATATATATGTATATATATAT	.	SC	RC=5.81;RPL=14;RAL=83;RCP=TATATATATATGTG;ALGNURL=http://orca.bu.edu/vntrview/index.php?db=VNTRPIPE_NA12878&ref=-175574263&isref=1&istab=1&ispng=1&rank=3	GT:SP:CGL	1/1:18:-2
chr12	85984513	td175574768	TATATATACATATATATGTATATATATTGTATATATTGTTATACATATATACATGTATATATACAATGTATGTATATATTGATATACATATATATCAATATAT	TTCAGTGTGTATATATATACATATATATGTATATATATTGTGTATATATATACATATATATGTATATATATTGTATATATTGTTATACATATATACATGTATATATACAATGTATGTATATATTGATATACATATATATCAAT	.	PASS	RC=2.38;RPL=44;RAL=102;RCP=ATATATACATATATATATACATATATATGTATATATTGATATAC;ALGNURL=http://orca.bu.edu/vntrview/index.php?db=VNTRPIPE_NA12878&ref=-175574768&isref=1&istab=1&ispng=1&rank=3	GT:SP:CGL	0/1:5,9:0,1
chr12	87208023	td175575246	ATATATATACACATATATATACATATACGTATATATATACATATATATACATATACGTATATATATACGTATATATACATATACGTATATATATACATATATATACATATACGTATATATATACGTATATATACATATACGTATATATATACATATATATACATATACATATATATAT	ATATATATACACATATATATACATATACGTATATATATACATATATATACATATACATATATATAT	.	PASS	RC=6.32;RPL=28;RAL=177;RCP=TATATATATACATATATATACATATACG;ALGNURL=http://orca.bu.edu/vntrview/index.php?db=VNTRPIPE_NA12878&ref=-175575246&isref=1&istab=1&ispng=1&rank=3	GT:SP:CGL	1/1:12:-4
chr12	88160396	td175575608	ATATATATACACATAGACATACATATATATGTGTATATATACACAGACATACATATATGTGTGTGTATATATACACATACACATACATATATGTGTGTGTATATATACACATACACATACATATGTGTGTGTATATGTACACATACACATACATATATGTGTGTGTATATATACACACACACATACATATATATGTGTGTGTATATATATATAC	ATATATATACACATAGACATACATATATATGTGTATATATACACATACACATACATATATGTGTGTGTATATATACACATACACATACATATGTGTGTGTATATGTACACATACACATACATATATGTGTGTGTATATATACACACACACATACATATATATGTGTGTGTATATATATATAC	.	PASS	RC=6.44;RPL=34;RAL=213;RCP=TATATATACACATACACATACATATATGTGTGTG;ALGNURL=http://orca.bu.edu/vntrview/index.php?db=VNTRPIPE_NA12878&ref=-175575608&isref=1&istab=1&ispng=1&rank=3	GT:SP:CGL	1/1:4:-1
chr12	88278278	td175575643	CTGATATATTTCCTATATTCATTAAGTGAATAATAATCATAGAATTTTGATATATTTCCTATATTCATTAAGTGAATAATAATCATAGAATTT	CTGATATATTTCCTATATTCATTAAGTGAATAATAATCATAGAATTTTGATATATTTCCTATATTCATTAAGTGAATAATAATCATAGAATTTTGATATATTTCCTATATTCATTAAGTGAATAATAATCATAGAATTT	.	PASS	RC=2.00;RPL=46;RAL=92;RCP=TGATATATTTCCTATATTCATTAAGTGAATAATAATCATAGAATTT;ALGNURL=http://orca.bu.edu/vntrview/index.php?db=VNTRPIPE_NA12878&ref=-175575643&isref=1&istab=1&ispng=1&rank=3	GT:SP:CGL	1/1:11:1
chr12	89715246	td175576143	CTAAGACACGCCTTCATCCTTAATATGACATATTAAGTCATGCCTTCATCCTTAATATGACATATTAAGTCATGCCTTCATCCTTAATATGACATATTAAGACACACCTTGATCCTTAATATAACATATTAAGT	CTAAGACACGCCTTCATCCTTAATATGACATATTAAGTCATGCCTTCATCCTTAATATGACATATTAAGTCATGCCTTCATCCTTAATATGACATATTAAGTCATGCCTTCATCCTTAATATGACATATTAAGACACACCTTGATCCTTAATATAACATATTAAGT	.	PASS	RC=4.16;RPL=32;RAL=133;RCP=TAAGTCACGCCTTCATCCTTAATATGACATAT;ALGNURL=http://orca.bu.edu/vntrview/index.php?db=VNTRPIPE_NA12878&ref=-175576143&isref=1&istab=1&ispng=1&rank=3	GT:SP:CGL	0/1:6,5:0,1
chr12	89874806	td175576193	CCCTAATTGTCAGGGCCTAATTGTTAGGGCCTAATTGTTAGGGCC	CCCTAATTGTCAGGGCCTAATTGTTAGGGCC	.	PASS	RC=3.14;RPL=14;RAL=44;RCP=CCTAATTGTTAGGG;ALGNURL=http://orca.bu.edu/vntrview/index.php?db=VNTRPIPE_NA12878&ref=-175576193&isref=1&istab=1&ispng=1&rank=3	GT:SP:CGL	0/1:3,3:0,-1
chr12	93030535	td175577410	CAGGACAAAGAGGACAAAGAGGACAAAGAGGACAAAGAG	CAGGACAAAGAGGACAAAGAGGACAAAGAG	.	PASS	RC=4.22;RPL=9;RAL=38;RCP=AGGACAAAG;ALGNURL=http://orca.bu.edu/vntrview/index.php?db=VNTRPIPE_NA12878&ref=-175577410&isref=1&istab=1&ispng=1&rank=3	GT:SP:CGL	1/1:19:-1
chr12	96035011	td175578624	TTTTCTCCCATCTATTTATTTCTCCTATCTATCTATCTATCTATCTATCTAT	TTTTCTCCCATCTATTTATTTCTCCTATCTATCTATCTTTCTATCTATCTATCTATCTATCTATCTAT	.	PASS	RC=3.06;RPL=17;RAL=51;RCP=TTTCTCCTATCTATCTA;ALGNURL=http://orca.bu.edu/vntrview/index.php?db=VNTRPIPE_NA12878&ref=-175578624&isref=1&istab=1&ispng=1&rank=3	GT:SP:CGL	0/1:10,13:0,1
chr12	96621311	td175578920	CCCCCGGAGGAGGGTCGTCCCTGTGCCCATGCTGTCAGGAAGGCCCCGGAGGAGGGTCGTCCCTGTGCCCATGCGGTCAGAAAGGCCCCGGAGGAGGGTCATCTCTGTGCCCATGCGGTCAGG	CCCCCGGAGAAGGGTCGTCCCTGTGCCCATGCTGTCAGGAAGGCCCCGGAGGAGGGTCGTCCCTGTGCCCATGCTGTCAGGAAGGCCCCGGAGGAGGGTCGTCCCTGTGCCCATGCGGTCAGAAAGGCCCCGGAGGAGGGTCATCTCTGTGCCCATGCGGTCAGG	.	PASS	RC=2.90;RPL=42;RAL=122;RCP=CCCCGGAGGAGGGTCGTCCCTGTGCCCATGCGGTCAGGAAGG;ALGNURL=http://orca.bu.edu/vntrview/index.php?db=VNTRPIPE_NA12878&ref=-175578920&isref=1&istab=1&ispng=1&rank=3	GT:SP:CGL	1/1:7:1
chr12	98178432	td175579506	ACAAACAAATGCACGTTTTTCAAACAAATGCACGTTTTTCAAACAAATGCACGTTTTTC	ACAAACAAATGCACGTTTTTCAAACAAATGCACGTTTTTC	.	PASS	RC=3.05;RPL=19;RAL=58;RCP=CAAACAAATGCACGTTTTT;ALGNURL=http://orca.bu.edu/vntrview/index.php?db=VNTRPIPE_NA12878&ref=-175579506&isref=1&istab=1&ispng=1&rank=3	GT:SP:CGL	0/1:10,13:0,-1
chr12	100774907	td175580421	CCATCTCAGCATCTCAGCATCTCAGCATCTCAGCATCTCAG	CCATCTCAGCATCTCAGCATCTCAGCATCTCAG	.	PASS	RC=5.00;RPL=8;RAL=40;RCP=CATCTCAG;ALGNURL=http://orca.bu.edu/vntrview/index.php?db=VNTRPIPE_NA12878&ref=-175580421&isref=1&istab=1&ispng=1&rank=3	GT:SP:CGL	1/1:19:-1
chr12	102283259	td175581023	AGAAGGAAGGAAGTAAGGAAGGAAAGGAAGGAAGGAAAGGAAGGAAGGAAGGAAGGAAAAGAAGGCAGGAAAAAAGGAAA	AGAAGGAAGGAAGGAAGGAAGGAAGGAAAGGAAGGAAGGAAGGAAAGGAAGGAAGGAAGGAAAGGAAGGAAGGAAGGAAAAGAAGGCAGGAAAAAAGGAA	.	PASS	RC=3.77;RPL=21;RAL=79;RCP=GAAGGAAGGAAGGAAAGGAAG;ALGNURL=http://orca.bu.edu/vntrview/index.php?db=VNTRPIPE_NA12878&ref=-175581023&isref=1&istab=1&ispng=1&rank=3	GT:SP:CGL	0/1:14,5:0,1
chr12	103071236	td175581264	TCTTATTCAATGAGGCTTATTCAATGAGGCTTATTCAATGAGGCTTGTGTCATACACCTTATTCAATGAGGCTT	TCTTATTCAATGAGGCTTATTCAATGAGGCTTGTGTCATACACCTTATTCAATGAGGCTT	.	PASS	RC=5.20;RPL=14;RAL=73;RCP=CTTATTCAATGAGG;ALGNURL=http://orca.bu.edu/vntrview/index.php?db=VNTRPIPE_NA12878&ref=-175581264&isref=1&istab=1&ispng=1&rank=3	GT:SP:CGL	0/1:9,7:0,-1
chr12	104603108	td175581826	TTCTTTCTTTCTTTCTTTCTCTTTCTTTCTCTCTCTCTCTCTCTCTCTCTCTCTCTCTCTCTCTCTCTCTCTCT	TTCTTTCTTTCTTTCTTTCTCTTTCTTTCTCTCTCTCTCTCTCTCTCTCTCT	.	PASS	RC=7.30;RPL=10;RAL=73;RCP=TCTCTCTCTC;ALGNURL=http://orca.bu.edu/vntrview/index.php?db=VNTRPIPE_NA12878&ref=-175581826&isref=1&istab=1&ispng=1&rank=3	GT:SP:CGL	1/1:20:-2
chr12	106618615	td175582607	CCACAGGCCCACCTGAAGACCTCACAATCAAACACAGGCCCACCTGAAGGCACTCACAATCAAACACAGGCCCACCTGAAGGCACTCACAATCAAACACAGGCCCACCTGAAGGCACTCACAATCAAACACAGGCCCACCTGAAGGCACTCACAATCAAACACAGGCCCACTTGAAGGCACTCACAATCAAACACAGGCCCACCTGAAGGCACTCATAATCAAA	CCACAGGCCCACCTGAAGACCTCACAATCAAACACAGGCCCACCTGAAGGCACTCACAATCAAACACAGGCCCACCTGAAGGCACTCACAATCAAACACAGGCCCACCTGAAGGCACTCATAATCAAA	.	PASS	RC=7.00;RPL=32;RAL=223;RCP=CACAGGCCCACCTGAAGGCACTCACAATCAAA;ALGNURL=http://orca.bu.edu/vntrview/index.php?db=VNTRPIPE_NA12878&ref=-175582607&isref=1&istab=1&ispng=1&rank=3	GT:SP:CGL	1/1:9:-3
chr12	109050033	td175583602	TGCCCGGCAGCCACCCCGTCCGGGAGGGAGGTGGGGGCTCAGCCCCCGCCCGGCCAGCCGCCCCGTCCGGGAGGGAGGTGGGGGGTCAGCCCCCACCCGGCCAGCCGCCCCGTCCGGGAGGGAGGTGGGGGGGCAGCCCCCGCCCGGCCAGCAGCCCCATCCGGGAGGGAGGTGGGGGGTCAGCCTCCACCCGGCCACCACCCCATCCGGGAGG	TGCCCGGCAGCCACCCCGTCCGGGAGGGAGGTGGGGGCTCAGCCCCCACCCGGCTAGCCGCCCCGTCCGGGAGGGAGGTGGGGGGGCAGCCCCCGCCCGGCCAGCAGCCCCATCCGGGAGGGAGATGGGGGGTCAGCCTCCACCCGGCCACCACCCCATCCGGGAGG	.	SC	RC=4.57;RPL=47;RAL=213;RCP=GCCCGGCCAGCCGCCCCGTCCGGGAGGGAGGTGGGGGGTCAGCCCCC;ALGNURL=http://orca.bu.edu/vntrview/index.php?db=VNTRPIPE_NA12878&ref=-175583602&isref=1&istab=1&ispng=1&rank=3	GT:SP:CGL	1/1:3:-1
chr12	109846991	td175583970	TTTCTCCATCTCCTTCTCCTTCTTCTTCTCCTTCTTCTTTTTCTTCTTCTTCTTCTTCTTCTT	TTTCTCCTTCTCCTTCTCCTCCTTCTTCTCCTTCTTCTTCTTCTTCTTCTTCT	.	PASS	RC=5.17;RPL=12;RAL=62;RCP=TTCTCCTTCTTC;ALGNURL=http://orca.bu.edu/vntrview/index.php?db=VNTRPIPE_NA12878&ref=-175583970&isref=1&istab=1&ispng=1&rank=3	GT:SP:CGL	1/1:3:-1
chr12	110610148	td175584316	CTCTGCCTCTCCCCATGGTCTCCCTCTCCCCACGGTCTCCCTCTCCCCACGGTCTCCCTCTCCC	CTCTGCCTCTCCCCATGGTCTCCCTCTCCCCACGGTCTCCCTCTCCC	.	SC	RC=3.71;RPL=17;RAL=63;RCP=TCTCCCTCTCCCCACGG;ALGNURL=http://orca.bu.edu/vntrview/index.php?db=VNTRPIPE_NA12878&ref=-175584316&isref=1&istab=1&ispng=1&rank=3	GT:SP:CGL	1/1:8:-1
chr12	114013316	td175586203	CTGTGTGCGGGGCTGGACTGTGTGTGCGGGGCTGGACTGTGTGTGCGGGGCTGGTCTGTGTG	CTGTGTGCGGGGCTGGACTGTGTGTGCGGGGCTGGTCTGTGTG	.	PASS	RC=3.21;RPL=19;RAL=61;RCP=TGTGTGCGGGGCTGGACTG;ALGNURL=http://orca.bu.edu/vntrview/index.php?db=VNTRPIPE_NA12878&ref=-175586203&isref=1&istab=1&ispng=1&rank=3	GT:SP:CGL	0/1:13,7:0,-1
chr12	115091683	td175586789	TTGGATGGGTGGATGGGTGGATGGGTGGATGGGTGGATGGGTGGATGGGTGGTTGGATGGAT	TTGGATGGGTGGATGGGTGGATGGGTGGATGGGTGGTTGGATGGAT	.	PASS	RC=7.62;RPL=8;RAL=61;RCP=TGGATGGG;ALGNURL=http://orca.bu.edu/vntrview/index.php?db=VNTRPIPE_NA12878&ref=-175586789&isref=1&istab=1&ispng=1&rank=3	GT:SP:CGL	1/1:19:-2
chr12	116827399	td175587719	ATGTCCTGGACCCCTGTCCTGTCCTGGACCCATGTCCTGTCCTGGACCCATGTCCTGTCCTGGACCC	ATGTCCTGGACCCCTGTCCTGTCCTGGACCCCTGTCCTGTCCTGGACCCATGTCCTGTCCTGGACCCATGTCCTGTCCTGGACCCCCTGTCC	.	PASS	RC=3.67;RPL=18;RAL=66;RCP=TGTCCTGGACCCATGTCC;ALGNURL=http://orca.bu.edu/vntrview/index.php?db=VNTRPIPE_NA12878&ref=-175587719&isref=1&istab=1&ispng=1&rank=3	GT:SP:CGL	1/1:6:1
chr12	117279555	td175587962	AAAATATATAAATATAAATATATATATATAAATATATATATATAAATATATATATAAATATATATATAAAAATATATATATATAAATATATATATAAATATATATAAAAATATATATATAAATATATATATAAATATATATAAAAATATATATATATAAATATATATATAAAAATATATATATATAAATATATATATAAATATATATATA	AAAATATATAAATATAAATATATATATATAAATATATATATATAAATATATATATAAATATATATATATAAATATATATATAAATATATATATATAAATATATATATATAAATATATATATAAATATATATATA	.	PASS	RC=7.96;RPL=28;RAL=209;RCP=AAATATATATATATAAATATATATATAT;ALGNURL=http://orca.bu.edu/vntrview/index.php?db=VNTRPIPE_NA12878&ref=-175587962&isref=1&istab=1&ispng=1&rank=3	GT:SP:CGL	1/1:4:-3
chr12	117872744	td175588311	GCTCTCACACATACCCTCACACATATGCACACAACCTCACACACACACCTCTCACACATATGCACACA	GCTCTCACACATACCCTCACACATATGCACACAACCTCACACACACACCTCTCACACATATGCACGCAACCTCACACACACACCTCTCACACATATGCACACA	.	PASS	RC=1.94;RPL=35;RAL=67;RCP=CTCACACACACACCTCTCACACATATGCACACAAC;ALGNURL=http://orca.bu.edu/vntrview/index.php?db=VNTRPIPE_NA12878&ref=-175588311&isref=1&istab=1&ispng=1&rank=3	GT:SP:CGL	1/1:7:1
chr12	118280789	td175588499	GGGAAGGAGGGAGGAGGAAGGAGGGAGG	GGGAAGGAGGGAGGAGGAAGGAGGGAGGAGGAAGGAGGGAGG	.	PASS	RC=1.93;RPL=14;RAL=27;RCP=GGAAGGAGGGAGGA;ALGNURL=http://orca.bu.edu/vntrview/index.php?db=VNTRPIPE_NA12878&ref=-175588499&isref=1&istab=1&ispng=1&rank=3	GT:SP:CGL	0/1:7,9:0,1
chr12	118536025	td175588638	GCTCTCTCTGCCTCTCCCTCTCTCTCCGCCTCTCCCTCTCTCTCCGCCTCTCCCTCTCTCTCCGCCTCTCCCTCTCTCTCCGCCTCTCCCTCTCTCTCCGCCTCTCCCTCTCTCTCCGCCTCTCCCTCTCTCTCCGCCTCTCCCTCTCTCTCCGCCTCTCCCTCTCTCTCTGCCTCTCCATCTCTCTCC	GCTCTCTCTGCCTCTCCCTCTCTCTCCGCCTCTCCCTCTCTCTCCGCCTCTCCCTCTCTCTCCGCCTCTCCCTCTCTCTCCGCCTCTCCCTCTCTCTCTGCCTCTCCATCTCTCTCC,GCTCTCTCTGCCTCTCCCTCTCTCTCCGCCTCTCCCTCTCTCTCCGCCTCTCCCTCTCTCTCCGCCTCTCCCTCTCTCTCCGCCTCTCCCTCTCTCTCCGCCTCTCCCTCTCTCTCCGCCTCTCCCTCTCTCTCCGCCTCTCCCTCTCTCTCTGCCTCTCCATCTCTCTCC	.	PASS	RC=10.44;RPL=18;RAL=188;RCP=CTCTCTCCGCCTCTCCCT;ALGNURL=http://orca.bu.edu/vntrview/index.php?db=VNTRPIPE_NA12878&ref=-175588638&isref=1&istab=1&ispng=1&rank=3	GT:SP:CGL	1/2:3,2:-4,-1
chr12	121092440	td175589864	CCAGGCCGAAGGCAGAGTGCAGGCCGAAGGCAGAGTGCAGGCCGAAGGCAGAGTGCAGGCCGAAGGCAGAGTGCAGG	CGTGCCGAAGGCAGAGTGCAGGCAGAAGGCAGAGTGCAGGCCGAAGGCAGAGTGCAG,CCAGGCCGAAGGCAGAGTGCAGGCCGAAGGCAGAGTGCAGGCCGAAGGCAGAGTGCAGGCCGAAGGCAGAGTGCAGGCCGAAGGCAGAGTGCAGG	.	PASS	RC=4.22;RPL=18;RAL=76;RCP=CAGGCCGAAGGCAGAGTG;ALGNURL=http://orca.bu.edu/vntrview/index.php?db=VNTRPIPE_NA12878&ref=-175589864&isref=1&istab=1&ispng=1&rank=3	GT:SP:CGL	1/2:7,7:-1,1
chr12	121171338	td175589899	CTGCCTGCTGAAATGGTGCCTGCTGAAATGGTGCCTGCTGAAATGGTGCCTGCTGAAATGGTGCCTGCTGAAATGGTGCCT	CTGCCTGCTGAAATGGTGCCTGCTGAAATGGTGCCT	.	PASS	RC=5.33;RPL=15;RAL=80;RCP=TGCCTGCTGAAATGG;ALGNURL=http://orca.bu.edu/vntrview/index.php?db=VNTRPIPE_NA12878&ref=-175589899&isref=1&istab=1&ispng=1&rank=3	GT:SP:CGL	0/1:8,14:0,-3
chr12	123755572	td175591437	CCCCGGCAGCCCGGCAGCCCCGCAGCCCCGCAGCCCCGCAGCCC	CCCCGGCAGCCCGGCAGCCCCGCAGCCCCGCAGCCC	.	PASS	RC=5.38;RPL=8;RAL=43;RCP=CCCCGCAG;ALGNURL=http://orca.bu.edu/vntrview/index.php?db=VNTRPIPE_NA12878&ref=-175591437&isref=1&istab=1&ispng=1&rank=3	GT:SP:CGL	1/1:11:-1
chr12	124787311	td175592038	GGAGGTCAGGGGCCGAGGTCAGGGGGCCGAGGTCAGGGGCTGAGGTCAGGGGCCGAGGTCAGGGGCCGAGGTCAGAGGGCCGAGGTCAGGGGCCGAGGTCAGGGGCCGAGGTCAGGGG	GGAGGTCAGGGGCCGAGGTCAGGGGGCCGAGGTCAGGGGCCGAGGTCAGGGGCCGAGGTCAGGGGCCGAGGTCAGAGGGCCGAGGTCAGGGGCCGAGGTCAGAGGGCCGAGGTCAGGGGCCGAGGTCAGGGGCCGAGGTCAGGGGCCGAGGTCAGGGG	.	PASS	RC=8.87;RPL=13;RAL=117;RCP=GAGGTCAGGGGCC;ALGNURL=http://orca.bu.edu/vntrview/index.php?db=VNTRPIPE_NA12878&ref=-175592038&isref=1&istab=1&ispng=1&rank=3	GT:SP:CGL	1/1:4:3
chr12	125792598	td175592588	GTATATATGTATAATACAAGTATATTATAAGTATATATACTTACAATACAAGTATATTACAAGTATATATA	GTATATATGTATAATACAAGTATATTACAAGTATATATACTTATAATACAAGTATATTACAAGTATATATACTTATAATACAAGTATATTACAAGTATATATA	.	PASS	RC=2.19;RPL=32;RAL=70;RCP=TATATACGTACAATACAAGTATATTACAAGTA;ALGNURL=http://orca.bu.edu/vntrview/index.php?db=VNTRPIPE_NA12878&ref=-175592588&isref=1&istab=1&ispng=1&rank=3	GT:SP:CGL	0/1:6,8:0,1
chr12	127515319	td175593395	CATATATATATACACACACATATATATATCTACACACACATATATATATCTACACACACATATATATATCTACACACACACATATATATATACACACACACATATATATATATCTACACACACACACACATATAT	CATATATATATACACACACATATATATATATCTACACACACATATATATATCTACACACACATATATATATATACACACACACATATATATATATCTACACACACACACACATATAT	.	PASS	RC=6.27;RPL=22;RAL=134;RCP=ATATATCTACACACACACATAT;ALGNURL=http://orca.bu.edu/vntrview/index.php?db=VNTRPIPE_NA12878&ref=-175593395&isref=1&istab=1&ispng=1&rank=3	GT:SP:CGL	1/1:3:-1
chr12	129298727	td175594344	AGACCTGACCGCCGTATGATGGACCTGACCGCCGTATGATGGACCTGACCGCCGTATGATGGACCTGACCGCTGTATGATGGACCTGACCGCCGTATGATGGACCTGACCGCTGTATGATGGA	AGACCTGACCGCCGTATGATGGACCTGACCGCCGTATGATGGACCTGACCGCCGTATGATGGACCTGACCGCTGTATGATGGACCTGACCGCTGTATGATGGACCTGACCGCCGTATGATGGACCTGACCGCTGTATGATGGA	.	PASS	RC=6.10;RPL=20;RAL=122;RCP=GACCTGACCGCCGTATGATG;ALGNURL=http://orca.bu.edu/vntrview/index.php?db=VNTRPIPE_NA12878&ref=-175594344&isref=1&istab=1&ispng=1&rank=3	GT:SP:CGL	1/1:2:1
chr12	130409142	td175595005	GCCGGGCTCCTGGAAGGCACCTGCGCACGGGTGAGACTGCCTTTGCCCACGTGAGACCGGGCTCCTGGAAGGCACCTGTGCACGCGTGAGACTGCCTTTGCCCACGTGAGACCGGGCTCCTGGAAGTCACCTGTGCACACGTGAGACTGCCTTTGCCCACGTGAGACCGGGCTCCTGGAAGGCACCTGTGCACGCGTGAGACTGTCTTTGCCCACGTGAGACAGGACTCTTGGTAGGCAACTGT	GCCGGGCTCCTGGAAGGCACCTGCGCACGGGTGAGACTGCCTTTGCCCACGTGAGACCGGGCTCCTGGAAGGCACCTGTGCACGCGTGAGACTGTCTTTGCCCACGTGAGACAGGACTCTTGGTAGGCAACTGT	.	PASS	RC=4.42;RPL=55;RAL=243;RCP=CCGGGCTCCTGGAAGGCACCTGTGCACGCGTGAGACTGCCTTTGCCCACGTGAGA;ALGNURL=http://orca.bu.edu/vntrview/index.php?db=VNTRPIPE_NA12878&ref=-175595005&isref=1&istab=1&ispng=1&rank=3	GT:SP:CGL	1/1:4:-2
chr12	130519164	td175595061	TTCCTGGTCCCATGCTGATCCTCCTGGTCCCATGCTGATCCTCCTGGTCCCATGCTGATCCTCCTGGTCCCATGCTGATCCTCCTG	TTCCTGGTCCCATGCTGATCCTCCTGGTCCCATGCTGATCCTCCTGGTCCCATGCTGATCCTCCTG	.	PASS	RC=4.25;RPL=20;RAL=85;RCP=TCCTGGTCCCATGCTGATCC;ALGNURL=http://orca.bu.edu/vntrview/index.php?db=VNTRPIPE_NA12878&ref=-175595061&isref=1&istab=1&ispng=1&rank=3	GT:SP:CGL	1/1:14:-1
chr12	131142172	td175595396	CGGGGGCAGTGAGGGCAGAGGATGGAGCCCCAGCTGCGGGGGGCAGTGAGGGCGGAGGATGGAGCCCCAGCTGCGGGGGGCAGTGAGGGCGGAGGATGGAGCCCCAGCTGCGGGGGGCAGTGAGGGCGGAGGATGGAGCCCCAGC	CGGGGGCAGTGAGGGCAGAGGATGGAGCCCCAGCTGCGGGGGGCAGTGAGGGCGGAGGATGGAGCCCCAGCTGCGGGGGGCAGTGAGGGCGGAGGATGGAGCCCCAGC	.	PASS	RC=3.89;RPL=37;RAL=144;RCP=GGGGGCAGTGAGGGCGGAGGATGGAGCCCCAGCTGCG;ALGNURL=http://orca.bu.edu/vntrview/index.php?db=VNTRPIPE_NA12878&ref=-175595396&isref=1&istab=1&ispng=1&rank=3	GT:SP:CGL	0/1:3,4:0,-1
chr12	131266302	td175595491	ATGAGGTGGGGGGGTGTCCACCCTGTGGTCCCCTCCAGCTGTGAGGTGGGGGCAGGTGTCAGCTCCATGGTCCCCTCCAGCTGTGAGGCGGGGGGCAGGTGTTGGCTTCACGGTCCCCTCCAGCTGTGAGGTGGGGGCAGGTGTCGCCCCATGGTCCCCTCCAGCTGTGAGGTGGGGGCAGGTGTCGCCCCATGGTCCCCTCCAGCTGTGAGGCGGGGGGCAGGTGTCGGCTCCATGGACCCCTCCAGCTGTGAGGTGGGGGCAGGTGTCGGCTCCATGGACCCCTCCAGCTGTGAGGTGGGGGCAGGTGTCGGCTCCATGGACCCCTCCAGCTGTGAGGTGGGGGCAGGTGTCGCTCCATGGACCCCTCCAGCTGATGAG	ATGAGGTGGGGGGGTGTCCACCCTGTGGTCCCCTCCAGCTGTGAGGTGGGGGCAGGTGTCGGCTCCATGGTCCCCTCCAGCTGTGAGGTGGGGGCAGGTGTCGCCCCATGGTCCCCTCCAGCTGTGAGGGGGGGGCAGGTGTCGGCTCCATGGACCCCTCCAGCTGATGAG	.	PASS	RC=9.11;RPL=42;RAL=380;RCP=TGAGGTGGGGGCAGGTGTCCGCTCCATGGTCCCCTCCAGCTG;ALGNURL=http://orca.bu.edu/vntrview/index.php?db=VNTRPIPE_NA12878&ref=-175595491&isref=1&istab=1&ispng=1&rank=3	GT:SP:CGL	1/1:2:-5
chr12	131523666	td175595688	GCCTGTGCTCCTCCAGGCCACTGCCCGCTGAGCCGGGACGGTGCGGAGAGTCCTGTGCTCCTCCAGCCACTGCCCACTGAGCCGGGACGGTGCGGAGAGCCCTGTGCTCCTCCAGCCACTGCCCGCTGAGCCGGGACGGTGCGGAGAGCCCTGTGCTCCT	GCCTGTGCTCCTCCAGGCCACTGCCCGCTGAGCCGGGACGGTGCGGAGAGTCCTGTGCTCCTCCAGCCACTGCCCGCTGAGCCGGGACGGTGCGGAGAGCCCTGTGCTCCT	.	PASS	RC=3.22;RPL=49;RAL=159;RCP=CCTGTGCTCCTCCAGCCACTGCCCGCTGAGCCGGGACGGTGCGGAGAGC;ALGNURL=http://orca.bu.edu/vntrview/index.php?db=VNTRPIPE_NA12878&ref=-175595688&isref=1&istab=1&ispng=1&rank=3	GT:SP:CGL	1/1:7:-1
chr12	131609197	td175595742	AAACACACACACTGCCCACCGCCCCTTCTCGAATTGTTCTCGGCTGTAACACACACACTGCCCACCGCCCCTTCTCGAATTGTTCTCGGCTCTAACACACACTGCCCACTGCCCCTTCTCGAATTGTTCTTGGCTATAA	AACACACACACTGCCCACCGCCCCTTCTCGAATTGTTCTCGGCTCTAACACACACTGCCCACTGCCCCTTCTCGAATTGTTCTTGGCTATA	.	PASS	RC=3.04;RPL=46;RAL=138;RCP=AACACACACACTGCCCACCGCCCCTTCTCGAATTGTTCTCGGCTAT;ALGNURL=http://orca.bu.edu/vntrview/index.php?db=VNTRPIPE_NA12878&ref=-175595742&isref=1&istab=1&ispng=1&rank=3	GT:SP:CGL	0/1:2,3:0,-1
chr12	131766816	td175595831	GCTGGGTAGCGTTCCTGGGTAGCGTTCCTGGGTGGCGTTCCTGGGTAGCGTTCCTGGGTGGCGTTCCTGGGTGGCGTTCCTGGGTGGCGTTCCTGGGTGGCGTTCCTGGG	GCTGGGTAGCGTTCCTGGGTAGCGTTCCTGGGTGGCGTTCCTGGGTGGCGTTCCTGGGTGGCGTTCCTGGGTGGCGTTCCTGGGTGGCGTTCCTGGG	.	PASS	RC=8.38;RPL=13;RAL=109;RCP=CTGGGTGGCGTTC;ALGNURL=http://orca.bu.edu/vntrview/index.php?db=VNTRPIPE_NA12878&ref=-175595831&isref=1&istab=1&ispng=1&rank=3	GT:SP:CGL	0/1:2,2:0,-1
chr12	131941471	td175595962	TCCCGGATGCTGGCTGGGGATCACCCGGATGCTGGCTGGGGATTACCCGGATGCTGGCTGGGGATCACCCGGATGCTGGCTGGGGATCACCCGGATGCTGGCTGGGGCTCA	TCCCGGATGCTGGCTGGGGATTACCCGGATGCTGGCTGGGGATCACCCGGATGCTGGCTGGGGATCACCCGGATGCTGGCTGGGGCTCA	.	PASS	RC=5.00;RPL=22;RAL=110;RCP=CCCGGATGCTGGCTGGGGATCA;ALGNURL=http://orca.bu.edu/vntrview/index.php?db=VNTRPIPE_NA12878&ref=-175595962&isref=1&istab=1&ispng=1&rank=3	GT:SP:CGL	1/1:10:-1
chr12	132101399	td175596025	GCCTCCCAAACAGAAGTCACAAGGCCCCGTTCCGCTCCTGGATCCCGCCCTGTCCACCTCCCAGCCAGGAGTCATGAGGCCCGGTCCTGCTCCTGGATCCCACCCTGTCCGCCTCCCAG	GGCTCAAGCCTCCCAAACAGAAGTCACAAGGCCCCGTTCCGCTCCTGGATCCCACCCCGTCCACCTCCCAGCCAGGAGTCATGTGGCCCCGTCCCGCTCCTCGAACCCGCCCTGTCCGCCTCCCAGCCAGGAGTCATGAGGCCCCGTCCCGCTCCTCGAACCCGCCCTGTCCGCCTCC	.	PASS	RC=2.15;RPL=55;RAL=118;RCP=CCTCCCAGACAGAAGTCACAAGGCCCCGTCCCGCTCCTGGATCCCACCCTGTCCA;ALGNURL=http://orca.bu.edu/vntrview/index.php?db=VNTRPIPE_NA12878&ref=-175596025&isref=1&istab=1&ispng=1&rank=3	GT:SP:CGL	1/1:2:1
chr12	132293403	td175596146	CGGAAGCAGAAGGAACAGAAGGAACAGAAGGAACAGAAGG	CGGAAGCAGAAGGAACAGAAGGAACAGAAGG	.	PASS	RC=4.20;RPL=9;RAL=39;RCP=GGAACAGAA;ALGNURL=http://orca.bu.edu/vntrview/index.php?db=VNTRPIPE_NA12878&ref=-175596146&isref=1&istab=1&ispng=1&rank=3	GT:SP:CGL	0/1:4,5:0,-1
chr12	132349620	td175596196	AAAGATAGCTTCTAGGTATACACATGCACATACGCACTAAGATCGCTTCTAGGTATACACACACATACGTGCTAAGATAGCTTCTAGGTATACACACGCACATATGCACTAAGATCACTTCTAGGTATACACACACATACGTGCTAAGATAGCTTCTAGGTATACACACGCACATACGCGCTAAGA	AAAGATAGCTTCTAGGTATACACATGCACATACGCACTAAGATCGCTTCTAGGTATACACACACATACGTGCTAAGATAGCTTCTAGGTATACACACGCACATACGCGCTAAGA	.	PASS	RC=5.11;RPL=37;RAL=185;RCP=AAGATAGCTTCTAGGTATACACACGCACATACGCGCT;ALGNURL=http://orca.bu.edu/vntrview/index.php?db=VNTRPIPE_NA12878&ref=-175596196&isref=1&istab=1&ispng=1&rank=3	GT:SP:CGL	0/1:3,2:0,-2
chr12	132573049	td175596343	AGTGTTTTCCTCCTTTCCTCCCTGCCTCCTCTTCCTTCCTTCCAGGATAACATTTAGTTCTTTATTCTGACTGAAATGGTATGAGGTAGGGGTGTTTTCCTCCTTTCCTCCCTGCCTCCTCTTCCTTCCTTCCAGGATAACATTTAGTTCTTTATTCTGACTGAAATGGTATGAGGTAGGGGTGTTTTCCTCCTTTCCTCCCTGCCTCCTCTTCCTTCCATGATAACATTTAGTTATTTATTCTGATTGAAATGGTGTAAGGTAGGGG	AGTGTTTTCCTCCTTTCCTCCCTGCCTCCTCTTCCTTCCTTCCAGGATAACATTTAGTTCTTTATTCTGACTGAAATGGTATGAGGTAGGGGTGTTTTCCACCTTTCCTCCCTGCCTCCTCTTCCTTTCATGATAACATTTAGTTATTTATTCTGATTGAAATGGTGTAAGGTAGGGG	.	PASS	RC=3.01;RPL=90;RAL=267;RCP=GTGTTTTCCTCCTTTCCTCCCTGCCTCCTCTTCCTTCCTTCCAGGATAACATTTAGTTCTTTATTCTGACTGAAATGGTATGAGGTAGGG;ALGNURL=http://orca.bu.edu/vntrview/index.php?db=VNTRPIPE_NA12878&ref=-175596343&isref=1&istab=1&ispng=1&rank=3	GT:SP:CGL	1/1:3:-1
chr12	132662201	td175596420	GAGAATATTTTCTTATTTCTTCTAAAATAAGAATGTTTTCTTATTTTTTCTAAAGTAAGAATGTTTTCTTACTTTTTCTAAAGAATGTTTTCTTACTTT	GAGAATATTTTCTTATTTCTTCTAAAATAAGAATGTTTTCTTATTTTTTCTAAAGTAAGAATGTTTTCTTACTTT	.	PASS	RC=3.62;RPL=27;RAL=98;RCP=AGAATGTTTTCTTACTTTTTCTAAATA;ALGNURL=http://orca.bu.edu/vntrview/index.php?db=VNTRPIPE_NA12878&ref=-175596420&isref=1&istab=1&ispng=1&rank=3	GT:SP:CGL	0/1:10,15:0,-1
chr12	132677239	td175596449	CCCTCCCTCGTCCTCCTCCTGTGTCCTCCCTCGTCCTCCTCCTGTGTCCTCCCTCATCCTCCTCCTGTGTCCTCCCTCATCCTCCTCTGTCCTCCCTCCTCCTCCTCCT	CCCTCCTTCGTCCTCCTCCTGTGTCCTCCCTCGTCCTCCTCCTGTGTCCTCCCTCGTCCTCCTCCTGTGTCCTCCCTCATCCTCCTCCTGTGTCCTCCCTCATCCTCCTCTGTCCTCCCTCCTCCTCCTCCT	.	PASS	RC=4.83;RPL=23;RAL=108;RCP=CCTCCCTCATCCTCCTCCTGTGT;ALGNURL=http://orca.bu.edu/vntrview/index.php?db=VNTRPIPE_NA12878&ref=-175596449&isref=1&istab=1&ispng=1&rank=3	GT:SP:CGL	0/1:4,2:0,1
chr12	132897754	td175596606	GCCTGTGGGTCCGGAGTCGAGGCCCCTGTTGGTCCAGAGTCGAGGCCCCTGTGGGTCTGGAGTCGAGGCCCCTGTCGGTCCGGAGTCGAGGCCCCTGTGGGTCCAGAATCAAGGCC	GCCTGTGGGTCCGGAGTCGATGCCCCTGTCGGTCCGGAGTCGAGGCCCCTGTGGGTCCAGAATCAAGGCC,GCCTGTGGGTCCGGAGTCGAGGCCCCTGTCGGTCCGGAGTCGAGGCCCCTGTGGGTCCAGAATCGAGGCCCCTGTGGGTCCAGAATCAAGGCC	.	PASS	RC=5.00;RPL=23;RAL=115;RCP=CCTGTGGGTCCGGAGTCGAGGCC;ALGNURL=http://orca.bu.edu/vntrview/index.php?db=VNTRPIPE_NA12878&ref=-175596606&isref=1&istab=1&ispng=1&rank=3	GT:SP:CGL	1/2:4,7:-2,-1
chr12	132988650	td175596730	GGGTGTGGGCAAGGGGGTCTGCGGTGTCGGCCAGGGGGTCTGAGGT	GGGTGTGGGCAAGGGGGTCTGCGGTGTCGGCCAGGGGGTCTGAGGTTTCCGCCAAGAAGGCTAGGGGGATGGGGAAGGGGGTCTGCGGAGTCGGCCAGGGGGTCTGAGGT	.	PASS	RC=2.14;RPL=21;RAL=45;RCP=GGTGTCGGCAAGGGGGTCTGA;ALGNURL=http://orca.bu.edu/vntrview/index.php?db=VNTRPIPE_NA12878&ref=-175596730&isref=1&istab=1&ispng=1&rank=3	GT:SP:CGL	1/1:3:3
chr12	133163388	td175596989	AGCCCAGCAGCGAGTAGGAGGCAAGGCCAGGACCCAGCGGCGAGGAGGAGGCAGGGCCAGGGCCCAGCGGCGAGGAGGAGGCAGGGCCAGGGCCCAGCGGCGAGGAGGAGGCAGGGCCAGGGCCCAGC	AGCCCAGCACCGAGTAGGAGGCAAGGCCAGGACCCAGCGGCGAGGAGGAGGCAGGGCCAGGGCCCAGCGGCGAGGAGGAGGCAGGGCCAGGGCCCAGC	.	PASS	RC=4.23;RPL=30;RAL=127;RCP=GCCCAGCGGCGAGGAGGAGGCAGGGCCAGG;ALGNURL=http://orca.bu.edu/vntrview/index.php?db=VNTRPIPE_NA12878&ref=-175596989&isref=1&istab=1&ispng=1&rank=3	GT:SP:CGL	0/1:7,3:0,-1
chr12	133163602	td175596991	GGCTGGAGGGAGGACGGCAGCTGGAGGGTGGACGGCAG	GGCTGGAGGGAGGGCAGCAGCTGGAGGGTGGACGGCAGTGCGGCTGGAGGGAGGACGGCAGCTGGAGGGTGGACGGCAG	.	PASS	RC=2.06;RPL=18;RAL=37;RCP=GCTGGAGGGAGGACGGCA;ALGNURL=http://orca.bu.edu/vntrview/index.php?db=VNTRPIPE_NA12878&ref=-175596991&isref=1&istab=1&ispng=1&rank=3	GT:SP:CGL	1/1:2:2
chr12	133607219	td175597351	AGATCAGTTAGGGGCTCACAAGTGTATTCCTGGGTGATCAGTTAGGGGCTCACGAATGTATTCCTGGGTGATCAGTTAGGGGCTCACGAATGTATTCCTGGGTGATCAGTTAGGGGCTCACGAATGTATTCCTGGGTGATCAGTTAGGGGCTCACAAGTGTATTCCTGGGTG	AGATCAGTTAGGGGCTCACAAGTGTATTCCTGGGTGATCAGTTAGGGGCTCACGAATGTATTCCTGGGTGATCAGTTAGGGGCTCACGAATGTATTCCTGGGTGATCAGTTAGGGGCTCACAAGTGTATTCCTGGGTG	.	PASS	RC=5.03;RPL=34;RAL=171;RCP=GATCAGTTAGGGGCTCACGAATGTATTCCTGGGT;ALGNURL=http://orca.bu.edu/vntrview/index.php?db=VNTRPIPE_NA12878&ref=-175597351&isref=1&istab=1&ispng=1&rank=3	GT:SP:CGL	1/1:6:-1
chr12	133684742	td175597389	ACAAGCAGCATGCCTTACTACGTATGGGTATCTAATATCTGATTTGATTTTCTCAAGCAGCATGCCTTATTACATATGGGTATTTAATATCTGATTTGGTGTCCTCAAGCAGCATGCCTTATTACATATGGGTATCTAGTATCTGATTTGGTTTTCTCAGGCAG	ACAAGCAGCATGCCTTACTACGTATGGGTATCTAATATCTGATTTGATTTTCTCAAGCAGCATGCCTTATTACATATGGGTATCTAGTATCTGATTTGGTTTTCTCAGGCAG	.	PASS	RC=3.13;RPL=52;RAL=163;RCP=CAAGCAGCATGCCTTATTACATATGGGTATCTAATATCTGATTTGGTTTTCT;ALGNURL=http://orca.bu.edu/vntrview/index.php?db=VNTRPIPE_NA12878&ref=-175597389&isref=1&istab=1&ispng=1&rank=3	GT:SP:CGL	0/1:3,10:0,-1
chr12	133783872	td175597416	ACCATATTTGTGAACATAGGTTTAAAAATCCATATTTGTGAACATAGGTTTAAAAATCCATATTTGTGAACATAGGTTTAAAAAT	ACCATATTTGTGAACATAGGTTTAAAAATCCATATTTGTGAACATAGGTTTAAAAAT	.	PASS	RC=3.00;RPL=28;RAL=84;RCP=CCATATTTGTGAACATAGGTTTAAAAAT;ALGNURL=http://orca.bu.edu/vntrview/index.php?db=VNTRPIPE_NA12878&ref=-175597416&isref=1&istab=1&ispng=1&rank=3	GT:SP:CGL	1/1:13:-1
chr12	133833531	td175597436	ATTATAAAATTATAAAATTTGTTTAAAAAATTATAATTTTTTGTTTAAAAAATTATAATTTTTTGTTTAAAAAATTATAATTTTTTGTTTAAAAAATTATTATATTTTGTTTAAAAAATTATAA	AAGTTATAAAATTATAAAATTTGTTTAAAAAATTATAATTTTTTGTTTAAAAAATTATAATTTTTTGTTTAAAAAATTATTATATTTTGTTTAAAAAATTATA	.	PASS	RC=5.64;RPL=22;RAL=123;RCP=TTAAAAAATTATAATTTTTTGT;ALGNURL=http://orca.bu.edu/vntrview/index.php?db=VNTRPIPE_NA12878&ref=-175597436&isref=1&istab=1&ispng=1&rank=3	GT:SP:CGL	1/1:7:-1
chr13	19566524	td175597660	AGCAGACCAGAAACCCAGAAGGGCAGGCCAGAGGCCAGAAGGG	AGCAGACCAGAAGCCCAGAAGGGCAGGCCAGAGGCCAGAAGGGAGAAGGCCAGGCCAGAAGGG	.	PASS	RC=2.05;RPL=21;RAL=42;RCP=GCAGACCAGAAACCCAGAAGG;ALGNURL=http://orca.bu.edu/vntrview/index.php?db=VNTRPIPE_NA12878&ref=-175597660&isref=1&istab=1&ispng=1&rank=3	GT:SP:CGL	0/1:9,2:0,1
chr13	19977731	td175597885	CACATACACATATGCACATACATTCACATATACACATGTATATATATAAGTATATACATACACATATGCACATACATACACACATACACATGTATATATATAAATATATACATACACATATGCACATACATACACACATACACATGTATATATATAAATATATACATACACATATGCACATACATACACATATACACATATACATA	CACATACACATATGCACATACATTCACATATACACATGTATATATAAGTATATACATACACATATGCACATACATACACACATACACATGTATATATATAAATATATACATACACATATGCACATACATACACATATACACATATACATA	.	PASS	RC=3.80;RPL=54;RAL=205;RCP=ACATACACATATGCACATACATACACACATACACATGTATATATATAAATATAT;ALGNURL=http://orca.bu.edu/vntrview/index.php?db=VNTRPIPE_NA12878&ref=-175597885&isref=1&istab=1&ispng=1&rank=3	GT:SP:CGL	1/1:8:-1
chr13	20460004	td175598113	TATATATATGTATATACACATATATATGTGTATACACATATATATGTATATACACATATATATGTGTATACACATATATATGTATATACACATATATATGTGTATACACATATATATGTATATACACATATATATGTGTATA	TATATATATGTATATACACATATATATGTATATACACACATATATGTGTATACACATATATGTGTGTATACACATATATGTGTGTATACACATATATGTGTGTATA	.	PASS	RC=7.83;RPL=18;RAL=141;RCP=ATATATATGTATATACAC;ALGNURL=http://orca.bu.edu/vntrview/index.php?db=VNTRPIPE_NA12878&ref=-175598113&isref=1&istab=1&ispng=1&rank=3	GT:SP:CGL	1/1:5:-2
chr13	23299796	td175599510	TTGCCTGCTGCCTGCTGCCTGCTGCCTGCTGCCTGCTGCCTGCT	TTGCCTGCTGCCTGCTGCCTGCTGCCTGCT	.	PASS	RC=6.14;RPL=7;RAL=43;RCP=TGCCTGC;ALGNURL=http://orca.bu.edu/vntrview/index.php?db=VNTRPIPE_NA12878&ref=-175599510&isref=1&istab=1&ispng=1&rank=3	GT:SP:CGL	1/1:21:-2
chr13	23645709	td175599690	CTTTTTGAAATACTTATATTTTGAAAGTATTTTCGAAATACTCATATTTTGAAAGTATTT	CTTTTTGAAATACTTATATTTTGAAAGTATTTTCGAAATACTCATATTTTGAAAGTATTTTCGAAATACTCATATTTTGAAAGTATTT	.	PASS	RC=2.11;RPL=28;RAL=59;RCP=TTTTCGAAATACTCATATTTTGAAAGTA;ALGNURL=http://orca.bu.edu/vntrview/index.php?db=VNTRPIPE_NA12878&ref=-175599690&isref=1&istab=1&ispng=1&rank=3	GT:SP:CGL	0/1:8,5:0,1
chr13	24599072	td175600048	CATATATATATAAATATATATATAAATATATATATAAA	CATATATATATAAATATATATATAAA	.	PASS	RC=3.08;RPL=12;RAL=37;RCP=ATATATATATAA;ALGNURL=http://orca.bu.edu/vntrview/index.php?db=VNTRPIPE_NA12878&ref=-175600048&isref=1&istab=1&ispng=1&rank=3	GT:SP:CGL	0/1:9,16:0,-1
chr13	24688490	td175600066	GTGCACGTGTGTGCCTGCATGTGTGCACATGCGCGTGTGTGTGCATGTGTGCACA	GTGCACGTGTGTGCCTGCATGTGTGCACATGCGCGTGTGCCTGCATGTGTGCACATGCGCGTGTGTGTGCATGTGTGCACA	.	PASS	RC=2.00;RPL=28;RAL=54;RCP=TGCACGTGTGTGCCTGCATGTGTGCACA;ALGNURL=http://orca.bu.edu/vntrview/index.php?db=VNTRPIPE_NA12878&ref=-175600066&isref=1&istab=1&ispng=1&rank=3	GT:SP:CGL	0/1:14,11:0,1
chr13	24979967	td175600174	GATATATATATGATTGTAAAAAATTATATATATATATGTATATATATATATATATATATATATATATATATATATATATATATAT	GATATATATATGATTGTAAAAAATTATATATATATATATGTATATATATATATATATATATAT	.	PASS	RC=3.60;RPL=24;RAL=84;RCP=ATATATATATATATGTATATATAT;ALGNURL=http://orca.bu.edu/vntrview/index.php?db=VNTRPIPE_NA12878&ref=-175600174&isref=1&istab=1&ispng=1&rank=3	GT:SP:CGL	1/1:3:-1
chr13	25554185	td175600382	GAGCTAAACACAGAACCTGTATATTAACTAATATACAGCTAAACACAGAACCTGTATATTAACTAATATACAGCTAAACACAGAACCTGTATATTAACTAA	GTTTATACACAATATTCCAACCTGTAGAGCTAAACACAGAACCTGTATATTAACTAATATACAGCTAAACACAGAACCTGT	.	SC	RC=2.86;RPL=35;RAL=100;RCP=AGCTAAACACAGAACCTGTATATTAACTAATATAC;ALGNURL=http://orca.bu.edu/vntrview/index.php?db=VNTRPIPE_NA12878&ref=-175600382&isref=1&istab=1&ispng=1&rank=3	GT:SP:CGL	1/1:6:-1
chr13	26055269	td175600584	CAGAGGGAGACCGTGGAAAGAGAGGGAGAGGGAGACCGTGGGGAGAGGGAGAGGGAGA	CAGAGGGAGACCGTGGAAAGAGAGGGAGAGGGAGACCGTGGGGAGAGGGAGACCGTGGGGAGAGGGAGAGGGAGA	.	SC	RC=2.36;RPL=25;RAL=57;RCP=AGAGGGAGACCGTGGAAAGAGAGGG;ALGNURL=http://orca.bu.edu/vntrview/index.php?db=VNTRPIPE_NA12878&ref=-175600584&isref=1&istab=1&ispng=1&rank=3	GT:SP:CGL	1/1:6:1
chr13	27921835	td175601239	GCTTTCTTCTTCTTTCTTCTTCTTTCTTCTTCTTCCTTCTTCTTTCTCTTCCTCTTCTTCTTTCTTCCTCTT	GCTTTCTTCTTCTTTCTTCTTCTTCCTTCTTCTTTCTCTTCCTCTTCTTCTTTCTTCCTCTT	.	PASS	RC=7.30;RPL=10;RAL=71;RCP=CTTTCTTCTT;ALGNURL=http://orca.bu.edu/vntrview/index.php?db=VNTRPIPE_NA12878&ref=-175601239&isref=1&istab=1&ispng=1&rank=3	GT:SP:CGL	1/1:9:-1
chr13	28107888	td175601318	CATATATACACACCCTGTATATATATATATATACACACACCCTGTATATATATATATATATATACACACCCTGTATATATATATACACACACACACA	CATATATACACACCCTGTATATATATATATATACACACCCTGTATATATATATATATATACACACCCTGTATATATATATATATATATACACACCCTGTATATATATATACACACACACAC	.	PASS	RC=3.38;RPL=29;RAL=96;RCP=ATATACACACACCCTGTATATATATATAT;ALGNURL=http://orca.bu.edu/vntrview/index.php?db=VNTRPIPE_NA12878&ref=-175601318&isref=1&istab=1&ispng=1&rank=3	GT:SP:CGL	1/1:6:1
chr13	30270936	td175602058	AAAAGAAATATATTATTAATATATTTCTTTTTAAATAAATATATTATTAATATATTTCTTTTTTAAATAAATATATT	AAAAGAAATATATTATTAATATATTTCTTTTTAAATAAATATATTATTAATATATTTCCTTTTTAAATAAATATATTATTAATATATTTCTTTTTTAAATAAATATATT	.	PASS	RC=2.41;RPL=32;RAL=76;RCP=AAATAAATATATTATTAATATATTTCTTTTTT;ALGNURL=http://orca.bu.edu/vntrview/index.php?db=VNTRPIPE_NA12878&ref=-175602058&isref=1&istab=1&ispng=1&rank=3	GT:SP:CGL	0/1:17,8:0,1
chr13	30970075	td175602322	GAGAAAAAAAAACAAATCCAGTCTCCTTTTCAAATAAAGATTTAGGATTGACGTTAGAGAAAAAAACATCCAGTCTCCTTTTCAAATAAAGATTTAGGATTGATGTTAGAGAAAAAAACAGATCCAGTCTCCTTTTCAAATAAAGATTTAGGATTGATGTTAGAGAAAAAAACAGATCCAGTCTCCTTTTCAAATAAAGATTTAGGATTGATGTTAGAGAAAAAAACAGATCCAGTCTCCTTTTCAAATAAAGATTTAGGATTGACGTTA	GAGAAAAAAAAACAAATCCAGTCTCCTTTTCAAATAAAGATTTAGGATTGACGTTAGAGAAAAAAACATCCAGTCTCCTTTTCAAATAAAGATTTAGGATTGATGTTAGAGAAAAAAACAGATCCAGTCTCCTTTTCAAATAAAGATTTAGGATTGACGTTA	.	PASS	RC=5.02;RPL=54;RAL=269;RCP=AGAGAAAAAAACAGATCCAGTCTCCTTTTCAAATAAAGATTTAGGATTGATGTT;ALGNURL=http://orca.bu.edu/vntrview/index.php?db=VNTRPIPE_NA12878&ref=-175602322&isref=1&istab=1&ispng=1&rank=3	GT:SP:CGL	1/1:3:-2
chr13	31426140	td175602535	GCCTTACACCCATCTGGTTGCTCCAGATCTTGGTCCTGAGTTAGGACCACCTTAGACCCGTCTGGTTTCTCCAGATCTTGGTCCTGAGTTAGGACCACCTTAGACCCGTCTGGTTTCTCCAGATCTTGGTCCTGAGTTAGGACCACCTTAGACCCGTCTGGTTTCTCCAGATCTTGGTCCTGAGTTAGGACCACCTTAGACCCGTCTGGTTTCTCCAGATCTTGGTCCTGAGTTAGGACCACCTTAGACCCGTCTGGTTTCTCCAGATCTTGGTCCTGAGTTAGGACCACCTTAGACCCGTCTGGTTTCTCCAGATCTTGGTCCTGAGTTAGGACCACCTTAGACCCGTCTGGTTTCTCCAGATCTTGGTCCTGAGTTAGGACCA	GCCTTACACCCATCTGGTTGCTCCAGATCTTGGTCCTGAGTTAGGACCACCTTAGACCCGTCTGGTTTCTCCAGATCTTGGTCCTGAGTTAGGACCACCTTAGACCCGTCTGGTTTCTCCAGATCTTGGTCCTGAGTTAGGACCA	.	PASS	RC=8.00;RPL=48;RAL=384;RCP=CCTTAGACCCGTCTGGTTTCTCCAGATCTTGGTCCTGAGTTAGGACCA;ALGNURL=http://orca.bu.edu/vntrview/index.php?db=VNTRPIPE_NA12878&ref=-175602535&isref=1&istab=1&ispng=1&rank=3	GT:SP:CGL	1/1:2:-5
chr13	33220109	td175603144	ATGTGTGTGTGTGGGTGTGTGGGTGTGTGGTGTGTGGTGTGTGGTGTGTG	ATGTGTGTGTGTGGGTGTGTGGGTGTGTGGTGTGTGGTGTGTGGTGTGTGGTGTGTG	.	PASS	RC=6.78;RPL=7;RAL=49;RCP=TGTGTGG;ALGNURL=http://orca.bu.edu/vntrview/index.php?db=VNTRPIPE_NA12878&ref=-175603144&isref=1&istab=1&ispng=1&rank=3	GT:SP:CGL	1/1:19:1
chr13	35482692	td175604002	TTTCCTTCCCTCCCTCTCTTCCTTCCTTCCTTCCCTCCCTCCCTCTCTCCCTCCTTCCCTTCCTTCCTTCCCTCCTTCTTTCCTT	TTTCCTTCCCTCCCTCTCTTCCTTCCTTCCTTCCCTCCCTCCCTCTCTTCCTTCCTTCCTTCCCTCCCTCCCTTTCTTCCTTCCTTCCCTCCCTCCTTCCCTCCCTCTCTCCCTCCTTCCCTTCCTTCCTTCCCTCCTTCTTTCCTT	.	PASS	RC=2.90;RPL=30;RAL=84;RCP=TTCCTTCCCTCCCTCTCTTCCTTCCTTCCC;ALGNURL=http://orca.bu.edu/vntrview/index.php?db=VNTRPIPE_NA12878&ref=-175604002&isref=1&istab=1&ispng=1&rank=3	GT:SP:CGL	1/1:2:2
chr13	35882575	td175604152	CTATATATATATATATATATATATATATATATATATGTATATATATATGTGTATATATATGTGTATATATATATGTGTATATATGTATATATATGTATATATGTATATATATGTATATATGTATATATGTATATATATGTATATATGTATATATGTATATATGTATATATGTATATATATAT	CTGCTATTTATTATATATATATATATATATATATATATATATATATATATATGTGTATATATATGTGTATATATATATGTGTATATATGTATATATATGTATATATGTATATATATGTATATATGTATATATGTATATATGTATATATGTATATATGTATATATGTATATATGTATATA	.	PASS	RC=22.62;RPL=8;RAL=181;RCP=TATATATA;ALGNURL=http://orca.bu.edu/vntrview/index.php?db=VNTRPIPE_NA12878&ref=-175604152&isref=1&istab=1&ispng=1&rank=3	GT:SP:CGL	1/1:2:-1
chr13	36272618	td175604276	CCACTCCAATTCACCTCCACTGCTAGCTCACTCCATCTCACCTCCACTGCTAGCTCACTCCATCTCACCTCCACTGCCAGCT	CCACTCCAATTCACCTCCACTGCTAGCTCACTCCATCTCACCTCCACTGCCAGCT	.	PASS	RC=3.00;RPL=27;RAL=81;RCP=CACTCCATCTCACCTCCACTGCTAGCT;ALGNURL=http://orca.bu.edu/vntrview/index.php?db=VNTRPIPE_NA12878&ref=-175604276&isref=1&istab=1&ispng=1&rank=3	GT:SP:CGL	0/1:8,11:0,-1
chr13	37880482	td175604757	GTATATATATATATATACATATACCTATATATATACCTATATATATATACCTATATATATACCTATATATATATACCTATATATATACCTATATATATATACCTATATATATACCTATATATATATACCTATATATATACCTATATATATATACCTATATATATATATACCTATATATATATA	GTATATATATATATACACATATACCTATATATATATATACCTATATATATATACCTATATATATATACCTATATATATATATACCTATATATATATAC,GTATATATATATATACACATATACCTATATATATATATACCTATATATATATACCTATATATATATACCTATATATATATATACCTATATATATATAC	.	PASS	RC=13.50;RPL=14;RAL=182;RCP=TATATATACCTATA;ALGNURL=http://orca.bu.edu/vntrview/index.php?db=VNTRPIPE_NA12878&ref=-175604757&isref=1&istab=1&ispng=1&rank=3	GT:SP:CGL	1/2:5,7:-7,-6
chr13	38626192	td175605002	TATTAAAATATTAAATATTTAATAAAAATAACATTAAAATATTAATATTTAATAAAAATAGCATTAAAATAATATTATTTAATAAAAATAACATTAAAATATTAATATTATTTAATAAAAATAACATTAAAATATTAATATTATTTAATAAAAATAACATTAAAATATTAATATTATTTAATAAAAATAACATTAAAATA	TATTAAAATATTAAATATTTAATAAAAATAACATTAAAATATTAATATTTAATAAAAATAGCATTAAAATATTAATATTATTTAATAAAAATAACATTAAAATATTAATATTATTTAATAAAAATAACATTAAAATATTAATATTATTTAATAAAAATAACATTAAAATA	.	PASS	RC=6.27;RPL=33;RAL=199;RCP=ATTAAAATATTAATATTATTTAATAAAAATAAC;ALGNURL=http://orca.bu.edu/vntrview/index.php?db=VNTRPIPE_NA12878&ref=-175605002&isref=1&istab=1&ispng=1&rank=3	GT:SP:CGL	1/1:8:-1
chr13	39235976	td175605202	AATAAATATATATATATATATATATATATATATATATATATGTATATATATACACGTATCTATATA	AATATATATATATATATATATATATATGTATATATATACACGTATCTATATA,AATAAATATATATATGTATATATACATACATATATATATATATATATATATATGTATATATATACACGTATCTATATA	.	PASS	RC=4.64;RPL=14;RAL=65;RCP=ATATATATATATGT;ALGNURL=http://orca.bu.edu/vntrview/index.php?db=VNTRPIPE_NA12878&ref=-175605202&isref=1&istab=1&ispng=1&rank=3	GT:SP:CGL	1/2:4,5:-1,1
chr13	40431215	td175605628	TCCTGATCCTGAATCAAGATCACGATCCCCTGATCCTGAATCAAGGTCAGAATCC	TCCTGATCCTGAATCAAGATCACGATCCCCTGATCCTGAATCAAGATCAGGATCCCCTGATCCTGAATCAAGGTCAGAATCC	.	PASS	RC=2.00;RPL=27;RAL=54;RCP=CCTGATCCTGAATCAAGATCACAATCC;ALGNURL=http://orca.bu.edu/vntrview/index.php?db=VNTRPIPE_NA12878&ref=-175605628&isref=1&istab=1&ispng=1&rank=3	GT:SP:CGL	0/1:9,8:0,1
chr13	40895911	td175605788	TTTAGCAGATGTATGGCCCCCAGACAGTTAGGAGATGTATGGCCCCCAAACACTTAGGAGATGTATGGCCCCCAAACACTTAGGAG	TTTAGCAGATGTATGGCCCCCAAACAGTTAGGAGATGTATGGCCCCCAAACACTTAGGAG	.	PASS	RC=3.27;RPL=26;RAL=85;RCP=TTAGGAGATGTATGGCCCCCAAACAC;ALGNURL=http://orca.bu.edu/vntrview/index.php?db=VNTRPIPE_NA12878&ref=-175605788&isref=1&istab=1&ispng=1&rank=3	GT:SP:CGL	0/1:4,7:0,-1
chr13	41139075	td175605873	GATGGGGGAGTCGGGGAACCCCGACATGGTGTAGTCGGGGAACCCCGACATGGTGTA	GATGGGGGAGTCGGGGAACCCCGACATGGTGTAGTCGGGGAACCCCGACATGGTGTAGTCGGGGAACCCCGACATGGTGTA	.	PASS	RC=2.33;RPL=24;RAL=56;RCP=ATGGTGTAGTCGGGGAACCCCGAC;ALGNURL=http://orca.bu.edu/vntrview/index.php?db=VNTRPIPE_NA12878&ref=-175605873&isref=1&istab=1&ispng=1&rank=3	GT:SP:CGL	0/1:8,7:0,1
chr13	42456915	td175606457	CAGAGGGAGACCGTGGAAAGAGAGGGAGAGGGAGACCGTGGGGAGAGGGAGAGGGAGA	CAGAGGGAGACCGTGGAAAGAGAGGGAGAGGGAGACCGTGGAAAGAGAGGGAGAGGGAGACCATGGGGAGAGGGAGAGGGAGA	.	SC	RC=2.36;RPL=25;RAL=57;RCP=AGAGGGAGACCGTGGAAAGAGAGGG;ALGNURL=http://orca.bu.edu/vntrview/index.php?db=VNTRPIPE_NA12878&ref=-175606457&isref=1&istab=1&ispng=1&rank=3	GT:SP:CGL	0/1:13,4:0,1
chr13	42588030	td175606500	TGCGGAGAGATGCCGAAGCACACTCCGCGGAGGGAAGCCGAAGCACACTCCGCGGAGGGAAGCCGAAGCACACT	TGCGGAGAGATGCCGAAGCACACTCCGCGGAGGGAAGCCGAAGCACACT	.	PASS	RC=2.92;RPL=25;RAL=73;RCP=GCGGAGGGAAGCCGAAGCACACTCC;ALGNURL=http://orca.bu.edu/vntrview/index.php?db=VNTRPIPE_NA12878&ref=-175606500&isref=1&istab=1&ispng=1&rank=3	GT:SP:CGL	0/1:7,14:0,-1
chr13	42683779	td175606528	CGTGCGTGCCTGTGCGTGCGTGTGTGTGCGTGTGTGTGTGTGTGTGTG	CTGTGCGTGCGTGTGTGTGCGTGTGTGTGTGTGTGTGTG	.	PASS	RC=4.70;RPL=10;RAL=47;RCP=GTGTGTGCGT;ALGNURL=http://orca.bu.edu/vntrview/index.php?db=VNTRPIPE_NA12878&ref=-175606528&isref=1&istab=1&ispng=1&rank=3	GT:SP:CGL	0/1:6,10:0,-1
chr13	42755952	td175606557	CTGCTGGCAGCTGAGCTGCTGGTGCTGGCAGCTGAGCTGCTGGTGCTGGCAGCTGAGCTGCTGGTGCTGGCAGCTGAGCTGCTGGTGCTGGCAGCTGAGCTGCTGGTGCTGGCAGCTGAGCTGCTGGTGCTGGCAGCTGAGCTGCTGGTGCTGGCAGCTGAGCTGCTGGTGCTGGCAGCTGAGCTGCTGGTGCTGGCAGCTGAGCTGCTGGTGCTGGCAGCTGAGCTGCTGGTGCTGGCAGCTGAGCTGCTGGTGCTGGCAGCTGAGCTGCTGGTGCTGGCAGCTGAGCTGCTGGTGCTGGC	CTGCTGGCAGCTGAGCTGCTGGTGCTGGCAGCTGAGCTGCTGGTGCTGGC	.	PASS	RC=14.33;RPL=21;RAL=301;RCP=TGCTGGCAGCTGAGCTGCTGG;ALGNURL=http://orca.bu.edu/vntrview/index.php?db=VNTRPIPE_NA12878&ref=-175606557&isref=1&istab=1&ispng=1&rank=3	GT:SP:CGL	1/1:16:-12
chr13	42845988	td175606605	GGGGCTGCCCCGCGGGCTGCTCCGCGGGCTGC	GGGGCTGCCCCGCGGGCTGCTCCGCGGGCTGCTCCGCGGGCTGC	.	PASS	RC=2.58;RPL=12;RAL=31;RCP=GGGCTGCCCCGC;ALGNURL=http://orca.bu.edu/vntrview/index.php?db=VNTRPIPE_NA12878&ref=-175606605&isref=1&istab=1&ispng=1&rank=3	GT:SP:CGL	0/1:15,14:0,1
chr13	46060424	td175607730	TCGGGAGACGGGAGACGGGAGACGGGAGACGGGAGACGGGAGACGGGAGACGGGAGAGGGAGAGGGAGAGGGAGAGGGAGAC	TCGGGAGACGGGAGACGGGAGACGGGAGACGGGAGACGGGAGACGGGAGACGGAGAGGGAGAGGGAGAGGGAGAGGGAGAGGGAGAC	.	SC	RC=12.14;RPL=7;RAL=81;RCP=CGGGAGA;ALGNURL=http://orca.bu.edu/vntrview/index.php?db=VNTRPIPE_NA12878&ref=-175607730&isref=1&istab=1&ispng=1&rank=3	GT:SP:CGL	1/1:2:1
chr13	46505230	td175607881	ATATCTATCTATCGATAGATATATCTATCTATCGATAGATAGATATA	ATGATAGATATAGTGCCTATATCTATCTATCGATAGATAGATATATCTATCTATCGATAGATAGATATATCTATCTATCGATAGA	.	PASS	RC=1.92;RPL=24;RAL=46;RCP=TATCTATCGATAGATAGATATATC;ALGNURL=http://orca.bu.edu/vntrview/index.php?db=VNTRPIPE_NA12878&ref=-175607881&isref=1&istab=1&ispng=1&rank=3	GT:SP:CGL	0/1:10,5:0,1
chr13	46737118	td175607964	GCCGGCAGCCGCCCCGTCGGGGAGGGAGGTGGGGGGCAGCCCCCGCCCGGCCAGCCGCCCCGTCCGGGAGGGAGGTGGGGGGCGCCTCTGCCCTGCC	GCATCTCCACCCCCGGCAGCCACCCCGTCGGGAGGGAGGTGGGGGTCAGCCCCCACCCGGCCAGCCGCCCCGTCAGGGAGGGAGGTGGGGGGCGCCTCCGCCCGGCCAGCTGCCCCATCTAGGAGGTGGGGGGCGCCTCTGCC	.	SC	RC=2.13;RPL=46;RAL=96;RCP=CCGGCCAGCCGCCCCGTCCGGGAGGGAGGTGGGGGGCAGCCCCCGC;ALGNURL=http://orca.bu.edu/vntrview/index.php?db=VNTRPIPE_NA12878&ref=-175607964&isref=1&istab=1&ispng=1&rank=3	GT:SP:CGL	0/1:5,3:0,1
chr13	47089629	td175608128	CCCGGACGGGGCGGCTGGCCCCCCCACCTCCCTCCCGGACCGGGCGGCTGGCCGGGCGGGGGGCCGACCCCCCCACCGCCCTCCCGGACGGGGCAGCTGGCCGGGCAGAGGGGC	CCTCACCTCCCGGATGGGGCGGCTGGCCGGGCAGGGGGCTGAGCCCCTCACCTCCCGGACGGGGCGGCTGGCCGGGCGGAGGGCTGACCCCCCCACCTCCCTCCCGGACGGGGCGGCTGGCCGGGGGGGGGGGCTGACCCCCCCATCTCCCTCCCGGACCGGGCGGCTGGCCGGGCTGAGGG	.	SC	RC=2.29;RPL=49;RAL=113;RCP=CCGGGCGGGGGGCCGACCCCCCCACCGCCCTCCCGGACCGGGCAGCTGG;ALGNURL=http://orca.bu.edu/vntrview/index.php?db=VNTRPIPE_NA12878&ref=-175608128&isref=1&istab=1&ispng=1&rank=3	GT:SP:CGL	0/1:2,2:0,1
chr13	48015694	td175608414	TATGTACATATATCATATGTACAATTCATGTACATATATCATATGTACAATTCATGTACATATATCATATGTACAATTCATGTACATATATCATATGTACAATTCATGTACATATATCATATGTACAATTCATGTACATATATCATATGTACAATTCATGTACATAT	TATGTACATATATCATATGTACAATTCATGTACATATATCATATGTACAATTCATGTACATAT	.	PASS	RC=6.38;RPL=26;RAL=166;RCP=ATGTACATATATCATATGTACAATTC;ALGNURL=http://orca.bu.edu/vntrview/index.php?db=VNTRPIPE_NA12878&ref=-175608414&isref=1&istab=1&ispng=1&rank=3	GT:SP:CGL	1/1:25:-4
chr13	49398407	td175608817	CAGTATGCTTTTGTAAAAAGTATACTGACTTAGTAGTATGCTTTTGTAAAAAGTATACTGACTTAGTAGTATGCTTTTGTAAAAAGTATACTTACTTAGTAGTATGCTTTTGTAAAA	CAGTATGCTTTTGTAAAAAGTATACTGACTTAGTAGTATGCTTTTGTAAAAAGTATACTTACTTAGTAGTATGCTTTTGTAAAA	.	PASS	RC=3.52;RPL=33;RAL=116;RCP=AGTATGCTTTTGTAAAAAGTATACTGACTTAGT;ALGNURL=http://orca.bu.edu/vntrview/index.php?db=VNTRPIPE_NA12878&ref=-175608817&isref=1&istab=1&ispng=1&rank=3	GT:SP:CGL	0/1:10,13:0,-1
chr13	49843376	td175608952	AACTTTTATAAAAAGTACAGATGCTATACTTTTTACTTTTATAAAAAGTACAGATGCTATACTTTTTACTTTTATAAAAAGTACAGATGCTATACTTTTTACTTTTATAAAAAGTACA	AACTTTTATAAAAAGTACAGATGCTATACTTTTTACTTTTATAAAAAGTACAGATGCTATACTTTTTACTTTTATAAAAAGTACA	.	PASS	RC=3.55;RPL=33;RAL=117;RCP=ACTTTTATAAAAAGTACAGATGCTATACTTTTT;ALGNURL=http://orca.bu.edu/vntrview/index.php?db=VNTRPIPE_NA12878&ref=-175608952&isref=1&istab=1&ispng=1&rank=3	GT:SP:CGL	1/1:15:-1
chr13	50082296	td175609077	ATATGTATTAATATATTATTAATGCAGTATGTATTAATATATTATTAATGTGTTATGTATTAATATATTATTGTGTTATGTATTAATATATTATTAATGTGTTATGTATTAATATATTA	ATATGTATTAATATATTATTAATGCAGTATGTATTAATATATTATTAATGCAGTATGTATTAATATATTATTAATGTGTTATGTATTAATATATTATTGTGTTATGTATTAATATATTATTAATGTGTTATGTATTAATATATTA	.	PASS	RC=4.65;RPL=26;RAL=118;RCP=TATGTATTAATATATTATTAATGTGT;ALGNURL=http://orca.bu.edu/vntrview/index.php?db=VNTRPIPE_NA12878&ref=-175609077&isref=1&istab=1&ispng=1&rank=3	GT:SP:CGL	0/1:4,2:0,1
chr13	57617322	td175611909	AATATATATATATACATATCTATATATATCTATATAGATATATATAGATACGTATCTATATATATCTATATAGATATATATATATACGTATCTATATATATCTATATAGATATATATAT	AATATATATATATACATATCTATATATATCTATATAGATATATATATATACATATCTATATATATCTATATAGATATATATAT	.	PASS	RC=3.28;RPL=36;RAL=118;RCP=ATATATATATATACGTATCTATATATATCTATATAG;ALGNURL=http://orca.bu.edu/vntrview/index.php?db=VNTRPIPE_NA12878&ref=-175611909&isref=1&istab=1&ispng=1&rank=3	GT:SP:CGL	1/1:13:-1
chr13	57910724	td175612036	TATATAATATAAATATTATATGAATAAACATATAATATAAATATAAGATTTATATTATATAATATAAACATATATAAATATAAGATTTATATTATATAATATAAACATATATAAATATAAGATTTATATTATATAATATAAACATATAATATAAATATAAGATTTATATTATATAATATAAATTATATAATATAA	TATATAATATAAATATTATATGAATAAACATATAATATAAATATAAGATTTATATTATATAATATAAACATATATAAATATAAGATTTATATTATATAATATGAACATATAATATAAATATAAGATTTATATTATATAATATAAATTATATAATATAA	.	PASS	RC=5.15;RPL=37;RAL=194;RCP=ATATAAGATTTATATTATATAATATAAACATATATAA;ALGNURL=http://orca.bu.edu/vntrview/index.php?db=VNTRPIPE_NA12878&ref=-175612036&isref=1&istab=1&ispng=1&rank=3	GT:SP:CGL	1/1:4:-1
chr13	58339868	td175612196	CTATAGATAGATATGTGTGTGTGTATATATATATATATATACGTGTGTATATATATATATATACGTGTGTATATATATATATATATACGTGTGTATATATATATATATACGTGTGTATATATATATATATATACGTGTGTGTATATATATATATATACGTGTGTGTATATATATATATATACGTGTGTGTATATATATATATACGTGTGTGTATATATATATA	CTATAGATAGATATGTGTGTGTGTATATATATATATACGTGTGTGTATATATATATATATATACGTGTGTATATATATATATACGTGTGTATATATATATA	.	PASS	RC=9.42;RPL=24;RAL=222;RCP=TATATATATATATACGTGTGTGTA;ALGNURL=http://orca.bu.edu/vntrview/index.php?db=VNTRPIPE_NA12878&ref=-175612196&isref=1&istab=1&ispng=1&rank=3	GT:SP:CGL	1/1:5:-5
chr13	62860872	td175613864	CTAATAGAAATATATATATATATATATATAATATATATATATTATATATAATATATATATAATATATATATATATAAAATATATATATATAATATATATATATA	CCTAGCTAATAGAAATATATATATATATATATATTATATATATATATATTATATATATATAATATATATATATATAAAATATATATATATAATATATATATAATATATATATATAAAATATATATATATAATATATA	.	PASS	RC=8.14;RPL=13;RAL=103;RCP=TAATATATATATA;ALGNURL=http://orca.bu.edu/vntrview/index.php?db=VNTRPIPE_NA12878&ref=-175613864&isref=1&istab=1&ispng=1&rank=3	GT:SP:CGL	1/1:7:2
chr13	63862330	td175614276	CAGAGAGAGAGAGAGAGAGAGAGAGAGAGAGAAAGAAAGAAAGAGAAAGAAAGA	CAGAGAGAGAGAGAGAGAGAGAGAAAGAAAGAAAGAGAAAGAAAGA	.	PASS	RC=5.30;RPL=10;RAL=53;RCP=AGAGAGAGAG;ALGNURL=http://orca.bu.edu/vntrview/index.php?db=VNTRPIPE_NA12878&ref=-175614276&isref=1&istab=1&ispng=1&rank=3	GT:SP:CGL	0/1:7,9:0,-1
chr13	64044491	td175614371	CTTTCATCTATTTCATCTATTTCATCTATT	CTTTCATCTATTTCATCTTCTTTTCTTTTTTACTTTCATCTATTTCATCTATTTCATCTATT	.	PASS	RC=3.22;RPL=9;RAL=29;RCP=TTTCATCTA;ALGNURL=http://orca.bu.edu/vntrview/index.php?db=VNTRPIPE_NA12878&ref=-175614371&isref=1&istab=1&ispng=1&rank=3	GT:SP:CGL	0/1:16,4:0,4
chr13	65395535	td175614921	CACATTTATATACATATATATATATATATATATATATA	CACATTTATATACATATATATATATATATATATATATATATATATA	.	PASS	RC=3.70;RPL=10;RAL=37;RCP=ACATATATAT;ALGNURL=http://orca.bu.edu/vntrview/index.php?db=VNTRPIPE_NA12878&ref=-175614921&isref=1&istab=1&ispng=1&rank=3	GT:SP:CGL	1/1:18:1
chr13	66001394	td175615176	ATATATATATTTATATGTATATATGTATACATTTATATATGTATACATTTAT	ATATATATATTTATATGTATATATGTATACATTTATATATGTATACATTTATATATGTATACATTTAT	.	PASS	RC=3.19;RPL=16;RAL=51;RCP=TATATATGTATACATT;ALGNURL=http://orca.bu.edu/vntrview/index.php?db=VNTRPIPE_NA12878&ref=-175615176&isref=1&istab=1&ispng=1&rank=3	GT:SP:CGL	0/1:8,8:0,1
chr13	66436308	td175615344	ATGTATACATATATTTGTATACATTGTACACATATATTTGTATACATTGTATACATATATTTGTATACATTGTATACATATATTTGTATACATTGTATACATATATATGTACATTTATATATATA	ATGTATACATATATTTGTATATATTGTACACATATATTTGTATACATTGTATACATATATTTGTATACATTGTATACATATATATGTACATTTATATATATA	.	PASS	RC=5.52;RPL=23;RAL=124;RCP=TGTATACATATATTTGTATACAT;ALGNURL=http://orca.bu.edu/vntrview/index.php?db=VNTRPIPE_NA12878&ref=-175615344&isref=1&istab=1&ispng=1&rank=3	GT:SP:CGL	1/1:16:-1
chr13	70513451	td175616939	TCATATATATACATATACATACATATATATATATATATATATATATATATATATATATATACA	TACACACACATATATATACATATACATACATATATATATATATATATATATATATATATATATATATATATATATAC	.	PASS	RC=6.20;RPL=10;RAL=62;RCP=CATATATATA;ALGNURL=http://orca.bu.edu/vntrview/index.php?db=VNTRPIPE_NA12878&ref=-175616939&isref=1&istab=1&ispng=1&rank=3	GT:SP:CGL	0/1:3,8:0,1
chr13	71272347	td175617233	GTAGCCACAAGAAGAATAGCCACAAGAAGA	GTAGCCACAAGAAGAATAGCCACAAGAAGAATAGCCACAAGAAGA	.	PASS	RC=1.93;RPL=15;RAL=29;RCP=TAGCCACAAGAAGAA;ALGNURL=http://orca.bu.edu/vntrview/index.php?db=VNTRPIPE_NA12878&ref=-175617233&isref=1&istab=1&ispng=1&rank=3	GT:SP:CGL	0/1:7,2:0,1
chr13	71320770	td175617259	CAAAAATAAATAAATAAATAAATAAATAAATAAATAAATAAATAAATAAATAAAAATAAATAGAGAA	CAAAAATAAATAAATAAATAAATAAATAAATAAATAAATAAAAATAAATAGAGAA	.	PASS	RC=3.89;RPL=18;RAL=66;RCP=AAAAATAAATAAATAAAT;ALGNURL=http://orca.bu.edu/vntrview/index.php?db=VNTRPIPE_NA12878&ref=-175617259&isref=1&istab=1&ispng=1&rank=3	GT:SP:CGL	1/1:8:-1
chr13	71428744	td175617302	TTAATATATATATAATATATATGTTATGTAATATATATATAACATATATGTTATGTAATATATATATAACATATATGTTATGTAATATATATATAACATATATGTTATGTAATATATATATAACATATATGTTATGTAATATATATAT	TTAATATATATATAATATATATGTTATGTAATATATATATAACATATATGTTATGTAATATATATATAACATATATGTTATGTAATATATATATAACATATATGTTATGTAATATATATAT	.	PASS	RC=5.44;RPL=27;RAL=147;RCP=TAATATATATATAACATATATGTTATG;ALGNURL=http://orca.bu.edu/vntrview/index.php?db=VNTRPIPE_NA12878&ref=-175617302&isref=1&istab=1&ispng=1&rank=3	GT:SP:CGL	1/1:13:-1
chr13	71990631	td175617533	ATATATATGTATATATGTATATATGTA	ATATATATGTATATATGTATATATGTATATATGTA	.	PASS	RC=3.25;RPL=8;RAL=26;RCP=TATATATG;ALGNURL=http://orca.bu.edu/vntrview/index.php?db=VNTRPIPE_NA12878&ref=-175617533&isref=1&istab=1&ispng=1&rank=3	GT:SP:CGL	1/1:16:1
chr13	72390682	td175617685	GTATATACATATATGTGTGTATATATATACACGTATATATATACACACATATGTGTGTATATATATACACGTGTATATATACACACACATATGTGTGTATATATATACACGTGTATATATATACACACATAT	GTATATACATATATGTGTGTATATATATACACATATATATATACACACATATGTGTGTATATATATACACGTATATATATATACACA	.	PASS	RC=3.33;RPL=40;RAL=131;RCP=TATACACACATATGTGTGTATATATATACACGTGTATATA;ALGNURL=http://orca.bu.edu/vntrview/index.php?db=VNTRPIPE_NA12878&ref=-175617685&isref=1&istab=1&ispng=1&rank=3	GT:SP:CGL	1/1:2:-1
chr13	73443760	td175618014	TAATAAAAAATAAATAATAAAAAAATAAAAAATAAA	TAATAATAAAAAAAAATAAATAATAAAAAAATAAAAAATAAA	.	PASS	RC=4.88;RPL=7;RAL=35;RCP=AATAAAA;ALGNURL=http://orca.bu.edu/vntrview/index.php?db=VNTRPIPE_NA12878&ref=-175618014&isref=1&istab=1&ispng=1&rank=3	GT:SP:CGL	0/1:11,5:0,1
chr13	75803807	td175618904	TTATAGTTATAGTTAACTATAGTTATACTATAACTA	TTATAGTTATAGTTAACTATAGTTATAGTATAACTATAGTTAACTATAACTA	.	PASS	RC=2.12;RPL=17;RAL=35;RCP=TATAGTTATACTATAAC;ALGNURL=http://orca.bu.edu/vntrview/index.php?db=VNTRPIPE_NA12878&ref=-175618904&isref=1&istab=1&ispng=1&rank=3	GT:SP:CGL	0/1:24,2:0,1
chr13	76606036	td175619160	TTCTCTCTCTCCCTGTCTTAGTCTCTCTCTCTCTCTCTGAATCTCTCTCTCTCTCTCTCTGAGTCAGTCTCTCTCTCTCTCTCTGAGTCTCTCTCTCTCTGTCTGTGAG	TTCTCTCTCTCCCTGTCTTAGTCTCTCTCTCTCTCTCTGAATCTCTCTCTCTCTCTCTCTCTGAATCTCTCTCTCTCTCTCTCTGAGTCAGTCTCTCTCTCTCTCTCTGAGTCTCTCTCTCTCTGTCTGTGAG	.	PASS	RC=4.92;RPL=22;RAL=108;RCP=TCTCTCTCTCTCTCTCTGAGTC;ALGNURL=http://orca.bu.edu/vntrview/index.php?db=VNTRPIPE_NA12878&ref=-175619160&isref=1&istab=1&ispng=1&rank=3	GT:SP:CGL	1/1:7:1
chr13	78443029	td175619838	TAGTGACTGACTCACTTCCTAGAAGTGACTGACTCACTTCCTAGAAGTGACTGACTCACTTCTAGA	TAGTGACTGACTCACTTCCTAGAAGTGACTGACTCACTTCTAGA	.	PASS	RC=3.00;RPL=22;RAL=65;RCP=AGTGACTGACTCACTTCCTAGA;ALGNURL=http://orca.bu.edu/vntrview/index.php?db=VNTRPIPE_NA12878&ref=-175619838&isref=1&istab=1&ispng=1&rank=3	GT:SP:CGL	0/1:11,16:0,-1
chr13	79404024	td175620180	AAATTTATTTACATTAAATATAATTTATTCACATTAAATATAATTTATTCCTAAGTATAATTTA	AAATTTATTTACATTAAATATAATTTATTCACATTAAATATAATTTATTC	.	PASS	RC=3.30;RPL=20;RAL=63;RCP=AATTTATTCACATTAAATAT;ALGNURL=http://orca.bu.edu/vntrview/index.php?db=VNTRPIPE_NA12878&ref=-175620180&isref=1&istab=1&ispng=1&rank=3	GT:SP:CGL	1/1:2:-1
chr13	79993226	td175620367	CCAGGGTTTTTGTTTGTTTTGCATTTTAAGGAGCTAGAAAGGTAGAGGAGGCTAAACGCCATCTACATCTCAGGGTTTTTGTTTGTTTTGCATTTTAAGGAGCTAGAAAGGTAGAGGAGGCTAAACGCCATCTACATCTCAGGGTTTTTGTTTGTTTTGCATTTTAAGGAGCTAGAAAGGTAGAGGAGGCTAAAAGCCATCT	CCAGGGTTTTTGTTTGTTTTGCATTTTAAGGAGCTAGAAAGGTAGAGGAGGCTAAACGCCATCTACATCTCAGGGTTTTTGTTTGTTTTGCATTTTAAGGAGCTAGAAAGGTAGAGGAGGCTAAAAGCCATCT	.	PASS	RC=2.91;RPL=69;RAL=201;RCP=CAGGGTTTTTGTTTGTTTTGCATTTTAAGGAGCTAGAAAGGTAGAGGAGGCTAAACGCCATCTACATCT;ALGNURL=http://orca.bu.edu/vntrview/index.php?db=VNTRPIPE_NA12878&ref=-175620367&isref=1&istab=1&ispng=1&rank=3	GT:SP:CGL	1/1:5:-1
chr13	83202620	td175621588	ATGTATATACATTGTATATACATTGTATATACATTGTATATACAT	ATGTATATACATTGTATATACATTGTATATACAT	.	PASS	RC=4.00;RPL=11;RAL=44;RCP=TGTATATACAT;ALGNURL=http://orca.bu.edu/vntrview/index.php?db=VNTRPIPE_NA12878&ref=-175621588&isref=1&istab=1&ispng=1&rank=3	GT:SP:CGL	0/1:10,14:0,-1
chr13	84941858	td175622280	TATATATGTGTATATATATATATACATATACATATATATGTATATATATATATACATATACATATATATGTATATATAT	TATATATGTGTGTATATATATATACATATACATATAAATGTATATATATATATCCATATACATATATATGTTTATATATATATACATATAACTATATATGTATAT	.	PASS	RC=2.60;RPL=30;RAL=78;RCP=ATATATATGTATATATATATATACATATAC;ALGNURL=http://orca.bu.edu/vntrview/index.php?db=VNTRPIPE_NA12878&ref=-175622280&isref=1&istab=1&ispng=1&rank=3	GT:SP:CGL	0/1:12,5:0,1
chr13	86063061	td175622709	CTATATATATGTATATATATATGTGTACATATATATGTATATATATATGTGTACATATATATGTATATATATATGTGTACATATATATGTATATATATGTGTACATATATATGTATATATATGTGTACATATATATGTATATATATGTGTACATATATATGTATATATATGTGTACATATATATGTATATATATATGTA	CTATATATATGTATATATATATGTGTACATATATATGTATATATATATGTGTACATATATATGTATATATATATGTACATATATATGTATATATATGTGTACATATATATGTATATATATGTGTACATATATATGTATATATATATGTA	.	PASS	RC=16.00;RPL=12;RAL=198;RCP=TATATATATGTA;ALGNURL=http://orca.bu.edu/vntrview/index.php?db=VNTRPIPE_NA12878&ref=-175622709&isref=1&istab=1&ispng=1&rank=3	GT:SP:CGL	1/1:6:-4
chr13	88426554	td175623702	CATATATATATATAAAATATATATATATATAAAATATATATATATATAAAATATATATATATAAAATATATATATATATAAAATATATATATATAAAATATATATATATATAAAATATATATATATAAAATATATATATATATAAAATATATATATATAT	CATATATATATATATAAAATATATATATATATAAAATATATATATATAAAATATATATATATAT,CATATATATATATATAAAATATATATATATATAAAATATATATATAAAATATATATATATATATATATAAAATATATATATATAT	.	PASS	RC=9.71;RPL=17;RAL=159;RCP=ATATATATATATAAAAT;ALGNURL=http://orca.bu.edu/vntrview/index.php?db=VNTRPIPE_NA12878&ref=-175623702&isref=1&istab=1&ispng=1&rank=3	GT:SP:CGL	1/2:7,7:-6,-5
chr13	88628759	td175623800	CCCTCACCTCCCGGACGGGGCGGCTGGCCGGGCGGGGGGCTGACCCCCCACCTCCCTCCCGGATGGGGCGGCTGGCCAGGCGGGGGGCTGACCCCCCCACCTCCCTCCCGGACGGGGCGGCTGGCCGGGCAGGGGGCTGACCCCCCACCTCCCTCCTGGACTGGGCGGCTGCCGGGCGG	CCCTCACCTCCCGGACGGGGCGGCTGGCCGGGCGGGGGGCTGACCCCCGACCTCCCTCCCGGATGGGGCAGCTGGCCAGGCAGGGGCTGACCACCCCCACCTCCCTCCCGGACGGGGTGGCTGCCGGGCAG	.	SC	RC=3.68;RPL=48;RAL=178;RCP=CCTCCCTCCCGGACGGGGCGGCTGGCCGGGCGGGGGGCTGACCCCCCA;ALGNURL=http://orca.bu.edu/vntrview/index.php?db=VNTRPIPE_NA12878&ref=-175623800&isref=1&istab=1&ispng=1&rank=3	GT:SP:CGL	1/1:12:-1
chr13	88902150	td175623922	AATATATATATATATTTATATATATAGCTATATTTATATATATAGCTATATTTATATATATA	AATATATATATATATTTATATATATAGCTATATTTATATATATAGCTATATTTATATATATATAGCTATATTTATATATATAGCTATATTTATATATATA	.	PASS	RC=3.39;RPL=18;RAL=61;RCP=ATATATAGCTATATTTAT;ALGNURL=http://orca.bu.edu/vntrview/index.php?db=VNTRPIPE_NA12878&ref=-175623922&isref=1&istab=1&ispng=1&rank=3	GT:SP:CGL	0/1:2,2:0,2
chr13	90249518	td175624536	CATATATATATACATATATATATATACGTATATATATATACGTATATATATATACATATATATATACGTATATATATATACATATATATATACATATATATATACATATATATATATACATATATATATACATATATATATATAT	CATATATATATACGTATATATATATACATATATATACATACGTATATATATATATACATATATATATATACGTATATATATATA	.	PASS	RC=10.71;RPL=14;RAL=144;RCP=ATATATATATACAT;ALGNURL=http://orca.bu.edu/vntrview/index.php?db=VNTRPIPE_NA12878&ref=-175624536&isref=1&istab=1&ispng=1&rank=3	GT:SP:CGL	1/1:7:-5
chr13	92326743	td175625345	GTATATATGCATATGTGTATATATACACATATATGCGTATGTGTATATATACGCATATATATGCGTATGTGTATATATACGCATATATATGCGTATGTGTATATATACGCATATATATGCGTATGTGTATATATACGCATATATATGCGTATGTGTAT	GTATATATGCATATATGTATATATACACATATATGCGTATGTGTATATATACGCATATATATGCGTATGTGTATATATACGCATATATATGCGTATGTGTATATATACGCATATATATGCGTATGTGTAT	.	PASS	RC=5.68;RPL=28;RAL=157;RCP=TATATATGCGTATGTGTATATATACGCA;ALGNURL=http://orca.bu.edu/vntrview/index.php?db=VNTRPIPE_NA12878&ref=-175625345&isref=1&istab=1&ispng=1&rank=3	GT:SP:CGL	1/1:8:-1
chr13	92443853	td175625381	TTTACATCAACAATTACATGTTGATGTTTAATTACATCAACAATTACATGTTGATGTTTAATTACATCAACAATT	TTTACATCAACGATTACATGTTGATGTTTAATCACATCAACAATTACATGTTGATGTTTAATTACATCAACAATTACATGTTGATGTTTAATTACATCAACAATT	.	SC	RC=2.47;RPL=30;RAL=74;RCP=TTACATCAACAATTACATGTTGATGTTTAA;ALGNURL=http://orca.bu.edu/vntrview/index.php?db=VNTRPIPE_NA12878&ref=-175625381&isref=1&istab=1&ispng=1&rank=3	GT:SP:CGL	1/1:6:1
chr13	94417477	td175626104	AAGATAAATTGTCTGGAAAGACAACTTTCCAGATAAGCTGTCTGGAAAGACAACTTTCCAGATAAGCTGTCTGGAAAGACAACTT	AAGATAAATTGTCTGGAAAGACAACTTTCCAGATAAGCTGTCTGGAAAGACAACTTTCCAGATAAGCTGTCTGGAAAGACAACTTTCCAGATAAGCTGTCTGGAAAGACAACTTTCCAGATAAGCTGTCTGGAAAGACAACTT	.	PASS	RC=2.90;RPL=29;RAL=84;RCP=AGATAAGCTGTCTGGAAAGACAACTTTCC;ALGNURL=http://orca.bu.edu/vntrview/index.php?db=VNTRPIPE_NA12878&ref=-175626104&isref=1&istab=1&ispng=1&rank=3	GT:SP:CGL	1/1:7:2
chr13	98930183	td175627848	GGGTCAAAATCTGGTGATCTGTTATTTAACAAGCTATTGTTTTAAATGGTCAAAATCTGGTGATCTGTTATTTAACAAGCTATTGTTTTAAATGGTCAAAATCTGGTGATCTGTTATTTAACAAGCTATTGTTTTAAATGG	GGGTCAAAATCTGGTGATCTGTTATTTAACAAGCTATTGTTTTAAATGGTCAAAATCTGGTGATCTGTTATTTAACAAGCTATTGTTTTAAATGGTCAAAATCTGGTGATCTGTTATTTAACAAGCTATTGTTTTAAATGGTCAAAATCTGGTGATCTGTTATTTAACAAGCTATTGTTTTAAATGG	.	PASS	RC=3.04;RPL=46;RAL=140;RCP=GGTCAAAATCTGGTGATCTGTTATTTAACAAGCTATTGTTTTAAAT;ALGNURL=http://orca.bu.edu/vntrview/index.php?db=VNTRPIPE_NA12878&ref=-175627848&isref=1&istab=1&ispng=1&rank=3	GT:SP:CGL	1/1:3:1
chr13	100079056	td175628316	CAGGGAGGGGAAGGGAGGGGAAGGGAGGGGA	CAGGGAGGGGAAGGGAGGGGAAGGGAGGGGAAGGGAGGGGA	.	PASS	RC=3.00;RPL=10;RAL=30;RCP=AGGGAGGGGA;ALGNURL=http://orca.bu.edu/vntrview/index.php?db=VNTRPIPE_NA12878&ref=-175628316&isref=1&istab=1&ispng=1&rank=3	GT:SP:CGL	0/1:9,2:0,1
chr13	105284647	td175630323	TTTTAAAAAGATTTTTAAATAATAAAATCTTAATCTTATTATTTAAAAAGATTTTTAAATAATAAAATCTTAATTTTATTATTTAAAAAGATTTTTAAATAATAAAATCTTAATTTTATTATTTAAAAAGATTTTTAAATAATAAAATCTTAATTTTATTATTTAAAAA	TTTTAAAAAGATTTTTAAATAATAAAATCTTAATCTTATTATTTAAAAAGATTTTTAAATAATAAAATCTTAATTTTATTATTTAAAAAGATTTTTAAATAATAAAATCTTAATTTTATATTTAAAAA	.	PASS	RC=4.20;RPL=40;RAL=168;RCP=TTTAAAAAGATTTTTAAATAATAAAATCTTAATTTTATTA;ALGNURL=http://orca.bu.edu/vntrview/index.php?db=VNTRPIPE_NA12878&ref=-175630323&isref=1&istab=1&ispng=1&rank=3	GT:SP:CGL	1/1:8:-1
chr13	105676701	td175630482	TATATATATAAAATATATATATATATAAAATATATATATATAAAATATATATAAAATATATATATAAAATATATATAATATATATATAAAATATATATAAAATATATATATAAAATATATAT	TATATATATATATAAAATATATATAAAATATATATATAAAATATATATAATATATATATAAAATATATATAAAATATATATATAAAATATATAT	.	PASS	RC=9.60;RPL=13;RAL=121;RCP=ATATATATATAAA;ALGNURL=http://orca.bu.edu/vntrview/index.php?db=VNTRPIPE_NA12878&ref=-175630482&isref=1&istab=1&ispng=1&rank=3	GT:SP:CGL	1/1:9:-2
chr13	106345811	td175630745	TATATATACAATACATGATATATATAATACATTATATAT	TATATATACAATACATCATATATATAATACATTATATATTATATATAAATTATAATATATTATA	.	PASS	RC=2.38;RPL=16;RAL=38;RCP=ATATATACAATACATG;ALGNURL=http://orca.bu.edu/vntrview/index.php?db=VNTRPIPE_NA12878&ref=-175630745&isref=1&istab=1&ispng=1&rank=3	GT:SP:CGL	0/1:15,2:0,1
chr13	106456728	td175630801	TTATACATATATATGATATATATCATATATACATATATATGATATATACATATATATGTATATAT	TTATACATATATATGATATATATCATATATACGTATATATGATATATATCATATATACGTATATATGATATATATCATATATATGTATATAT	.	PASS	RC=2.50;RPL=26;RAL=64;RCP=TATACATATATATGATATATATCATA;ALGNURL=http://orca.bu.edu/vntrview/index.php?db=VNTRPIPE_NA12878&ref=-175630801&isref=1&istab=1&ispng=1&rank=3	GT:SP:CGL	1/1:10:1
chr13	106491006	td175630827	TCACCCTAGATCTCAGCCACCCTAGATCCTCAGCCAC	TCACCCTAGATCTCAGCCACCCTAGATCTCAGCCACCCTAGATCCTCAGCCAC	.	PASS	RC=2.18;RPL=17;RAL=36;RCP=CACCCTAGATCCTCAGC;ALGNURL=http://orca.bu.edu/vntrview/index.php?db=VNTRPIPE_NA12878&ref=-175630827&isref=1&istab=1&ispng=1&rank=3	GT:SP:CGL	1/1:13:1
chr13	106898045	td175630955	CATATCTATATATCTATATATCTAGATATATATATATATCTATATATCTAGATATATATATATATCTAGATATATAGATAT	CAGATCAATTATATGAATGCATGAATTCAATATACATATCTATATATCTATATATCTAGATATATATATATATATCTATATATCTAGATATATATATATATATCTATATATCTAGATATATATATATATC	.	PASS	RC=3.08;RPL=26;RAL=80;RCP=ATATATATATATCTATATATCTAGAT;ALGNURL=http://orca.bu.edu/vntrview/index.php?db=VNTRPIPE_NA12878&ref=-175630955&isref=1&istab=1&ispng=1&rank=3	GT:SP:CGL	1/1:5:1
chr13	107856332	td175631288	CCCAGGTGAGCTGGAGGCAGAGAGGGGCGCCCACAAGCTCTCCCTGCTCTCCAGGTGAGCTGGAGGCAGAGAGGGGCGCCCACAAGCTCTCCCTGCTCTCCAGGTGAGCTGGAGGCAGAGAGGGGCGCCCACAAGCTCTCCCTGCTCTCCA	CCCAGGTGAGCTGGAGGCAGAGAGGGGCGCCCACAAGCTCTCCCTGCTCTCCAGGTGAGCTGGAGGCAGAGAGGGGCGCCCACAAGCTCTCCCTGCTCTCCA	.	PASS	RC=3.06;RPL=49;RAL=150;RCP=CCAGGTGAGCTGGAGGCAGAGAGGGGCGCCCACAAGCTCTCCCTGCTCT;ALGNURL=http://orca.bu.edu/vntrview/index.php?db=VNTRPIPE_NA12878&ref=-175631288&isref=1&istab=1&ispng=1&rank=3	GT:SP:CGL	0/1:5,7:0,-1
chr13	109525931	td175632006	CACCAACCGGGACAGGGTCCATGCCAACCACCAGGACAGGGTCCAGGCCAACCAACCAGGACAGGGTCCATGCCAACCAACCAGGACAGGGTCCATGCCAACCAACAGGACAGGGTCCATGCCAACCAACCAGGACAGGGCCCATGCCAACCACCAGGACAGGGTCCATCCCAACCAACCAGGACAGGGTCCATGCCAACCAACCAGGACAGGGTCCATGCCAACCAACCAGGACAGGGTCCATG	CACCAACCGGGACAGGGTCCAGGCCAACCACCAGGACAGGGTCCAGGCCAACCAACCAGGACAGGGTCCATGCCAACCAACCAGGACAGGGTCCATGCCAACCAACCAGGACAGGGTCCATG	.	PASS	RC=9.88;RPL=25;RAL=244;RCP=ACCAACCAGGACAGGGTCCATGCCA;ALGNURL=http://orca.bu.edu/vntrview/index.php?db=VNTRPIPE_NA12878&ref=-175632006&isref=1&istab=1&ispng=1&rank=3	GT:SP:CGL	1/1:3:-5
chr13	110213166	td175632334	GTACATGTATCTGTACATGTATCTAGGATACATGTATCTGTACATGTATCTGGGATACATGTATCTGTACATGTATCTGGGATACATGTATCTGTACATGTATCTGGGATACATGTA	GTACATGTATCTGTACATGTATCTAGGATACATGTATCTGTACATGTATCTGGGATACATGTA	.	PASS	RC=4.30;RPL=27;RAL=116;RCP=TACATGTATCTGTACATGTATCTGGGA;ALGNURL=http://orca.bu.edu/vntrview/index.php?db=VNTRPIPE_NA12878&ref=-175632334&isref=1&istab=1&ispng=1&rank=3	GT:SP:CGL	0/1:4,7:0,-2
chr13	110905528	td175632617	GTATGTATTATATATACATATAACTATATGTATGTATGTATTATATATACATATAATTAGGTATATATACATATAATTAGGTATATATACATATAATTATATGTATTACATATACATATAATTATATGTATTACATATACATATAATTATATGTATTACATATACATATAATTATATGTATTACATATACATATAATTATATGTATTACATATACATATAATTATATGTATTACATATACATATAATTATATGTATTACATATACATATAATTATATGTATTACATATACATATAATTATATGTATTATATATACATATAATTATACGTATTACATATACATATAATTATAAGTATATATGTATTACATATA	GGTATATATCCATATGATTATATGTATTAAATTAACATTTTATTATATGTATTACATATACATATAATTATACGTATTACATATACATATAATTATAAGTATATATGTATTACATA	.	PASS	RC=14.86;RPL=25;RAL=371;RCP=TATGTATTACATATACATATAATTA;ALGNURL=http://orca.bu.edu/vntrview/index.php?db=VNTRPIPE_NA12878&ref=-175632617&isref=1&istab=1&ispng=1&rank=3	GT:SP:CGL	1/1:2:-10
chr13	111567930	td175632906	CCGGGGCTTGGAGGTCACGGGGCTCGGAGGTCACGGGGCTCGGAGGTCACGGGGCT	CCGGGGGTTGGAGGTCACGGGGCTCGGAGGTCACGGGGCT	.	PASS	RC=3.44;RPL=16;RAL=55;RCP=CGGGGCTCGGAGGTCA;ALGNURL=http://orca.bu.edu/vntrview/index.php?db=VNTRPIPE_NA12878&ref=-175632906&isref=1&istab=1&ispng=1&rank=3	GT:SP:CGL	1/1:4:-1
chr13	112051229	td175633144	TCTCTACAGCGTGTGGACAGCGCGCGCCCTCTACAGCGTGTGGGTGCGCGTGCTCTCTACAGCGTGTGGATGCGTGTGCCCTCTACAGTGTGTGGATGTGTGTGC	TTGTCTCTACAGCGTGCGGACAGCGCGCGCCCTCTACAGCGTGTGGGTGCGCGTGCTCTCTACAGCGTGCAGATGTGTGTGCCCTCTACAGTGTGCGGATGCGTGTGCTCTCTACAGTGTGTGGATGTGTGTG	.	PASS	RC=3.96;RPL=26;RAL=104;RCP=CTCTACAGCGTGTGGATGCGCGTGCC;ALGNURL=http://orca.bu.edu/vntrview/index.php?db=VNTRPIPE_NA12878&ref=-175633144&isref=1&istab=1&ispng=1&rank=3	GT:SP:CGL	1/1:9:1
chr13	112252738	td175633241	GGAGAGAGAGAGAGGCAGAGAGAGAGTGAGGAAGAGAGAG	GGAGAGAGAGAGAGGCAGAGAGAGAGTGGCAGAGAGAGAGTGAGGAAGAGAGAG	.	PASS	RC=2.44;RPL=16;RAL=39;RCP=GAGAGAGAGAGAGGAA;ALGNURL=http://orca.bu.edu/vntrview/index.php?db=VNTRPIPE_NA12878&ref=-175633241&isref=1&istab=1&ispng=1&rank=3	GT:SP:CGL	0/1:6,4:0,1
chr13	112573016	td175633350	ACTGTGCATTTTGTGGGCCAGGTAGAATTTCTGAGCATTTTGTGGGCCAGGTAGAATTTCTGAGCATTTTGTGGGCCAGGTAGAATTTCTGAGCATTTTGTGGGCCAGGTAGAATTTCTGAGCATCTTGTGGGCCAGTTAGAATTTCTG	ACTGTGCATTTTGTGGGCCAAGTAGAATTTCTGAGCATTTTGTGGGCCAGGTAGAATTTCTGAGCATCTTGTGGGCCAGTTAGAATTTCTG	.	PASS	RC=5.10;RPL=29;RAL=148;RCP=CTGAGCATTTTGTGGGCCAGGTAGAATTT;ALGNURL=http://orca.bu.edu/vntrview/index.php?db=VNTRPIPE_NA12878&ref=-175633350&isref=1&istab=1&ispng=1&rank=3	GT:SP:CGL	1/1:17:-2
chr13	112598452	td175633369	ATCAGCACAGGTTATTACTCACCAAAGGTCAGTACCGGTTACTAGTCACCCACGGTCAGCACCGGTTACTGGTCACCCGCGGTCAGCACCGGTTACTGGTCACCCGCGGTCAGCACGGGTTACTGGTCACC	ATCAGCACAGGTTATTACTCACCAAAGGTCAGTACCGGTTACTAGTCACCCACGGTCAGCACCGGTTACTGGTCACCCGCGGTCAGCACGGGTTACTGGTCACC	.	PASS	RC=4.81;RPL=27;RAL=130;RCP=TCAGCACCGGTTACTGGTCACCCACGG;ALGNURL=http://orca.bu.edu/vntrview/index.php?db=VNTRPIPE_NA12878&ref=-175633369&isref=1&istab=1&ispng=1&rank=3	GT:SP:CGL	1/1:13:-1
chr13	112601897	td175633370	CCACCTGCCACAGCCTCTCCCCTGGCACCTGCCGCAGCGTGTCCCCTGGCACCTGCCACAGCCTCTCCCCTGGC	CCACCTGCCACAGCCTCTCCCCTGGCACCTGCCGCAGCGTGTCCCCTGGCACCTGCCACAACCTCTCCCCTGGCACCTGCCACAGCCTCTCCCCTGGC	.	PASS	RC=3.04;RPL=24;RAL=73;RCP=CACCTGCCACAGCCTCTCCCCTGG;ALGNURL=http://orca.bu.edu/vntrview/index.php?db=VNTRPIPE_NA12878&ref=-175633370&isref=1&istab=1&ispng=1&rank=3	GT:SP:CGL	1/1:8:1
chr13	112767099	td175633489	CAGCCCACCACCCTAGCCCATCACCCTAGCCCACCACCTTAGCCCACCACATTGGCCCACCACCCTAGCCCACCACCCTAGCCAGCACCCTAGCCTACC	CAGCCCACCACCCTAGCCCATCACCCTAGCCCACCACCTTAGCCCACCACATTGGCCCACCACCCTAGCCCACCACCCTAGCCCACCACCCTAGCCAGCACCCTAGCCTACC	.	PASS	RC=7.62;RPL=13;RAL=98;RCP=AGCCCACCACCCT;ALGNURL=http://orca.bu.edu/vntrview/index.php?db=VNTRPIPE_NA12878&ref=-175633489&isref=1&istab=1&ispng=1&rank=3	GT:SP:CGL	1/1:7:1
chr13	113201813	td175633754	CAGACGCGCGTGGGAAAGACGCGCGTGGGAAAGACGTGCATGGGAAAGTCGCGCGTGGGAAAGTCGCGCGTGGGAAAGTCGCGCGTGGGAAAGACGTGCGTGGGAAAGACGCGCGTGGGA	CAGACGCGCGTGGGAAAGACGCGCGTGGGAAAGACGTGCATGGGAAAGTCGCGCGTGGGAAAGTCGCGCGTGGGAAAGACGTGCGTGGGAAAGACGCGCGTGGGA	.	PASS	RC=7.93;RPL=15;RAL=119;RCP=AGACGCGCGTGGGAA;ALGNURL=http://orca.bu.edu/vntrview/index.php?db=VNTRPIPE_NA12878&ref=-175633754&isref=1&istab=1&ispng=1&rank=3	GT:SP:CGL	0/1:3,9:0,-1
chr13	113271025	td175633778	CCGTGCCTGGAGGTGCGTGCCTGGAGGTGCATGCCTGGA	CCGTGCCTGGAGGTGCGTGCCTGGAGGTGCGTGCCTGGAGGTGCATGCCTGGA	.	PASS	RC=2.71;RPL=14;RAL=38;RCP=CGTGCCTGGAGGTG;ALGNURL=http://orca.bu.edu/vntrview/index.php?db=VNTRPIPE_NA12878&ref=-175633778&isref=1&istab=1&ispng=1&rank=3	GT:SP:CGL	1/1:16:1
chr13	113548119	td175633976	TCCAGCTAGGGCGATCCCAGCTAGGGCGATCCCAGCT	TCCAGCTAGGGCGATCCCAGCTAGGGCGATCCCAGCTAGGGCGATCCCAGCTAGGGCGATCCCAGCT	.	PASS	RC=2.40;RPL=15;RAL=36;RCP=CCAGCTAGGGCGATC;ALGNURL=http://orca.bu.edu/vntrview/index.php?db=VNTRPIPE_NA12878&ref=-175633976&isref=1&istab=1&ispng=1&rank=3	GT:SP:CGL	1/1:13:2
chr13	113634942	td175634043	GCCGCCTTCCCCTTTCCCCCGCCTTCCCCTTTCCCCCGCCTT	GCCGCCTTCCCCTTCCCCCCGCCTTCCCCTTTCCCCCGCCTTCCCCTTTCCCCCGCCTTCCCCTTTCCCCCGCCTT	.	PASS	RC=2.41;RPL=17;RAL=41;RCP=CCGCCTTCCCCTTTCCC;ALGNURL=http://orca.bu.edu/vntrview/index.php?db=VNTRPIPE_NA12878&ref=-175634043&isref=1&istab=1&ispng=1&rank=3	GT:SP:CGL	1/1:3:2
chr13	113654170	td175634052	AGAGTCGGCTGGGAATGAAGATGCCTGCAGGCCCCAGAGCACAGGCAGGGCTGAAGTGCGGGCGGCGAGTGGGCTGGGAATGAAGACACCGGAGGGCCCCAGAGTGGAGGCAGGGCTGAGGCACAGGTGGCGAGTGGGCCGGGAATGAAGACGCCGGCAGGCCCCAGAGTGGAGGCAGGGCTGAGGTGCAGGTGGC	AGAGTCGGCTGGGAATGAAGATGCCTGCAGGCCCCAGAGCACAGGCAGGGCTGAAGTGCGGGCGGCGAGTGGGCTGGGAATGAAGACGCCGGCAGGCCCCAGAGTGGAGGCAGGGCTGAGGTGCAGGTGGC	.	PASS	RC=3.00;RPL=65;RAL=195;RCP=GAGTGGGCTGGGAATGAAGACGCCGGCAGGCCCCAGAGTGGAGGCAGGGCTGAGGTGCAGGTGGC;ALGNURL=http://orca.bu.edu/vntrview/index.php?db=VNTRPIPE_NA12878&ref=-175634052&isref=1&istab=1&ispng=1&rank=3	GT:SP:CGL	1/1:2:-1
chr13	113655212	td175634053	CTGACTCCAGCAGTGGGTGTGATATTCTCAGGAGATGTGCGTTGACTCCAGCACTGGGTGTGATATTCTCAGGAGATGTGCGTTG	CTGACTCCAGCAGTGGGTGTGATATTCTCAGGAGATGTGCATTGACTCCAGCACTGGGTGTGATATTCTCAGGAGATGTGCGTTGACTCCAGCACTGGGTGTGATATTCTCAGGAGATGTGCGTTG	.	PASS	RC=2.05;RPL=41;RAL=84;RCP=TGACTCCAGCACTGGGTGTGATATTCTCAGGAGATGTGCGT;ALGNURL=http://orca.bu.edu/vntrview/index.php?db=VNTRPIPE_NA12878&ref=-175634053&isref=1&istab=1&ispng=1&rank=3	GT:SP:CGL	0/1:4,6:0,1
chr13	114072027	td175634401	TTTCTGTGTGTTAACTGGAAATGCGTTTACACACCAGGGATTTTAACCAGGGAAGCTTCTGTGTGTTAACTGGAAATGCGTTTACACACGAGGGATTTTTACCAGGGGAGCT	TTTCTGTGTGTTAACTGGAAATGCGTTTACACACCAGGGATTTTAACCAGGGAAACTTCTGTGTGTTAACTGGAAATGCGTTTACACACCAGGGATTTTAACCAGGGGAGCTTCTGTGTGTTAACTGGAAATGCGTTTACACACGAGGGATTTTAACCAGGGGAGCT	.	PASS	RC=2.02;RPL=55;RAL=111;RCP=TTCTGTGTGTTAACTGGAAATGCGTTTACACACCAGGGATTTTAACCAGGGAAGC;ALGNURL=http://orca.bu.edu/vntrview/index.php?db=VNTRPIPE_NA12878&ref=-175634401&isref=1&istab=1&ispng=1&rank=3	GT:SP:CGL	0/1:8,4:0,1
chr13	114453843	td175634713	ATGCATGTTTGCATTTGCATGTGTGCATATGTGCATGTGTGCAT	ATGCATGTTTGCATTTGCATGTGTGCATATCTGCATGTGTGCATATATGTGCACGTGTGCGCATGTTTGGGTGTGTCTGTACGTGTGAGTGCATGTCTGTGTGGTGTGTGTACATGTGTGCATGCATGTTTGCATGTGTACGCATGTGCACATGTGTGCATATACGTGTGCATATCTGCATATGTGCATGT	.	PASS	RC=5.62;RPL=8;RAL=43;RCP=TGCATGTG;ALGNURL=http://orca.bu.edu/vntrview/index.php?db=VNTRPIPE_NA12878&ref=-175634713&isref=1&istab=1&ispng=1&rank=3	GT:SP:CGL	0/1:13,2:0,18
chr13	114506860	td175634779	ATCACCCTGTCCCGGGGTTTTCACCGTGTCCCCGGGTTGTCACCGTGTCCCCGGGTCGTCACCGTG	ATCACCCTGTCCCGGGGTTTTCACCGTGTCCCCGGGTCGTCACCCTGTCCCGGGGTTGTCACCGTGTCCCAGGGTCGTCACCCTATCCCGGGGTTGTCACTGTGTCCCGGGGTTGTCACCGTGTCCCCGGGTCGTCACCGTG	.	PASS	RC=3.42;RPL=19;RAL=65;RCP=TCACCGTGTCCCCGGGTTG;ALGNURL=http://orca.bu.edu/vntrview/index.php?db=VNTRPIPE_NA12878&ref=-175634779&isref=1&istab=1&ispng=1&rank=3	GT:SP:CGL	0/1:9,2:0,4
chr13	114909054	td175635158	CTATGGAGGAAATACAGTCACGCACCACATGACAATGTTTTGATATGGAGGAAATACAGCCACGCACCATATAACAATGTTTTGATATGGAGGAAATACAGCCACGCACCATATAACAATGTTTTGATATGGAGGAAATACAGCCACGCACCATATAACAATGTTTTG	CTATGGAGGAAATACAGTCACGCACCACATGACAATGTTTTGATATGGAGGAAATACAGCCACGCACCATATAACAATGTTTTGATATGGAGGAAATACAGCCATGCACCATATAACAATGTTTTG	.	PASS	RC=3.98;RPL=42;RAL=167;RCP=TATGGAGGAAATACAGCCACGCACCATATAACAATGTTTTGA;ALGNURL=http://orca.bu.edu/vntrview/index.php?db=VNTRPIPE_NA12878&ref=-175635158&isref=1&istab=1&ispng=1&rank=3	GT:SP:CGL	1/1:4:-1
chr14	19109948	td175635325	TCCTAATGGTTCTGCTCAGCTGCCTAATGGTTTTGCACAGC	TCCTAAGGGGTCTGCTCAGCTGCCTAAAGGTTCTGCTCAGCTGCCTAACGGTTCTGCTCAGCTGCCTAATGGTTTTGCGCAGC	.	SC	RC=1.90;RPL=21;RAL=40;RCP=CCTAATGGTTCTGCACAGCTG;ALGNURL=http://orca.bu.edu/vntrview/index.php?db=VNTRPIPE_NA12878&ref=-175635325&isref=1&istab=1&ispng=1&rank=3	GT:SP:CGL	0/1:17,5:0,2
chr14	19552631	td175635502	GCGCACGCCGCACGCCGCACGCGCACGCCGCACGCGCACGCCGCACGCGCACGCCGCACGCGCACGCCGCACGCGCACGCCGCACGCGCACGCCGCACGCGCACGCCGCACGCGCACGCCGCACGCGCACGCCGCACGCGC	GCGCACGCCGCACGCCGCACGCGCACGCCGCACGCGCACGCCGCACGCGCACGCCGCACGCGCACGCCGCACGCGCACGCCGCACGCGCACGCCGCACGCGC	.	SC	RC=10.71;RPL=13;RAL=140;RCP=CGCACGCGCACGC;ALGNURL=http://orca.bu.edu/vntrview/index.php?db=VNTRPIPE_NA12878&ref=-175635502&isref=1&istab=1&ispng=1&rank=3	GT:SP:CGL	1/1:2:-3
chr14	20405444	td175635946	GTATATATATATATAAAATATATATAATATATATAAAAAATATATAATATATATAAAAATATATAATATATAT	GTATATATATATATAAAATATATATAATATATATAAAATATATATAATATATATAAAAATATATAATTATATATATAATATATATATATAATATATATTATATATATA	.	PASS	RC=3.67;RPL=19;RAL=72;RCP=TATATAATATATATAAAAA;ALGNURL=http://orca.bu.edu/vntrview/index.php?db=VNTRPIPE_NA12878&ref=-175635946&isref=1&istab=1&ispng=1&rank=3	GT:SP:CGL	0/1:12,3:0,1
chr14	23563313	td175637243	CCACACAAACACACACACACAAACACACACACACAAA	CCACACAAACACACACACACAAACACACACACACAAACACACACACACAAA	.	PASS	RC=2.57;RPL=14;RAL=36;RCP=CACACAAACACACA;ALGNURL=http://orca.bu.edu/vntrview/index.php?db=VNTRPIPE_NA12878&ref=-175637243&isref=1&istab=1&ispng=1&rank=3	GT:SP:CGL	0/1:9,12:0,1
chr14	24313813	td175637541	TTACAGAGGTATAGATATCATAGAGAGGTATAGATATCATACAGAGGTATAGATATCA	TACAGAGGTATAGATATCATAGAGAGGTATAGATATCATAGAGAGGTATAGATATCATACAGAGGTATAGATATC	.	PASS	RC=3.00;RPL=19;RAL=57;RCP=TACAGAGGTATAGATATCA;ALGNURL=http://orca.bu.edu/vntrview/index.php?db=VNTRPIPE_NA12878&ref=-175637541&isref=1&istab=1&ispng=1&rank=3	GT:SP:CGL	0/1:7,6:0,1
chr14	24889091	td175637747	AGAAAGAAGGAAAGAAGGAAAGAAGGAAAGAAGGAAAGAAAGAAAGAAGGAAAGAAGGAAGGAAGGAAGGAAGGAAGGGAGGAATGAAAGAAAGAA	AGAAAGAAGGAAAGAAGGAAAGAAGGAAAGAAGGAAAGAAAGAAAGAAGGAAAGAAGGAAGGAAGGAAGGGAGGAATGAAAGAAAGAA	.	PASS	RC=11.88;RPL=8;RAL=95;RCP=GAAAGAAG;ALGNURL=http://orca.bu.edu/vntrview/index.php?db=VNTRPIPE_NA12878&ref=-175637747&isref=1&istab=1&ispng=1&rank=3	GT:SP:CGL	1/1:20:-1
chr14	28014085	td175638784	TAAATATGTGAAAATAAAAATATGTGAAAATA	TAAATATGTGAAAATAAAAATATGTGAAAATAAATATGTGAAAATA	.	PASS	RC=1.94;RPL=16;RAL=31;RCP=AAATATGTGAAAATAA;ALGNURL=http://orca.bu.edu/vntrview/index.php?db=VNTRPIPE_NA12878&ref=-175638784&isref=1&istab=1&ispng=1&rank=3	GT:SP:CGL	1/1:32:1
chr14	29995738	td175639530	TGATATATATGTATGTATATACACATATATGTGGATATATATGTATGTATATACACATATATGTGGATATATATGTATGTATATACACATATATGTGGATATATATGTATGTATATACACATATATGTGGATATATATGTATGTATATACACATATATGTGGATATATATGTATGTATATACACATATATGTGGATATATATGTATGTATATACACATATATGTGGATATATATGTATGTATATACACATATATGTGGATATATATGTGTATATATA	TGATATATATGTATGTATATACACATATATGTGGATATATATGTATGTATATACACATATATGTGGATATATATGTATGTATATACACATATATGTGGATATATATGTATGTATATATACATATATGTGGATATATATGTGTATATATA	.	PASS	RC=8.62;RPL=32;RAL=276;RCP=GATATATATGTATGTATATACACATATATGTG;ALGNURL=http://orca.bu.edu/vntrview/index.php?db=VNTRPIPE_NA12878&ref=-175639530&isref=1&istab=1&ispng=1&rank=3	GT:SP:CGL	1/1:6:-4
chr14	38679763	td175642804	CGCTCTGAGCCCGGGCCACGCAGGGGCTCTGAGCCCGGGCCACGCAGGGGCCCTGAGCC	CGCTCTGAGCCCGGGCCACGCAGGGGCTCTGAGCCCGGGCCACGCAGGGGCTCTGAGCCCGGGCCACGCAGGGGCCCTGAGCC	.	PASS	RC=2.42;RPL=24;RAL=58;RCP=GCTCTGAGCCCGGGCCACGCAGGG;ALGNURL=http://orca.bu.edu/vntrview/index.php?db=VNTRPIPE_NA12878&ref=-175642804&isref=1&istab=1&ispng=1&rank=3	GT:SP:CGL	0/1:9,4:0,1
chr14	39059171	td175642902	GGGAAGGGAAGGAAGAAAGGGAAGGAGGAAGGGAAGGAAGAAAGGGAAGGAGGAAGGGAAGGAAGAAAGGGAAGGAGGAAGGGAAGGAAGAAAGGGAAGGAGGAAGGGAAGGAAGAAAGGGAAGGAGGAAGGGAAGGAAGAAAGGGAAGGAGGAAGGGAAGGAA	GGGAAGGGAAGGAAGAAAGGGAAGGAGGAAGGGAAGGAAGAAAGGGAAGGAGGAAGGGAAGGAAGAAAGGGAAGGAGGAAGGGAAGGAAGAAAGGGAAGGAGGAAGGGAAGGAA	.	PASS	RC=6.52;RPL=25;RAL=163;RCP=GGAAGGGAAGGAAGAAAGGGAAGGA;ALGNURL=http://orca.bu.edu/vntrview/index.php?db=VNTRPIPE_NA12878&ref=-175642902&isref=1&istab=1&ispng=1&rank=3	GT:SP:CGL	0/1:2,5:0,-2
chr14	41602279	td175643839	GAATATATATGCATATATTTTCTCAAATATATGCATATATATTTTTTCTCAAATATATACATACATATTTCTCAAATATATACATACATATTTTCTCAAATATATACGTATATATTTTCTCAAATATATACGTATATATTTTCTCAAATATATACAT	GCAGAATATATATGCATATATTTTCTCAAATATATGCATATATATTTTTTCTCAAATATATACATACGTATTTCTCAAATATATACATACATTTCTCAAATATATA	.	PASS	RC=6.42;RPL=24;RAL=156;RCP=AATATATACATATATATTTTCTCA;ALGNURL=http://orca.bu.edu/vntrview/index.php?db=VNTRPIPE_NA12878&ref=-175643839&isref=1&istab=1&ispng=1&rank=3	GT:SP:CGL	1/1:9:-2
chr14	42233989	td175644078	GTGCAGAATACATATATATGATTATATATGCAGAATACATATATATGATTATATATGCAGAATACATATATATGATTATATATGCAGAATACATATATAT	GTGCAGAATACATATATATGATTATATATGCAGAATACATATATATGATTATATATGCAGAATACATATATAT	.	PASS	RC=3.67;RPL=27;RAL=99;RCP=TGCAGAATACATATATATGATTATATA;ALGNURL=http://orca.bu.edu/vntrview/index.php?db=VNTRPIPE_NA12878&ref=-175644078&isref=1&istab=1&ispng=1&rank=3	GT:SP:CGL	0/1:9,4:0,-1
chr14	42904816	td175644365	TTATATATATATATATGTATATAATATATATATGCATATAATATATATATGTATATAATATATATATGTATATAATATATATATGTATATAATATATATATGTATATAATATATATATGTATATTATATATATATATATGTATATAT	TTATATATATATATATGTATATAATATATATATGTATATAATATATATGTATATAATATATATATGTATATAATATATATATGTATATAATATATATATATATGTATATAT	.	PASS	RC=8.71;RPL=17;RAL=146;RCP=TATATAATATATATATG;ALGNURL=http://orca.bu.edu/vntrview/index.php?db=VNTRPIPE_NA12878&ref=-175644365&isref=1&istab=1&ispng=1&rank=3	GT:SP:CGL	0/1:2,3:0,-2
chr14	44537477	td175645014	AATAATGTACATTTCTTCTATTAGCCATAGCATTTTCTATAATGTACATTTCTTCTATTAGCCATAGTATTTTCTATAATGTACATTTCTTCTATTAGCCATAGCATTTTCTATAAAGTACATTTATTCTATAAGCCATGGCACTTTCTATA	AATAATGTACATTTCTTCTATTAGCCATAGCATTTTCTATAATGTACATTTCTTCTATTAGCCATAGCATTTTCTATAAAGTACATTTATTCTATAAGCCATGGCACTTTCTATA	.	PASS	RC=4.08;RPL=37;RAL=151;RCP=ATAATGTACATTTCTTCTATTAGCCATAGCATTTTCT;ALGNURL=http://orca.bu.edu/vntrview/index.php?db=VNTRPIPE_NA12878&ref=-175645014&isref=1&istab=1&ispng=1&rank=3	GT:SP:CGL	0/1:5,8:0,-1
chr14	45386551	td175645292	CTGTGTACACACACACACGCACTGTGTGTGTGTACACGCACACACGCACTGTGTGTGTGTACACGCACACACGCACTGTGTGTGTGTA	CTGTGTACACACACACACGCACTGTGTGTGTGTACACGCACACACGCACTGTGTGTGTGTACACGCACACACGCACTGTGTGTGTGTACACGCACACACGCACTGTGTGTGTGTA	.	PASS	RC=3.22;RPL=27;RAL=87;RCP=TGTGTACACGCACACACGCACTGTGTG;ALGNURL=http://orca.bu.edu/vntrview/index.php?db=VNTRPIPE_NA12878&ref=-175645292&isref=1&istab=1&ispng=1&rank=3	GT:SP:CGL	1/1:13:1
chr14	45405054	td175645301	CATGTATGTATGTGTATGTGTATGTATATATATATGTGTGTATATATATAT	CATGTATGTATGTGTATGTGTATGTATATATATATGTGTGTATATATATATATATATATATATATATATATATATATATATATATAT	.	PASS	RC=3.12;RPL=16;RAL=50;RCP=ATGTATGTATATATAT;ALGNURL=http://orca.bu.edu/vntrview/index.php?db=VNTRPIPE_NA12878&ref=-175645301&isref=1&istab=1&ispng=1&rank=3	GT:SP:CGL	1/1:6:2
chr14	46731449	td175645778	CTATATATATCTATTATATATATATCTATTTTACATATATATCTATTTTATATATATCTATTTTACATATATATCTATTTTATATATATCTAT	CTATATATATCTATTATATATATATCTATTTTACATATATATCTATTTTATATATAT	.	PASS	RC=5.82;RPL=16;RAL=92;RCP=TATATATATCTATTTA;ALGNURL=http://orca.bu.edu/vntrview/index.php?db=VNTRPIPE_NA12878&ref=-175645778&isref=1&istab=1&ispng=1&rank=3	GT:SP:CGL	0/1:8,9:0,-2
chr14	49356816	td175646685	ATATAACGTGTATATATAACATATATATGTTATATATGTGTATATAATACATATATATTATGTTATATATGTGTATATAATACATATATATTATGTTATGTATGTGTATATAATACATATATATTATGTTATATATGTGTATATAATACATATATATGTATTTTATA	ATATATAACGTGTATATATAACATATATATGTTATATATGTGTATATAATACATATATATTATGTTATATATGTGTATATAATACATATATATTATGTTATATATGTGTATATAATACATATATATTATGTTATATATGTGTATATAATACATATATATTATGTTATATATGTGTATATAATACATATATATGTATTTTATA	.	PASS	RC=5.12;RPL=33;RAL=166;RCP=TATATATGTGTATATAATACATATATATTATGT;ALGNURL=http://orca.bu.edu/vntrview/index.php?db=VNTRPIPE_NA12878&ref=-175646685&isref=1&istab=1&ispng=1&rank=3	GT:SP:CGL	0/1:6,2:0,1
chr14	49777518	td175646777	GCACACAGGCATGCACACACATACATACACACACACACACACACACACACACACACACACACA	GCACACAGGCATGCACACACATACATACACACACACACACACACACACA	.	PASS	RC=4.43;RPL=14;RAL=62;RCP=CACACACACACACA;ALGNURL=http://orca.bu.edu/vntrview/index.php?db=VNTRPIPE_NA12878&ref=-175646777&isref=1&istab=1&ispng=1&rank=3	GT:SP:CGL	0/1:5,6:0,-1
chr14	50334891	td175646996	CGGCGGGGTGTGGGAGAGGCGGGGCGTGGGAGAGGCGGGGCGTGGGAGAGGCGGGGC	CGGCGGGGTGTGGGAGAGGCGGGGCGTGGGAGAGGCGGGGC	.	PASS	RC=3.50;RPL=16;RAL=56;RCP=GGCGGGGCGTGGGAGA;ALGNURL=http://orca.bu.edu/vntrview/index.php?db=VNTRPIPE_NA12878&ref=-175646996&isref=1&istab=1&ispng=1&rank=3	GT:SP:CGL	1/1:3:-1
chr14	51151456	td175647359	GATTTTGATATTCAATTTGGATATTCAATTTGGATATTCAATTTGGATATT	GATTTTGATATTCAATTTGGATATTCAATTTGGATATTCAATTTGGATATTCAATTTGGATATTCAATTTGGATATTCAATTTGGATATT	.	PASS	RC=3.85;RPL=13;RAL=50;RCP=ATTTGGATATTCA;ALGNURL=http://orca.bu.edu/vntrview/index.php?db=VNTRPIPE_NA12878&ref=-175647359&isref=1&istab=1&ispng=1&rank=3	GT:SP:CGL	1/1:14:3
chr14	52581655	td175647897	TTTCCTTCCTTCCTTCCTTCCTTCCTTCCTTCCTTCCTTCCTTTCTT	TTTCCTTCCTTCCTTCCTTCCTTCCTTCCTTCCTTCCTTCCTTCCTTCCTTTCTT	.	PASS	RC=5.75;RPL=8;RAL=46;RCP=TTCCTTCC;ALGNURL=http://orca.bu.edu/vntrview/index.php?db=VNTRPIPE_NA12878&ref=-175647897&isref=1&istab=1&ispng=1&rank=3	GT:SP:CGL	1/1:7:1
chr14	55610561	td175648879	CAAATCTTTGCTTCCTAGAAGCAAGTCTTCTAGAAATCTTTGCTTCCTAGAAGCAAGTCTTCTAGAAATCTTTGCTTCCTAGAAGCAAGTCTTCTAGAAATCTTTGCTT	CAAATCTTTGCTTCCTAGAAGCAAGTCTTCTAGAAATCTTTGCTTCCTAGAAGCAAGTCTTCTAGAAATCTTTGCTTCCTAGAAGCAAGTCTTCTAGAAATCTTTGCTTCCTAGAAGCAAGTCTTCTAGAAATCTTTGCTT	.	PASS	RC=3.38;RPL=32;RAL=108;RCP=AAATCTTTGCTTCCTAGAAGCAAGTCTTCTAG;ALGNURL=http://orca.bu.edu/vntrview/index.php?db=VNTRPIPE_NA12878&ref=-175648879&isref=1&istab=1&ispng=1&rank=3	GT:SP:CGL	0/1:8,4:0,1
chr14	61044082	td175650620	TATATATATATATAGATATATATATAGAGATATATATAGAGAGAGATATATATATAGATATATATAGAGAGAGATATATATATAGATATATATATATA	TTATGTATATGTAAATATGTAAATATATATGCACACATAGGAGATATATATATATAGATATATATATAGAGATATATATATAGATATATATAGAGAGAGATATA	.	PASS	RC=6.93;RPL=14;RAL=97;RCP=ATATATATATATAG;ALGNURL=http://orca.bu.edu/vntrview/index.php?db=VNTRPIPE_NA12878&ref=-175650620&isref=1&istab=1&ispng=1&rank=3	GT:SP:CGL	1/1:16:-1
chr14	62222033	td175651038	CCATGCCTCACATGCCACTCCTCACATGCCACTCATGCCTCACATGCCACTCATGCCTCACATGCCACTCATGCCTCACATGCCACTCATGCCTCACATGCCACTCATGCCTCACATGCCACTCATGCCTCACATGCCACTCATGCCTCACATGCCACTCATGCCTCACATGCCACTCATGCCTCACATGCCACTCATGCCTCACATG	CCATGCCTCACATGCCACTCATGCCTCACATGCCACTCATGCCTCACATGCCACTCATGCCTCACATGCCACTCATGCCTCACATGCCACTCATGCCTCACATG	.	PASS	RC=11.72;RPL=18;RAL=207;RCP=CATGCCTCACATGCCACT;ALGNURL=http://orca.bu.edu/vntrview/index.php?db=VNTRPIPE_NA12878&ref=-175651038&isref=1&istab=1&ispng=1&rank=3	GT:SP:CGL	1/1:3:-6
chr14	63028027	td175651281	AATATATATATACATATATATATGTATATATATGTATATATATGTGTGTATATATATGTATATATATGTGTGTATATATATGTATATATATATGTGTGTATATATATGTATATATATATGTGTGTATATATATGTATATATATATGTGTGTATATATATATGTATATATATATGTGTGTATATATATATGTATATA	AATATATATATACATATATATATGTATATATATGTATATATATGTGTGTATATATATGTATATATATATGTGTGTATATATATGTATATATATATGTGTGTATATATATATGTATATATATATGTGTGTATATATATATGTATATATATATGTGTGTATATATATATGTATATA	.	PASS	RC=7.54;RPL=26;RAL=195;RCP=ATATATGTATATATATATGTGTGTAT;ALGNURL=http://orca.bu.edu/vntrview/index.php?db=VNTRPIPE_NA12878&ref=-175651281&isref=1&istab=1&ispng=1&rank=3	GT:SP:CGL	1/1:4:-1
chr14	64218927	td175651737	CAGTAATACATTTTCATAAATGTAATACATAGTAATACATTTTCATAAATGTAATACATAGTAATACATTTTCATAAATGTAATACATAGTAATACATTTTCATAAATGTAATACATAGTAATACATTTTCATAAATGTAATACATAGTAATACATTTTCATAAATGTAATACATAGTAATACATTTTCATAAA	CAGTAATACATTTTCATAAATGTAATACATAGTAATACATTTTCATAAATGTAATACATAGTAATACATTTTCATAAATGTAATACATAGTAATACATTTTCATAAATGTAATACATAGTAATACATTTTCATAAATGTAATACATAGTAATACATTTTCATAAA	.	PASS	RC=6.66;RPL=29;RAL=193;RCP=AGTAATACATTTTCATAAATGTAATACAT;ALGNURL=http://orca.bu.edu/vntrview/index.php?db=VNTRPIPE_NA12878&ref=-175651737&isref=1&istab=1&ispng=1&rank=3	GT:SP:CGL	1/1:3:-1
chr14	69445616	td175653718	CGGGGCTGGGGGCTGGGGGCTGGGGGCTG	CGGGGCTGGGGGCTGGGGGCTGGGGGCTGGGGGCTGGGGGCTG	.	PASS	RC=4.00;RPL=7;RAL=28;RCP=GGGGCTG;ALGNURL=http://orca.bu.edu/vntrview/index.php?db=VNTRPIPE_NA12878&ref=-175653718&isref=1&istab=1&ispng=1&rank=3	GT:SP:CGL	0/1:6,8:0,2
chr14	70029676	td175653961	TTCCCTTCCTCCCTCCCTCCCTCTCTCCCTCCCTCTCTCCCTCCCTCTCTCCCTCCCTCT	TTCCCTTCCTCCCTCCCTCCCTCTCTCCCTCCCTCTCTCCCTCCCTCT	.	PASS	RC=4.92;RPL=12;RAL=59;RCP=TCCCTCCCTCTC;ALGNURL=http://orca.bu.edu/vntrview/index.php?db=VNTRPIPE_NA12878&ref=-175653961&isref=1&istab=1&ispng=1&rank=3	GT:SP:CGL	1/1:12:-1
chr14	72371528	td175654893	ACTTTTCCTGATATTTGGCTTTTCCTGATATTTGGCTTTT	ACTTTTCCTGATATTTGGCTTTTCCTGATATTTGGCTTTTCCTGATATTTGGCTTTT	.	PASS	RC=2.29;RPL=17;RAL=39;RCP=CTTTTCCTGATATTTGG;ALGNURL=http://orca.bu.edu/vntrview/index.php?db=VNTRPIPE_NA12878&ref=-175654893&isref=1&istab=1&ispng=1&rank=3	GT:SP:CGL	1/1:12:1
chr14	76560180	td175656640	ATCGGTGCCTCTCTTCTCGTTCTGTCGGTGCCTCTCTTCTCGTTCTGTCGGTGCCTCTCTCCTCGTTCTGTCGGTGCCTCTCTCCTCGTTCTGTCGGTGCCTCTCTCCTTGTTCTGTCGGTGACTCTCTACTCATTCT	ATCGGGGCCTCTCTTCTCGTTCTGTCGGTGCCTCTCTCCTCGTTCTGTCGGTGCCTCTCTCCTTGTTCTGTCGGTGACTCTCTACTCATTCT	.	PASS	RC=5.96;RPL=23;RAL=137;RCP=TCGGTGCCTCTCTCCTCGTTCTG;ALGNURL=http://orca.bu.edu/vntrview/index.php?db=VNTRPIPE_NA12878&ref=-175656640&isref=1&istab=1&ispng=1&rank=3	GT:SP:CGL	1/1:15:-2
chr14	76753465	td175656688	TATATTGAATATATCAATATATATTCAATATAATTGAATATAATATTCAATATAATTGAATATAATATTCAATATAATTGAATATAATATTCAATATAATTGAATATTATATTCAATGTAATTGAATATTATATTCAATAT	TCAATATATTGAATATATCAATATATATTCAATATAATTGAATATTATATTCAATA	.	PASS	RC=6.50;RPL=22;RAL=140;RCP=ATATTCAATATAATTGAATATA;ALGNURL=http://orca.bu.edu/vntrview/index.php?db=VNTRPIPE_NA12878&ref=-175656688&isref=1&istab=1&ispng=1&rank=3	GT:SP:CGL	0/1:3,11:0,-4
chr14	77076028	td175656814	TATATATATAAATATATATAAAACATATATAAATATATATAATATATATATAAATATATATAATATATATATAAATATATATAAATATATATAAATACATATAAATATATATAAAATATATATATATATAAAAA	TATATATATAAATATATATAAAACATATATAAATATATATAATATATATATAAATATATATAAATATATATAAATACATATAAATATATATAAAATATATATATATATAAAAA,TATATATATAAATATATATAAAACATATATAAATATATATAATATATATATATAATATATATATAAATATATATAAATATATATAAATACATATAAATATATATAAAATATATATATATATATAAA	.	PASS	RC=13.17;RPL=10;RAL=133;RCP=ATATATATAA;ALGNURL=http://orca.bu.edu/vntrview/index.php?db=VNTRPIPE_NA12878&ref=-175656814&isref=1&istab=1&ispng=1&rank=3	GT:SP:CGL	1/2:7,4:-2,-1
chr14	77215927	td175656897	CTCTCCTTCTCCCCATGGTCTCCCTCTCCCCATGGTCTCCCTCTCCCCATGGTCTCCCTCTCCC	CTCTCCTTCTCCCCATGGTCTCCCTCTCCCCATGGTCTCCCTCTCCC	.	SC	RC=3.71;RPL=17;RAL=63;RCP=TCTCCCTCTCCCCATGG;ALGNURL=http://orca.bu.edu/vntrview/index.php?db=VNTRPIPE_NA12878&ref=-175656897&isref=1&istab=1&ispng=1&rank=3	GT:SP:CGL	0/1:4,2:0,-1
chr14	77335402	td175656978	GCCTGTCCCTGTGCCTCCTCACCTGCCCCGTGCCTCCTCACCTGCCCCGTGCCTCCTCACCTGCCCCGTGCCTCCTCACCTGCCCCGTACCT	GCCTGTCCCCGTGCCTCCTCACCTGCCCCGTGCCTCCTCACCTGCCCCGTACCT	.	PASS	RC=4.75;RPL=19;RAL=91;RCP=CCTGCCCCGTGCCTCCTCA;ALGNURL=http://orca.bu.edu/vntrview/index.php?db=VNTRPIPE_NA12878&ref=-175656978&isref=1&istab=1&ispng=1&rank=3	GT:SP:CGL	1/1:10:-2
chr14	79929174	td175658013	TTATGTATATGTATATGTGCATACACAATGAATGTATATGTATATGTACATACACATATGTATGTATATGTATATGTACATACACATATGTATGTATAT	TTATGTATATGTATATGTGCATACACAATGAATGTATATGTATATGTACATACACATATGTATATGTATATGTACATACACATATGTATGTATATGTATATGTACATACACATATGTATGTATAT	.	PASS	RC=3.30;RPL=30;RAL=98;RCP=TATGTATATGTATATGTACATACACATATG;ALGNURL=http://orca.bu.edu/vntrview/index.php?db=VNTRPIPE_NA12878&ref=-175658013&isref=1&istab=1&ispng=1&rank=3	GT:SP:CGL	0/1:10,3:0,1
chr14	81412652	td175658524	TTGATGCCTCATGATGCATCATGATGATGCCTCATGATGCATCATGATGATGCCTCATGATGCATCATGATGATGCCTCATGATG	TTGATGCCTCATGATGCATCATGATGATGCCTCATGATGCATCATGATGATGCCTCATGATG	.	PASS	RC=3.65;RPL=23;RAL=84;RCP=TGATGCCTCATGATGCATCATGA;ALGNURL=http://orca.bu.edu/vntrview/index.php?db=VNTRPIPE_NA12878&ref=-175658524&isref=1&istab=1&ispng=1&rank=3	GT:SP:CGL	0/1:9,14:0,-1
chr14	83292108	td175659239	TTATATTATAAATAAATATATATTCATTTATATATTCAAAAATGAATATATACTCATATATATTCAAAAATGAATATATACTCATATATATTCAAAAATGAATATATACTCATATATATTCAAAAATGAATATATACTCATATATATTCA	TTATATTATAAATAAATATATATTCATTTATATATTCAAAAATGAATATATACTCATATATATTCAAAAATGAATATATACTCATATATATTCAAAAATGAATATATACTCATATATATTCA	.	PASS	RC=5.27;RPL=28;RAL=149;RCP=TATATTCAAAAATGAATATATACTCATA;ALGNURL=http://orca.bu.edu/vntrview/index.php?db=VNTRPIPE_NA12878&ref=-175659239&isref=1&istab=1&ispng=1&rank=3	GT:SP:CGL	1/1:4:-1
chr14	86842177	td175660774	GTATAAATATATATATATTCCCATAAACATATATTTATATATATAAATATATATATTCCCATAAACATATATTTATATATATAAATATATATATTCCCATAAATATATATTTATATATAAATATATATATTCCCATAAACATATATTTATATATATAAATATATATATTCCCATAAACATAT	GTATAAATATGTATATATTCCCATAAACATATATTTATATATAAAAATATGTATATTCCCATAAATATATATTTATATATAAATATATATATTCCCATAAACATAT	.	PASS	RC=4.82;RPL=38;RAL=181;RCP=TATATAAATATATATATTCCCATAAACATATATTTATA;ALGNURL=http://orca.bu.edu/vntrview/index.php?db=VNTRPIPE_NA12878&ref=-175660774&isref=1&istab=1&ispng=1&rank=3	GT:SP:CGL	1/1:2:-2
chr14	91831512	td175662680	TCCCTCACCCCTCACCCCTCACCCCTC	TCCCTCACCCCTCACCCCTCACCCCTCCCCCCTC	.	PASS	RC=3.71;RPL=7;RAL=26;RCP=CCCTCAC;ALGNURL=http://orca.bu.edu/vntrview/index.php?db=VNTRPIPE_NA12878&ref=-175662680&isref=1&istab=1&ispng=1&rank=3	GT:SP:CGL	0/1:7,6:0,1
chr14	92267285	td175662912	GATATATATATATACACACACACATATGTATACATATATACATATATATACACACACATATGTATACATATATACATATATATACACACACATATGTATACATATATACATATATACACATACATATAT	GATATATATATATACACACACACATATGTATACATATATACATATATATACACACACATATGTATACATATATACATATATATACACACACATATGTATACATATATACATATATATACACACACATATGTATACATATATACATATATACACATACATATAT	.	PASS	RC=3.76;RPL=34;RAL=128;RCP=ATATACATATATACACACACACATATGTATACAT;ALGNURL=http://orca.bu.edu/vntrview/index.php?db=VNTRPIPE_NA12878&ref=-175662912&isref=1&istab=1&ispng=1&rank=3	GT:SP:CGL	1/1:4:1
chr14	92302921	td175662928	AGGCGAGGCAAGGCGGGGAGGGGCGAGGCAAGGCGGGGAGGGGCGAGGCAGGGCGGGGCAGGG	AGGCGAGGCAAGGCGGGGAGGGGCGAGGCAAGGCGGGGAGGGGCGAGGCAAGGCGGGGAGGGGCGAGGCAGGGCGGGGCAGGG	.	PASS	RC=3.05;RPL=20;RAL=62;RCP=GGCGAGGCAAGGCGGGGAGG;ALGNURL=http://orca.bu.edu/vntrview/index.php?db=VNTRPIPE_NA12878&ref=-175662928&isref=1&istab=1&ispng=1&rank=3	GT:SP:CGL	1/1:3:1
chr14	95982871	td175664485	GCCCGGCCCCCGGCCCCCGGCCCCCGGCCCCAGGCC	GCCCGGCCCCCGGCCCCCGGCCCCCGGCCCCCGGCCCCAGGCC	.	PASS	RC=5.00;RPL=7;RAL=35;RCP=CCCGGCC;ALGNURL=http://orca.bu.edu/vntrview/index.php?db=VNTRPIPE_NA12878&ref=-175664485&isref=1&istab=1&ispng=1&rank=3	GT:SP:CGL	0/1:4,5:0,1
chr14	96020438	td175664496	CTGGGGTGTCTCTTGCCTCACTTTGCATGCTTGTTTATGCTTCTACCTTGGGGTCTCTCTTGCCTCACTTTGCATGCTTGTTTATGCTTCTACCTTGGGGTCTCTCTTGCC	CTGGGGTGTCTCTTGCCTCACTTTGCATGCTTGTTTATGCTTCTACCTTGGGGTCTCTCTTGCCTCACTTTGCATGCTTGTTTATGCTTCTACCTTGGGGTCTCTCTTGCCTCACTTTGCATGCTTGTTTATGCTTCTACCTTGGGGTCTCTCTTGCC	.	PASS	RC=2.34;RPL=47;RAL=110;RCP=TGGGGTCTCTCTTGCCTCACTTTGCATGCTTGTTTATGCTTCTACCT;ALGNURL=http://orca.bu.edu/vntrview/index.php?db=VNTRPIPE_NA12878&ref=-175664496&isref=1&istab=1&ispng=1&rank=3	GT:SP:CGL	1/1:5:1
chr14	96745732	td175664806	GTTCACTCACTCATTCATTCATTCATTCACTCATTCACCATT	GTTCACTCACTCATTCATTCATTCATTCATTCATTCACTCATTCACCATT	.	PASS	RC=5.25;RPL=8;RAL=41;RCP=TTCACTCA;ALGNURL=http://orca.bu.edu/vntrview/index.php?db=VNTRPIPE_NA12878&ref=-175664806&isref=1&istab=1&ispng=1&rank=3	GT:SP:CGL	0/1:7,11:0,1
chr14	96806376	td175664838	TATATATGATATATATGAATATATGCTATATGTGATATGATATATATGAATATATGCTATATAGAATATATGATATATATGAATATATATATCATATATGATATATATGAATATATATATCATATATGATATATAT	TATATATGATATATATGAATATATGCTATATGTGATATGATATATATGAATATATGCTATATAGAATATATGATATATATGAATATATATATCATATATGATATATAT	.	PASS	RC=4.48;RPL=31;RAL=135;RCP=ATATATGATATATATGAATATATGCTATATG;ALGNURL=http://orca.bu.edu/vntrview/index.php?db=VNTRPIPE_NA12878&ref=-175664838&isref=1&istab=1&ispng=1&rank=3	GT:SP:CGL	1/1:9:-1
chr14	101012664	td175666670	GGGCCCTGCCCCACCCCGGCCCTCGCCCCGCCCCGGCCCTCGCCCCGCCCCGGCCCTCGCCCCGCCCCGGCCCTCGCCCCGCCCCGGCCCTCGCCCCGCCCCGGCCCTCGCCCCGCCCCGGCCCTCGCCCCGCCCCGGCCCTCGCCCCGCCCCGGCCCTCGCCCCGCCCC	GGGCCCTGCCCCACCCCGGCCCTCGCCCCGCCCCGGCCCTCGCCCCGGCCCGGCCCTCGCCCCGGCCCCGCCCTCGCCCCGCCCC	.	PASS	RC=10.00;RPL=17;RAL=169;RCP=GGCCCTCGCCCCGCCCC;ALGNURL=http://orca.bu.edu/vntrview/index.php?db=VNTRPIPE_NA12878&ref=-175666670&isref=1&istab=1&ispng=1&rank=3	GT:SP:CGL	1/1:3:-5
chr14	101023339	td175666677	ACCACACACGAGTCAGGGCAGGCCAAAGCCAGGCCCCCAGTCCCAGCGCCGGCTCTGCCGGCCTCTTCCAGCCACACCCGAGTCAGGGCGGGCCAAAGCCAGGCCCCCAGTCCCAGCGCGGGCCCTGCCGGCCTCTTCCAGCCACACCCGAGTCAGGGCGGGCCAAACCCAGGCCCCCAATCCCAGCGCGGGCTCTGCCAGCCTCTTCCAGCCACA	ACCACACACGAGTCAGGGAAGGCCAAAGCCAGGCCCCCAGTCCCAGCGCCGGCTCTGCCGGCCTCTTCCAGCCACACCCGAGTCAGGGCGGGCCAAACCCAGGCCCCCAATCCCAGCGCGGGCTCTGCCAGCCTCTTCCAGCCACA	.	PASS	RC=3.07;RPL=70;RAL=215;RCP=CCACACCCGAGTCAGGGCGGGCCAAAGCCAGGCCCCCAGTCCCAGCGCGGGCTCTGCCGGCCTCTTCCAG;ALGNURL=http://orca.bu.edu/vntrview/index.php?db=VNTRPIPE_NA12878&ref=-175666677&isref=1&istab=1&ispng=1&rank=3	GT:SP:CGL	1/1:4:-1
chr14	101641496	td175666947	CAGGTGTGGGCAGGAGGCCAGGGGTGTGGGCAGGAGGCCAGAGGTGTGGGCAGGAG	CAGGTGTGGGCAGGAGGCCAGGGGTGTGGGCAGGAGGCCAGAGGTGTGGGCAGGAGGCCAGAGGTGTGGGCAGGAG	.	PASS	RC=2.75;RPL=20;RAL=55;RCP=AGGTGTGGGCAGGAGGCCAG;ALGNURL=http://orca.bu.edu/vntrview/index.php?db=VNTRPIPE_NA12878&ref=-175666947&isref=1&istab=1&ispng=1&rank=3	GT:SP:CGL	1/1:12:1
chr14	101662862	td175666956	ATGCTATTCCAACACACAGAGCTTCCCAGTGCTATTCCAGCACACAGAGCTTCCCAGTGCTATTCCAACAAACAGAGCTTCCCAGTGCTATTCCAACAAACAGAGCTTCCCAGTGCT	ATGCTATTCCAGCACACAGAGCTTCCCAGTGCTATTCCAACAAACAGAGCTTCCCAGTGCT,ATGCTATTCCAACACACAGAGCTTCCCAGTGCTATTCCAGCACACAGAGCTTCCCAGTGCTATTCCGACAAACAGAGCTTCCCAGTGCT	.	PASS	RC=4.14;RPL=28;RAL=116;RCP=TGCTATTCCAACAAACAGAGCTTCCCAG;ALGNURL=http://orca.bu.edu/vntrview/index.php?db=VNTRPIPE_NA12878&ref=-175666956&isref=1&istab=1&ispng=1&rank=3	GT:SP:CGL	1/2:7,10:-2,-1
chr14	101665559	td175666957	TGGGCAGGGGGCAGGGGGCAGGGGGCAGGGGGCAGGGGGTGGGGGGCA	TGGGCAGGGGGCAGGGGGCAGGGGGCAGGGGGTGGGGGGCA	.	PASS	RC=6.71;RPL=7;RAL=47;RCP=GGGCAGG;ALGNURL=http://orca.bu.edu/vntrview/index.php?db=VNTRPIPE_NA12878&ref=-175666957&isref=1&istab=1&ispng=1&rank=3	GT:SP:CGL	0/1:3,7:0,-1
chr14	101694532	td175666971	AGAACCGCCGGGTCTGTGCGAACCGCGGGGTCTGTGCGAACCGCGGGGTCTGTGAGAACCGCGGGGTCTGTGC	AGAACCGCCGGGTCTGTGCGAACCGCGGGGTCTGTGAGAACCGCGGGGTCTGTGC	.	PASS	RC=4.00;RPL=18;RAL=72;RCP=GAACCGCGGGGTCTGTGC;ALGNURL=http://orca.bu.edu/vntrview/index.php?db=VNTRPIPE_NA12878&ref=-175666971&isref=1&istab=1&ispng=1&rank=3	GT:SP:CGL	0/1:7,2:0,-1
chr14	101700235	td175666981	GCCACAGCCCACAGCCCCATGGCCCCACAGCCCCAGAGCCCCAGAGCCCCAGAGCCCCAC	GCCACAGCCCACAGCCCCATGGCCCCAGAGCCCCAGAGCCCCAGAGCCCCAGAGCCCCACGGCCCCACGGCCCCACAGCCCCACGGCCCCACGGCCCCAC	.	PASS	RC=2.50;RPL=24;RAL=59;RCP=CCACAGCCCCACAGCCCCAGAGCC;ALGNURL=http://orca.bu.edu/vntrview/index.php?db=VNTRPIPE_NA12878&ref=-175666981&isref=1&istab=1&ispng=1&rank=3	GT:SP:CGL	0/1:7,7:0,1
chr14	101868150	td175667039	TCTCTTTCCTCTTCCTCTTCCCTCCTCCCTCTTCCCTCTTCCCTCTTC	TCTCTTTCCTCTTCCCTCCTCCCTCTTCCCTCTTCCCTCTTC	.	PASS	RC=6.86;RPL=7;RAL=47;RCP=CTCTTCC;ALGNURL=http://orca.bu.edu/vntrview/index.php?db=VNTRPIPE_NA12878&ref=-175667039&isref=1&istab=1&ispng=1&rank=3	GT:SP:CGL	0/1:6,9:0,-1
chr14	102876791	td175667555	CAATAAAAAAATAAATTAAAAAAAAAAATAAAAAATAAAAAATAAAAAAATAAAAA	CAATAAAAAAATAAATTAAAAAAAAAAATAAAAAAATAAAAA	.	SC	RC=7.00;RPL=8;RAL=55;RCP=AATAAAAA;ALGNURL=http://orca.bu.edu/vntrview/index.php?db=VNTRPIPE_NA12878&ref=-175667555&isref=1&istab=1&ispng=1&rank=3	GT:SP:CGL	1/1:14:-2
chr14	102904551	td175667582	CCCCGCTCCCTGCTCCCGCTCCCTGCTCCCGCTCGCCGCTCCTGCTCCCCGCCCCCG	CCCCGCTCCCTGCTCCCGCTCGCCGCTCCTGCTCCCCGCCCCCG	.	PASS	RC=4.31;RPL=13;RAL=56;RCP=CCCGCTCCCCGCT;ALGNURL=http://orca.bu.edu/vntrview/index.php?db=VNTRPIPE_NA12878&ref=-175667582&isref=1&istab=1&ispng=1&rank=3	GT:SP:CGL	1/1:13:-1
chr14	103658159	td175668025	GTATATATATATATATATATATATATATATATATATATATATATATGTATATATGTATATATGTATATGTATATATGTATATATGTATATGTATATATGTATATATGTATATATGTATATATATATATAT	GTATATATATATATATATATATATATATATATATATATATATATATATATATATATATATATATATATGTATATATATATATGTATATATGTATATGTATATATGTATATATATATATGTATATATGTATATATGTATATATGTATATATATATATAT	.	PASS	RC=16.12;RPL=8;RAL=129;RCP=TATATATA;ALGNURL=http://orca.bu.edu/vntrview/index.php?db=VNTRPIPE_NA12878&ref=-175668025&isref=1&istab=1&ispng=1&rank=3	GT:SP:CGL	0/1:2,3:0,3
chr14	104720911	td175668587	ATGTGTCTGTATGTGCGTGGGTGAGTGTGTGTCTGTATCTGTGCATGTGTGAGTGTGTGTCTGTATCTGTGCATGTGTGAGTGTGTGTCTGTATCTGTGTGTGTGTGTGTGTGTCTGT	ATGTGTCTGTATGTGCGTGGGTGAGTGTGTGTCTGTATCTGTGCATGTGTGAGTGTGTGTCTGTATCTGTGTGTGTGTGTGTGTGTGTCTGT	.	PASS	RC=4.32;RPL=28;RAL=117;RCP=TGTGTCTGTATCTGTGCATGTGTGAGTG;ALGNURL=http://orca.bu.edu/vntrview/index.php?db=VNTRPIPE_NA12878&ref=-175668587&isref=1&istab=1&ispng=1&rank=3	GT:SP:CGL	0/1:7,9:0,-1
chr14	104798278	td175668663	AGCAGCGGTGCAGCAGTGCAGTGGTGCAGCAGTGCAGTGGTGCAGCAGTGCAGTGGCGCAGCCGTGCAGTGGCGCAGCCGTGCAGTGGCGCAGCAGTGC	AGCAGCGGTGCAGCAGTGCAGTGGTGCAGCAGTGCAGTGGTGCAGCAGTGCAGTGGCGCAGCCGTGCAGTGGCGCAGCCGTGCAGTGGCGCAGCCGTGCAGTGGTGCAGCAGTGC	.	PASS	RC=6.12;RPL=16;RAL=98;RCP=GCAGTGGCGCAGCAGT;ALGNURL=http://orca.bu.edu/vntrview/index.php?db=VNTRPIPE_NA12878&ref=-175668663&isref=1&istab=1&ispng=1&rank=3	GT:SP:CGL	0/1:7,4:0,1
chr14	105012925	td175668756	AGAGGGAGTTCAGGGGACCTGGGGATGAGGGGATTCAGGGGACCTGGGGATGAGGGAGTTCAGGGGACCTGGGGATGAGGGGGTTCAGGGGACCTGGGGATGAGGGGGTTCAGGGGACCTGGGGATGAGGGGGTTCAGGGGACCTGGGGAT	AGAGGGAGTTCAGGGGACCTGGGGATGAGGGGATTCAGGGGACCTGGGGATGAGGGAGTTCAGGGGACCTGGGGATGAGGGAGTTCAGGGGACCTGGGGATGAGGGAGTTCAGGGGACCTGGGG	.	PASS	RC=6.00;RPL=25;RAL=150;RCP=GAGGGGGTTCAGGGGACCTGGGGAT;ALGNURL=http://orca.bu.edu/vntrview/index.php?db=VNTRPIPE_NA12878&ref=-175668756&isref=1&istab=1&ispng=1&rank=3	GT:SP:CGL	1/1:2:-1
chr14	105273900	td175668926	CAACAAGGCCGTACAGAGCACCCCCAGACTCCCCAGGATAACAAGGCCGTACAGAGCACCCCCAGACTCCCCAGGATAACAAGGCCGTACAGAGCACCCCCAGACTCCCCAGGATAACAAGGCCGTACAGAGCACCCCCAGACTCCCCAGGATAACAAGGCCGTACAGAGCACCCCCAGACTCCCCAGGATAACAAGGCCGTACAGAGCACCCCCAGACTCCCCAGGATAACAAGGCCGTACAGAGCACCCCCAGACTCCCCAGGATAACAAGGCCGTACAGAGCACCCCCAGACTCCCCAGGATAACAAGGCCGTACAGAGCACCCCCAGACTCCCCAGGATAACAAGGCCGTACAGAGCACCCCCAGACTCCCCAGGATAACAAGGCCGTACAGAGCACCCCCAGACTCCCCAGGATAACAAGGCCGTACAGAGCACCCCCAGACTCCCCAGGATAACAAGGCCGTACAGAGCACCCCCAGACTCCCCAGGATAACAAGGCCGTACACAGCACCCCCAGACTCCCCAGGATAACAAGGCCGTACAGAGCACCCCCAGACTCCCCAGGATAACAAGGCCGTACAGAGCACCCCCAGACTCCCCAGGATAACAAGGCCGTACAGAGCACCCCCAGACTCCCCAGGATAACAAGGCCGTACAGAGCACCCCCAGACTCCCCAGGATAACAAGGCCGTACAGAGCACCCCCAGACTCCCCAGGATAACAAGGCCGTACAGAGCACCCCCAGACTCCCCAGGATAACAAGGCCGTACAGAGCACCCCCAGACTCCCCAGGATAACAAGGCCGTACACAGCACCCCCAGACTCCCCAGGATAACAAGGCCGTACACAGCACCCCCAGACTCCCCAGGATAACAAGGCCGTACAGAGCACCCCCAGCCTCCC	CAACAAGGCCGTACAGAGCACCCCCAGACTCCCCAGGATAACAAGGCCGTACAGAGCACCCCCAGACTCCCCAGGATAACAAGGCCGTACAGAGCACCCCCAGACTCCCCAGGATAACAAGGCCGTACTAAGCAACCCCATCCTCCC	.	PASS	RC=23.84;RPL=38;RAL=906;RCP=AACAAGGCCGTACAGAGCACCCCCAGACTCCCCAGGAT;ALGNURL=http://orca.bu.edu/vntrview/index.php?db=VNTRPIPE_NA12878&ref=-175668926&isref=1&istab=1&ispng=1&rank=3	GT:SP:CGL	1/1:2:-20
chr14	105680778	td175669203	CCACCCCTGCGTGGCTCAGCTGCCCACACCCCTGCGTGGCTCAGCTGCCCACACCCCTGCATGGCTCAGCTGCCCACACCCCTGCGTGGCTCAGCTGCCCACACCCCTGAGTGGCCCAGCT	CTGCATGGCCCACCCCTGCGTGGCTCAGCTGCCCACACCCCTGCGTGGCTCAGCTGCCCACACCCCTGCGTGGCTCAGCTGCCCACACCCGAGTGGCCCA	.	PASS	RC=4.80;RPL=25;RAL=120;RCP=CACCCCTGCGTGGCTCAGCTGCCCA;ALGNURL=http://orca.bu.edu/vntrview/index.php?db=VNTRPIPE_NA12878&ref=-175669203&isref=1&istab=1&ispng=1&rank=3	GT:SP:CGL	1/1:9:-1
chr14	105881181	td175669338	CGGGAGTGGGAAGGATCCTGGGAGGGGAGTGGGAAGGATCCTGGGAGGGGAGTGGGAAGGATCCTGGGAGGGGAGTGGGAAGGATCCTGGGAGGGGAGTGGGAAGGATCCTGGGAGGGGAGTGGG	CGGGAGTGGGAAGGATCCTGGGAGGGGAGTGGGAAGGATCCTGGGAGGGGAGTGGGAAGGATCCTGGGAGGGGAGTGGGAAGGATCCTGGGAGGGGAGTGGGAAGGATCCTGGGAGGGGAGTGGGAAGGATCCTGGGAGGGGAGTGGG	.	PASS	RC=5.39;RPL=23;RAL=124;RCP=GGGAGTGGGAAGGATCCTGGGAG;ALGNURL=http://orca.bu.edu/vntrview/index.php?db=VNTRPIPE_NA12878&ref=-175669338&isref=1&istab=1&ispng=1&rank=3	GT:SP:CGL	1/1:2:1
chr14	106082689	td175669507	GTGTCACGTGGCCCCCATGCGTGTCAGGCATTGTTGCGTGTCCCCCATGCGTGGCAGGCAGCATCACATGTCCCCCATGCGTGGCAGGCATTGTCGCGTGGCCCCCGTGCGTGGCAGGCAT	GTGTCACGTGTCCCCATGCATGGCAGGCATCGTCGCGTGTCCCCCATGCGTGGCAGGCATTGTTGTGTGGCCACTATGCATGGCAGGCATTGTCGTGTGTCCCCCGTGCGTGGCAGCATTGTCGCGTGGCCCCCGTTCGTGGCAGGCAT	.	SC	RC=4.00;RPL=30;RAL=120;RCP=TGTCGCGTGGCCCCCATGCGTGGCAGGCAT;ALGNURL=http://orca.bu.edu/vntrview/index.php?db=VNTRPIPE_NA12878&ref=-175669507&isref=1&istab=1&ispng=1&rank=3	GT:SP:CGL	0/1:2,2:0,1
chr14	106084051	td175669523	GATGTCATACCCATCACACTATGTCACAGCACATCACACCAGGGATGTCACACTGTGTCACACCACATCCCACCATGTGCAACACCACCTCACACCAGGGACATTACACCATGTCACACCACATCCCACCATGTGCAACACCACCTCACACCAGGGACATTACAACATGTCACACCACATC	GATGTCATACCCATCACACTATGTCATAGCACATCACACCAGGGATGTCACACTGTGTCACACCACATCCCACCATGTGCAACACCACCTCACACCAGGGACATTACACCATGTCACACCACATC	.	PASS	RC=3.27;RPL=56;RAL=180;RCP=ATGTCACACCACATCCCACCATGTGCAACACCACCTCACACCAGGGACATTACACC;ALGNURL=http://orca.bu.edu/vntrview/index.php?db=VNTRPIPE_NA12878&ref=-175669523&isref=1&istab=1&ispng=1&rank=3	GT:SP:CGL	1/1:14:-1
chr14	106147871	td175669598	ACTGTCCCCCACCCTGTCCCCCACCCTGTCCCCCACCCTGTCCCC	ACTGTCCCCCACCCTGTCCCCCACCCCGTCCCC	.	SC	RC=3.67;RPL=12;RAL=44;RCP=CTGTCCCCCACC;ALGNURL=http://orca.bu.edu/vntrview/index.php?db=VNTRPIPE_NA12878&ref=-175669598&isref=1&istab=1&ispng=1&rank=3	GT:SP:CGL	1/1:8:-1
chr15	20510393	td175670498	GGGGTAGGGCCAGGGTCAGGACCAGGGTAGGGCCATGGTAAGGCC	GGGGTAGGGCCAGGGTCAGGACCAGACCAGGGCAGGGTCAGGACCAGGGTAGGGCCATGGTAAGGCC	.	SC	RC=3.92;RPL=11;RAL=44;RCP=GGGTAGGGCCA;ALGNURL=http://orca.bu.edu/vntrview/index.php?db=VNTRPIPE_NA12878&ref=-175670498&isref=1&istab=1&ispng=1&rank=3	GT:SP:CGL	0/1:61,17:0,2
chr15	21146000	td175670790	CGGCTGGCCTCGCTGGCTCGCCTCCCTGGCTGGCCTCGCTG	CGGCTGGCCTCGCTGGCTCGCCTCCCTGGCTCGCCTCCCTGGCTGGCCTCGCTG	.	SC	RC=3.08;RPL=13;RAL=40;RCP=GGCTGGCCTCGCT;ALGNURL=http://orca.bu.edu/vntrview/index.php?db=VNTRPIPE_NA12878&ref=-175670790&isref=1&istab=1&ispng=1&rank=3	GT:SP:CGL	0/1:7,4:0,1
chr15	22383949	td175671143	AATATATTTTTATATATTTATAAATATATATTTTTATATATTTATAAATATATATTTTTATATATTTAATCAATATATA	AATATATTTTTATATATTTATAAATATATATTTTTATATATTTATAAATATATATTTTTATATATTTATAAATATATATTTTTATATATTTATAAATATATATTTTTATATATTTAATCAATATATA	.	SC	RC=3.20;RPL=24;RAL=78;RCP=ATATATTTTTATATATTTATAAAT;ALGNURL=http://orca.bu.edu/vntrview/index.php?db=VNTRPIPE_NA12878&ref=-175671143&isref=1&istab=1&ispng=1&rank=3	GT:SP:CGL	1/1:9:2
chr15	22430632	td175671160	ATATAATTATATAAATAATTATAATACTGTTATAATTATATAAATAATTATAATACTGTTATAATTATATAAATAATTATAATACTGTCATAATTATATTAGAAATATACTATTATAATTTTATAATAATTA	ATATAATTATATAAATAATTATAATACTGTTATAATTATATAAATAATTATAATACTGTCATAATTATATTAGAAATATACTATTATAATTTTATAATAATTA	.	PASS	RC=4.69;RPL=29;RAL=131;RCP=TATAATTATATAAATAATTATAATACTGT;ALGNURL=http://orca.bu.edu/vntrview/index.php?db=VNTRPIPE_NA12878&ref=-175671160&isref=1&istab=1&ispng=1&rank=3	GT:SP:CGL	0/1:6,8:0,-1
chr15	23394075	td175671655	TGGTGGGTCTGTGGCGTGGGGTGGGCCTGTGGCGTGGGGTGGGCCTGCGGCGTGGGGTGGGCCCGCGGCATGGGGTGGGCCTGC	TGGTGGGTCTGTGGCGTGGGGTGGGCCTGTGGCGTGGGGTGGGCCCGCGGCGTGGGGTGGGCCTGCGGCATGGGGTGGGCCCGCGGCATGGGGTGGGCCTGC	.	SC	RC=4.61;RPL=18;RAL=83;RCP=GGTGGGCCTGCGGCGTGG;ALGNURL=http://orca.bu.edu/vntrview/index.php?db=VNTRPIPE_NA12878&ref=-175671655&isref=1&istab=1&ispng=1&rank=3	GT:SP:CGL	0/1:8,4:0,1
chr15	23606511	td175671752	AAGGAGAGGCTTCGGGAGCAGCAGGAGAGGCTTCCAGAGCAGGAGGAGAGGCTTC	AAGGAGAGGCTTGGGGAGCAGGGGGAGAGGCTTCAGCAGCAGCAGGAGAGGCTTCCAGAGCAGGAGGAGAGGCTTCAG	.	SC	RC=2.57;RPL=21;RAL=54;RCP=AGGAGAGGCTTCCAGAGCAGC;ALGNURL=http://orca.bu.edu/vntrview/index.php?db=VNTRPIPE_NA12878&ref=-175671752&isref=1&istab=1&ispng=1&rank=3	GT:SP:CGL	1/1:2:1
chr15	23790422	td175671850	TTATATATATGTGTGTATATATATGTGTATATATGTGTGTGTGTATATATAT	TTATATATATGTGTGTATATATATGTGTATATATGTGTGTGTGTATATATATATATCTATATATAT	.	PASS	RC=3.64;RPL=14;RAL=51;RCP=TATATATATGTGTG;ALGNURL=http://orca.bu.edu/vntrview/index.php?db=VNTRPIPE_NA12878&ref=-175671850&isref=1&istab=1&ispng=1&rank=3	GT:SP:CGL	1/1:3:1
chr15	24504453	td175672138	AAACAAATGACACAGTATTTGTTTTCAACAAATGAAACAGTATTTGTTTTCAACAAATGAAACAGTGTTTGTTTT	AAACAAATGACACAGTATTTGTTTTCAACAAATGACACAGTATTTGTTTTCAACAAATGAAACAGTATTTGTTTTCAACAAATGAAACAGTGTTTGTTTT	.	SC	RC=2.96;RPL=25;RAL=74;RCP=AACAAATGAAACAGTATTTGTTTTC;ALGNURL=http://orca.bu.edu/vntrview/index.php?db=VNTRPIPE_NA12878&ref=-175672138&isref=1&istab=1&ispng=1&rank=3	GT:SP:CGL	0/1:9,11:0,1
chr15	25612311	td175672505	TATATTTACATATTTGTAAATATGTAAATATTTACATATTTGTAAATATGTAAATATTTACATATTTGTAAATATGTAAATATTTGCATATTTGTAAATATGTAAATATTTACATATTT	TATATTTACATATTTGTAAATATGTAAATATTTACATATTTGTAAATATGTAAATATTTACATATTTGTAAATATGTAAA	.	PASS	RC=4.54;RPL=26;RAL=118;RCP=ATATTTACATATTTGTAAATATGTAA;ALGNURL=http://orca.bu.edu/vntrview/index.php?db=VNTRPIPE_NA12878&ref=-175672505&isref=1&istab=1&ispng=1&rank=3	GT:SP:CGL	1/1:9:-1
chr15	26212028	td175672743	GTATATATATTATATATTTTTTATATATATTATATATATATTTTATATATATTATATATATTTTATATATATTATATATATTTTATATATATTATATATATATTTTATATATATTATATATATATTTTATATATATTATATATATATTTTATATATATATTTTATATAT	GTATATATATTATATATTTTTTATATATATTATATATATATTTTATATATATTATTTATATTTTATATATATTATATATATATTTTATATATATTATATATATATTTTATATATTTATTTTATAT	.	PASS	RC=15.64;RPL=11;RAL=168;RCP=TATATATTTTA;ALGNURL=http://orca.bu.edu/vntrview/index.php?db=VNTRPIPE_NA12878&ref=-175672743&isref=1&istab=1&ispng=1&rank=3	GT:SP:CGL	0/1:3,3:0,-4
chr15	27044399	td175673103	CTTTCCTTTATATATATATTTCCTATATATATATTTCCTATATATATATATTTCCTATATATATAT	CTTTCCTTTATATATATATTTCCTATATATATATATTTCCTATATATATTTCCTATATATATATTTCCTATATATATATATTTCCTATATATATATAT	.	PASS	RC=3.94;RPL=17;RAL=65;RCP=TTTCCTATATATATATA;ALGNURL=http://orca.bu.edu/vntrview/index.php?db=VNTRPIPE_NA12878&ref=-175673103&isref=1&istab=1&ispng=1&rank=3	GT:SP:CGL	1/1:8:2
chr15	28015003	td175673521	CCAGCACCTCGGCCTGTGTGCAGCGCCTCGGCCTGTGTGCAGCGCCTCGGCCTGTGCGCGGCCCCTC	CCAGCACCTCGGCCTGTGTGCAGCGCCTCGGCCTGTGCGCGGCCCCTC	.	PASS	RC=3.47;RPL=19;RAL=66;RCP=CAGCGCCTCGGCCTGTGTG;ALGNURL=http://orca.bu.edu/vntrview/index.php?db=VNTRPIPE_NA12878&ref=-175673521&isref=1&istab=1&ispng=1&rank=3	GT:SP:CGL	0/1:6,8:0,-1
chr15	30763191	td175674745	TGTGTCCCCGCCCAGCTGCCGTGTCCCCGCCCAGCTGCCGTGTCCCCGCCCAGCTGCCGTGTTCCCGCCCAACTG	TGTGCCCCCGCCCAGCTGCCGTGCCCCCGCCCAGCTGCCGTGTCCCCGCCCAACTG	.	SC	RC=3.89;RPL=19;RAL=74;RCP=GTGTCCCCGCCCAGCTGCC;ALGNURL=http://orca.bu.edu/vntrview/index.php?db=VNTRPIPE_NA12878&ref=-175674745&isref=1&istab=1&ispng=1&rank=3	GT:SP:CGL	1/1:2:-1
chr15	34103808	td175676039	TATTACAAAGAGGATTACAAAGAGGAT	TATTACAAAGAGGATTACAAAGAGGATACAAAGAGGAT	.	PASS	RC=2.17;RPL=12;RAL=26;RCP=ATTACAAAGAGG;ALGNURL=http://orca.bu.edu/vntrview/index.php?db=VNTRPIPE_NA12878&ref=-175676039&isref=1&istab=1&ispng=1&rank=3	GT:SP:CGL	1/1:19:1
chr15	34398780	td175676160	TCACATGGTACAATATTCAAAAGGCACATGGTACAATATTCAAAAGGCACATGGTACAATATTCAAAAGG	TCACATGGTACAATATTCAAAAGGCACATGGTACAATATTCAAAAGGCACATGGTACAATATTCAAAAGGCACATGGTACAATATTCAAAAGG	.	PASS	RC=3.00;RPL=23;RAL=69;RCP=CACATGGTACAATATTCAAAAGG;ALGNURL=http://orca.bu.edu/vntrview/index.php?db=VNTRPIPE_NA12878&ref=-175676160&isref=1&istab=1&ispng=1&rank=3	GT:SP:CGL	1/1:11:1
chr15	34892327	td175676391	TTTACATCAATAATTGCATGTTGATGTTTGATTACATCAACAATTGCATGTTGATGTTTGATTACATCAACAATTGCATGTTGATGTTTGATTACATCAACAATTGCATGTTGATGTTTGATTACATCAACAATTGCATGTTGATGTTTGATTACATCAACAATTGCATGTTGATGTTTGATTACATCAACAATTGTATG	TTTACATCAATAATTGCATGTTGATGTTTAATTACATCAACAATTGCATGTTGATGTTTAATTACATCAACAATTGCATGTTGATGTTTGATTACATCAACAATTGCATGTTGATGTTTGATTACATCAACAATTGCATGTTGATGTTTGATTACATCAACAATTGTATG	.	SC	RC=6.63;RPL=30;RAL=199;RCP=TTACATCAACAATTGCATGTTGATGTTTGA;ALGNURL=http://orca.bu.edu/vntrview/index.php?db=VNTRPIPE_NA12878&ref=-175676391&isref=1&istab=1&ispng=1&rank=3	GT:SP:CGL	1/1:7:-1
chr15	37676641	td175677294	CTTGTATCCCAGTTTTATTGTATCCCAGTTTTATTG	CTTGTATCCCAGTTTTATTGTATCCCAGTTTTATTGTATCCCAGTTTTATTG	.	PASS	RC=2.19;RPL=16;RAL=35;RCP=TTGTATCCCAGTTTTA;ALGNURL=http://orca.bu.edu/vntrview/index.php?db=VNTRPIPE_NA12878&ref=-175677294&isref=1&istab=1&ispng=1&rank=3	GT:SP:CGL	0/1:15,12:0,1
chr15	38380532	td175677536	GGAAAAGGAGGAGAAAAGGGGGAGAAAAGGGGGAGAAAAGGGGGAGAAAAGGGGGA	GGAAAAGGAGGAGAAAAGGGGGAGAAAAGGGGGAGAAAAGGGGGAGAAAAGGGGGAGAAAAGGGGGA	.	PASS	RC=5.00;RPL=11;RAL=55;RCP=GAAAAGGGGGA;ALGNURL=http://orca.bu.edu/vntrview/index.php?db=VNTRPIPE_NA12878&ref=-175677536&isref=1&istab=1&ispng=1&rank=3	GT:SP:CGL	0/1:5,4:0,1
chr15	38471371	td175677568	TGTATACACATTAATTATACATGTATAATTATACACTAATTATACATGTATAATTATA	TACACACTAATTATACATGTATAATTATACACTAATTATACATGTATAATTATACACTAATTATACATGTATAATTAT	.	PASS	RC=2.19;RPL=27;RAL=57;RCP=TTATACACATTAATTATACATGTATAA;ALGNURL=http://orca.bu.edu/vntrview/index.php?db=VNTRPIPE_NA12878&ref=-175677568&isref=1&istab=1&ispng=1&rank=3	GT:SP:CGL	0/1:12,9:0,1
chr15	38841847	td175677681	CCTGCTTCCCTCTTCCCCTCTGCTTCCCTCTTCCCC	CCTGCTTCCCTCTTCCCCTCTGCTTCCCTCTTTCCCTCTGCTTCCCTCTTCCCC	.	PASS	RC=1.94;RPL=18;RAL=35;RCP=CTGCTTCCCTCTTCCCCT;ALGNURL=http://orca.bu.edu/vntrview/index.php?db=VNTRPIPE_NA12878&ref=-175677681&isref=1&istab=1&ispng=1&rank=3	GT:SP:CGL	1/1:16:1
chr15	40039200	td175677978	GCTTCCCTCCTTCCCTCCTTCCCTCCTTCCCTCCTTCCCTCCTTCCATTCTTCCTTTCTTCCTTCCT	GCTTCCCTCCTTCCCTCCTTCCCTCCTCCCCTCCTACCATCCTTCCCTCCTTCCCTCCTTCCATTCTTCCTTTCTTCCTTCCT	.	PASS	RC=8.25;RPL=8;RAL=66;RCP=CTTCCCTC;ALGNURL=http://orca.bu.edu/vntrview/index.php?db=VNTRPIPE_NA12878&ref=-175677978&isref=1&istab=1&ispng=1&rank=3	GT:SP:CGL	0/1:9,9:0,2
chr15	40389349	td175678098	GAAGCACCCAACTGAGCTATCAAGCACCCAACTGAGCTACCAAGCACCCAACTGAGCTACCAAGCACCCAACTGAGCTACCAAGCACCTAACTGAGCTACCAAACACCTGAGCTACCAAGCACCCAACTGAGCTACCAAGCACCTAACTGAGCTACCAAGCACCCAACTGAGCTACTAAGCACCCAACTGAGCTA	GAAGCACCCAACTGAGCTATCAAGCACCCAACTGAGCTACCAAGCACCCAACTGAGCTACCAAGCACCTAACTGAGCTACCAAACACCTGAGCTACCAAGCACCCAACTGAGCTACCAAGCACCTAACTGAGCTACCAAGCACCCAACTGAGCTACTAAGCACCCAACTGAGCTA	.	PASS	RC=9.90;RPL=20;RAL=194;RCP=AAGCACCCAACTGAGCTACC;ALGNURL=http://orca.bu.edu/vntrview/index.php?db=VNTRPIPE_NA12878&ref=-175678098&isref=1&istab=1&ispng=1&rank=3	GT:SP:CGL	1/1:4:-1
chr15	46459553	td175680786	CATGTTATATATACATATGTATATACACATGTGTGCATATGTGTATATATACACACATATTTACATATATATGTACATATGTGTATATATACACACATATATACATATATATGTACA	CATGTTATATATACATATGTATATACACATGTGTGCATATGTGTATATATACACACATATATACATATATATGTACATATGTGTATATATACACACATATACACATATATATGTACATATGTGTATATATACACACATATGTACATATATATGTACA	.	PASS	RC=2.98;RPL=40;RAL=116;RCP=ATGTGTATATATACACACATATATACATATATATGTACAT;ALGNURL=http://orca.bu.edu/vntrview/index.php?db=VNTRPIPE_NA12878&ref=-175680786&isref=1&istab=1&ispng=1&rank=3	GT:SP:CGL	0/1:8,4:0,1
chr15	48532202	td175681459	TTATCCATATATATATATATATATCCATATATATATATATATATCCATATATATATATATATATATCCATATATATATATATATATCCATATATATATATATATATCCATATATATATATATAATATGCATAAATTTTATATATACATATATAT	TTATCCATATATATATATATATATCCATATATATATATATATATATATCCATATATATATATATATATCCATATATATATATATATATCCATATATATATATATAATATGCATAAATTTTATATATACATATATAT	.	PASS	RC=7.65;RPL=20;RAL=153;RCP=TATCCATATATATATATATA;ALGNURL=http://orca.bu.edu/vntrview/index.php?db=VNTRPIPE_NA12878&ref=-175681459&isref=1&istab=1&ispng=1&rank=3	GT:SP:CGL	1/1:4:-1
chr15	49781984	td175681895	GATATATATATATATTTTATATATATATATATATTTTATATATATATATATATTTTATATATATATATATATTTTATATATATATATATAT	GATATATATATATATTTTATATATATATATATATTTTATATATATATATTTTATATATATATATATATAT	.	PASS	RC=4.74;RPL=19;RAL=90;RCP=ATATATATATATATTTTAT;ALGNURL=http://orca.bu.edu/vntrview/index.php?db=VNTRPIPE_NA12878&ref=-175681895&isref=1&istab=1&ispng=1&rank=3	GT:SP:CGL	1/1:2:-1
chr15	50633049	td175682202	TTATTACATATGGTTTATTACCATATGTAATATTACATATTACATATGGTTTATTACCATATGTAATATTACATATTACATATGGTTTATTACCATATGTAATATTACATATTACATATGGTTTATTACCATATGTAATATTACATATTACATATGGTTTATTACATAT	TTATTACATATGGTTTATTACCATATGTAATATTACATATTACATATGGTTTATTACCATATGTAATATTACATATTACATATGGTTTATTACATAT	.	PASS	RC=4.69;RPL=36;RAL=168;RCP=TATTACATATGGTTTATTACCATATGTAATATTACA;ALGNURL=http://orca.bu.edu/vntrview/index.php?db=VNTRPIPE_NA12878&ref=-175682202&isref=1&istab=1&ispng=1&rank=3	GT:SP:CGL	0/1:2,7:0,-2
chr15	51586745	td175682594	TCCGCCCGGCAGCCGCCCCGTCCGGGAGGGAGGTGGGGGGATCAGCCCCCCGCCCGGCCAGCTGCCCTGTCCGGGAGGGAGGTGGGGGGGTCAGCCCCCCGCCCGGCCAGCCGCCCCGTCCGGGAGGGAGGTGGGGGGTCAGCCCCCCGCCCGGCCAGCCGCCCCGTC	TCCACCCGGCAGCCACCCCGTCCGGGAGGGAGGTGGGGGGGTCAGCCCCCCACCCGGCCAGCTGCCCCGTCCGGGAGGGGGGTGGGGGGGGTCAGCCCCCCGCCCGGCC	.	SC	RC=3.44;RPL=48;RAL=167;RCP=CCGCCCGGCCAGCCGCCCCGTCCGGGAGGGAGGTGGGGGGTCAGCCCC;ALGNURL=http://orca.bu.edu/vntrview/index.php?db=VNTRPIPE_NA12878&ref=-175682594&isref=1&istab=1&ispng=1&rank=3	GT:SP:CGL	0/1:3,2:0,-1
chr15	52016800	td175682724	AAAGAAAGAAAGAAATTAAGAAAGGAAGAAATTAAGAAAGAAAGAAATTAAGAAAAAAAGAAA	AAAGAAAGAAAGAAATTAAGAAAGGAAGAAATTAAGAAAGGAAGAAATTAAGAAAGAAAGAAATTAAGAAAAAAAGAAA	.	PASS	RC=3.88;RPL=16;RAL=62;RCP=AAGAAAGAAAGAAATT;ALGNURL=http://orca.bu.edu/vntrview/index.php?db=VNTRPIPE_NA12878&ref=-175682724&isref=1&istab=1&ispng=1&rank=3	GT:SP:CGL	0/1:9,13:0,1
chr15	53890410	td175683361	CTTCATATAGCTACATCCCAGTGCCTTTCATATAGCTACATCCCAGTGCCTTTCATATAGCCACATCCCAGTGCC	CTTCATATAGCTACATCCCAGTGCCTTTCATATAGCCACATCCCAGTGCC	.	PASS	RC=2.96;RPL=25;RAL=74;RCP=TTCATATAGCTACATCCCAGTGCCT;ALGNURL=http://orca.bu.edu/vntrview/index.php?db=VNTRPIPE_NA12878&ref=-175683361&isref=1&istab=1&ispng=1&rank=3	GT:SP:CGL	0/1:5,10:0,-1
chr15	53931668	td175683377	AATAAAATTTTATATAATTTTATTTATTTATAAAATTATATATAATTTTATTTATTTATAAAATTATATATAATTTTATTTATTTATAAAATTATATATAATGTTATAAATTAAAAATTATATAAAAT	AATAAAATTTTATATAATTTTATTTATTTATAAAATTATATATAATTTTATTTATTTATAAAATTATATATAATTTTATTTATTTATAAAATTATATATAATTTTATTTATTTATAAAATTATATATAATGTTATAAATTAAAAATTATATAAAAT	.	PASS	RC=4.61;RPL=28;RAL=127;RCP=ATAAAATTATATATAATTTTATTTATTT;ALGNURL=http://orca.bu.edu/vntrview/index.php?db=VNTRPIPE_NA12878&ref=-175683377&isref=1&istab=1&ispng=1&rank=3	GT:SP:CGL	0/1:3,2:0,1
chr15	54572869	td175683573	TATACATATATACATATATAAACATATGTATACATACATATATACATATATAAACATATGTATACATACATATATACATATATACACATACATACATACATATATATATATACACATATATATATATA	TATACATATATACATATATAAACATATGTATACATACATATATACATATATAAACATATGTATACATACATATATAAACATATGTATACATACATATATACATATATACACATACATACATACATATATATATATACACATATATATATATA	.	PASS	RC=4.09;RPL=32;RAL=127;RCP=ATACATATATACATATATAAACATATGTATAC;ALGNURL=http://orca.bu.edu/vntrview/index.php?db=VNTRPIPE_NA12878&ref=-175683573&isref=1&istab=1&ispng=1&rank=3	GT:SP:CGL	1/1:8:1
chr15	56299397	td175684239	GGCGGCGGCGGCGGTGGCGATGGGGCGGCTGGTGCTGGTGCTGCGGCGGCTGGTGCTGGTGCTGCCGCGGCTGGTGCTGGTGCTGCGGCGGC	GGCGGCGGCGGCGGTGGCGGTGGGGCGGCTGGTGCTGGTGCTGCGGCGGCTGGTGCTGGTGCTGCGGCGGCTGGTGCTGGTGCTGCCGCGGCTGGTGCTGGTGCTGCGGCGGC	.	PASS	RC=4.38;RPL=21;RAL=91;RCP=GCGGCGGCTGGTGCTGGTGCT;ALGNURL=http://orca.bu.edu/vntrview/index.php?db=VNTRPIPE_NA12878&ref=-175684239&isref=1&istab=1&ispng=1&rank=3	GT:SP:CGL	1/1:2:1
chr15	58785738	td175685049	ATATACAAAATTTATTACATATAAATAAAATTTATACAAAATTTATTACGTATAAATAAAATTTATACAAAATTTATTACGTATAAATAAAATTTATACAAAATTTATTACGTATAAATAAAATTTATACAAAATTTATTACGTATAAATAAAATTTATACAAAATTT	ATATACAAAATTTATTACGTATAAATAAAATTTATACAAAATTTATTACGTATAAATAAAATTTATACAAAATTTATTACATATAAATAAAATTTATACAAAATTTATTACGTATAAATAAAATTTATACAAAATTT	.	PASS	RC=5.39;RPL=31;RAL=167;RCP=TATACAAAATTTATTACGTATAAATAAAATT;ALGNURL=http://orca.bu.edu/vntrview/index.php?db=VNTRPIPE_NA12878&ref=-175685049&isref=1&istab=1&ispng=1&rank=3	GT:SP:CGL	1/1:13:-1
chr15	62975599	td175686646	ATCCTGCCTCTCATTGGTAGAATGCCTGCATTCTCCCGCCTCTCATTGGTAGAATGCCTGCATTCTCCCGCCTCTCATTGGTAGAATGCCTGCATTCTCCCGCCTCTCATTGGTAGAATGCCTGCATTCTCCCGCCTCTCATTGGTAGAATGCCTGCATTCTCCCGCCTCTCATTGGTAGAATGCCTGCATTCTCCTGCCTCT	ATCCTGCCTCTCATTGGTAGAATGCCTGCATTCTCCCGCCTCTCATTGGTAGAATGCCTGCATTCTCCCGCCTCTCATTGGTAGAATGCCTGCATTCTCCCGCCTCTCATTGGTAGAATGCCAGCATTCTCCTGCCTCT	.	PASS	RC=6.31;RPL=32;RAL=202;RCP=TCCCGCCTCTCATTGGTAGAATGCCTGCATTC;ALGNURL=http://orca.bu.edu/vntrview/index.php?db=VNTRPIPE_NA12878&ref=-175686646&isref=1&istab=1&ispng=1&rank=3	GT:SP:CGL	1/1:2:-2
chr15	63482078	td175686832	TGAGAGGGGCGAGGGCGTGAGGGAGAGGGGCGAGGGCGTGAGGGAGAGAGGCGAG	TGAGAGGGGCGAGGGCGTGAGGGAGAGGGGCGAGGGCGTGAGGGAGAGGGGCGAGGGCGTGAGGGAGAGAGGCGAG	.	PASS	RC=2.57;RPL=21;RAL=54;RCP=GAGAGGGGCGAGGGCGTGAGG;ALGNURL=http://orca.bu.edu/vntrview/index.php?db=VNTRPIPE_NA12878&ref=-175686832&isref=1&istab=1&ispng=1&rank=3	GT:SP:CGL	0/1:6,3:0,1
chr15	64338521	td175687106	CGCGGCCGCGGCAGGCGCGGCGGGAGCGGCGGGCGCGGCGGGCGCGGCGGGCGCGGCGGGCGCGGCGGGAACGGGGGACGCGGCGGG	CGCGGCCGGGGCGGGCGCGGCGGGAGCGGCGGGCAGGGCGGGACCGGGGGACGCGGCGGG	.	PASS	RC=9.56;RPL=9;RAL=86;RCP=GCGGGCGCG;ALGNURL=http://orca.bu.edu/vntrview/index.php?db=VNTRPIPE_NA12878&ref=-175687106&isref=1&istab=1&ispng=1&rank=3	GT:SP:CGL	1/1:12:-3
chr15	64578519	td175687197	GATATTGTTAACATGTTATTGTTAACAATATTGTTAACATGTTATTGTTAACAATATTGTTAACAATATATTGTTAACTCATATTGTTAACATGTTA	GATATTGTTAACATGTTATTGTTAACAATATTGTTAACATGTTATTGTTAACAATATTGTTAACAATATATTGTTAACAATATTGTTAACAATATATTGTTAACTCATATTGTTAACATGTTA	.	PASS	RC=3.63;RPL=26;RAL=96;RCP=ATATTGTTAACATGTTATTGTTAACA;ALGNURL=http://orca.bu.edu/vntrview/index.php?db=VNTRPIPE_NA12878&ref=-175687197&isref=1&istab=1&ispng=1&rank=3	GT:SP:CGL	0/1:9,13:0,1
chr15	65008004	td175687458	TGTATATATATACACACGTATATATATATATACACGTATATATATACACACGTATATATATACACACGTATATATGTACACGTATATATATACACACGTATATATATACACGTATATATATACACACGTATATATATATACACGTATATATATACACGTATATATATATATACACGT	TGTATATATATACACACGTATATATATATACACACGTATATATATACACACGTATATATATACACACGTATATATATACACACGTATATATATACACGTATATATATACACGTATATATATATATACACGT,TGTATATATATACACACGTATATATATATATACACGTATATATATACACACGTATATATATACACACGTATATATATACACGTATATATATACACACGTATATATATATACACGTATATATATACACGTATATATATATACACGT	.	PASS	RC=11.22;RPL=16;RAL=176;RCP=GTATATATATACACAC;ALGNURL=http://orca.bu.edu/vntrview/index.php?db=VNTRPIPE_NA12878&ref=-175687458&isref=1&istab=1&ispng=1&rank=3	GT:SP:CGL	1/2:5,2:-3,-2
chr15	65438277	td175687704	AATATATAAATATATATATAAAATATATATATAAATATATATATAAATATATATATAAATATATATATAAATATATATATAAATATATATATAAATATATATATAAATATATATATAAATATATATATAAATATATATATAAATATATATATAAATATATATATAAATATATATATAAATATATATATAAA	AATATATATATATATATAAAATATATATATAAATATATATATAAATATATATATAAATATATATATATAAATATATATATAAA,AAAAAATATATATATATATATATAAAATATATATATAAATATATATATAAATATATATATAAATATATATATAAATATATATAAATATATATATAAATATATATATAAA	.	SC	RC=15.77;RPL=12;RAL=190;RCP=ATATATAAATAT;ALGNURL=http://orca.bu.edu/vntrview/index.php?db=VNTRPIPE_NA12878&ref=-175687704&isref=1&istab=1&ispng=1&rank=3	GT:SP:CGL	1/2:3,3:-9,-6
chr15	66332076	td175688085	CTGAGGGTTCTGAGCCGGGTCAGGCGGCGGTGGGGTGACGGTCCTGAGCCGGGTCAGGCGGCGGTGGGGTGACGGTCCTGAGCCGGGTCAGGCGGCGGTGGGGTGACGGTCCTGAGCCGGGTCAGGCGGCGGTGGGGTGACGGTCCTGAGCCGGGTCAGGCGGCGGTGGGGTGACGGTCCTGAGCCGGGTCAGGCGGCGGTGGGGTGACGGTCCTGAGCCGGGTCAGGCGGCGGTGGGGTGACGGTCCTGAGCCGGGTCAGGCGGCGGTGGGGTGACGGTC	CTGAGGGTTCTGAGCCGGGTCAGGCGGCGGTGGGGTGACGGTCCTGAGCCGGGTCAGGCGGCGGTGGGGTGACGGTCCTGAGCCGGGTCAGGCGGCGGTGGGGTGACGGTC,CTGAGGGTTCTGAGCCGGGTCAGGAGGCGGTGGGGTGACGGTCCTGAGCCGGGTCAGGCGGCGGTGGGTTGACGGCCCTGAGCCGGGTCAGGCGGCGGTGGGGTGACGGTCCTGAGCCGGGTCAGGCGGCGGTGGGGTGACGGTCCTGAGCCGGGTCAGGCGGCGGTGGGGTGCCGGTC	.	PASS	RC=8.24;RPL=34;RAL=280;RCP=TGACGGTCCTGAGCCGGGTCAGGCGGCGGTGGGG;ALGNURL=http://orca.bu.edu/vntrview/index.php?db=VNTRPIPE_NA12878&ref=-175688085&isref=1&istab=1&ispng=1&rank=3	GT:SP:CGL	1/2:5,2:-5,-3
chr15	66606175	td175688185	GTATATGTGTGTGCGTATATATATGTGTGTATATATATATATATGTGTGTGTATATATAT	GTATATGTGTGTGCGTATATATATGTGTGTGTATATATATAT	.	PASS	RC=3.28;RPL=18;RAL=59;RCP=TATATGTGTGTGTGTATA;ALGNURL=http://orca.bu.edu/vntrview/index.php?db=VNTRPIPE_NA12878&ref=-175688185&isref=1&istab=1&ispng=1&rank=3	GT:SP:CGL	0/1:4,10:0,-1
chr15	66914664	td175688335	CCCTTCCCGCCTTCCCGCCTTCCCGCCTTCCCGCC	CCCTTCCCGCCTTCCCGCCTTCCCGCC	.	PASS	RC=4.25;RPL=8;RAL=34;RCP=CCTTCCCG;ALGNURL=http://orca.bu.edu/vntrview/index.php?db=VNTRPIPE_NA12878&ref=-175688335&isref=1&istab=1&ispng=1&rank=3	GT:SP:CGL	1/1:4:-1
chr15	70677040	td175689722	ATATATAGGTGCCTATATACGTGTATATAGGTGCCTATATACGTGTATATATATGTACATATATATGTGTGTATATAGGTACCTATATATGTGTGTATATAGGTACCTATATATGTGTGTATATAGGTACCTATATATGTGTGTATATAGGTACCTATATATGTGTGTATATAGGTACCTATATATGTGTATATATAGGTACATATATATGTGTATATATA	AGCTTTTACATATATAGGCGCCTATATACGTGTATATAGGCGCCTATATATGTGTATATATATGTACATATATATGTGTGTATATATGTACCTATATATGTGTATATATAGATACCTATATATGTGTATATATAGGTACATATATATGTGTATA	.	PASS	RC=9.25;RPL=24;RAL=220;RCP=TATATAGGTACCTATATATGTGTG;ALGNURL=http://orca.bu.edu/vntrview/index.php?db=VNTRPIPE_NA12878&ref=-175689722&isref=1&istab=1&ispng=1&rank=3	GT:SP:CGL	1/1:3:-3
chr15	70771910	td175689765	AGCAGCTTCCCACCGTCGCCGGGCTCTGGAGGCAGCTTCCCGCCGTCGCCGGGCTCTGGAGGCAGCTTCCCGCCGTCGCCGGGCTCTGGAGGCAGCTTCCCGCCGTCGCCGGGCTCTGGAGGCAGCTTCCCGCCGTCGCCGGGCTCTGGAGGCAGCTTCCCGCCGTCGCCGGGCTCTGGAGGCAGCTTCCCGCCGTCGCCGGGCTCTGGAGGCAGCTTCCCGCCGTCGCCGGGCTCTGGAGGC	AGCAGCTTCCCACCGTCGCCGGGCTCTGGAGGCAGCTTCCCGCCGCCGCCGGGCTCTGGAGGCAGCTTCCCGCCGCCGCCGGGCTCTGGAGGC,AGCAGCTTCCCACCGTCGCCGGGCTCTGGAGGCAGCTTCCCGCCGCCGCCGGGCTCTGGAGGCAGCTTCCCGCCGCCGCCGGGCTCTGGAGGCAGCTTCCCCCCCGCGCCCGGCCCCGGAGGCAGCCTCCCCCCCGCGCCCCGCCCCTGAGG	.	PASS	RC=8.07;RPL=30;RAL=242;RCP=GCAGCTTCCCGCCGTCGCCGGGCTCTGGAG;ALGNURL=http://orca.bu.edu/vntrview/index.php?db=VNTRPIPE_NA12878&ref=-175689765&isref=1&istab=1&ispng=1&rank=3	GT:SP:CGL	1/2:8,2:-5,-3
chr15	71856958	td175690138	GTAATACAATATATATTGTATATTATAACATATAATACAATATATAGTATATTATAACATATAATACAATATATAGTATAACATATAATACAATATATATTGTATATTATAACATATAATACAATATATAGTATAACATATAATACAATATATATTGTATATTATAACATATAATACAATATATATTGTATATTATAACATATAATACTATATATTGTATATTATAACATATAATACAATATATTGTATATTATA	GTAATACAATATATATTGTATATTATAACATATAATACAATATATATTGTATATTATAACATATAATACAATATATAGTATAACATATAATACAATATATATTGTATATTATAACATATAATACTATATATTGTATAACATATAATACAATATATTGTATATTATA	.	PASS	RC=8.84;RPL=31;RAL=254;RCP=TAATACAATATATATTGTATATTATAACATA;ALGNURL=http://orca.bu.edu/vntrview/index.php?db=VNTRPIPE_NA12878&ref=-175690138&isref=1&istab=1&ispng=1&rank=3	GT:SP:CGL	1/1:4:-3
chr15	73783566	td175690955	CTTTGTGTACTATCTTTGTGTATTATCTTAATTTTTTGTATTATCTTTGTGTATTATCTTAATTTTGTGTATTTTCTT	CTTTGTGTACTATCTTTGTGTATTATCTTAATTTTTTGTATTATCTTTGTGTATTATCTTAATTTTTTGTATTATCTTTGTGTATTATCTTAATTTTGTGTATTTTCTT	.	PASS	RC=2.48;RPL=31;RAL=77;RCP=TTTGTGTATTATCTTTGTGTATTATCTTAAT;ALGNURL=http://orca.bu.edu/vntrview/index.php?db=VNTRPIPE_NA12878&ref=-175690955&isref=1&istab=1&ispng=1&rank=3	GT:SP:CGL	1/1:16:1
chr15	73943497	td175691003	AGAAAGAAAGAAGGCAAGAAGGCAAGAAGGAAGGCAAGAAGGAAAGAAGGAAGG	AGAAAGAAAGAAGGCAAGAAGGCAAGAAGGAAGGCAAGAAGGAAAGAAGGAAGGAAGGAAAGAAGGAAGGGAGG	.	PASS	RC=2.65;RPL=20;RAL=53;RCP=GAAAGAAGGAAGGCAAGAAG;ALGNURL=http://orca.bu.edu/vntrview/index.php?db=VNTRPIPE_NA12878&ref=-175691003&isref=1&istab=1&ispng=1&rank=3	GT:SP:CGL	0/1:6,8:0,1
chr15	76615516	td175692172	GTCTGTCTTTCTTTCTTTCTTTCTCTCTCTCTCTCTCTCTCTCTTTCT	GTCTGTCTTTCTTTCTTTCTTTCTCTCTCTCTCTCTCTCTCTCTCTCTCTTTCTTT	.	PASS	RC=3.92;RPL=12;RAL=47;RCP=TCTCTCTTTCTC;ALGNURL=http://orca.bu.edu/vntrview/index.php?db=VNTRPIPE_NA12878&ref=-175692172&isref=1&istab=1&ispng=1&rank=3	GT:SP:CGL	0/1:7,8:0,1
chr15	77844525	td175692616	CCCGGGCCACACCCTGCTCTGGACAGCTCTTACCTGTCCAGGCCACACCCTGCTCTGGACAGCTCTTACCTGTCCGGGCCACAACCTGCTCTGGACAGCTCTTACCTGTCAGGGCCACACCCTGCTCTGGACAGCTCTTACCTGTC	CCGGGGCCACACCCTGCTCTGGACAGCTCCTACCTGTCCAGGCCACACCCTGCTCTGGACAGCTCTTACCTGTCCGGGCCACACCCTGCTCTGGACAGCTCTTACCTGT	.	PASS	RC=4.03;RPL=36;RAL=145;RCP=CCGGGCCACACCCTGCTCTGGACAGCTCTTACCTGT;ALGNURL=http://orca.bu.edu/vntrview/index.php?db=VNTRPIPE_NA12878&ref=-175692616&isref=1&istab=1&ispng=1&rank=3	GT:SP:CGL	1/1:9:-1
chr15	77983819	td175692667	ATCCCTAGGGAAGGGATGTCCCTGGGGAAGGGATGTCCCTGGGGAAGGGTGTC	ATCCCTAGGGAAGGGATGTCCCTGGGGAAGGGTGTC	.	PASS	RC=3.12;RPL=17;RAL=52;RCP=TCCCTGGGGAAGGGATG;ALGNURL=http://orca.bu.edu/vntrview/index.php?db=VNTRPIPE_NA12878&ref=-175692667&isref=1&istab=1&ispng=1&rank=3	GT:SP:CGL	0/1:6,2:0,-1
chr15	78068790	td175692708	AGCAGGAAGGCAGGAAGGCAGGAAGGCAGGAAGGCAGGAAAGCAGGAAGGCAGGAAGGCAGGAAGGCAGGAAGGGAGGAAGGGAGGGAGGGAGGGAGGGAGGGAGGGAGG	AGCAGGAAGGCAGGAAGGCAGGAAAGCAGGAAGGCAGGAAGGCAGGAAGGGAGGAAGGGAGGGAGGGAGGGAGGGAGGGAGGGAGGGAGG	.	PASS	RC=13.62;RPL=8;RAL=109;RCP=GCAGGAAG;ALGNURL=http://orca.bu.edu/vntrview/index.php?db=VNTRPIPE_NA12878&ref=-175692708&isref=1&istab=1&ispng=1&rank=3	GT:SP:CGL	1/1:2:-2
chr15	78282894	td175692769	GACCCTGTCCTTAACCCTGATCTTAACCCTGACCT	GACCCTGTCCTTAACCCTGATCTTAACCCTGATCTTAACCCTGACCT	.	PASS	RC=2.83;RPL=12;RAL=34;RCP=ACCCTGACCTTA;ALGNURL=http://orca.bu.edu/vntrview/index.php?db=VNTRPIPE_NA12878&ref=-175692769&isref=1&istab=1&ispng=1&rank=3	GT:SP:CGL	0/1:3,9:0,1
chr15	78285471	td175692774	CCCCTACGCCCTACGCCCTACGCCCTA	CCCCTACGCCCTACGCCCTACGCCCTACGCCCTACGCCCTACGCCCTA	.	PASS	RC=3.71;RPL=7;RAL=26;RCP=CCCTACG;ALGNURL=http://orca.bu.edu/vntrview/index.php?db=VNTRPIPE_NA12878&ref=-175692774&isref=1&istab=1&ispng=1&rank=3	GT:SP:CGL	0/1:6,7:0,3
chr15	78559466	td175692875	TTGTGAGTGTGTATGTGAGTGTGTGTGTGAGTGTGTATGTGAGTGTGTGAGTGTGTGAGTGTGTGTGTGAGTGTGTATGTGAGTGTGTATGTGTGTGT	TGGGAGTGTGTATGTGAGTGTGTGGGTGAGTGTGTATGTGAGTGTGGGGGTGTGTATGTGAGTGTGTGAGTGTGTATGTGAGTGTGTGAGTGTGTATGTGAGTGTGTATGTGTGTG,TGCAGGCTCTGTGTGATTGTGTATGTGAGTGTGTGTGTGAGTGTGTATGTGAGTGTGTGAGTGTGTAAGTGAGTGGGTGAGTGGTTATGTGAGTTTGTGAGTGTGTATGTGAGTGTGTATGTG	.	PASS	RC=7.75;RPL=12;RAL=97;RCP=TGTGAGTGTGTA;ALGNURL=http://orca.bu.edu/vntrview/index.php?db=VNTRPIPE_NA12878&ref=-175692875&isref=1&istab=1&ispng=1&rank=3	GT:SP:CGL	1/2:2,12:1,2
chr15	80259139	td175693486	AGAAGGCAGGAAGGCAGGAAAGCAGGAAGGCAGGAAGGCAGGAAGGAAGGAA	AGAAGGCAGGAAGGCAGGAAAGCAGGAAGGCAGGAAGGAAGGAA	.	PASS	RC=6.38;RPL=8;RAL=51;RCP=GAAGGCAG;ALGNURL=http://orca.bu.edu/vntrview/index.php?db=VNTRPIPE_NA12878&ref=-175693486&isref=1&istab=1&ispng=1&rank=3	GT:SP:CGL	0/1:12,7:0,-1
chr15	82296767	td175694253	TTATATATATATGTGTGTGTATATATATATGTGTGTGTATATATATATATGTGTGTGTATATATATATATATATATATATATATATATATATATATATATATATA	TTATATATATATGTGTGTGTATATATATATATGTGTGTGTATATATATATATGTGTGTGTATATATATATATATATATATATATATATA	.	PASS	RC=5.20;RPL=20;RAL=104;RCP=TATATATATATGTGTGTATA;ALGNURL=http://orca.bu.edu/vntrview/index.php?db=VNTRPIPE_NA12878&ref=-175694253&isref=1&istab=1&ispng=1&rank=3	GT:SP:CGL	1/1:8:-1
chr15	85847941	td175695710	TTATATATAATAATATATTATATATTATTATATTATATATATAATAATATATTATATATTATTATATTATATATATAATAATATATTATATATTATTATATTATATATATAATAATATATTATATATTATTATATTATATATATAATAATATATTATGTATTATTATATTATATATATAAT	TTATATATAATAATATATTATATATTATTATATTATATATATAATAATATATTATATATTATTATATTATATATATAAT	.	PASS	RC=5.29;RPL=34;RAL=180;RCP=TATATATAATAATATATTATATATTATTATATTA;ALGNURL=http://orca.bu.edu/vntrview/index.php?db=VNTRPIPE_NA12878&ref=-175695710&isref=1&istab=1&ispng=1&rank=3	GT:SP:CGL	1/1:9:-3
chr15	87210429	td175696172	ATATCTATGTATGTATCTATGTATGTATGTATGTATGTATGTATGTATGTATGTATGTATCTATCTATCTATCTGTCTAT	ATATCTATGTATGTATGTATGTATGTATGTATGTATGTATGTATGTATCTATCTATCTAT	.	PASS	RC=6.58;RPL=12;RAL=79;RCP=TATCTATGTATG;ALGNURL=http://orca.bu.edu/vntrview/index.php?db=VNTRPIPE_NA12878&ref=-175696172&isref=1&istab=1&ispng=1&rank=3	GT:SP:CGL	1/1:3:-1
chr15	89097673	td175696820	TGAGAGGGAGACCATGGGGAGACGGAGAGGGAGACGGAGAGGGAGACGGAGAGGGAGACGGAGAGGGAGACGGAGAGGGAGAGGGAGAGGGAGAGGGAGAGGGAGAGGGAGAGGGAGAGGGAGAG	TGAGAGGGAGACCATGGGGAGACGGAGAGGGAGACGGAGAGGGAGACGGAGAGGGAGAGGGAGAGGGAGAGGGAGAG	.	SC	RC=10.42;RPL=12;RAL=124;RCP=GAGAGGGAGACG;ALGNURL=http://orca.bu.edu/vntrview/index.php?db=VNTRPIPE_NA12878&ref=-175696820&isref=1&istab=1&ispng=1&rank=3	GT:SP:CGL	1/1:7:-4
chr15	91362438	td175697960	TGGTTCCACGGCCCCACAGAGGGTTCGGTGACGCCTGGGAAGGTGCCGGGTTCCACGGCCCCACAGAGGGTTCGGTGACGCCTGGGAAGGTGCCGGGATCCACGGCCCCACAGAGGGTTCGGTGACGCCTGGGAAGGTGCCGGGTTCCACGGCCCCACAGAGGGTTCGGTGACGCCTGGGAAGGTGCCGGGATCCACGGCCCCACAGAGGGTTCGGTGACGCCTGGGAAGGTGCC	TTCCACGGCCCCACAGAGGGTTCGGTGACGCCTGGGAAGGTGCCGGGATCCACGGCCCCACAGAGGGTTCGGTGACGCCTGGGAAGGTGCCAGGAT	.	PASS	RC=4.98;RPL=47;RAL=234;RCP=GGTTCCACGGCCCCACAGAGGGTTCGGTGACGCCTGGGAAGGTGCCG;ALGNURL=http://orca.bu.edu/vntrview/index.php?db=VNTRPIPE_NA12878&ref=-175697960&isref=1&istab=1&ispng=1&rank=3	GT:SP:CGL	1/1:7:-3
chr15	91605009	td175698090	TTAATAATAAAAACAACTTTATATTTATACAATGATAAAAATATAAACAACTTTATATTTACATAATGATAAAAATATGAACAACTTTATATTTATATAATGATAAAAATATAAACAACTATATTTATATAATGATAAAAATATAAACAACTTTATATTTATAATAAAAATATAAACAACCTCATATTCATA	TTAATAATAAAAACAACTTTATATTTATACAATGATAAAAATATAAACAACTTTATATTTACATAATGATAAAAATATGAACAACTTTATATTTATATAATGATAAAAATATAAACAACTTTATATTTATAATAAAAATATAAACAACCTCATATTCATA	.	PASS	RC=5.82;RPL=34;RAL=191;RCP=TAAAAATATAAACAACTTTATATTTATATAATGA;ALGNURL=http://orca.bu.edu/vntrview/index.php?db=VNTRPIPE_NA12878&ref=-175698090&isref=1&istab=1&ispng=1&rank=3	GT:SP:CGL	1/1:4:-1
chr15	91680803	td175698117	TATATATATATATTTCTCATATATATATATATTTCATATATATATTTCATATATACATATATTTCATATATACATATATATTTCATATATACATATATTTCATATATATATA	TATATATATATATTTCTCATATATATATATATTTCATATATATATTTCATATATACATATATATTTCATATATACATATATTTCATATATACATATATATTTCATATATACATATATTTCATATATATATA	.	PASS	RC=6.68;RPL=17;RAL=111;RCP=ATATATATATATATTTC;ALGNURL=http://orca.bu.edu/vntrview/index.php?db=VNTRPIPE_NA12878&ref=-175698117&isref=1&istab=1&ispng=1&rank=3	GT:SP:CGL	1/1:9:1
chr15	92791593	td175698468	TCACGCACACACACACACGCACACACACACAC	TCACGCACACACACACACGCACACACACACACGCACACACACACAC	.	PASS	RC=2.21;RPL=14;RAL=31;RCP=CACGCACACACACA;ALGNURL=http://orca.bu.edu/vntrview/index.php?db=VNTRPIPE_NA12878&ref=-175698468&isref=1&istab=1&ispng=1&rank=3	GT:SP:CGL	0/1:15,10:0,1
chr15	93212449	td175698600	CACCTCCCAGCACCCCAAACTCTAAATTCACTAAACTCCTAGCTTCATCTACCCTTACCTCCCAGCACCCCAAACTCTAAATTCACTAAACTCCTAGCTTCATCTACCCTTACCTCCCAGCACCCCAAACTCTAAATTCACTAAACTCCTAGCTTCATCTAACCCTTACCTCCCAGCACCCCAAACTCTTAACTTTACTAAACTCCT	CACCTCCCAGCACCCCAAACTCTAAATTCACTAAACTCCTAGCTTCATCTACCCTTACCTCCCAGCACCCCCAACTCTAAATTCACTAAACTCCTAGCTTCATCTAACCCTTACCTCCCAGCACCCCAAACTCTTAACCTTACTAAACTCCT	.	PASS	RC=3.70;RPL=55;RAL=206;RCP=ACCTCCCAGCACCCCAAACTCTAAATTCACTAAACTCCTAGCTTCATCTACCCTT;ALGNURL=http://orca.bu.edu/vntrview/index.php?db=VNTRPIPE_NA12878&ref=-175698600&isref=1&istab=1&ispng=1&rank=3	GT:SP:CGL	1/1:3:-1
chr15	93876773	td175698879	TGGTGCATGTCTATTACAACCTGGTGGGGGAACAGGTAGGTGCATGACTATTACAGCCTGGTGGGGGAACAGGTAGGTGCATGACTATTACAGCCTGGTGGGGGAACAGGTAGGTG	TGGTGCATGTCTATTACAACCTGGTGGGGGGAACAGGTAGGTGCATGACTATTACAGCCTGGTGGGGGAACAGGTAGGTG	.	PASS	RC=3.11;RPL=37;RAL=115;RCP=GGTGCATGACTATTACAGCCTGGTGGGGGAACAGGTA;ALGNURL=http://orca.bu.edu/vntrview/index.php?db=VNTRPIPE_NA12878&ref=-175698879&isref=1&istab=1&ispng=1&rank=3	GT:SP:CGL	1/1:5:-1
chr15	94546063	td175699155	TATATGATTATATAAATTTATATAATTTCATATGATTATATGAATTATATAATTTCATATGATTATATGAATTATATAATTTCATATGATTATATGAATTATATAATTTCATATAATTATATGAA	TATATGATTATATAAATTTATATAATTTCATATGATTATATGAATTATATAATTTCATATGATTATATGAATTATATAATTTCATATAATTATATGAA	.	PASS	RC=4.54;RPL=27;RAL=124;RCP=ATATGATTATATGAATTATATAATTTC;ALGNURL=http://orca.bu.edu/vntrview/index.php?db=VNTRPIPE_NA12878&ref=-175699155&isref=1&istab=1&ispng=1&rank=3	GT:SP:CGL	1/1:9:-1
chr15	94846291	td175699291	ATATATATATATAGTTTATATATATATAGTTTATATAGTTTATATATATATATAGTTTATATATATAGTTTATATATATATA	ATATATATATATAGTTTATATATATATAGTTTATATATATAGTTTATATATATATAGTTTATATAGTTTATATATATATATAGTTTATATATATAGTTTATATATATATA	.	PASS	RC=5.80;RPL=15;RAL=81;RCP=TATATATATATAGTT;ALGNURL=http://orca.bu.edu/vntrview/index.php?db=VNTRPIPE_NA12878&ref=-175699291&isref=1&istab=1&ispng=1&rank=3	GT:SP:CGL	1/1:3:2
chr15	96096029	td175699770	TATATACACACATGTATATGTACACATATACACACATGTATATGTACACATATACACACATGTATATGTACATATATACA	TATATACACACATGTATATGTACACATATACACACATGTATATGTACACATATACACACATGTATATGTACACATATACACACATGTATATGTACATATATACA	.	PASS	RC=3.29;RPL=24;RAL=79;RCP=ATATACACACATGTATATGTACAC;ALGNURL=http://orca.bu.edu/vntrview/index.php?db=VNTRPIPE_NA12878&ref=-175699770&isref=1&istab=1&ispng=1&rank=3	GT:SP:CGL	0/1:3,3:0,1
chr15	98209753	td175700586	CCACCATCTGAATGCACCATCTGAATGCACC	CCACCATCTGAATGCACCCATCTGAATGCACCATCTGAATGCACC	.	PASS	RC=2.31;RPL=13;RAL=30;RCP=CACCATCTGAATG;ALGNURL=http://orca.bu.edu/vntrview/index.php?db=VNTRPIPE_NA12878&ref=-175700586&isref=1&istab=1&ispng=1&rank=3	GT:SP:CGL	0/1:10,12:0,1
chr15	98370930	td175700641	TTAAAATATTTAATAAAATATTAATAAAATATTAATAAAATA	TTAAAATATTTAATAAAATATTAATAAAATATTTAATAAAATATTAATAAAATA	.	PASS	RC=3.58;RPL=11;RAL=41;RCP=TAAAATATTAA;ALGNURL=http://orca.bu.edu/vntrview/index.php?db=VNTRPIPE_NA12878&ref=-175700641&isref=1&istab=1&ispng=1&rank=3	GT:SP:CGL	1/1:9:1
chr15	100273755	td175701343	AGGGCCCGGGGCGGGGCTCGGGGCGGGGCTCGGGGCGGGGCTCG	AGGGCCCGGGGCGGGGCTCGGGGCGGGGCTCGGGGCGGGGCTCGGGGCGGGGCTCG	.	PASS	RC=3.58;RPL=12;RAL=43;RCP=GGGCTCGGGGCG;ALGNURL=http://orca.bu.edu/vntrview/index.php?db=VNTRPIPE_NA12878&ref=-175701343&isref=1&istab=1&ispng=1&rank=3	GT:SP:CGL	0/1:6,4:0,1
chr15	100759058	td175701477	AAACACGCACACGTCCACCTGAACACGCAAACGTCCACCTGAACACGCACACGTCCACCTGAACATGCACACGTCCA	AAACACGCACACGTCCACCTGAACACGCAAACGTCCACCTGAACATGCACACGTCCA	.	PASS	RC=3.80;RPL=20;RAL=76;RCP=AACACGCACACGTCCACCTG;ALGNURL=http://orca.bu.edu/vntrview/index.php?db=VNTRPIPE_NA12878&ref=-175701477&isref=1&istab=1&ispng=1&rank=3	GT:SP:CGL	0/1:11,8:0,-1
chr15	101084547	td175701601	ACTCTGGGCCTTGACCTGCGCGGGGACACGGGCCCTCTCTCGGCCTTGACCTCCGCGGGGACACGGGCCCTCTCTCGGCCTTGACCTGCGCGGGGTCACGGGCCCTCTCTCGGCCTAGGTCTGCGCGGGGACACGGGCCCTCTCTCGGCCTCGACCTG	ACTCTGGGCCTTGACCTGCGCGGGGACACGGGCCCTCTCTCGGCCTTGACCTCCGCGGGGACACGGGCCCTCTCTCGGCCTTGACCTGCGCGGGGTCACGGGCCCTCTCTCGGCCTCGACCTG	.	PASS	RC=4.49;RPL=35;RAL=157;RCP=CTCTCGGCCTTGACCTGCGCGGGGACACGGGCCCT;ALGNURL=http://orca.bu.edu/vntrview/index.php?db=VNTRPIPE_NA12878&ref=-175701601&isref=1&istab=1&ispng=1&rank=3	GT:SP:CGL	1/1:5:-1
chr15	101200402	td175701643	CGCCATCCCTGGGGTGTGGAATTACGGTGCCATCCCTGGGGTGTAGAATTACGGTGCCATCCCTGGGGTGTGGAATTACGGTGCCATCCCTGGGGTGTGGAATTACGGTGCCATCCCTGGGGTGTGGAATTACGGT	CGCCATCCCTGGGGTGTGGAATTACGGTGCCATCCCTGGGGTGTGGAATTACGGTGCCATCCCTGGGGTGTGGAATTACGGT	.	PASS	RC=5.00;RPL=27;RAL=135;RCP=GCCATCCCTGGGGTGTGGAATTACGGT;ALGNURL=http://orca.bu.edu/vntrview/index.php?db=VNTRPIPE_NA12878&ref=-175701643&isref=1&istab=1&ispng=1&rank=3	GT:SP:CGL	0/1:2,5:0,-2
chr15	101966940	td175701958	CAAAGCGGCTGCAGCCACCCTCACCAAGGCTCGGTGGCAGAACGGCAGAAAGTGGCTGCAGCCACCCTCACCAAGGCTCGGTGGCAGAACGGCAGAAAGCGGCTGCAGGCACCCTCACCAAGGCTCAGTGGCAGGATGGCAG	CAAAGCGGCTGCAGCCACCCTCACCAAGGCTCGGTGGCAGAACGGCAGAAAGCGGCTGCAGGCACCCTCACCAAGGCTCAGTGGCAGGATGGCAG	.	PASS	RC=3.00;RPL=47;RAL=141;RCP=AAAGCGGCTGCAGCCACCCTCACCAAGGCTCGGTGGCAGAACGGCAG;ALGNURL=http://orca.bu.edu/vntrview/index.php?db=VNTRPIPE_NA12878&ref=-175701958&isref=1&istab=1&ispng=1&rank=3	GT:SP:CGL	1/1:10:-1
chr16	60563	td175702201	TCGCAAAGGCGCGCGCCGCGCCGGCGCAGGCGCAGAGGGGCGCGCCGCGCCGGCGCAGGCGCAGAG	TCGCAAAGGCGCGCGCCGCGCCGGCGCAGGCGCAGAGGGGCGCGCCGCGCCGGCGCAGGCGCAGAGGGGCGCGCCGCGCCGGCGCAGGCGCAGAGGGGCGCGCCGCGCCGGCGCAGGCGCAGAG	.	SC	RC=2.24;RPL=29;RAL=65;RCP=CGCAGAGGCGCGCGCCGCGCCGGCGCAGG;ALGNURL=http://orca.bu.edu/vntrview/index.php?db=VNTRPIPE_NA12878&ref=-175702201&isref=1&istab=1&ispng=1&rank=3	GT:SP:CGL	1/1:4:2
chr16	311953	td175702343	CCCCCAGGCTCACGTCCCTCTCTTCCTGGGCCTTGTGTCATTGCAGCCCCAGGCTCAGGTCCTTCTCTTCCTGGGCCTTGTGTCCTTGCAGCCCCAGGCTCAGGTCCCTCTCTTCCTGTGTCATCCTGTGTCATTGCAG	CCCCCAGGCTCACGTCCCTCTCTTCCTGGGCCTTGTGTCCTTGCAGCCCCAGGCTCAGGTCCCTCTCTTCCTGTGTCATCCTGTGTCATTGCAG	.	PASS	RC=3.00;RPL=45;RAL=138;RCP=CCCCAGGCTCAGGTCCCTCTCTTCCTGGGCCTTGTGTCATTGCAG;ALGNURL=http://orca.bu.edu/vntrview/index.php?db=VNTRPIPE_NA12878&ref=-175702343&isref=1&istab=1&ispng=1&rank=3	GT:SP:CGL	0/1:4,7:0,-1
chr16	637362	td175702615	TGTCCATCCCTCCCTTCACTGGGCCTGCTGCCCCAGAGTCCGTCCCTCCCTTCACTGGGCCTGCTGCCCCAGAGTCCGTCCCTCCCTTCACTGGGCCTGCTGCCCTAGA	TGTCCATCCCTCCCTTCACTGGGCCTGCTGCCCCAGAGTCCGTCCCTCCCTTCACTGGGCCTGCTGCCCCAGAGTCCGTCCCTCCCTTCACTGGGCCTGCTGCCCCAGAGTCCGTCCCTCCCTTCACTGGGCCTGCTGCCCTAGA	.	PASS	RC=3.00;RPL=36;RAL=108;RCP=GTCCGTCCCTCCCTTCACTGGGCCTGCTGCCCCAGA;ALGNURL=http://orca.bu.edu/vntrview/index.php?db=VNTRPIPE_NA12878&ref=-175702615&isref=1&istab=1&ispng=1&rank=3	GT:SP:CGL	1/1:4:1
chr16	715214	td175702685	ACCTCAGTCTGCAGCCTGCTAGGGACGCACGGCCACACTCCTGTCTTTCAGCCTCAGTCTGCAGCCTGCTAGGGACGCACGGCCACACTCCTGTCTTTCAGCCTCAGTCTGCAGCCTGCTAGGGACGCACGGCCACACTCCTGTCTTTCAGCCTCAGTCTGTAGCCTGCTAGGGATGCACGGCCACGCTCCTGTCTTT	ACCTCAGTCTGCAGCCTGCTAGGGACGCACGGCCACACTCCTGTCTTTCAGCCTCAGTCTGCAGCCTGCTAGGGACGCACGGCCACACTCCTGTCTTTCAGCCTCAGTCTGTAGCCTGCTAGGGATGCACGGCCACGCTCCTGTCTTT	.	PASS	RC=3.94;RPL=50;RAL=197;RCP=CCTCAGTCTGCAGCCTGCTAGGGACGCACGGCCACACTCCTGTCTTTCAG;ALGNURL=http://orca.bu.edu/vntrview/index.php?db=VNTRPIPE_NA12878&ref=-175702685&isref=1&istab=1&ispng=1&rank=3	GT:SP:CGL	1/1:2:-1
chr16	801802	td175702733	GGCGTCCCTGGCACGGAGCGGTGTCCCTGGCACGGAGCAGCGTCCCTGGCATGGAGCAGCGT	GGCGTCCCTGGCACGGAGCGGTGTCCCTGGCACGGAGCAGCGTCCCTGGCACGGAGCAGCGTCCCTGGCATGGAGCAGCGT	.	PASS	RC=3.21;RPL=19;RAL=61;RCP=GCGTCCCTGGCACGGAGCA;ALGNURL=http://orca.bu.edu/vntrview/index.php?db=VNTRPIPE_NA12878&ref=-175702733&isref=1&istab=1&ispng=1&rank=3	GT:SP:CGL	0/1:4,11:0,1
chr16	1104280	td175703016	TCCTCCTGGTCCTGCCCACCCTCCTGGTGCTGCCCACCCTCCTGGCCTGCACACCCTCCTGGCCTGCACACCCTCCTGGCCTGCACACCCTCCTGGCCT	TCCTCCTGGTCCTGCCCACCCTCCTGGTGCTGCCCACCCTCCTGGCCTGCACACCCTCCTGGCCTGCACACCCTCCTGGCCTGCACACCCTCCTGGCCTGCACACCCTCCTGGCCT	.	PASS	RC=5.67;RPL=17;RAL=98;RCP=CCTCCTGGCCTGCACAC;ALGNURL=http://orca.bu.edu/vntrview/index.php?db=VNTRPIPE_NA12878&ref=-175703016&isref=1&istab=1&ispng=1&rank=3	GT:SP:CGL	0/1:7,4:0,1
chr16	1138766	td175703039	CACCCCTGCCCGCCTGACCCCTGCTGCAGCCCGACCCCTGCCCGCCTGACCCCTGC	CACCCCTGCCCGCCTGACCCCTGCTGCAGCCCGACCCCTGCCCGCCTGACCCCTGCTGCAGGCTGACCCCTGCCCGCCTGACCCCTGC	.	PASS	RC=3.47;RPL=15;RAL=55;RCP=ACCCCTGCCCGCCTG;ALGNURL=http://orca.bu.edu/vntrview/index.php?db=VNTRPIPE_NA12878&ref=-175703039&isref=1&istab=1&ispng=1&rank=3	GT:SP:CGL	1/1:2:2
chr16	1406851	td175703257	AGCGGGAGTGTGAGAGCGGGAATCTGCGGGCGGGGGTCTGCGGGCGGGAGTGTGCGGGCGAGAGTGTGCGGGCGGGGGTCTGCGGGCGGGAGTGTGCGGGTGGCGGTCTGCGGGCAGGAGTCTG	AGCGGGAGTGTGAGAGCGGGAATCTGCGGGCGGGGGTCTGCGGGCGGGAGTGTGCGGGTGGCGGTCTGCGGGCAGGAGTCTG	.	PASS	RC=2.93;RPL=42;RAL=123;RCP=GCGGGAGTGTGCGGGCGGGAGTCTGCGGGCGGGGGTCTGCGG;ALGNURL=http://orca.bu.edu/vntrview/index.php?db=VNTRPIPE_NA12878&ref=-175703257&isref=1&istab=1&ispng=1&rank=3	GT:SP:CGL	1/1:8:-1
chr16	1422792	td175703268	TGGCCAACACCGCACAGAGACCTCAGCAGCGTGGGGCACACCGCACAGGGACTGCCGGCCTACACTGCACAGAGACCTCAGCAGCGTGGAGCACACCACACAGGGACTGCCGGCCAACACCGCACAGAGACCTCAGCAGCGTGGGGCACACCACACAGGGACTGCCGGCCAACACCGCACAGAGACCTCAGCAGCGTGGGGCACACCACACAGGGACTGCCGGCCAACACCGCAGAGACCTCAGCAGCGTGGAGCACACCACACAGGGACTGCCGGCCTACACCGCACAGAGACCTCAGCAGCATGGAACACACCACACAGGGACTGCCGGCCAACACCGCACAGAGACCTCAGCAGCATGGAACACACCGCACAGGGACTGCCGGCCAACACCGCACAGAGACCTCAGCAGCATGGAACACACCGCACAGGGACTGCCGGCCAACACCGCACAGAGACCTCAGCAGCGTGGAGCACACCGCACAGGGACTGCCGGCCAACACCGCACAGAGACCTCAGCAGCGTGGAGCACACCACACAGGGACTGCCGGCCAACACCGCACAGAGACCTCAGCAGCGTGGGGCACACCACACAGGGACTGCCGGCCAACACCGCACAGAGACCTCAGCAGCGTGGGGCACACCACACAGGGACTGCCGGCCAACACCGCACAGAGACCTCAGCAGCGTGGGGCACACCGCACAGGGACTGCCGGCCAACACCGCACAGAGACCTCAGCAGCGTGGAGCACACCGCACAGGGACTGCCGGCCAACACCGCACAGAGACCTCAGCAGCGTGGAGCACACCGCACAGGGACTGCCGGCCAACACCGCACAGAGACCTCAGCAGCGTGGAGCACACCGCACAGGGACTGCCGGCCAACACCGCACAGAGACCTCAGCAGCGTGGAGCACACCGCACAGGGACTGCCGGCCAACACCGCACAGAGACCTCAGCAGCGTGGGGCACACCGCACAGGGACTGCCGGCCTACACCGCACAGAGACCTCAGCAGCGTGGAGCACACCACACAGGGACTGCCGGCCAACACCGCACAGAGACCTCAGCAGCATGGAACACACCGCACAGGGACTGCCGGCCAACACCGCACAGAGACCTCAGCAGCGTGGAGCACACCGCACAGGGACTGCCGGCCAACACCGCACAGAGACCTCAGCAGCGTGGAGCACACCGCACAGGGACTGCCGGCCAACACCGCACAGAGACCTCAGCAGCGTGGAGCACACCGCACAGGGACTGCCGGCCAACACCGCACAGAGACCTCAGCAGCGTGGAGCACACCACACAGGGACTGCCGGCCAACACCGCACAGAGACCTCAGCAGCGTGGGGCACACCACACAGGGACTGCCGGCCAACACCGCACAGAGACCTCAGCAGCGTGGGGCACACCACACAGGGACTG	TTGTCGCCAACACCGCACAGAGACCTCAGCAGCGTGGGGCACAGCGCACAGGGACTGCCGGCCTACACCGCACAGAGACCTCAGCAGCGTTCGGCACACCACACAGGGACTGCCGGCCAACACCGCACAGAGACCTCAGCAGCGTGCGGCACACCACACAGGGAC	.	PASS	RC=25.96;RPL=55;RAL=1426;RCP=GGCCAACACCGCACAGAGACCTCAGCAGCGTGGAGCACACCGCACAGGGACTGCC;ALGNURL=http://orca.bu.edu/vntrview/index.php?db=VNTRPIPE_NA12878&ref=-175703268&isref=1&istab=1&ispng=1&rank=3	GT:SP:CGL	1/1:4:-23
chr16	1870037	td175703564	TGGGCTGCCTGCTGAGCTGAGGGGGCTGCCTGCTGAGCTGAGGGGGCTGCCTGCTGAGCTGAGGGGCTGCCTGCTG	TGGGCTGCCTGCTGAGCTGAGGGGGCTGCCTGCTGAGCTGAGGGGCTGCCTGCTG	.	PASS	RC=3.62;RPL=21;RAL=75;RCP=GGGCTGCCTGCTGAGCTGAGG;ALGNURL=http://orca.bu.edu/vntrview/index.php?db=VNTRPIPE_NA12878&ref=-175703564&isref=1&istab=1&ispng=1&rank=3	GT:SP:CGL	0/1:4,3:0,-1
chr16	2349001	td175703819	TATTCACAGACAGAGGCGGTGAGGAGGGCAGGGGTCCCTGGGGGTCCCCCTGCATTCATGGACAGAGGCGGTGAGGAGGGCAGGGGTCCCTGGGGGTCCCCCTGCATTCACGGACAGAGGCGGTGAGGAGGGCAGGGGTCCCTGGGGGTCCCCCTGCATTCACGGACAGAGGCGGTGAGGAGGGCAGGGGTCCCTGGGGGTCCCCCGGCATGTCCCGGACAGAGGCGGTGAGGAGGGCAG	TATTCACAGACAGAGGCGGTGAGGAGGGCAGGGGTCCCTGGGGGTACCCCTGCATTCATGGACAGAGGCGGTGAGGAGGGCAGGGGTCCCTGGGGGTCCCCCTGCATTCACGGACAGAGGCGGTGAGGAGGGCAGGGGTCCCTGGGGGTCCCCCGGCATGTCCCGGACAGAGGCGGTGAGGAGGGCAG	.	PASS	RC=4.58;RPL=52;RAL=239;RCP=ATTCACGGACAGAGGCGGTGAGGAGGGCAGGGGTCCCTGGGGGTCCCCCTGC;ALGNURL=http://orca.bu.edu/vntrview/index.php?db=VNTRPIPE_NA12878&ref=-175703819&isref=1&istab=1&ispng=1&rank=3	GT:SP:CGL	1/1:2:-1
chr16	2845121	td175704063	CCATATATATATATATATATATATACATATATACATATATACATATATACATATATACATATATACATATATACATATATACATATATACACATATATATACATATATATACACATATATATACATATATATACATATATACATATATATATACGTATATATATATAT	CCATATATATATATATATATATATACATATATACATATATACATATATACATATATACATATATACATATATACACATATATATACATATATATACACATATATATACATATATATACATATATACATATATATATACGTATATATATATAT	.	PASS	RC=20.88;RPL=8;RAL=167;RCP=CATATATA;ALGNURL=http://orca.bu.edu/vntrview/index.php?db=VNTRPIPE_NA12878&ref=-175704063&isref=1&istab=1&ispng=1&rank=3	GT:SP:CGL	1/1:3:-2
chr16	3116911	td175704241	CGGCCCACGCAGGCCCTGCTCTTGTGAGGAGGGGTCACCTAGGCCCACGCAGGCCCTGCTCTTGTGAGGAGGGGTCACCTAGGCCCACGCAGGCCCTGCTCTTGTGAGGAGGGGTCACCTAGGCCCACGCAGGCCCTGCTCTTGTGAGGAGGGGTCACCTAGGCCCACGCAGGCCCTGCTCTTGTGAGGAGGGGTCACCTAGGCCCATGCTGGCCCTGCTCTTG	CGGCCCACGCAGCCCGTGCTCTTGTGAGGAGGGGTCTCCTAGGCACACGCAGGCCCTGCTCTTGTGAGGAGGGGTCACCTAGGCCCACGCAGGCCCTGCTCTTG	.	PASS	RC=5.58;RPL=40;RAL=223;RCP=GGCCCACGCAGGCCCTGCTCTTGTGAGGAGGGGTCACCTA;ALGNURL=http://orca.bu.edu/vntrview/index.php?db=VNTRPIPE_NA12878&ref=-175704241&isref=1&istab=1&ispng=1&rank=3	GT:SP:CGL	1/1:9:-3
chr16	4949463	td175705255	GGCCCAGCTATGGCTGGCCTGAGGACAAGCCCAGCTATGGGTGGCCTGAGGACAAGCCCAGCT	GGCCCAGCTATGGCTGGCCTGAGGACAAGCCCAGCTATGGGTGGCCTGAGGACAAGCCCAGCTATGGGTGGCCTGAGGACAAGCCCAGCT	.	PASS	RC=2.30;RPL=27;RAL=62;RCP=GCCCAGCTATGGCTGGCCTGAGGACAA;ALGNURL=http://orca.bu.edu/vntrview/index.php?db=VNTRPIPE_NA12878&ref=-175705255&isref=1&istab=1&ispng=1&rank=3	GT:SP:CGL	1/1:15:1
chr16	5538851	td175705576	GTGATGATAATGGAGGATTATGGAGATGATGATGATGGAATATGATGGTGAT	GTGATGATAATGGAGGATTATAGTGATGATGGTGATGATGATGATTATGGGAGATGATGGTGATGGAAGATTAACAGTGATGATGATGATGGAAGATGATGGTGCTGGTGGGGTGTGATGGTGATGATAATGGAGGATTATGGAGATGATGATGATGGAATATGATGGTGAT	.	PASS	RC=2.04;RPL=25;RAL=51;RCP=TGATGATAATGGAAGATGATGGAGA;ALGNURL=http://orca.bu.edu/vntrview/index.php?db=VNTRPIPE_NA12878&ref=-175705576&isref=1&istab=1&ispng=1&rank=3	GT:SP:CGL	0/1:16,2:0,5
chr16	8616436	td175707224	TAGAAGAGAACAGATCAGAATGGATCAGAACACAACAGAATGGATCAGAATAGAACAGATCAGAATGGATCAGAACACAACAGAATGGATCAGAATAGAACAGATCAGAATGGATCAGGATAGAACAGAACAGAACAGAATGGAACAG	TAGAAGAGAACAGATCAGAATGGATCAGAACACAACAGAATGGATCAGAATAGAACAGATCAGAATGGATCAGGATAGAACAGAACAGAACAGAATGGAACAG	.	PASS	RC=3.27;RPL=45;RAL=147;RCP=AGAATAGAACAGATCAGAATGGATCAGAACACAACAGAATGGATC;ALGNURL=http://orca.bu.edu/vntrview/index.php?db=VNTRPIPE_NA12878&ref=-175707224&isref=1&istab=1&ispng=1&rank=3	GT:SP:CGL	1/1:4:-1
chr16	8995145	td175707376	TAAAAAACAAAAAAACAAACAAACAAAAAAACGAAAAAAAAAAAA	TAAAAAACAAAAAAACAAACAAACAAAAAAACGAAAAAA	.	PASS	RC=5.62;RPL=8;RAL=44;RCP=AAAAAACA;ALGNURL=http://orca.bu.edu/vntrview/index.php?db=VNTRPIPE_NA12878&ref=-175707376&isref=1&istab=1&ispng=1&rank=3	GT:SP:CGL	0/1:5,10:0,-1
chr16	9618190	td175707735	CTTCCTTCCTTCCTTTTCCTTCCTTCCTTCCATTCCTTCCT	CTTCCTTCCTTCCTTTTCCTTCCTTCCTTTCTTTTCCTTCCTTCCTTCCATTCCTTCCT	.	PASS	RC=2.93;RPL=14;RAL=40;RCP=TTCCTTCCTTCCTT;ALGNURL=http://orca.bu.edu/vntrview/index.php?db=VNTRPIPE_NA12878&ref=-175707735&isref=1&istab=1&ispng=1&rank=3	GT:SP:CGL	0/1:4,2:0,1
chr16	13292059	td175709654	ATGTGTGTATATGCATACATATATACTTGTGTGTATATGCATACATATATACTTGTGTGTATATGCATACATATATACTTGTGTGTATATGCATACATATATACTTGTGTGTATATGCATACATATATACTTGTGTGTATATGCATACATATATACTTGTATGTGTATGTACATAT	ATGTGTGTATATGCATACATATATACTTGTGTGTATATGCATACATATATACTTGTGTGTATATGCATACATATATACTTGTATGTGTATGTACATAT,ATGTGTGTATATGCATACATATATACTTGTGTGTATATGCATACATATATACTTGTGTGTATATGCATACATATATACTTGTGTGTATATGCATACATATATACTTGTGAGTATATGCATACATATATACTTGTATGTGTATGTACATAT	.	PASS	RC=6.81;RPL=26;RAL=175;RCP=TGTGTGTATATGCATACATATATACT;ALGNURL=http://orca.bu.edu/vntrview/index.php?db=VNTRPIPE_NA12878&ref=-175709654&isref=1&istab=1&ispng=1&rank=3	GT:SP:CGL	1/2:4,2:-3,-1
chr16	15015507	td175710478	CACCTCTGACCTCCGACCTCCGACCTCCAACCTCCGACCTC	CACCTCTGACCTCCGACCTCCAACCTCCGACCTC	.	SC	RC=5.71;RPL=7;RAL=40;RCP=ACCTCCG;ALGNURL=http://orca.bu.edu/vntrview/index.php?db=VNTRPIPE_NA12878&ref=-175710478&isref=1&istab=1&ispng=1&rank=3	GT:SP:CGL	0/1:8,4:0,-1
chr16	15418183	td175710735	TATATAACAAATTATATATTATATAACGTGTTATATAATATAACATATTATATATTATATAACGTGTTATATAA	TATATAACAAATTATATATTATATAACGTGTTATATAATATAACATATTATATATTATATAACGTGTTATATAATATAACATATTATATATTATATAACGTGTTATATAA	.	PASS	RC=2.03;RPL=36;RAL=73;RCP=ATATAACAAATTATATATTATATAACGTGTTATATA;ALGNURL=http://orca.bu.edu/vntrview/index.php?db=VNTRPIPE_NA12878&ref=-175710735&isref=1&istab=1&ispng=1&rank=3	GT:SP:CGL	0/1:10,6:0,1
chr16	16542044	td175711441	GTGTGTGTGTGTATACACACATATACATGTGTGTATATATACACACATATACATGTGTGTATATATACACACATGTATATGT	GTGTGTGTGTGTATACACACATATACATGTGTGTATATATACACACATGTATATGT	.	PASS	RC=3.12;RPL=26;RAL=81;RCP=TGTGTGTATATATACACACATATACA;ALGNURL=http://orca.bu.edu/vntrview/index.php?db=VNTRPIPE_NA12878&ref=-175711441&isref=1&istab=1&ispng=1&rank=3	GT:SP:CGL	1/1:2:-1
chr16	16834164	td175711643	CTATATATAGTGTGTATATGTGTATATATATACTACATATAGTGTGTATATGTATATGTGTATATATACACATATATATACTATATATAGTGTGTATATGTATATGTGTATATA	CTATATATAGTGTGTATATATATACACTATAGTGTGTATATGTATATATACTATATATAGTGTGTATATGTGTATATATATACTACATATAGTGTGTATATGTATATGTGTATATATACACATATATATACTATATATAGTGTGTATATGTATATGTGTATATATA	.	PASS	RC=2.43;RPL=46;RAL=113;RCP=TATGTATATGTGTATATACACATATATATACTACATATAGTGTGTA;ALGNURL=http://orca.bu.edu/vntrview/index.php?db=VNTRPIPE_NA12878&ref=-175711643&isref=1&istab=1&ispng=1&rank=3	GT:SP:CGL	0/1:3,2:0,1
chr16	18357446	td175712379	CACATATATGTGTGTGTACATATACATGTGTGTATATATACA	CACATATATGTGTGTGTACATATACATGTGTGTATATATACACACACATATATGTGTGTGTACATATACACGTGTGTATATATACA	.	PASS	RC=2.56;RPL=16;RAL=41;RCP=ACATATACATGTGTGT;ALGNURL=http://orca.bu.edu/vntrview/index.php?db=VNTRPIPE_NA12878&ref=-175712379&isref=1&istab=1&ispng=1&rank=3	GT:SP:CGL	1/1:7:3
chr16	18373525	td175712403	TTTATATGTTATATAACATATATAACAAATTATATATTATATAACATGTTATATAACAAATTATATATTATATAATATGTTATATAA	TTTATATGTTATATAACATATATAACAAATTATATATTATATAACATGTTATATAACAAATTATATATTATATAACATGTTATATAACAAATTATATATTATATAACATGTTATCTAA	.	PASS	RC=2.87;RPL=31;RAL=86;RCP=TTATATATTATATAACATGTTATATAACAAA;ALGNURL=http://orca.bu.edu/vntrview/index.php?db=VNTRPIPE_NA12878&ref=-175712403&isref=1&istab=1&ispng=1&rank=3	GT:SP:CGL	0/1:14,4:0,1
chr16	18771661	td175712656	GGGGGAGGGAAGAGGAGGGAAGAGGAGGGAAGGGGAGGGAAGGGGAGGGAAGGGGAGGGAAGGGGAGGGA	GGGGGAGGGAAGAGGAGGGAAGGGGAGGGAAGGGGAGGGAAGGGGAGGGAAGGGGAGGGAAGGGGAGGGAAGGGGAGGGA,GGGGGAGGGAAGAGGAGGGAAGAGGAGGGAAGGGGAGGGAAGGGGAGGGAAGGGGAGGGAAGGGGAGGGAAGGGGAGGGAAGGGGAGGGA	.	PASS	RC=6.90;RPL=10;RAL=69;RCP=GGGGAGGGAA;ALGNURL=http://orca.bu.edu/vntrview/index.php?db=VNTRPIPE_NA12878&ref=-175712656&isref=1&istab=1&ispng=1&rank=3	GT:SP:CGL	1/2:4,3:1,2
chr16	19500298	td175713070	GCTCTCAGTTCCTTGCTCCACAACACCCTTGCTCCTCTTGGCATATCCACTCTCTTCTCTCTCTTCCTTGCTCCACAACGCCCTTGCTCCTCTTGGCATATCCACTCTCTTCTCTCTCTTCCT	GCTCTCAGTTCCTTGCTCCACAACACCCTTGCTCCTCTTGGCATATCCACTCTCTTCTCTCTCTTCCTTGCTCCACAACGCCCTTGCTCCTCTTGGCATATCCACTCTCTTCTCTCTCTTCCTTGCTCCACAACGCCCTTGCTCCTCTTTGCATATCCACTCTCTTCTCTCTCTTCCT	.	PASS	RC=2.22;RPL=55;RAL=122;RCP=CTCTCTCTTCCTTGCTCCACAACACCCTTGCTCCTCTTGGCATATCCACTCTCTT;ALGNURL=http://orca.bu.edu/vntrview/index.php?db=VNTRPIPE_NA12878&ref=-175713070&isref=1&istab=1&ispng=1&rank=3	GT:SP:CGL	0/1:7,4:0,1
chr16	19684846	td175713139	CATTATTCCTTGAACAGATTTGAGTTATTTATTCCTTGAACAGATTTATTATTCCTTGAACAGATTTGCGTTATTATTCCTTGAACAGATTTGAGTTATTTTTCCTTG	CAACAGATTCATTATTCCTTGAACAGATTTGAGTTATTTATTCCTTGAACAGATTTGCGTTATTATTCCTTGAACAGATTTGAGTTATTTTT	.	PASS	RC=4.46;RPL=25;RAL=107;RCP=ATTATTCCTTGAACAGATTTGAGTT;ALGNURL=http://orca.bu.edu/vntrview/index.php?db=VNTRPIPE_NA12878&ref=-175713139&isref=1&istab=1&ispng=1&rank=3	GT:SP:CGL	0/1:6,5:0,-1
chr16	23746851	td175715217	ATATATATATATATATATATATATATATATATATATATATATATATATATATATATATAATTATTTATAA	ATATATATATATATATATATATATATATATATATATATATATATATATAATTATTTATAA	.	PASS	RC=7.00;RPL=10;RAL=69;RCP=TATATATATA;ALGNURL=http://orca.bu.edu/vntrview/index.php?db=VNTRPIPE_NA12878&ref=-175715217&isref=1&istab=1&ispng=1&rank=3	GT:SP:CGL	0/1:2,4:0,-1
chr16	24136347	td175715431	TGTTACCTATAATTAATCCCAATCCCAATCTTTTTTACCTATAATTAATCGTTACCTATAATTAATTGCAATCCCAATCTTGTTACCTATAATTAATCGTTACCTATAATTAATTGCAATCCCAATCTTGTTACCTATAATTAAT	TGTTACCTATAATTAATCCCAATCCCAATCTTTTTTACCTATAATTAATCGTTACCTATAATTAATTGCAATCCCAATCTTGTTACCTATAATTAAT	.	PASS	RC=2.98;RPL=48;RAL=144;RCP=GTTACCTATAATTAATTGCAATCCCAATCTTGTTACCTATAATTAATC;ALGNURL=http://orca.bu.edu/vntrview/index.php?db=VNTRPIPE_NA12878&ref=-175715431&isref=1&istab=1&ispng=1&rank=3	GT:SP:CGL	0/1:2,13:0,-1
chr16	25031493	td175715984	AAAGAAAGGAAGGAAGGACGGAAGGAAGGAAGGAAGGAAGGAAGGAAGGAAGGAAGGAAGAAAGAAAG	AAAGAAAGGAAGGAAGGACGGAAGGAAGGAAGGAAGGAAGGAAGGAAGGAAGGAAGGAAGTAAGGAAGAAAGAAAGAAAG,AAAGAAAGGAAGGAAGGACGGAAGGAAGGAAGGAAGGAAGGAAGGAAGGAAGGAAGGAAGGAAGGAAGGAAGAAAGAAAGAAAG	.	PASS	RC=8.38;RPL=8;RAL=67;RCP=AAGGAAGG;ALGNURL=http://orca.bu.edu/vntrview/index.php?db=VNTRPIPE_NA12878&ref=-175715984&isref=1&istab=1&ispng=1&rank=3	GT:SP:CGL	1/2:6,8:1,2
chr16	25914623	td175716426	GTATGTATATGTATATATTATATATATGTATATGTATATATTATATATATGTATATGTATATCTTATATATATATATAT	GTATATGTATATGTATATATTATATACATATGTATATGTATATATTATATATATGTATATGTATATATTATATATATGTATATGTATATCTTATATATATATATA	.	PASS	RC=3.39;RPL=23;RAL=78;RCP=TATGTATATGTATATATTATATA;ALGNURL=http://orca.bu.edu/vntrview/index.php?db=VNTRPIPE_NA12878&ref=-175716426&isref=1&istab=1&ispng=1&rank=3	GT:SP:CGL	1/1:9:1
chr16	26164745	td175716538	TTTATATATACATATACATAAAATTTATATATTATATATACATATACATAAAATTTATATATTATATATACATATACATAAAATTTATATATTATATATACATATACATAAAATTTATATATTATATATAGCAACATATACTATTATGATATAATATATAAATATATAATACATAAATTTATATATTACATAT	TTTATATATACATATACATAAAATTTATATATTATATATACATATACATAAAATTTATATATTATATATACATATACATAAAATTTATATATTATATATA,TTTATATATACATATACATAAAATTTATATATTATATATACATATACATAAAATTTATATATTATATATACATATACATAAAATTTATATATTATATATAGCAACATATACTATTATGATATAATATATAAATATATAATACATAAATTTATATATTACATAT	.	PASS	RC=6.25;RPL=30;RAL=192;RCP=TTATATATACATATACATAAAATTTATATA;ALGNURL=http://orca.bu.edu/vntrview/index.php?db=VNTRPIPE_NA12878&ref=-175716538&isref=1&istab=1&ispng=1&rank=3	GT:SP:CGL	1/2:2,3:-3,-1
chr16	32096452	td175720025	AGCAAAAAGCCGCGGCGTCGGGGGCAAAAAGCCTCAAAAAGCCACGGCGGAGGGGGTAAAAAGCCGCAAAAAGCCGCGACAGAGGGGGCAAAAAGC	AACGGTGCGGCGGCGGCAAAAACCCAGGGCGGCGGGGGAAAAAAGCCTCAAAAAGCCGCGGCGTCCGGTGTCAAAAGCCGCAAAAAGCCGCGGCGCAGGGGGTAAAAAGCCGCAAAAAGCCGCGGCAGAGGGGG	.	PASS	RC=2.97;RPL=32;RAL=95;RCP=GCAAAAAGCCGCGGCGGAGGGGGCAAAAAGCC;ALGNURL=http://orca.bu.edu/vntrview/index.php?db=VNTRPIPE_NA12878&ref=-175720025&isref=1&istab=1&ispng=1&rank=3	GT:SP:CGL	0/1:3,3:0,1
chr16	33429062	td175720897	GTACCAGTCTGTGAGTTTTCAGCTGTGTGCACTAGTATAAAAGATGTGCTTTACCAGTCTGTGAGTTTTCAGTTGTGTGCACTAGTATAAAAGATGTGCTTTACCAGTCTGTGAGTTTTCAGTTGTGTGCACTAGTATAAAAGATGTGCTT	GTACCAGTCTGTGAGTTTTCAGCCGTGTGCACTAGTATAAAAGATGTGCTTTTACCAGTCTGTGAGTTTTCAGTTGTGTGCACTAGTATAAAAGATGTGCTT	.	PASS	RC=3.00;RPL=50;RAL=150;RCP=TACCAGTCTGTGAGTTTTCAGTTGTGTGCACTAGTATAAAAGATGTGCTT;ALGNURL=http://orca.bu.edu/vntrview/index.php?db=VNTRPIPE_NA12878&ref=-175720897&isref=1&istab=1&ispng=1&rank=3	GT:SP:CGL	0/1:7,6:0,-1
chr16	33459537	td175720907	AGTTTAAATATATATATATATGTTTAAATATATATATAT	AGTTTAAATATATATATATATGTTGAAATATATATATATGTTTAAATATATATATAT	.	PASS	RC=1.90;RPL=20;RAL=38;RCP=GTTTAAATATATATATATAT;ALGNURL=http://orca.bu.edu/vntrview/index.php?db=VNTRPIPE_NA12878&ref=-175720907&isref=1&istab=1&ispng=1&rank=3	GT:SP:CGL	0/1:33,2:0,1
chr16	46387016	td175721841	TATTCGATTCCATTCAATGATAATTCCATTCAATTCAGTGAT	TCCATTTGATTCCATGCAATGATTCTATTCGATTCCATTCAATGATAATTCCATTCAATTCAGTGA	.	SC	RC=1.95;RPL=21;RAL=41;RCP=ATTCCATTCAATTCAATGATA;ALGNURL=http://orca.bu.edu/vntrview/index.php?db=VNTRPIPE_NA12878&ref=-175721841&isref=1&istab=1&ispng=1&rank=3	GT:SP:CGL	0/1:5005,7:0,1
chr16	46392478	td175721851	TTGATTTCATTTGATGATGATTCCATTCGATGATGATTACATTGGAT	TTGATTTCATTTGATGATGATTCCATTCGATGATGATTACATTGGATTCCATGATTCCATTCAATTCCATTCGTTGATGATTCGATTCCATTCAATGATGATTCCATT	.	SC	RC=2.88;RPL=16;RAL=46;RCP=TGATTACATTCGATGA;ALGNURL=http://orca.bu.edu/vntrview/index.php?db=VNTRPIPE_NA12878&ref=-175721851&isref=1&istab=1&ispng=1&rank=3	GT:SP:CGL	0/1:1000,3:0,3
chr16	46398669	td175721862	TATTCGATTCCATTCAATGATAATTCCATTCAATTCAGTGAT	TCCATTTGATTCCATGCAATGATTCTATTCGATTCCATTCAATGATAATTCCATTCAATTCAGTGA	.	SC	RC=1.95;RPL=21;RAL=41;RCP=ATTCCATTCAATTCAATGATA;ALGNURL=http://orca.bu.edu/vntrview/index.php?db=VNTRPIPE_NA12878&ref=-175721862&isref=1&istab=1&ispng=1&rank=3	GT:SP:CGL	0/1:3518,6:0,1
chr16	46418941	td175721902	AATCGAATGGAATCATCACATGGGCTCGAATGTAATCATTATCGAATGGAATCATCATCGAATGGAATGGAATGGAATCATT	AATCGAATGGAATCATCACATGGGCTCGAATGTAATCATTATCGAATGGAATCATCATCGAATGGAATGGAATGGAATCATTGAATGGAATCATCATCAAATGGAATCAAAAGGAATAATAGAATGGA	.	PASS	RC=2.00;RPL=42;RAL=81;RCP=ATCGAATGGAATCATCATCGAATGGAATCGAATGGAATCATT;ALGNURL=http://orca.bu.edu/vntrview/index.php?db=VNTRPIPE_NA12878&ref=-175721902&isref=1&istab=1&ispng=1&rank=3	GT:SP:CGL	0/1:335,2:0,1
chr16	46423199	td175721907	ATCGAATGGAATCGAATGGAATCATCGAATGGACTCGAATGGAATCATCTAATGCACTCGAATGGA	ATCGAATGGAATCGAATGGAATCATCGAATGGACTCGAATGGAATCATCTAATGCACTCGAATGGAATTATCATCGAATGTAATCGAATGGACTCATCCAATGGAATCAAATGGAATCA	.	PASS	RC=1.97;RPL=35;RAL=65;RCP=TCGAATGGAATCGAATCGAATGCACTCGAATGGAC;ALGNURL=http://orca.bu.edu/vntrview/index.php?db=VNTRPIPE_NA12878&ref=-175721907&isref=1&istab=1&ispng=1&rank=3	GT:SP:CGL	0/1:1387,11:0,1
chr16	46434337	td175721927	TATGGAATTGAATGGAATCATTGAATGGAATTGAATGGAAT	TATGGAATTGAATGGAATCATTGAATGGAATTGAATGGAATAATCATTGAATGGAATCGAATGAAAT	.	PASS	RC=3.77;RPL=10;RAL=40;RCP=ATGGAATTGA;ALGNURL=http://orca.bu.edu/vntrview/index.php?db=VNTRPIPE_NA12878&ref=-175721927&isref=1&istab=1&ispng=1&rank=3	GT:SP:CGL	0/1:2010,4:0,3
chr16	46434460	td175721928	AAATGGACTCGAATGGAATCATCGAATGGACTCGAATGGA	AAATGGACTCGAATGGAATCATCGAGTGGACTCGAATGGAATCATCGAGTGGACTCGAATGGA	.	PASS	RC=3.54;RPL=10;RAL=39;RCP=AATGGACTCG;ALGNURL=http://orca.bu.edu/vntrview/index.php?db=VNTRPIPE_NA12878&ref=-175721928&isref=1&istab=1&ispng=1&rank=3	GT:SP:CGL	0/1:1704,20:0,2
chr16	46496489	td175722038	ATGTATGTGTGTGTAAATGTAACTGTATGTGTGTGTAAATGTAACTGGATG	ATGTATGTGTGTGTAAATGTAACTGTATGTGTGTGTAAATGTAACTGTATGTGTGTGTAAATGTAACTGGATG	.	SC	RC=2.27;RPL=22;RAL=50;RCP=TGTATGTGTGTGTAAATGTAAC;ALGNURL=http://orca.bu.edu/vntrview/index.php?db=VNTRPIPE_NA12878&ref=-175722038&isref=1&istab=1&ispng=1&rank=3	GT:SP:CGL	0/1:139,3:0,1
chr16	46823838	td175722200	CCCAGCTCCGCCCACCCTGCCAGCTCCGCCCACCCTGCCAGCTCCGCCCACCCTGCCAGCTCCGCCCACCCTGCCAGCTCCGCCCACCCTGC	CCCAGCTCCGCCCACCCTGCCAGCTCCGCCCACCCTGCCAGCTCCGCCCACCCTGCCAGCTCCGCCCACCCTGCCAGCTCCGCCCACCCTGCCAGCTCCGCCCACCCTGC	.	PASS	RC=5.06;RPL=18;RAL=91;RCP=CCAGCTCCGCCCACCCTG;ALGNURL=http://orca.bu.edu/vntrview/index.php?db=VNTRPIPE_NA12878&ref=-175722200&isref=1&istab=1&ispng=1&rank=3	GT:SP:CGL	1/1:2:1
chr16	49101471	td175723108	AATATATATATGTGTGTATATATACATATATATGTGTGTGTATATATATGTGTGTGTATATATATATGT	AATATATATATGTGTGTATATATACATATATATGTGTGTGTATATATATGTGTGTGTATATATATGTGTGTGTATATATATATGT	.	PASS	RC=3.70;RPL=18;RAL=68;RCP=ATATATATATGTGTGTGT;ALGNURL=http://orca.bu.edu/vntrview/index.php?db=VNTRPIPE_NA12878&ref=-175723108&isref=1&istab=1&ispng=1&rank=3	GT:SP:CGL	1/1:10:1
chr16	49902390	td175723433	CCCCGTGAGCAGCGCGGCCCAAGCTCCCGCAGTGGCCCGTGAGCAGCGCGGCCCAAGCTCCCGCAGTGGCCC	CCCCGTGAGCAGCGCGGCCCAAGCTCCCGCAGTGGCCCGTGAGCAGCGCGGCCCAAGCTCCCGCAGTGGCCCGTGAGCAGCGCGGCCCAAGCTCCCGCAGTGGCCC	.	PASS	RC=2.09;RPL=34;RAL=71;RCP=CCCGTGAGCAGCGCGGCCCAAGCTCCCGCAGTGG;ALGNURL=http://orca.bu.edu/vntrview/index.php?db=VNTRPIPE_NA12878&ref=-175723433&isref=1&istab=1&ispng=1&rank=3	GT:SP:CGL	0/1:8,5:0,1
chr16	50315287	td175723662	TGGCAGGTAAGGCAGGTGCGGCAGGTGCAGCAGGTGC	TGGCAGGTAAGGCAGGTGCGGCAGGTGCGGCAGGTGCAGCAGGTGC	.	PASS	RC=4.00;RPL=9;RAL=36;RCP=GGCAGGTGC;ALGNURL=http://orca.bu.edu/vntrview/index.php?db=VNTRPIPE_NA12878&ref=-175723662&isref=1&istab=1&ispng=1&rank=3	GT:SP:CGL	0/1:5,3:0,1
chr16	50403002	td175723681	CGGGCCGGGGGCGGGGCCGAGGGCGGGGCCGGGGCGGG	CGGGCCGGGGGCGGGGCCGAGGGCGGGGCCGGGGCGGGGCCGGGGCGGG	.	PASS	RC=3.17;RPL=12;RAL=37;RCP=GGGCCGGGGGCG;ALGNURL=http://orca.bu.edu/vntrview/index.php?db=VNTRPIPE_NA12878&ref=-175723681&isref=1&istab=1&ispng=1&rank=3	GT:SP:CGL	1/1:10:1
chr16	50966466	td175723920	CCAAAATCAAGAAGGGGCAGCCTTCTTGATTGCAAAATCAAGAAGGGGCAGCCTTCTTGATTGCAAAATCAAGAAGGGGCAGCCTTCTTGATTGCAAAATCAAGAAAAGGCAGCCTTCTTGATTGCAAAATCAAGAA	CCAAAATCAAGAAGGGGCAGCCTTCTTGATTGCAAAATCAAGAAGGGGCAGCCTTCTTGATTGCAAAATCAAGAAAAGGCAGCCTTCTTGATTGCAAAATCAAGAA	.	PASS	RC=4.39;RPL=31;RAL=136;RCP=CAAAATCAAGAAGGGGCAGCCTTCTTGATTG;ALGNURL=http://orca.bu.edu/vntrview/index.php?db=VNTRPIPE_NA12878&ref=-175723920&isref=1&istab=1&ispng=1&rank=3	GT:SP:CGL	0/1:4,7:0,-1
chr16	52149478	td175724379	AAAGAATAAAAATCTAACCTGTAATATCAAGTTTAATACTTAGTATTATATTTGAAGCATAAAAATCTAACCTGTAATATCAAGTTTAGTACTTAGTATTATATTTGAAGCATAAAAATCTAACCTGTAATATCAAGTTTAGTACTTAGTATTATATTTGAAGCA	AATAAAAATCTAACCTGTAATATCAAGTTTAATACTTAGTATTATATTTGAAGCATAAAAATCTAACCTGTAATATCAAGTTTAGTACTTAGTATTATATTTGAAGCA	.	PASS	RC=3.09;RPL=53;RAL=164;RCP=AAGCATAAAAATCTAACCTGTAATATCAAGTTTAGTACTTAGTATTATATTTG;ALGNURL=http://orca.bu.edu/vntrview/index.php?db=VNTRPIPE_NA12878&ref=-175724379&isref=1&istab=1&ispng=1&rank=3	GT:SP:CGL	1/1:18:-1
chr16	53572424	td175724956	CCCTCTCCCTCCTCTCCCTCCTCTCCCTCCTCTCCCTCCTCTCCCTCCTCTCCCTC	CCCTCTCCCTCCTCTCCCTCCTCTCCCTCCTCTCCCTC,CCCCTCCCTCTCCCTCCTCTCCCTCCTCTCCCTCCTCTCCCTC	.	PASS	RC=6.11;RPL=9;RAL=55;RCP=CCTCTCCCT;ALGNURL=http://orca.bu.edu/vntrview/index.php?db=VNTRPIPE_NA12878&ref=-175724956&isref=1&istab=1&ispng=1&rank=3	GT:SP:CGL	0/1/2:2,9,2:0,-2,-1
chr16	53573412	td175724960	GCAGCCACCCCGTCCGGGAGGGAGGTGGGGGGGTCAGCCCCCCGCCCGGCCAGCCGCCCCGTCCGGGAGGGAGGTGAGGGGGTCAGCCCCCCGCCCGGCCAGCCACCCCGTCCGGGAGGGAGGTGGGGGGGTCAGCCCCCCGCCCAGCCAGCCGCCCCGTCCGGGAGGGAGGTGGGGGGGTCAGCCCCCCTCCCGGCCAGCCGCCCC	GCAGCCGCCCCGTCCGGGAGGAAGGTGGGGGGGTGAGCGACCCCGCCCGGCCAGCCGCCCCGTCCGGGAGGGAGGTGAGGGGTCAGCCCCCCGCCCAGCCAGCCGCCCGTCTGGGAGGTGAGGGGCGCCTCTGCCCAGCCGCCC	.	SC	RC=4.20;RPL=49;RAL=206;RCP=CAGCCGCCCCGTCCGGGAGGGAGGTGGGGGGGTCAGCCCCCCGCCCGGC;ALGNURL=http://orca.bu.edu/vntrview/index.php?db=VNTRPIPE_NA12878&ref=-175724960&isref=1&istab=1&ispng=1&rank=3	GT:SP:CGL	1/1:4:-1
chr16	53823756	td175725077	GACAAATTATATAAATGTATGTATATATATACAAATTATATATACATATACGTATATATATACAAATTATATATATACATATACGTATATACACAAAAATTATA	GACAAATTATATAAATGTATGTATATATATACAAATTATATATATACATATACGTATATACACAAAAATT	.	PASS	RC=3.36;RPL=31;RAL=103;RCP=ACAAATTATATATACATATACGTATATATAT;ALGNURL=http://orca.bu.edu/vntrview/index.php?db=VNTRPIPE_NA12878&ref=-175725077&isref=1&istab=1&ispng=1&rank=3	GT:SP:CGL	1/1:6:-1
chr16	53908981	td175725115	AGAGGAAGAAAAGAAGGGAGGGAGGGAGGAAGGAAGAGAGGGAGGGAGGAAGGGAGG	AGAGGAAGAAAAGAAGGGAGGGAGGGAGGAAGGAAGAGAGGGAGGGAGGAAGGAAGAGAGGGAGGGAGGAAGG	.	PASS	RC=2.80;RPL=20;RAL=56;RCP=GAGGGAGGAAGGAAGGGAGG;ALGNURL=http://orca.bu.edu/vntrview/index.php?db=VNTRPIPE_NA12878&ref=-175725115&isref=1&istab=1&ispng=1&rank=3	GT:SP:CGL	0/1:12,10:0,1
chr16	58015287	td175726952	AATAATAATAATTATTATTATTATAATAATAATTATTATTATTATTATTATAATT	AATAATAATAATTATTATTATTATTATTATAATTATTATTATTATAATAATAATTATTATTATTATAATAATAATT	.	PASS	RC=2.57;RPL=21;RAL=54;RCP=ATAATAATAATTATTATTATT;ALGNURL=http://orca.bu.edu/vntrview/index.php?db=VNTRPIPE_NA12878&ref=-175726952&isref=1&istab=1&ispng=1&rank=3	GT:SP:CGL	1/1:13:1
chr16	58865683	td175727431	TTCCCTCCCTCCTTCCCTCCTTCCCTCCTTCCCTCCTTCCCTCCTTCCCTCCTTCCCTCCTTCCCTCCTTCCCTCCTTCCCTCCTTCCCTCCTTCC	TTCCCTCCCTCCTTCCCTCCTTCCCTCCTTCCCTCCTTCCCTCCTTCCCTCCTTCCCTCCTTCCCTCCTTCCCTCCTTCCCTCCTTCCCTCCTTCCCTCCTTCCCTCCTTCCCTCCTTCC	.	PASS	RC=11.88;RPL=8;RAL=95;RCP=TCCTTCCC;ALGNURL=http://orca.bu.edu/vntrview/index.php?db=VNTRPIPE_NA12878&ref=-175727431&isref=1&istab=1&ispng=1&rank=3	GT:SP:CGL	1/1:4:3
chr16	58888722	td175727450	TTTTATAAATACTGGTATACCAATATTTATAAATACTGGTATACCAATATTTAT	TTTTATAAATACTGGTATACCAATATTTATAAATACTGGTATACCAATATTTATAAATACTGGTATACCAATATTTATAAATACTGGTATACCAATATTTAT,TTTTATAAATACTGGTATACCAATATTTATAAATACTGGTATACCAATATTTATAAATACTGGTATACCAATATTTATAAATACTGGTATACCAATATTTATAAATACTGGTATACCAATATTTAT	.	PASS	RC=2.21;RPL=24;RAL=53;RCP=TTTATAAATACTGGTATACCAATA;ALGNURL=http://orca.bu.edu/vntrview/index.php?db=VNTRPIPE_NA12878&ref=-175727450&isref=1&istab=1&ispng=1&rank=3	GT:SP:CGL	1/2:9,4:2,3
chr16	59284087	td175727577	ATATACACACACATAATATATGTACACATATATATGTATACACATAATATATATATACACATATATATGTATACACATAATATATATATACACATATATATGTATA	ATATACACACACATAATATATGTACACATATATATGTATACACATAATATATATATACACATATATATGTATA	.	PASS	RC=3.11;RPL=33;RAL=105;RCP=TATACACATAATATATATATACACATATATATG;ALGNURL=http://orca.bu.edu/vntrview/index.php?db=VNTRPIPE_NA12878&ref=-175727577&isref=1&istab=1&ispng=1&rank=3	GT:SP:CGL	1/1:16:-1
chr16	60361124	td175727985	TTATATATCTGTATCTATATATGTGTGTATATATATGTGTGTATATATATGTGTGTGTATATATATGTGTGTGTGTATATATA	TTATATATCTGTATCTATATATGTGTGTATATATATGTGTGTGTATATATATATGTGTGTGTGTATATAT	.	PASS	RC=5.25;RPL=16;RAL=82;RCP=TATATGTGTGTATATA;ALGNURL=http://orca.bu.edu/vntrview/index.php?db=VNTRPIPE_NA12878&ref=-175727985&isref=1&istab=1&ispng=1&rank=3	GT:SP:CGL	0/1:10,6:0,-1
chr16	60725592	td175728180	TTATATATATATATATATATGTATATATATATATATATATGTATGTATGTGTATATATATGTTTATTTATGTA	TTATATATATATATATATATATATATATATATATATATATATATGTATGTATGTGTGTGTATATATATGTTTATTTATGTA	.	PASS	RC=7.20;RPL=10;RAL=72;RCP=TATATATATG;ALGNURL=http://orca.bu.edu/vntrview/index.php?db=VNTRPIPE_NA12878&ref=-175728180&isref=1&istab=1&ispng=1&rank=3	GT:SP:CGL	1/1:8:1
chr16	60918873	td175728279	TTATATATATATATGCAGTATATATATATACTGTATATATATATACAGTATATATATATACTGCATATATATATGCAGTATATATATACTGTATATATATATATGCAGTATATATATATATACTGTATATATATATGCAGTATATATATATATACTGTATATATATATGCAGTATATATAT	TTATATATATATATGCAGTATATATATATACTGTATATATATATACAGTATATATATATACTGCATATATATATGCAGTATATATATACTGTATATATATATATGCAGTATATATATATATACTGTATATATATATGCAGTATATATA	.	PASS	RC=5.81;RPL=32;RAL=180;RCP=TATATATATATATGCAGTATATATATATACTG;ALGNURL=http://orca.bu.edu/vntrview/index.php?db=VNTRPIPE_NA12878&ref=-175728279&isref=1&istab=1&ispng=1&rank=3	GT:SP:CGL	1/1:7:-1
chr16	63062184	td175729190	TATAGATTTAAATGACATATATTTAAATGACATATATTTAATGTCATATATTTAAATGACAGTTATTAAAAT	TATAGATTTAAATGACATATATTTAATGTCATATATTTAAATGACAGTTATTAAAAT	.	PASS	RC=4.80;RPL=15;RAL=71;RCP=ATATATTTAAATGAC;ALGNURL=http://orca.bu.edu/vntrview/index.php?db=VNTRPIPE_NA12878&ref=-175729190&isref=1&istab=1&ispng=1&rank=3	GT:SP:CGL	0/1:8,6:0,-1
chr16	63088884	td175729213	GTATATATACATATATTTATATATATGTATATATATATTTACATATATTTATATATATGTATATATATATACATATATTTATATATATGTATATATATATTTACAT	GTATATATACATATATTTATATATATGTATATATATATTTACATATATTTATATATATGTATATATATATTTACATATATTTATATATATGTATATATATATACATATATATATATATATGTATATATATATTTACAT	.	PASS	RC=3.34;RPL=32;RAL=105;RCP=TATATTTACATATATTTATATATATGTATATA;ALGNURL=http://orca.bu.edu/vntrview/index.php?db=VNTRPIPE_NA12878&ref=-175729213&isref=1&istab=1&ispng=1&rank=3	GT:SP:CGL	0/1:10,6:0,1
chr16	63438539	td175729361	ACTGTTGTTGCTGTTGCTGCTGTTGCTGCTGTTGTTGCTGCTGATGCT	ACTGTTGTTGCTGTTGCTGCTGTTGTTGCTGTTGCTGCTGTTGCTGCTGTTGTTGCTGCTGATGCT	.	PASS	RC=5.22;RPL=9;RAL=47;RCP=CTGTTGCTG;ALGNURL=http://orca.bu.edu/vntrview/index.php?db=VNTRPIPE_NA12878&ref=-175729361&isref=1&istab=1&ispng=1&rank=3	GT:SP:CGL	0/1:8,6:0,2
chr16	64055645	td175729631	ATTTCCAGTAGAAATATATTTTCCAGTAGAAATATATTTTCCAGTAGAAATATATTTTCCAGTAGATATATATTTTCCAGTA	ATTTCCAGTAGAAATATATTTTCCAGTAGAAATATATTTTCCAGTAGATATATATTTTCCAGTA	.	PASS	RC=4.50;RPL=18;RAL=81;RCP=TTTCCAGTAGAAATATAT;ALGNURL=http://orca.bu.edu/vntrview/index.php?db=VNTRPIPE_NA12878&ref=-175729631&isref=1&istab=1&ispng=1&rank=3	GT:SP:CGL	0/1:16,10:0,-1
chr16	65499300	td175730294	TGTGTGTGTATATACATATACATACGTGTGTATATACACATGTACATACGTGTGTATATACACATGTACATACGTGTGTGTATACACATGTACATACGTGTGTGTATACACATGTACATACGTGTGTGTATACACATGTACATACGTGTGTGTATACACATGTACATACGTGTGTGTATACACATGTACATACGTGTGTGTATACACATATACATACGTGTGTGTGTATACACATATACATACGTGTGTGTGTATACACATATACATACGTGTGTGTGTGTATACACATATACATACGTGTGTGTATATACACATATACATACGTGTGTGTATATACACATATACATACGTGTGTATATATACATATACATACGTGTGTGTATATATACATATACATACGTGTGTGTATACATATACATATACATGT	TGTGTGTATATACACACATACATACGTGTGTATATACACACATACATACGTGTGTGTATATATACATATACATACGTGTGTGTGTATATACATATACATACGTGTGTGTATACATATACATATACATGT	.	PASS	RC=17.27;RPL=24;RAL=426;RCP=GTGTGTGTATACACATATACATAC;ALGNURL=http://orca.bu.edu/vntrview/index.php?db=VNTRPIPE_NA12878&ref=-175730294&isref=1&istab=1&ispng=1&rank=3	GT:SP:CGL	1/1:2:-12
chr16	69751371	td175732403	CAGGAATCGCTAACCGCAGGATTCGCTAACTGAAGGAATCGCTAACTGAAGGAATCGCTAACTGAAGG	CAGGAATCGCTAACTGCAGGATTCGCTAACTGAAGGAATCGCTAACTGAAGG	.	PASS	RC=4.19;RPL=16;RAL=67;RCP=AGGAATCGCTAACTGA;ALGNURL=http://orca.bu.edu/vntrview/index.php?db=VNTRPIPE_NA12878&ref=-175732403&isref=1&istab=1&ispng=1&rank=3	GT:SP:CGL	0/1:4,10:0,-1
chr16	70125912	td175732617	CTATATATATATATATATATATAAAATATATATATATAAAATATATATATATAAAATATATATATATAAAATATATATATATAAAATATATATATAAAATATATATATATAAAATATATATATATATAAAATATATATATATAATATATATATATAAAATATATATATATAATATATATATATAAAATATATATATATAAAATATATATATATAAAATATATATATATAAAATATATATATAT	CTTCAGTAACTAAATTGCTATATATATATATATATAAAAAATATATATATAAAATATATATATATAAAATATATATATATAAAATATATATATATAAAA	.	PASS	RC=16.47;RPL=15;RAL=242;RCP=TATATATAAAATATA;ALGNURL=http://orca.bu.edu/vntrview/index.php?db=VNTRPIPE_NA12878&ref=-175732617&isref=1&istab=1&ispng=1&rank=3	GT:SP:CGL	1/1:8:-10
chr16	78355179	td175736101	ATATATATACGTATATATATACGTATATATATGCGTATATATATACGTATATATGCGTATATATATACGTATATATGCGTATATATATACGTATATATGCGTATATATATACGTATATATACGTATATATATATGTGTGTATATATATATATA	ATATATATACGTATATATATACGTATATATATGCGTATATATATACGTATATATGCGTATATATATACGTATATATGCGTATATATATACGTATATATACGTATATATATATGTGTGTATATATATATATA	.	PASS	RC=6.92;RPL=22;RAL=152;RCP=TATATATACGTATATATATACG;ALGNURL=http://orca.bu.edu/vntrview/index.php?db=VNTRPIPE_NA12878&ref=-175736101&isref=1&istab=1&ispng=1&rank=3	GT:SP:CGL	1/1:5:-1
chr16	79207176	td175736449	GCATGTCCATGTGCCATGTGCCATGTGCCAT	GCATGTCCATGTGCCATGTGCCATGTGCCATGTGCCAT	.	PASS	RC=4.43;RPL=7;RAL=30;RCP=CATGTGC;ALGNURL=http://orca.bu.edu/vntrview/index.php?db=VNTRPIPE_NA12878&ref=-175736449&isref=1&istab=1&ispng=1&rank=3	GT:SP:CGL	0/1:8,12:0,1
chr16	80525495	td175737062	GTTACACTATTACACTATTACACTATTACACTATTA	GTTACACTATTACACTATTACACTATTA	.	PASS	RC=4.38;RPL=8;RAL=35;RCP=TTACACTA;ALGNURL=http://orca.bu.edu/vntrview/index.php?db=VNTRPIPE_NA12878&ref=-175737062&isref=1&istab=1&ispng=1&rank=3	GT:SP:CGL	0/1:16,15:0,-1
chr16	81317819	td175737426	CTATATATATATATATTTTTATATATTTATATATTTATATATAAATATATATTTATATATTTATATATAAATATATATTTATATATA	CTATATATATATATATTTTTATATATTTATATATTTATATATA	.	PASS	RC=4.78;RPL=18;RAL=86;RCP=TATATATATATATATTTA;ALGNURL=http://orca.bu.edu/vntrview/index.php?db=VNTRPIPE_NA12878&ref=-175737426&isref=1&istab=1&ispng=1&rank=3	GT:SP:CGL	1/1:23:-2
chr16	84255086	td175738806	GCCCAGGTCCCAGGTCCCAGGTCCCAGGTCACAGATCCCAGG	GCCCAGGTCCCAGGTCCCAGGTCCCAGGTCCCAGGTCGCAGATCCCAGG	.	PASS	RC=5.86;RPL=7;RAL=41;RCP=CCCAGGT;ALGNURL=http://orca.bu.edu/vntrview/index.php?db=VNTRPIPE_NA12878&ref=-175738806&isref=1&istab=1&ispng=1&rank=3	GT:SP:CGL	0/1:5,9:0,1
chr16	84512996	td175738910	GCTAATGCCAGCGGAATTCCCTAATGCCAGCGGAATTCCCTAATGCCAGCGGAATTCCCTAATGCCAGCGGAATTCCCTAATGCCAGCGGAATTCCCTAATGCCAGCGGAATTCCCTAATGCCAGCGGAATTCCCTAATGCCAGCGGAATTCCCTAATGCCAGCGGAATTCCCTAATGCCAGCGG	GCTAATGCCAGCGGAATTCCCTAATGCCAGCGGAATTCCCTAATGCCAGCGGAATTCCCTAATGCCAGCGGAATTCCCTAATGCCAGCGGAATTCCCTAATGCCAGCGGAATTCCCTAATGCCAGCGG	.	PASS	RC=9.68;RPL=19;RAL=184;RCP=CTAATGCCAGCGGAATTCC;ALGNURL=http://orca.bu.edu/vntrview/index.php?db=VNTRPIPE_NA12878&ref=-175738910&isref=1&istab=1&ispng=1&rank=3	GT:SP:CGL	1/1:4:-3
chr16	84733762	td175739055	GGGCGGGCGGACGCCGCGGCGGGCGGGCGTCCGCG	GGGCGGGCGGACGCCGCGGCGGGCGGGCGGACGCCGCGGCGGGCGGGCGTCCGCG	.	PASS	RC=2.06;RPL=17;RAL=34;RCP=GGCGGGCGGACGTCCGC;ALGNURL=http://orca.bu.edu/vntrview/index.php?db=VNTRPIPE_NA12878&ref=-175739055&isref=1&istab=1&ispng=1&rank=3	GT:SP:CGL	0/1:3,2:0,1
chr16	84809872	td175739096	TGGGTGAGGGCCCAGGGATGGGGGCCCAGGGGTGAGGGCCTAGCGGTGGGGGCCCAGGGGTGAGGGCCCAGTGGGTGAGGCCCAG	TGGGTGAGGGCCCAGGGATGGGGGCCCAGGGGTGAGGGCCTAGCGGTGGGGGCCCAGGGGTGAGGGCCCAGGGTGAGGGCCCAGTGGGTGAGGCCCAG	.	PASS	RC=6.00;RPL=14;RAL=84;RCP=GGGTGAGGGCCCAG;ALGNURL=http://orca.bu.edu/vntrview/index.php?db=VNTRPIPE_NA12878&ref=-175739096&isref=1&istab=1&ispng=1&rank=3	GT:SP:CGL	1/1:13:1
chr16	85292872	td175739361	GCCCTGTGCTCCACCCTGGCCCACCCTGTGCTCCACCCTGGCCCACCCTGTGCTCCACCCTGGCCCACCCTGTGCTC	GCCCTGTGCTCCACCTTGGCCCACCCTGTGCTCCACCCTGGCCCACCCTGTGCTC	.	PASS	RC=3.45;RPL=22;RAL=76;RCP=CCCTGTGCTCCACCCTGGCCCA;ALGNURL=http://orca.bu.edu/vntrview/index.php?db=VNTRPIPE_NA12878&ref=-175739361&isref=1&istab=1&ispng=1&rank=3	GT:SP:CGL	0/1:4,4:0,-1
chr16	85404183	td175739426	TCCTCCTTTCCCCTCCCTCTTCTCTTCCCTCCCTCCTTCTCTCCCTCCCTCCTTCTCTCCCTCCCTCCTTCTCTCCCTCCCTCC	TCCTCCTTTCCCCTCCCTCTTCTCTTCCCTCCCTCCTTCTCTCCCTCCCTCCTTCTCTCCCTCCCTCC	.	PASS	RC=5.29;RPL=16;RAL=83;RCP=CCTCCTTCTCTCCCTC;ALGNURL=http://orca.bu.edu/vntrview/index.php?db=VNTRPIPE_NA12878&ref=-175739426&isref=1&istab=1&ispng=1&rank=3	GT:SP:CGL	0/1:6,10:0,-1
chr16	85544014	td175739502	GTGTGTGTGTGTCTGTGTGTGTGTGTGTCAGTGTGTGTGTGTCGGTGTG	GTGTGTGTGTCTGTGTGTGTGTGTGTCTGTGTGTGTGTGTGTCAGTGTGTGTGTGTCGGTGTG	.	PASS	RC=3.43;RPL=14;RAL=48;RCP=TGTGTGTGTGTGTC;ALGNURL=http://orca.bu.edu/vntrview/index.php?db=VNTRPIPE_NA12878&ref=-175739502&isref=1&istab=1&ispng=1&rank=3	GT:SP:CGL	0/1:6,3:0,1
chr16	86074122	td175739815	TCTTGTGGCTGGACGTCCGCGCTGTCCCTCCCTTGAGGCTGGACGTCCGCGCTGTCCCTCCCTTGAGGCTGGACGTCCGCGCTGTCCCTCCCTTGAGGCTGGACATCGGCGCTGTCCCTCTCTCGAGGCTGGATGTCCATGCTGCTCTCCCTTGTGGCTGG	TCTTGTGGCTGGACGTCCGCGCTGTCCCTCCCTTGAGGCTGGACGTCCGCGCTGTCCCTCCCTTGAGGCTGGACATCGGCGCTGTCCCTCCCTCGAGGCTGGATGTCCATGCTGCTCTCCCTTGTGGCTGG	.	PASS	RC=5.37;RPL=30;RAL=160;RCP=CTTGAGGCTGGACGTCCGCGCTGTCCCTCC;ALGNURL=http://orca.bu.edu/vntrview/index.php?db=VNTRPIPE_NA12878&ref=-175739815&isref=1&istab=1&ispng=1&rank=3	GT:SP:CGL	1/1:2:-1
chr16	86991271	td175740393	GGTCTGTCTATGCTGGGTGCGGAACCCTGGTCCTGTCTGTCTATGCTGGGTGCGGAACCCTGGTCCTGTCTGTCTATGCTGGGTGCGGAACCCTGGTCCTGTCTGTCTATGCTGGGTGCGGAACCCTGGTCCTGTCTGTCTATGCTGGGTGTGGAACCCTGGTCTTGTCTGTCTATACTGCGCGCGGAACCCTGGTCC	GGTCTGTCTATGCTGGGTGCGGAACCCTGGTCCTGTCTGTCTATGCTGGGTGCGGAACCCTGGTCCTGTCTGTCTATGCTGGGTGCGGAACCCTGGTCCTGTCTGTCTATGCTGGGTGCGGAACCCTGGTCTTGTCTGTCTATACTGCGCGCGGGACCCTGGTCC	.	PASS	RC=5.97;RPL=33;RAL=197;RCP=GTCTGTCTATGCTGGGTGCGGAACCCTGGTCCT;ALGNURL=http://orca.bu.edu/vntrview/index.php?db=VNTRPIPE_NA12878&ref=-175740393&isref=1&istab=1&ispng=1&rank=3	GT:SP:CGL	1/1:8:-1
chr16	88110643	td175741169	AGGAGCCCTTTGCTGTGTGCTCTGTCCAGTGTCATGAGACGGGAGCCCTTTGCTGTGTGCTCTGTCCAGTGTCATGAGACGGGAGCCCTTTGCTGTGTGCTCTGTCCAGTGTCATGAGACGGGAGCCCTTTGCTGTGTGCTCTGTCCAGTGTCATGAG	AGGAGCCCTTTGCTGTGTGCTCTGTCCAGTGTCATGAGACGGGAGCCCTTTGCTGTGTGCTCTGGCCAGTGTCATGAGACGGGAGCCCTTTGCTGTGTGCTCTGTCCAGTGTCATGAGACGGGAGCCCTTTGCTGTGTGCTATGTCCAGTGTCATGGGACGGGAGCCCTTTGCTGTTGGCTCTGTCCAGGTCCATGAG	.	PASS	RC=3.92;RPL=40;RAL=157;RCP=GGAGCCCTTTGCTGTGTGCTCTGTCCAGTGTCATGAGACG;ALGNURL=http://orca.bu.edu/vntrview/index.php?db=VNTRPIPE_NA12878&ref=-175741169&isref=1&istab=1&ispng=1&rank=3	GT:SP:CGL	1/1:2:1
chr16	88151156	td175741212	TGTGGAAGTGTCACGTGCCTTCACGGACCGTGGAGGTGCCACGTGCCTTCGGGGACCGTGGAGGTGCCACGTGTCTTCATGGACCGTGGGAAAGTGCCACGTGTCTTCACAAACCGTGGAGGTGCCACGTGTCTTCGGGGACCGTGGA	TGTGGAAGTGTCACGTGCCTTCACGGACCGTGGAGGTGCCACGTGCCTTCGGGGACCGTGGAGGTGCCACGTGCCTTCGGGGACCATGGAGGTGCCACGTGTCTTCATGGACCGTGGGAAAGTGCCACGTGTCTTCACAGACCGTGGAGGTGCCACGTGTCTTCGGGGACCGTGGA	.	SC	RC=5.23;RPL=28;RAL=147;RCP=GTGGAGGTGCCACGTGTCTTCACGGACC;ALGNURL=http://orca.bu.edu/vntrview/index.php?db=VNTRPIPE_NA12878&ref=-175741212&isref=1&istab=1&ispng=1&rank=3	GT:SP:CGL	1/1:3:1
chr16	88192655	td175741249	CGGTCACGGATGCTCATATGGCTGTATGGACCACTCTCACCGTCCTGGTCACGGATGCTCACAGGGCTGTGCAGACCATTCTCACCGTCCTGGTCACGGATGCTCATATGGCTATGTGGACCACTCACTGTCCTGGTCACGGATGCTCACAGGGCCGTGCGGACCACTCTCACCGTCCTG	CGGTCACGGATGCTCATATGGCTGTATGGACCACTCTCACCGTCCTGGTCACGGATGCTCACAGGGCTGTGTGGACCACTCACTGTCCTGGTCACGGATGCTCACAGGGCCGTGCGGACCACTCTCACCGTCCTG	.	PASS	RC=4.02;RPL=45;RAL=179;RCP=GGTCACGGATGCTCACAGGGCTGTGCGGACCACTCTCACCGTCCT;ALGNURL=http://orca.bu.edu/vntrview/index.php?db=VNTRPIPE_NA12878&ref=-175741249&isref=1&istab=1&ispng=1&rank=3	GT:SP:CGL	1/1:9:-1
chr16	88240392	td175741279	TGGGAACGGAAGGGAGGGGAGGCCGTGGGGACGGAGGGGAGGGGAGGCCGCGGGGACGGAGGGGAGGGGAGGCCGCGGGGACGGAGGGGGAGGGGAGGCCGCGGGGACGGAGGGGGAGGGGAGGCCGCGGGGACGGAGGGGAGGGAGGCCGCGGGGACGGAGGGGAGGGGAGGCCGCGGGGACGGAGGGGAGGGGAGGCCGCGGGGACGGAGGGGAGGGGAGGCCGCGGGGACGGAGGGGAGGGGAGGCCGCGGGGACGGAGGGGGAGGGGAGGCCGCGGGGACGGAGGGGAGGGGAGGCCGCGGGGACGGAGGGGGAGGGGAGGCCGTGGGGGACGGAGGGGAGGGGAGGCCGCGGGGACAGAGGGGAGGGAGGCCGCGGGGACGGAGGGGAGGGGAGGCCGCGGGGACGGAGGGGAGGGGAGGCCGTGGGGGACGGAGGGGAGGGGAGGCCGCGGGGACGGAGGGGAGGGGAGGCCGTGGGGGACGGAGGGGAGGGGAGGCCGCGGGGACGGAGGGGAGGGGAGGCCGCGGGGACGGAGGGGAGGGGAGGCCGTGGGGGACGGAGGGGAGGGGAGGCCGCGGGGACGGAGGGGAGGGGAGGCCGCGGGGACGGAGGGGAGGGGAGGCCGCGGGGACAGCGGGGAGCTGAGGCTGCG	TGGGAACGGAAGGGAGGGGAGGCCGCGGGGACGGAGGGGAGGGGAGGCCGCGGGGACGGAGGGGAGGGGAGGCCGCGGGGACGGAGGGGAGCTGAGGCTGCG	.	PASS	RC=26.04;RPL=25;RAL=657;RCP=GGGGACGGAGGGGAGGGGAGGCCGC;ALGNURL=http://orca.bu.edu/vntrview/index.php?db=VNTRPIPE_NA12878&ref=-175741279&isref=1&istab=1&ispng=1&rank=3	GT:SP:CGL	1/1:3:-22
chr16	88477850	td175741463	GAGCAGGCAGGGGTGCGAGTGGGCAGGGGTGCAAGCAGGCAGGGGTGCGAGCGGGCAGGGGTGCAAGCAGGCAGGGGTGCGAGCGGGCAGGGGTG	GGTGAGCAGGCAGGGGTGCGAGTGGGCAGGGGTGCAAGCAGGCAGGGGTGCGAGCGGGCAGG	.	PASS	RC=5.88;RPL=16;RAL=94;RCP=AGCAGGCAGGGGTGCG;ALGNURL=http://orca.bu.edu/vntrview/index.php?db=VNTRPIPE_NA12878&ref=-175741463&isref=1&istab=1&ispng=1&rank=3	GT:SP:CGL	1/1:4:-2
chr16	88506287	td175741475	GGCCTCCTCCCTCTGACCACAGGGTCATGCCTCCTCCCTCTGACCACAGGGTCATGCC	GGCCTCCTCCCTCTGACCACAGGGGCATGCCTCCTCCCTCCGACCACAGGGCCATGCCTCCTCCCTCTGTCCACAGGGCCATGCC	.	PASS	RC=2.11;RPL=27;RAL=57;RCP=GCCTCCTCCCTCTGACCACAGGGTCAT;ALGNURL=http://orca.bu.edu/vntrview/index.php?db=VNTRPIPE_NA12878&ref=-175741475&isref=1&istab=1&ispng=1&rank=3	GT:SP:CGL	1/1:6:1
chr16	88620338	td175741547	GGGACGCACGCAGTGCAGAGCTGGGACGGACGCCCGCAGTGCAGAGCTGGGACGGA	GGGACGCACGCAGTGCAGAGCTGGGACGGACGCCCGCAGTGCAGAGCTGGGACGGACGCCCGCAGTGCAGAGCTGGGACGGA	.	PASS	RC=2.12;RPL=26;RAL=55;RCP=GGACGCACGCAGTGCAGAGCTGGGAC;ALGNURL=http://orca.bu.edu/vntrview/index.php?db=VNTRPIPE_NA12878&ref=-175741547&isref=1&istab=1&ispng=1&rank=3	GT:SP:CGL	0/1:12,7:0,1
chr16	88699838	td175741596	TACGGCCAGGAGCGGACAGGTGAGCCCACCACAGCTCAACGGCCAGGAGCAGACAGGTGAACCCACCACAGCTCA	TACGGCCAGGAGCGGACAGGTGAGCCCACCACAGCTCAACGGCCAGGAGCGGACAGGTGAGCCCACCACAGCTCAACGGCCAGGAGCAGACAGGTGAACCCACCACAGCTCA	.	PASS	RC=2.00;RPL=37;RAL=74;RCP=ACGGCCAGGAGCAGACAGGTGAACCCACCACAGCTCA;ALGNURL=http://orca.bu.edu/vntrview/index.php?db=VNTRPIPE_NA12878&ref=-175741596&isref=1&istab=1&ispng=1&rank=3	GT:SP:CGL	0/1:5,3:0,1
chr16	88808064	td175741657	ACAGGTGTGGGTGTGAGTGTGGATGGGTCTCCAGGTGCGGGTGGGAGTGTGGATGGGTCTCCAGGTGCGGGTGGGAGTGTGGATGGGTCTCCAGGTGCGGGTGGGAGTGTGGATGGGTCTCCAGGTGCGGGTGAGAGTGTGGATGGGTCTGCAGGTGCGGGTGGGAGTGTGGATGGGTCTCCAGGTGCGGGTGGGAGTGTGGATGGGTCTCCAGGTGCGGGTGAGAGTGTGGATGGGTCTCCAGGTGTGGGTGGGAGCGTGGATGGGTCTCCAGGTGTGGGTGGGAGTGTGGATGAGTCTCCAGGT	ACAGGTGTGGGTGTGAGTGTGGATGCGTCTCCAGGTGCGGGTGGGAGCGTGGATGGGTCTCCAGGTGCGGGTGGGAGCGTGGATGGGTCTCCAGGTGTGGGTGGGAGTGTGGATGAGTCTCCAGGT	.	PASS	RC=10.17;RPL=30;RAL=305;RCP=CAGGTGCGGGTGGGAGTGTGGATGGGTCTC;ALGNURL=http://orca.bu.edu/vntrview/index.php?db=VNTRPIPE_NA12878&ref=-175741657&isref=1&istab=1&ispng=1&rank=3	GT:SP:CGL	1/1:2:-6
chr16	89019288	td175741842	GGACAGCATGTCCAGGACCCCCACGCAGGGCCTGTGTCGAGACGGCATGTCCAGGACCCCCACGCAGGGCCTGTGTCGAGACGGCATGTCCAGGACCCCCACGCAGGGCCTGTGTCGAGACGGCATGTCC	GGACAGCATGTCCAGGACCCCCACGCAGGGCCTGTGTCGAGACGGCATGTCCAGGACCCCCACGCAGGGCCTGTGTCGAGACGGCATGTCC	.	PASS	RC=3.31;RPL=39;RAL=129;RCP=GACGGCATGTCCAGGACCCCCACGCAGGGCCTGTGTCGA;ALGNURL=http://orca.bu.edu/vntrview/index.php?db=VNTRPIPE_NA12878&ref=-175741842&isref=1&istab=1&ispng=1&rank=3	GT:SP:CGL	0/1:3,4:0,-1
chr16	89059213	td175741870	TCCCATCAGCTGCCTGGGTGGGCTCCCAGCCCCCCATCAGCTGCCTGGGTGGGCTCCCAGCCCC	TCCCATCAGCTGCCTGGGTGGGCTCCCAGCCCCCCATCAGCTGCCTGGGTGGGCTCCCAGCCCCCCATCAGCTGCCTGGGTGGGCTCCCAGCCCC	.	PASS	RC=2.03;RPL=31;RAL=63;RCP=CCCATCAGCTGCCTGGGTGGGCTCCCAGCCC;ALGNURL=http://orca.bu.edu/vntrview/index.php?db=VNTRPIPE_NA12878&ref=-175741870&isref=1&istab=1&ispng=1&rank=3	GT:SP:CGL	0/1:6,3:0,1
chr16	89131995	td175741989	GTGATTCTGCAGCCAATCAGAGGGAGCATTGATTCTGCGGCCAATCAGAGGGAGCGTTGATTCTGCGGCCAATCAGAGGGAGCGTT	GTGATTCTGCAGCCAATCAGAGGGAGCATTGATTCTGCGGCCAATCAGAGGGAGCGTTGATTCTGCGGCCAATCAGAGGGAGCATTGATTCTGCGGCCAATCAGAGGGAGCGTTGATTCTGCGGCCAATCAGAGGGAGCGTT	.	PASS	RC=3.04;RPL=28;RAL=85;RCP=TGATTCTGCGGCCAATCAGAGGGAGCGT;ALGNURL=http://orca.bu.edu/vntrview/index.php?db=VNTRPIPE_NA12878&ref=-175741989&isref=1&istab=1&ispng=1&rank=3	GT:SP:CGL	0/1:8,3:0,2
chr16	89171433	td175742032	CAGAGCCTCCCTGAGGGCCCCGTCGCCAGGGTCACCTCCTGAAGAGCCTCCCTGAGGGCCCCGTCGCCAGGGTCACCCCCTGAAGAGCCTCCCTGAGGGCCCCGTC	CAGAGCCTCTCTGAGGGCCCCGTCGCCAGGGTCACCTCCTGAAGAGCCTCCCTGAGGGCCCCGTCGCCAGGGTCACCTCCTGAAGAGCCTCCCTGAGGGCCCCGTCGCCAGGGTCACCCCCGGAAGAGCCTCCCTGAGGGCCCCGTC	.	PASS	RC=2.56;RPL=41;RAL=105;RCP=AGAGCCTCCCTGAGGGCCCCGTCGCCAGGGTCACCCCCTGA;ALGNURL=http://orca.bu.edu/vntrview/index.php?db=VNTRPIPE_NA12878&ref=-175742032&isref=1&istab=1&ispng=1&rank=3	GT:SP:CGL	1/1:6:1
chr16	89226749	td175742100	CCCCGAAGACCCCCCGCTTCCTCACCCGAAGACCCCCCGCTTCCTCACCCGAAGACCCCCCGCTTCCTCACCCGAAGACCCCCCGCTTCCTCACCCAAAGACCCCCCGCTTCCTTGCCCCGAAGACCCCGCTTCCTCACCC	CCCCGAAGGCCCGCCGCTTCCTCACCCGAAGCCCGCCCGCTTCCTCACCCGAAGACCCCCCGCTTCCTCGCCC	.	PASS	RC=6.12;RPL=23;RAL=140;RCP=CCCGAAGACCCCCCGCTTCCTCA;ALGNURL=http://orca.bu.edu/vntrview/index.php?db=VNTRPIPE_NA12878&ref=-175742100&isref=1&istab=1&ispng=1&rank=3	GT:SP:CGL	1/1:5:-3
chr16	89243087	td175742112	TGAAGGAGCTCAGGAGCAGGCCGCGAAGACGGTGATGTGGAGATGGGGAAGGAGCTCAGGAGCAGGCCGCGAAGATGGTGATATTAAGATGGGG	TGAAGGAGCTCAGGAGCAGGCCGCGAAGACGGTGATGTGGAGATGGGGAAGGAGCTCAGGAGCAGGCCGCGAAGACGGTGATGTGGAGATGGGGAAGGAGCTCAGGAGCAGGCCGCGAAGATGGGGATATTGAGATGGGG	.	PASS	RC=2.02;RPL=46;RAL=93;RCP=GAAGGAGCTCAGGAGCAGGCCGCGAAGACGGTGATATGAAGATGGG;ALGNURL=http://orca.bu.edu/vntrview/index.php?db=VNTRPIPE_NA12878&ref=-175742112&isref=1&istab=1&ispng=1&rank=3	GT:SP:CGL	0/1:8,5:0,1
chr16	89645896	td175742431	ACCCGTCACACGGAACATCCCATCACACAGAACATCCCATCAC	ACCCGTCACACGGAACATCCCATCACACAGAACATCCCATCACTTGTCACATCTCACCCATCACACGGAACATCCCGTCA	.	PASS	RC=2.47;RPL=17;RAL=42;RCP=CCCATCACACAGAACAT;ALGNURL=http://orca.bu.edu/vntrview/index.php?db=VNTRPIPE_NA12878&ref=-175742431&isref=1&istab=1&ispng=1&rank=3	GT:SP:CGL	1/1:2:2
[truncated: 747,647 more chars]
