# Supplementary material for: VNTRseek—a computational tool to detect tandem repeat variants in high-throughput sequencing data
Source: Nucleic Acids Res. 2014 Jul 23;42(14):8884–94. doi: 10.1093/nar/gku642 (PMC4132751; doi:10.1093/nar/gku642)
Supplement: SUPPLEMENTARY DATA [file supp_gku642_nar-00437-n-2014-File011.zip › VNTRseek_NA12891.vcf]

##fileformat=VCFv4.1
##fileDate="20140620"
##source="Vntrseek ver. 1.08"
##TRFParameters="'./trf407b-ngs.linux.exe' - 2 5 7 80 10 50 2000 -d -h -ngs"
##referenceseq="t26__.seq"
##referenceprofile="t26__.leb36"
##numrefTRs="230306"
##readseqfolder="/projectnb/vntrseek/NA12891/"
##readprofilefolder="/project/vntrseek/output//vntr_NA12891/data_out/"
##numreads="810898712"
##numreadTRs="186079661"
##numVNTRs="2894"
##numTRsWithSupport="201254"
##database="VNTRPIPE_NA12891"
##databaseurl="http://orca.bu.edu/vntrview/result.php?db=VNTRPIPE_NA12891" 
##INFO=<ID=RC,Number=1,Type=Float,Description="Reference Copies">
##INFO=<ID=RPL,Number=1,Type=Integer,Description="Reference Pattern Length">
##INFO=<ID=RAL,Number=1,Type=Integer,Description="Reference Tandem Array Length">
##INFO=<ID=RCP,Number=1,Type=String,Description="Reference Consensus Pattern">
##INFO=<ID=ALGNURL,Number=1,Type=String,Description="Alignment URL">
##FILTER=<ID=SC,Description="Reference is Singleton">
##FORMAT=<ID=GT,Number=1,Type=String,Description="Genotype">
##FORMAT=<ID=SP,Number=A,Type=Integer,Description="Number of Spanning Reads">
##FORMAT=<ID=CGL,Number=A,Type=Integer,Description="Copies Gained or Lost with respect to reference">
#CHROM	POS	ID	REF	ALT	QUAL	FILTER	INFO	FORMAT	[Subject name or id]
chr1	871614	td175343739	TGGTCCCGCCTCCTAGGGCTCCTGGACGGAAGGGGTCCCCGGTCCCGCCTCCTAGGGCTCCTGGACGGAGGGGGTCCCCGGTCCCGCCTCCTAGGGCTCCTGGACGGAAGGGGTCCCCGGTCCCGCCTCCTAGGGCTCCTGGACGGAAGGGGTCCCCGGTCCCGCCTCCTAGGGCTCCTGGACGGAGGGGGTCCCCGGTCGGTCCCGCCTTCTAGGGCTCCGGGAAGGATGGGGT	TGGTCCCGCCTCCTAGGGCTCCTGGACGGAAGGGGTCCCCGGTCCCGCCTCCTAGGGCTCCTGGACGGAAGGGGTCCCCGGTCCCGCCTCCTAGGGCTCCTGGACGGAAGGGGTCCCCGGTCCCGCCTCCTAGGGCTCCTGGACGGAGGGGGTCCCCGGTCGGTCCCGCCTTCTAGGGCTCCGGGAAGGATGGGGT	.	PASS	RC=5.81;RPL=39;RAL=234;RCP=GGTCCCGCCTCCTAGGGCTCCTGGACGGAAGGGGTCCCC;ALGNURL=http://orca.bu.edu/vntrview/index.php?db=VNTRPIPE_NA12891&ref=-175343739&isref=1&istab=1&ispng=1&rank=3	GT:SP:CGL	1/1:3:-1
chr1	934123	td175343806	TGCGGAGGGGAGGGCGCGGAGCGGAGGGCGCGGAGCGGAGGG	TGCGGAGGGGAGGGCGCGGAGGGGAGGGCGCGGAGCGGAGGGGAGGGCGCGGAGCGGAGGGGAGGGCGCGGAGCGGAGGGGAGGGCGCGGAGCGGAGGG	.	PASS	RC=2.93;RPL=14;RAL=41;RCP=GCGGAGCGGAGGGC;ALGNURL=http://orca.bu.edu/vntrview/index.php?db=VNTRPIPE_NA12891&ref=-175343806&isref=1&istab=1&ispng=1&rank=3	GT:SP:CGL	0/1:16,6:0,4
chr1	941137	td175343809	AGCCCCCGCAGCAGTGCCCCCGCAGCAGTTCCCCCCGCAGCAGTGCCCCC	AAGCCCTAGCCCCCGCAGCAGTTCCCCCCGCAGCAGTGC	.	PASS	RC=3.40;RPL=14;RAL=49;RCP=GCCCCCGCAGCAGT;ALGNURL=http://orca.bu.edu/vntrview/index.php?db=VNTRPIPE_NA12891&ref=-175343809&isref=1&istab=1&ispng=1&rank=3	GT:SP:CGL	0/1:9,6:0,-1
chr1	977058	td175343849	CGCTCCGGCCAGTGCCAGGGTCGAGGTGAGCGGCTCCCCCGGGGGAGGGCTCCGGCCAGTGCCAGGGTCGAGGTGGGCGGCTCCCCCGGGGGAGGGCTCCGGCCAGTGCCAGGGTCGAGGTGGGCGGCTCCCCCGGGGGAGGGCTGCGGCCAGTGCCAGGGTCGAGGTGGGCGGCTCCCCTCTGGGAGGGC	CGCTCCGGCCAGTGCCAGGGTCGAGGTGAGCGGCTCCCCCGGGGGAGGGCTCCGGCCAGTGCCAGGGTCGAGGTGGGCGGCTCCCCCGGGGGAGGGCTCCGGCCAGTGCCAGGGTCGAGGTGGGCGGCTCCCCTCTGGGAGGGC	.	PASS	RC=4.04;RPL=47;RAL=190;RCP=GCTCCGGCCAGTGCCAGGGTCGAGGTGGGCGGCTCCCCCGGGGGAGG;ALGNURL=http://orca.bu.edu/vntrview/index.php?db=VNTRPIPE_NA12891&ref=-175343849&isref=1&istab=1&ispng=1&rank=3	GT:SP:CGL	0/1:2,3:0,-1
chr1	1103389	td175343974	GGGGCGGAGGGCCGAGCGGGGCCAGCAGACGGGTGAGGGCGGAGGGCCGAGCGGGGCCAGCAGACGGGTGAGGGCGGAGGGCCGAGCGGGGCCAGCAGACGGGTGAGGGCGGAGGGCTGAGCGGG	GGGGCGGAGGGCCGAGCGGGGCCAGCAGACGGGTGAGGGCGGAGGGCCGAGCGGGGCCAGCAGACGGGTGAGGGCGGAGGGCTGAGCGGG	.	PASS	RC=3.54;RPL=35;RAL=124;RCP=GGGCGGAGGGCCGAGCGGGGCCAGCAGACGGGTGA;ALGNURL=http://orca.bu.edu/vntrview/index.php?db=VNTRPIPE_NA12891&ref=-175343974&isref=1&istab=1&ispng=1&rank=3	GT:SP:CGL	1/1:16:-1
chr1	1229111	td175344089	ACGCCCCTGCCCTGGAGGCCCCGCCCCTGCCCTGGAGGCCCCGCCCCTGCCCTGGAGGCCCCGCCC	ACGCCCCTGCCCTGGAGGCCCCGCCCCTGCCCTGGAGGCCCCGCCCCTGCCCTGGAGGCCCCGCCCCTGCCCTGGAGGCCCCGCCC	.	PASS	RC=3.25;RPL=20;RAL=65;RCP=CGCCCCTGCCCTGGAGGCCC;ALGNURL=http://orca.bu.edu/vntrview/index.php?db=VNTRPIPE_NA12891&ref=-175344089&isref=1&istab=1&ispng=1&rank=3	GT:SP:CGL	1/1:4:1
chr1	1378218	td175344259	GTTTCTATAGTGACGGTAATAAACCAAGTCAATTTTCTATAGTGACGGTGATAAACCAAGTCAATTTTCTATAGTGACGGTGATAAACCAAGTCAATTTTCT	GTTTCTATAGTGACGGTAATAAACCAAGTCAATTTTCTATAGTGACGGTGATAAACCAAGTCAATTTTCTATAGTGACGGTGATAAACCAAGTCAATTTTCTATAGTGACGGTGATAAACCAAGTCAATTTTCT	.	PASS	RC=3.16;RPL=32;RAL=101;RCP=TTTCTATAGTGACGGTGATAAACCAAGTCAAT;ALGNURL=http://orca.bu.edu/vntrview/index.php?db=VNTRPIPE_NA12891&ref=-175344259&isref=1&istab=1&ispng=1&rank=3	GT:SP:CGL	1/1:10:1
chr1	1850627	td175344624	CAGCGGCAGGAGCGGCAGGAGCGGCAGGAGCGGCAGCAGC	CAGCGGCAGGAGCGGCAGGAGCGGCAGCAGC	.	PASS	RC=4.33;RPL=9;RAL=39;RCP=AGCGGCAGG;ALGNURL=http://orca.bu.edu/vntrview/index.php?db=VNTRPIPE_NA12891&ref=-175344624&isref=1&istab=1&ispng=1&rank=3	GT:SP:CGL	0/1:5,7:0,-1
chr1	1886457	td175344673	AGGAAGTGCGGCTCACACCGGAAGTGCGGCTCACACCGGAAGTGCGGCTCACACCGGAAGTGCGGCTCACAC	AGGAAGTGCGGCTCACACCGGAAGTGCGGCTCACACCGGAAGTGAGGCTCACAC,AGGAAGTGCGGCTCACACCGGAAGTGCGGCTCACACCGGAAGTGCGGCTCACACCGGAAGTGCGGCTCACACCGGAAGTGAGGCTCACACCGGAAGTGAGGCTCACAC	.	PASS	RC=3.94;RPL=18;RAL=71;RCP=GGAAGTGCGGCTCACACC;ALGNURL=http://orca.bu.edu/vntrview/index.php?db=VNTRPIPE_NA12891&ref=-175344673&isref=1&istab=1&ispng=1&rank=3	GT:SP:CGL	1/2:8,8:-1,2
chr1	1963036	td175344723	GCTGGGGCTCTGCCATCCGCTGCAGGACCCAGGTGTCTGGGGCGCTACCATCCTCTGCAGGACCCAGGCATCTGGGGCGCTGCCATCCTCTGCGGGACCCAGGCATCCGGGGCACTGCCATCCGCTGCGGGACCCAGGCATC	GCTGGGGCTCTGCCATCCGCTGCAGGACCCAGGCATCCAGGGCGCTGCCATCCTCTGCGGGACCCAGGCATCCGGGGCACTGCCATCTGCTGCGGGACCCAGGCATC	.	PASS	RC=4.03;RPL=35;RAL=141;RCP=CTGGGGCGCTGCCATCCGCTGCAGGACCCAGGCAT;ALGNURL=http://orca.bu.edu/vntrview/index.php?db=VNTRPIPE_NA12891&ref=-175344723&isref=1&istab=1&ispng=1&rank=3	GT:SP:CGL	1/1:5:-1
chr1	2041460	td175344790	TCGGGGCCCTCCCTGGGGGCAGCCAAGGACCTAAAACCAATGGGTCCCAACCAAGAGGATCCCAGAGGTGAGACACAGAACGGCCAGGGCTGAATCCGGGGCCCTCCCTGGGGGCAGCCAAGGACCTAAAACCAATGGGTCCCAACCAAGAGGATCCCAGAGGTGAGACACAGAACGGCCAGGGCTGAATCCGGGGCCCTCCCTGGGGGCAGCCAAGGACCTAAAACCAATGGGTCCCAACCAAGAGGATCCCAGAGGTGAGAAACAGAACGGCCAGGGCTGAATC	TGGGGCCCTCCCTGGGGGCAGCCAAGGACCTAAAACCAATGGGTCCCAACCAAGAGGATCCCAGAGGTGAGACACAGAACGGCCAGGGCTGAATCCGGGGCCCTCCCTGGGGGCAGCCAAGGACCTAAAACCAATGGGTCCCAACCAAGAGGATCCCAGAGGTGAGAAACAGAACGGCCAGGGCTGAATC	.	PASS	RC=3.00;RPL=95;RAL=285;RCP=CGGGGCCCTCCCTGGGGGCAGCCAAGGACCTAAAACCAATGGGTCCCAACCAAGAGGATCCCAGAGGTGAGACACAGAACGGCCAGGGCTGAATC;ALGNURL=http://orca.bu.edu/vntrview/index.php?db=VNTRPIPE_NA12891&ref=-175344790&isref=1&istab=1&ispng=1&rank=3	GT:SP:CGL	1/1:2:-1
chr1	2701501	td175345237	AGGCTGCTCTGGGCCACTCTGGGCCACTCTGGGCCGCTCTGGGCTGCTCTGGGCCGCTCTGGGCCGCTCTGGGCCGCTCTGGGC	AGGCTGCTCTGGGCCACTCTGGGCCGCTCTGGGCTGCTCTGGGCCGCTCTGGGCCGCTCTGGGC	.	PASS	RC=8.30;RPL=10;RAL=83;RCP=GGCCGCTCTG;ALGNURL=http://orca.bu.edu/vntrview/index.php?db=VNTRPIPE_NA12891&ref=-175345237&isref=1&istab=1&ispng=1&rank=3	GT:SP:CGL	0/1:10,11:0,-2
chr1	2794087	td175345302	CACAGAGGCAGAGTGACCTGGGGCAGGCGGCGTTGGGGACCGTCAGGAGGACAGAGGCGGAGTGGCCTGGAGCAGGCGGCGTTGGGGACCGTCAGGAGGACAGAGGCGGAGTGG	CACAGAGGCAGAGTGACCTGGGGCAGGCGGCGTTGGGGACCGTCAGGAGGACAGAGGTGGAGCGGCCTGGAGCAGGCGGCGTTGGGGACCGTCAGGAGGACAGAGGCGGAGTGGCCTGGAGCAGGCGGCGTTGGGGACCGTCAGGAGGACAGAGGCGGAGTGG	.	PASS	RC=2.31;RPL=49;RAL=113;RCP=ACAGAGGCGGAGTGGCCTGGAGCAGGCGGCGTTGGGGACCGTCAGGAGG;ALGNURL=http://orca.bu.edu/vntrview/index.php?db=VNTRPIPE_NA12891&ref=-175345302&isref=1&istab=1&ispng=1&rank=3	GT:SP:CGL	1/1:8:1
chr1	2876563	td175345378	GCCTGCCCCACGACTGGAGTGAAGCCTGGGACCTGCCCCACGACTGGAGTGAAGCCTCGGACCTGCCCCGCGACTGGAGTGAAGCCTCGGACCTGCCCCGCGACTGGAGTGAAGCCTGGGACCTGCCCCGCGACTGGAGTGAAGCCTGGGACCTGCCCCGCGACTGGAGTGAAGCCTGGGACCTGCCCCGCGACTGGAGTGAAGCCTCAGACCTGCCCCGCGACTGGAGTGAAGCCGTGGG	GCCTGCCCCACGACTGGAGTGAAGCCTGGGACCTGCCCTGCGACTGGAGTGAAGCCTGGGACCTGCCCCGCGACTGGAGTGAAGCCTCAGACCTGCCCCGCGACTGGAGTGAAGCCGTGGG	.	PASS	RC=7.97;RPL=30;RAL=240;RCP=CCTGCCCCGCGACTGGAGTGAAGCCTGGGA;ALGNURL=http://orca.bu.edu/vntrview/index.php?db=VNTRPIPE_NA12891&ref=-175345378&isref=1&istab=1&ispng=1&rank=3	GT:SP:CGL	1/1:9:-4
chr1	2897557	td175345396	CAACAGGAGGTCTGGTAACAGGAGGTCTGGTAACAGGAGGTCTGGTAACAGGAGGTCTGGTAACAGGGGGTCTGGTAACAGGGGGTCTGGT	CAACAGGAGGTCTGGTAACAGGAGGTCTGGTAACAGGGGGTCTGGTAACAGGAGGTCTGGTAACAGGAGGTCTGGTAACAGGAGGTCTGGTAACAGGGGGTCTGGTAACAGGGGGTCTGGT	.	PASS	RC=6.00;RPL=15;RAL=90;RCP=AACAGGAGGTCTGGT;ALGNURL=http://orca.bu.edu/vntrview/index.php?db=VNTRPIPE_NA12891&ref=-175345396&isref=1&istab=1&ispng=1&rank=3	GT:SP:CGL	0/1:5,7:0,2
chr1	3172390	td175345549	GCCCAAAGCCAATCCCGTGGCCGCACCGACACCCGAAGCCAACCCCGTGGCCGCACTGACACCCGAAGCCAACCCCGTGGCCGCACCGACACCTGAAGCCAATCCCGTGGCCACACCAACA	GCCCAAAGCCAATCCCTTGGCCGCACCGACACCCGAAGCCAACCCCGTGGCCGCACTGACACCCGAAGCCAACCCCGTGGCCGCACTGACACCCGAAGCCAACCCCGTGGCCGCACCGACACCTGAAGCCAATCCCGTGGCCACACCAACA	.	PASS	RC=4.00;RPL=30;RAL=120;RCP=CCCGAAGCCAACCCCGTGGCCGCACCGACA;ALGNURL=http://orca.bu.edu/vntrview/index.php?db=VNTRPIPE_NA12891&ref=-175345549&isref=1&istab=1&ispng=1&rank=3	GT:SP:CGL	0/1:5,4:0,1
chr1	3193223	td175345564	CAGCCAGCTCGAGGTGCCGTGAACAGAGCCAGCGAGGGGTGCCGTGAACAGAGCCAGCGAGGGGTGCC	CAGCCAGCTCGAGGTGCCGTGAACAGAGCCAGCGAGGGGTGCCGTGAACAGAGCCAGCGAGGGGTGCCGTGAACAGAGCCAGCGAGGGGTGCC	.	PASS	RC=2.68;RPL=25;RAL=67;RCP=AGCCAGCGAGGGGTGCCGTGAACAG;ALGNURL=http://orca.bu.edu/vntrview/index.php?db=VNTRPIPE_NA12891&ref=-175345564&isref=1&istab=1&ispng=1&rank=3	GT:SP:CGL	1/1:11:1
chr1	3349983	td175345720	GGGGATGGCCTGTCCTGCCCACACACTCACCTGCCTGTCCAGGATGGCCTGCCCTGCCCATCTGCTGCCTGTCTGGGATGGCCCGCCCTGCCCACGCGCTCACCTGCCTGTCTGGGATGGCCCGCCCTGCCCACGCGCTCACCTGCCTGTCTGGGATGGCCCGCCCTGCCCACGCGCTCACCTGCCTGTCTGGGATGGCCCGCCCTGCCCACGCGCTCACCTGCCTGTC	GGGGATGGCCTGTCCTGCCCACACACTCACCTGCCTGTCCAGGATGGCCTGCCCTGCCCATCTGCTGCCTGTCTGGGATGGCCCGCCCTGCCCACGCGCTCACCTGCCTGTCCGGGATGGCCCGCCCTGCCCACGCGCTCACCTGCCTGTCC	.	PASS	RC=5.97;RPL=39;RAL=228;RCP=GGGATGGCCCGCCCTGCCCACGCGCTCACCTGCCTGTCT;ALGNURL=http://orca.bu.edu/vntrview/index.php?db=VNTRPIPE_NA12891&ref=-175345720&isref=1&istab=1&ispng=1&rank=3	GT:SP:CGL	1/1:2:-2
chr1	3748771	td175346004	ATAACCAGGAGTGTATTGTAGCACATTAGGTCGTAACCAGGAGTGTATTGTAACCAGGAGTGTATTGTAACCAGGAGTGTATTGTAACCAGGAGTGTATTGTA	ATAACCAGGAGTGTATTGTAGCACATTAGGTCGTAACCAGGAGTGTATTGTAACCAGGAGTGTATTGTAACCAGTAGGGAATTGTA	.	PASS	RC=6.11;RPL=17;RAL=102;RCP=TAACCAGGAGTGTATTG;ALGNURL=http://orca.bu.edu/vntrview/index.php?db=VNTRPIPE_NA12891&ref=-175346004&isref=1&istab=1&ispng=1&rank=3	GT:SP:CGL	1/1:11:-1
chr1	3789178	td175346020	GGGCCCTGTCCCTGCCGTGGCCCTGTCCCTGCCATGGCCCTGTCCCTGCCACGGCCCTGTCCCTGCCA	GGGCCCTGTCCCTGCCGCGGCCCTGTCCCTGCCGCGGCCCTGTCCCTGCCATGGCCCTGTCCCTGCCACGGCCCTGTCCCTGCCACGG	.	PASS	RC=3.94;RPL=17;RAL=67;RCP=GGCCCTGTCCCTGCCAT;ALGNURL=http://orca.bu.edu/vntrview/index.php?db=VNTRPIPE_NA12891&ref=-175346020&isref=1&istab=1&ispng=1&rank=3	GT:SP:CGL	0/1:9,6:0,1
chr1	6067560	td175347229	CGCGCCACCTCTGCGCCTCCTCCGCGCCTCCTCTGCGCC	CGTGGGGAGCCGCGCCACCTCTGCGCCTCCTCCGCGCCTCCTCCGCGCCTCCTCTG	.	PASS	RC=3.45;RPL=11;RAL=38;RCP=GCGCCTCCTCT;ALGNURL=http://orca.bu.edu/vntrview/index.php?db=VNTRPIPE_NA12891&ref=-175347229&isref=1&istab=1&ispng=1&rank=3	GT:SP:CGL	1/1:24:1
chr1	6085888	td175347251	GCAGCCCACCCCAGCACACAGCCGATCCCGGCACACAGCCGATCCCGGCACACAGCCGATCCCGGCACACAGCCGATCCCGGCACACAGCCGATCCCGGCACACAGCCGATCCCGGCACACAGCCGATCCCGGCACACAGCCGATCCCGGCACAC	GCAGCCCACCCCAGCACACAGCCGATCCCGGCACACAGCCGATCCCGGCACACAGCCGATCCCGGCACACAGCCGATCCCGGCACACAGCCGATCCCGGCACACAGCCGATCCCGGCACAC,GCAGCCCACCCCAGCACACAGCCGATCCCGGCACACAGCCGATCCCGGCACACAGCCGATCCCGGCACACAGCCGATCCCGGCACACAGCCGATCCCGGCACACAGCCGATCCCGGCACACAGCCGATCCCGGCACACAGCCGATCCCGGCACACAGCCGATCCCGGCACAC	.	PASS	RC=9.06;RPL=17;RAL=154;RCP=CAGCCGATCCCGGCACA;ALGNURL=http://orca.bu.edu/vntrview/index.php?db=VNTRPIPE_NA12891&ref=-175347251&isref=1&istab=1&ispng=1&rank=3	GT:SP:CGL	1/2:6,3:-2,1
chr1	7566486	td175348088	CTCACACTCAAAATTCACACTCAAAATTCACACTCTCATACTAACACTCAAAATTCACACT	CTCACACTCAAAATTCACACTCTCATACTAACACTCAAAATTCACACT	.	PASS	RC=4.50;RPL=13;RAL=60;RCP=TCACACTCAAAAT;ALGNURL=http://orca.bu.edu/vntrview/index.php?db=VNTRPIPE_NA12891&ref=-175348088&isref=1&istab=1&ispng=1&rank=3	GT:SP:CGL	1/1:23:-1
chr1	9085006	td175348920	GGCCCACCTTGTGCCCACCTTGTGCCCACCTTGTGC	GGCCCACCTTGTGCCCACCTTGTGCCCACCTTGTGCCCACCTTGTGC	.	PASS	RC=3.18;RPL=11;RAL=35;RCP=GCCCACCTTGT;ALGNURL=http://orca.bu.edu/vntrview/index.php?db=VNTRPIPE_NA12891&ref=-175348920&isref=1&istab=1&ispng=1&rank=3	GT:SP:CGL	0/1:7,8:0,1
chr1	9131935	td175348951	CCCTCTGCCTCAGCCCGGATCCCCCTCGGCCTCTGCCTCAGCCCGGGTCCCCCTCGGCCTCTGCCTCAGCCCGGGTCCCCCTCAGCCTC	CCCTCTGCCTCAGCCCGGATCCCCCTCGGCCTCTGCCTCAGCCCGGATCCCCCTCGGCCTCTGCCTCAGCCCGGGTCCCCCTCGGCCTCTGCCTCAGCCCGGGTCCCCCTCAGCCTC	.	PASS	RC=3.14;RPL=28;RAL=88;RCP=CCTCTGCCTCAGCCCGGGTCCCCCTCGG;ALGNURL=http://orca.bu.edu/vntrview/index.php?db=VNTRPIPE_NA12891&ref=-175348951&isref=1&istab=1&ispng=1&rank=3	GT:SP:CGL	0/1:3,2:0,1
chr1	9370132	td175349129	CCTGTGATGATGCCTCTGCACCTGCCGTGGGAAGGCCACAGAGTCTAGGGGCCATCTGTGATGATGCCTCTGCACCTGCCGTGGGAAGGCCACAGAGTCTAGGGGCCATCTGTGATGATGCTCCTGCACCTGCCGTGGGAAGGCCACAGAGTCTAGGG	CCTGTGATGATGCCTCTGCACCTGCCGTGGGAAGGCCACAGAGTCTAGGGGCCATCTGTGATGATGCTCCTGCACCTGCCGTGGGAAGGCCACAGAGTCTAGGG	.	PASS	RC=2.91;RPL=54;RAL=157;RCP=CTGTGATGATGCCTCTGCACCTGCCGTGGGAAGGCCACAGAGTCTAGGGGCCAT;ALGNURL=http://orca.bu.edu/vntrview/index.php?db=VNTRPIPE_NA12891&ref=-175349129&isref=1&istab=1&ispng=1&rank=3	GT:SP:CGL	1/1:3:-1
chr1	9836856	td175349408	CTATCTATCTATCTATCAGCATTTATCTATCATCTATCAGCATTTATCTATCATCTATCAGCATTTATCTATCTATCTATCTATCTATCTATCTATCTATCTATC	CTATCTATCTATCTATCAGCATTTATCTATCATCTATCAGCATTTATCTATCATCTATCAGCATTTATCTATCTATCTATCTATCTATCTATCTATCTATCTATCTATCTATCTATC	.	PASS	RC=4.67;RPL=22;RAL=104;RCP=TATCTATCTATCTATCAGCATT;ALGNURL=http://orca.bu.edu/vntrview/index.php?db=VNTRPIPE_NA12891&ref=-175349408&isref=1&istab=1&ispng=1&rank=3	GT:SP:CGL	0/1:4,7:0,1
chr1	11701739	td175350425	GCAGGGGAAGGTCCCAGGGGGCCTCGGATGGACATGGTCAGGGGAAGGTCCCAGGGGGCCTCGGATGGACATGGTCAGG	GCAGGGGAAGGTCCCAGGGGGCCTCGGATGGACATGGTCAGGGGAAGGTCCCAGGGGGCCTCGGATGGACATGGTCAGGGGAAGGTCCCAGGGGGCCTCGGATGGACATGGTCAGGGG	.	PASS	RC=2.11;RPL=37;RAL=78;RCP=CAGGGGAAGGTCCCAGGGGGCCTCGGATGGACATGGT;ALGNURL=http://orca.bu.edu/vntrview/index.php?db=VNTRPIPE_NA12891&ref=-175350425&isref=1&istab=1&ispng=1&rank=3	GT:SP:CGL	1/1:14:1
chr1	12107303	td175350696	TACACACACGCACACACACACGCACACACACACATGCACACACACACATGCACACACACAC	TACACACACGCACACACACACGCACACACACACATGCACACACACAC	.	PASS	RC=4.29;RPL=14;RAL=60;RCP=ACACACGCACACAC;ALGNURL=http://orca.bu.edu/vntrview/index.php?db=VNTRPIPE_NA12891&ref=-175350696&isref=1&istab=1&ispng=1&rank=3	GT:SP:CGL	0/1:7,12:0,-1
chr1	12142001	td175350719	CCTCTTGCCTCACTTCCTGCTTCCCTTCTCTTGCCTCACTTCCTGCTTCCCTTCTCTTGCCTCACTTCCTGCTTCCCTTCTCTTGCCTCCCTTCCTGCTTCCCTTCTTTTCCCT	CCTCTTGCCTCACTTCCTGCTTCCCTTCTCTTGCCTCACTTCCTGCTTCCCTTCTCTTGCCTCCCTTCCTGCTTCCCTTCTTTTCCCT	.	PASS	RC=4.35;RPL=26;RAL=113;RCP=CTCTTGCCTCACTTCCTGCTTCCCTT;ALGNURL=http://orca.bu.edu/vntrview/index.php?db=VNTRPIPE_NA12891&ref=-175350719&isref=1&istab=1&ispng=1&rank=3	GT:SP:CGL	0/1:6,7:0,-1
chr1	12675138	td175350927	ACAGAAGCCTCATTATAAAGTAGCTCCAGAAGCCTCATTATAAAGTAGCTCCAGAAGCCTCATTATAAAGTAGCTCCAG	ACAGAAGCCTCATTATAAAGTAGCTCCAGAAGCCTCATTATAAAGTAGCTCCAG	.	PASS	RC=3.12;RPL=25;RAL=78;RCP=CAGAAGCCTCATTATAAAGTAGCTC;ALGNURL=http://orca.bu.edu/vntrview/index.php?db=VNTRPIPE_NA12891&ref=-175350927&isref=1&istab=1&ispng=1&rank=3	GT:SP:CGL	0/1:12,12:0,-1
chr1	12962175	td175351035	CTCTCCCTCTCCCTCTCCCTCTCCCTCTCCCCACGGTCTCCCTCTCCCCACGGTCTCCCTCTCCCCACGGTCTCCCTCTCCC	CTCTCCCTCTCCCCACGGTCTCCCTCTCCCCACGGTCTCCCTCTCCC,CTCTCCCTCTCCCCACGGTCTCCCTCTCCCCACGGTCTCCCTCTCCCCACGGTCTCCCTCTCCC	.	SC	RC=4.67;RPL=17;RAL=81;RCP=TCTCCCTCTCCCCACGG;ALGNURL=http://orca.bu.edu/vntrview/index.php?db=VNTRPIPE_NA12891&ref=-175351035&isref=1&istab=1&ispng=1&rank=3	GT:SP:CGL	0/1/2:10,7,9:0,-2,-1
chr1	16126367	td175352481	AAGAACCCCAAGCCAGTAGAACCCCAAGCCGGTAGAACCCCAAGCCGGTAG	AAGAACCCCAAGCCAGTAGAACCCCAAGCCGGTAGAACCCCAAGCCGGTAGAACCCCAAGCCGGTAG	.	PASS	RC=3.12;RPL=16;RAL=50;RCP=AGAACCCCAAGCCGGT;ALGNURL=http://orca.bu.edu/vntrview/index.php?db=VNTRPIPE_NA12891&ref=-175352481&isref=1&istab=1&ispng=1&rank=3	GT:SP:CGL	1/1:10:1
chr1	16926754	td175352914	GCATGAAAGTGTATAATCATTAAAGTGTATAAT	GCATGAAAGTGTATAATCATTAAAGTATATAATTAAAGTGTATAAT	.	PASS	RC=2.00;RPL=16;RAL=32;RCP=CATGAAAGTGTATAAT;ALGNURL=http://orca.bu.edu/vntrview/index.php?db=VNTRPIPE_NA12891&ref=-175352914&isref=1&istab=1&ispng=1&rank=3	GT:SP:CGL	0/1:139,2:0,1
chr1	17027898	td175352958	CACGCACACAGCCGGGAGGGACGCACACAGCCGGGAGGGGGCTCGCACAGCCAGGAGGTGAC	CACGCACCCAGCCGGGAGGGACGCACACAGCCGGGAGGGGCACACACAGCCGGGAGGGACGCACACAGCCCGGAGGGGGCTCGCACAGCCAGGAGG	.	PASS	RC=3.10;RPL=20;RAL=61;RCP=ACGCACACAGCCGGGAGGGG;ALGNURL=http://orca.bu.edu/vntrview/index.php?db=VNTRPIPE_NA12891&ref=-175352958&isref=1&istab=1&ispng=1&rank=3	GT:SP:CGL	1/1:9:2
chr1	18442308	td175353623	GAAGACAGGAAGGAAGGAAGGAAGGAAGGAAGAAAGAAAGAAAGAAAGAAAGAAAGAAAGAAAGAAAGAAAGAAAGAAAGAAAGAAAGAA	GAAGACAGGAAGGAAGGAAGGAAGGAAGGAAGGAAGAAAGAAAGAAAGAAAGAAAGAAAGAAAGAAAGAAAGAAAGAAAGAAAGAAAGAAAGAAAGAAAGAA	.	PASS	RC=11.12;RPL=8;RAL=89;RCP=AAGAAAGA;ALGNURL=http://orca.bu.edu/vntrview/index.php?db=VNTRPIPE_NA12891&ref=-175353623&isref=1&istab=1&ispng=1&rank=3	GT:SP:CGL	1/1:9:1
chr1	19038620	td175353926	GGTGTGAACTGATGGTCAGTGTGAATTGATGGTCAGTGTGAACTGACGGTC	GGTGTGAACTGATGGTCAGCGTGAATTGATGGTCAGTGTGAATTGATGGTCAGTGTGAACTGACGGTC	.	PASS	RC=2.94;RPL=17;RAL=50;RCP=GTGTGAACTGATGGTCA;ALGNURL=http://orca.bu.edu/vntrview/index.php?db=VNTRPIPE_NA12891&ref=-175353926&isref=1&istab=1&ispng=1&rank=3	GT:SP:CGL	0/1:9,10:0,1
chr1	20200557	td175354441	ACATCACTATCACTATCACCACCATCACCATCACCACCACCACCACCATCACCACCACCACCATCACCACCACCACCACCACCACCACCACCATCACCACCACCACCATC	ACATCACTATCACTATCACCACCATCACCATCACCACCACCACCACCATCACCACCACCACCATCACCACCACCACCATC	.	PASS	RC=7.27;RPL=15;RAL=109;RCP=CATCACCACCACCAC;ALGNURL=http://orca.bu.edu/vntrview/index.php?db=VNTRPIPE_NA12891&ref=-175354441&isref=1&istab=1&ispng=1&rank=3	GT:SP:CGL	1/1:3:-2
chr1	21634313	td175355120	AGAGGCCCTGCCCCCTTGAGAGGGAGGCCCTGCCCCCTTGAGAGGTTGGCCCCGCC	AGAGGCCCTGCCCCCTTGAGAGGGAGGCCCTGCCCCCTTGAGAGGGAGGCCCTGCCCCCTTGAGAGGTTGGCCCCGCC	.	PASS	RC=2.50;RPL=22;RAL=55;RCP=GAGGCCCTGCCCCCTTGAGAGG;ALGNURL=http://orca.bu.edu/vntrview/index.php?db=VNTRPIPE_NA12891&ref=-175355120&isref=1&istab=1&ispng=1&rank=3	GT:SP:CGL	0/1:13,13:0,1
chr1	21783843	td175355222	ATATATATATATATGTATGTATATATATGTATGTATATATATGTATGTATATATATGCATGTGTATATATATGTGTGTTTATATATGT	ATATATATATATATGTATGTATATATATATGTATGTATATATATGTATGTATATATATGTATGTATATATATGCATGTGTATATATATGTGTGTTTATATATGT	.	PASS	RC=6.19;RPL=14;RAL=87;RCP=TATGTATATATATG;ALGNURL=http://orca.bu.edu/vntrview/index.php?db=VNTRPIPE_NA12891&ref=-175355222&isref=1&istab=1&ispng=1&rank=3	GT:SP:CGL	0/1:9,12:0,1
chr1	22720736	td175355712	GGAAAGAAAGAAAAAGAAAGAAAGAAAGAAAGAAAGAAAGAAAGAAAGAAAGAAAGAAAGAAAGAGAAAGAAAGAAAGAAA	GGAAAGAAAGAAAAAGAAAGTAAGAAAGAAAGAAAGAAAGAAAGAAAGAAAGAAAGAAAGAAAGAAAGAAAGAAAGAGAAAGAAAGAAAGAAA	.	PASS	RC=7.00;RPL=12;RAL=80;RCP=GAAAGAAAGAAA;ALGNURL=http://orca.bu.edu/vntrview/index.php?db=VNTRPIPE_NA12891&ref=-175355712&isref=1&istab=1&ispng=1&rank=3	GT:SP:CGL	1/1:3:1
chr1	24529601	td175356665	TCCCACACACCCCTGCTGCCCACACATCCCTGCTGCCCACACACCCCTGCTGCCCACACACCCCTGCTGCCCACACACCCCTGCTGC	TCCCACACACCCCTGCTGCCCACACATCCCTGCTGCCCACACACCCCTGCTGCCCACACACCCCTGCTGC	.	PASS	RC=5.06;RPL=17;RAL=86;RCP=CCCACACACCCCTGCTG;ALGNURL=http://orca.bu.edu/vntrview/index.php?db=VNTRPIPE_NA12891&ref=-175356665&isref=1&istab=1&ispng=1&rank=3	GT:SP:CGL	1/1:15:-1
chr1	26134780	td175357466	CTGGGCTGCGCCTGGGTGGGCTGTGCCTGGGTGGGCTGTGCCTGGGTGGGCTGTGCCTGGGTGGGCTGTGCCTGGGTGGGCTG	CTGGGCTGCGCCTGGGTGGGCTGTGCCTGGGTGGGCTG	.	PASS	RC=5.47;RPL=15;RAL=82;RCP=TGGGCTGTGCCTGGG;ALGNURL=http://orca.bu.edu/vntrview/index.php?db=VNTRPIPE_NA12891&ref=-175357466&isref=1&istab=1&ispng=1&rank=3	GT:SP:CGL	1/1:29:-3
chr1	26265573	td175357512	ATATATATCTATATATCTATATATCTATATATCTATATATCTATATATCTATATAT	ATATATATCTATATATCTATATATCTATATATCTATATATATATATAT,ATATATATCTATATATCTATATATCTATATATCTATATATCTATATATCTATATATCTATATAT	.	PASS	RC=6.88;RPL=8;RAL=55;RCP=TATATATC;ALGNURL=http://orca.bu.edu/vntrview/index.php?db=VNTRPIPE_NA12891&ref=-175357512&isref=1&istab=1&ispng=1&rank=3	GT:SP:CGL	1/2:11,17:-1,1
chr1	26535363	td175357633	TTATATATAATATATATTTATATATGTATATATAATATATATTTATATGTATATATAATATATATTTATATGTATATATATTTTATATATATA	TTATATATAATATATATTTATATATGTATATATAATATATATTTATATGTATATATATTTTATATATATA,TTATATATAATATATATTTATATATGTATATATAATATATATTTATATGTATATATAATATATATTTATATGTATATATAATATATATTTATATGTATATATATTTTATATATATA	.	PASS	RC=3.92;RPL=23;RAL=92;RCP=TATATATAATATATATATATATG;ALGNURL=http://orca.bu.edu/vntrview/index.php?db=VNTRPIPE_NA12891&ref=-175357633&isref=1&istab=1&ispng=1&rank=3	GT:SP:CGL	1/2:12,13:-1,1
chr1	27616451	td175358352	CAGAGAGAGACCGTGGAAAGAGAGGGAGAGGGAGACCGTGGAAAGAGAGGGAGAGGGAGACCGTGGGGAGAGGGAGAGGGAGACCGTGG	CAGAGGGAGACCGTGGATAGAGAGGGAGACAGAGACTGTGGGGAGAGGGAGAGGGAGA	.	SC	RC=3.60;RPL=25;RAL=88;RCP=AGAGGGAGACCGTGGAAAGAGAGGG;ALGNURL=http://orca.bu.edu/vntrview/index.php?db=VNTRPIPE_NA12891&ref=-175358352&isref=1&istab=1&ispng=1&rank=3	GT:SP:CGL	0/1:13,4:0,-1
chr1	27986520	td175358530	GCCGCCCCACCGCCCCACCGCCCCACCGCCCCACCGCC	GCCGCCCCACCGCCCCACCGCCCCACCGCC	.	PASS	RC=4.62;RPL=8;RAL=37;RCP=CCGCCCCA;ALGNURL=http://orca.bu.edu/vntrview/index.php?db=VNTRPIPE_NA12891&ref=-175358530&isref=1&istab=1&ispng=1&rank=3	GT:SP:CGL	0/1:8,6:0,-1
chr1	34493441	td175361657	CTGGGCAGACAGCCCTACATGGGCAGACAGCCCTACATGGGCAGAGCAGGACATGGGCAGACA	CTGGGCAGACAGCCCTACATGGGCAGAGCAGGACATGGGCAGACA	.	PASS	RC=3.56;RPL=18;RAL=62;RCP=TGGGCAGACAGCCCTACA;ALGNURL=http://orca.bu.edu/vntrview/index.php?db=VNTRPIPE_NA12891&ref=-175361657&isref=1&istab=1&ispng=1&rank=3	GT:SP:CGL	1/1:19:-1
chr1	36042529	td175362353	CGCGGGACCCCAGCGCCAGCGGGACCCCAGCGCCAGCGGGACCCCAGCGCCAGCGGGACCCCAGCGCCAGCGGGACCCCAGCGCCAGCGGGACCCCAGCGCCAGCGGGACCCCAGCGCCAGCGGG	CGCGGGACCCCAGCGCCAGCGGGACCCCAGCGCCAGCGGGACCCCAGCGCCAGCGGGACCCCAGCGCCAGCGGG,CGCGGGACCCCAGCGCCAGCGGGACCCCAGCGCCAGCGGGACCCCAGCGCCAGCGGGACCCCAGCGCCAGCGGGACCCCAGCGCCAGCCCGACCCCAGCGCCAGCGGG	.	PASS	RC=7.29;RPL=17;RAL=124;RCP=GCGGGACCCCAGCGCCA;ALGNURL=http://orca.bu.edu/vntrview/index.php?db=VNTRPIPE_NA12891&ref=-175362353&isref=1&istab=1&ispng=1&rank=3	GT:SP:CGL	1/2:10,10:-3,-1
chr1	37967707	td175363243	ATTGACAGAGAAGATACATGTTGACAGAGAAGATACATGTTGACAGAGAAGATACAT	ATTGACAGAGAAGATACATGTTGACAGAGAAGATACAT	.	PASS	RC=2.95;RPL=19;RAL=56;RCP=TTGACAGAGAAGATACATG;ALGNURL=http://orca.bu.edu/vntrview/index.php?db=VNTRPIPE_NA12891&ref=-175363243&isref=1&istab=1&ispng=1&rank=3	GT:SP:CGL	1/1:26:-1
chr1	38219310	td175363333	CGGGGCAAGCGGGAGCAGGGGCGAGCGGGAGCAGGGGTGAGTGGGAGCAGGGGCGAGCGGGAGCAGGGGTGAGTGGGAGCAGGGGCGAGCGGGAGGAGGGGC	CGGGGCAAGCGGGAGCAGGGGCGAGCGGGAGCAGGGGTGAGTGGGAGCAGGGGCGAGCGGGAGGAGGGGC	.	PASS	RC=6.31;RPL=16;RAL=101;RCP=GGGGCGAGCGGGAGCA;ALGNURL=http://orca.bu.edu/vntrview/index.php?db=VNTRPIPE_NA12891&ref=-175363333&isref=1&istab=1&ispng=1&rank=3	GT:SP:CGL	1/1:7:-2
chr1	39988456	td175364133	GGGCAGGGGAGGGCCGGCTGGGGAGGGCCGGCTGGGGAGGG	GGGCAGGGGAGGGCCGGCTGGGGAGGGCCGGCTGGGGAGGGCCGGCTGGGGAGGG	.	PASS	RC=2.86;RPL=14;RAL=40;RCP=GGCTGGGGAGGGCC;ALGNURL=http://orca.bu.edu/vntrview/index.php?db=VNTRPIPE_NA12891&ref=-175364133&isref=1&istab=1&ispng=1&rank=3	GT:SP:CGL	0/1:21,14:0,1
chr1	40285127	td175364273	GTGGTGGGAGGACGCCTTTGTTGGTGGGAGGACGCCTTTGTTGGTGGGAGGACGCCTTTGTTGGTGGGAAGACGCCTTTGTTGGTGGGAGGATGCCTTTGTTGGTGGGAGGACGCCTTTGTTGGTGGGAGGATGCCTTTGTTG	GTGGTGGGAGGACGCCTTTGTTGGTGGGAGGACGCCTTTGTTGGTGGGAAGACGCCTTTGTTGGTGGGAGGATGCCTTTGTTGGTGGGAGGACGCCTTTGTTGGTGGGAGGATGGCTTTGT	.	PASS	RC=7.10;RPL=20;RAL=142;RCP=TGGTGGGAGGACGCCTTTGT;ALGNURL=http://orca.bu.edu/vntrview/index.php?db=VNTRPIPE_NA12891&ref=-175364273&isref=1&istab=1&ispng=1&rank=3	GT:SP:CGL	0/1:4,9:0,-1
chr1	43023300	td175365382	TTTAAATAATTAAATAAAATATTTTATTTATATTAAATATATTAAATAAAATATTTTATTTATATTAAATATATTAAATAAAATAT	TTTAAATAATTAAATAAAATATTTTATTTATATTAAATATATTAAATAAAATATTTTATTTATATTAAATATATTAAATAAAATATTTTATTTATATTAAATATATTAAATAAAATATGTTA	.	PASS	RC=2.69;RPL=32;RAL=85;RCP=TTAAATATATTAAATAAAATATTTTATTTATA;ALGNURL=http://orca.bu.edu/vntrview/index.php?db=VNTRPIPE_NA12891&ref=-175365382&isref=1&istab=1&ispng=1&rank=3	GT:SP:CGL	0/1:12,11:0,1
chr1	44235882	td175365881	TGAGGAGAGGAGAGGGGAGGGGAGGAGAGGAGAGGGGAGGGGAGGAGAGGAGAGGGGAGGGGAGGAGAGG	TGAGGAGAGGAGGGGGGGGGGGAGGAGGGGAGAGGGGAGGGGAGGAGAGG	.	PASS	RC=3.45;RPL=20;RAL=69;RCP=GAGGAGAGGAGAGGGGAGGG;ALGNURL=http://orca.bu.edu/vntrview/index.php?db=VNTRPIPE_NA12891&ref=-175365881&isref=1&istab=1&ispng=1&rank=3	GT:SP:CGL	0/1:2,4:0,-1
chr1	47804167	td175367385	TTCTCCTTCCTTCCTTCCTTCCCTCCCTCCCTCCCTCTCTCCTTCCCTCCCTCCCTCTCTCCTTCCCTCCCTCCCTCTCTCCTTCCCTCCCTCCCTC	TTCTCCTTCCTTCCTTCCTTCCTTCCCTCCCTCCCTCCCTCTCTCCTTCCCTCCCTCCCTCTCTCCTTCCCTCCCTCCCTC,TTCTCCTTCCTTCCTTCCTTCCCTCCCTCCCTCCCTCTCTCCTTCCCTCCCTCCCTCTCTCCTTCCCTCCCTCCCTCTCTCCTTCCCTCCCTCCCTCTCTCCTTCCCTCCCTCCCTC	.	PASS	RC=5.00;RPL=20;RAL=96;RCP=TCTCCTTCCCTCCCTCCCTC;ALGNURL=http://orca.bu.edu/vntrview/index.php?db=VNTRPIPE_NA12891&ref=-175367385&isref=1&istab=1&ispng=1&rank=3	GT:SP:CGL	1/2:5,3:-1,1
chr1	48174099	td175367552	TGTGCCCAGGAGCCTGGACAAGGGATGCCGTGCCCAGCAGCCTGGACAAGGGATGCCGTGCCCAGGAGCCTGGACAAGGGATGCCGTGCCCAGGAGCCTGGACAAGGGATGCCGTGCCCAGGAGCCTGGACAAGGGATGCCGTGCCCAGGAGCCTGGACAAGGGATGCCGTGCCCAGGAGCCTGGACAAGGGATGCCGTGCCCAGG	TGTGCCCAGGAGCCTGGACAAGGGATGCCGTGCCCAGCAGCCTGGACAAGGGATGCCGTGCCCAGGAGCCTGGACAAGGGATGCCGTGCCCAGGAGCCTGGACAAGGGATGCCGTGCCCAGGAGCCTGGACAAGGGATGCCGTGCCCAGGAGCCTGGACAAGGGATGCCGTGCGCAGG	.	PASS	RC=7.32;RPL=28;RAL=205;RCP=GTGCCCAGGAGCCTGGACAAGGGATGCC;ALGNURL=http://orca.bu.edu/vntrview/index.php?db=VNTRPIPE_NA12891&ref=-175367552&isref=1&istab=1&ispng=1&rank=3	GT:SP:CGL	1/1:2:-1
chr1	48710383	td175367744	AATATATATATATATAAAATATATAATATATATAAATTATATTTATATTATATATAAATTATATTTATATTATATATAAATTATATTTATATTATATATAAATTATATTTATATTATATATATAAATTATATATATA	AATATATATATATATAAAATATATAATATATATAAATTATATTTATATTATATATAAATTATATTTATATTATATATAAATTATATTTATATTATATATAAATTATATTTATATTATATATAAATTATATTTATATTATATATATAAATTATATATATA	.	PASS	RC=6.12;RPL=22;RAL=136;RCP=ATATTATATATAAATTATATTT;ALGNURL=http://orca.bu.edu/vntrview/index.php?db=VNTRPIPE_NA12891&ref=-175367744&isref=1&istab=1&ispng=1&rank=3	GT:SP:CGL	1/1:7:1
chr1	51973908	td175368952	AAGAAAGAGAGAAAGAGAGAGAGAGAGAGAGAGAGAGAAAGAGAGAAAGAGAGAAAGAGAGAGAGAGAAAGAGAGAAAGAGAGAAAGAGAGAAAGAGAAAGAGAGAAAGAAAGAAAGAAAGAAAGAAAGAAAGAAAGAAAGAAAGAAAGAGA	AAGAAAGAGAGAAAGAGAGAGAGAGAGAGAGAGAAAGAGAGAAAGAGAGAAAGAGAGAGAGAGAAAGAGAGAAAGAGAGAAAGAGAGAAAGAGAAAGAGAGAAAGAAAGAAAGAAAGAAAGAAAGAAAGAAAGAAAGAAAGAAAGAAAGAAAGAGA	.	PASS	RC=19.10;RPL=8;RAL=151;RCP=AGAAAGAG;ALGNURL=http://orca.bu.edu/vntrview/index.php?db=VNTRPIPE_NA12891&ref=-175368952&isref=1&istab=1&ispng=1&rank=3	GT:SP:CGL	1/1:10:1
chr1	52535953	td175369213	GATTTGGTATAATAGTTCATTGGTATAATAGTTCATTTGGTATAATAGTTCATTTGGTATAATAGTTCATT	GATTTGGTATAATAGTTCATTGGTATAATAGTTCATTTGGTATAATAGTTCATT	.	PASS	RC=4.18;RPL=17;RAL=70;RCP=ATTTGGTATAATAGTTC;ALGNURL=http://orca.bu.edu/vntrview/index.php?db=VNTRPIPE_NA12891&ref=-175369213&isref=1&istab=1&ispng=1&rank=3	GT:SP:CGL	1/1:14:-1
chr1	54093799	td175369932	AGCCTTGCTGTGCCCTTGCTGTGCCTTGCTGTGCCTTGCTGTACCT	AGCCTTGCTGTGCCCTTGCTGTGCCTTGCTGTACCT	.	PASS	RC=4.45;RPL=10;RAL=45;RCP=GCCTTGCTGT;ALGNURL=http://orca.bu.edu/vntrview/index.php?db=VNTRPIPE_NA12891&ref=-175369932&isref=1&istab=1&ispng=1&rank=3	GT:SP:CGL	1/1:27:-1
chr1	54174991	td175369964	GTATAAATATACACATATATATACATATATACATATATATACATATACATATATATATACATATATACATATATATACATATACATATATATATACACACACACA	GTATAAATATACACATATATATACATATATACATATATATACATATACATATATATATACATATATACATATATATACATATACATATATATACATATATACATATATATACATATACATATATATACACA	.	PASS	RC=5.78;RPL=18;RAL=104;RCP=TATACATATACACATATA;ALGNURL=http://orca.bu.edu/vntrview/index.php?db=VNTRPIPE_NA12891&ref=-175369964&isref=1&istab=1&ispng=1&rank=3	GT:SP:CGL	1/1:5:1
chr1	54835372	td175370194	AGACGCTCAGAACAGAATCAGATACTCAGACTCACCAACCAGTCTGAGGACGCTCAGAACAGAATCAGATACTCAGACTCACCAACCAGTCTGAGAACG	AGACGCTCAGAACAGAATCAGATACTCAGACTCACCAACCAGTCTGAGGACGCTCAGAACAGAATCAGATACTCAGACTCACCAACCAGTCTGAGGACGCTCAGAACAGAATCAGATACTCAGACTCACCAACCAGTCTGAGAACG	.	PASS	RC=2.09;RPL=47;RAL=98;RCP=GACGCTCAGAACAGAATCAGATACTCAGACTCACCAACCAGTCTGAG;ALGNURL=http://orca.bu.edu/vntrview/index.php?db=VNTRPIPE_NA12891&ref=-175370194&isref=1&istab=1&ispng=1&rank=3	GT:SP:CGL	0/1:11,8:0,1
chr1	55974722	td175370621	TATTAATTACAGTCATGTAATTAATTGCATTAATTACAGTCATGTAATTAATTGCATTAATTACAGTCATGTAATTAATTGCATTAATTACAGTCATGTAATTAATTGCATTAATTACAGTCATGTAATTAATTGCATTAATTACAGTCATGTAATTAATTGCATTAATTACAG	TATTAATTACAGTCATGTAATTAATTGCATTAATTACAGTCATGTAATTAATTGCATTAATTACAGTCATGTAATTAATTGCATTAATTACAGTCATGTAATTAATTGCATTAATTACAG,TATTAATTACAGTCATGTAATTAATTGCATTAATTACAGTCATGTAATTAATTGCATTAATTACAGTCATGTAATTAATTGCATTAATTACAGTCATGTAATTAATTGCATTAATTACAGTCATGTAATTAATTGCATTAATTACAGTCATGTAATTAATTGCATTAATTACAGTCATGTAATTAATTGCATTAATTACAG	.	PASS	RC=6.41;RPL=27;RAL=173;RCP=ATTAATTACAGTCATGTAATTAATTGC;ALGNURL=http://orca.bu.edu/vntrview/index.php?db=VNTRPIPE_NA12891&ref=-175370621&isref=1&istab=1&ispng=1&rank=3	GT:SP:CGL	1/2:13,2:-2,1
chr1	56128660	td175370660	TATATATGGTATATATATGGTATATATAAGGTATATATACGGTATATATATGGTATATGGTATACCATATACGGTATATATATGGTATATGGTATACCATATATGGTATGTATATGGTATA	TATATACGGTATATACATGGTATATGGTATACCATATACGGTATATATATGGTATATGGTATACCATATATGGTATGTATATGGTATA	.	PASS	RC=3.68;RPL=32;RAL=120;RCP=ATATACGGTATATATATGGTATATGGTATACC;ALGNURL=http://orca.bu.edu/vntrview/index.php?db=VNTRPIPE_NA12891&ref=-175370660&isref=1&istab=1&ispng=1&rank=3	GT:SP:CGL	1/1:3:-1
chr1	56987382	td175370952	CTCCTCCCTCCCTCTCTCTTCCTTTCCTCTCTCCCTTTTCTCTTCCTTCCCTCTTTCTCTTC	CAAAGGAGGCTCTCCTCCCTCCCTCTCTCTTCCTTTCCTCTCTCCCTTTTCTCTTCCTTCCCTCTCTCCCTTTTCTCTTCCTTCCCTCTT	.	PASS	RC=2.58;RPL=24;RAL=61;RCP=TCCTCTCTCCCTTCTCTCTTCCTT;ALGNURL=http://orca.bu.edu/vntrview/index.php?db=VNTRPIPE_NA12891&ref=-175370952&isref=1&istab=1&ispng=1&rank=3	GT:SP:CGL	0/1:10,10:0,1
chr1	59762309	td175371915	AGGCCGCGCTTTACAGGGGCCGCGCTTTACAGGGGCCGCGCTTTACAGGGGCCGCGCTTTACAGGGGCCGCGCTTTACAGGGGCCGCGCTTTACAGGGGCCGCGCTTTACAGGGGCCGCGCTTTACAGGGGCCGCGC	AGGCCGCGCTTTACAGGGGCCGCGCTTTACAGGGGCCGCGCTTTACAGGGGCCGCGCTTTACAGGGGCCGCGCTTTACAGGGGCCGCGC	.	PASS	RC=8.50;RPL=16;RAL=136;RCP=GGCCGCGCTTTACAGG;ALGNURL=http://orca.bu.edu/vntrview/index.php?db=VNTRPIPE_NA12891&ref=-175371915&isref=1&istab=1&ispng=1&rank=3	GT:SP:CGL	0/1:2,9:0,-3
chr1	64932138	td175373788	CATATATACACATATGTATATATACATATATACACGTATACATATACACACATGCATATATATGTATATGTATTTGTATATATACACACACGCATATATATGTATATGTATTTATATA	CATATACACACATGCATATATATGTATATGTATTTGTATATATACACACACGCATATATATGTATATGTATTTATATA	.	PASS	RC=3.08;RPL=38;RAL=117;RCP=ATATATACACACATGCATATATATGTATATGTATTTAT;ALGNURL=http://orca.bu.edu/vntrview/index.php?db=VNTRPIPE_NA12891&ref=-175373788&isref=1&istab=1&ispng=1&rank=3	GT:SP:CGL	0/1:18,4:0,-1
chr1	69054834	td175375226	TATATATAGTTAGTTATCATATATATATAGTTATC	TGGTATATATATGTATCATATATATAGTTAGTTATCATATATATATAGTTAT	.	PASS	RC=2.00;RPL=17;RAL=34;RCP=ATATATAGATAGTTATC;ALGNURL=http://orca.bu.edu/vntrview/index.php?db=VNTRPIPE_NA12891&ref=-175375226&isref=1&istab=1&ispng=1&rank=3	GT:SP:CGL	0/1:11,2:0,1
chr1	70908726	td175375864	TATGGAAACCTTAATACTATTAAGATGTAAATCTTAATACTATTAAGATGCAAATCTTAATACTATTAAGATGCAAATCTTAATAGTATT	TATGGAAACCTTAATACTATTAAGATGCAAATCCTAATACTATTAAGATGCAAACCCTAATAGTATT	.	PASS	RC=3.87;RPL=23;RAL=89;RCP=ATGCAAATCTTAATACTATTAAG;ALGNURL=http://orca.bu.edu/vntrview/index.php?db=VNTRPIPE_NA12891&ref=-175375864&isref=1&istab=1&ispng=1&rank=3	GT:SP:CGL	0/1:14,15:0,-1
chr1	71090347	td175375918	TTATGTAGTTGTATATATATATACTTTATATATATACATATGTGTGTGTATATATATATACTTTATATATATACATATGTGTGTGTGTATATAGATACTTTATATATATATACATATGTGTGTGTGTATATATATA	TTATGTAGTTGTATATATATATACTTTATATATATACATATGTGTGTGTGTATATAGATACTTTATATATATATACATATGTGTGTGTGTATATATATA	.	PASS	RC=3.58;RPL=37;RAL=135;RCP=TATGTGTGTGTATATATATATACTTTATATATATACA;ALGNURL=http://orca.bu.edu/vntrview/index.php?db=VNTRPIPE_NA12891&ref=-175375918&isref=1&istab=1&ispng=1&rank=3	GT:SP:CGL	1/1:26:-1
chr1	76428270	td175377839	TTATATATATATATATATATTTATATATATATATTTATATATATATTTATATATATATTTATATATATATTTATATATATATATTTATATATATATTTATATATATATATTTATATATATATTTATATATATATTTATATATATAAATATATATATATTTATATATATAAATATATATATATAT	TTATATATAAATATATATATATTTATATATATATATTTATATATATATATTTATATATATATTTATATATATATATTTATATATATATATTTATATATATATTTATATATATAAATATATATATATAT	.	PASS	RC=15.25;RPL=12;RAL=183;RCP=TATATATATATA;ALGNURL=http://orca.bu.edu/vntrview/index.php?db=VNTRPIPE_NA12891&ref=-175377839&isref=1&istab=1&ispng=1&rank=3	GT:SP:CGL	1/1:12:-4
chr1	77223907	td175378084	AGGAAAAGGAAGGGAGAAGGAAGGGAGAAGGAAGG	AGGAAAAGGAAGGGAGAAGGAAGGGAGAAGGAAGGGAGAAGGAAGG	.	PASS	RC=3.09;RPL=11;RAL=34;RCP=GGAGAAGGAAG;ALGNURL=http://orca.bu.edu/vntrview/index.php?db=VNTRPIPE_NA12891&ref=-175378084&isref=1&istab=1&ispng=1&rank=3	GT:SP:CGL	1/1:28:1
chr1	77305403	td175378103	AATATATATATAAAGATATATATATATATAAAGATAT	AATATATATATAAAGATATATATATATATAAAGATATATATATATATATAGATATAGATATATATATAGATAT	.	PASS	RC=2.00;RPL=18;RAL=36;RCP=ATATATATATAAAGATAT;ALGNURL=http://orca.bu.edu/vntrview/index.php?db=VNTRPIPE_NA12891&ref=-175378103&isref=1&istab=1&ispng=1&rank=3	GT:SP:CGL	1/1:10:2
chr1	79568181	td175378895	GAAATATGAACTATGAAATATTTCATAAAATATGAACTATGAAATATTTCATAAAATATGAAATATGAACTATTTCATAAAATATGAACTAT	GAAATATGAACTATGAAATATTTCATAAAATATGAACTATGAAATATTTCATAAAATATGAACTATGAAATATTTCATAAAATATGAAATATGAACTATTTCATAAAATATGAACTAT	.	PASS	RC=3.50;RPL=26;RAL=91;RCP=AAATATGAACTATGAAATATTTCATA;ALGNURL=http://orca.bu.edu/vntrview/index.php?db=VNTRPIPE_NA12891&ref=-175378895&isref=1&istab=1&ispng=1&rank=3	GT:SP:CGL	1/1:31:1
chr1	84493154	td175380629	ATAGGGAATCAAAGCAATTTACATACAGGGAGTGGGGGCTTAGGGAACCAAAGCAATTTACATACAGGGAGTGGGGGCTTAGGGAACTAAAGCAATTTACATACAGGGAGTGGCGGTTTAGGGAACCAA	ATAGGGAATCAAAGCAATTTACATACAGGGAGTGGGGGCTTAGGGAACCAAAGCAATTTACATACAGGGAGTAGGGGCTTAGGGAGCCAAAGCAATTTACATACAGGGAGTGGGGGCTTAGGGAACTAAAGCAATTTACATACAGGGAGTGGCGGTTTAGGGAACCAA	.	PASS	RC=3.28;RPL=39;RAL=128;RCP=TAGGGAACCAAAGCAATTTACATACAGGGAGTGGGGGCT;ALGNURL=http://orca.bu.edu/vntrview/index.php?db=VNTRPIPE_NA12891&ref=-175380629&isref=1&istab=1&ispng=1&rank=3	GT:SP:CGL	1/1:6:1
chr1	85562168	td175381010	ATATATATAAAGATTATATATAAAGATTATATATAAAGATTATATATA	ATATATATAAAGATTATATATAAAGATTATATATA	.	PASS	RC=3.62;RPL=13;RAL=47;RCP=TATATATAAAGAT;ALGNURL=http://orca.bu.edu/vntrview/index.php?db=VNTRPIPE_NA12891&ref=-175381010&isref=1&istab=1&ispng=1&rank=3	GT:SP:CGL	1/1:33:-1
chr1	92025088	td175383141	AGTGCGGGATGAGAAATGTGCGGGCTGAGAAATGTGCGGGCTGAGAAATGTGCGGGCTGAGAAATGTGCG	AGTGCGGGATGAGAAATGTGCGGGCTGAGAAATGTGCGGGCTGAGAAATGTGCG	.	PASS	RC=4.31;RPL=16;RAL=69;RCP=GTGCGGGCTGAGAAAT;ALGNURL=http://orca.bu.edu/vntrview/index.php?db=VNTRPIPE_NA12891&ref=-175383141&isref=1&istab=1&ispng=1&rank=3	GT:SP:CGL	0/1:10,14:0,-1
chr1	92453205	td175383327	GTTTTTGTTTTTTGTTTTTTGTTTTTT	GTTTTTGTTTTTTGTTTTTTGTTTTTTGTTTTTT	.	PASS	RC=3.71;RPL=7;RAL=26;RCP=TTTTTGT;ALGNURL=http://orca.bu.edu/vntrview/index.php?db=VNTRPIPE_NA12891&ref=-175383327&isref=1&istab=1&ispng=1&rank=3	GT:SP:CGL	1/1:34:1
chr1	93721296	td175383785	CGAAGAAGAGGAAGAAGAGGAAGAAGAGGAGGAAGAGGAAGAAGAGGAAGAAGA	CGAAGAAGAGGAAGAAGAGGAAGAAGAGGAGGAAGAGGAAGAAGAGGAAGAAGAGGAAGAAGA	.	PASS	RC=5.89;RPL=9;RAL=53;RCP=GAAGAAGAG;ALGNURL=http://orca.bu.edu/vntrview/index.php?db=VNTRPIPE_NA12891&ref=-175383785&isref=1&istab=1&ispng=1&rank=3	GT:SP:CGL	0/1:6,8:0,1
chr1	94745567	td175384123	TTTTTCCTGTGATACAGTACTTTTCCTGTGATACAGTACTTTT	TTTTTCCTGTGATACAGTACTTTTCCTGTGATACAGTACTTTTCCTGTGATACAGTACTTTT	.	PASS	RC=2.21;RPL=19;RAL=42;RCP=TTTTCCTGTGATACAGTAC;ALGNURL=http://orca.bu.edu/vntrview/index.php?db=VNTRPIPE_NA12891&ref=-175384123&isref=1&istab=1&ispng=1&rank=3	GT:SP:CGL	0/1:17,7:0,1
chr1	94761256	td175384134	TAATGTGGAATTCTAACTCCACACAATGTGGAATCTTCTAATTCCACACAATGTGGAATCTTCTAATTCCACACAATGTGGAATCTTCTAATTCCACA	TAATGTGGAATTCTAACTCCACACAATGTGGAATCTTCTAATTCCACACAATGTGGAATCTTCTAATTCCACACAATGTGGAATCTTCTAATTCCACACAATGTGGAATCTTCTAATTCCACA,TAATGTGGAATTCTAACTCCACACAATGTGGAATCTTCTAATTCCACACAATGTGGAATCTTCTAATTCCACACAATGTGGAATCTTCTAATTCCACACAATGTGGAATCTTCTAATTCCACACAATGTGGAATCTTCTAATTCCACA	.	PASS	RC=3.96;RPL=25;RAL=97;RCP=AATGTGGAATCTTCTAATTCCACAC;ALGNURL=http://orca.bu.edu/vntrview/index.php?db=VNTRPIPE_NA12891&ref=-175384134&isref=1&istab=1&ispng=1&rank=3	GT:SP:CGL	1/2:9,6:1,2
chr1	95715391	td175384432	CTAAGAGCCTACATTTGCTATTGCACTATTGGAGACGTTGTAATAGCCTATATCTGCTATTGCACTATTGGAGACGTTGTAATAGCCTATATCTGCTATTGCACTATTGGAGACGTTGTAATAGCCTATATCTGCTATTGCACTATTGGAG	CTAAGAGCCTACATTTGCTATTGGACTATTGGAGACGTTGTAATAGCCTATATCTGCTATTGCACTATTGGAGACGTTGTAATAGCCTATATCTGCTATTGCACTATTGGAG	.	PASS	RC=3.85;RPL=39;RAL=150;RCP=TAATAGCCTATATCTGCTATTGCACTATTGGAGACGTTG;ALGNURL=http://orca.bu.edu/vntrview/index.php?db=VNTRPIPE_NA12891&ref=-175384432&isref=1&istab=1&ispng=1&rank=3	GT:SP:CGL	1/1:15:-1
chr1	95745012	td175384440	TTGGACAATAGTGGTGTTAATGGGAATCACTGGGCAATAGGAGTGTTAGTGGGAATCACTGGGCAATAGGAGTGTTAGTGGGAATCACTGGGCAGTAGGGGTGTTAGTGGGGATCATTGGGCAATAGGGGTGCTAGTGGGAATC	TTGGACAATAGTGGTGTTAATGGGAATCACTGGGCAATAGGAGTGTTAGTGGGAATCACTGGGCAGTAGGGGTGTTAGTGGGGATCATTGGGCAATAGGGGTGCTAGTGGGAATC	.	PASS	RC=4.93;RPL=29;RAL=143;RCP=TGGGCAATAGGGGTGTTAGTGGGAATCAC;ALGNURL=http://orca.bu.edu/vntrview/index.php?db=VNTRPIPE_NA12891&ref=-175384440&isref=1&istab=1&ispng=1&rank=3	GT:SP:CGL	1/1:18:-1
chr1	96483069	td175384663	CACACACACAAATATATGTATGTATATATACACATACATGTATATGTATGTATATATACACATACATGTATATGTATGTATATATACACATACATGTATATGTATGTATATATACACATACATGTATATGTATGTATATATATATACACATACATGTATATGTATGTATATATACACATATATGTATATGTGTGT	CACACACACAAATATATGTATGTATATATACACATACATGTATATGTATGTATATATATATACACATACATGTATATGTATGTATATATACACATATATGTATATGTGTGT	.	PASS	RC=6.81;RPL=28;RAL=194;RCP=ACACATACATGTATATGTATGTATATAT;ALGNURL=http://orca.bu.edu/vntrview/index.php?db=VNTRPIPE_NA12891&ref=-175384663&isref=1&istab=1&ispng=1&rank=3	GT:SP:CGL	1/1:18:-3
chr1	97227822	td175384934	TGGCCGGGCAGAGGGGCTCCTCACTTCCCAGTAGGGGCGGCCGGGCAGAGGCGCCCCTCACTCCCCAGTAGGGGCAGCCGGGCAGAGGCGCCCCTCACCTCCCGGATGGGGCGGC	TGGCCGGGCAGAGGGGCTCCTCACTTCCCAGTAGGGGCGGCCGGGCAGAGGCGCCCCTCACCTCCCGGACGGGGCGGC	.	SC	RC=3.08;RPL=37;RAL=114;RCP=GGCCGGGCAGAGGCGCCCCTCACTTCCCAGTAGGGGC;ALGNURL=http://orca.bu.edu/vntrview/index.php?db=VNTRPIPE_NA12891&ref=-175384934&isref=1&istab=1&ispng=1&rank=3	GT:SP:CGL	1/1:2:-1
chr1	97547236	td175385031	ATTTTTCTTTCTTTTTCTTTTTCTTTTCTTTTCTTTTCTTTTTTTTTTTTTTTTT	ATTTTTCTTTCTTTTTCTTTTTCTTTTCTTTTCTTTTCTTTTTTTTT	.	PASS	RC=5.45;RPL=10;RAL=54;RCP=TTTTTCTTTT;ALGNURL=http://orca.bu.edu/vntrview/index.php?db=VNTRPIPE_NA12891&ref=-175385031&isref=1&istab=1&ispng=1&rank=3	GT:SP:CGL	0/1:12,9:0,-1
chr1	97638920	td175385062	ATACATATATGTGTGTATATACGTACATATATGTGTGTATATACGTACGTACATATATGTGTGTATATACGTACATATATAT	ATACGTACATATATGTGTGTATATACGTACGTACATATATGTGTGTATATACGTACATATATAT	.	PASS	RC=3.27;RPL=26;RAL=81;RCP=TACATATATGTGTGTATATACGTACG;ALGNURL=http://orca.bu.edu/vntrview/index.php?db=VNTRPIPE_NA12891&ref=-175385062&isref=1&istab=1&ispng=1&rank=3	GT:SP:CGL	0/1:38,2:0,-1
chr1	98511729	td175385385	AGCTGCCGCTGCCGCTGCTACCGCTGCCGCTGCTACCGCTGCCGCTGCTACTGCCGCCGC	AGCTGCCGCTGCCGCTGCTACCGCTGCCGCTGCTACCGCTGCCGCTGCTACCGCTGCCGCTGCTACTGCCGCCGC	.	PASS	RC=3.93;RPL=15;RAL=59;RCP=GCTACCGCTGCCGCT;ALGNURL=http://orca.bu.edu/vntrview/index.php?db=VNTRPIPE_NA12891&ref=-175385385&isref=1&istab=1&ispng=1&rank=3	GT:SP:CGL	0/1:13,8:0,1
chr1	98831625	td175385507	TACACACATGGACACACATATACACACACACACACACACACACACACACACACACACA	TACACACATGGACACACATATACACACACACACACACACACACACACA	.	PASS	RC=5.70;RPL=10;RAL=57;RCP=ACACACACAC;ALGNURL=http://orca.bu.edu/vntrview/index.php?db=VNTRPIPE_NA12891&ref=-175385507&isref=1&istab=1&ispng=1&rank=3	GT:SP:CGL	1/1:17:-1
chr1	100288422	td175386031	ACCTCTACCTCCTCTACCTCCTCTACCTCCTCTACCTCCTCTACCTCCTCTACCTCCTCTTCCTC	ACCTCTACCTCCTCTACCTCCTCTACCTCCTCTACCTCCTCTTCCTC,ACCTCTACCTCCTCTACCTCCTCTACCTCCTCTACCTCCTCTACCTCCTCTTCCTC	.	PASS	RC=7.11;RPL=9;RAL=64;RCP=CCTCTACCT;ALGNURL=http://orca.bu.edu/vntrview/index.php?db=VNTRPIPE_NA12891&ref=-175386031&isref=1&istab=1&ispng=1&rank=3	GT:SP:CGL	1/2:17,17:-2,-1
chr1	100322584	td175386053	GCCCCTCACCTCCCGGATGGGGCGGCTGGCCGGGCAGGGGGCTGACCCCCCCACCTCCCTCCCGGACGGGGCGGCTGGCCGGGCAGAGGGGCT	GCCCCTCACCTCCCGGACGGGGCGGCTGGCCGGGTGGGGGGCTGACCCCCCCACCTCCCTCCCGGACGGGGCGGCTGGCCGGGCGGGGGGCTGACCCCCCACCCTCCCTCCCGGACGGGGCGGCTGGCCTGGCGGGGGGCT	.	SC	RC=1.84;RPL=51;RAL=92;RCP=CACCTCACCTCCCGGACGGGGCGGCTGGCCGGGCAGAGGGGCTGACCCCCC;ALGNURL=http://orca.bu.edu/vntrview/index.php?db=VNTRPIPE_NA12891&ref=-175386053&isref=1&istab=1&ispng=1&rank=3	GT:SP:CGL	0/1:2,2:0,1
chr1	105627647	td175387921	TATATATATATATGCTGTATCCATATATATATATGCTGTATCTATATATATGCTGTATCTATATATATATATATGCTGTAT	TATATATATATATATATATATATATATATATATGCTGTATCCATATATATATATGCTGTATCTATATATATGCTGTATCTATATATATATATGCTGTAT	.	PASS	RC=3.83;RPL=21;RAL=80;RCP=ATATATATATATGCTGTATCC;ALGNURL=http://orca.bu.edu/vntrview/index.php?db=VNTRPIPE_NA12891&ref=-175387921&isref=1&istab=1&ispng=1&rank=3	GT:SP:CGL	0/1:10,8:0,1
chr1	106311744	td175388211	TTATATATATAATCATAGATGATTATACATGATATTATATATCATATAATCATCTATGATTATACATGATATTATATATCATATAATCATATGTGATTATACATGATATTATATATCATATAATCATATGTGATTATACATGATATTATATATCATATAATCATATGTGATTATACATGATATTATATATCATATAATCATATGTGATTATACATGATATTATATATCATATAATCATATGTGATTATACATGATATTATATATCATATAATCATATGTGATTATACATGATATTATATATCATATAATCATATG	TTATATATATAATCATAGATGATTATACATGATATTATATATCATATAATCATATGTGATTATACATGATATTATATATCATATAATCATATGTGATTATACATGATATTATATATCATATAATCATATGTGATTATACATGATATTATATATCATATAATCATATG	.	PASS	RC=8.51;RPL=37;RAL=314;RCP=TATATCATATAATCATATGTGATTATACATGATATTA;ALGNURL=http://orca.bu.edu/vntrview/index.php?db=VNTRPIPE_NA12891&ref=-175388211&isref=1&istab=1&ispng=1&rank=3	GT:SP:CGL	1/1:7:-4
chr1	106944779	td175388439	CTATATATATATATGATGGAATTATATATATATATATGATGGAATTATATATATATGATGGAATTATATATATATATATATGATGGAATTATATATATATATATGATGGAAT	CTATATATATATATGATGGAATTATATATATATATATATGATGGAATTATATATATATATATGATGGAATTATATATATATATATGATGGAATTATATATATATATATATGATGGAATTATATATATATATATGATGGAAT	.	PASS	RC=4.88;RPL=23;RAL=111;RCP=TATATATATATATGATGGAATTA;ALGNURL=http://orca.bu.edu/vntrview/index.php?db=VNTRPIPE_NA12891&ref=-175388439&isref=1&istab=1&ispng=1&rank=3	GT:SP:CGL	0/1:7,3:0,1
chr1	108296107	td175388891	TATATATATACACACATATATATACACACATATATATATATACGTATATATATATATATATATATACACACA	TATATATATACACACATATATATACACACACACATATATATACACACATATATATATACATATATATATATATATATATACACACACA	.	PASS	RC=5.07;RPL=14;RAL=71;RCP=ATATATATACACAC;ALGNURL=http://orca.bu.edu/vntrview/index.php?db=VNTRPIPE_NA12891&ref=-175388891&isref=1&istab=1&ispng=1&rank=3	GT:SP:CGL	0/1:12,6:0,1
chr1	111112220	td175389896	ATATAAGTTCTATAGAACTTATATAAGTTATATAAGTTCTATATAACTTATATAATGTTCTATAAGTTCTATATAACTTATATAATGTTCTATAAGTTCTATATAACTTATATAATGTTCTATAAGTTCTATATAACTTATATAATGTTCTATAAGTTCTATATAACTTATATAATGTTCTATAAGTTCTATATAACTTATATAATGTTATATAAGTTCCAAATAA	ATATAAGTTCTATATAACTTATATAATGTTCTATAAGTTCTATATAACTTATATAATGTTCTATAAGTTCTATATAACTTATATAATGTTCTATAAGTTCTATATAACTTATATAATGTTATATAAGTTCCAAATAA,ATATAAGTTCTATAGAACTTATATAAGTTATATAAGTTCTATATAACTTATATAATGTTCTATAAGTTCTATATAACTTATATAATGTTCTATAAGTTCTATATAACTTATATAATGTTCTATAAGTTCTATATAACTTATATAATGTTATATAAGTTCCAAATAA	.	PASS	RC=7.53;RPL=30;RAL=225;RCP=TATAAGTTCTATATAACTTATATAATGTTC;ALGNURL=http://orca.bu.edu/vntrview/index.php?db=VNTRPIPE_NA12891&ref=-175389896&isref=1&istab=1&ispng=1&rank=3	GT:SP:CGL	1/2:7,8:-3,-2
chr1	113286479	td175390604	TGCGTCTCCAAGAGAGCGAGCGTCTCCAAGAGAGCGAGC	TGCGTCTCCAAGAGAGCGAGCGTCTCCAAGAGAGCGAGCGTCTCCAAGAGAGCGAGC	.	PASS	RC=2.11;RPL=18;RAL=38;RCP=GCGTCTCCAAGAGAGCGA;ALGNURL=http://orca.bu.edu/vntrview/index.php?db=VNTRPIPE_NA12891&ref=-175390604&isref=1&istab=1&ispng=1&rank=3	GT:SP:CGL	0/1:13,13:0,1
chr1	113607017	td175390809	AGAGGCAGAGGCAGAAGCAGGAGGCAGGAGGCAGGAGGCAGGAGGCAGGAGGCAGGAGGCAGGAGGCAG	AGAGGCAGAGGCAGAAGCAGGAGGCAGGAGGCAGGAGGCAGGGGGCAGGAGGCAGGAGGCAG	.	PASS	RC=10.00;RPL=7;RAL=68;RCP=GAGGCAG;ALGNURL=http://orca.bu.edu/vntrview/index.php?db=VNTRPIPE_NA12891&ref=-175390809&isref=1&istab=1&ispng=1&rank=3	GT:SP:CGL	1/1:19:-1
chr1	115709580	td175391542	ATGTTGGAGTTTCCTGTTAGAATTTCCTGTTAGAAT	ATGTTGGAGTTTCCTGTTAGAATTTCCTGTTAGAATTTCCTGTTAGAAT	.	PASS	RC=2.69;RPL=13;RAL=35;RCP=TGTTAGAATTTCC;ALGNURL=http://orca.bu.edu/vntrview/index.php?db=VNTRPIPE_NA12891&ref=-175391542&isref=1&istab=1&ispng=1&rank=3	GT:SP:CGL	0/1:19,13:0,1
chr1	117213778	td175392055	AAAGAAAGGAAGGAAGGAAGGGAGGGAGGGAGAGAAGGAAGGAAGGAAGGAAGGAAGGAAGGAAGGAAGGAAGGAAGGAAGGAAGGAAGGA	AAAGAAAGGAAGGAAGGAAGGGAGGGAGGGAGAGAAGGAAGGAAGGAAGGAAGGAAGGAAGGAAGGAAGGAAGGAAGGA,AAAGAAAGGAAGGAAGGAAGGGAGGGAGGGAGAGAAGGAAGGAAGGAAGGAAGGAAGGAAGGAAGGAAGGAAGGAAGGAAGGAAGGAAGGAAGGAAGGA	.	PASS	RC=11.11;RPL=8;RAL=90;RCP=AAGGAAGG;ALGNURL=http://orca.bu.edu/vntrview/index.php?db=VNTRPIPE_NA12891&ref=-175392055&isref=1&istab=1&ispng=1&rank=3	GT:SP:CGL	1/2:6,5:-1,1
chr1	120174206	td175393083	CCCCCGCTTGGGCCCCGCTTGGGCCCCGCCTGGGCCCCGC	CCCCCGCTTGGGCCCCGCCTGGGCCCCGCC	.	PASS	RC=3.55;RPL=11;RAL=39;RCP=CCCCGCTTGGG;ALGNURL=http://orca.bu.edu/vntrview/index.php?db=VNTRPIPE_NA12891&ref=-175393083&isref=1&istab=1&ispng=1&rank=3	GT:SP:CGL	0/1:17,14:0,-1
chr1	120782035	td175393236	CAATATTTAATAAATTTAATAATATTTAATAAATTTATTAATATTTAACAATGTTTAATAA	CAATATTTAATAAATTTAATAATATTTAATAATATTTAATAAATTTATTAATATTTAACAATGTTTAATAA	.	PASS	RC=6.20;RPL=10;RAL=60;RCP=AATATTTAAT;ALGNURL=http://orca.bu.edu/vntrview/index.php?db=VNTRPIPE_NA12891&ref=-175393236&isref=1&istab=1&ispng=1&rank=3	GT:SP:CGL	0/1:9,3:0,1
chr1	142909878	td175393564	AAAAAATATAAATATAAATATATAAATATAAATATAAATATATATATATATATATATATATATATATATATATATATATATA	AAAAAATATAAATATAAATATATAAATATAAATATAAATATAAATATATATATATATATATATA,AAAAAATATAAATATAAATATATAAATATAAATATATAAATATAAATATATAAATATATATATATATATATATATATATATATATATATATATATATATATATATATA	.	PASS	RC=5.79;RPL=14;RAL=81;RCP=AAATATATATATAT;ALGNURL=http://orca.bu.edu/vntrview/index.php?db=VNTRPIPE_NA12891&ref=-175393564&isref=1&istab=1&ispng=1&rank=3	GT:SP:CGL	0/1/2:29,11,3:0,-1,2
chr1	143267406	td175393657	ATCATCTTCAACAGACTCCTCATCTTCCATGGACTCCTCATCTTCCATGG	ATCATCTTCAACAGACTCCTCATCTTCAATGGACTCCTCATCTTCCATGGACTCCTCATCTTCCATGG	.	SC	RC=2.72;RPL=18;RAL=49;RCP=TCATCTTCCATGGACTCC;ALGNURL=http://orca.bu.edu/vntrview/index.php?db=VNTRPIPE_NA12891&ref=-175393657&isref=1&istab=1&ispng=1&rank=3	GT:SP:CGL	0/1:65,12:0,1
chr1	143274047	td175393662	GACCCCTGAACCTGACCCTGACCCCTGACCCTGATCCCTAACCCCTGACCCTGACCACTAACCCCTGACCCTAACCCTAACCCCTAACCCTAACCCTTAACC	GACCCCTGAACCTGACCCTGACCCCTGACCCTGATCCCTAACCCCTGATCCTGACCCCTACCCCCTGCCCCTAACCCTAACCCCTACCCCTAACCCTTAACCGTAAACCCTAAGCCTAACCCCTAACC	.	SC	RC=5.15;RPL=20;RAL=101;RCP=ACCCCTGACCCTGACCCCTA;ALGNURL=http://orca.bu.edu/vntrview/index.php?db=VNTRPIPE_NA12891&ref=-175393662&isref=1&istab=1&ispng=1&rank=3	GT:SP:CGL	0/1:25,3:0,1
chr1	143275001	td175393670	AAGGCGCACAGCGCCGGCGCAGGAGCAGAGAGGCCCACAGCGCTGGCGAAAGGCGCAGAGAGGCCCACAGCGCCGGCGCAGGCGCAGAGAGGCCCACAGCGCTGGCGCAGGCGCAGAGAGGC	AAGGCGCACAGCGCCGGCGCAGGTGCAGAGAGGCCCACAGCGCTGGCGAAAGGCGCAGAGAGGC	.	SC	RC=4.13;RPL=29;RAL=121;RCP=AGGCCCACAGCGCCGGCGCAGGCGCAGAG;ALGNURL=http://orca.bu.edu/vntrview/index.php?db=VNTRPIPE_NA12891&ref=-175393670&isref=1&istab=1&ispng=1&rank=3	GT:SP:CGL	0/1:18,15:0,-2
chr1	143464779	td175393747	TGTGCTTTAGCAGCAGATGACCATTTCCACTGCACAACACGCCGTGCTTTAGCAGACGATGACCATTTCCACTGTACAACATGCTGTGCTTTAGCGTCAGATGACCATTTCCACTGCACAACACGCCATGCTTTAGCGGAAGATGACCATTTCCACTGCACAACACGTCATGCCTTAGCGGAAGATGACTGTTTCCACTGCACAACAC	TGTGCTTTAGCAGCAGATGACCATTTCCACTGCACAACACGCCGTGCTTTAGCAGACGATGACCATTTCCACTGTACAACATGCTGTGCTTTAGCGTCAGATGACCATTTCCACTGCACAACACGTCATGCCTTAGCGGAAGATGACTGTTTCCACTGCACAACAC	.	SC	RC=4.93;RPL=42;RAL=207;RCP=GTGCTTTAGCGGAAGATGACCATTTCCACTGCACAACACGCC;ALGNURL=http://orca.bu.edu/vntrview/index.php?db=VNTRPIPE_NA12891&ref=-175393747&isref=1&istab=1&ispng=1&rank=3	GT:SP:CGL	1/1:2:-1
chr1	145113356	td175394249	CATATTAAATATATATTTAATATATATTAAATATAT	CATATTAAATATATATTTAATATATATTAAATATATATTTAATATATATTAAATATAT	.	PASS	RC=3.18;RPL=11;RAL=35;RCP=ATATTAAATAT;ALGNURL=http://orca.bu.edu/vntrview/index.php?db=VNTRPIPE_NA12891&ref=-175394249&isref=1&istab=1&ispng=1&rank=3	GT:SP:CGL	0/1:77,17:0,2
chr1	145209604	td175394271	CCCGTGGTGCCCCGCCAACCGCCGGGGTTCCCCGCCAACCGCCGGGGTTCCCCGCCAACCGCCGGGGTTCCCCGCC	CCCGTGGTGCCCCGCCAACCGCCGGGGTTCCCCGCCAACCGCCGGGGTTCCCCGCC	.	PASS	RC=3.75;RPL=20;RAL=75;RCP=CCGGGGTTCCCCGCCAACCG;ALGNURL=http://orca.bu.edu/vntrview/index.php?db=VNTRPIPE_NA12891&ref=-175394271&isref=1&istab=1&ispng=1&rank=3	GT:SP:CGL	0/1:6,32:0,-1
chr1	146373747	td175394690	TCCCCGCTGCGCTCCGTCCTCCATTACTCGTTTTCTCCGCCCGCGGCCCGAACCCGTTGTGCGGTAGAGGCAGCCGGGTCCCTTTAAGGCCCAGCTGCGCTCCGTCCTCCATTACTCCTTTTCTCCGCCCGCGGCCCGAACCCGTTGTGCGGTAGAGGCAGCCGGGTCCCTTTAAGGCCCAGCTGCGCTCCGTCCTCCATTACTCCTTTTCTCCGCCCGCGGCCCGAACCCGTTGTGCGGTAGAGGCAGCCGGGTCCCTTTAAGGCCCAGCTGCGC	TCCCCGCTGCGCTCCGTCCTCCATTACTCGTTTTCTCCGCCCGCGGCCCGAACCCGTTGTGCGGTAGAGGCAGCCGGGTCCCTTTAAGGCCCAGCTGCGCTCCGTCCTCCATTACTCCTTTTCTCCGCCCGCGGCCCGAACCCGTTGTGCGGTAGAGGCAGCCGGGTCCCTTTAAGGCCCAGCTGCGC	.	PASS	RC=3.12;RPL=88;RAL=275;RCP=CCCAGCTGCGCTCCGTCCTCCATTACTCCTTTTCTCCGCCCGCGGCCCGAACCCGTTGTGCGGTAGAGGCAGCCGGGTCCCTTTAAGG;ALGNURL=http://orca.bu.edu/vntrview/index.php?db=VNTRPIPE_NA12891&ref=-175394690&isref=1&istab=1&ispng=1&rank=3	GT:SP:CGL	1/1:4:-1
chr1	147724082	td175395167	CATATATATGTGTGTATATATATATGTGTGTGTGTATATATATA	CATATATATGTGTGTATATATATATGTGTGTGTGTATATATATGTGTGTGTATATATATA	.	PASS	RC=2.39;RPL=18;RAL=43;RCP=ATATATATGTGTGTATAT;ALGNURL=http://orca.bu.edu/vntrview/index.php?db=VNTRPIPE_NA12891&ref=-175395167&isref=1&istab=1&ispng=1&rank=3	GT:SP:CGL	0/1:32,2:0,1
chr1	150757416	td175396505	TATAGATAGAGATAGATAGATAGAGATATAGATAAATATAGATATAGATA	TATAGATAGAGATATAGATAAATATAGATATAGATA	.	PASS	RC=3.19;RPL=16;RAL=49;RCP=ATAGATAGAGATATAG;ALGNURL=http://orca.bu.edu/vntrview/index.php?db=VNTRPIPE_NA12891&ref=-175396505&isref=1&istab=1&ispng=1&rank=3	GT:SP:CGL	0/1:19,13:0,-1
chr1	151819673	td175397071	CAGGCAGGCAGGGGAGGCAGGAGGCAGGAGGCAGGCAGGGGAGGCAGGAGGCAGGAGGCAGGCAGGGGAGGCAGGAGGCAGGCAGGGGAGGCAGGAGGCAGGAGGCAGGCAGGGGAGGCAGGAGGCAGGAGGCAGGCAGGGGAGGCAG	CAGGCAGGCAGGGGAGGCAGGAGGCAGGAGGCAGGCAGGGGAGGCAGGAGGCAGGAGGCAGGCCGGGGGGGCAGGGGGCAGGAGGCAGGCAGGGGAGGCAG	.	PASS	RC=5.70;RPL=27;RAL=147;RCP=AGGCAGGCAGGGGAGGCAGGAGGCAGG;ALGNURL=http://orca.bu.edu/vntrview/index.php?db=VNTRPIPE_NA12891&ref=-175397071&isref=1&istab=1&ispng=1&rank=3	GT:SP:CGL	1/1:7:-2
chr1	151955275	td175397143	CTGTGAGAAAAGCTCTGCTGTGTAAGAAAAGCTCTGCTGTGT	CTGTGAGAAAAGCTCTGCTGTGTAAGAAAAGCTCTGCTGTGTAAGAAAAGCTCTGCTGTGT	.	PASS	RC=2.16;RPL=19;RAL=41;RCP=TGTAAGAAAAGCTCTGCTG;ALGNURL=http://orca.bu.edu/vntrview/index.php?db=VNTRPIPE_NA12891&ref=-175397143&isref=1&istab=1&ispng=1&rank=3	GT:SP:CGL	1/1:35:1
chr1	152169675	td175397260	CAGAGGGAGACCGTGGAAAGAGAGGGAGAGGGAGACCGTGGGGAGAGGGAGAGGGAGA	CAGAGGGAGACCGTGGAAAGAGAGGGAGAGGGAGACCGTGGAAAGAGGGAGAGGGAGAGAGGGAGAGAGGGAGAGGG	.	SC	RC=2.36;RPL=25;RAL=57;RCP=AGAGGGAGACCGTGGAAAGAGAGGG;ALGNURL=http://orca.bu.edu/vntrview/index.php?db=VNTRPIPE_NA12891&ref=-175397260&isref=1&istab=1&ispng=1&rank=3	GT:SP:CGL	0/1:13,2:0,1
chr1	152229600	td175397321	CAGAGGGAGACCGTGGAGAGAGAGGGAGAGGGAGACCGTGGGGAGAGGGAGAGGGAGA	CAGAGGGAGACCGTGGAGAGAGAGGGAGAGGGAGACCGTGGGGAGAGGGAGAGGGAGACCGTGGGGAGAGGGAGAGGGAGA	.	SC	RC=2.36;RPL=25;RAL=57;RCP=AGAGGGAGACCGTGGAGAGAGAGGG;ALGNURL=http://orca.bu.edu/vntrview/index.php?db=VNTRPIPE_NA12891&ref=-175397321&isref=1&istab=1&ispng=1&rank=3	GT:SP:CGL	1/1:12:1
chr1	153228996	td175397719	ATATATATATATATCTCTACAGATATATCTCTATATATATGTAACTCTATATATATATAACT	AC	.	PASS	RC=3.94;RPL=16;RAL=61;RCP=TATATATATATAACTC;ALGNURL=http://orca.bu.edu/vntrview/index.php?db=VNTRPIPE_NA12891&ref=-175397719&isref=1&istab=1&ispng=1&rank=3	GT:SP:CGL	0/1:28,2:0,-2
chr1	153328218	td175397774	TTGGCTGCTGGCTGCTGGCTGCTGGCTGCTGGCTG	TTGGCTGCTGGCTGCTGGCTGCTGGCTGCTGGCTGCTGGCTG	.	PASS	RC=4.86;RPL=7;RAL=34;RCP=TGGCTGC;ALGNURL=http://orca.bu.edu/vntrview/index.php?db=VNTRPIPE_NA12891&ref=-175397774&isref=1&istab=1&ispng=1&rank=3	GT:SP:CGL	0/1:18,16:0,1
chr1	153462257	td175397819	AAGTGACGGTGGTAAAGGCAGTGGAGTGGCTGTGGTAGTGGCAGCGGAGTGGCGGTGGTAGTGGCAGTGGAGTGGCGGTGGTAGTGGCAGTGGAGTGGCGGTGGTAGTGGCAGTGGAGTGG	AGCAGTGACGGTGGTAATGGCAGTGGAGTTGCGGTGGTAGTGGCAGCGGAGTGGCGGTGGTAGTGGCAGTGGAGTGGCTGTGGTAGTGGCAGCGGAGTGGCGGTGGTAGTGGCAGTGGAGTGGCTGTGGTAGTGGCAGCGGAGTGGCGGTGGTAGTGGCAGTGGAGTG	.	PASS	RC=5.22;RPL=23;RAL=120;RCP=AGTGGCGGTGGTAGTGGCAGTGG;ALGNURL=http://orca.bu.edu/vntrview/index.php?db=VNTRPIPE_NA12891&ref=-175397819&isref=1&istab=1&ispng=1&rank=3	GT:SP:CGL	1/1:2:2
chr1	153477591	td175397828	GAGAAAAAAGGAAAGAAAGGAAGAAAGAAAAAGAAAGAAAGGAAGAAAAGAAAGAGAGAGAAAGAAAGAAAGAGAAAGAGAGAGAGAAAGAAAGAAGAAAGAAAGAAAGAAAGAAAGAAAGAAAGAAAGAAAGAAAGAAAGAAAGAAAAGAAAGAAAGAAAGAAAGAAAGAAAGAAAGAAAGAAAAGAAAGAAGGAAAGA	GAGAAAAAAGGAAAGAAAGGAAGAAAGAAAAAGAAAGAAAGGAAGAAAAGAAAGAGAGAGAAAGAAAGAAAGAGAAAGAGAGAGAGAAAGAAAGAAGAAAGAAAGAAAGAAAGAAAGAAAGAAAGAAAGAAAGAAAGAAAAGAAAGAAGGAAAGA	.	PASS	RC=16.50;RPL=12;RAL=199;RCP=AGAAAGAAAGAA;ALGNURL=http://orca.bu.edu/vntrview/index.php?db=VNTRPIPE_NA12891&ref=-175397828&isref=1&istab=1&ispng=1&rank=3	GT:SP:CGL	1/1:4:-3
chr1	156001765	td175399173	ATCAAATATGAACAAGCAGGATTGTTCAAATATGAACAAGCAGGATT	ATCAAATATGAACAAGCAGGATTGTTCAAATATGAACAAGCAGGATTGTTCAAATATGAACAAGCAGGATT	.	PASS	RC=1.92;RPL=24;RAL=46;RCP=TCAAATATGAACAAGCAGGATTGT;ALGNURL=http://orca.bu.edu/vntrview/index.php?db=VNTRPIPE_NA12891&ref=-175399173&isref=1&istab=1&ispng=1&rank=3	GT:SP:CGL	0/1:17,9:0,1
chr1	156806515	td175399607	CTTCACAGGGCTGAATGAGGAGCATATTTCACAGGACTGAATGAGGAGCATATTTCACAGGACTGAATGAGGAGCATATTTCACAGGGCTGAATGAGGAGCATATTTCACAGGGCTGAATGAGGAGCATAT	CTTCACAGGGCTGAATGAGGAGCATATTTCACAGGGCTGAATGAGGAGCATATTTCACAGGGCTGAATGAGGAGCATAT,CTTCACAGGACTGAATGAGGAGCATATTTCACAGGACTGAATGAGGAGCATATTTCACAGGGCTGAATGAGGAGCATATTTCACAGGGCTGAATGAGGAGCATAT	.	PASS	RC=5.00;RPL=26;RAL=130;RCP=TTCACAGGGCTGAATGAGGAGCATAT;ALGNURL=http://orca.bu.edu/vntrview/index.php?db=VNTRPIPE_NA12891&ref=-175399607&isref=1&istab=1&ispng=1&rank=3	GT:SP:CGL	1/2:12,9:-2,-1
chr1	158871199	td175400250	CATTTAGTTACCACAATAATGTTATCACAATATTGAGTTACCACAATACTGTTATCACAATATTGAGTTACCACAATAATGTTACCACAATATTGAGTTACCACAATAAT	CATTTAGTTACCACAATAATGTTATCACAATATTGAGTTACCACAATAATGTTACCACAATATTGAGTTACCACAATAAT	.	PASS	RC=3.63;RPL=30;RAL=109;RCP=ATTGAGTTACCACAATAATGTTATCACAAT;ALGNURL=http://orca.bu.edu/vntrview/index.php?db=VNTRPIPE_NA12891&ref=-175400250&isref=1&istab=1&ispng=1&rank=3	GT:SP:CGL	1/1:20:-1
chr1	160749872	td175400890	CGCGATATCCAGGAGATGGTCGCCACCTCCTGTCCAGAGCGATATCCAGGAGATGGTCGCCACCTCCTGTCCAGAGCGATATCCAGGAGATGGTCGCCACCTCCTGTCCAGAGCG	CGCGATATCCAGGAGATGGTCGCCACCTCCTGTCCAGAGCGATATCCAGGAGATGGTCGCCACCTCCTGTCCAGAGCG	.	PASS	RC=3.08;RPL=37;RAL=114;RCP=GCGATATCCAGGAGATGGTCGCCACCTCCTGTCCAGA;ALGNURL=http://orca.bu.edu/vntrview/index.php?db=VNTRPIPE_NA12891&ref=-175400890&isref=1&istab=1&ispng=1&rank=3	GT:SP:CGL	1/1:18:-1
chr1	162421196	td175401638	TGGCCAGGCAGAGGCGCTCCTCACTTCCCAGACGGGGCGGCCAGGCAGAGGCGCTCCTCACTTCCCAGATGGGGCGGCCGGGCAGAGGCGCTCCTCACATCCCAGACGATGGGCGGCCGGGCAGAGGCGCTCCTCACCTCCCAGACGGGGCTGCCGGGCAGAGGCGCTCCTCACTTCCCAGACAGGGCAGCCGGGCAGAGGTGCTCCTCACTTCCCAGACGGGGCGGCCAGGCAGAGGCGCTCCTCACATCCCAGACG	TTGCACAGCAGCCAGGCAGAGGCGCTTCTCACTCCCCAGACGGGGCAGCCGGGCAGAGGCGCTCCTCACTCCCCAGACGGGGCAGCCAGGCAGAGGCGCTCCTCACCTCCCA	.	SC	RC=6.85;RPL=37;RAL=257;RCP=GGCCGGGCAGAGGCGCTCCTCACTTCCCAGACGGGGC;ALGNURL=http://orca.bu.edu/vntrview/index.php?db=VNTRPIPE_NA12891&ref=-175401638&isref=1&istab=1&ispng=1&rank=3	GT:SP:CGL	1/1:2:-4
chr1	162697751	td175401780	CTATATATATATATATAGATATAATCACACTATATATATCTATATATATATAGATATAATCACACTATATATATCTATATATATCTATATATAGATATAATCACACTATATATATCTATATATAGATATAATCACACTATATATATCTATATATAGATATAATCACACTATATATATCTATATATAGATATA	CATAAA	.	PASS	RC=5.58;RPL=31;RAL=191;RCP=TATATATCTATATATAGATATAATCACACTA;ALGNURL=http://orca.bu.edu/vntrview/index.php?db=VNTRPIPE_NA12891&ref=-175401780&isref=1&istab=1&ispng=1&rank=3	GT:SP:CGL	1/1:3:-1
chr1	162730206	td175401795	ATATATATATACACAACTACATATATATAACCATATATACATATACAACTATATATATACATATACAACTATATATGTATATACATATACAACTATATATATGTATATACATATACAACTAGATATATGTATATACATATACAACTAGATATATGTATATACATATACAACTAGATATATGTATATACATATACAACTAGATATATATAT	ATATATATATACACAACTACATATATATAACCATATATACATATACAACTATATATATACATATACAACTATATATGTATATACATATACAACTATATATGTATATACATATACAACTAGATATATGTATATACATATACAACTAGATATATGTATATACATATACAACTAGATATATATAT	.	PASS	RC=8.12;RPL=26;RAL=209;RCP=TATATACATATACAACTAGATATATG;ALGNURL=http://orca.bu.edu/vntrview/index.php?db=VNTRPIPE_NA12891&ref=-175401795&isref=1&istab=1&ispng=1&rank=3	GT:SP:CGL	1/1:5:-1
chr1	163229661	td175401967	GGAGGTACTGAGGTACTGAGGTACTGAGGTA	GGAGGTACTGAGGTACTGAGGTACTGAGGTACTGAGGTA	.	PASS	RC=3.75;RPL=8;RAL=30;RCP=GAGGTACT;ALGNURL=http://orca.bu.edu/vntrview/index.php?db=VNTRPIPE_NA12891&ref=-175401967&isref=1&istab=1&ispng=1&rank=3	GT:SP:CGL	0/1:19,14:0,1
chr1	166161671	td175402964	AATATGTATATATATATAATATATGTATTATTATATATAATATATATTATATAATATATAATATAT	AATATGTATATATATATAATATATGTATTATTATATATAATATATATTATATAATATATTATATATAATATATATTATATAATATAT	.	PASS	RC=3.18;RPL=20;RAL=65;RCP=ATATGTATATTATATATAAT;ALGNURL=http://orca.bu.edu/vntrview/index.php?db=VNTRPIPE_NA12891&ref=-175402964&isref=1&istab=1&ispng=1&rank=3	GT:SP:CGL	1/1:10:1
chr1	167422247	td175403353	CATATATATATATTATAGATATATATTATATATATATATATTATAGATATA	CATATATATATATTATAGATATATATTATATATATATATTATAGATATATATTATATATATATATTATAGATATA	.	PASS	RC=3.60;RPL=13;RAL=50;RCP=ATAGATATATATT;ALGNURL=http://orca.bu.edu/vntrview/index.php?db=VNTRPIPE_NA12891&ref=-175403353&isref=1&istab=1&ispng=1&rank=3	GT:SP:CGL	0/1:16,16:0,2
chr1	168848918	td175403899	GTATATATATGTGTGTGTATATATATATATGTGTGTGTATATATATATATATGTGTGTGTGTGTATACATATATGTGTGTGTGTGTGTATATATATATATGTGTATATATATATATATAT	GTATATATATGTGTGTGTATATATATATATGTGTGTGTATATATATATATATGTGTGTGTGTGTATACATATATGTGTGTGTGTGTATATATATATATGTGTATATATATATATATGTGTATATATATATATATATAT	.	PASS	RC=5.41;RPL=22;RAL=119;RCP=TATATATATGTGTGTGTATATA;ALGNURL=http://orca.bu.edu/vntrview/index.php?db=VNTRPIPE_NA12891&ref=-175403899&isref=1&istab=1&ispng=1&rank=3	GT:SP:CGL	1/1:5:1
chr1	170516538	td175404464	GCTGCTGCTGCTGCTGCTACTGCTGCTACTGCTGCTACTGCTGCTACTGCTGCTACTGCTACTACTGCT	GCTGCTGCTGCTGCTGCTACTGCTGCTACTGCTGCTACTGCTGCTACTGCTACTACTGCT	.	PASS	RC=7.56;RPL=9;RAL=68;RCP=CTGCTGCTA;ALGNURL=http://orca.bu.edu/vntrview/index.php?db=VNTRPIPE_NA12891&ref=-175404464&isref=1&istab=1&ispng=1&rank=3	GT:SP:CGL	1/1:29:-1
chr1	171179856	td175404683	TGTACTTCTCCCTCAGGGACGTAGAACAATGGAATGTCAGTCAGTCTCTGTAGTTAAAACTTTTTCTTTAAAATTCAATTAAGGTACTTCTCCCTCAGGGACGTAGAACAATGGAATGTCAGTCAGTCTCTGTAGTTAAAACTTTTTCTTTAAAATTCAATTAAGGTACTTCTCCCTCAGGGACGTAGAACAATGGAATGTCAGTCAGTCTCTGTAGTTAAAACTTTTTCTTTAAAATTCAATTAAGTTAC	TGTACTTCTCCCTCAGGGACGTAGAACAATGGAATGTCAGTCAGTCTCTGTAGTTAAAACTTTTTCTTTAAAATTCAATTAAGGTACTTCTCCCTCAGGGACGTAGAACAATGGAATGTCAGTCAGTCTCTGTAGTTAAAACTTTTTCTTTCAAATTCAATTAAGTTAC	.	PASS	RC=3.05;RPL=82;RAL=250;RCP=GTACTTCTCCCTCAGGGACGTAGAACAATGGAATGTCAGTCAGTCTCTGTAGTTAAAACTTTTTCTTTAAAATTCAATTAAG;ALGNURL=http://orca.bu.edu/vntrview/index.php?db=VNTRPIPE_NA12891&ref=-175404683&isref=1&istab=1&ispng=1&rank=3	GT:SP:CGL	1/1:14:-1
chr1	173880397	td175405687	TGCAGGTTATATGGGGTTGGCAGGTTATATGGGGTTGGCAGGTTATATGG	TGCAGGTTATATGGGGTTGGCAGGTTATATGGGGTTGGCAGGTTATATGGGGTTGGCAGGTTATATGG	.	PASS	RC=2.72;RPL=18;RAL=49;RCP=GCAGGTTATATGGGGTTG;ALGNURL=http://orca.bu.edu/vntrview/index.php?db=VNTRPIPE_NA12891&ref=-175405687&isref=1&istab=1&ispng=1&rank=3	GT:SP:CGL	0/1:14,16:0,1
chr1	174769070	td175406098	ACACACACACACACACACACACACACACACACACACACACACACACACTCTCACACATTCTCACA	ACCCTTTCTCGCGCACACACACACACACACACACACACACACACACACTCTCACACATT	.	PASS	RC=6.40;RPL=10;RAL=64;RCP=CACACACACA;ALGNURL=http://orca.bu.edu/vntrview/index.php?db=VNTRPIPE_NA12891&ref=-175406098&isref=1&istab=1&ispng=1&rank=3	GT:SP:CGL	1/1:11:-1
chr1	177148703	td175406996	GCACACACACACTCTTTCTCTCACACACACACTCTTTCTCTCACACACACAC	GCACACACACACTCTTTCTCTCACACACACACTCTTTCTCTCACACACACACTCTTTCTCTCACACACACAC	.	PASS	RC=2.55;RPL=20;RAL=51;RCP=CACACACACACTCTTTCTCT;ALGNURL=http://orca.bu.edu/vntrview/index.php?db=VNTRPIPE_NA12891&ref=-175406996&isref=1&istab=1&ispng=1&rank=3	GT:SP:CGL	0/1:17,7:0,1
chr1	178639850	td175407470	GATATATATATATTTATATTTATATATTTATATTTATATATTTATATTTATATTTATATTTATATTTTT	GATATATATATATTTATATTTATATATTTATATTTATATATATATTTATATTTATATATTTATATTTATATTTATATTTATATTTTT	.	PASS	RC=5.00;RPL=14;RAL=68;RCP=ATATTTATATATTT;ALGNURL=http://orca.bu.edu/vntrview/index.php?db=VNTRPIPE_NA12891&ref=-175407470&isref=1&istab=1&ispng=1&rank=3	GT:SP:CGL	1/1:20:1
chr1	180679932	td175408229	ACCTCCCGGATGGGGCGGCTGGCTGGGCGGGGGCTGCCCCCCACCTCCCTCCCGAACGGGGCAGCTGGCCGGGTGGGGGCTGCCCCCCACCTCCC	ACCTCCCGGATGGGGCAGCTGGCCGGGCGGAGGCGCCCCCCACCTCCCTCCTGGATGGGGCGGCTGGCCGGGTGGGGACTGGCCCCCACCTCCCTCCCGGACGGGGCAGCTGGCCAGGCGGGGGCTGCCCCCCACCTCCC	.	SC	RC=2.04;RPL=46;RAL=94;RCP=CCTCCCGAACGGGGCAGCTGGCCGGGCGGGGGCTGCCCCCCACCTC;ALGNURL=http://orca.bu.edu/vntrview/index.php?db=VNTRPIPE_NA12891&ref=-175408229&isref=1&istab=1&ispng=1&rank=3	GT:SP:CGL	0/1:11,5:0,1
chr1	182087828	td175408653	TTATATATAAAGTCATATATATAACTATATATAACTATAACTATATATATAACTATATATATAACTATATATATAACTATATATATAACTATATATATAACTATATATATA	TTATATATAAAGTCATATATATAACTATATATAACTATAACTATATATATAACTATATATATAACTATATATATAACTATATATATA	.	PASS	RC=8.88;RPL=12;RAL=110;RCP=TATATATATAAC;ALGNURL=http://orca.bu.edu/vntrview/index.php?db=VNTRPIPE_NA12891&ref=-175408653&isref=1&istab=1&ispng=1&rank=3	GT:SP:CGL	0/1:11,9:0,-2
chr1	182298699	td175408774	CACTGAGGGATGGGACTGAGGGATGGGACTGA	CACTGAGGGATGGGACTGAGGGATGGGACTGAGGGATGGGACTGA	.	PASS	RC=2.38;RPL=13;RAL=31;RCP=ACTGAGGGATGGG;ALGNURL=http://orca.bu.edu/vntrview/index.php?db=VNTRPIPE_NA12891&ref=-175408774&isref=1&istab=1&ispng=1&rank=3	GT:SP:CGL	0/1:3,2:0,1
chr1	185389961	td175409842	CTTTTTGTGTAAGGGATGTGGTGCAATTGGGGAAGGTGCTATTGGGGTTTTTAGTGTAAGGGATGTGGTGCAATTGGGGAAGGTGCTATTGGGGTTTTTAGTATAAGGGATGTGGTGCAATTGGGGAAGGTGCTATTGGGGTTTTTAGTGTAAGGGATGTGGTGCAATTGGGGA	CTTTTTGTGTAAGGGATGTGGTGCAATTGGGGAAGGTGCTATTGGGGTTTTTAGTGTAAGGGATGTGGTGCAATTGGGGAAGGTGCTATTGGGGTTTTTAGTGTAAGGGATGTGGTGCAATTGGGGA	.	PASS	RC=3.68;RPL=47;RAL=173;RCP=TTTTTAGTGTAAGGGATGTGGTGCAATTGGGGAAGGTGCTATTGGGG;ALGNURL=http://orca.bu.edu/vntrview/index.php?db=VNTRPIPE_NA12891&ref=-175409842&isref=1&istab=1&ispng=1&rank=3	GT:SP:CGL	1/1:12:-1
chr1	189675934	td175411581	AAGATGGAAGTATAAACTACACCATGTGCAGATGGAAGTATAAACTACACCATGTGCAGATGGAAGTATAAACTACACCATTTGCAGA	AAGATGGAAGTATAAACTACACCATGTGCAGATGGAAGTATAAACTACACCATTTGCAGA	.	PASS	RC=3.11;RPL=28;RAL=87;RCP=AGATGGAAGTATAAACTACACCATGTGC;ALGNURL=http://orca.bu.edu/vntrview/index.php?db=VNTRPIPE_NA12891&ref=-175411581&isref=1&istab=1&ispng=1&rank=3	GT:SP:CGL	1/1:25:-1
chr1	191203757	td175412189	TTATATATATATATATATTATATATATATTATATATATATATAATATATATATATATATTATATATATATATTATATATATATATAATATATATATATATAA	TTATATATATATATATATTATATATATATTATATATATATATAATATATATATATATATATTATATATATATTATATATATATATAATATATATATATATATTATATATATATATTATATATATATATAATATATATATATATAA	.	PASS	RC=7.00;RPL=15;RAL=101;RCP=TATATATATATATAA;ALGNURL=http://orca.bu.edu/vntrview/index.php?db=VNTRPIPE_NA12891&ref=-175412189&isref=1&istab=1&ispng=1&rank=3	GT:SP:CGL	1/1:4:3
chr1	191618145	td175412347	TTATTAATATTAAATAATATATTATTTATAGTAATATTAATATTAAATAATATATTATTTATAGTAATATTAATATTAAATAATATATTATTTATAGTAATATTAATATTAAATA	TTATTAATATTAAATAATATATTATTTATAGTAATATTAATATTAAATAATATATTATTTATAGTAATATTAATATTAAATAATATATTATTTATAGTAATATTAATATAAATAATATATTATTTATAGTAATATTAATATTAAATA	.	PASS	RC=3.45;RPL=33;RAL=114;RCP=TATTAATATTAAATAATATATTATTTATAGTAA;ALGNURL=http://orca.bu.edu/vntrview/index.php?db=VNTRPIPE_NA12891&ref=-175412347&isref=1&istab=1&ispng=1&rank=3	GT:SP:CGL	1/1:21:1
chr1	192226426	td175412577	TATACATATGTGTGTGTATATATATATACACATACACATATATATGTGTGTGTATATATACACACACATAAATATGTATATG	TATACATATGTGTGTGTATATATATACACATACACATATATATGTGTGTGTATATATATATACACATACACATATATATGTGTGTGTATATATACACACACATAAATATGTATATG	.	PASS	RC=2.25;RPL=36;RAL=81;RCP=ATATATATGTGTGTGTATATATACACACACATAAAC;ALGNURL=http://orca.bu.edu/vntrview/index.php?db=VNTRPIPE_NA12891&ref=-175412577&isref=1&istab=1&ispng=1&rank=3	GT:SP:CGL	0/1:14,13:0,1
chr1	192320796	td175412614	ATATATAACACATATAATATATATGCTATATATGCTATATATAGCATATATAACACATATAATATATATGCTATATAGCATATATAACACATATAATATATAACATATATAATATATATAACACATATA	ATGCTATATATAGCATATATAACACATATAATATATATGCTATATAGCATATATAACACATATAATATATAACATATATAATATATATAACACATA	.	PASS	RC=3.72;RPL=34;RAL=128;RCP=TATATAACATATATAACACATATAATATATATGC;ALGNURL=http://orca.bu.edu/vntrview/index.php?db=VNTRPIPE_NA12891&ref=-175412614&isref=1&istab=1&ispng=1&rank=3	GT:SP:CGL	0/1:18,2:0,-1
chr1	194249452	td175413372	AATATATATATATACACACACATATATATGTATATATACACACACATATATATGTATATATACACACACATATATGTATATATACACACACATATAT	AATATATATATATATATATATATATATATATATATATACACACACACATATATATGTATATATACACACACATATATATGTATATATACACACACATATATATGTATATATACACACACATATTTAT	.	PASS	RC=4.25;RPL=22;RAL=96;RCP=ATATATGTATATACACACACAC;ALGNURL=http://orca.bu.edu/vntrview/index.php?db=VNTRPIPE_NA12891&ref=-175413372&isref=1&istab=1&ispng=1&rank=3	GT:SP:CGL	1/1:8:1
chr1	197130571	td175414615	CTATTATTTGTTAAATATTATTGTTAAATATTTTGT	CTATTATTTGTTAAATATTATTGTTAAATATTATTGTTAAATATTTTGT	.	PASS	RC=2.71;RPL=13;RAL=35;RCP=TATTATTGTTAAA;ALGNURL=http://orca.bu.edu/vntrview/index.php?db=VNTRPIPE_NA12891&ref=-175414615&isref=1&istab=1&ispng=1&rank=3	GT:SP:CGL	1/1:32:1
chr1	198486119	td175415122	GTATATTTACATACACTGATAGTATATATATATATACACACTAATAGTATATATATA	GTATATTTACATACACTGATAGTATATATATATATACACACTAATAGTATATATATACTCATAGTATAGATATATACACTAATAGTATATATATACTCATAGTATAGATATATACACTAATAGTATATATATA	.	PASS	RC=2.24;RPL=25;RAL=56;RCP=TATATATACACACACTAATAGTATA;ALGNURL=http://orca.bu.edu/vntrview/index.php?db=VNTRPIPE_NA12891&ref=-175415122&isref=1&istab=1&ispng=1&rank=3	GT:SP:CGL	0/1:13,3:0,3
chr1	200042372	td175415751	ATATATATATATATATATTCCCCTTTATATATATATATATATATATATTCCCCTTTATATATATATATATATTCCCCTTTATATATATATATATATTCCCCTTTATATATATAT	ATATATATATATATATTCCCCTTTATATATATATATATATATTCCCCTTTATATATATATATATTCCCCTTTATATATATATA	.	PASS	RC=4.40;RPL=24;RAL=113;RCP=TATATATATATATATATTCCCCTT;ALGNURL=http://orca.bu.edu/vntrview/index.php?db=VNTRPIPE_NA12891&ref=-175415751&isref=1&istab=1&ispng=1&rank=3	GT:SP:CGL	1/1:25:-1
chr1	200786275	td175416127	CATACACACATACACACACGTGTGTGTATATACACACACACACATGTGTGTGTGTATACACACATACACACATATGTGTGTGTATATACACACATACACACATATGTGTGTGTATATACACACATA	CATACACACATACACACACGTGTGTGTATATACACACACACACATATAAGTGTGTGTGTATACACACATACACACA	.	PASS	RC=4.37;RPL=30;RAL=125;RCP=ATACACACATACACACACATGTGTGTGTAT;ALGNURL=http://orca.bu.edu/vntrview/index.php?db=VNTRPIPE_NA12891&ref=-175416127&isref=1&istab=1&ispng=1&rank=3	GT:SP:CGL	1/1:14:-1
chr1	200880137	td175416151	GAAAGTACTTAATGTAGTACTTTAAAAAAAGTAGTTAATGTAGTACTTTAAAAAAAGTAGTTAATGTAGTACTTTAAAAAAAGTACTTAATGTAGTACTTTAAAAAAGTACTTAATGTAGTACTTTAAAAAAAGTACTTAATGTAGTACTTTAAAAAAAGTACTTAATGTGCTACTT	GAAAGTACTTAATGTAGTACTTTAAAAAAAGTAGTTAATGTAGTACTTTAAAAAAAGTAGTTAATGTAGTACTTTAAAAAAAGTACTTAATGTAGTACTTTAAAAAAGTACTTAATGTAGTACTTTAAAAAAAGTACTTAATGTGCTACTT	.	PASS	RC=6.81;RPL=26;RAL=176;RCP=AAAGTACTTAATGTAGTACTTTAAAA;ALGNURL=http://orca.bu.edu/vntrview/index.php?db=VNTRPIPE_NA12891&ref=-175416151&isref=1&istab=1&ispng=1&rank=3	GT:SP:CGL	1/1:10:-1
chr1	201428272	td175416333	GTGTCTGTGTGTGTGTCTGTGGGTGTGTGTCTGTGGGTGTGTGTCTCTGTGTGTGTCTGTGTGTCTGTGTGTGTCTGTGTGTGTGTGTGTCTGTGTGTGTGTGTGTCTGTGTGTGTG	GGTACATGCGTGTCTGTGTGTGTGTCTGTGGGTGTGTGTCTGTGGGTGTGTGTCTCTGTGTGTGTGTGTCTGTGTGTGTCTGTGTGTGTGTGTGTCTGTGTGTGTGTGTGTCTGTGTG	.	PASS	RC=7.62;RPL=16;RAL=116;RCP=TGTGTGTGTGTGTGTC;ALGNURL=http://orca.bu.edu/vntrview/index.php?db=VNTRPIPE_NA12891&ref=-175416333&isref=1&istab=1&ispng=1&rank=3	GT:SP:CGL	0/1:5,2:0,-1
chr1	202151782	td175416652	GCCTTCTCCAGTTCCCACCTTCTCCAGTTCCCACCTTCTCCAGTTCCCACCTTCTCC	GCCTTCTCCAGTTCCCACCTTCTCCAGTTCCCACCTTCTCCAGTTCCCACCTTCTCCAGTTCCCACCTTCTCC	.	PASS	RC=3.50;RPL=16;RAL=56;RCP=CCTTCTCCAGTTCCCA;ALGNURL=http://orca.bu.edu/vntrview/index.php?db=VNTRPIPE_NA12891&ref=-175416652&isref=1&istab=1&ispng=1&rank=3	GT:SP:CGL	0/1:13,7:0,1
chr1	202156135	td175416655	CCCTCGCTCCTCGCTCCTCGCTCCTCGCTCCTCGCT	CCCTCGCTCCTCGCTCCTCGCTCCTCGCTCCTCGCTCCTCGCTCCTCGCT	.	PASS	RC=5.00;RPL=7;RAL=35;RCP=CCTCGCT;ALGNURL=http://orca.bu.edu/vntrview/index.php?db=VNTRPIPE_NA12891&ref=-175416655&isref=1&istab=1&ispng=1&rank=3	GT:SP:CGL	0/1:18,12:0,2
chr1	202160540	td175416659	GCCCCTCACCTCCCGGACGGGGCGGCTGGCCAGGCGGGGGGCTGACCCCCCCACCTCCCTCCCGGATGGGGCGGCTGGCCGGGCAGAGGGGCT	GCCCCTCACCTCCGGGATGGGGCGGCTGGCCGGGCGGGGGGCTGACCCCCCCACCTCCCTCCCGGACGGGGCGGCTGGCCAGGCGGGGGGCTGACCCCTCCCCCTCCCTCCCAGACGGGGCGGCTGGCCGGGCCGCGGGGCT	.	SC	RC=1.84;RPL=51;RAL=92;RCP=CACCTCACCTCCCGGACGGGGCGGCTGGCCAGGCAGAGGGGCTGACCCCCC;ALGNURL=http://orca.bu.edu/vntrview/index.php?db=VNTRPIPE_NA12891&ref=-175416659&isref=1&istab=1&ispng=1&rank=3	GT:SP:CGL	0/1:7,28:0,1
chr1	202770733	td175416909	AATTTAATTTTTCATTTAATTTTTATTTACAATTTTCATTTAATTTTCATATTAATTTTTC	AATTTAATTTTTCATTTAATTTTTATTTACAATTTTATTTAAAATTAAATTTTCATTTAATTTTCATATTAATTTTTC	.	PASS	RC=5.00;RPL=12;RAL=60;RCP=ATTTAATTTTTC;ALGNURL=http://orca.bu.edu/vntrview/index.php?db=VNTRPIPE_NA12891&ref=-175416909&isref=1&istab=1&ispng=1&rank=3	GT:SP:CGL	0/1:12,9:0,1
chr1	204629323	td175417696	GTCCACCCTCGTTTCTCCTTCCAGCTCCACCCTCGTTTCTCCTTCCAGCTCCACCCTCGTTTCTCCTTCCAGCT	GTCCACCCTCGTTTCTCCTTCCAGCTCCACCCTCGTTTCTCCTTCCAGCT	.	PASS	RC=3.04;RPL=24;RAL=73;RCP=TCCACCCTCGTTTCTCCTTCCAGC;ALGNURL=http://orca.bu.edu/vntrview/index.php?db=VNTRPIPE_NA12891&ref=-175417696&isref=1&istab=1&ispng=1&rank=3	GT:SP:CGL	0/1:6,11:0,-1
chr1	207067844	td175418509	CATGAAGTATGAAGTATGAAGTATGAAGTATGAAGT	CATGAAGTATGAAGTATGAAGTATGAAGT	.	PASS	RC=5.00;RPL=7;RAL=35;RCP=ATGAAGT;ALGNURL=http://orca.bu.edu/vntrview/index.php?db=VNTRPIPE_NA12891&ref=-175418509&isref=1&istab=1&ispng=1&rank=3	GT:SP:CGL	0/1:24,17:0,-1
chr1	208020085	td175418823	AGTATGTATATGTATGTATACATACATTCAGGTATGTATATGTATGTATACATACATTCAGGTATGTATATGTATGTATACATACATTCAGGTATGTATATGTATGTATACATACATTCAGGTATGTATATGTATGTATACATACATTCAGGTATGTATATGTGTATATATCCATTCA	AGTATGTATATGTATGTATACATACATTCAGGTATGTATATGTATGTATACATACATTCAGGTATGTATATGTGTATATATCCATTCA	.	PASS	RC=5.97;RPL=30;RAL=177;RCP=GTATGTATATGTATGTATACATACATTCAG;ALGNURL=http://orca.bu.edu/vntrview/index.php?db=VNTRPIPE_NA12891&ref=-175418823&isref=1&istab=1&ispng=1&rank=3	GT:SP:CGL	1/1:15:-3
chr1	208862099	td175419054	CTATTACCTATATGTAATATAGGTTACATATTAACCTATATGTAACCTATAAGTTACATATTAACCTATATGTAACCTATAAGTTACATATTAACCTATATGTAACCTATAAGTTACATATTAACCTATAT	CTATTACCTATATGTAACCTATAAGTTACATATTAACCTATATGTAACCTATAAGTTACATATTAACCTATATGTAACCTATAAGTTACATATTAACCTATAT	.	PASS	RC=4.43;RPL=30;RAL=130;RCP=TATTAACCTATATGTAACCTATAAGTTACA;ALGNURL=http://orca.bu.edu/vntrview/index.php?db=VNTRPIPE_NA12891&ref=-175419054&isref=1&istab=1&ispng=1&rank=3	GT:SP:CGL	0/1:4,11:0,-1
chr1	211370748	td175419869	CGCCGCCCCGTCCAGGAGGTGGGGGGCGCCTCTGCCCGGCCGCCCCTTCTGGGAAGTGAGGAGCCCCTCTGCCCGGCCGCC	CCAGCCGCCCCGTCCGGGAGGTGGGGGGCGCCTCCGCCCGGCCGCGGTCCCGTCTGGGAGGTGGGGGGTGCCTCTGCCCGGCCGCCCCTTCTGGGAAGTGAGGACTCCCTCTGCCTGGCCGC	.	SC	RC=2.16;RPL=37;RAL=80;RCP=GCCGCCCCGTCCAGGAAGTGAGGAGCCCCTCTGCCCG;ALGNURL=http://orca.bu.edu/vntrview/index.php?db=VNTRPIPE_NA12891&ref=-175419869&isref=1&istab=1&ispng=1&rank=3	GT:SP:CGL	0/1:38,8:0,1
chr1	212076799	td175420188	TAGGTGTTTCTGGGAAAGGTGTTTCTGGGAAAGGTGTTTCTGGGAAAGGTGTTTCTGGGAAAG	TTCACAAGGCGTTTCTGGGAAAGGTGCTTCTGGGAA	.	PASS	RC=4.13;RPL=15;RAL=62;RCP=AGGTGTTTCTGGGAA;ALGNURL=http://orca.bu.edu/vntrview/index.php?db=VNTRPIPE_NA12891&ref=-175420188&isref=1&istab=1&ispng=1&rank=3	GT:SP:CGL	1/1:28:-2
chr1	220640835	td175423260	CAGAGGGAGATCGTGGAAAGAGAGGGAGAGGGAGACCGTGGGGAGAGGGAGAGGGAGA	CAGAGGGAGATCGTGGAAAGAGAGGGAGAGGGAGACCGTGGAAAGAGAGGGAGAGGGAGACCGTGGGGAGAGGGAGAGGGAGA	.	SC	RC=2.36;RPL=25;RAL=57;RCP=AGAGGGAGACCGTGGAAAGAGAGGG;ALGNURL=http://orca.bu.edu/vntrview/index.php?db=VNTRPIPE_NA12891&ref=-175423260&isref=1&istab=1&ispng=1&rank=3	GT:SP:CGL	1/1:3:1
chr1	221044820	td175423400	TTGAAAATAACACAGTGAACACAGTGAAAATAACACAGTGAATACAATAAAAATAACA	TTGAAAATAACACAGTGAACACAGTGAAAATAACACAGTGAACACAGTGAAAATAACACAGTGAATACAATAAAAATAACA	.	PASS	RC=2.48;RPL=23;RAL=57;RCP=TGAAAATAACACAGTGAACACAA;ALGNURL=http://orca.bu.edu/vntrview/index.php?db=VNTRPIPE_NA12891&ref=-175423400&isref=1&istab=1&ispng=1&rank=3	GT:SP:CGL	0/1:11,10:0,1
chr1	221174655	td175423462	CCACAGGCACACACAGGCACACACATGCACACACAGACACACACATGCACACACAGACACACACATACACACACATGCACACACATACACACACATACACATACA	CCACAGGCACACACAGGCACACACATGCACACACAGACACACACATGCACACACAGACACACACATACACACACATGCACACACATACACATACA	.	PASS	RC=10.40;RPL=10;RAL=104;RCP=CACATGCACA;ALGNURL=http://orca.bu.edu/vntrview/index.php?db=VNTRPIPE_NA12891&ref=-175423462&isref=1&istab=1&ispng=1&rank=3	GT:SP:CGL	0/1:6,11:0,-1
chr1	221584083	td175423617	CATCCTCCTCAGGGAGGATCCCCCTCATGGGAGGATCC	CATCCTCCTCAGGGAGGATCCCCCTCATGGGAGGATCCCCCTCATGGGAGGATCC	.	PASS	RC=2.24;RPL=17;RAL=37;RCP=ATCCCCCTCATGGGAGG;ALGNURL=http://orca.bu.edu/vntrview/index.php?db=VNTRPIPE_NA12891&ref=-175423617&isref=1&istab=1&ispng=1&rank=3	GT:SP:CGL	1/1:37:1
chr1	221589625	td175423619	CCTGCAGATCATTAGATCTGCAGATCATTAGATCTGCAGATCATTAGA	CCTGCAGATCATTAGATCTGCAGATCATTAGA	.	PASS	RC=2.94;RPL=16;RAL=47;RCP=CTGCAGATCATTAGAT;ALGNURL=http://orca.bu.edu/vntrview/index.php?db=VNTRPIPE_NA12891&ref=-175423619&isref=1&istab=1&ispng=1&rank=3	GT:SP:CGL	1/1:19:-1
chr1	224004902	td175424516	TGGAGGAGGGGGAGGGAAAGGAGGAGGGGGAGAGAAAGGATGAGGGGGAGGGAAAGGAGGAGGGGGAGGGAAAGGAGGAGGGGGAGGGAAAGGAGGAGGGGGAGGGAAAGGAGGAGGGGGAGGGAAAGGAGGAGGGGGAGGGAAAGGAGGAGGGGGAGGGAAAGGAGGAGGGGGAGGGAAAGGAGGAGGGGGAGGGAAAG	TGGAGGAGGGGGAGGGAAAGGAGGAGGGGGAGGGAAAG	.	PASS	RC=11.06;RPL=18;RAL=199;RCP=GGAGGAGGGGGAGGGAAA;ALGNURL=http://orca.bu.edu/vntrview/index.php?db=VNTRPIPE_NA12891&ref=-175424516&isref=1&istab=1&ispng=1&rank=3	GT:SP:CGL	1/1:2:-9
chr1	224288714	td175424639	TCCGCCCGGCAGCCACCTCGTCCGGGAGGGAGCTGGGGGGTCAGCCCCCCGCCCGGCCAGCCGCCCCGTCCGGGAGGGAGGTGGGGGGGTCAGCCCCCCGCCTGGCCAGCCGCCCCGTCCGGGAGG	TCCGCCCGGCAGCCACCTCGTCCGGGAGGGAGGTGGGGGGGTCAGCCCCCCGCCCGGCCAGCCGCCCCGTCTGGGAGGGAGGTGGGGGGGTCAGCCCCCCGCCCGGCCAGCCGCCCCGTCTGGGAGGGAGGCGGGGGGGTCAGCCCCCCGCCTGGCCAGCCGCCCCGTCCGGGAGGG	.	SC	RC=2.59;RPL=49;RAL=125;RCP=CCGCCCGGCCAGCCGCCCCGTCCGGGAGGGAGCTGGGGGGGTCAGCCCC;ALGNURL=http://orca.bu.edu/vntrview/index.php?db=VNTRPIPE_NA12891&ref=-175424639&isref=1&istab=1&ispng=1&rank=3	GT:SP:CGL	0/1:8,2:0,1
chr1	224464613	td175424733	TTGACACATAAAACTAGTTTTATGACACATAAAACTAGTTTTATGACACATAAAACTAGTTTTATGACACATAAAACTAGTTTTATGACACATAAAACTGTTTTA	TTGACACATAAAACTAGTTTTATGACACATAAAACTGTTTTA,TTGACACATAAAACTAGTTTTATGACACATAAAACTAGTTTTATGACACATAAAACTGTTTTA	.	PASS	RC=5.00;RPL=21;RAL=104;RCP=TGACACATAAAACTAGTTTTA;ALGNURL=http://orca.bu.edu/vntrview/index.php?db=VNTRPIPE_NA12891&ref=-175424733&isref=1&istab=1&ispng=1&rank=3	GT:SP:CGL	1/2:17,19:-3,-2
chr1	227068193	td175425780	TCTCTGGACAGCGATCACTCAGCCTCTGGACAGCGATCACTCAGCCTCTGGACAGACAGCGATCACTCAGCCTCTGGACAGCGATCACTCAGCCTCTGGACAGCGATCACTCAGCCTCTGGACAGCGATAACTCAGCCTCTG	TCTCTGGACAGCGATCACTCAGCCTCTGGACAGCGATCACTCAGCCTCTGGACAGACAGCGCTCACTCAGCCTCTGGACATCGATCACTCAGCCTCTGGACAGCGATCACTCAGCCTCTGGACAGCGATCACTCAGCCTCTGGACAGCGATAACTCAGCCTCTG	.	PASS	RC=6.23;RPL=22;RAL=141;RCP=CTCTGGACAGCGATCACTCAGC;ALGNURL=http://orca.bu.edu/vntrview/index.php?db=VNTRPIPE_NA12891&ref=-175425780&isref=1&istab=1&ispng=1&rank=3	GT:SP:CGL	0/1:6,2:0,1
chr1	227553882	td175425978	TTACATATATTCATGTATGAATACATACATATATTCGTGTATGAATACATGCATATATTCGTGTATGAATACATGCATATATTCGTGTATGAATACATACATATATTC	TTACATATATTCATGTATGAATACATACATATATTCGTGTATGAATACATGCATATATTCGTGTATGAATACATGCATATATTCGTGTATGAATACATGCATATATTCGTGTATGAATACATACATATATTC	.	PASS	RC=4.46;RPL=24;RAL=107;RCP=TACATATATTCGTGTATGAATACA;ALGNURL=http://orca.bu.edu/vntrview/index.php?db=VNTRPIPE_NA12891&ref=-175425978&isref=1&istab=1&ispng=1&rank=3	GT:SP:CGL	0/1:4,4:0,1
chr1	227736777	td175426041	TCTATACATGGAATCTTTTCCCTATACATGGAATCTTTTCCATAT	TTCAGACTCTATACATGGAATCTTTTCCCTATACATGGAATCTTTTCCATATACATGGAATCTTTTCC	.	PASS	RC=2.20;RPL=20;RAL=44;RCP=CTATACATGGAATCTTTTCC;ALGNURL=http://orca.bu.edu/vntrview/index.php?db=VNTRPIPE_NA12891&ref=-175426041&isref=1&istab=1&ispng=1&rank=3	GT:SP:CGL	1/1:33:1
chr1	228071536	td175426240	GCCTGTGTGCCCATCCCTAGCTCCCTGTTTGCCCATCCCTAGCTCCCTGTGTGCGCATCCCTAGCTCCCTGTGTGCCCATCCCTAGCTC	GCCTGTGTGCCCATCCCTAGCTCCCTGTTTGCCCATCCCTAGCTCCCTGTGTGCGCATCCCTAGCTCCCTGTGTGCGCATCCCTAGCTCCCTGTGTGCCCATCCCTAGCTC	.	PASS	RC=4.00;RPL=22;RAL=88;RCP=CCTGTGTGCCCATCCCTAGCTC;ALGNURL=http://orca.bu.edu/vntrview/index.php?db=VNTRPIPE_NA12891&ref=-175426240&isref=1&istab=1&ispng=1&rank=3	GT:SP:CGL	0/1:14,8:0,1
chr1	228361812	td175426483	GGCTGTGGGCGTGGCTCGCTGTGGGCGTGGCTCGCTGTGGGCGTGGCTCGCTGTGGGCGTGGCTCGCTGTGGGCGTGGCTCGCTGTGGGCGTGGCTCGCTGTGGGCGTGGCTCGCTGTGGGCGTGGCTCGCTGTGGGCGTGGCTCGCTGTGGGCGTGGCTCGCTGTGGGCGTGGCTCGCTGTGGGCGTGGCTCGCTGTGGGCGTGGCTCGCTGTGGGCGTGGCTCGCTGTGGGCGTGGCTCGCTGTGGGCGTGGCTCGCTGTGGGCGTGGCTCGCTGTGGGCGTGGCTCGCTGTGGGCGTGGCTCGCTGTGGGCGTGGCTCGCTGTGGGCGTGGCTCGCTGTGGGCGTGGCTCGCTGTGGGCGTGGCTCGCTGTGGGCGTGGCTCGCTGTGGGCGTGGCTCCCTG	GGCTGTGGGCGTGGCTCGCTGTGGGCGTGGCTCGCTGTGGGCGTGGCTCGCTGTGGGCGTGGCTCGCTGTGGGCGTGGCTCGCTG	.	PASS	RC=25.25;RPL=16;RAL=404;RCP=GCTGTGGGCGTGGCTC;ALGNURL=http://orca.bu.edu/vntrview/index.php?db=VNTRPIPE_NA12891&ref=-175426483&isref=1&istab=1&ispng=1&rank=3	GT:SP:CGL	1/1:6:-20
chr1	228614678	td175426647	TCCTTCCTTTCTCCCTCCCTCCCTTCCTTTCTCCTTCCCTCCCTTCCTCACTCCCTCCCTTCCTTTCTCCTTCCCTCCCTTCCTTTCTCCTTCCCTCCCTTCCTTTCTCCTTCCCTCCCTTCCTTTCTCCTTCCCTCCCTTCCTCACTCCCTCCCTCCCTTCCTTT	TCCTTCCTTTCTCCTTCCCTCCCTTCCTTTCTCCTTCCCTCCCTTCCTCACTCCCTCCCTTCCTTCCTCCTTCCCTCCCTTCCTTTCTCCTTCCCTCCCTTCCTCCCTCCCTCCCTCCCTTCCTTT	.	PASS	RC=8.45;RPL=20;RAL=165;RCP=CCTTCCTTTCTCCTTCCCTC;ALGNURL=http://orca.bu.edu/vntrview/index.php?db=VNTRPIPE_NA12891&ref=-175426647&isref=1&istab=1&ispng=1&rank=3	GT:SP:CGL	1/1:2:-2
chr1	230451890	td175427553	GTGTACACATATATGTATGTGTATACATACATACGTACACATGTGCATGTGTATACATACATATGTACACATGTGTATATGTGTATACGTACATATGT	GTGTACACATATATCTATGTGTATACATACATATATGTGTACACATATATGTATGTGTATACATACGTACACATGTGCATATGTGTATACATACATATGTACACATGTGTATATGTGTATACATACATATGT	.	PASS	RC=3.09;RPL=32;RAL=97;RCP=TGTACACATGTGTATATGTGTATACATACATA;ALGNURL=http://orca.bu.edu/vntrview/index.php?db=VNTRPIPE_NA12891&ref=-175427553&isref=1&istab=1&ispng=1&rank=3	GT:SP:CGL	0/1:8,3:0,1
chr1	234582379	td175429179	AAATTATATAATTTCTTAATATATAATTATATAATTTCTTAAATATATA	AAATTATATAATTTCTTAATATATAATTATATAATTTCTTAATATATAATTATATAATTTCTTAAATATATA	.	PASS	RC=2.04;RPL=24;RAL=48;RCP=AATTATATAATTTCTTAAATATAT;ALGNURL=http://orca.bu.edu/vntrview/index.php?db=VNTRPIPE_NA12891&ref=-175429179&isref=1&istab=1&ispng=1&rank=3	GT:SP:CGL	0/1:15,14:0,1
chr1	236201958	td175429964	ACATATATAATATATATTACCTATGTTATATAGGTCATATATAATATATATTACCTATGTTATATAGGTCATATATAATATATATTACCTATGTTATATAGGTCATATATAATATATATTACCTATGCTATATAGGTCATATATAATATATATTACCTATGTTATATAGGTCATATATAATAAATATTACCTATGTTATATAGGTCATATATAATATATATTACCTATGTTATATAGGTCATATATAACATA	ACATATATAATATATATGACCTATGTTATATAGGTCATATATAATATATATGACCTATGTTATATAGGTCATATATAACATA	.	PASS	RC=7.38;RPL=34;RAL=251;RCP=CATATATAATATATATTACCTATGTTATATAGGT;ALGNURL=http://orca.bu.edu/vntrview/index.php?db=VNTRPIPE_NA12891&ref=-175429964&isref=1&istab=1&ispng=1&rank=3	GT:SP:CGL	1/1:19:-5
chr1	236818101	td175430331	ACCTACCTTCCTTCCTTCCTACCTTCCTTCCTTCCTTCCTTCCTTCCTTCCTTCCTTCCTGCCTGCCTGCCTTCCTGCCTTCCTGCCTGCCTGCCTTCCTGCCTTCCTGCCTTCCTGCCTTCCTGCCTTCCCGCCTTCCTGCCTTCCTGCCTTCCT	ACCTACCTTCCTTCATTCCTTCCTTCCTTCCTTCCTTCCTTCCTTCCTTCCTTCCTGCCTTCCTGCCTTCCTGCCTTCCTGCCTTCCTGCCTTCCTGCCTTCCT	.	PASS	RC=19.38;RPL=8;RAL=155;RCP=CCTGCCTT;ALGNURL=http://orca.bu.edu/vntrview/index.php?db=VNTRPIPE_NA12891&ref=-175430331&isref=1&istab=1&ispng=1&rank=3	GT:SP:CGL	1/1:8:-6
chr1	237754381	td175430808	TTCCTCCTTCTCCTCCTCCTCCTCCTCCTCCTCTTCCCCCTTCTCCTCCTCCCCCTCCTCCTCCTCCCCCTCCTCCTCTTCCCCCTTCTCCTCCTCCCCCTTCTCCTCCTCCCCCTTCTCCTCCTCCCCCTTCTCCTCCTCCCCCTTCTCCTCCTCC	TTCCTCCTTCTCCTCCTCCTCCCCCTCCTCCTCTTCCCCCTTCTCCTCCTCCCCCTTCTCCTCCTCCCCCTTCTCCTCCTCC	.	PASS	RC=10.40;RPL=15;RAL=156;RCP=TCCTCCCCCTTCTCC;ALGNURL=http://orca.bu.edu/vntrview/index.php?db=VNTRPIPE_NA12891&ref=-175430808&isref=1&istab=1&ispng=1&rank=3	GT:SP:CGL	1/1:3:-5
chr1	238047256	td175430917	TCACACACACAAACACACACACACACAAACACACACACACACACACACACACACACACACAAACACACACACACACAAACACACACAAACACACACAAACACACACAAACACACACAAACACACACAAACACACACAAACA	TGGTCACACACACAAACACACACACACACACACACACAAACACACACACACACACAAACACACACAAACACACACAAACACACACAAACACACACAAACACACACAAA	.	PASS	RC=14.00;RPL=10;RAL=140;RCP=CACACAAACA;ALGNURL=http://orca.bu.edu/vntrview/index.php?db=VNTRPIPE_NA12891&ref=-175430917&isref=1&istab=1&ispng=1&rank=3	GT:SP:CGL	0/1:3,3:0,-3
chr1	238316970	td175431019	TTCTCTCTCTCTCTCTCTCTCTCTCTCTCTCTCTCTCTCTCTCTCTCTCTCTCAATCTCTATCTCTTGATCTCATCT	TTCTCTCTCTCTCTCTCTCTCTCTCTCTCTCTCTCTCTCTCTCAATCTCTATCTCTTGATCTCATC	.	PASS	RC=5.40;RPL=14;RAL=76;RCP=TCTCTCTCTCTCTC;ALGNURL=http://orca.bu.edu/vntrview/index.php?db=VNTRPIPE_NA12891&ref=-175431019&isref=1&istab=1&ispng=1&rank=3	GT:SP:CGL	1/1:12:-1
chr1	240342807	td175431855	TAGGAAGTGTTGTTCCAGGAAGTGTTGTTCCAGG	TAGGAAGTGTTGTTCCAGGAAGTGTTGTTCCAGGAAGTGTTGTTCCAGG	.	PASS	RC=2.20;RPL=15;RAL=33;RCP=AGGAAGTGTTGTTCC;ALGNURL=http://orca.bu.edu/vntrview/index.php?db=VNTRPIPE_NA12891&ref=-175431855&isref=1&istab=1&ispng=1&rank=3	GT:SP:CGL	0/1:14,12:0,1
chr1	242657361	td175432914	CCCTTCCCTCCACTCCCCTCCCCTGCCCTCCCTTCCCCTCTCCTCCCCTCTCCTCCCCTCTCCTCCCCTCTCCTCCCCTCTCCTC	CCCTCCCCTCCCCTCCCCTCCCTTCCCCTCTCCTCCCCTCTCCTCCGCTCTCCTCCCCTCTCCTCCCCTCTCCTC	.	PASS	RC=8.40;RPL=10;RAL=84;RCP=CCTCCCCTCT;ALGNURL=http://orca.bu.edu/vntrview/index.php?db=VNTRPIPE_NA12891&ref=-175432914&isref=1&istab=1&ispng=1&rank=3	GT:SP:CGL	1/1:3:-1
chr1	243019720	td175433075	CGCACACACACATGTGCACACACATGCACACACACGCACACACACAGGCACACACACATGCACACACACATGTGCACACACACACGTGCACACACATGCACACACACA	CCTTAATCACATGCATGCATGCACACACACATGTGCACACACATGCACACACACGCACACACACAGGCACACACACATGTGCGCACACACACGTGCACACACATGC	.	PASS	RC=8.79;RPL=12;RAL=107;RCP=GCACACACACAT;ALGNURL=http://orca.bu.edu/vntrview/index.php?db=VNTRPIPE_NA12891&ref=-175433075&isref=1&istab=1&ispng=1&rank=3	GT:SP:CGL	1/1:2:-1
chr1	243502282	td175433257	AGACCTCAGAAAGTGGGGTGGGCGGCAGGAGGGAGCAGACAGCTAGTGGGCAGAGGACCTCAGAAAGTGGGGTGGGCGGCAGGAGGGAGCAGACAGCTAGTGGGCAGAGGACCTCAGAAAGTGGGGTGGGCGGCAGGAGGGAGCAGACAGCTAGTGGGCAGAGGA	AGACCTCAGAAAGTGGGGTGGGCGGCAGGAGGGAGCAGACAGCTAGTGGGCAGAGGACCTCAGAAAGTGGGGAGGGCGGCAGGAGGGAGCAGACAGCTAGTGGGCAGAGGA	.	PASS	RC=3.04;RPL=54;RAL=164;RCP=GACCTCAGAAAGTGGGGTGGGCGGCAGGAGGGAGCAGACAGCTAGTGGGCAGAG;ALGNURL=http://orca.bu.edu/vntrview/index.php?db=VNTRPIPE_NA12891&ref=-175433257&isref=1&istab=1&ispng=1&rank=3	GT:SP:CGL	1/1:4:-1
chr1	245013098	td175433851	ACATTATGAATATCCATTATGAATATCCATTATGAATA	ACATTATGAATATCCATTATGAATAACATTATGAATATCCATTATGAATA	.	PASS	RC=2.85;RPL=13;RAL=37;RCP=CATTATGAATATC;ALGNURL=http://orca.bu.edu/vntrview/index.php?db=VNTRPIPE_NA12891&ref=-175433851&isref=1&istab=1&ispng=1&rank=3	GT:SP:CGL	0/1:15,13:0,1
chr1	245086143	td175433899	CTTGATGAGCATGATTTGGTGAGCATGATTTGGTGAGCATGATTTGGTGAGCATGATTTGGT	CTTGATGAGCATGATTTGGTGAGCATGATTTGGTGAGCATGATTTGGTGAGCATGATTTGGTGAGCATGATTTGGT	.	PASS	RC=4.36;RPL=14;RAL=61;RCP=TTGGTGAGCATGAT;ALGNURL=http://orca.bu.edu/vntrview/index.php?db=VNTRPIPE_NA12891&ref=-175433899&isref=1&istab=1&ispng=1&rank=3	GT:SP:CGL	0/1:18,13:0,1
chr1	245778159	td175434284	TTCGGATAGGGATGAGGAGATGCAGACCTTTAAAATCGGATAGGGATGAGGAGATGCAGACCTTTAAAATCGGATAGGGATGAGGAGATGCAGACCTTTAAAATCGGATAGGGATGAGGAGATGCAGACCTTTAAAATCGGATAGGGATGAGGAGATGCAGACCTTTAAAATCG	TTCGGATAGGGATGAGGAGATGCAGACCTTTAAAATCGGATAGGGATGAGGAGATGCAGACCTTTAAAATCG	.	PASS	RC=5.09;RPL=34;RAL=173;RCP=TCGGATAGGGATGAGGAGATGCAGACCTTTAAAA;ALGNURL=http://orca.bu.edu/vntrview/index.php?db=VNTRPIPE_NA12891&ref=-175434284&isref=1&istab=1&ispng=1&rank=3	GT:SP:CGL	1/1:13:-3
chr1	246525715	td175434574	CTCTCCCTCTCCCTCTCCCTTTCCCACGGTCTCCCTCTCCCTCTCCCTCTCCACGGTCTCCCTCTCCCTCTCTTTCCACGGTCTCCCTCT	CTCTCCCTCTCCCTCTCCCTTTCCCACGGTCTCCCTCTCCCTCTCTTTCCACGGTCTCCCTCT	.	SC	RC=3.32;RPL=27;RAL=89;RCP=TCTCCCTCTCCCTCTCCCTTTCCACGG;ALGNURL=http://orca.bu.edu/vntrview/index.php?db=VNTRPIPE_NA12891&ref=-175434574&isref=1&istab=1&ispng=1&rank=3	GT:SP:CGL	1/1:16:-1
chr1	246625479	td175434632	CGCCTGCTGGGTACAGTGCATCCTCCCGCGGGGCCTGCTGGGTACAGTGCATCCTCCCGCGGGGCCTGCTGGGTACAGTGCATCCTCCCGCGGGGCCTGCTGGGTACAGTGCATCCTCTCGCGGGGCCTGCTGGGTATAGTGAATTCTCCCG	CGCCTGCTGGGTACAGTGCATCCTCCCGCGGGGCCTGCTGGGTACAGTGCATCCTCCCGCGGGGCCTGCTGGGTACAGTGCATCCTCTCGCGGGGCCTGCTGGGTATAGCGGATTCTCCCG	.	PASS	RC=4.87;RPL=31;RAL=151;RCP=GCCTGCTGGGTACAGTGCATCCTCCCGCGGG;ALGNURL=http://orca.bu.edu/vntrview/index.php?db=VNTRPIPE_NA12891&ref=-175434632&isref=1&istab=1&ispng=1&rank=3	GT:SP:CGL	1/1:13:-1
chr1	247603323	td175435120	GTGTGTTAGGTATAGCCTATGGGTTAGGCATAGCCTGTGTGTTAGGTATAGCCTATGGGTTAGGTATAGCCTACGTGTTAGGTATAGCCTATGTGTTAGGTATAGCCTATGTGTTAGGTATAGC	GTGTGTTAGGTATAGCCTATGGGTTAGGCATAGCCTGTGTGTTAGGTATAGCCTATGGGTTAGGTATAGCCTATGTGTTAGGTATAGCCTATGTGTTAGGTATAGC	.	PASS	RC=6.83;RPL=18;RAL=123;RCP=TGTGTTAGGTATAGCCTA;ALGNURL=http://orca.bu.edu/vntrview/index.php?db=VNTRPIPE_NA12891&ref=-175435120&isref=1&istab=1&ispng=1&rank=3	GT:SP:CGL	0/1:10,11:0,-1
chr1	247988830	td175435277	TCGGGGGAAGTGCTGGCGGGCGGAAGTGCTGGCCGGCGGAAGTGCTGGCGGGCGGAAGTGCTGGCGGGCGGAAGTGCTGGCGGGC	TCGGGGGAAGTGCTGGCGGGCGGAAGTGCTGGCAGGCGGAAGTGCTGGCGGGC	.	PASS	RC=5.31;RPL=16;RAL=84;RCP=CGGGCGGAAGTGCTGG;ALGNURL=http://orca.bu.edu/vntrview/index.php?db=VNTRPIPE_NA12891&ref=-175435277&isref=1&istab=1&ispng=1&rank=3	GT:SP:CGL	0/1:7,7:0,-2
chr1	248474416	td175435459	TTTCTCAGAAAACTCCATTTAAAATTCTCAGAAAACTCCATTTAAAATT	TTTCTCAGAAAACTCCATTTAAAATTCTCAGAAAACTCCATTTAAAATTCTCAGAAAACTCCATTTAAAATT	.	PASS	RC=2.09;RPL=23;RAL=48;RCP=TTCTCAGAAAACTCCATTTAAAA;ALGNURL=http://orca.bu.edu/vntrview/index.php?db=VNTRPIPE_NA12891&ref=-175435459&isref=1&istab=1&ispng=1&rank=3	GT:SP:CGL	1/1:29:1
chr1	248518265	td175435472	ATAATTACTTAATCAGAGAATTAATTACTTAATCAGAGAATTACTTA	ATAATTACTTAATCAGAGAATTACTTAATCAGAGAATTAATTACTTAATCAGAGAATTACTTA	.	PASS	RC=2.30;RPL=20;RAL=46;RCP=TAATTACTTAATCAGAGAAT;ALGNURL=http://orca.bu.edu/vntrview/index.php?db=VNTRPIPE_NA12891&ref=-175435472&isref=1&istab=1&ispng=1&rank=3	GT:SP:CGL	1/1:32:1
chr10	417077	td175435827	TCCTGCCACCATCCCCTCACCCTGCACCATCCCCTCACCCTGCACCATCCCCTCACCCTGCACCATCCCCTCACCCT	TCCTGCCACCATCCCCTCACCCTGCACCATCCCCTCACCCTGCACCATCCCCTCACCCT	.	PASS	RC=4.16;RPL=18;RAL=76;RCP=CCTGCACCATCCCCTCAC;ALGNURL=http://orca.bu.edu/vntrview/index.php?db=VNTRPIPE_NA12891&ref=-175435827&isref=1&istab=1&ispng=1&rank=3	GT:SP:CGL	0/1:3,9:0,-1
chr10	712526	td175436102	GGTCGGCCCGTGGCCTGTCTGCCCGTGGCCTGTCTGCCCGTGGCCTGTCTGCCCGTGGCCTGTCTGC	GGTCGGCCCGTGGCCTGTCTGCCCGTGGCCTGTCTGC	.	PASS	RC=4.40;RPL=15;RAL=66;RCP=GTCTGCCCGTGGCCT;ALGNURL=http://orca.bu.edu/vntrview/index.php?db=VNTRPIPE_NA12891&ref=-175436102&isref=1&istab=1&ispng=1&rank=3	GT:SP:CGL	1/1:15:-2
chr10	836231	td175436234	AAAGCTGTAGGGCCAGTGAGTCTCCCTGCCGGGTCTCTCCCCAGCAAGCTGTAGGGCCAGTGAGTCTCCCTGCCGGGTCTCTCCCCAGCAAGCTG	AAAGCTGTAGGGCCAGTGAGTCTCCCTGCCGGGTCTCTCCCCAGCAAGCTGTAGGGCCAGTGAGTCTCCCTGCCGGGTCTCTCCCCAGCAAGCTGTAGGGCCAGTGAGTCTCCCTGCCGGGTCTCTCCCCAGCAAGCTG	.	PASS	RC=2.14;RPL=44;RAL=94;RCP=AAGCTGTAGGGCCAGTGAGTCTCCCTGCCGGGTCTCTCCCCAGC;ALGNURL=http://orca.bu.edu/vntrview/index.php?db=VNTRPIPE_NA12891&ref=-175436234&isref=1&istab=1&ispng=1&rank=3	GT:SP:CGL	1/1:2:1
chr10	837747	td175436242	TCTGTGTGTGCACATGTGTGTGCCTGTGTGTGCATGTCTGTGCCTGTGTATGCACTTATGTGTGCCTGTGTGTGCATCTACCTGGGTGTGCACGTACATGTGCCTGTGTGTGCATCTACCTGGGTGTGCACGTACGTGTGCCTGTGTGTGCATCT	TCTGTGTGTGCACATGTGTGTGCCTGTGTGTGCATGTCTGTGCCTGTGTATGCACTTATGTGTGCCTGTGTGTGCATCTACCTGGGTGTGCACGTACATGTGCCTGTGTGTGCATCTG	.	PASS	RC=3.95;RPL=38;RAL=154;RCP=CTGGGTGTGCACGTACGTGTGCCTGTGTGTGCATCTAC;ALGNURL=http://orca.bu.edu/vntrview/index.php?db=VNTRPIPE_NA12891&ref=-175436242&isref=1&istab=1&ispng=1&rank=3	GT:SP:CGL	0/1:3,10:0,-1
chr10	951600	td175436292	GGGGAGGAGCTGAGGAGCAAGGGAGGAGCTGAGGAGCAAGGGAGGAGCTGAGGAGCAGGGAAGGAG	GGGGAGGAGCTGAGGAGCAAGGGAGGAGCTGAGGAGCAGGGAAGGAG	.	PASS	RC=3.42;RPL=19;RAL=65;RCP=GGGAGGAGCTGAGGAGCAA;ALGNURL=http://orca.bu.edu/vntrview/index.php?db=VNTRPIPE_NA12891&ref=-175436292&isref=1&istab=1&ispng=1&rank=3	GT:SP:CGL	0/1:7,12:0,-1
chr10	1055977	td175436366	ATTGTTTCCTGTTGTTTTGGGATGGTGGGGTGATTTCTGTAGCTTTCTCCACGTGTGGGTGTTGAATGAGGCTGATGTGTTGTTTCCTGTTGTTTTGGGATGGTGGGGTGATTTCTGTAGCTTTCTCCACGTGTGGGTGTTGAATGAGGCTGATGTGTTGTTTCCTGTTGTTTTGGGATGGTGGGGTGATTTCTGTAGCTTTCTCCACGTGTGGGTGTTGAATGAGGCTGATGTGTTG	ATTGTTTCCTGTTGTTTTGGGATGGTGGGGTGATTTCTGTAGCTTTCTCCACGTGTGGGTGTTGAATGAGGCTGATGTGTTGTTTCCTGTTGTTTTGGGATGGTGGGGTGATTTTTGTAGCTTTCTCCACGTGTGGGTGTTGAATGAGGCTGATGTGTTG	.	PASS	RC=3.04;RPL=78;RAL=237;RCP=TTGTTTCCTGTTGTTTTGGGATGGTGGGGTGATTTCTGTAGCTTTCTCCACGTGTGGGTGTTGAATGAGGCTGATGTG;ALGNURL=http://orca.bu.edu/vntrview/index.php?db=VNTRPIPE_NA12891&ref=-175436366&isref=1&istab=1&ispng=1&rank=3	GT:SP:CGL	1/1:5:-1
chr10	1081791	td175436392	GCCTGGCCCACCTGGCCCACCTGGCCCACC	GCCTGGCCCACCTGGCCCACCTGGCCCACCTGGCCCACC	.	PASS	RC=3.22;RPL=9;RAL=29;RCP=CCTGGCCCA;ALGNURL=http://orca.bu.edu/vntrview/index.php?db=VNTRPIPE_NA12891&ref=-175436392&isref=1&istab=1&ispng=1&rank=3	GT:SP:CGL	0/1:19,13:0,1
chr10	1128698	td175436409	TGCACAGCTCCAGCAGCACAGCTCCAGCAGCACAGCTCCAGCAGCA	TGCACAGCTCCAGCAGCACAGCTCCAGCAGCACAGCTCCAGCAGCACAGCTCCAGCAGCA	.	PASS	RC=3.21;RPL=14;RAL=45;RCP=GCACAGCTCCAGCA;ALGNURL=http://orca.bu.edu/vntrview/index.php?db=VNTRPIPE_NA12891&ref=-175436409&isref=1&istab=1&ispng=1&rank=3	GT:SP:CGL	0/1:8,9:0,1
chr10	1251790	td175436516	CTGGGGGCATGGGGCAGCCCGCTGCGGCCAGGTGGGGTCATGGGGCAGCCCACTGGGGTCAGGTGGAGGTCACGGGGCAGCCCGCTGGGGTCAGGTGGGGTCACGGGGCAGCCCGTTGGGGTCAGGTGGGTGTCACGGGGCAGCCCGCTGGGGTCAGGTGGTTCACGGGGCAGC	CTGGGGGCATGGGGCAGCCCGCTGCGGCCAGGTGGGGTCATGGGGCAGCCCGCTGGGGTCAGGTGGGGTCACTGGGCAGCCCGTTGGGGTCAGGTGGGTGTCACGGGGCAGCCCGCTGGGGTCAGGTGGTTCACGGGGCAGC	.	PASS	RC=5.58;RPL=31;RAL=173;RCP=TGGGGTCACGGGGCAGCCCGCTGGGGTCAGG;ALGNURL=http://orca.bu.edu/vntrview/index.php?db=VNTRPIPE_NA12891&ref=-175436516&isref=1&istab=1&ispng=1&rank=3	GT:SP:CGL	0/1:4,6:0,-1
chr10	1451373	td175436677	GCCTTCCTCGACCCGCCCTGCCTGACAGCGGGCTCCCACCTTCGTCGCCCCGCCCTGCCTGACAGCGGGCTCCCACCTTCGTCGCCCCGCCCTGCCTGACGGCGGGCTCCCACTTCGTC	GCCTTCCTCGACCCGCCCTGCCTGACAGCGGGCTCCCACCTTCGTCGCCCCGCCCTGCCTGACGGCGGGCTCCCACTTCGTC	.	PASS	RC=3.22;RPL=37;RAL=118;RCP=CCTTCGTCGCCCCGCCCTGCCTGACAGCGGGCTCCCA;ALGNURL=http://orca.bu.edu/vntrview/index.php?db=VNTRPIPE_NA12891&ref=-175436677&isref=1&istab=1&ispng=1&rank=3	GT:SP:CGL	0/1:5,15:0,-1
chr10	1512265	td175436731	TCCAAGGTCATCCAGCCTGACCCTCTCCCAGGGTCATCTGACCTGACCCTCTCCCAG	TCCAAGGTCATCCAGCCTGACCCTCTCCCAGGGTCATCTGACCTGACCCTCTCCCAGGGTCATCTGACCTGACCCTCTCCCAG	.	PASS	RC=2.15;RPL=26;RAL=56;RCP=CCAGGGTCATCCAACCTGACCCTCTC;ALGNURL=http://orca.bu.edu/vntrview/index.php?db=VNTRPIPE_NA12891&ref=-175436731&isref=1&istab=1&ispng=1&rank=3	GT:SP:CGL	0/1:18,11:0,1
chr10	1617196	td175436821	TGGGCAGCAACATTGTAACAGGTAACAGGGCTGCAACATTGTAATAGGTAAC	TGGGCAGCAACATTGTAACAGGTAACAGGGCTGCAACATTGTAACAGGTAACTGGGCTGCAACATTATAGCAGGTAACAGGGCTGCAACACTGTAATAGGTAAC	.	PASS	RC=1.96;RPL=26;RAL=51;RCP=GGGCAGCAACATTGTAACAGGTAACA;ALGNURL=http://orca.bu.edu/vntrview/index.php?db=VNTRPIPE_NA12891&ref=-175436821&isref=1&istab=1&ispng=1&rank=3	GT:SP:CGL	1/1:14:2
chr10	1749077	td175436962	CGGCAGGAAGTGGGGTTTTTGTTGGGCAGGAAGTAGGGTTTCATTGGGCAGGAAGTGGGATTTTCTTTGGGCA	CGGCAGGAAGTGGGGTTTTTGTTGGGCAGGAAGTAGGGTTTCATTGGGCAGGAAGTAGGGTTTCATTGGGCAGGAAGTGGGATTTTCTTTGGGCA	.	PASS	RC=3.17;RPL=23;RAL=72;RCP=GGCAGGAAGTGGGGTTTTCATTG;ALGNURL=http://orca.bu.edu/vntrview/index.php?db=VNTRPIPE_NA12891&ref=-175436962&isref=1&istab=1&ispng=1&rank=3	GT:SP:CGL	1/1:8:1
chr10	1759198	td175436965	TCATGTTATTCTGATCACGTTATTCTGATCACATTATTCTGATCACAAGTTATTCTGATCACATGTTATTCTGATCACATGTTATTCTGATCACGTGTT	TCATGTTATTCTGATCACGTTATTCTGATCACATTATTCTGATCACAAGTTATTCTGATCACATGTTATTCTGATCACGTGTT	.	PASS	RC=6.38;RPL=16;RAL=98;RCP=CATGTTATTCTGATCA;ALGNURL=http://orca.bu.edu/vntrview/index.php?db=VNTRPIPE_NA12891&ref=-175436965&isref=1&istab=1&ispng=1&rank=3	GT:SP:CGL	0/1:8,8:0,-1
chr10	2029783	td175437134	GAGCGAGGGACCTCTCATGAATGAACGCCCTAGATGCCCACCCCTGTCAAGCGAGGGACCTCTCATGAATGAACGCCCTAGATACCCACCCCTGTCAAG	GAGCGAGGGACCTCTCATGAATGAACGCCCTAGATGCCCACCCCTGTCAAGCGAGGGACCTCTCATGAATGAACGCCCTAGATGCCCACCCCTGTCAAGCGAGGGACCTCTCATGAATGAACGCCCTAGATACCCACCCCTGTCAAG	.	PASS	RC=2.04;RPL=48;RAL=98;RCP=AGCGAGGGACCTCTCATGAATGAACGCCCTAGATACCCACCCCTGTCA;ALGNURL=http://orca.bu.edu/vntrview/index.php?db=VNTRPIPE_NA12891&ref=-175437134&isref=1&istab=1&ispng=1&rank=3	GT:SP:CGL	0/1:11,3:0,1
chr10	2185436	td175437226	GGGGGAAGCGGAAATGAAATGCAGTGAATGAGTGACAGCTGGGGAAGTGGAAATGAAGTGCAGTGAATGAGTGACAGCCGGGGAAGTGGAAATGAAGTGCAGTGAATGAGTGACAGCCGGGGAAGCGGAAATGAAGTGTAGTGAATGAGTGACAGCCGGGGAAGCGGAAATGAAGTGTAGTGAATGAGTGACAGC	GGGGGAAGCGGAAATGAAATGCAGTGAATGAGTGACAGCTGGGGAAGTGGAAATGAAGTGCAGTGAATGAGTGACAGCCGGGGAAGCGGAAATGAAGTGTAGTGAATGAGTGACAGCCGGGGAAGCGGAAATGAAGTGTAGTGAATGAGTGACAGC	.	PASS	RC=4.97;RPL=39;RAL=194;RCP=GGGGAAGCGGAAATGAAGTGCAGTGAATGAGTGACAGCC;ALGNURL=http://orca.bu.edu/vntrview/index.php?db=VNTRPIPE_NA12891&ref=-175437226&isref=1&istab=1&ispng=1&rank=3	GT:SP:CGL	1/1:2:-1
chr10	2848673	td175437647	ACACCTCCCAGACGGGGTCGTGGCCGGGCAGAGGGGCTCCTCACATCCCAGACGATGGGTGGCCAGGCAGAGACGCTCCTCACTTCCCAGACGGGGCGGCGGCCGGGCAGAGGC	ACACCTCCCAGACGGGGTGGTGGCCGGGCAGAGGGGCTCCTCACTTCCCAGACTGAGCGGCCGGGCAGAGGGGTCCTCACATCCTAGACGATGGGCGGCCAGGCAGAGACACTCCTCACTTCCTAGACGGGGTGGCAGCCGGGCAGAGG	.	SC	RC=2.85;RPL=40;RAL=113;RCP=CACATCCCAGACGGGGCGGTGGCCGGGCAGAGGCGCTCCT;ALGNURL=http://orca.bu.edu/vntrview/index.php?db=VNTRPIPE_NA12891&ref=-175437647&isref=1&istab=1&ispng=1&rank=3	GT:SP:CGL	0/1:33,4:0,1
chr10	3026187	td175437762	TTATATATATATATGGATTATATATATGATATATATGGATTATATATATGATATATATGGATTATATATAATATATATGGATTATATATATCATATATATG	TTATATATATATATGGATTATATATATCATATATATGGATTATATATATGATATATATGGATTATATATATCATATATATG	.	PASS	RC=4.68;RPL=22;RAL=100;RCP=TATATGATATATATGGATTATA;ALGNURL=http://orca.bu.edu/vntrview/index.php?db=VNTRPIPE_NA12891&ref=-175437762&isref=1&istab=1&ispng=1&rank=3	GT:SP:CGL	1/1:18:-1
chr10	3090683	td175437806	GCCCCCCAACCCAGAATCAGTCACCAGTGGGGAGAAAACCCCCGAACCCAGAATCAGTCAGCAGTGGAGAGAAAACCCCCGAACCCAGAACCAGTCAGCAGTGGAGAGAAAACCCCCGAACCCAGAACCAGTCAGCAGTGGAGAGAAAACCCCCGAACCCAGAACCAGTCAGCAGTGGGGAGAAAAC	GCCCCCCAACCCAGAATCAGTCACCAGTGGGGAGAAAACCCCCGAACCCAGAATCAGTCAGCAGTGGAGAGAAAACCCCCGAACCCAGAACCAGTCAGCAGTGGGGAGAAAAC	.	PASS	RC=5.03;RPL=37;RAL=186;RCP=CCCCCGAACCCAGAACCAGTCAGCAGTGGAGAGAAAA;ALGNURL=http://orca.bu.edu/vntrview/index.php?db=VNTRPIPE_NA12891&ref=-175437806&isref=1&istab=1&ispng=1&rank=3	GT:SP:CGL	1/1:9:-2
chr10	3095676	td175437810	TTTCCCCTCCAGCCCACCCTTCCCCTCCAGCCCACCCTTCCCCTCCAGTCCACCTTTTCCCTCCAGCCCACCCTTCCCCTCCAGCCCACCCTTCCCCTCCAGCCCACCCTTCCCCTCCAGCCCACCCTTCCCCTCCAGCCCACCCTTCCCCTCCAGTCCACCTTTTCCCTCCAGCCCACCCTTCCCCTCCAGCCCACCCTTCCCCTCCAGCCCACCCTTCCCCTCCAGCCCACCCTTCCCCTCCAGTCCACCTTTTCCCTCCAGCCCACCCTTCCCCTCCAGTCCACCTTTTCCCTCCAGCCCACCCTTCCCCTCCAGCCCACCGGTCCCCT	TTTCCCCTCCAGCCCACCCTTCCCCTCCAGTCCACCTTTTCCCTCCAGCCCACCCTTCCCCTCCAGCCCACCCTTCCCCTCCAGCCCACCGGTCCCCT	.	PASS	RC=18.39;RPL=18;RAL=331;RCP=TTCCCCTCCAGCCCACCC;ALGNURL=http://orca.bu.edu/vntrview/index.php?db=VNTRPIPE_NA12891&ref=-175437810&isref=1&istab=1&ispng=1&rank=3	GT:SP:CGL	1/1:5:-13
chr10	3285197	td175437947	CGGGGGGGTTCTGCATTCTAATGGGGCGGGTTCTGCATTCTAATGGGGCGGGTTCTGCATTCTAATGGAGTGGGT	CGGGGGGGTTCTGCATTCTAATGGGGCGGGTTCTGCATTCTAATGGCGTGGGT	.	PASS	RC=3.36;RPL=22;RAL=74;RCP=GGGGCGGGTTCTGCATTCTAAT;ALGNURL=http://orca.bu.edu/vntrview/index.php?db=VNTRPIPE_NA12891&ref=-175437947&isref=1&istab=1&ispng=1&rank=3	GT:SP:CGL	1/1:9:-1
chr10	3318900	td175437963	CTCAAACCCAAATCCCGAAACAAGCACGCCCCAGGTTTTCAAACCCAAATCCCTAAACAAGCACGCCCCAGGTTTTCAAAGCCA	CTCAAACCCAAATCCCGAAACAAGCACGCCCCAGGTTTTCAAACCCAAATCCCGAAACAAGCACGCCCCAGGTTTTCAAACCCAAATCCCTAAACAAGCACGCCCCAGGTTTTCAAAGCCA	.	PASS	RC=2.24;RPL=37;RAL=83;RCP=TCAAACCCAAATCCCGAAACAAGCACGCCCCAGGTTT;ALGNURL=http://orca.bu.edu/vntrview/index.php?db=VNTRPIPE_NA12891&ref=-175437963&isref=1&istab=1&ispng=1&rank=3	GT:SP:CGL	1/1:9:1
chr10	3454668	td175438056	GCCTGCCTCTCTGCTCCCTTTTCTCAGGTGGGGACAACCTGCCTCTCTGCTCCCTTTTCTCAGGTGGGGACAACCTGCCTCTCTGCTCCCTTTTCTCAGGTGGGGACAACCTGCCTCTCTGCTCCCTTTTCTCAGGTGGGGACAA	GCTACCTGCCTCTCTGCTCCCTTTTCTCAGGTGGGGACAACCTGCCTATCTGCTCCCTTTTCTCAGGTGGGGACAACCTGCCTCTCTGCTCCCTTTTCTCAGGTGGGGACAACCTGCCTGTCCGCTCCATTTTCTCAGGTGGGGACAACCTGCCTCTATGCTCCCTTTTCTCAGGTGGGGACA	.	PASS	RC=4.00;RPL=36;RAL=144;RCP=CCTGCCTCTCTGCTCCCTTTTCTCAGGTGGGGACAA;ALGNURL=http://orca.bu.edu/vntrview/index.php?db=VNTRPIPE_NA12891&ref=-175438056&isref=1&istab=1&ispng=1&rank=3	GT:SP:CGL	1/1:2:1
chr10	3815462	td175438257	ATATATATATATATGTATATGTATATATATATTTGTATATGTATATATATATTTGTATATGTATATATATATTTGTATATGTATATATATATATTTGTATATGTATATATAAAATGTATAT	ATATATATATATATGTATATGTATATATATATTTGTATATGTATATATATATTTGTATATGTATATATAAAATGTATAT	.	PASS	RC=5.95;RPL=20;RAL=120;RCP=TATATATATATATGTATATG;ALGNURL=http://orca.bu.edu/vntrview/index.php?db=VNTRPIPE_NA12891&ref=-175438257&isref=1&istab=1&ispng=1&rank=3	GT:SP:CGL	1/1:11:-2
chr10	3869330	td175438294	TTGGAAACATTCTCGGGGGGCAGAGGGAAGGGGACTGGAAGCATTCTCGGGGGGCAGAGGGAAGGGGACTGGAAGCATTCTCGGGGGGCAGAGGGAAGGGGACTGGAAGCATTCTCGGGGGCAGAGGGAAGGGGACCGGAAGCATTCT	TTGGAAACATTCTCGGGGGGCAGAGGGAAGGGGACTGGAAGCATTCTCGGGGGGCAGAGGGAAGGGGACTGGAAGCATTCTCGGGGGGCAGAGGGAAGGGGACCGGAAGCATTCT	.	PASS	RC=4.35;RPL=34;RAL=147;RCP=TGGAAGCATTCTCGGGGGGCAGAGGGAAGGGGAC;ALGNURL=http://orca.bu.edu/vntrview/index.php?db=VNTRPIPE_NA12891&ref=-175438294&isref=1&istab=1&ispng=1&rank=3	GT:SP:CGL	1/1:2:-1
chr10	4032480	td175438375	TATACACACACACAAATATACACACACATATAT	TATATATACAACATACACACACACACACAAATATACACACACATATAT	.	PASS	RC=2.29;RPL=14;RAL=32;RCP=ATATACACACACAA;ALGNURL=http://orca.bu.edu/vntrview/index.php?db=VNTRPIPE_NA12891&ref=-175438375&isref=1&istab=1&ispng=1&rank=3	GT:SP:CGL	1/1:16:1
chr10	4964161	td175438807	CAGGGATGCCTCATTCCTAGGCTCTGGGAGGGATGCCTCATTCCTAGGCTCTGGGAGGGATGCCTCATTCCTAGGCTCTGGGAGGGAGCCT	CAGGGATGCCTCATTCCTAGGCTCTGGGAGGGATGCCTCATTCCTAGGCTCTGGGAGGGAGCCT	.	PASS	RC=3.37;RPL=27;RAL=90;RCP=AGGGATGCCTCATTCCTAGGCTCTGGG;ALGNURL=http://orca.bu.edu/vntrview/index.php?db=VNTRPIPE_NA12891&ref=-175438807&isref=1&istab=1&ispng=1&rank=3	GT:SP:CGL	1/1:27:-1
chr10	5325927	td175438926	CATGTGTGTGTGCCTGTGTGCATATGTGTGTGTGCATGAGTGTATGTGTGTG	CTGCATGTGCAGACGTGTGTATGTGTGTGTGCATGTGTGTGTGCCTGTGTGCATATGTGTGTGTGCATGAGTGTATGTGTG	.	PASS	RC=2.41;RPL=22;RAL=51;RCP=ATGTGTGTGTGCATGAGTGCAT;ALGNURL=http://orca.bu.edu/vntrview/index.php?db=VNTRPIPE_NA12891&ref=-175438926&isref=1&istab=1&ispng=1&rank=3	GT:SP:CGL	1/1:2:1
chr10	5522912	td175439037	CCTGGGGGCTCCGTCCTCACGGCTGGAGGGGCTCTCAGAACATCTGGTGGGCTCCGTCCTCACGGCTGGAGGGGCTCTCAGAACATCTGGTGGGCTCCGTCCTCACGGCTGGAGGGGCTCTCAGAACATCTGGTGGGCTCCGTCCTCACGGCTGGAGGGGCTCTCAGAACATCTGGTG	CCTGGGGGCTCCATCCTCCCGGCTGGAGGGGCTCTCAGAACATCTGGTGGGCTCCGTCCTCACGGCTGGAGGGGCTCTCAGAACATCTGGTG	.	PASS	RC=4.14;RPL=43;RAL=177;RCP=CTGGTGGGCTCCGTCCTCACGGCTGGAGGGGCTCTCAGAACAT;ALGNURL=http://orca.bu.edu/vntrview/index.php?db=VNTRPIPE_NA12891&ref=-175439037&isref=1&istab=1&ispng=1&rank=3	GT:SP:CGL	1/1:11:-2
chr10	5605281	td175439082	TGCCCCCCCAGGTCCGCCTCACAGACCCACTTCTGCAGCCCCCCGTCAGGTCCCCCTCACAGACCCACTTCTGCAGCCCCCTGTC	TGCCCCCCCAGGTCCGCCTCACAGACCCACTTCTGCAGCCCCCCGTCAGGTCCCCCTCACAGACCCACTTCTGCAGCCCCCCGTCAGGTCCACCTCACAGACCCACTTCTGCAGCCC	.	PASS	RC=2.26;RPL=38;RAL=84;RCP=GCCCCCCGTCAGGTCCCCCTCACAGACCCACTTCTGCA;ALGNURL=http://orca.bu.edu/vntrview/index.php?db=VNTRPIPE_NA12891&ref=-175439082&isref=1&istab=1&ispng=1&rank=3	GT:SP:CGL	1/1:6:1
chr10	6027193	td175439285	AGCCAGGCAGAGGGGAGGATGGCAGATGGGGCCAGGCAGAGGGGAGGATGGCGGACGGGGCCAGGCAGAGGGGAGGATGGTAGATGG	AGCCAGGCAGAGGGGAGGATGGCAGATGGGGCCAGGCAGAGGGGAGGATGGCGGACGGGGCCAGGCAGAGGGGAGGATGGCGGACGGGGCCAGGCAGAGGGGAGGATGGTAGA	.	PASS	RC=2.97;RPL=29;RAL=86;RCP=GCCAGGCAGAGGGGAGGATGGCAGATGGG;ALGNURL=http://orca.bu.edu/vntrview/index.php?db=VNTRPIPE_NA12891&ref=-175439285&isref=1&istab=1&ispng=1&rank=3	GT:SP:CGL	0/1:7,6:0,1
chr10	6127686	td175439338	AGAAAGAAAGAAAGAAAGAAAGAAAGAAAGAAAGAAAGAAAGAAAGAAGGAAAGAAGGAAAGAAGGAAAGAAGGAAAGAAGGAAAGAAGGAAAGAAGGAAAGAAGGAAGGAAGGAAGGAAGGAAGGAAGGAAAGA	AAAAGAAAGAAAGAAAGAAAGAAAGAAATAAGGAAAGAAGGAAAGAAGGAAAGAAGGAAAGAAGGAAAGAAGGAAGGAAGGAAGGAAGGAAGGAAGGAAGGAAGGAAAGA,AGAAAGAAAGAAAGAAAGAAAGAAAGAAAGAAGGAAAGAAGGAAAGAAGGAAAGAAGGAAAGAAGGAAAGAAGGAAGGAAGGAAGGAAGGAAGGAAGGAAGGAAGGAAGGAAGGAAAGA	.	PASS	RC=16.75;RPL=8;RAL=134;RCP=GAAAGAAG;ALGNURL=http://orca.bu.edu/vntrview/index.php?db=VNTRPIPE_NA12891&ref=-175439338&isref=1&istab=1&ispng=1&rank=3	GT:SP:CGL	1/2:3,4:-3,-2
chr10	6622218	td175439579	CGCGGGGACTGCGCGGGGACTGCGCGGGGACTGGCGGGGCTGGCGGGGCTGGCGGGGCTGGCGGGGCTGGCGGG	CGCGGGGACTGCGCGGGGACTGGCGGGGCTGGCGGGGCTGGCGGGGCTGGCGGG	.	PASS	RC=7.55;RPL=9;RAL=73;RCP=GCGGGGCTG;ALGNURL=http://orca.bu.edu/vntrview/index.php?db=VNTRPIPE_NA12891&ref=-175439579&isref=1&istab=1&ispng=1&rank=3	GT:SP:CGL	1/1:2:-2
chr10	6936513	td175439748	CCAGTTTCCAGCATACTGCATGGTATGGAGTAGCAGTTTCCAGCATACTGCATGGTATGGAGTAGCAGTTTCAAGCATACTGCATGGTATGGAATAGCAGTTTCAAGCATACTACATGATTTGGAATAGCTGTT	CGTTTCCAGCATACTGCATGGTATGGAGTAGCAGTTTCAAGCATACTGCATGGTATGGAATAGCAGTTTCAAGCATACTGCATGGTATGGAGTAGCAGTTTCAAGCATACTGCATGGTATGGAGTAGCAGTTTCAAGCATACTGCATGGTATGGAATAGCAGTTTCAAGCATACTACATGATTTGGAATAGCTGTT	.	PASS	RC=4.16;RPL=32;RAL=133;RCP=CAGTTTCAAGCATACTGCATGGTATGGAATAG;ALGNURL=http://orca.bu.edu/vntrview/index.php?db=VNTRPIPE_NA12891&ref=-175439748&isref=1&istab=1&ispng=1&rank=3	GT:SP:CGL	1/1:2:2
chr10	6965823	td175439763	AATATACATATATTTTAAATATATATATAAATATTTTAAATATAAATATAAATATTTTAAATATAAATATTATATATATTTTAAA	AATATACATATATTTTAAATATATATATAAATATTTTAAATATATATATAAATATTTTAAATATAAATATAAATATTTTAAATATAAATATTATATATATTTTAAA	.	PASS	RC=3.88;RPL=21;RAL=84;RCP=ATATATAAATATTTTAAATAT;ALGNURL=http://orca.bu.edu/vntrview/index.php?db=VNTRPIPE_NA12891&ref=-175439763&isref=1&istab=1&ispng=1&rank=3	GT:SP:CGL	0/1:9,8:0,1
chr10	7409231	td175439950	TCAACTCCTGATGTCCTTTCAGCCTTCCTTTCTTACCCTCCAATTCCTGATGTCCTTTCAGCCTTCCTTTCTTACCCTCCAATTCCTGATGTCCTTTCAGCCTTCCTTTCTTACCCTCCAA	TCAACTCCTGATGTCCTTTCAGCCTTCCTTTCTTACCCTCCAATTCCTGATGTCCTTTCAGCCTTCCTTTCTTACCCTCCAA	.	PASS	RC=3.08;RPL=39;RAL=120;RCP=CAATTCCTGATGTCCTTTCAGCCTTCCTTTCTTACCCTC;ALGNURL=http://orca.bu.edu/vntrview/index.php?db=VNTRPIPE_NA12891&ref=-175439950&isref=1&istab=1&ispng=1&rank=3	GT:SP:CGL	1/1:20:-1
chr10	7505709	td175439987	CCCTTCCTTCCTACCTTCCTTCCTTCCTTCCTTCCTTCCTTCCTTCCTTC	CCCTTCCTTCCTACCTTCCTTCCTTCCTTCCTTCCTTCCTTCCTTCCTTCCTTCCTTCCTTCCTTC	.	PASS	RC=4.08;RPL=12;RAL=49;RCP=CCTTCCTTCCTT;ALGNURL=http://orca.bu.edu/vntrview/index.php?db=VNTRPIPE_NA12891&ref=-175439987&isref=1&istab=1&ispng=1&rank=3	GT:SP:CGL	0/1:9,5:0,1
chr10	7639465	td175440085	TCCCCTCTGTACCCCATAGACACCCATACACAGCATGGTCCCAAGTCACCTTGGAGTCACCCCCTCTGTACCCCAGAGACACCCGTACACAGCATGGTCCCAAGTCACCTTGGAGTCACCCCCTCTGTACCCCAGAGACACCCGTACACAGCATGGTCCCAAGTCACCTTGGAGTCAC	TCCCCTCTGTACCCCATAGACACCCATACACAGCATGGTCCCAAGGCACCTTGGAGTCACCCCCTCTGTACCCCAGAGACACCCGTACACAGCATGGTCCCAAGTCACCTTGGAGTCAC	.	PASS	RC=3.00;RPL=59;RAL=177;RCP=CCCCTCTGTACCCCAGAGACACCCGTACACAGCATGGTCCCAAGTCACCTTGGAGTCAC;ALGNURL=http://orca.bu.edu/vntrview/index.php?db=VNTRPIPE_NA12891&ref=-175440085&isref=1&istab=1&ispng=1&rank=3	GT:SP:CGL	1/1:13:-1
chr10	8242487	td175440380	ATTATTTAATTTATATATATTTATATATATTATTTAATTTATATATATTTATATATATTTA	AATTTATATATATTTATATATATTATTTAATTTATATATATTTATATATATTTA	.	PASS	RC=6.30;RPL=10;RAL=60;RCP=TTATATATAT;ALGNURL=http://orca.bu.edu/vntrview/index.php?db=VNTRPIPE_NA12891&ref=-175440380&isref=1&istab=1&ispng=1&rank=3	GT:SP:CGL	0/1:25,2:0,-1
chr10	9116756	td175440827	TATATTGCTATTATATATATCATATTATATACATATCATATTGCTATTACATATCATAGCTATACATATCATATTGCTATTACATATCATATTGCTATTACATATCATATTGCTATTATATATACATA	TATATTGCTATTATATATATCATATTATATACATATCATATTGCTATTACATATCATAGCTATACATATCATATTGCTATTACATATCATATTGCTATTATATATACATA	.	PASS	RC=7.14;RPL=18;RAL=127;RCP=ATATTGCTATTACATATC;ALGNURL=http://orca.bu.edu/vntrview/index.php?db=VNTRPIPE_NA12891&ref=-175440827&isref=1&istab=1&ispng=1&rank=3	GT:SP:CGL	0/1:6,12:0,-1
chr10	9546873	td175441020	GACACATATATATGTATACATATGCGTGTACACACACACATATATGTGTATATATGCGTATATACACACGCGTATATGTGTATATATGCGTATATACACACGCGTATATGTGTATATATGCGTATATACACACGAGTATATGTGTATATATG	GACACATATATATGTATACATATGCGTGTACACACACACATATATGTGTATATATGCGTATATACACACGCGTATATGTGTATATATGCGTATATACACACGCGTATATGTGTATATATGCGTATATACACACGCGTATATGTGTATATATGCGTATATACACACGAGTATATGTGTATATATG	.	PASS	RC=4.72;RPL=32;RAL=151;RCP=ACACGCGTATATGTGTATATATGCGTATATAC;ALGNURL=http://orca.bu.edu/vntrview/index.php?db=VNTRPIPE_NA12891&ref=-175441020&isref=1&istab=1&ispng=1&rank=3	GT:SP:CGL	1/1:6:1
chr10	9755759	td175441124	AATATATATGTATATATAATATTCAGAATATATATATATATACTGAATATATATATGTATATATAATATTCAGAATATATATATATATACTCAGTGTTACTGAATATATATATATAT	AATATATATGTATATATAATATTCAGAATATATATATATATACTGAATATATATATGTATATATAATATTCAGAATATATATATATATACTGAATATATATATGTATATATAATATTCAGAATATATATATATATACTGAATATATATATATATACTCAGTGTTACTGAATATATATATATATA	.	PASS	RC=2.49;RPL=47;RAL=116;RCP=ATATATATGTATATATAATATTCAGAATATATATATATATACTCAAT;ALGNURL=http://orca.bu.edu/vntrview/index.php?db=VNTRPIPE_NA12891&ref=-175441124&isref=1&istab=1&ispng=1&rank=3	GT:SP:CGL	0/1:9,2:0,1
chr10	10604744	td175441488	GAGCCTACCTCCCTGCCCTCCACAGCCTACCTCCCTGCCCTCCACAGCC	GAGCCTACCTCCCTGCCCTCCACAGCCTACCTCCCTGCCCTCCACAGCCTACCTCCCTGCCCTCCACAGCC	.	PASS	RC=2.18;RPL=22;RAL=48;RCP=AGCCTACCTCCCTGCCCTCCAC;ALGNURL=http://orca.bu.edu/vntrview/index.php?db=VNTRPIPE_NA12891&ref=-175441488&isref=1&istab=1&ispng=1&rank=3	GT:SP:CGL	0/1:20,13:0,1
chr10	11929732	td175441929	AAGGCAGCGTCCCCAGGGAGGAGGCAGCGCCCCCAGGGAGGAGGCAGC	AAGGCAGCGTCCCCAGGGAGGAGGCAGCGCCCCCAGGGAGGAGGCAGCGCCCCCAGGGAGGAGGCAGC	.	PASS	RC=2.35;RPL=20;RAL=47;RCP=AGGCAGCGCCCCCAGGGAGG;ALGNURL=http://orca.bu.edu/vntrview/index.php?db=VNTRPIPE_NA12891&ref=-175441929&isref=1&istab=1&ispng=1&rank=3	GT:SP:CGL	0/1:19,10:0,1
chr10	12936204	td175442427	CTCCCTCCTTCCCTCCTTTCCCTCCCTCCCTCCTTTCCTTCCTTCCTTCCTT	CTCCCTCCTTCCCTCCTTTCCCTCCCTCCCTCCTTTCCTTCCTTCCTTCCTTCCTTCTCTCCCTCCCTCCCTTCCTTCC	.	PASS	RC=3.00;RPL=17;RAL=51;RCP=TCCCTCCTTCCCTCCTT;ALGNURL=http://orca.bu.edu/vntrview/index.php?db=VNTRPIPE_NA12891&ref=-175442427&isref=1&istab=1&ispng=1&rank=3	GT:SP:CGL	1/1:10:1
chr10	13008171	td175442444	TTACTCAGTTACCAGCCTTACTCATATTACTATATGGTACTCAGTTACCAGCCTTACTCATATTACTATATGGTACTCAGTTACCAGCCTTACTCATATTACTATATG	TTACTCAGTTACCAGCCTTACTCATATTACTATATGGTACTCAGTTACCAGCCTTACTCATATTACTATATGGTACTCAGTTACCAGCCTTACTCATATTACTATATGGTACTCAGTTACCAGCCTTACTCATATTACTATATGGTGCTCAGTTACCAGCCTTACTCATATTACTATATG	.	PASS	RC=2.97;RPL=36;RAL=107;RCP=TACTCAGTTACCAGCCTTACTCATATTACTATATGG;ALGNURL=http://orca.bu.edu/vntrview/index.php?db=VNTRPIPE_NA12891&ref=-175442444&isref=1&istab=1&ispng=1&rank=3	GT:SP:CGL	0/1:12,6:0,2
chr10	13570545	td175442685	GGCGGCGGCGGGGGCTGAGGAGGCGGCGGCAGCGGCGGCAGCGGCAGCGGCGGCAGCGGCAGCGGCGGCGCGG	GGCGGCGGCGGGGGCTGAGGAGGCGGCGGCAGCGGCGGCAGCGGCAGCGGCGGCG	.	PASS	RC=4.87;RPL=15;RAL=72;RCP=GCGGCGGCAGCGGCA;ALGNURL=http://orca.bu.edu/vntrview/index.php?db=VNTRPIPE_NA12891&ref=-175442685&isref=1&istab=1&ispng=1&rank=3	GT:SP:CGL	1/1:9:-1
chr10	16445782	td175444025	CGAACTTTACCATGAACTTTACCATGAACTTTACCATGAACTTTACCATGAACTTTACCATGAACTTTACC	CGAACTTTACCATGAACTTTACCATGAACTTTACCATGAACTTTACCATGAACTTTACCATGAACTTTACCATGAACTTTACCATGAACTTTACCATGAACTTTACCATGAACTTTACCATGAACTTTACC,CGAACTTGACCATGAACTTTACCATGAACTTTACCATGAACTTTACCATGAACTTTACCATGAACTTTACCATGAACTTTACCATGAACTTTACCATGAACTTTACCATGAACTTTACCATGAACTTTACCATGAACTTTACC	.	PASS	RC=5.83;RPL=12;RAL=70;RCP=GAACTTTACCAT;ALGNURL=http://orca.bu.edu/vntrview/index.php?db=VNTRPIPE_NA12891&ref=-175444025&isref=1&istab=1&ispng=1&rank=3	GT:SP:CGL	1/2:7,2:5,6
chr10	16687852	td175444129	AATATATACGTATATATACATATATGTGTATATACATATATGTATATACACATATATGTATATATATGTGTATATACACATATGTGTATATATATGTGTATATACATATATGTGTATATATATGTGTATATACATATATGTGTATATATATGTGTATATACATATATGTGTATATATATGTGTATATACATATATGTGTATATATAT	AATATATACGTATATATACATATATGTGTATATACATATATGTATATACACATATATGTATATATATGTGTATATACATATATGTGTATATATATGTGTATATACATATATGTGTATATATATGTGTATATACATATATGTGTATATACATATATGTGTATATATATAT	.	PASS	RC=7.33;RPL=28;RAL=206;RCP=ATATATATGTGTATATACATATATGTGT;ALGNURL=http://orca.bu.edu/vntrview/index.php?db=VNTRPIPE_NA12891&ref=-175444129&isref=1&istab=1&ispng=1&rank=3	GT:SP:CGL	1/1:3:-1
chr10	17243443	td175444354	GCCGCCCCACAGTGTCCGCCCCACAGTGTCCGCCCC	GCCGCCCCACAGTGTCCGCCCCACAGTGTCCGCCCCACAGTGTCCGCCCC	.	PASS	RC=2.50;RPL=14;RAL=35;RCP=CCGCCCCACAGTGT;ALGNURL=http://orca.bu.edu/vntrview/index.php?db=VNTRPIPE_NA12891&ref=-175444354&isref=1&istab=1&ispng=1&rank=3	GT:SP:CGL	1/1:21:1
chr10	20527595	td175445885	TATATATATATGTATATATATATATATACACACATATATATGTGTATATATACACATATACATACATATATATATGTGTGTATATATATATATA	TATATATATATGTATATATATATATATACACACACATATATATGTATATATATATATATACACACATATATATGTGTATATATACACATATACATACATATATATATGTGTGTATATATATATA	.	PASS	RC=2.79;RPL=34;RAL=93;RCP=ATATATATGTGTATATATATATATATACATACAC;ALGNURL=http://orca.bu.edu/vntrview/index.php?db=VNTRPIPE_NA12891&ref=-175445885&isref=1&istab=1&ispng=1&rank=3	GT:SP:CGL	1/1:6:1
chr10	20933243	td175446039	GTAATACACTTGAGTATACACTTGAGTATAATACACTTGAGT	GTAATACACTTGAGTATAATACACTTGAGT	.	PASS	RC=3.00;RPL=14;RAL=41;RCP=TAATACACTTGAGT;ALGNURL=http://orca.bu.edu/vntrview/index.php?db=VNTRPIPE_NA12891&ref=-175446039&isref=1&istab=1&ispng=1&rank=3	GT:SP:CGL	1/1:15:-1
chr10	21300557	td175446161	CCTGTTGGCATCTGTGGCTGGCATCTGTTGGCATCTGTGGCATCTGTTGGCATCTGTTGGCATCTGT	CCTGTTGGCATCTGTGGCTGGCATCTGTTGGCATCTGTGGCATCTGTTGGCATCTGT	.	PASS	RC=6.31;RPL=10;RAL=66;RCP=CTGTTGGCAT;ALGNURL=http://orca.bu.edu/vntrview/index.php?db=VNTRPIPE_NA12891&ref=-175446161&isref=1&istab=1&ispng=1&rank=3	GT:SP:CGL	0/1:10,12:0,-1
chr10	21408347	td175446205	GTAATATACTTAATATAACATATATAGTTATATTAATATACTGAATATAACATATATAGTTATATTAATATACTGAATATAACATATATAGTTATATTGAGTAATATACTGAATATAACATATATA	GTATAAAGCAAATATTTGTAATATACTGAATATAACATATATAGTTATATTCATATACTGAATATAACATATATAGTTATATTGAGTAATATACTGAATATAAC	.	PASS	RC=3.78;RPL=32;RAL=125;RCP=TAATATACTGAATATAACATATATAGTTATAT;ALGNURL=http://orca.bu.edu/vntrview/index.php?db=VNTRPIPE_NA12891&ref=-175446205&isref=1&istab=1&ispng=1&rank=3	GT:SP:CGL	0/1:8,11:0,-1
chr10	24722234	td175447646	TTTTTTTGTTTTTTGTTTTTTGTTTTTTGTTTTTTGTTT	TTTTTTTGTTTTTTGTTTTTTGTTTTTTGTTT	.	PASS	RC=5.43;RPL=7;RAL=38;RCP=TTTTTTG;ALGNURL=http://orca.bu.edu/vntrview/index.php?db=VNTRPIPE_NA12891&ref=-175447646&isref=1&istab=1&ispng=1&rank=3	GT:SP:CGL	0/1:10,14:0,-1
chr10	24813873	td175447686	GGGTGAGACACCTGGCCTGTAGGAAGGTGAGACACCTGGCCTGTAGGAAGGTGAGACACCTGGCCTGTAGGAAGGTGAGACA	GGGTGAGACACCTGGCCTGTAGGAAGGTGAGACACCTGGCCTGTAGGAAGGTGAGACACCTGGCCTGTAGGAAGGTGAGACACCTGGCCTGTAGGAAGGCGAGACA	.	PASS	RC=3.38;RPL=24;RAL=81;RCP=GGTGAGACACCTGGCCTGTAGGAA;ALGNURL=http://orca.bu.edu/vntrview/index.php?db=VNTRPIPE_NA12891&ref=-175447686&isref=1&istab=1&ispng=1&rank=3	GT:SP:CGL	0/1:2,9:0,1
chr10	26436160	td175448380	CAGATGATAAGGAGCTACCTTAAGATGATAAGGAGCTACCTTAAGATGATAAGGGGCTACCTTA	CAGATGATAAGGAGCTACCTTAAGATGATAAGGGGCTTCCTTA	.	PASS	RC=3.00;RPL=21;RAL=63;RCP=AGATGATAAGGAGCTACCTTA;ALGNURL=http://orca.bu.edu/vntrview/index.php?db=VNTRPIPE_NA12891&ref=-175448380&isref=1&istab=1&ispng=1&rank=3	GT:SP:CGL	1/1:33:-1
chr10	27100650	td175448673	ACAAAGATTTGTATAAATTTGTATAAATTTATGCAAAGATTTGTATAAATTTGTATAAATTTATGCAAAGATTTGTATAAATTTATGCAAAGATTTGTATAAATTTGTATAAATTTATGCAAAGATTTGTATAAA	ACAAAGATTTGTATAAATTTGTATAAATTTATGCAAAGATTTGTATAAATTTATGCAAAGATTTGTATAAATTTGTATAAATTTATGCAAAGATTTGTATAAA	.	PASS	RC=4.50;RPL=32;RAL=134;RCP=CAAAGATTTGTATAAATTTGTATAAATTTATG;ALGNURL=http://orca.bu.edu/vntrview/index.php?db=VNTRPIPE_NA12891&ref=-175448673&isref=1&istab=1&ispng=1&rank=3	GT:SP:CGL	1/1:18:-1
chr10	27395694	td175448827	TATATATATATATAATCATATATATATAATCATATATATAATGAATATATATATATAATCATATATATAATGAATATATATATATAATCATATATATAATGAATATATATATATAATCATATATATAATGAATATATATAATGAATATATATATATA	TATATATATATATAATCATATATATATAATCATATATATAATGAATATATATATATAATCATATATATAATGAATATATATATATAATCATATATATAATGAATATATATATATATATATAT	.	PASS	RC=5.34;RPL=29;RAL=156;RCP=ATATATATATATAATCATATATATAATGA;ALGNURL=http://orca.bu.edu/vntrview/index.php?db=VNTRPIPE_NA12891&ref=-175448827&isref=1&istab=1&ispng=1&rank=3	GT:SP:CGL	1/1:7:-1
chr10	29796468	td175449933	TCTCACAGATACACACTCATAGATACACACTC	TCTCACAGATACACACTCAGAAACACACTCATAGATACACAC	.	PASS	RC=2.21;RPL=14;RAL=31;RCP=CTCACAGATACACA;ALGNURL=http://orca.bu.edu/vntrview/index.php?db=VNTRPIPE_NA12891&ref=-175449933&isref=1&istab=1&ispng=1&rank=3	GT:SP:CGL	1/1:4:1
chr10	32453761	td175451131	TTTCAGACCCATTCTCCATCCTTCTTCATCCCATCTTGAGCCCCAGGATTCAGACCCATTCTCCATCTTTCTTCATTCCATCTTGTGCCCCAGGATTCAGACCCATTCTCCATCCTCCTTCATTCCATCTTGAGCCCCAGGATTCAGACCAATTCTCCATCCTTCATTCCATCTGGTGCCCCAGGATTCAGACCCATTCTCCATCCTTCTTCATCCCATCTTGAGCCCCAGGATTCAGACCCATTCTCCATCCTTCATTCCATCTTGAGCCCCAGGATTCAGACCCATTCTCCATCTTTCTTCATTCCATCTGGTGCTCCAGGA	TTTCAGACCCATTCTCCATCCTTCTTCATCCCATCTTGAGCCCCAGGATTCAGACCCATTCTCCATCCTTCATTCCATCTGGTGCCCCAGGATTCAGACCCATTCTCCATCCTCCTTCATTCCATCTTGAGCCCCAGGATTCAGACCCATTCTCCATCTTTCTTCATTCCATCTGGTGCTCCAGGA	.	PASS	RC=7.00;RPL=47;RAL=323;RCP=TTCAGACCCATTCTCCATCCTTCTTCATTCCATCTTGAGCCCCAGGA;ALGNURL=http://orca.bu.edu/vntrview/index.php?db=VNTRPIPE_NA12891&ref=-175451131&isref=1&istab=1&ispng=1&rank=3	GT:SP:CGL	1/1:2:-3
chr10	34034200	td175451718	TATATATATATTCCATCATATATATATTCTATCATATATATATATTCCATCATAAATA	TATATATATATTCCATCATATATATATTCTATCATATATATAT	.	PASS	RC=3.50;RPL=16;RAL=57;RCP=ATATATATATTCCATC;ALGNURL=http://orca.bu.edu/vntrview/index.php?db=VNTRPIPE_NA12891&ref=-175451718&isref=1&istab=1&ispng=1&rank=3	GT:SP:CGL	0/1:22,2:0,-1
chr10	34796468	td175452030	TAAAAAAACAAAAAAAAAAAAACAAAAAA	TAAAAAAACAAAAAAAAAAAACAAAAAAAAAAACAAAAAA	.	PASS	RC=2.00;RPL=14;RAL=28;RCP=AAAAAAACAAAAAA;ALGNURL=http://orca.bu.edu/vntrview/index.php?db=VNTRPIPE_NA12891&ref=-175452030&isref=1&istab=1&ispng=1&rank=3	GT:SP:CGL	0/1:4,2:0,1
chr10	35197197	td175452236	TACATGTGTGAGTGTGCATACATATGCACATGTGTGAGTGTGCATACATATGCACGTGTGTGTGTGTGCA	TACATGTGTGAGTGTGCATACATATGCACATGTGTGAGTGTGCATACATATGCACATGTGTGAGTGTGCATACATATGCACGTGTGTGTGTGTGCA	.	PASS	RC=2.65;RPL=26;RAL=69;RCP=ACATGTGTGAGTGTGCATACATATGC;ALGNURL=http://orca.bu.edu/vntrview/index.php?db=VNTRPIPE_NA12891&ref=-175452236&isref=1&istab=1&ispng=1&rank=3	GT:SP:CGL	0/1:12,21:0,1
chr10	38597164	td175453695	AATTTCAAGCCCAGCTTCCTCCAGATTTCAAGCCCAGCTTCCTCCAGATTTCAAGCCCAGCTTCCTCCTAGAT	AATTTCAAGCCCAGCTTCCTCCAGATTTCAAGCCCAGCTTCCTCCTAGAT	.	PASS	RC=3.08;RPL=23;RAL=72;RCP=ATTTCAAGCCCAGCTTCCTCCAG;ALGNURL=http://orca.bu.edu/vntrview/index.php?db=VNTRPIPE_NA12891&ref=-175453695&isref=1&istab=1&ispng=1&rank=3	GT:SP:CGL	0/1:21,7:0,-1
chr10	42383864	td175453968	AATCGAATGGAATCATCATCGAATGGACTCATCATCAAATCGAATC	AATCGAATGGAATCAACATCAAATGGAATCAA	.	SC	RC=2.81;RPL=16;RAL=45;RCP=ATCGAATGGAATCATC;ALGNURL=http://orca.bu.edu/vntrview/index.php?db=VNTRPIPE_NA12891&ref=-175453968&isref=1&istab=1&ispng=1&rank=3	GT:SP:CGL	0/1:49,233:0,-1
chr10	42598398	td175454049	CGAATGGAATCATCTAATGGAATGGAATCATCTAATGGATTGGAATGGAATAAT	CGAATGGAATCAAATAATGGAATGGAATGGAATAAT	.	PASS	RC=2.94;RPL=18;RAL=53;RCP=GAATGGAATCATCTAATG;ALGNURL=http://orca.bu.edu/vntrview/index.php?db=VNTRPIPE_NA12891&ref=-175454049&isref=1&istab=1&ispng=1&rank=3	GT:SP:CGL	0/1:34,2:0,-1
chr10	43576754	td175454620	TTAATAGTAACAATAACAGTAACAATAATAGTAACAA	TTAATAGTAACAATAATAGTAACAATAACAGTAACAATAATAGTAACAA	.	PASS	RC=3.00;RPL=12;RAL=36;RCP=TAATAGTAACAA;ALGNURL=http://orca.bu.edu/vntrview/index.php?db=VNTRPIPE_NA12891&ref=-175454620&isref=1&istab=1&ispng=1&rank=3	GT:SP:CGL	0/1:15,11:0,1
chr10	46668634	td175455883	TATAAACACACACATAAACACACACACACACACACACA	TATAAACACACACATAAACACACACA	.	PASS	RC=3.08;RPL=12;RAL=37;RCP=ATAAACACACAC;ALGNURL=http://orca.bu.edu/vntrview/index.php?db=VNTRPIPE_NA12891&ref=-175455883&isref=1&istab=1&ispng=1&rank=3	GT:SP:CGL	0/1:21,3:0,-1
chr10	47050390	td175456069	TCACCTGGACCTCCCACTTGGACACCCTACCTGGACACCCCACCTGGGAATCCTACCTGGACATCCCACCTGGACATTCCACCTGGACATCCCACCTGGACATCCCACCTGAACATC	TCACCTGGACCTCCCACTTGGACACCCTACCTGGACACCCCACCTGGGAATCCTACCTGGACATCCCACCTGGACATTCCACCTGGACATCCCACCTGAACATC	.	PASS	RC=8.92;RPL=13;RAL=116;RCP=CACCTGGACATCC;ALGNURL=http://orca.bu.edu/vntrview/index.php?db=VNTRPIPE_NA12891&ref=-175456069&isref=1&istab=1&ispng=1&rank=3	GT:SP:CGL	0/1:19,15:0,-1
chr10	47083150	td175456092	GAGAGAGAGAGAGAGAGAGAGAGAAAGAAAGAAAGAAAGAAAGAAAGAAAGAAAGAAAGAAAGAAAGAAAGAAAGAAAGAGAGAGAGAAAGA	GAGAGAGAGAGAGAGAGAGAAAGAAAGAAAGAAAGAAAGGAAAGAAAGAAAGAAAGAAAGAAAGAAAGAAAGAAAGAAAGAAAGAAAGAAAGAAAGAAAGAAAGAAAGAGAGAAAGA	.	PASS	RC=11.38;RPL=8;RAL=91;RCP=AGAAAGAA;ALGNURL=http://orca.bu.edu/vntrview/index.php?db=VNTRPIPE_NA12891&ref=-175456092&isref=1&istab=1&ispng=1&rank=3	GT:SP:CGL	1/1:5:3
chr10	47179652	td175456127	AAGTCCAGGGTGAGGGCTCAGAGCAGGCCGGCTGCCCCCGAGTCCAGGGTGAGGGTTCAGAGCAGAGCCGCTGCCCTCCCAGTCCAGGGTGAGGGCTCAGAGCAGGCCCACTGCCCTCCCAGTCCAGGGTGAGGGCTCAGGGCTGGC	AAGTCCAGGGTGAGGGCTCAGAGCAGGCCGGCTGCCCCCGAGTCCAGGGTGAGGGTTCAGAGCAGAGCCGCTGCCCTCCCAGTCCAGGGTGAGGGCTCAGGGCTGGC	.	SC	RC=3.69;RPL=39;RAL=146;RCP=AGTCCAGGGTGAGGGCTCAGAGCAGGCCGCTGCCCTCCC;ALGNURL=http://orca.bu.edu/vntrview/index.php?db=VNTRPIPE_NA12891&ref=-175456127&isref=1&istab=1&ispng=1&rank=3	GT:SP:CGL	0/1:5,4:0,-1
chr10	49885127	td175457051	GATATGACATATAAGTATATATATCGTATATATGACATATAAATATATATATCGTATATATGACATATAAGTATATATATCGTATATATGACATATAAGTATATATATCGTATATATGACATATGAGTATATATATGATATATAGACATATCTATATATGATATATATGTATATATGATATATAGACATATATAT	GATATAACATATAAGTATATATATCGTATATATGACATATAAGTATATATATCGTATATATGACATATAAGTATATATATCGTATATATGACATATGAGTATATATATGATATATAGACATATCTATATATGATATATATGTATATATGATATATAGACATATATAT	.	PASS	RC=6.81;RPL=28;RAL=194;RCP=ATATGACATATAAGTATATATATCGTAT;ALGNURL=http://orca.bu.edu/vntrview/index.php?db=VNTRPIPE_NA12891&ref=-175457051&isref=1&istab=1&ispng=1&rank=3	GT:SP:CGL	0/1:2,2:0,-1
chr10	50173810	td175457138	CTTATATCTATATCAGTTAGATATAGATTATATCTGTATCAGTTAGATATAGATTATATCTATACCAGTTAGATATAGATTATATCTATATCAGTTAGATAAAGATTATATCTATATC	CTTATATCTATATCAGTTAGATATAGATTATATCTGTATCAGTTAGATATAGATTATATCTGTATCAGTTAGATATAGATTATATCTATACCAGTTAGATATAGATTATATCTATATCAGTTAGATAAAGATTATATCTATATC	.	PASS	RC=4.50;RPL=26;RAL=117;RCP=TTATATCTATATCAGTTAGATATAGA;ALGNURL=http://orca.bu.edu/vntrview/index.php?db=VNTRPIPE_NA12891&ref=-175457138&isref=1&istab=1&ispng=1&rank=3	GT:SP:CGL	1/1:15:1
chr10	51725820	td175457778	AATGAAATGACATGACATGACATGACATGACATGACATGA	AATGAAATGACATGACATGACATGACATGA	.	SC	RC=3.90;RPL=10;RAL=39;RCP=ATGACATGAC;ALGNURL=http://orca.bu.edu/vntrview/index.php?db=VNTRPIPE_NA12891&ref=-175457778&isref=1&istab=1&ispng=1&rank=3	GT:SP:CGL	1/1:2:-1
chr10	52716779	td175458115	GCATGTGTGTGTATATATATACACACACACATACATGTGTGTGTATATATATACACACACACATACATGTGTGTATATATATACACACACATACATGTGTGTATACATATATACACACACACATACATGTGTGTATATATATATACACACACACATACATGTGTGTATATATATATACACACACACATACATGTGTGTATACATACACACACACACA	GCATGTGTGTGTATATATATACACACACACATACATGTGTGTATACATATATATACACACACATACATGTGTGTATATATATACACACACATACATGTGTGTATACATACACACACACACACA,GCATGTGTGTGTATATATATACACACACACATACATGTGTGTATACATATATATACACACATACATGTGTGTATATATATATACACACACACATACATGTGTGTATATATATATACACACACACATACATGTGTGTATACATACACACACACACACA	.	PASS	RC=6.94;RPL=32;RAL=216;RCP=CATGTGTGTGTATATATATACACACACACATA;ALGNURL=http://orca.bu.edu/vntrview/index.php?db=VNTRPIPE_NA12891&ref=-175458115&isref=1&istab=1&ispng=1&rank=3	GT:SP:CGL	1/2:12,4:-3,-2
chr10	53581433	td175458439	GTATTGACCTATATATATTGACCTTATATATT	GTATTGACCTATATATATTGACCTATATATTGACCTTATATATT	.	PASS	RC=2.29;RPL=14;RAL=31;RCP=TATTGACCTATATA;ALGNURL=http://orca.bu.edu/vntrview/index.php?db=VNTRPIPE_NA12891&ref=-175458439&isref=1&istab=1&ispng=1&rank=3	GT:SP:CGL	0/1:16,17:0,1
chr10	54539014	td175458782	TCTCCCTCCTCCCCTCCCTGCCTCCCTCCTCCCATCTCTGTCTCCCTCTTCCCCTCCCTGCTTCCCTCCTCCCCACCTTCCCTCCCTCTTCCCCTCCTTCCCTCCCTCTTCCCCTCCTTCCCTCCCTCTTCCCCTCCTTCCCTCCCTCTTCCCCTCCTTCCCTCCCTC	TCTCCCTCCTCCCCTCCCTGCCTCCCTCCTCCCATCTCTGTCTCCCTCTTCCCCTCCCTGCTTCCCTCCTCCCCACCTTCCCTCCCTCTTCCCCTCCTTCCCTCCCGCTTCCCCTCCTTCCCTCCCTC	.	PASS	RC=8.35;RPL=20;RAL=167;RCP=CTCCCTCTTCCCCTCCTTCC;ALGNURL=http://orca.bu.edu/vntrview/index.php?db=VNTRPIPE_NA12891&ref=-175458782&isref=1&istab=1&ispng=1&rank=3	GT:SP:CGL	1/1:2:-2
chr10	58407700	td175460340	ATATATATATACATATATATGTGTATATATATACATATATATGTGTATATATATACGTATATATGTGTATATATATACACATATATATGTATATATATACGTATATACGTATATATATACATATATGTGTATATATATACGTGTATAT	ATATATATATACATATATATACGTATATATATACATATATATGTGTATATATATACGTATATATATGTATATATATACACATATATGTATATATATACATATACATATATGTGTATATATATACGTGTATATAT	.	PASS	RC=6.86;RPL=22;RAL=147;RCP=TATATATATACATATATATGTG;ALGNURL=http://orca.bu.edu/vntrview/index.php?db=VNTRPIPE_NA12891&ref=-175460340&isref=1&istab=1&ispng=1&rank=3	GT:SP:CGL	1/1:9:-1
chr10	58978047	td175460571	AGAGGAAGAAGGAGGAGGAGGAGGAGGAGGAAGAGGAGGAGGAAG	AGAGGAAGAAGGAGGAGGAGGAGGAGGAGGAAGAGGAGGAGGAAGAGGAGGAGGA	.	PASS	RC=3.54;RPL=12;RAL=44;RCP=GAGGAAGAGGAG;ALGNURL=http://orca.bu.edu/vntrview/index.php?db=VNTRPIPE_NA12891&ref=-175460571&isref=1&istab=1&ispng=1&rank=3	GT:SP:CGL	1/1:18:1
chr10	66189935	td175463058	ATATATGTGTGTACACATATATGTGTATATGTGTGTACACATATATGTGTATATGTGTGTACACATATATGTGTATATGTGTGTACACATATATGTGTATATGTGTGTACACATATATGTGTATATGTGTGTACACATATATGTGTATATGTGTGTACACATATATGTGTATATGTGTGTACACATATATGTGTATATGTGTGT	ATATATGTGTGTACACATATATGTGTATATGTGTGTACACATATATGTGTATATGTGTGTACACATATATGTGTATATGTGTGTACACATATATGTGTATATGTGTGTACACATATATGTGTATATGTGTGTACACATATATGTGTATATGTGTGTACACATATATGTGTATATGTGTGT	.	PASS	RC=8.46;RPL=24;RAL=203;RCP=TATATGTGTGTACACATATATGTG;ALGNURL=http://orca.bu.edu/vntrview/index.php?db=VNTRPIPE_NA12891&ref=-175463058&isref=1&istab=1&ispng=1&rank=3	GT:SP:CGL	1/1:11:-1
chr10	66811364	td175463254	TCTCTCCCTCTCCCTCTCTCCCTCTCCCTCTCTCCCTCTCTCCCTCTCCCTCTCTCCCTCTCCCTCTCTCCCTCTCCCTCTCTTCCTCTCCCTCTCTTCCTCTCCCTCTCTCCCTCTCCCTCTCCCTCTCTCCCTCTCCCTCTCCCTCTCT	TCTCTCCCTCTCTCCCTCTCTCTCTCTCCCTTTCCCTCTCTCCCTCTCCCTCTCTTCCTCTCCCTTTCTCCCTCTCCCTCTCCCTCTCTCCCTCTCCCTCTCCCTCTCT	.	PASS	RC=10.86;RPL=14;RAL=150;RCP=CTCTCCCTCTCTCC;ALGNURL=http://orca.bu.edu/vntrview/index.php?db=VNTRPIPE_NA12891&ref=-175463254&isref=1&istab=1&ispng=1&rank=3	GT:SP:CGL	1/1:7:-3
chr10	67907519	td175463696	TTATGTTTAGTATAGTATGTATAGTATGTATGTATAGTATGTATGTATAGTATGCTATGT	TGCGTATTATGTTTAGTATAGTATGTTTAGTAAGTTTGTATAGTATGTATAGTATGTATGTATAGTATGTTATG	.	PASS	RC=4.40;RPL=13;RAL=59;RCP=TATGTATAGTATG;ALGNURL=http://orca.bu.edu/vntrview/index.php?db=VNTRPIPE_NA12891&ref=-175463696&isref=1&istab=1&ispng=1&rank=3	GT:SP:CGL	1/1:19:1
chr10	68448855	td175463922	TATCCATGAATCAATGAATCAATGAATCAATGAATCCATTAATCA	TATCCATGAATCAATGAATCAATGAATCCATTAATCA	.	PASS	RC=5.50;RPL=8;RAL=44;RCP=ATCAATGA;ALGNURL=http://orca.bu.edu/vntrview/index.php?db=VNTRPIPE_NA12891&ref=-175463922&isref=1&istab=1&ispng=1&rank=3	GT:SP:CGL	1/1:26:-1
chr10	70065877	td175464544	AAATATTTAACTATTCTATTAATATTTATCTATTTAACTATTAATATTTAACTATTCCATTAATATTTAACTATTCCATTAATAT	ATCTATTTAACTATTCTATTAATATTTAACTATTCCATTAATATTTAACTATTCCATTAATA	.	PASS	RC=4.23;RPL=19;RAL=84;RCP=AATATTTAACTATTCCATT;ALGNURL=http://orca.bu.edu/vntrview/index.php?db=VNTRPIPE_NA12891&ref=-175464544&isref=1&istab=1&ispng=1&rank=3	GT:SP:CGL	0/1:13,5:0,-1
chr10	71615534	td175465308	GGGGAGGGATGCAAGAGGGAGGGATGCAAG	GGGGAGGGATGCAAGAGGGAGGGATGCAAGAGGGAGGGATGCAAG	.	PASS	RC=1.93;RPL=15;RAL=29;RCP=GGGAGGGATGCAAGA;ALGNURL=http://orca.bu.edu/vntrview/index.php?db=VNTRPIPE_NA12891&ref=-175465308&isref=1&istab=1&ispng=1&rank=3	GT:SP:CGL	0/1:20,15:0,1
chr10	72444596	td175465697	GCCTGGGTCCTGGGTCCTGGGTCCTGGGTCCTGGGT	GCCTGGGTCCTGGGTCCTGGGTCCTGGGT	.	PASS	RC=5.00;RPL=7;RAL=35;RCP=CCTGGGT;ALGNURL=http://orca.bu.edu/vntrview/index.php?db=VNTRPIPE_NA12891&ref=-175465697&isref=1&istab=1&ispng=1&rank=3	GT:SP:CGL	0/1:20,14:0,-1
chr10	73638323	td175466137	AGGGGACCTGGGGGGTGGGGCCCGGGGACCTGGGGGGTGGGGCCCGGGGACATGGGGGGTGGGGCCCG	AGGGGACCTGGGGGGTGGGGCCCGGGGACATGGGGGGTGGGGCCCG	.	PASS	RC=3.05;RPL=22;RAL=67;RCP=GGGGACCTGGGGGGTGGGGCCC;ALGNURL=http://orca.bu.edu/vntrview/index.php?db=VNTRPIPE_NA12891&ref=-175466137&isref=1&istab=1&ispng=1&rank=3	GT:SP:CGL	1/1:17:-1
chr10	73723922	td175466195	GCTCCCCTCTCTCCCCTCTCTCCCCTCCTCTCCTCTC	GCTCCCCTCTCTCCCCTCTCTCCCCTCTCTCCCCTCCTCTCCTCTC	.	PASS	RC=4.11;RPL=9;RAL=36;RCP=CTCCCCTCT;ALGNURL=http://orca.bu.edu/vntrview/index.php?db=VNTRPIPE_NA12891&ref=-175466195&isref=1&istab=1&ispng=1&rank=3	GT:SP:CGL	0/1:13,5:0,1
chr10	75532848	td175467015	GCCAGGACTCCAGGTGTCCAGGACTCCAGGTGTCCAGGACTCCAGGTGTCCAGGCCTCCAGG	GCCAGGACTCCAGGTGTCCAGGACTCCAGGTGTCCAGGCCTCCAGG	.	PASS	RC=3.81;RPL=16;RAL=61;RCP=CCAGGACTCCAGGTGT;ALGNURL=http://orca.bu.edu/vntrview/index.php?db=VNTRPIPE_NA12891&ref=-175467015&isref=1&istab=1&ispng=1&rank=3	GT:SP:CGL	1/1:16:-1
chr10	76060017	td175467251	TTTCCTTCCTTCCTTCCTTCCTTCCTTCCTTCCTTCCTTCCTTCCTTCCTTCTTTCCTTCCTTCCTTCCTTCCTTCCTTCCTTCCTTCCTTCCTTCCTTCCTTTCTTTCTTTCTTC	TTTCTTTCCTTCCTTCCTTCCTTCCTTCCTTCCTTCCTTCCTTCCTTCCTTCCTTCCTTCCTTCCTTCCTTTCTTTCTTC,TTTCCTTCCTTCCTTCCTTCCTTCCTTCCTTCCTTCCTTCCTTCTTTCCTTCCTTCCTTCCTTCCTTCCTTCCTTCCTTCCTTCCTTCCTTCCTTTCTTTCTTTCTTC	.	PASS	RC=14.38;RPL=8;RAL=115;RCP=TTCCTTCC;ALGNURL=http://orca.bu.edu/vntrview/index.php?db=VNTRPIPE_NA12891&ref=-175467251&isref=1&istab=1&ispng=1&rank=3	GT:SP:CGL	1/2:15,5:-4,-1
chr10	78930175	td175468261	TATCCCTGGGAGAAGGTTGGAGGTGAGGCTCCATCCCTGGGAGAAGGTCGGAGGTGAGGCTCCATCCCTGGGAGAAGGTCAGAGGTGAGGCTCCATCCCTGGGAGAAGGTCAGAGGTGAGGCTCCATCCCTGGGAGAAGGTCAGAGGTGAGGCTCCATCCCTGGGAGAACATCGGAGGTGAGACTC	TATCCCTGGGAGAAGGTTGGAGGTGAGGCTCCATCCCTGGGAGAAGGTCGGAGGTGAGGCTCCATCCCTGGGAGAAGGTCAGAGGTGAGGCTCCATCCCTGGGAGAAGGTCAGAGGTGAGGCTCCATCCCTGGGAGAACGTCGGAGGTGAGACTC	.	PASS	RC=5.97;RPL=31;RAL=185;RCP=ATCCCTGGGAGAAGGTCAGAGGTGAGGCTCC;ALGNURL=http://orca.bu.edu/vntrview/index.php?db=VNTRPIPE_NA12891&ref=-175468261&isref=1&istab=1&ispng=1&rank=3	GT:SP:CGL	1/1:9:-1
chr10	79302764	td175468439	ACTCTCTCTCTTTCTCTCTCTCTCATTCTCTCTCTCTTTCTCTCTCTCTCATTCTCTCTCTCTTTCTCTC	ACTCTCTCTCTTTCTCTCTCTCTCATTCTCTCTCTCTTTCTCTC	.	PASS	RC=5.36;RPL=12;RAL=69;RCP=CTCTCTCTCTTT;ALGNURL=http://orca.bu.edu/vntrview/index.php?db=VNTRPIPE_NA12891&ref=-175468439&isref=1&istab=1&ispng=1&rank=3	GT:SP:CGL	0/1:16,11:0,-2
chr10	80228276	td175468778	CCCTCACCTCCCGGGCAGGGCGGCTGGCCGGGCGGGGGCCTGACCCCCCCCACCTCCCTCCCGGACGGGGCGGCTGGCCAGGCGGGGCGGCTGACCCCCCCACCTCCCTCCCGGACGGGGCGGCTGGCCGGGC	CCCTCACCTCCCGGACGGGGCGGCCGGGCGGGGGGCTGACCCCCCCACCTCCCTCCTGGACGGGGCGGCTGGCCAGGCGGGGGCCTGAGCCCCCCACCTCCCTCCCGGACGGGGCGGCTGGCCGGGCAGGGGGCTGAACCCCCCACCTCCCTCCCGGACAGGGCGGCGGGCCCGGC	.	SC	RC=2.62;RPL=51;RAL=132;RCP=CCTCCCTCCCGGACGGGGCGGCTGGCCGGGCGGGGCGCCTGACCCCCCCCA;ALGNURL=http://orca.bu.edu/vntrview/index.php?db=VNTRPIPE_NA12891&ref=-175468778&isref=1&istab=1&ispng=1&rank=3	GT:SP:CGL	0/1:74,8:0,1
chr10	81181168	td175469104	TCCTCCCTCTTCTCCCTCTCCCTTCCCCCTCCCTCCCTTCCTCCCTCCCTCCCTTC	TCCTCCCTCTTCTCCCTCTCCCTTCCCCCTCCCTCCCTTCCTCCCTCCCTCCCTTCCTCCCTCCCTCCCTTC	.	PASS	RC=3.59;RPL=16;RAL=55;RCP=CCTCCCTTCCTCCCTC;ALGNURL=http://orca.bu.edu/vntrview/index.php?db=VNTRPIPE_NA12891&ref=-175469104&isref=1&istab=1&ispng=1&rank=3	GT:SP:CGL	1/1:8:1
chr10	83892203	td175470168	TTATATATATATGATATATATGATATATATATGATATATATATATGATATATATATATCATATATATATGATATATATGATATATATATGATATATATAT	TATATATATATGATATATATGATATATATATGATATATATATCATATATATATATATCATATATATATATGATATATATGATATATATATGATATATATATCATATATATATATCATATATATATATATGATATATATATCATATATATATATCATATATATATATATGATATATATAT,TTATATATATGAGATATATATGATATATATATGATATATATATCATATATATATATCATATATATATGATATATATGATATATATATGATATATATATCATATATATATATGATATATATGATATATATATGATATATATATCATATATATATATCATATATATATATATGATATATATATAT	.	PASS	RC=8.71;RPL=11;RAL=99;RCP=TATATATATGA;ALGNURL=http://orca.bu.edu/vntrview/index.php?db=VNTRPIPE_NA12891&ref=-175470168&isref=1&istab=1&ispng=1&rank=3	GT:SP:CGL	1/2:3,2:7,8
chr10	84228109	td175470297	TGGAAGTGTCAGACCTTTAGAGGAAGTGTCAGACCTTCAGAGG	TGGAAGTGTCAGAGGTTTAGAGGAAGGGTCAGACCTTTAGAGGAAGTGTCAGACCTTCAGAGG	.	PASS	RC=2.10;RPL=20;RAL=42;RCP=GGAAGTGTCAGACCTTCAGA;ALGNURL=http://orca.bu.edu/vntrview/index.php?db=VNTRPIPE_NA12891&ref=-175470297&isref=1&istab=1&ispng=1&rank=3	GT:SP:CGL	0/1:18,16:0,1
chr10	85225079	td175470668	TTATATATGTATATACACACATTATATTGTATATATATATGTATATACACACATTATATTGTATATATATA	TA	.	PASS	RC=2.19;RPL=32;RAL=70;RCP=TATATATGTATATACACACATTATATTGTATA;ALGNURL=http://orca.bu.edu/vntrview/index.php?db=VNTRPIPE_NA12891&ref=-175470668&isref=1&istab=1&ispng=1&rank=3	GT:SP:CGL	0/1:11,9:0,1
chr10	88005151	td175471646	GCTCCTACTACCATTCGCTTTACTCCATTCCTCTTCTACCATTCGCTTTACTCCATTCCTCCTCTACCATTCGCTTTACTCCATTCCTCCTCTACCATTTGCTTTACTCCATTCCTCCTCTACCATTTGCTTTACTCCATTCCTCCTCTACCATTCGCTTTACTCCATTCCTCCTCTACTATTCGCTTTACTCCATTCCT	GCTCCTACTACCATTCGCTTTACTCCATTCCTCTTCTACCATTCGCTTTACTCCATTCCTCCTCTACCATTCGCTTTACTCCATTCCTCCTCTACCATTTGCTTTACTCCATTCCTCCTCTACCATTCGCTTTACTCCATTCCTCCTCTACTATTCGCTTTACTCCATTCCT	.	PASS	RC=7.07;RPL=28;RAL=199;RCP=CTCCTCTACCATTCGCTTTACTCCATTC;ALGNURL=http://orca.bu.edu/vntrview/index.php?db=VNTRPIPE_NA12891&ref=-175471646&isref=1&istab=1&ispng=1&rank=3	GT:SP:CGL	1/1:6:-1
chr10	88188780	td175471741	AATATATATATAATATATATTATATATATTTTATATATAAATATATAAAATATAATATATATTATATATAAATATATAAAATATAATATATATTATATATATAAAATATAAAATATATATATATATATAT	AATATATATATAATATATATTATATATATTTTATATATAAATATATAAAATATAATATATATTATATATAAATATATAAAATATAATATATATTATATATAAATATATAAAATATAATATATATTATATATATAAAATATAAAAAATATATATATATATATAT	.	PASS	RC=4.18;RPL=31;RAL=129;RCP=ATATATAAATATATAAAATATAATATATATT;ALGNURL=http://orca.bu.edu/vntrview/index.php?db=VNTRPIPE_NA12891&ref=-175471741&isref=1&istab=1&ispng=1&rank=3	GT:SP:CGL	0/1:5,3:0,1
chr10	89893776	td175472449	TATTTACATATTCATTCACATATTCATTCACATATTCATTCA	TATTTACATATTCATTCACATATTCATTCA	.	PASS	RC=3.42;RPL=12;RAL=41;RCP=ATTCACATATTC;ALGNURL=http://orca.bu.edu/vntrview/index.php?db=VNTRPIPE_NA12891&ref=-175472449&isref=1&istab=1&ispng=1&rank=3	GT:SP:CGL	1/1:25:-1
chr10	90746378	td175472803	TGGAAGTAGTACAGAAAGGAAGTAGTACAGAAAGGAAGTAATACAGGAAGGAAGTAGTGCAGGAAGGAAGTAGTGCAGGAAGGAAGTGGTACAGGAAGGAAGTGGTACAGGAAGGAAGTAGTGCAGGAAGGAAGAAGTATAGGAAGGAAGTAGTGGAGGAAGGAAGTAGTACAGGAA	TGGAAGTAGTACAGAAAGGAAGTAGTACAGAAAGGAAGTAATACAGGAAGGAAGTAATGCAGGAAGGAAGTGGTACAGGAAGGAAGTGGTACAGGAAGGAAGTAGTGCAGGAAGGAAGAAGTATAGGAAGGAAGTAGTGAAGGAAGGAAGTAGTACAGGAA	.	PASS	RC=11.00;RPL=16;RAL=176;RCP=GGAAGTAGTACAGGAA;ALGNURL=http://orca.bu.edu/vntrview/index.php?db=VNTRPIPE_NA12891&ref=-175472803&isref=1&istab=1&ispng=1&rank=3	GT:SP:CGL	1/1:4:-1
chr10	93030843	td175473596	AAATATAGATCTAATGCTATATATATATATAATCTAATATATATATAATC	AAATATAGATCTAATGCTATATATATATATAATCTAATATATATATAATCTAATATATATATAATC	.	PASS	RC=2.94;RPL=16;RAL=49;RCP=AATATATATATAATCT;ALGNURL=http://orca.bu.edu/vntrview/index.php?db=VNTRPIPE_NA12891&ref=-175473596&isref=1&istab=1&ispng=1&rank=3	GT:SP:CGL	0/1:22,12:0,1
chr10	94826066	td175474438	GGCCAGCCTCCTGCCTCCTGCCGCCTGCCGCCTGCCGCCTGCCGCCTGCCGC	GGCCAGCCTCCTGCCTCCTGCCGCCTGCCGCCTGCCGCCTGCCGC	.	PASS	RC=7.29;RPL=7;RAL=51;RCP=GCCTGCC;ALGNURL=http://orca.bu.edu/vntrview/index.php?db=VNTRPIPE_NA12891&ref=-175474438&isref=1&istab=1&ispng=1&rank=3	GT:SP:CGL	0/1:10,14:0,-1
chr10	95901232	td175474866	AGAAGGAGAAGGGAAGGTGAAGGGAAGGCGAAGGGAAGGTGAAGGGAAGGCTAAGGGAAGGTGAAGGGAAGGCTAAGGGAAGGTGAAGGGAAGGCTAAGGGAAGGTGAAGGGAAGGCTAAGGGAAGGCAAAGGGAAGGAGAAAGGAAGGCAGAAGG	AGAAGGAGAAGGGAAGGTGAAGGGAAGGCGAAGGGAAGGTGAAGGGAAGGCTAAGGGAAGGTGAAGGGAAGGCTAAGGGAAGGTGAAGGGAAGGCTAAGGGAAGGCAAAGGGAAGGAGAAAGGAAGG	.	PASS	RC=14.00;RPL=11;RAL=155;RCP=GAAGGCGAAGG;ALGNURL=http://orca.bu.edu/vntrview/index.php?db=VNTRPIPE_NA12891&ref=-175474866&isref=1&istab=1&ispng=1&rank=3	GT:SP:CGL	1/1:3:-2
chr10	97421760	td175475367	CTAGGCCACACTGATTGTTTGCTTTTCTGAACAAATGTAGGCCACACTGATTGTTTGCTTTTCTGAACAAATGTAG	CTAGGCCACACTGATTGTTTGCTTTTCTGAACAAATGTAGGCCACACTGATTGTTTGCTTTTCTGAACAAATGTAGGCCACACTGATTGTTTGCGTTTCTGAACAAATGTAG	.	PASS	RC=2.08;RPL=36;RAL=75;RCP=TAGGCCACACTGATTGTTTGCTTTTCTGAACAAATG;ALGNURL=http://orca.bu.edu/vntrview/index.php?db=VNTRPIPE_NA12891&ref=-175475367&isref=1&istab=1&ispng=1&rank=3	GT:SP:CGL	1/1:16:1
chr10	98512118	td175475746	GGAAGGAGAAAGAAAGAAAGAGAAAGAAAGAAAGAGAAAGAAAGAAAGGGAAA	GGAAGGAGAAAGAAAGAAAGAGAAAGAAAGAAAGGGAAA	.	PASS	RC=3.71;RPL=14;RAL=52;RCP=GAAAGAGAAAGAAA;ALGNURL=http://orca.bu.edu/vntrview/index.php?db=VNTRPIPE_NA12891&ref=-175475746&isref=1&istab=1&ispng=1&rank=3	GT:SP:CGL	0/1:14,8:0,-1
chr10	98542347	td175475763	TTTGAGTAAATATCTTACTCAAAATATTGAGTAAATATCTTACTCAAAATATTGAGTAAATATCTTACTCAAAATATTGAGTAAATATCTTACTCAAAATATTGAGTAAATATCTTACTCAAAATATTGAGTAAATATCTTACTCAAAATATTGAGTAAATATTTTA	TTTGAGTAAATATCTTACTCAAAATATTGAGTAAATATCTTACTCAAAATATTGAATAAATATCTTACACAAAATATTGAGTAAATATCTTACTCAAAATAATGAGTAAATATTTTA	.	PASS	RC=6.64;RPL=25;RAL=166;RCP=TTGAGTAAATATCTTACTCAAAATA;ALGNURL=http://orca.bu.edu/vntrview/index.php?db=VNTRPIPE_NA12891&ref=-175475763&isref=1&istab=1&ispng=1&rank=3	GT:SP:CGL	1/1:13:-2
chr10	99185665	td175476106	ACCCGCCGCCCGCCGCCCGCCGCCCTCCGCCCTCCGCCCTCCGCCCTCCGCCCTCCGCCCTCCGCCCTCCGCCCTCCGCCCTCCGCCCTCCGCCCTCCGCCCTCCGC	ACCCGCCGCCCGCCGGCCGCCCCCCGCCGCCCTCCGCCCTCCGCCCTCCGCCCTCCGCACTCCGCCCTCCGCCCTCCGCCCTCCGCCCTCCGCCCTCCGCCCTCCGCCCTCCGC,ACCCGCCGCCCGCCGCCCGCCGCCCGCCGCCCGCCGCCCTCCGCCCTCCGCCCTCCGCCCTCCGCCCTCCGCCCTCCGCCCTCCGCCCTCCGCCCTCCGCCCTCCGCCCTCCGCCCTCCGCCCTCCGCCCTCCGCCCTCCGC	.	PASS	RC=15.14;RPL=7;RAL=106;RCP=CCCTCCG;ALGNURL=http://orca.bu.edu/vntrview/index.php?db=VNTRPIPE_NA12891&ref=-175476106&isref=1&istab=1&ispng=1&rank=3	GT:SP:CGL	1/2:4,2:1,5
chr10	101749540	td175477056	CTAAACTGCTATGTACCCCCTCTTCTATTAAACTGCTATGTACCCCCTCTTCTATTAAACTGCTATGTACCCCCTCTTCTATTAAACTGC	CTAAACTGCTATGTACCCCCTCTTCTATTAAACTGCTATGTACCCCCTCTTCTATTAAACTGC	.	PASS	RC=3.30;RPL=27;RAL=89;RCP=TAAACTGCTATGTACCCCCTCTTCTAT;ALGNURL=http://orca.bu.edu/vntrview/index.php?db=VNTRPIPE_NA12891&ref=-175477056&isref=1&istab=1&ispng=1&rank=3	GT:SP:CGL	0/1:4,12:0,-1
chr10	105367243	td175478846	GAGCCCCTCTGCCCGGCCAGCCGCCCCGTCCGGGAGGGAGGTGGGGGGGTCAGCCCCCTGCCCGGCCAGCCGCCCCGTCCGGGAGGTGAGGGG	GAGCCCCCGTGCCGGGCCAGCCGCCCCGTCGGGGAGGGGGGGGGGGGGTCAGCCCCCCGCCCGGCCAGCCGCCCTGTCCGGGAGGGAGGTGGGGGGGTCAGCCCTCCGCCCGGCCAGCCGCCCCGTCTGGGAGGTGAGGGG	.	SC	RC=1.84;RPL=51;RAL=92;RCP=AGCCCCTCTGCCCGGCCAGCCGCCCCGTCCGGGAGGTGAGGGGGGGGGGTC;ALGNURL=http://orca.bu.edu/vntrview/index.php?db=VNTRPIPE_NA12891&ref=-175478846&isref=1&istab=1&ispng=1&rank=3	GT:SP:CGL	0/1:76,29:0,1
chr10	106600522	td175479268	TTTTTAGAGGCATGTGCCCTGAAGGCTTGATGTTGGGGAAAAATGATTTTGGAGGCATGTCCTCTGAAGGCTTGATGTTGGGGAAAAA	TTTTTAGAGGCATGTGCCCTGAAGGCTTGATGTTGGGGAAAAATGATTTTGGAGGCATGTCCTCTGAAGGCTTGATGTTGGGGAAAAATGATTTTGGAGGCATGTCCTCTGAAGGCTTGATGTTGGGGAAAAA	.	PASS	RC=1.93;RPL=45;RAL=87;RCP=TTTTAGAGGCATGTCCCCTGAAGGCTTGATGTTGGGGAAAAATGA;ALGNURL=http://orca.bu.edu/vntrview/index.php?db=VNTRPIPE_NA12891&ref=-175479268&isref=1&istab=1&ispng=1&rank=3	GT:SP:CGL	0/1:13,4:0,1
chr10	108001130	td175479801	TATATACACACACACACACACACACACACACATACACATACATACGCACACATACA	TACACACACACACACACACACATATACACATACATACGCACACATACA	.	PASS	RC=5.50;RPL=10;RAL=55;RCP=ATACACACAC;ALGNURL=http://orca.bu.edu/vntrview/index.php?db=VNTRPIPE_NA12891&ref=-175479801&isref=1&istab=1&ispng=1&rank=3	GT:SP:CGL	0/1:7,14:0,-1
chr10	112331528	td175481322	ATTTAAATAAAAATGGGTTCATTTTTAAATAAAAATGGGTTCATTTTTAAATAAAAAATGGGTTCAT	ATTTAAATAAAAATGGGTTCATTTTTAAATAAAAAATGGGTTCAT	.	PASS	RC=2.96;RPL=22;RAL=66;RCP=TTTAAATAAAAATGGGTTCATT;ALGNURL=http://orca.bu.edu/vntrview/index.php?db=VNTRPIPE_NA12891&ref=-175481322&isref=1&istab=1&ispng=1&rank=3	GT:SP:CGL	1/1:31:-1
chr10	112507510	td175481372	AAAAGAGAAAACTTTTTAGAAAGTTTTCTTTCTGAAAGAGAAAGCCTTTTAGAAAGTTTTCTTTCTGAAAGAGAAAACTTTTTAGAAAGTTTTCTTTCTGCAAGAGAAAGCCTTTTAGAAAGTTTTCTTTCTGAAAGAGAAAACTTTTTAGAAAGTTTTCTTTCTGAAAGAGAAAACTTTTT	AAAAGAGAAAACTTTTTAGAAAGTTTTCTTTCTGAAAGAGAAAGCCTTTTAGAAAGTTTTCTTTCTGAAAGAGAAAACTTTTTAGAAAGTTTTCTTTCTGAAAGAGAAAGCCTTTTAGAAAGTTTTCTTTCTGAAAGAGAAAACTTTTT	.	PASS	RC=5.48;RPL=33;RAL=181;RCP=AAAGAGAAAACTTTTTAGAAAGTTTTCTTTCTG;ALGNURL=http://orca.bu.edu/vntrview/index.php?db=VNTRPIPE_NA12891&ref=-175481372&isref=1&istab=1&ispng=1&rank=3	GT:SP:CGL	1/1:8:-1
chr10	114118683	td175481894	ATATAGATATATTATGTATATTTCTATATATATTATATATATATTTCTATATATTATTATATATATATTTCTATATATATATATAT	ATATAGATATATTATGTATATTTCTATATATTATATATATATTTCTATATATTATTATATATATTTCTATATATTATTATATATATATTTCTATATATATATATATATT	.	PASS	RC=3.71;RPL=23;RAL=85;RCP=TATATATATTATATATATATTTC;ALGNURL=http://orca.bu.edu/vntrview/index.php?db=VNTRPIPE_NA12891&ref=-175481894&isref=1&istab=1&ispng=1&rank=3	GT:SP:CGL	0/1:9,4:0,1
chr10	114136717	td175481906	AAGACCCTCAGGGAGTAAGCACTGGAAAGGGACTCTACCACTGGAGACCCTCAGGGAATAAGCACTGGAAAGGGACTCTACCACCGGAGACCCTCAGGGAATAAGCACTGGAAAGGGACTCTACCACCGGAGACCCTCAGGGAATAAGCACTGGAAAGGGACTCTACCACCGG	AAGACCCTCAGGGAGTAAGCACTGGAAAGGGACTCTACCACCGGAGACCCTCAGGGAATAAGCACTGGAAAGGGACTCTACCACCGGAGACCCTCACGGAATAAGCACTGGAAAGGGACTCTAACACCGG	.	PASS	RC=4.00;RPL=43;RAL=172;RCP=AGACCCTCAGGGAATAAGCACTGGAAAGGGACTCTACCACCGG;ALGNURL=http://orca.bu.edu/vntrview/index.php?db=VNTRPIPE_NA12891&ref=-175481906&isref=1&istab=1&ispng=1&rank=3	GT:SP:CGL	1/1:9:-1
chr10	114246404	td175481950	CAGAATATACAGTTGTATATTCTTAAGAATATACAACTTATATTTAGAATATACAACTGTATATTCTAAAGAATATACAATGTA	CAGAATATACAGTTGTATATTCTTAAGAATATACAGTTGTATATTCTTAAGAATATACAACTTATATTTAGAATATACAACTGTATATTCTAAAGAATATACAATGTA	.	PASS	RC=3.67;RPL=24;RAL=83;RCP=AGAATATACAACTGTATATTCTTA;ALGNURL=http://orca.bu.edu/vntrview/index.php?db=VNTRPIPE_NA12891&ref=-175481950&isref=1&istab=1&ispng=1&rank=3	GT:SP:CGL	1/1:23:1
chr10	116076901	td175482630	CGATTTTACTAAGAAGCACGTTTGATTTTACTAAGAAGCACATTTGA	CGATTTTACTAAGAAGCACATTTGATTTTACTAAGAAGCACGTTTGATTTTACTAAGAAGCACATTTGA	.	PASS	RC=2.09;RPL=22;RAL=46;RCP=GATTTTACTAAGAAGCACATTT;ALGNURL=http://orca.bu.edu/vntrview/index.php?db=VNTRPIPE_NA12891&ref=-175482630&isref=1&istab=1&ispng=1&rank=3	GT:SP:CGL	0/1:13,15:0,1
chr10	118705996	td175483585	TTTTATATATAAATATATAAAATGATTTATATATAAATATATAAAATGATTTATATATAAATATATAAAATGATTTATATATAAATATATAAAATGATTTATATATAAATATATAAAATGATTTATATATAAATATATAAAATGATTTATATATAAATATATAAAATGATTTATATATAAATATATAAAATGATTTATATATATAATATATATATATGTTTTATTTAT	TTTTATATATAAATATATAAAATGATTTATATATAAATATATAAAATGATTTATATATAAATATATAAAATGATTTATATATAAATATATAAAATGATTTATATATAAATATATAAAATGATTTATATATAAATATATAAAATAATTTATATATAAATATATAAAATGATTTATATATATAATATATATATATGTTTTATTTAT	.	PASS	RC=9.35;RPL=24;RAL=227;RCP=TTTATATATAAATATATAAAATGA;ALGNURL=http://orca.bu.edu/vntrview/index.php?db=VNTRPIPE_NA12891&ref=-175483585&isref=1&istab=1&ispng=1&rank=3	GT:SP:CGL	1/1:2:-1
chr10	120728383	td175484332	TGAAAACCCAGGAGGGAGAAAACCCAGGAGGGAGAAAACCCAGGAGGGAGAAAACCCAGGAGGGAGAAAACCCAGGAGGGAG	TGAAGCCAAACGCGAAAACCCAGGAGGGAGAAAACCCAGGAGGGAGAAAACCCAGGAGGGAGAAAACCCAGG	.	PASS	RC=5.06;RPL=16;RAL=81;RCP=GAAAACCCAGGAGGGA;ALGNURL=http://orca.bu.edu/vntrview/index.php?db=VNTRPIPE_NA12891&ref=-175484332&isref=1&istab=1&ispng=1&rank=3	GT:SP:CGL	1/1:21:-1
chr10	121141700	td175484554	CAGGCTCTGCCTTGGGCTTAGGGGAGGCTCTGCCTTGGGCTTAGGGGAGGCTCTGCCTTGGGCTTCGGGCAGGCTCT	CAGGCTCTGCCTTGGGCTTAGGGGAGGCTCTGCCTTGGGCTTAGGGGAGGCTCTGCCTTGGGCTTAGGGGAGGCTCTGCCTTGGGCTTCGGGCAGGCTCT	.	PASS	RC=3.30;RPL=23;RAL=76;RCP=AGGCTCTGCCTTGGGCTTAGGGG;ALGNURL=http://orca.bu.edu/vntrview/index.php?db=VNTRPIPE_NA12891&ref=-175484554&isref=1&istab=1&ispng=1&rank=3	GT:SP:CGL	0/1:17,5:0,1
chr10	121426059	td175484722	TGTGCTCAGCGAGATGCACGAGGTGCTCAGCGAGATGCACGAGGTGCTCAGCGAGATGCATGAGGTGCTCAGC	TGTGCTCAGCGAGATGCATGAGGTGCTCAGCGAGATGCACGAGGTGCTCAGCGAGATGCACGAGGGGCTCAGCGAGATGCATGAGGTGCTCAGC	.	PASS	RC=3.43;RPL=21;RAL=72;RCP=GTGCTCAGCGAGATGCACGAG;ALGNURL=http://orca.bu.edu/vntrview/index.php?db=VNTRPIPE_NA12891&ref=-175484722&isref=1&istab=1&ispng=1&rank=3	GT:SP:CGL	0/1:7,8:0,1
chr10	122577595	td175485176	CCCTTCTTTCTTTCCTTCCTTCCTTCCTTCCTTCCTTCCTTCCTTCCTTCCTTC	CCCTTCTTTCTTTCCTTCCTTCCTTCCTTCCTTCCTTC	.	PASS	RC=6.62;RPL=8;RAL=53;RCP=CCTTCCTT;ALGNURL=http://orca.bu.edu/vntrview/index.php?db=VNTRPIPE_NA12891&ref=-175485176&isref=1&istab=1&ispng=1&rank=3	GT:SP:CGL	1/1:3:-2
chr10	123962850	td175485697	TTCCCGGATGGGGCGGCTGGCCGGGCAGGGGGCTGACCCCCCCACCTCCCTCCCGGACGGGGCGGCTGGCTGGGCGGGCGGCTGACCCCCCCACCTCCCTCCCGGACGAGGTGGCTGCCGGG	TGGACGGGGTGGCTGGCCGGGCGGGGGGCTGATCCCCCCACCTCCCTCCCAGACGGGGCGGCTGGCCAGGCGGGGGGCTGACCCCCCCACCTCCCTCCCGGACTGGGCGGCTGGCCGGGCGGGGGGCTGACCCCCCCACCTCCCTCCCGGACGAGGTGGCTGCCGGG	.	SC	RC=2.49;RPL=49;RAL=121;RCP=TCCCGGACGGGGCGGCTGGCCGGGCAGGCGGCTGACCCCCCCACCTCCC;ALGNURL=http://orca.bu.edu/vntrview/index.php?db=VNTRPIPE_NA12891&ref=-175485697&isref=1&istab=1&ispng=1&rank=3	GT:SP:CGL	0/1:10,5:0,1
chr10	124421408	td175485841	GCTCAGTGTAGGAGTGTCCTTAGTGTAGGGGTGTCCTCAGTGTAGGGGTGTCCTCAGTGTGGGGGTGTCCTCGGTGTGGGGGTGTCCTCGGTGTGGGGGTGTCCTCGGTGTGGGGGTGTCCTCGGTGTGTGGGGTGTCCTCGGTGTGGGGGGTGTCCTCAGTGTGGGGGTTGTCCTCA	GCTCAGTGTAGGAGTGTCCTTAGTGTAGGGGTGTCCTCAGTGTAGGGGTGTCCTCAGTGTGGGGGTGTCCTCGGTGTGGGGGTGTCCTCGGTGGGTGGGGTGTCCTCGGTGTGGGGGGTGGCCTCAGTGTGGGGGTTGTCCTCA	.	PASS	RC=10.20;RPL=17;RAL=177;RCP=CTCAGTGTGGGGGTGTC;ALGNURL=http://orca.bu.edu/vntrview/index.php?db=VNTRPIPE_NA12891&ref=-175485841&isref=1&istab=1&ispng=1&rank=3	GT:SP:CGL	1/1:2:-2
chr10	125617058	td175486233	CGATGGAAGGCGGCGTGGAGATGGAAGGCGGCGTGGAGATGGAAGGCGGCGTGGAGATGGAAGGCGGCGTGGAGATGGAAGGCGGCGTGGAGATGGAAGGCGGCGTGGAGATGGAAGGCGGCGTGGAGATGGAAGGCGGCGTGGAG	CGATGGAAGGCCTAGTGGAGATGGAAGGGGCAGTAGAGATGTAAGGAGGAGTAGAGATGGAAGGCGGCGTGGAGATGGAAGGTGGCGTGGAGATGGAAGGTTGCATGGAGATGGAAGGCGGCGTGGAG	.	PASS	RC=8.06;RPL=18;RAL=145;RCP=GATGGAAGGCGGCGTGGA;ALGNURL=http://orca.bu.edu/vntrview/index.php?db=VNTRPIPE_NA12891&ref=-175486233&isref=1&istab=1&ispng=1&rank=3	GT:SP:CGL	1/1:4:-1
chr10	126185798	td175486468	CCCTTCCCATCCTTCCCATCCTCCCCATCCTCCCCATCCTCCCCATCCTCCCCATCCTCCCCATCCTCC	CCCTTCCCATCCTTCCCATCCTCCCCATCCTCCCCATCCTCCCCATCCTC	.	PASS	RC=7.56;RPL=9;RAL=68;RCP=CCTCCCCAT;ALGNURL=http://orca.bu.edu/vntrview/index.php?db=VNTRPIPE_NA12891&ref=-175486468&isref=1&istab=1&ispng=1&rank=3	GT:SP:CGL	1/1:4:-2
chr10	126358422	td175486541	CTCACAGGGTGGGTGAGGACCACAGGGTGGGTGAGGATTACAGGGTGGGTAAGGACCATAGGGTGGGTGAGGATTACAGGGTGGGTGAGGATTACAGGGTGGGTGAGGATTACAGGGTGGGTGAGGACCACA	CCTCACAGGGTGGGTGAGGACCACAGGGTGGGTGAGGATTACAGGGTGGGTAAGGACCATAGGGTGGGTGAGGATTACAGGGTGGGTGAGGATTACAGGGTGGGTGAGGACCAC	.	PASS	RC=7.28;RPL=18;RAL=131;RCP=TCACAGGGTGGGTGAGGA;ALGNURL=http://orca.bu.edu/vntrview/index.php?db=VNTRPIPE_NA12891&ref=-175486541&isref=1&istab=1&ispng=1&rank=3	GT:SP:CGL	1/1:9:-1
chr10	126610809	td175486656	CAAATTATATATATATGTAAAATATATATATATATATGTAAAATATATATATATATGTAAAATATATATATATATGTAAAATATATGTATATAT	CAAATTATATATATATGTAAAATATATATATATATGTAAAATATATATATATAT,CAAATTATATATATATGTAAAATATATATATATATGTAAAATACATATATATATGTAAAATATATATATATAT	.	PASS	RC=4.81;RPL=19;RAL=93;RCP=AAATATATATATATATGTA;ALGNURL=http://orca.bu.edu/vntrview/index.php?db=VNTRPIPE_NA12891&ref=-175486656&isref=1&istab=1&ispng=1&rank=3	GT:SP:CGL	1/2:9,10:-2,-1
chr10	128938868	td175487416	GCACACCAAGTCTCTCGGTTGAGTTTGACACACCAAGTCTCTGGGTTGAGTTTGACACACCGAGTCTCTGGGTTGAGTCTGA	GCACACCAAGTCTCTCGGTTGAGTTTGACACACCAAGTCTCTGGGTTGAGTTTGACACACCGAGTCTCTGGGTTGAGTTTGACACACCGAGTCTCTGGGTTGAGTCTGA	.	PASS	RC=3.00;RPL=27;RAL=81;RCP=CACACCAAGTCTCTGGGTTGAGTTTGA;ALGNURL=http://orca.bu.edu/vntrview/index.php?db=VNTRPIPE_NA12891&ref=-175487416&isref=1&istab=1&ispng=1&rank=3	GT:SP:CGL	1/1:25:1
chr10	131629516	td175488469	TGCACCTCCCTCCCACTCCCGCACCTGCCTCCCACTCCCGCACCTCCCTCCCACTCCCGCACCTCCCTCCCACTCCTGCACC	TAGCCTGCGCCTCCCTCCCACTCCCGCACCTGCCTCCCACTCCCGCACCTCCCTCCCACTCCCGCACCTCCCTCCCACTCCCGCACCTCCCTCCCACTCCTG	.	PASS	RC=4.26;RPL=19;RAL=81;RCP=GCACCTCCCTCCCACTCCC;ALGNURL=http://orca.bu.edu/vntrview/index.php?db=VNTRPIPE_NA12891&ref=-175488469&isref=1&istab=1&ispng=1&rank=3	GT:SP:CGL	1/1:6:1
chr10	132544810	td175488834	CCCCTCGGTGCTCTGGGAAGTTAAATTCCCTCCCTCCACTCAGGTGCTCTGGGAAGTTAAATTCCCCCAACCCTGGTGCTCTGGGAAGTTAAATTCCCCCAACCCTGGTGCTCTGGGAAGTTACCCGCCCCCAACCCCGGTGCTCTGGGAAG	CCCCTCGGTGCTCTGGGAAGTTAAATTCCCTCCCTCCACTCAGGTGCTCTGGGAAGTTAAATTCCCCCAACCCTGGTGCTCTGGGAAGTTACCCGCCCCCAACCCCGGTGCTCTGGGAAG	.	PASS	RC=4.58;RPL=32;RAL=151;RCP=CCCTGGTGCTCTGGGAAGTTAAATTCCCCCAA;ALGNURL=http://orca.bu.edu/vntrview/index.php?db=VNTRPIPE_NA12891&ref=-175488834&isref=1&istab=1&ispng=1&rank=3	GT:SP:CGL	1/1:11:-1
chr10	132582877	td175488862	AGAGACCACAGCTCTGGGCCTGTGCGCACCTTGCACGTTGGTGGGTGATTGCGGATGAGGAGACCACAGCTCTGGGCCTGTGCGCACCTTGCACGTTGGTGGGTGATTGCGGATGAGGAGACCACAGCTCTGGGCCTGTGCGCACCTTGCATGCTGGTGGGTGATTGCAGATGAGG	AGAGACCACAGCTCTGGGCCTGTGCGCACCTTGCACGTTGGTGGGTGATTGCGGATGAGGAGACCACAGCTCTGGGCCTGTGCGCACCTTGCATGCTGGTGGGTGATTGCAGATGAGG	.	PASS	RC=3.02;RPL=58;RAL=175;RCP=GAGACCACAGCTCTGGGCCTGTGCGCACCTTGCACGTTGGTGGGTGATTGCGGATGAG;ALGNURL=http://orca.bu.edu/vntrview/index.php?db=VNTRPIPE_NA12891&ref=-175488862&isref=1&istab=1&ispng=1&rank=3	GT:SP:CGL	0/1:2,5:0,-1
chr10	132631267	td175488909	ACTCATTGTGTAGACCAATCAGACCCTAGCTCTCAGCTCATTGTGTAGACCAATCAGACCCTAGCTCTCAGCTCATTGTGTAGACCAATCAGACCCTAGCTCTCAGCTCATTGTGTAGACCAATCAGACCCTAGCTCTCAGCTCATTGTATAGACCAATCAGACCCTAGCTCTCAGC	ACTCATTGTGTAGACCAATCAGACCCTAGCTCTCAGCTCATTGTGTAGACCAATCAGACCCTAGCTCTCAGCTCATTGTGTAGACCAATCAGACCCTAGCTCTCAGCTCATTGTGTAGACCAATCAGACCCTAGCTCTCAGC	.	PASS	RC=5.03;RPL=35;RAL=176;RCP=CTCATTGTGTAGACCAATCAGACCCTAGCTCTCAG;ALGNURL=http://orca.bu.edu/vntrview/index.php?db=VNTRPIPE_NA12891&ref=-175488909&isref=1&istab=1&ispng=1&rank=3	GT:SP:CGL	1/1:7:-1
chr10	132826106	td175489016	ACCCTGTCTCTAGTTGGGCCAGGAATGGGAACTCACGGTTAGGGTGGATGGAGATGACTTCCTGGGATCCCATGAAGGAGCTGCCTTTCCCTGACTTTAGTTGGGCCAGGAATGGGAACTCACGGTTAGGGTGGATGGAGATAACTTCCTGGGATCCCATGAAGGAGCTGCCTTTCCCTGACTTTAGTTGGGCCAGGAATGGGAACTCACGGTCAAGGTGGACGGAGATGACTTCCTGGGATCCCATGAAGGAGCCACCTTTCCCTGA	ACGATTTAGTCCCTGACTCTAGTTGGGCCAGGAATGGGAACTAACGGTTAGGGTGGATGGAGATAACTTCCTGGGATCCCATGAAGGAGCTGACTTTCCCTGACTTTAGTTGGGCCAGGAATGGGAACTCACGGTCAAGGTGGACGGAGATGACTTCCTGGGATCCCATGAAGGAGCCACCTTTCC	.	PASS	RC=3.07;RPL=87;RAL=267;RCP=CCCTGACTTTAGTTGGGCCAGGAATGGGAACTCACGGTTAGGGTGGATGGAGATGACTTCCTGGGATCCCATGAAGGAGCTGCCTTT;ALGNURL=http://orca.bu.edu/vntrview/index.php?db=VNTRPIPE_NA12891&ref=-175489016&isref=1&istab=1&ispng=1&rank=3	GT:SP:CGL	1/1:2:-1
chr10	133142480	td175489183	CCAGAGGGAGAGGCATCGGGGCGTGCGGTTCCAGGTATCAGCTCAGAGGGAGAAGCATCGGGGCGCGCGGTTCCAGGTATCAGCTCAGAGGGAGAGGCATCGGGGCGCGCGGTTCCAGGTATCGGCTCAGAGGGAGAGGCATCGGGGCGCGCGGTTCCAGGTATCAGCTCAGAGGGAGAGGCATCGGGGCGCGCGGTTCCAGGTATCGGCTCAGAGGGAGAGGCATCGGGGCGCGCGGTTCCAGGTATCGGCTCAGAGGGAGAGGCATCGGGGCGCGCGGTTCCAGGTATCAGCTCAGAGGGAGAGGCATCGGGGCGCGCGGTTCCAGGTATCAGCTCAGAGGGAGAGGCATCGGGGCGCGCGGTTCCAGGTATCAGCTCAGA	CCAGAGGGAGAGGCATCGGGGCGTGCGGTTCCAGGTATCAGCTCAGAGGGAGAAGCATCGGGGCGCGCGGTTCCAGGTATCAGCTCAGAGGGAGAAGCATCGGGGCGCGCGGTTCCAAGTATCAGCTCAGA	.	PASS	RC=9.10;RPL=42;RAL=382;RCP=CAGAGGGAGAGGCATCGGGGCGCGCGGTTCCAGGTATCAGCT;ALGNURL=http://orca.bu.edu/vntrview/index.php?db=VNTRPIPE_NA12891&ref=-175489183&isref=1&istab=1&ispng=1&rank=3	GT:SP:CGL	1/1:7:-6
chr10	133479326	td175489326	GGGCCGTTGTTTGCAGGCATTCCCACTCCAGCTGAGAGCCGGCCCCTAGCAGGCGTTCCCACTCCAGCGGAGAGCCGGGCCGCTGTTTGCAGGCATTGCCACTCCAGCGGAGAGCCGGCCGCTG	GCTGGGCCGTTGTTTGCAGGCATTCCCACTCCAGCGGAGAGCCGGGCCGCTGTTTGCAGGCATTGCCACTCCAGCGGAGAGCCGGCCGCT	.	PASS	RC=3.23;RPL=39;RAL=123;RCP=GGCCGCTGTTTGCAGGCATTCCCACTCCAGCGGAGAGCC;ALGNURL=http://orca.bu.edu/vntrview/index.php?db=VNTRPIPE_NA12891&ref=-175489326&isref=1&istab=1&ispng=1&rank=3	GT:SP:CGL	1/1:14:-1
chr10	133976260	td175489682	GTGTATTTTGGCTGCTGGGTTATTATGTATTTTGGCTGCTGGTTAT	GTGTATTTTGGCTGCTGGGTTATTATGTATTTTGGCTGCTGGGTTATTATGTATTTTGGCTGCTGGTTAT	.	PASS	RC=1.92;RPL=24;RAL=45;RCP=TGTATTTTGGCTGCTGGGTTATTA;ALGNURL=http://orca.bu.edu/vntrview/index.php?db=VNTRPIPE_NA12891&ref=-175489682&isref=1&istab=1&ispng=1&rank=3	GT:SP:CGL	0/1:8,7:0,1
chr10	134000829	td175489718	GGCCCGGCCCGGCCCGGCCCTGCCCGGCCCTGCCGGGCCCTGCCGGGCCCTGCCCGGCCTTGCCCGGCCTTGCC	GGCGCCCAGGCCCGGCCCGGCCCTGCCCGGCCCTGCCCGGCCTTGC	.	PASS	RC=7.30;RPL=10;RAL=73;RCP=GCCCGGCCCT;ALGNURL=http://orca.bu.edu/vntrview/index.php?db=VNTRPIPE_NA12891&ref=-175489718&isref=1&istab=1&ispng=1&rank=3	GT:SP:CGL	0/1:2,8:0,-3
chr10	134067912	td175489762	GAGGAGAGTAAAATAAGCCTGCCGCAGGGCGCCGGGAATCAGCACTATGTCACCCCGGCACAATGCGTGCACCCTCCACGAAGGCTGCCCCCAGACCTGGGAGCCCAGGAGAGTAAAATAAGCCTGCCGCAGGGTGCCGGGAGTCAGCACTATGTCACCCCGGCACAATGCGTGCACCCTCCACGAAGGCTGCCCCCAGACCTGGGAGCCCAGGAGAGTAAAATAAGCCTGCCGCAGGGCGCCGGGAATCAGCACTATGTCACCCCGGCACAATGCGTGCACCCTCCACGAAGGCTGCCCCCAGACCTGGGAGCCCAGGAGAGTAAAATAAGCCTGCCGCAGGGCGCCGGGAATCAGCACTATGTCACCCCGGCACAATGCGTGCACCCCACGCGAAGGCTG	GAGGAGAGTAAAATAAGCCTGCCGCAGGGCGCCGGGAATCAGCACTATGTCACCCCGGCACAATGCGTGCACCCTCCACGAAGGCTGCCCCCAGACCTGGGAGCCCAGGAGAGTAAAATAAGCCTGCCGCAGGGTGCCGGGAGTCAGCACTATGTCACCCCGGCACAATGCGTGCACCCCACGCGAAGGCTG	.	PASS	RC=3.82;RPL=105;RAL=401;RCP=AGGAGAGTAAAATAAGCCTGCCGCAGGGCGCCGGGAATCAGCACTATGTCACCCCGGCACAATGCGTGCACCCTCCACGAAGGCTGCCCCCAGACCTGGGAGCCC;ALGNURL=http://orca.bu.edu/vntrview/index.php?db=VNTRPIPE_NA12891&ref=-175489762&isref=1&istab=1&ispng=1&rank=3	GT:SP:CGL	1/1:3:-2
chr10	134078563	td175489769	GGCCGCAAGGGCGGTGAGGTGGGCTCTGGGGGTGCCTCAAGGGCGGTGAGGTGGGCTCTGGGGGTGCCGCAAGGGCAGTGAGGTGGGCTCTGGGGGAGCTGCCAGGGCGGCGAGGTGGCTCTGGGGGAGCCGCAAGGGCAGTGAGGTGGGCTCTGGGGGAGCTGCCAGGGCAGCGAGGTGGCTCTGGGGGTGCCGCAAGGGCGGCGAGGTGGGCTCTG	GGCCGCAGGGGCGGTGAGGTGGGCTCTGGGGGAGCCGCAAGGGCGGTGAGGTGGGCTCTGGGGGAGCCGCCAGGGCGGCGAGGTGGGCTCTGGGGGAGCCGCAAGGGCAGTGAGGTGGGCTCTGGGGGAGCTGCCAGGGCGGCGAGGTGGCTCTGGGGGTGCCGCAAGGGCGGCGAGGTGGGCTCTG	.	PASS	RC=6.84;RPL=32;RAL=217;RCP=GCCGCAAGGGCGGTGAGGTGGGCTCTGGGGGA;ALGNURL=http://orca.bu.edu/vntrview/index.php?db=VNTRPIPE_NA12891&ref=-175489769&isref=1&istab=1&ispng=1&rank=3	GT:SP:CGL	1/1:3:-1
chr10	134169432	td175489848	CGGGGGTGGGTGGGTGCTCACAGGCATCCCTGTCCATGGAGGATGAGCCGAGACCTGGGGGTGTGGGTGGGTGCTCACACGCATCCCTGTCCATGGAGGATGAGCTGAGACTTGGGG	CGGGGGTGGGTGGGTGCTCACAGGCATCCCTGTCCATGGAGGATGAGCCGAGACCTGGGGGTGTGGGTGGGTGCTCACACGCATCCCTGTCCATGGAGGATGAGCCGAGACCTGGGGGTGTGGGTGGGTGCTCACACGCATCCCTGTCCATGGAGGATGAGCTGAGACTTGGGG	.	PASS	RC=2.04;RPL=57;RAL=116;RCP=GGGGTGTGGGTGGGTGCTCACACGCATCCCTGTCCATGGAGGATGAGCCGAGACCTG;ALGNURL=http://orca.bu.edu/vntrview/index.php?db=VNTRPIPE_NA12891&ref=-175489848&isref=1&istab=1&ispng=1&rank=3	GT:SP:CGL	0/1:3,3:0,1
chr10	134217488	td175489887	TGCTCCCGTAGGACGGCATTCTCCAGGGCTCCTGCAGGACGGCATTCTCCAGGGCTCCTGCAGGACGGCATTCTCCAGGGCTCCTGCAGGACGGCATTCTTCTGGGCTCCTGCAGGGAGCTTTCTCCAGGG	TGCTCCTGTAGGACGGCATTCTCCAGGGCTCCTGCAGGACGGCATTCTCCAGGGCTCCTGCAGGACGGCATTCTTCTGGGCTCCTGCAGGGAGCTTTCTCCAGGG	.	PASS	RC=5.04;RPL=26;RAL=130;RCP=GCTCCTGCAGGACGGCATTCTCCAGG;ALGNURL=http://orca.bu.edu/vntrview/index.php?db=VNTRPIPE_NA12891&ref=-175489887&isref=1&istab=1&ispng=1&rank=3	GT:SP:CGL	1/1:8:-1
chr10	134306087	td175490014	TGGCCTTGTCCCCCTTGCTCTTTGAAAGGCTTGCATCTCGGCCTTGTCCCCCCTGCTCTTTGAAAGGTTTGCGTCTC	TGGCCTTGTCCCCCTTGCTCTTTGAAAGGCTTGCATCTCGGCCTTGTCTCCCCTGCTCTTTGAAAGGCTTGCATCTCGGCCTTGTCTCCCCTGCTCTTTGAAAGGCTTGCGTCTC	.	PASS	RC=2.00;RPL=38;RAL=76;RCP=GGCCTTGTCCCCCCTGCTCTTTGAAAGGCTTGCATCTC;ALGNURL=http://orca.bu.edu/vntrview/index.php?db=VNTRPIPE_NA12891&ref=-175490014&isref=1&istab=1&ispng=1&rank=3	GT:SP:CGL	0/1:7,6:0,1
chr10	134555152	td175490286	AAGGTGGACGTTGGTATCCGCGTCCGCTTGCTTTTCTCAATAGCCAATGTAAACTGAGGTGGACGTCAGTATCTGTGTCCGCTTGCTTTACTCAATAGCCGACGTAAACTGAGGTGGACGTCAGTGTCCGCGTCCGCTTGCTTTACTCAATAGCCGACGTAAACTGAGGTGGACGTTGGCGTCCGCGTCTGCTTGCTTTACTCCATAGCTGATATAAACTG	AAGGTGGACGTTGGTATCCGCGTCCGCTTGCTTTTCTCAATAGCCAATGTAAACTGAGGTGGACGTCAGTATCTGTGTCCGCTTGCTTTACTCAATAGCCGACGTAAACTGAGGTGGACGTTGGCGTCCGCGTCTGCTTGCTTTACTCCATAGCTGATATAAACTG	.	PASS	RC=4.00;RPL=55;RAL=220;RCP=AGGTGGACGTCAGTATCCGCGTCCGCTTGCTTTACTCAATAGCCGACGTAAACTG;ALGNURL=http://orca.bu.edu/vntrview/index.php?db=VNTRPIPE_NA12891&ref=-175490286&isref=1&istab=1&ispng=1&rank=3	GT:SP:CGL	1/1:8:-1
chr10	134694134	td175490447	AGGGCCCCTGCAGAGGACAGCACTGAGACACGTCAGGGGCCCCTGCAGAGGACAGCACTGAGACACGTCAGGGGCCCCTGCAGAGGACAGCGCTGAGACACGTCAGGGGCTCCTG	AGGGCCCCTGCAGAGGACAGCACTGAGACACGTCAGGGGCCCCTGCAGAGGACAGCGCTGAGACACGTCAGGGGCTCCTG	.	PASS	RC=3.26;RPL=35;RAL=114;RCP=GGGCCCCTGCAGAGGACAGCACTGAGACACGTCAG;ALGNURL=http://orca.bu.edu/vntrview/index.php?db=VNTRPIPE_NA12891&ref=-175490447&isref=1&istab=1&ispng=1&rank=3	GT:SP:CGL	1/1:12:-1
chr10	134695089	td175490449	TCAGCCCTGAGAGCCAGGGTTAGCCTGCACCGCACCCTCCGCAGCCCTGCGAGCCGGGGTTAGCCTGCACCGCACCCTCCGCAGCCCTGCGAGCCGGGGTTAGCCTGCACCACACCCTCC	TCAGCCTTGAGAGCCAGGGTTAGCCTGCCCCGCACCCTCCGCAGCCCTGCGAGCCGGGGTTAGCCTGCCCCGCACCCTCC	.	PASS	RC=2.98;RPL=40;RAL=119;RCP=CAGCCCTGCGAGCCGGGGTTAGCCTGCACCGCACCCTCCG;ALGNURL=http://orca.bu.edu/vntrview/index.php?db=VNTRPIPE_NA12891&ref=-175490449&isref=1&istab=1&ispng=1&rank=3	GT:SP:CGL	1/1:11:-1
chr10	134727526	td175490482	CCCCCGCCCCGAGGCTGTGTCCAGCCACACTGCACCCCGGCCCGAGGCTGTGTCCAGCCACACTGCACCCCGGCCCGAGGCTGTGTCCAGCCACACTGCACCCCGCCCCGAGGCTGTGTCCAGCCACACTGCACCCCGGCCCGAGGCTGTGTCCAGCCACACTGCACCCCGGCCCGAGGCTGTGTCCAGCCACACTGCACCCCGGCCCGAGGCTGTGTCCAGCCACACTGCACCCCGGCCCGAGGCTGTGTCCAGCCACACTGCACCCCGGCCCGAGGCTGTGTCCAGCCACACTGCACCCCGGCCCGAGGCTGTGTCCAGCCACACTGCACCCCGGCCCGAGGCTGTGTCCAGCCACACTGCACCCCGGCCCGAGGCTGTGTCCAGCCACACTGCACCCCGCCCCGAGGCTGTGTCCAGCCACACTGCACCCCGCCCCGAGGCTGTGTCCAGCCACACTGCACCCCGGCCCGAGGCTGTGTCCAGCCACACTGCACCCCGGCCCGAGGCTGTGTCCAGCCACACTGCACCCCGGCCCGAGGCTGTGTCCAGCCACACTGCACCCCGCCCCGAGGCTGTGTCCAGCCACACTGCACCCCGGCCCGAGGCTGTGTCCAGCCACACTGCACCCCGGCCCGAGGCTGTGTCCAGCCACACTGCACCCCGGCCCGAGGCTGTGTCCAGCCACACTGCACCCCGGCCCGAGGCTGTGTCCAGCCACACTGCACCCCGGCCCGAGGCTGTGTCCAGCCACACTGCACCCCGGCCCGAGGCTGTGTCCAGCCACACTGCACCCCGGCCCGAGGCTGTGTCCAGCCACACTGCA	CCCCCGCCCTGAGGCTGTGTCCAGCCACACTGCACCCCGGCCCGAGGCTGTGTCCAGCCACACTGCACCCCGGCCCGAGGCTGCGTCCAGCCACACTGCACCCCGGCCCGAGGCTGTGTCCCGCCACACT	.	PASS	RC=25.00;RPL=33;RAL=825;RCP=CCCCGGCCCGAGGCTGTGTCCAGCCACACTGCA;ALGNURL=http://orca.bu.edu/vntrview/index.php?db=VNTRPIPE_NA12891&ref=-175490482&isref=1&istab=1&ispng=1&rank=3	GT:SP:CGL	1/1:9:-21
chr10	134755856	td175490498	AGGGTCCGGGGCCTCCCCGGGGCGGGGGTCGTGGCGGGTCCCGGGGCCTCCCCGGGGCGGGGGTCGTGGCGGGCCTGGGG	AGGGTCCGGGGCCTCCCCGGGGCGGGGATCGTGGCGGGTCCCGGGGCCTCCCCGGGGCGGGGGTCGTGGCGGGTCCCGGGGCCTCCCCGGGGCGGGGGTCGTGGCGGGCCTGGGG	.	PASS	RC=2.31;RPL=35;RAL=79;RCP=GGGTCCCGGGGCCTCCCCGGGGCGGGGGTCGTGGC;ALGNURL=http://orca.bu.edu/vntrview/index.php?db=VNTRPIPE_NA12891&ref=-175490498&isref=1&istab=1&ispng=1&rank=3	GT:SP:CGL	1/1:3:1
chr10	134779328	td175490517	CGTGTTTATATGTGTTTGCATGTGTTTACATGTGTTTGCATGTG	CGTGTTTATATGTGTTTGCATGTGTTTACATGTGTTTACATGTGTTTGCATGTG	.	PASS	RC=4.30;RPL=10;RAL=43;RCP=GTGTTTACAT;ALGNURL=http://orca.bu.edu/vntrview/index.php?db=VNTRPIPE_NA12891&ref=-175490517&isref=1&istab=1&ispng=1&rank=3	GT:SP:CGL	1/1:22:1
chr10	134809999	td175490554	ACCCACGGAGACCCACCCTGACCCCACGGAGACCCACCCTGACCCCACGAAGACCCACCCACGGAGACCCACCCTGACCCCACGGAGACCCTTCCTGACCCCACGGAGACCCACCCTGACCCCATGGTGACCCGCCCTGACCC	ACCCACGGAGACCCACCCTGACCCCACGGAGACCCTTCCTGACCCCACGGAGACCCACCCTGACCCCATGGTGACCCGCCCTGACCC	.	PASS	RC=7.10;RPL=21;RAL=142;RCP=CCCACGGAGACCCACCCTGAC;ALGNURL=http://orca.bu.edu/vntrview/index.php?db=VNTRPIPE_NA12891&ref=-175490554&isref=1&istab=1&ispng=1&rank=3	GT:SP:CGL	1/1:4:-3
chr10	134818442	td175490566	TGTGGCTCAGGACAGACTGTGGCTCTGTGGCTCAGGACACACTGTGTGGCCCCGTGGCTCAGGACACGCTGTGTGGCCCCGTGGCTCAGGACACGCTGTGTGGCCCCGTGGCTCAGGACACGCTGTGTGGCCCCGTGGCTCAGGACACGCTGTGT	TGTGGCTCAGGACAGACTGTGGCTCTGTGGCTCAGCACACGCTGTGTGGCCCCGTGGCTCAGGACACACTGTGTGGCCCCGTGGCTCAGGACACGCTGTGT	.	PASS	RC=5.78;RPL=27;RAL=154;RCP=GTGGCTCAGGACACGCTGTGTGGCCCC;ALGNURL=http://orca.bu.edu/vntrview/index.php?db=VNTRPIPE_NA12891&ref=-175490566&isref=1&istab=1&ispng=1&rank=3	GT:SP:CGL	0/1:3,5:0,-2
chr10	134827065	td175490579	CAAGAATGAGGAAGCCGAGGAAGAATGAGGAAGCCGAGGAAGAATGAGGAAGCCGAGGAAGAATGAGGAAGCCGAGGAAGAATGAGGAAGCCGAGGAAGAA	CAAGAATGAGGAAGCCGAGGAAGAATGAGGAAGCCGAGGAAGAATGAGGAAGCCGAGGAAGAATGAGGAAGCCGAGGAAGAATGAGGAAGCCGAGGAAGAATGAGGAAGCCGAGGAAGAATGAGGAAGCCGAGGAAGAA	.	PASS	RC=5.26;RPL=19;RAL=100;RCP=AAGAATGAGGAAGCCGAGG;ALGNURL=http://orca.bu.edu/vntrview/index.php?db=VNTRPIPE_NA12891&ref=-175490579&isref=1&istab=1&ispng=1&rank=3	GT:SP:CGL	0/1:10,5:0,2
chr10	134837084	td175490587	ATCCGCGTGGGGCGGTGGTGTTCCAAGTCCACGTGGGGCGGTGGTGTTCCAGGTCCACGTGGGGCGGTGGTGTTCCAGGTCCACGTGGGGCGGTGGTGTTCCAGGTCCACGTGGGGTGGTGGTGTTCCAAGTCCACGTGGGACGGCGGTGTTCCAGGCCAC	ATCCGCGTGGGGCGGTGGTGTTCCAAGTCCACGTGGGGCGGTGGTGTTCCAGGTCCACGTGGGGCGGTGGTGTTCCAGGTCCACGTGGGGCGGTGGTGTTCCAGGTCCACGTGGGGCGGTGGTGTTCCAGGTCCACGTGGGGTGGTGGTGTTCCAAGTCCACGTGGGACGGCGGTGTTCCAGGCCAC	.	PASS	RC=6.19;RPL=26;RAL=160;RCP=TCCACGTGGGGCGGTGGTGTTCCAGG;ALGNURL=http://orca.bu.edu/vntrview/index.php?db=VNTRPIPE_NA12891&ref=-175490587&isref=1&istab=1&ispng=1&rank=3	GT:SP:CGL	0/1:3,2:0,1
chr10	134859325	td175490620	ATGCGTGCATGTGTGTGCCTGTGTGTGCATGCATGTGTGCATCTGTGTGTGCATG	ATGTGTGCATGAGTGTGCATGTGAATGTGTGTGCACATGCATGTGTGTGTATGTGTGCACATGCGTGCATGTGTGTGCCTGTGTGTGCATGCATGTGTGCATCTGTGTGTGCATG	.	PASS	RC=2.25;RPL=24;RAL=54;RCP=TGCATGCATGTGTGCACCTGTGTG;ALGNURL=http://orca.bu.edu/vntrview/index.php?db=VNTRPIPE_NA12891&ref=-175490620&isref=1&istab=1&ispng=1&rank=3	GT:SP:CGL	0/1:15,2:0,2
chr10	134943127	td175490699	TTCACACCCCTGCCCCTTCCTTGTGATCACACCCCTGCCCCTTCCTTGTGATCACACCCCTGCCCCTTCCTTGTGATCACACCCCTGCCCCTTCCTTGTGA	TTCACACCCCTGCCCCTTCCTTGTGATCACACCCCTGCCCCTTCCTTGTGA	.	PASS	RC=4.00;RPL=25;RAL=100;RCP=TCACACCCCTGCCCCTTCCTTGTGA;ALGNURL=http://orca.bu.edu/vntrview/index.php?db=VNTRPIPE_NA12891&ref=-175490699&isref=1&istab=1&ispng=1&rank=3	GT:SP:CGL	0/1:6,12:0,-2
chr10	134973451	td175490726	CGCCCCGCCCCCCACCCCGGGCCCCGCCCCCCACCCCGGGCCCCGCCC	CGCCCCGCCCCCTCCCGGGCCCCGCCCCCCACCCCGGGCCCCGCCCCCCGCCCCGGGCCCCGCCC	.	PASS	RC=2.47;RPL=19;RAL=47;RCP=GCCCCGCCCCCCACCCCGG;ALGNURL=http://orca.bu.edu/vntrview/index.php?db=VNTRPIPE_NA12891&ref=-175490726&isref=1&istab=1&ispng=1&rank=3	GT:SP:CGL	0/1:3,4:0,1
chr10	135018498	td175490805	CCCTCACCCCAGAACCACCACCCTCCTCACCCCCAGAATCACCACCCTCCTCA	CCCTCACCCCAGAACCACCACCCTCCTCACCCCCAGAATCACCACCCTCCTCACCCCCAGAATCACCACCCTCCTCA	.	PASS	RC=2.21;RPL=24;RAL=52;RCP=CCTCACCCCCAGAACCACCACCCT;ALGNURL=http://orca.bu.edu/vntrview/index.php?db=VNTRPIPE_NA12891&ref=-175490805&isref=1&istab=1&ispng=1&rank=3	GT:SP:CGL	1/1:14:1
chr10	135040987	td175490838	GCGCCATCCACTCCCCGGCTCTGTCCCCCACGCCGCCATCCACTCCCCGGCTCTGTCCCCCACGCCGCCATCCACTCCCCGGCTCTGTCCCCCACGCCGCCATCCACTCCCCGGCTCTGTCCC	GCGCCATCCACTCCCCGGCTCTGTCCCCCACGCCGCCATCCACTCCCCGGCTCTGTCCCCCACGCCGCCATCCACTCCCCGGCTCTGTCCC	.	PASS	RC=3.81;RPL=32;RAL=122;RCP=CGCCATCCACTCCCCGGCTCTGTCCCCCACGC;ALGNURL=http://orca.bu.edu/vntrview/index.php?db=VNTRPIPE_NA12891&ref=-175490838&isref=1&istab=1&ispng=1&rank=3	GT:SP:CGL	0/1:2,6:0,-1
chr10	135182848	td175491044	CATCCGCAGACCCCTGGCTTACACGGCAGGGAGTGTCATGAAATGATCACAATCCGCAGACCCCTGGTTTACACGGCAGGGAGCGTCATGAAATGATCACAATCCGCAGACCCCTGGCTTACACGGCAGGGAGCGTCATGAAATGATCACAATCCGCAGACCCCTGGCTTACACGGCAGGGAGCGTCATGAAATGATCACA	CATCCGCAGACCCCTGGCTTACACGGCAGGGAGCGTCATGAAATGATCACAATCCGCAGACCCCTGGCTTACACGGCAGGGAGCGTCATGAAATGATCACA	.	PASS	RC=4.00;RPL=50;RAL=200;RCP=ATCCGCAGACCCCTGGCTTACACGGCAGGGAGCGTCATGAAATGATCACA;ALGNURL=http://orca.bu.edu/vntrview/index.php?db=VNTRPIPE_NA12891&ref=-175491044&isref=1&istab=1&ispng=1&rank=3	GT:SP:CGL	1/1:13:-2
chr10	135187172	td175491051	GCGCCTGCCGGGCTCTGCGCCGCCTCCCCCCGCCCGCCTGCCCGCCTGCCCGCCTGCCCGCCTGCCCGCCTGCCCGCCTGCCCGCCTGCCCGCC	GCGCCTGCCGGGCTCTGCGCCGCCTCCCCCCGCCCGCCTGCCCGCCTGCCCGCCTGCCCGCCTGCCCGCCTGCCCGCCTGCCCGCC	.	PASS	RC=11.55;RPL=8;RAL=93;RCP=CGCCTGCC;ALGNURL=http://orca.bu.edu/vntrview/index.php?db=VNTRPIPE_NA12891&ref=-175491051&isref=1&istab=1&ispng=1&rank=3	GT:SP:CGL	1/1:4:-1
chr10	135202324	td175491057	TGTCATCCCGGGGCTCTCTTTCTCCATGCAGGTCTGGTCATCCCAGGGCTCTCTTTCTCCATGCAGGTCTGGTCATCCCAGGGCTCTCTTTCTCCATGCAGGTCTGGTCATCCCAGGGCTCTCTTTCTCCATGCAGGTCTG	TGTCATCCCAGGGCTCTCTTTCTCCATGCAGGTCTGGTCATCCCAGGGCTCTCTTTCTCCATGCAGGTCTGGTCATCCCAGGGCTCTCTTTCTCCATGCAGGTCTG	.	PASS	RC=4.00;RPL=35;RAL=140;RCP=GTCATCCCAGGGCTCTCTTTCTCCATGCAGGTCTG;ALGNURL=http://orca.bu.edu/vntrview/index.php?db=VNTRPIPE_NA12891&ref=-175491057&isref=1&istab=1&ispng=1&rank=3	GT:SP:CGL	1/1:15:-1
chr10	135431990	td175491188	CCTGTGGCCAGCCCGGGCGCTCACTGTGGCCAGCCTGGGCGCTCACTGTGGCCAGCCTGGGCGTTCACTGTGGCCAGCCTGGGTGTTCACTG	CCTGTGGCCAGCCTGGGCGCTCACTGTGGCCAGCCTGGGCGCTCGCTGTGGCCAGCCTGGGCGTTCACTG	.	PASS	RC=4.14;RPL=22;RAL=91;RCP=CTGTGGCCAGCCTGGGCGCTCA;ALGNURL=http://orca.bu.edu/vntrview/index.php?db=VNTRPIPE_NA12891&ref=-175491188&isref=1&istab=1&ispng=1&rank=3	GT:SP:CGL	0/1:10,11:0,-1
chr11	191792	td175491305	CCCCAAAACCTAACCCTAACCCTAACCCCTAACCCCTAACCCTAACCCTAACCCTAACCCTAACCCCTAACCCCTAACCCTAACCCTAACCCTAACCCCTACCCCTAACCCCTAACCCTTACC	CACCCCAAAACCTAACCCTAACCCTAACCCCTAACCCCTAACCCTAACCCTAACCCTAACCCTAACCCCTACCCCTAACCCCTAACCCTTACC	.	PASS	RC=3.21;RPL=38;RAL=122;RCP=CCCTAACCCTAACCCTAACCCTAACCCCTAACCCCTAA;ALGNURL=http://orca.bu.edu/vntrview/index.php?db=VNTRPIPE_NA12891&ref=-175491305&isref=1&istab=1&ispng=1&rank=3	GT:SP:CGL	0/1:3,2:0,-1
chr11	223786	td175491330	GGCCCATGAGATGACTCCTGTACCCCTCCCTTCCCCTGCCCTCCAGCCTCCTCCCTGCACAGGCCTGCCGACAGCCCATGAGATGACTCCTGTACCCCTCCCTTCCCCTGCCCTCCAGCCTCCTCCCTGCACAGGCCTGCCGACAGCCCATGAGGTGACTCCTGTACCCCTCCCTTCCCCTGCCCTCCAGACTCCTCCCTGCACAGGCCTGCCGACAGCCCATGAGATGACTCCTGTACCCCTCCCTTCCCCTGCCCTCCAGCCTCCTCCCTGCACAGGCCTGCTGACA	GGCCCATGAGATGACTCCTGTACCCCTCCCTTCCCCTGCCCTCCAGCCTCCTCCCTGCACAGGCCTGCCGACAGCCCATGAGATGACTCCTGTACCCCTCCCTTCCCCTGCCCTCCAGCCTCCTCCCTGCACAGGCCTGCTGACA	.	PASS	RC=4.00;RPL=72;RAL=288;RCP=GCCCATGAGATGACTCCTGTACCCCTCCCTTCCCCTGCCCTCCAGCCTCCTCCCTGCACAGGCCTGCCGACA;ALGNURL=http://orca.bu.edu/vntrview/index.php?db=VNTRPIPE_NA12891&ref=-175491330&isref=1&istab=1&ispng=1&rank=3	GT:SP:CGL	1/1:3:-2
chr11	294512	td175491377	ACCCCAGGCTGCCCCTCACCCCCAGGCTGCCTCTCTCCC	ACCCCAGGCTGTCCCTCACCCCCAGACTGCCCCCTCACCCCCAGCCTGCCCCTCACCCCCAGGCTCCCCCTCTCCC	.	PASS	RC=2.11;RPL=18;RAL=38;RCP=CCCCAGGCTGCCCCTCAC;ALGNURL=http://orca.bu.edu/vntrview/index.php?db=VNTRPIPE_NA12891&ref=-175491377&isref=1&istab=1&ispng=1&rank=3	GT:SP:CGL	0/1:10,9:0,2
chr11	369958	td175491444	CGGCGCGGGGGGCGCGGGGGGCGCGGGGGGCGGGGGCGGCGCGGGGGGCGCGGGGGGCGCGGGCGGCGCGGGGGGCGCGGGCGGCGCGGGCGGCGGGGG	CGGCGCGGGGGGCGCGGGGGGCGCGGGGGGCGGGGGCGGCGTGGGGGGCGCGGGGGGCGCGGGGGGCGCGGGCGGCGGGGG,CGGCGCGGGGGGCGCGGGGGGCGCGGGGGGCGGGGGCGGCGCGGGGGGCGCGGGGGGCGCGGGCGGCGCGGGGGGCGCGGGCGGCGGGGG	.	PASS	RC=11.00;RPL=9;RAL=98;RCP=GGCGCGGGG;ALGNURL=http://orca.bu.edu/vntrview/index.php?db=VNTRPIPE_NA12891&ref=-175491444&isref=1&istab=1&ispng=1&rank=3	GT:SP:CGL	1/2:4,4:-2,-1
chr11	381283	td175491450	AGGGTACTGACCACCTCTCCGCCCCCGGCCCCGGGGTCCTGACCACCTCTCCGCCCCCGGCCCCGGGGTCCTGACCACCTCTCCGCCCCCGGCCCCGGGTTCCTGACCACCTCTCCGCCCCCGGCCCCGGGGTCCTGACCACCTCTCCGCCCCCGGCCCCGGGTTCCTGACCACCTCTCCGCCCCCGGCCCCGGGGTCCTGACCACCTCTCCGCCCCCGGCCCCGGGTTCCTGACCACCTCTCCGCCCCCGGCCCCGGGGTCCTGACCACCTCTCCGCCCCCGGCCCCGGGTTCCTGACCACCTCTCCGCCCCCGGCCCCGGGGTCCTGACCACCTCTCCGTCCCCAACCCCGGGGTCCTGACCACCTCTCTGCCCCCGGCCCCAGGGTCCTG	AGGGTACTGACCACCTCTCCGCCCCCGGCCCCGGGGTCCTGACCACCTCTCCGCCCCCGGCCCCGGGGTCCTGACCACCTCTCCGTCCCCAACCCCGGGGTCCTGACCACCTCTCTGCCCCCGGCCCCAGGGTCCTG	.	PASS	RC=12.25;RPL=32;RAL=392;RCP=GGGTCCTGACCACCTCTCCGCCCCCGGCCCCG;ALGNURL=http://orca.bu.edu/vntrview/index.php?db=VNTRPIPE_NA12891&ref=-175491450&isref=1&istab=1&ispng=1&rank=3	GT:SP:CGL	1/1:2:-8
chr11	421339	td175491490	ACCCAGATGAACCGCACCCGCACGTGGGCACGCACACACACACACACACACACAGGGGAGGCCACAGGCTCCCAGATGAACCGCACCCACACGTGGGCGCGCGCACACACACACACACCCCCACACAGGGGAGGCCACAGGCTCCCAGACGAACCGCACCTGCACGTGGGCGCACACACACCCACACACACACAGGGGAGGCCACAGGCTCCCAGATGAACCGCACCCACACGTGGGCGCGCGCACACACACACACACCCCCACACAGGGGAGGCCACAGGCTCCCAGACGAACCGCACCTGCACGTGGGCGCACACACACACACACA	ACCCAGATGAACCGCACCCGCACGTGGGCACGCACACACACACACACACACACAGGGGAGGCCACAGGCTCCCAGATGAACCGCACCCACACGTGGGCGCGCGCACACACACACACACCCCCACACAGGGGCGGCCACAGGCTCCCAGACGAACCGCACCTGCACGTGGGCGCACACACCCACACACA	.	PASS	RC=4.62;RPL=73;RAL=327;RCP=CCCAGATGAACCGCACCCGCACGTGGGCGCGCGCACACACACACACACCCACACACAGGGGAGGCCACAGGCT;ALGNURL=http://orca.bu.edu/vntrview/index.php?db=VNTRPIPE_NA12891&ref=-175491490&isref=1&istab=1&ispng=1&rank=3	GT:SP:CGL	1/1:2:-2
chr11	442346	td175491529	TCCCACCCCAGGCCATGCCCCCCACCCCGGGCCACGGCCCCCCACCCCGGGCCACGGCCTCCCCCACCCCGGGCCACGGCCTCCCCCACCCCGGGCCACGGCCCCCCACCCCGGGCCACGGCCCCCCACCCC	TCCCACCCCAGGCCATGCCCCCCACCCCGGGCCACGGCCCCCCACCCCGGGCCACGGCCCCCCTACCCC	.	PASS	RC=6.36;RPL=20;RAL=131;RCP=CCCACCCCGGGCCACGGCCC;ALGNURL=http://orca.bu.edu/vntrview/index.php?db=VNTRPIPE_NA12891&ref=-175491529&isref=1&istab=1&ispng=1&rank=3	GT:SP:CGL	1/1:5:-3
chr11	487969	td175491587	TGCTGCCAGCCGGGGTGGGGGCTGCACGCACCCGTGGGCAGGGCCGGGCGTGGCCTGCGTCCCATACTCTGGCTGCCAGCCGGGTGGGGGCTGCACGCACCCGTGGGCAGGGCCGGGCGTGGCCGGCGTCCCATACTCTGGCTGCCAGCCGGGGTGGGGGCTGCACGCACCCGTGGGCAGGGCCGGGTGTGGCCGGCGTCCCATACTCTGGCTG	TGCCAGCCGGGGTGGGGGCTGCACGCACCCGTGGGCAGGGCCGGGCGGGGCCGGCGTCCCATACTCTGGCGGCCAGACGGGCTGGGGGCTGCACACACCTGTGGGCAGGGCCGGGAGTGGCCGGCGTCACATACTCTGGC	.	PASS	RC=3.06;RPL=70;RAL=213;RCP=GCTGCCAGCCGGGGTGGGGGCTGCACGCACCCGTGGGCAGGGCCGGGCGTGGCCGGCGTCCCATACTCTG;ALGNURL=http://orca.bu.edu/vntrview/index.php?db=VNTRPIPE_NA12891&ref=-175491587&isref=1&istab=1&ispng=1&rank=3	GT:SP:CGL	1/1:4:-1
chr11	576745	td175491651	GCTGGGAGGCCCCGCCGAGACTGGGAGGCCCCGCCGAGACTGGGAGGCCCCGCCGAGACTGGGAGGCCCCGCCGAGACTGGGAGGCCCCGCCGAGACTGGGAGGCCCCGCCGAGACTGGGAGGCCCCGCCGAGACTGGGAGGCCCCGCCGAGACTGGGAGGCCCCGCCGAGACTGGGAGGCCC	GCTGAGAGGCCCCGCCGAGACTGGGAGGCCCCGCCGAGACTGGGAGGCCCCGCCGAGACTGGGAGGCCCCGCCGAGACTGGGAGGCCC	.	PASS	RC=9.58;RPL=19;RAL=182;RCP=CTGGGAGGCCCCGCCGAGA;ALGNURL=http://orca.bu.edu/vntrview/index.php?db=VNTRPIPE_NA12891&ref=-175491651&isref=1&istab=1&ispng=1&rank=3	GT:SP:CGL	1/1:3:-5
chr11	579220	td175491652	TCCCCCAGCCCTGCTCCTCCCCCCAGCCCTGCTCCTCCCCCCAGCCCTGCTC	TCCCCCAGCCCTGCTCCTCCCCCCAGCCCTGCTCCTCCCCCCAGCCCTGCTTTTCCCCCCAGCCCTGCTC	.	PASS	RC=2.83;RPL=18;RAL=51;RCP=CCCCCAGCCCTGCTCCTC;ALGNURL=http://orca.bu.edu/vntrview/index.php?db=VNTRPIPE_NA12891&ref=-175491652&isref=1&istab=1&ispng=1&rank=3	GT:SP:CGL	0/1:14,5:0,1
chr11	639988	td175491706	ACGCCACCCGCGCCCCGCCTCCCCCAGGACCCCTGCGGCCCCGACTGTGCGCCCCCCGCGCCCGGCCTTCCCCGGGGTCCCTGCGGCCCCGACTGTGCGCCCGCCGCGCCCAGCCTCCCCCAGGACCCCTGCGGCCCCGACTGTGCGCCCCCCGCGCCCGGCCTCCCCCCGGACCCCTGCGGCTCCAACTGTGCTCCCCCCGACGCC	ACGCCCCCCGCGCCCCGCCTCCCCCAGGACCCCTGCGGCCCCGACTGTGCGCCCCCCGCGCCCGGCCTCCCCCCGGACCCCTGCGGCTCCAACTGTGCTCCCCCCGACGCC	.	PASS	RC=4.29;RPL=48;RAL=206;RCP=CGCCCCCCGCGCCCGGCCTCCCCCAGGACCCCTGCGGCCCCGACTGTG;ALGNURL=http://orca.bu.edu/vntrview/index.php?db=VNTRPIPE_NA12891&ref=-175491706&isref=1&istab=1&ispng=1&rank=3	GT:SP:CGL	1/1:3:-2
chr11	642833	td175491708	AAGGGCCAGGCGGGGTGAGGGACAGGCGGGGTGAGGGGCAGGTGGGGTGAGGTGCAG	AAGGGCCAGGCGGGGTGAGGGGCAGGTGGGGTGAGGTGCAG	.	PASS	RC=3.50;RPL=16;RAL=56;RCP=AGGGGCAGGCGGGGTG;ALGNURL=http://orca.bu.edu/vntrview/index.php?db=VNTRPIPE_NA12891&ref=-175491708&isref=1&istab=1&ispng=1&rank=3	GT:SP:CGL	1/1:7:-1
chr11	720943	td175491786	CGGGGAGGGGAGGAGCCCGGCAGGGGAGGGGAGGAGCCGGCAGGGGAGGGGAGGAGCCCGGCAGGGAGGG	CGGGGAGGGGAGGAGCCCGGCAGGGGAGGGGAGGAGCCGGCAGGGGAGGGGAGGAGCCCGGCAGGGGAGGGGAGGAGCCCGGCAGGGAGGG	.	PASS	RC=3.38;RPL=21;RAL=69;RCP=GGGGAGGGGAGGAGCCCGGCA;ALGNURL=http://orca.bu.edu/vntrview/index.php?db=VNTRPIPE_NA12891&ref=-175491786&isref=1&istab=1&ispng=1&rank=3	GT:SP:CGL	1/1:2:1
chr11	833053	td175491856	CCGAGCGGGGCGAGCGGGGCGAGGGGGGCGAGGGGCGCGAGGGGGGCGAGGGGCGCGAGGGGGCCGA	CCGAGCGGGGCGAGCGGGGCGAGGGGGGCGAGGGGCGCGAGGGGGGCGAGGGGCGCGAGGGGGGCGAGGGGCGCGAGGGGGGCGAGGGGCGCGAGGGGGCCGA	.	PASS	RC=7.33;RPL=9;RAL=66;RCP=CGAGGGGGG;ALGNURL=http://orca.bu.edu/vntrview/index.php?db=VNTRPIPE_NA12891&ref=-175491856&isref=1&istab=1&ispng=1&rank=3	GT:SP:CGL	0/1:4,2:0,4
chr11	953603	td175491920	CCTGGCTCCGTCCTGGCTCCGTCTGCCTCCGTCTGCCTCCGTCTGCCT	CCTGGCTCCGTCCTGGCTCCGTCTGCCTCCGTCTGCCT	.	PASS	RC=4.64;RPL=10;RAL=47;RCP=CTGCCTCCGT;ALGNURL=http://orca.bu.edu/vntrview/index.php?db=VNTRPIPE_NA12891&ref=-175491920&isref=1&istab=1&ispng=1&rank=3	GT:SP:CGL	1/1:13:-1
chr11	1143962	td175492111	AATTTGGTGGACGACACCCCACCCTGCGTATGCATTTGGTGGACGCCCCACCCTGCGCATGCATTTGGTGGACGCCCCACCCTGCGTATGCATTTGGTGGATGACGCCCCACCCTG	AATTTGGTGGACGACACCCCACCCTGCGTATGCATTTGGTGGACGCCCCACCCTGCGTATGCATTTGGTGGACGCCCCACCCTGCGCATGCATTTGGTGGACGCCCCACCCTGCGTATGCATTTGGTGGATGACGCCCCACCCTG	.	PASS	RC=3.80;RPL=29;RAL=115;RCP=ATTTGGTGGACGCCCCACCCTGCGTATGC;ALGNURL=http://orca.bu.edu/vntrview/index.php?db=VNTRPIPE_NA12891&ref=-175492111&isref=1&istab=1&ispng=1&rank=3	GT:SP:CGL	1/1:4:1
chr11	1377259	td175492326	TGTCCACCCACGCTGCCCTGCCACCCACCCATGCTGCCCTGCCGTCCACCCATGCTCCCCTGCCGTCCACCTACGCTGCCCTGCCGTC	TGTCCACCCACGCTGCCCTGCCACCCGCCCATGCCCCCCTGCCGTCCACCTACGCTGCCCTGCCGTC	.	PASS	RC=4.14;RPL=21;RAL=87;RCP=GTCCACCCACGCTGCCCTGCC;ALGNURL=http://orca.bu.edu/vntrview/index.php?db=VNTRPIPE_NA12891&ref=-175492326&isref=1&istab=1&ispng=1&rank=3	GT:SP:CGL	1/1:14:-1
chr11	1426212	td175492367	AGGCCTCTGTCTCTGGTGGTCTAGGGGGTGGGGGTGGCTCTCTGAGGGGTGTGGGCCTCCATCTCTGGTGGTCTAGGGGGTTGTAGGGGGGCTCTCTGAGGGG	AGGCCTCTGTCTCTGGTGGTCTAGGGGGTGGGGGTGGCTCTCTGAGGGGTGTGGGCCTCCATCTCTGGTGGTCTAGGGGGTTGTAGGGGGGCTCTCTGAGGGGTGTGGGCCTCCATCTCTGGTGGTCTAGGGGGTTGTAGGGGGGCTCTCTGAGGGG	.	PASS	RC=1.93;RPL=54;RAL=102;RCP=GGCCTCCATCTCTGGTGGTCTAGGGGGTTGTAGGGGGGCTCTCTGAGGGGTGTG;ALGNURL=http://orca.bu.edu/vntrview/index.php?db=VNTRPIPE_NA12891&ref=-175492367&isref=1&istab=1&ispng=1&rank=3	GT:SP:CGL	1/1:2:1
chr11	1475388	td175492436	GGGGGGGCTCACCTGTGGGGGGCTCACCTGTGGAGGGGC	GGGGGGGCTTACCTGTGGGGGGCTCACCTGTGGGGGGCTCACCTGTGGAGGGGC	.	PASS	RC=2.50;RPL=15;RAL=38;RCP=GGGGGGCTCACCTGT;ALGNURL=http://orca.bu.edu/vntrview/index.php?db=VNTRPIPE_NA12891&ref=-175492436&isref=1&istab=1&ispng=1&rank=3	GT:SP:CGL	0/1:13,3:0,1
chr11	1494033	td175492440	TGGGCACAGGGCCTCCAGTGTCTCCGGGCACAGGGCCTCCAGCGTCTCCGGGCACAGGGCCTCCAGCATCTCTGGGCACAGGGCCTCCAGCGTCTCTGGGCAC	TCCTCCCAGCTGGGCACAGGGCCTCCAGCGTCTCCGGGCACAGGGCCTCCAGCATCTCTGGGCACAGGGCCTCCAGCGTCTCTGG	.	PASS	RC=4.25;RPL=24;RAL=102;RCP=GGGCACAGGGCCTCCAGCGTCTCC;ALGNURL=http://orca.bu.edu/vntrview/index.php?db=VNTRPIPE_NA12891&ref=-175492440&isref=1&istab=1&ispng=1&rank=3	GT:SP:CGL	0/1:8,8:0,-1
chr11	1682090	td175492610	TACTCCCCATGGCCCTGTCCCACTCTCCACGGCCCTGTCCCACTCCCCACGGCCCTGTCATACTCCCCACGGCCCTGTCAAACTCCCCACGGCCCTGTCATACTCCCCACGGCCCTGTCAAACTCTCCACTGCCCTGTTGCACTCCCCACAGCCCTGTCGCACTCCCCACGGCCCTGTCCCACTCCCCACGGCCCTGTCACACTCCCCACGGCCCTGTCCCACTCCCCACGGCCCTGTCCCACTCCCCACGGCCCTGTCACACTCCCCACGGCCCTGTCCCACTCCCCACGGCCCTGTCACACTCCCCACGGCCCTGTCCCACTCCCCACGGCCCTGTCCCACTCCCCACGGCCCTGTCCCACTCCCCACGGCCCTGTCCCACTCCCCACGGCCCTGTCATACTCCCCACGGCCCTGTCCCACTCTCCACGGCCCTGTCCCACTCCCCACGGCCCTGTCACACTCCCCACGGCCCTGTCACACTCCCCACGGCCCTGTCCCACTCCCCACGGCCCTGTCAAACTCCCCAAGGCCCTGTCACACTCCCCACGGCCCTGTCACACTCCCCACGGCCCTGTCCCACTCCCTACAGCCCTGTCGCACTCCCCAC	TACTCCCCACGGCCCTGTCCCACTCCCTACAGCCCTGTCGCACTCCCCACATCCC	.	PASS	RC=30.45;RPL=20;RAL=609;RCP=ACTCCCCACGGCCCTGTCCC;ALGNURL=http://orca.bu.edu/vntrview/index.php?db=VNTRPIPE_NA12891&ref=-175492610&isref=1&istab=1&ispng=1&rank=3	GT:SP:CGL	1/1:2:-27
chr11	2321042	td175493187	ATGCACACACATCCACGTCTGCACACGCATCCACGCCTGCACACGCATCCATGCCTGCACATGCATCCACGCC	AACACATATGCATGCACACGCATCCATGCCTGCACATGCATCCAC	.	PASS	RC=4.00;RPL=18;RAL=72;RCP=TGCACACGCATCCACGCC;ALGNURL=http://orca.bu.edu/vntrview/index.php?db=VNTRPIPE_NA12891&ref=-175493187&isref=1&istab=1&ispng=1&rank=3	GT:SP:CGL	0/1:8,10:0,-1
chr11	2446847	td175493276	GCCCTGGGCGGGAGTCCTCACCCTGGGCGGGGGTCCTCA	GCCCTGGGCGGGAGTCCTCACCCTGGGCGGGGGTCCTCACCCTGGGCGGGGGTCCTCA	.	PASS	RC=2.00;RPL=19;RAL=38;RCP=CCCTGGGCGGGAGTCCTCA;ALGNURL=http://orca.bu.edu/vntrview/index.php?db=VNTRPIPE_NA12891&ref=-175493276&isref=1&istab=1&ispng=1&rank=3	GT:SP:CGL	0/1:7,8:0,1
chr11	2860239	td175493509	TAGGTGGGCAGGTGGGCAGGTGGGCAGGTGGGCAG	TAGGTGGGCAGGTGGGCAGGTGGGCAG	.	PASS	RC=4.25;RPL=8;RAL=34;RCP=AGGTGGGC;ALGNURL=http://orca.bu.edu/vntrview/index.php?db=VNTRPIPE_NA12891&ref=-175493509&isref=1&istab=1&ispng=1&rank=3	GT:SP:CGL	1/1:15:-1
chr11	3090629	td175493608	AAGAGAGAGAGAGAGGGAGAGAGGGAGAGAGGGAGAGAGGGAGAGACGGAGAGAGGGAGAGAGGAAGGGAGGAAGGGAGGAAGGGAGGAAGA	AAGAGGAGAGGGAGAGAGGGGGGGGGAGGGGGAGAGGGGAGGGGGAGGGGGGGAGAGAGGGAGAGAGGGAGAGAGGAAGGGAGGAAGGGAGGAAGGGAGGAA,AAGAGAGAAAGAGAGAGAGAGAGGGAGAGAGGGAGAGAGGGAGAGAGGGAGAGAGGGAGAGAGGGAGAGAGGGAGAGAGGAAGGGAGGAAGGGAGGAAGGGAGGAAGA	.	PASS	RC=11.38;RPL=8;RAL=91;RCP=AGAGAGGG;ALGNURL=http://orca.bu.edu/vntrview/index.php?db=VNTRPIPE_NA12891&ref=-175493608&isref=1&istab=1&ispng=1&rank=3	GT:SP:CGL	1/2:3,3:1,2
chr11	3391400	td175493762	TATATATACACACATATATGATATATACACACACATATATACACACATATATACACACATATATACA	TGATATATGATATATACACACATATATGATATATACACACACATATATACACACATATA	.	PASS	RC=5.75;RPL=12;RAL=66;RCP=ATATATACACAC;ALGNURL=http://orca.bu.edu/vntrview/index.php?db=VNTRPIPE_NA12891&ref=-175493762&isref=1&istab=1&ispng=1&rank=3	GT:SP:CGL	0/1:15,20:0,-1
chr11	5476795	td175494541	GAGAGAGAGAGAGAAAGAGAAAGAGAGAAAGAGAAAAAGAGAAAGAGAAAGAGAGAAAGAGAGAGAGAGA	GAGAGAGAGAGAGAAAGAGAAAGAGAGAGGAGAGAGAGAAAGAGAAAGAGAGAAAGAGAAAAAGAGAAAGAGAAAGAGAGAAAGAGAGAGAGAGA	.	PASS	RC=4.93;RPL=14;RAL=69;RCP=AGAGAAAGAGAGAA;ALGNURL=http://orca.bu.edu/vntrview/index.php?db=VNTRPIPE_NA12891&ref=-175494541&isref=1&istab=1&ispng=1&rank=3	GT:SP:CGL	1/1:12:2
chr11	7598527	td175495241	GGTGCGTGTGCGTGCATGTATGTGCGTGTGTGTGTGTGTGTGTGTGTGTGTGTG	GGTGCGTGTGCGTGCATGTATGTGCGTGTGTGTGTGCTTGTGTGTGTGTGTGTGTGTGTTTGT	.	PASS	RC=5.30;RPL=10;RAL=53;RCP=GTGCGTGTGT;ALGNURL=http://orca.bu.edu/vntrview/index.php?db=VNTRPIPE_NA12891&ref=-175495241&isref=1&istab=1&ispng=1&rank=3	GT:SP:CGL	0/1:9,7:0,1
chr11	8244575	td175495439	CTGGGCTGTGGGCTGTGGGCTGTGGGCTGTGGGCTGTGGGCTGTGGGCTGTGG	CTGGGCTGTGGGCTGTGGGCTGTGGGCTGTGGGCTGTGGGCTGTGG	.	PASS	RC=7.43;RPL=7;RAL=52;RCP=TGGGCTG;ALGNURL=http://orca.bu.edu/vntrview/index.php?db=VNTRPIPE_NA12891&ref=-175495439&isref=1&istab=1&ispng=1&rank=3	GT:SP:CGL	0/1:10,7:0,-1
chr11	8998866	td175495689	TCCCTCTCCCTCTCCCCTCTCCCCTCTCCCCTCTCCCCTCTCCCCTCTCCCCTCTCCCC	TCCCTCTCCCTCTCCCCTCTCCCCTCTCCCCTCTCCCCTCTCCCC	.	SC	RC=8.43;RPL=7;RAL=58;RCP=CCCTCTC;ALGNURL=http://orca.bu.edu/vntrview/index.php?db=VNTRPIPE_NA12891&ref=-175495689&isref=1&istab=1&ispng=1&rank=3	GT:SP:CGL	1/1:5:-2
chr11	9507881	td175495988	AATTATATTATATATATATTATATATATATTATATATAATATATTATATATATAATATATATAATATATTATATATATAATATATATTATATATATTATATATATAATATATTATATATATTATATATAT	AATTATATTATATATATATTATATATATATTATATATATAATATATATAATATATTATATATATATAATATATATAATATATATAATATATATTATATATATAATATATTATATATTATATATATAAAATATATTATATATATTATATATATAATATATTATATATATTATATATAT	.	PASS	RC=15.22;RPL=9;RAL=129;RCP=ATTATATAT;ALGNURL=http://orca.bu.edu/vntrview/index.php?db=VNTRPIPE_NA12891&ref=-175495988&isref=1&istab=1&ispng=1&rank=3	GT:SP:CGL	1/1:3:5
chr11	13658553	td175497269	CTCCCAAACAATAACAAGTCAAGTCCCAAACAATAACAAGTCAAGTCCCAAACAATA	CTCCCAAACAATAACAAGTCAAGTCCCAAACAATAACAAGTCAAGTCCCAAACAATAACAAGTCAAGTCCCAAACAATA	.	PASS	RC=2.55;RPL=22;RAL=56;RCP=TCCCAAACAATAACAAGTCAAG;ALGNURL=http://orca.bu.edu/vntrview/index.php?db=VNTRPIPE_NA12891&ref=-175497269&isref=1&istab=1&ispng=1&rank=3	GT:SP:CGL	0/1:17,9:0,1
chr11	15134586	td175497722	TTTCCTTCCCTTCCTTTCCTTCCCTCTCTTCCCTCCCTTCCTTTCTTCCTTCCTTCC	TTTCCTTCCCTTCCTTTCCTTCCCTCTCTTCCCTCCCTTCCTTTCTTCCTTCCTTCCTCTTTCTTTCTTTTCTCTCTCTCTCTT	.	PASS	RC=2.15;RPL=27;RAL=56;RCP=TTCCCTCCCTTCCTTTCCTTCCCTCTC;ALGNURL=http://orca.bu.edu/vntrview/index.php?db=VNTRPIPE_NA12891&ref=-175497722&isref=1&istab=1&ispng=1&rank=3	GT:SP:CGL	0/1:9,3:0,1
chr11	16312896	td175498146	CAATATAATGAATGAATAAATAAATAAATAAATAAATAAACAAATAAAT	CAATATAATGAATGAATAAATAAATAAATAAATAAATAAATAAATAAATAAACAAATAAAT	.	PASS	RC=5.89;RPL=8;RAL=48;RCP=AATAAATA;ALGNURL=http://orca.bu.edu/vntrview/index.php?db=VNTRPIPE_NA12891&ref=-175498146&isref=1&istab=1&ispng=1&rank=3	GT:SP:CGL	0/1:10,9:0,1
chr11	16581960	td175498216	ATATACGTACATATGTTTATACGTACATATATGTTTATACGTACATATATGTTTATACGTACATATATGTTTATACGTACATATATGTTTATACGTACATATATGTTTATACGTACATATATGTTTATACGTACATATGTTTATACGTACATATATGTTTATACGTACATATATGTTTATACGTACATGTATGTTTATACGTACATATATGTTTATACGTACATATATGTTTATACG	ATATACGTACATATATGTTTATACGTACATATATGTTTATACGTACATATATGTTTATACGTACATATATGTTTATACGTACATATATGTTTATACGTACATATGTTTATACG,ATATACGTACATATGTTTATACGTACATATATGTTTATACGTACATATATGTTTATACGTACATATATGTTTATACGTACATATATGTTTATACGTACATATATGTTTATACGCACATATATGTTTATACGTACATATATGTTTATACGTACATATATGTTTATACG	.	PASS	RC=13.33;RPL=18;RAL=236;RCP=TATACGTACATATATGTT;ALGNURL=http://orca.bu.edu/vntrview/index.php?db=VNTRPIPE_NA12891&ref=-175498216&isref=1&istab=1&ispng=1&rank=3	GT:SP:CGL	1/2:12,3:-7,-4
chr11	16908856	td175498297	CTCTCCCTCTCCCTCTCCCCACGGTCTCCCTCTCCCTCTCCCCACGGTCTGCCTCTCCCTCTCCCCACGGTCTGCCTCTCCCTCTCCCCACGGTCTCCCTCTCCCTCTCTTTCCACGGTCTCCCTC	CTCTCCCTCTCCCTCTCCCCACGGTCTCCCTCTCCCTCTCCCCACGGTCTGCCTCTCCCTCTCCCCACGGTCTCCCTCTCCCTCTCTTTCCACGGTCTCCCTC	.	SC	RC=5.32;RPL=23;RAL=125;RCP=TCTCCCTCTCCCTCTCCCCACGG;ALGNURL=http://orca.bu.edu/vntrview/index.php?db=VNTRPIPE_NA12891&ref=-175498297&isref=1&istab=1&ispng=1&rank=3	GT:SP:CGL	1/1:4:-1
chr11	16928891	td175498317	GAGCCCCTCTGCCCGGCCAGCCGCCCCATCCGGGAGGGAGGTGGTGGGGTCAGCCCCCCGCCCGGCCAGCCGCCCCGTCCGGGAGGTGAGGGGCGCCTCTGCC	GAGCCCCTCTGCCCGGCCAGCCGCCCCGTCCGGGAGGGAGGTGGGGGGGTCAGCCCCCCGCCCGGCCAGCCGCCCCGTCCGGGAGGGAGGAGGGGGGGGTCAGCCCCCCTGCCCGGCCAGCCGCCCCGTCCGGGGGGGGAGGGGCGGCTCTGCCC	.	SC	RC=2.08;RPL=51;RAL=102;RCP=AGCCCCTCCGCCCGGCCAGCCGCCCCATCCGGGAGGTGAGGTGGTCGCCTC;ALGNURL=http://orca.bu.edu/vntrview/index.php?db=VNTRPIPE_NA12891&ref=-175498317&isref=1&istab=1&ispng=1&rank=3	GT:SP:CGL	0/1:31,5:0,1
chr11	16929018	td175498320	GAGCCCCTCTGCCCGGCCAGCCGCCCCGTCCGGGAGGGAGGCGGGGAGGTCAGCCCCCCGCCCAGCCAGCCGCCCCGTCCGGGAGGGAGGCGGGGGGGTCAGCCCCCCGCCCGGCCAGCCGCCCCGTCCGGGAGGTGAGG	GAGCCCCTCTGCCCAGCCAGCCGCCCCGTCTGGGAGGGAGGTGGGGGGGTCAGCCCCCCGCCCAGCCAGCCGCCCCGTCCGGGAGGTGAGGGG	.	SC	RC=2.80;RPL=49;RAL=139;RCP=AGCCCCCCGCCCGGCCAGCCGCCCCGTCCGGGAGGGAGGCGGGGAGGTC;ALGNURL=http://orca.bu.edu/vntrview/index.php?db=VNTRPIPE_NA12891&ref=-175498320&isref=1&istab=1&ispng=1&rank=3	GT:SP:CGL	0/1:35,17:0,-1
chr11	18075893	td175498762	ATTATATATTTAATATATTTATATATTTATATTTTTTATATATATATTTTTTTTAT	ATTATATATTTATATATTTATATATATTTAATATATTTATATATTTATATTTTTTATATATATATATTTTTTAT	.	PASS	RC=3.24;RPL=17;RAL=55;RCP=TTATATATTTATTTTTT;ALGNURL=http://orca.bu.edu/vntrview/index.php?db=VNTRPIPE_NA12891&ref=-175498762&isref=1&istab=1&ispng=1&rank=3	GT:SP:CGL	1/1:3:1
chr11	18141976	td175498800	CCCTCTCCCTCTCCCTCTCCCTCTCCCTCCTCTCCCTCTCCCTCCTCTCCCTCTCCC	CCCTCTCCCTCTCCCTCCTCTCCCTCTCCC	.	SC	RC=3.93;RPL=15;RAL=56;RCP=CCTCTCCCTCTCCCT;ALGNURL=http://orca.bu.edu/vntrview/index.php?db=VNTRPIPE_NA12891&ref=-175498800&isref=1&istab=1&ispng=1&rank=3	GT:SP:CGL	0/1:12,14:0,-2
chr11	18477412	td175498963	CTCACACCTGCCAAGCATCACACCTGCCAAGCATCACACCTGCCAAGCATCACACCTGCCAAGCATCACACCTGC	CTCACACCTGCCAAGCATCACACCTGCCAAGCATCACACCTGCCAAGCATCACACCTGC	.	PASS	RC=4.62;RPL=16;RAL=74;RCP=TCACACCTGCCAAGCA;ALGNURL=http://orca.bu.edu/vntrview/index.php?db=VNTRPIPE_NA12891&ref=-175498963&isref=1&istab=1&ispng=1&rank=3	GT:SP:CGL	1/1:13:-1
chr11	18830771	td175499099	TCCTTCCTTCCTTCCTTCCTTCCTTCCTTCCTGCCTTCCTGCCTTCCTGCCTTCCTGCCTTCCTGCCTTCCTGCCTTCCTGCCTTCCCGCCTTCCCGCCTTCCTGCCTTCCTTCCTCTTCCTTCCTGCCTTCCTGCCTTTCTGCCTTTCTGCCTTCCTTCCT	TCCTTCCTTCCTTCCTTCCTTCCTTCCTTCCTGCCTTCCTGCCTTCCTGCCTTCCTGCCTTCCTGCCTTCCCGCCTTCCCGCCTTCCTGCCTTCCTTCCTCTTCCTTCCTGCCTTCCTGCCTTTCTGCCTTTCTGCCTTCCTTCCT,TCCTTCCTTCCTTCCTGCCTTCCTGCCTTCCTGCCTTCCTGCCTTCCTGCCTTCCTGCCTTCCTGCCTTCCCGCCTTCCCGCCTTCCCGCCTTCCTGCCTTCCTTCCTCTTCCTTCCTGCCTTCCTGCCTTTCTGCCTTTCTGCCTTCCTTCCT	.	PASS	RC=20.38;RPL=8;RAL=161;RCP=CCTTCCTG;ALGNURL=http://orca.bu.edu/vntrview/index.php?db=VNTRPIPE_NA12891&ref=-175499099&isref=1&istab=1&ispng=1&rank=3	GT:SP:CGL	1/2:4,2:-2,-1
chr11	19785318	td175499306	GTTGTTTTTTTGTTTTTTTGTTTTTTTTGTTTTTTT	GTTGTTTTTTTGTTTTTTTGTTTTTTT	.	PASS	RC=4.22;RPL=8;RAL=35;RCP=TTGTTTTT;ALGNURL=http://orca.bu.edu/vntrview/index.php?db=VNTRPIPE_NA12891&ref=-175499306&isref=1&istab=1&ispng=1&rank=3	GT:SP:CGL	0/1:12,18:0,-1
chr11	22360611	td175500245	ATATATATATATGTTATATATATATGTTATATATATATGTTATATATATATGTTATATATATATGTTATATATATATGTTATATATAGTTATATATATATGTTATATATATATGTTTTATATATATATATATATATATATGTTA	ATATATATATATGTTATATATATATGTTATATATATATGTTATATATATATGTTATATATATATGTTATATATATATGTTATATATATATGTTTTATATATATATATATATATATATATGTTA	.	PASS	RC=11.21;RPL=13;RAL=143;RCP=TATATATATATGT;ALGNURL=http://orca.bu.edu/vntrview/index.php?db=VNTRPIPE_NA12891&ref=-175500245&isref=1&istab=1&ispng=1&rank=3	GT:SP:CGL	0/1:11,3:0,-2
chr11	23517254	td175500701	ACATTCCCTTACCAACGAACCTGTTAATGCATTTCCTCACCAACTAATCTGTTAATGCATTCCCTCACCAACTAACCTGTTAAAGCATTCCCTCATCAACTAACCTGTTAA	ACATTCCCTTACCAACGAACCTGTTAATGCATTTCCTCACCAACTAATCTGTTAATGCATTCCCTCACCAACTAACCTGTTAA	.	PASS	RC=3.93;RPL=28;RAL=110;RCP=CATTCCCTCACCAACTAACCTGTTAATG;ALGNURL=http://orca.bu.edu/vntrview/index.php?db=VNTRPIPE_NA12891&ref=-175500701&isref=1&istab=1&ispng=1&rank=3	GT:SP:CGL	0/1:13,9:0,-1
chr11	23554096	td175500716	CTTCTGTATTATACTATAGAATATAATATAGAATTCTATATTATACTATAGAATATAATATAGAATTCTATATTATACTATAGAATATAATATAGAATTCTATATTATACTATAGAA	CTTCTGTATTATACTATAGAATATAATATAGAATTCTATATTATACTATAGAATATAATATAGAATTCTATATTATACTATAGAA	.	PASS	RC=3.62;RPL=32;RAL=116;RCP=TTCTATATTATACTATAGAATATAATATAGAA;ALGNURL=http://orca.bu.edu/vntrview/index.php?db=VNTRPIPE_NA12891&ref=-175500716&isref=1&istab=1&ispng=1&rank=3	GT:SP:CGL	1/1:13:-1
chr11	24288832	td175501021	AAAGACAAAAAATGAAGACAAAAAATGAA	AAAGACAAAAAATGAAGACAAAAAATGAAGACAAAAAATGAA	.	PASS	RC=2.15;RPL=13;RAL=28;RCP=AAGACAAAAAATG;ALGNURL=http://orca.bu.edu/vntrview/index.php?db=VNTRPIPE_NA12891&ref=-175501021&isref=1&istab=1&ispng=1&rank=3	GT:SP:CGL	0/1:18,19:0,1
chr11	24808205	td175501297	AATATATAAATATGTATATTATGTATTTATATATAAATATGTATATTATGTATTTATATATATATATGTAT	AATATATAAATATGTATATTATGTATTTATATATAAATATGTATATTATGTATTTATATATAAATAGGTATATTATGTATTTATATATATATATGTAT	.	PASS	RC=2.59;RPL=27;RAL=70;RCP=ATATATAAATATGTATATTATGTATTT;ALGNURL=http://orca.bu.edu/vntrview/index.php?db=VNTRPIPE_NA12891&ref=-175501297&isref=1&istab=1&ispng=1&rank=3	GT:SP:CGL	0/1:22,11:0,1
chr11	27722064	td175502472	GCCGCCCCCCCCCCCCCGCCCCCCGCCCCCCGCTCCCCGCTCGCCCGC	GCGCCGCCCCCCCCCCCGCCCCCCGCCCCCCGCTCCCCGC	.	PASS	RC=6.50;RPL=7;RAL=47;RCP=CCGCCCC;ALGNURL=http://orca.bu.edu/vntrview/index.php?db=VNTRPIPE_NA12891&ref=-175502472&isref=1&istab=1&ispng=1&rank=3	GT:SP:CGL	1/1:5:-1
chr11	31582218	td175503744	TTATAAAGACCACATTGTTTTATATATATATAAAACAACGTTGTTTTATATATATATAAAACAACATTGTTTTGTATATATATA	TTATAAAGACCACATTGTTTTATATATATATAAAACAACATTGTTTTGTATATATATA,TTATAAAGACCACATTGTTTTATATATATATAAAACAACGTTGTTTTATATATATATAAAACAACGTTGTTTTATATATATATAAAACAACATTGTTTTGTATATATATA	.	PASS	RC=3.15;RPL=26;RAL=83;RCP=TATAAAACAACATTGTTTTATATATA;ALGNURL=http://orca.bu.edu/vntrview/index.php?db=VNTRPIPE_NA12891&ref=-175503744&isref=1&istab=1&ispng=1&rank=3	GT:SP:CGL	0/1/2:14,3,9:0,-1,1
chr11	32409534	td175504046	AACAAAACACAACACAACACACACACACACACACACACACACACACACAC	AACAAAACACAACACAACACACACACACACACACACACACACA	.	PASS	RC=4.00;RPL=13;RAL=49;RCP=ACAACACACACAC;ALGNURL=http://orca.bu.edu/vntrview/index.php?db=VNTRPIPE_NA12891&ref=-175504046&isref=1&istab=1&ispng=1&rank=3	GT:SP:CGL	0/1:12,16:0,-1
chr11	33071916	td175504339	TTAATAACACCTGATGCTTGATAATAACACCTGATGCTTGATAATAACACCTGATGCTTGATA	TTAATAACACCTGATGCTTGATAATAACACCTGATGCTTG	.	PASS	RC=3.10;RPL=20;RAL=62;RCP=TAATAACACCTGATGCTTGA;ALGNURL=http://orca.bu.edu/vntrview/index.php?db=VNTRPIPE_NA12891&ref=-175504339&isref=1&istab=1&ispng=1&rank=3	GT:SP:CGL	0/1:15,23:0,-1
chr11	34185641	td175504789	GCCAGCCCTGCTTATCCAGCCCCGCTTTTCCAGCCCCG	GCCAGCCCTGCTTATCCAGCCCCGCTTTTCCAGCCCCGCTTTTCCAGCCCCG	.	PASS	RC=2.64;RPL=14;RAL=37;RCP=CCAGCCCCGCTTAT;ALGNURL=http://orca.bu.edu/vntrview/index.php?db=VNTRPIPE_NA12891&ref=-175504789&isref=1&istab=1&ispng=1&rank=3	GT:SP:CGL	1/1:12:1
chr11	34427277	td175504893	TCTCCACCCCTTCCATCTCTCCACTTCTGTTTCCCTCCAACCTTCCATCTCTCCCCCTCCACCCTTCCATCTCTCCACTTCTCTTTCCCTCCAATCTTCCATCTCTCCCCCTCCACCCTCCCATCTCTCCACTTCTCTCTCTCTCCACCCTCCCATCTCTCC	TCTCCACCCCTTCCATCTCTCCACTTCTCTTTCCCTCCAATCTTCCATCTCTCCCCCTCCACCCTCCCATCTCTCCACTTCTCTCTCTCTCCACCCTCCCATCTCTCC	.	PASS	RC=2.96;RPL=54;RAL=161;RCP=CTCCACCCTTCCATCTCTCCACTTCTCTTTCCCTCCAACCTTCCATCTCTCCCC;ALGNURL=http://orca.bu.edu/vntrview/index.php?db=VNTRPIPE_NA12891&ref=-175504893&isref=1&istab=1&ispng=1&rank=3	GT:SP:CGL	1/1:6:-1
chr11	34674687	td175504963	ACATCCTTCCATCCTTCCATCCTTCCATCCTTCCATCCTTCCATCCTTCCATCCTTCCA	ACATCCTTCCATCCTTCCATCCTTCCATCCTTCCA,ACATCCTTCCATCCTTCCATCCTTCCATCCTTCCATCCTTCCA	.	PASS	RC=7.25;RPL=8;RAL=58;RCP=CATCCTTC;ALGNURL=http://orca.bu.edu/vntrview/index.php?db=VNTRPIPE_NA12891&ref=-175504963&isref=1&istab=1&ispng=1&rank=3	GT:SP:CGL	1/2:9,8:-3,-2
chr11	34986320	td175505057	ATATTAGCATAACTAATATTAGCTATTAGCATAACTAATATTAGCTATTAGCATAACTAATATTAGCTA	ATATTAGCATAACTAATATTAGCTATTAGCATAACTAATATTAGCTA	.	PASS	RC=3.09;RPL=22;RAL=68;RCP=TATTAGCATAACTAATATTAGC;ALGNURL=http://orca.bu.edu/vntrview/index.php?db=VNTRPIPE_NA12891&ref=-175505057&isref=1&istab=1&ispng=1&rank=3	GT:SP:CGL	0/1:15,18:0,-1
chr11	38618929	td175506365	CTATACCTGTACTGAGCAGGTATACCTGTACTGAGCAGGTATACCTGTACT	CTATACCTGTACTGAGCAGGTATACCTGTACTGAGCAGGTATACCTGTACTGAGCAGGTATACCTGTACT	.	PASS	RC=2.63;RPL=19;RAL=50;RCP=TATACCTGTACTGAGCAGG;ALGNURL=http://orca.bu.edu/vntrview/index.php?db=VNTRPIPE_NA12891&ref=-175506365&isref=1&istab=1&ispng=1&rank=3	GT:SP:CGL	0/1:18,10:0,1
chr11	40505321	td175507085	GTGTATATATATGTATATATATGTATATATATGTATATGTATGTATATACATATATATATA	GTGTATATATATGTATATATATGTATATGTATGTATATACATATATATATA	.	PASS	RC=6.00;RPL=10;RAL=60;RCP=TGTATATATA;ALGNURL=http://orca.bu.edu/vntrview/index.php?db=VNTRPIPE_NA12891&ref=-175507085&isref=1&istab=1&ispng=1&rank=3	GT:SP:CGL	1/1:22:-1
chr11	41129504	td175507308	AGAGAAGGGAGAGGGGAGAGGGGAGAGGGGAGAGGGGAGAGGGGAGAGTAGAGAGGAGAGAGGAGAG	AGAGAAGGGAGAGGGGAGAGGGGAGAGGGGAGAGTAGAGAGGAGAGAGGAGAG	.	PASS	RC=9.43;RPL=7;RAL=66;RCP=GAGAGGG;ALGNURL=http://orca.bu.edu/vntrview/index.php?db=VNTRPIPE_NA12891&ref=-175507308&isref=1&istab=1&ispng=1&rank=3	GT:SP:CGL	1/1:27:-2
chr11	41990059	td175507658	TATATATATTATATATAATATATGTATATATAATATATATTATATATCATATATGTATATATAATATATATTATATATATATA	TATATATATTATATATAATATATGTATATATAATATATATTATATATAATATATATGTATATATAATATATATTATATATAATATATGTATATATAATATATATTATATATAATATATTATATATAATATATATTATATATAATATATGTATATATAATATATATTATATATATATA	.	PASS	RC=2.68;RPL=31;RAL=82;RCP=ATATATATTATATATAATATATGTATATATA;ALGNURL=http://orca.bu.edu/vntrview/index.php?db=VNTRPIPE_NA12891&ref=-175507658&isref=1&istab=1&ispng=1&rank=3	GT:SP:CGL	1/1:4:3
chr11	42665458	td175507904	TATTATAGGGTAGAAGGATTATAGGGTAGAAGGA	TATTATAGGGTAGAAGGATTATAGGGTAGAAGGATTATAGGGTAGAAGGA	.	PASS	RC=2.06;RPL=16;RAL=33;RCP=ATTATAGGGTAGAAGG;ALGNURL=http://orca.bu.edu/vntrview/index.php?db=VNTRPIPE_NA12891&ref=-175507904&isref=1&istab=1&ispng=1&rank=3	GT:SP:CGL	1/1:38:1
chr11	44330704	td175508529	TCCCGCAGCCCCGCAGCCCCGCAGCCTCGCAGCCCCGCAGCCCCGCAGCCCCGCAGCCCCGCAGCCCCGCAGCCC	TCCCGCAGCCCCGCAGCCCCGCAGCCCCGCAGCCCCGCAGCCCCGCAGCCCCGCAGCCCCGCAGCCC,TCCCGCAGCCCCGCAGCCCCGCTGTCCCGCAGCCCCGCAGCCCCGCAGCCCCGCAGCCCCGCAGCCCCGCAGCCCCGCCGCCCCGCAGGCCCGCAGCCC	.	PASS	RC=9.25;RPL=8;RAL=74;RCP=CCCGCAGC;ALGNURL=http://orca.bu.edu/vntrview/index.php?db=VNTRPIPE_NA12891&ref=-175508529&isref=1&istab=1&ispng=1&rank=3	GT:SP:CGL	1/2:8,4:-1,3
chr11	44748436	td175508706	GGGGAGGGGGAGGGAGGGCGGGGGAGGGGAGGGA	GGGGAGGGGGAGGGAGGGCGGGGGAGGGGGAGGGAGGGCGGGGGAGGGGAGGGG	.	PASS	RC=2.27;RPL=15;RAL=33;RCP=GGGAGGGGGAGGGGA;ALGNURL=http://orca.bu.edu/vntrview/index.php?db=VNTRPIPE_NA12891&ref=-175508706&isref=1&istab=1&ispng=1&rank=3	GT:SP:CGL	1/1:4:1
chr11	45258206	td175508901	GAGAGAGAGAGAGAGACAGACAGAGAGAGATAGAGAAAGACAGAGA	GGTCACAGCT	.	PASS	RC=4.50;RPL=10;RAL=45;RCP=AGAGAGAGAC;ALGNURL=http://orca.bu.edu/vntrview/index.php?db=VNTRPIPE_NA12891&ref=-175508901&isref=1&istab=1&ispng=1&rank=3	GT:SP:CGL	1/1:2:1
chr11	45836964	td175509082	ATATAGAATTGATACAGTATCAATTATTATAGCATTGATACAGTATCAATTATTATAGCATTGATACAGTATCAATTATTATAGCATTGATACAGTATCAATTATTATAGCATTGATACAGTATCAATTATTATAGCATTGATACAGTATCAATTATTATAGCATTGATACAGTATCAATTATTATAGAATTGATACAGTATCAATTATTATAGAATTGATA	ATATAGAATTGATACAGTATCAATTATTATAGCATTGATACAGTATCAATTATAGCATTGATACAGTATCAATTATTATAGCATTGATACAGTATCAATTATAGCATTGATACAGTATCAATTATTATAGCATTGATACAGTATCAATTATTATAGCATTGATACAGTATCAATTATTATAGAATTGATA	.	PASS	RC=8.50;RPL=26;RAL=221;RCP=TATAGCATTGATACAGTATCAATTAT;ALGNURL=http://orca.bu.edu/vntrview/index.php?db=VNTRPIPE_NA12891&ref=-175509082&isref=1&istab=1&ispng=1&rank=3	GT:SP:CGL	1/1:2:-1
chr11	47208960	td175509698	GCCCGGGCGCAGAAGGTCCCGGACGCAGAAGGTCCCGGGCGC	GCCCGGGCGCAGAAGGTCCCGGGCGCAGAAGGTCCCGGGCGCAGAAGGTCCCGGGCGC	.	PASS	RC=2.56;RPL=16;RAL=41;RCP=CCCGGGCGCAGAAGGT;ALGNURL=http://orca.bu.edu/vntrview/index.php?db=VNTRPIPE_NA12891&ref=-175509698&isref=1&istab=1&ispng=1&rank=3	GT:SP:CGL	0/1:15,12:0,1
chr11	49959485	td175510925	ATATAATATATAATATACATAATTTATGTTTTATATTATATTAAATATATAACATATATTTTATATTATATTAAATATATAACATATATTTTATATTATATTAAATATATAA	ATATAATATATAATATACATAATTTATGTTTTATATTATATTAAATATATAACATATATTTTATATTATATTAAATATTTAA	.	PASS	RC=3.70;RPL=30;RAL=111;RCP=TATATTATATTAAATATATAACATATATTT;ALGNURL=http://orca.bu.edu/vntrview/index.php?db=VNTRPIPE_NA12891&ref=-175510925&isref=1&istab=1&ispng=1&rank=3	GT:SP:CGL	1/1:4:-1
chr11	55946461	td175511924	AAAAAGTATATATATATATAAAAGTATATATATATATAAAAGTATATATATATATATAAAAGTATATATATATATAAAAGTATATATATATATAAAAGTGTATATATATATA	AAAAAGTATATATATATATAAAAGTATATATATATATAAAAGTATATATATATATAAAAGTATATATATATATAAAAGTGTATATATATATA	.	PASS	RC=6.05;RPL=18;RAL=111;RCP=AAAAGTATATATATATAT;ALGNURL=http://orca.bu.edu/vntrview/index.php?db=VNTRPIPE_NA12891&ref=-175511924&isref=1&istab=1&ispng=1&rank=3	GT:SP:CGL	0/1:7,12:0,-1
chr11	56562930	td175512140	TATATATATATTGATATATATATGTCATATATATATGATATATATATGTCATATATATATGATATATATATAT	TATATATATATTGATATATATATGTCATATATATATGATATATATATAT	.	PASS	RC=5.77;RPL=13;RAL=72;RCP=ATATATATATGTC;ALGNURL=http://orca.bu.edu/vntrview/index.php?db=VNTRPIPE_NA12891&ref=-175512140&isref=1&istab=1&ispng=1&rank=3	GT:SP:CGL	0/1:13,15:0,-2
chr11	57390637	td175512460	AGAAGGAAGGAAGGAAGGAAGGAAGGAAGGAAGGAAGGAAGGAAGGAAGGAAGGGAGGGAGGGAGGGAGGGAGGAAGAGAGAAAGGAAGGAAGGAATGAAAGAAGGAAGGAAGGAAGGAAAGAAGGAAGGAAGAAAGGAAAGAAGGAAGGACGGAAGGGAGGAAGGAAGGAAGGAAAGAAGGAAGGAA	AGAAGGAAGGAAGGAAGGAAGGAAGGAAGGGAGGGAGGGAGGGAGGAAGAGAGAAAGGAAGGAAGGAATGAAAGAAGGAAGGAAGGAAGGAAAGAAGGAAGGAAGAAAGGAAAGAAGGAAGGACGGAAGGGAGGAAGGAAGGAAGGAAAGAAGGAAGGAA	.	PASS	RC=15.58;RPL=12;RAL=187;RCP=GAAGGAAGGAAG;ALGNURL=http://orca.bu.edu/vntrview/index.php?db=VNTRPIPE_NA12891&ref=-175512460&isref=1&istab=1&ispng=1&rank=3	GT:SP:CGL	1/1:5:-2
chr11	57639800	td175512579	TTCCAGGTTTCCTCTATCATCCCTCCAGGTCTCCTCAAGCATCCCTCCAGGTCTCCTCTAGCATCCCTCCAGGTCTCCTCTAGCATCCCTCCAGGTCTCCTCTAGCATCCCTCCAGGTCTCCTCTATCATCCCTCCAGGTCTCCTCTATCATCCCTTCCGGCTTCCTCTATAATCCC	TTCCAGGTTTCCTCTATCATCCCTCCAGGTCTCCTCAAGCATCCCTCCAGGTCTCCTCTAGAATCCCTCCAGGTCTCCTCTAGCATCCCTCCAGGTCTCCTCTAGCGTCCCTCCAGGTCTCCTCTCTCATACCTCCCGGCTTCCTCT	.	PASS	RC=8.00;RPL=22;RAL=176;RCP=TCCAGGTCTCCTCTAGCATCCC;ALGNURL=http://orca.bu.edu/vntrview/index.php?db=VNTRPIPE_NA12891&ref=-175512579&isref=1&istab=1&ispng=1&rank=3	GT:SP:CGL	1/1:7:-1
chr11	59238823	td175513101	TATATATATACACATATATATACACATATATATACACACATATATACACATATATATA	TATATATATACACATATATATACACATATATATACACATATATATACACACATATATACACATATATATA	.	PASS	RC=4.75;RPL=12;RAL=57;RCP=ATATATATACAC;ALGNURL=http://orca.bu.edu/vntrview/index.php?db=VNTRPIPE_NA12891&ref=-175513101&isref=1&istab=1&ispng=1&rank=3	GT:SP:CGL	0/1:10,13:0,1
chr11	59839962	td175513369	TTTTTTTTATTTTTTTTATTTTTTATTTTTTATTTATTTATTTTTTTATT	TTTTTTTTATTTTTTTTATTTTTTATTTATTTATTTTTTTATT	.	SC	RC=6.25;RPL=8;RAL=49;RCP=TTTTTTTA;ALGNURL=http://orca.bu.edu/vntrview/index.php?db=VNTRPIPE_NA12891&ref=-175513369&isref=1&istab=1&ispng=1&rank=3	GT:SP:CGL	1/1:27:-1
chr11	60259182	td175513548	GCAGCCACCCCGTCCAGGAGGAAGGTGGGGGGCCAGTCCCCGCCCAGCGAGCCGCCCCGTCCGGGAGGGAGGTGGGGGGGTCAGCCCCCGCCCGGCCAGCCGCCCCCTCCGGGAGGGAGGTGGGGGGCGCCTCCGCCCAGCC	GCAGCCGCCCCGTCCGGGAGGGAGGCGGGGGGCAGCCCCCGCCTGGCCAGTCGCCCCGTCCGGGAGGGAGGTGGGGGGCGCCTCTGCCCGGCC	.	SC	RC=3.02;RPL=47;RAL=141;RCP=CAGCCGCCCCGTCCGGGAGGGAGGTGGGGGGCCAGCCCCCGCCCAGC;ALGNURL=http://orca.bu.edu/vntrview/index.php?db=VNTRPIPE_NA12891&ref=-175513548&isref=1&istab=1&ispng=1&rank=3	GT:SP:CGL	0/1:7,3:0,-1
chr11	62785648	td175514794	GCCTCCGTCACGCTACCTCTCCCTCCGTCACCCTACCTCTCCCTCCGTCACCCTTCCTCTCCC	GCCTCCGTCACGCTACCTCTCCCTCCGTCACCCTACCTCTCCCTCCGTCACCCTTCCTCTCCCTCCGTCACCCTTCCTCTCCC	.	PASS	RC=3.10;RPL=20;RAL=62;RCP=CCTCCGTCACCCTACCTCTC;ALGNURL=http://orca.bu.edu/vntrview/index.php?db=VNTRPIPE_NA12891&ref=-175514794&isref=1&istab=1&ispng=1&rank=3	GT:SP:CGL	1/1:18:1
chr11	64072302	td175515340	CGTGACCTTCATTCGGTCACCGCAGTGACCTTCATTCGGTCACCGCAGTGACCTT	CGTGACCTTCATTCGGTCACCGCAGTGACCTTCATTCGGTCACCGCAGTGACCTTCATTCGGTCACCGCAGTGACCTT	.	PASS	RC=2.35;RPL=23;RAL=54;RCP=GTGACCTTCATTCGGTCACCGCA;ALGNURL=http://orca.bu.edu/vntrview/index.php?db=VNTRPIPE_NA12891&ref=-175515340&isref=1&istab=1&ispng=1&rank=3	GT:SP:CGL	0/1:9,19:0,1
chr11	64603844	td175515637	ACTCACCCACCTCACCCACCTCACCCAGCCCTCACCCACCTCACCCAGCCCTCACCC	ACTCACCCACCTCACCCACCTCACCCACCTCACCCAGCCCTCACCCACCTCACCCAGCCCTCACCC	.	PASS	RC=5.64;RPL=9;RAL=56;RCP=CTCACCCAC;ALGNURL=http://orca.bu.edu/vntrview/index.php?db=VNTRPIPE_NA12891&ref=-175515637&isref=1&istab=1&ispng=1&rank=3	GT:SP:CGL	1/1:13:1
chr11	65531115	td175516094	CAGAGGAAGACCGTGGAAAGAGAGGGAGAGGGAGACCGTGGAAAGAGAGGGAGAGGGAGACCGTGGAAAGAGAGGGAGAGGGAGACCGTGGAAAGGGGAGAGGGAGA	CATCAGGGGGAGAACGTGGAAAGAGGGGGAGAGGGAGACCGTGGAAAGAGAGGGAGAGGGAGACCGTGGAAAGGGGAGAGGG	.	SC	RC=4.36;RPL=25;RAL=106;RCP=AGAGGGAGACCGTGGAAAGAGAGGG;ALGNURL=http://orca.bu.edu/vntrview/index.php?db=VNTRPIPE_NA12891&ref=-175516094&isref=1&istab=1&ispng=1&rank=3	GT:SP:CGL	0/1:10,14:0,-1
chr11	66115150	td175516386	CCCGCCCGCCGCCCGCCGCCCGCCGCCCGCCGCCCGCC	CCCGCCCGCCGCCCGCCGCCCGCCGCCCGCC	.	PASS	RC=5.29;RPL=7;RAL=37;RCP=CCGCCCG;ALGNURL=http://orca.bu.edu/vntrview/index.php?db=VNTRPIPE_NA12891&ref=-175516386&isref=1&istab=1&ispng=1&rank=3	GT:SP:CGL	1/1:13:-1
chr11	68145300	td175517446	TTCTCAGCTTTCCCTGGATCTCAGCTTTCCCCGGATCTCAGCTTTCCCCGGATCTCAGCTTTC	TTCTCAGCTTTCCCTGGATCTCAGCTTTCCCCGGATCTCAGCTTTC	.	PASS	RC=3.65;RPL=17;RAL=62;RCP=TCTCAGCTTTCCCCGGA;ALGNURL=http://orca.bu.edu/vntrview/index.php?db=VNTRPIPE_NA12891&ref=-175517446&isref=1&istab=1&ispng=1&rank=3	GT:SP:CGL	1/1:23:-1
chr11	68276238	td175517523	TTGACAGGGTTAGGTTGTGTGACAGGGTTAGGTTGTGTGACAGGGTTAGGTTGTGTGACAGGGTTAGGTTGTGTGACAGGGTTAGGTTGTATGAC	TTGACAGGGTTAGGTTGTGTGACAGGGTTAGGTTGTGTGACAGGGTTAGGTTGTGTGACAGGGTTAGGTTGTATGAC	.	PASS	RC=5.22;RPL=18;RAL=94;RCP=TGACAGGGTTAGGTTGTG;ALGNURL=http://orca.bu.edu/vntrview/index.php?db=VNTRPIPE_NA12891&ref=-175517523&isref=1&istab=1&ispng=1&rank=3	GT:SP:CGL	1/1:33:-1
chr11	68854248	td175517835	TGGCTGCTGGGGCCTTGGGGAGTGCTCCTGACATCTGGGCTGCTGGGGCCTTGGGGGGTGCTCCTGACATCTGGGCTGCTGGGGCCTTGGGGGGTGCTCCTGACATCTGGGCTGTGGGG	TGGCTGCTGGGGCCTTGGGGAGTGCTCCTGACATCTGGGCTGCTGGGGCCTTGGGGGGTGCTCCTGACATCTGGGCTGCTGGGGCCTTGTGGGGTGCTCCTGACATCTGGGCTGCTGGGGCCTTGGGGGGTGCTCCTGACATCTGGGCTGTGGGG	.	PASS	RC=3.31;RPL=36;RAL=118;RCP=GGCTGCTGGGGCCTTGGGGGGTGCTCCTGACATCTG;ALGNURL=http://orca.bu.edu/vntrview/index.php?db=VNTRPIPE_NA12891&ref=-175517835&isref=1&istab=1&ispng=1&rank=3	GT:SP:CGL	1/1:4:1
chr11	68859844	td175517838	TAATCGGCTAAGGGGAGAGAGCCCGGGAGCCCCGCACACCGGCGCAAGGGCGAATCTACTAAGGGGAGAGAGCCCGGGAGCCCCGCACACCGGCGCAAGGGGCGGATCGGCTAAGGGGAGAGAGCCCGGGAGCCCTGCACA	TGCAGGAGCTAATCGGCTAAGGGGAGAGAGCCCGGAAGCCACGCACACCGGAGCAAGGGGCGGATAGGCTAAGGGGAGAGAGCCCGGGAGCCCCGCACACCGGCGCAAGGGCGAATCTACTAAGGGGAGAGAGCCCGGGAGCCCCGCACACCGGCGCAAGGGGCGGATCGGCTAAGGGGAGAGAGCCCGGGAGCCCT	.	PASS	RC=2.71;RPL=52;RAL=140;RCP=AATCGGCTAAGGGGAGAGAGCCCGGGAGCCCCGCACACCGGCGCAAGGGGCG;ALGNURL=http://orca.bu.edu/vntrview/index.php?db=VNTRPIPE_NA12891&ref=-175517838&isref=1&istab=1&ispng=1&rank=3	GT:SP:CGL	1/1:4:1
chr11	68922034	td175517867	TGCATCCCCAGATCCATCCTCAGAGGCCCGGGGCTGGGAGCATCCCCGGATCCATCCTCAGAGGCCCGGGGCTGGGAGCATCCCCGGATCCATCCTCAGAGGCCCGGGGCTGGGAGC	TGCATCCCCAGATCCATCCTCAGAGGCCCGGGGCTGGGAGCATCCCCGGATCCATCCTCAGAGGCCCGGGGCTGGGAGC	.	PASS	RC=3.05;RPL=38;RAL=116;RCP=GCATCCCCGGATCCATCCTCAGAGGCCCGGGGCTGGGA;ALGNURL=http://orca.bu.edu/vntrview/index.php?db=VNTRPIPE_NA12891&ref=-175517867&isref=1&istab=1&ispng=1&rank=3	GT:SP:CGL	1/1:11:-1
chr11	70198818	td175518562	AGCGTGTGGAGGGGTGCGGAGGGCGGCGTGTGGAGGGGTGGGAGGGCGGCGTGTGGAGGTGTCGGAGGGCGGCGTGTGGAGGGGTGGGAGGGCGGCGTGTGGAGGTGTCGGAGGGCGGCGTGTGGAGGGATGAGGAGGGCAGCG	ACGGCGTGTGGAGGGGTGCGGAGGGCGGCGTGTGGCGGGGTGGGAGGGCGGCGTGTGGAGGTGTCGGAGGGCGGCGTGTGGAGGGATGAGGAGGGCAGCG	.	PASS	RC=6.12;RPL=23;RAL=143;RCP=GCGTGTGGAGGGGTGGGAGGGCG;ALGNURL=http://orca.bu.edu/vntrview/index.php?db=VNTRPIPE_NA12891&ref=-175518562&isref=1&istab=1&ispng=1&rank=3	GT:SP:CGL	1/1:3:-2
chr11	70455885	td175518664	GTATATGTATATAGATATACATAATATATCTATATTGTATATTCCATAATATA	GTATATGTATATAGATATACATAATATATCTATATTGTATATTGTATATGTATATAGATATACATAATATATCTATATTGTATATTCCATAATATA	.	PASS	RC=2.16;RPL=25;RAL=52;RCP=TATATCTATATAGTATATTACATAA;ALGNURL=http://orca.bu.edu/vntrview/index.php?db=VNTRPIPE_NA12891&ref=-175518664&isref=1&istab=1&ispng=1&rank=3	GT:SP:CGL	1/1:10:2
chr11	71290791	td175519176	CAGCAGCTGGACTGGGAGCAGCAGGGCTTGCAGCAGCTGGACTGGGAGCAG	CAGCAGCTGGACTGGGAGCAGCAGGACCTGCAGCAGCTGGACTGGGAGCAGCAGGGCTTGCAGCAGCTGGACTGGGAGCAG	.	PASS	RC=3.33;RPL=15;RAL=50;RCP=AGCAGCTGGACTGGG;ALGNURL=http://orca.bu.edu/vntrview/index.php?db=VNTRPIPE_NA12891&ref=-175519176&isref=1&istab=1&ispng=1&rank=3	GT:SP:CGL	0/1:16,2:0,2
chr11	73309562	td175519993	GTCTCTCCCTCTCTCCCTCTCTCCCTCTCTCCCTCTC	GTCTCTCCCTCTCTCCCTCTCTCCCTCTCTCCCTCTCTCCCTCTC	.	PASS	RC=4.50;RPL=8;RAL=36;RCP=TCTCTCCC;ALGNURL=http://orca.bu.edu/vntrview/index.php?db=VNTRPIPE_NA12891&ref=-175519993&isref=1&istab=1&ispng=1&rank=3	GT:SP:CGL	1/1:3:1
chr11	73486261	td175520098	TCCGCCCGGCAGCCGCCCCGTCTGGGAGGGAGGTGGGGGGCAGCCCCCGCCCGGCCAGCTGCCCCGTCAGGGAGGGAGGTGGGGGGCAGCCCCCGCCCGGCCAGCTGCCCCGTCAGGGAGGGAGGTGGGGGGCAGCCCCTGCCCGGCCAGCCGCCCCGTCCGGGAGG	TCCGCCCGGCAGCCGCCCCCTCCAGGAGGTGGGGGGCAGCCCCTGCCCGGCCAGCCGCCCAGTCCGGGAGGGAGGTGGGGGGCAGCCCCCGCCCGGCAGCCGCCCCATCTGGGAGG	.	SC	RC=3.63;RPL=46;RAL=166;RCP=CCGCCCGGCCAGCCGCCCCGTCAGGGAGGGAGGTGGGGGGCAGCCC;ALGNURL=http://orca.bu.edu/vntrview/index.php?db=VNTRPIPE_NA12891&ref=-175520098&isref=1&istab=1&ispng=1&rank=3	GT:SP:CGL	0/1:4,3:0,-1
chr11	73828093	td175520282	GTATATATATATGAATATATATATATGAATATATATATGAATATATATATATGAATATATATATATGAATATATATATATGAATATATATATATGAATATATATATATGAATATATATATATGAATATATATATATGAATATATATATATGAATATATATATATGAATATATATATATGAATATATATATATGA	GTATATATATATGAATATATATATATGAATATATATATGAATATATATATATGAATATATATATATGAATATATATATATGAATATATATATATGAATATATATATATGAATATATATATATGAATATATATATATGAATATATATATATGAATATATATATATGA,GTATATATATATGAATATATATATATGAATATATATATGAATATATATATATGAATATATATATATGAATATATATATATGAATATATATATATGAATATATATATATGAATATATATATATGAATATATATATATGAATATATATATATGAATATATATATATGAATATATATATATGA	.	PASS	RC=13.93;RPL=14;RAL=193;RCP=TATATATATATGAA;ALGNURL=http://orca.bu.edu/vntrview/index.php?db=VNTRPIPE_NA12891&ref=-175520282&isref=1&istab=1&ispng=1&rank=3	GT:SP:CGL	1/2:7,3:-2,-1
chr11	74275277	td175520459	GAAGCATCTAATTTAAAAGCATCTAATTTAAAAGCATCTAATTTAA	GAAGCATCTAATTTAAAAGCATCTAATTTAA	.	PASS	RC=3.00;RPL=15;RAL=45;RCP=AAGCATCTAATTTAA;ALGNURL=http://orca.bu.edu/vntrview/index.php?db=VNTRPIPE_NA12891&ref=-175520459&isref=1&istab=1&ispng=1&rank=3	GT:SP:CGL	1/1:18:-1
chr11	75121073	td175520730	CCCTCACCTCCCGGACGGGGCGGCTGGCCAGGCGGGGGGCTGACCCCCCCCTCCCCCCTCCCGGACTGGGCGGCTGGCCGGGCGGGGGGCTGACCCCACACCTCCCTCCCGGACGGGGCGGCTGGCCGGGCGGGGGGCTGACCCCCCCACCTCCCTCCTGGACGGGGCGACTGGCCGGGCGG	CCCTCACCTCCCAGACGGGGCGGCTGGCCAGGGGGGGGGCTGACACCCCACCTCCCTCCCGGACTGGGCGGCTGGCCGGGCGGGGGGTTGACCCCCCCACCTCCCTCCTGGACGGGGCGACTGGCCGGG	.	SC	RC=3.67;RPL=49;RAL=181;RCP=CCTCCCTCCCGGACGGGGCGGCTGGCCGGGCGGGGGGCTGACCCCCCCA;ALGNURL=http://orca.bu.edu/vntrview/index.php?db=VNTRPIPE_NA12891&ref=-175520730&isref=1&istab=1&ispng=1&rank=3	GT:SP:CGL	1/1:3:-1
chr11	77631196	td175521689	TATATATATACACATATATATACATATACATATACACATATATATACATATATATACACACATATATATACACATATACATACATATATACATATATATACATATATACATATATACACATATATATACACATATATATA	TATATATATACACATATATATACATATACATATACACATATATATACACATATATACACACATATATATACACATATACATACACATATATATACACATATACATACATATATACATATATATACATATATACATATATATACATATATATACACATATATATACACATATATATA,TATATATATACACATATATATACATATACATATACACATATATATACATATACATACACACATATATATACACATATATATACTCATATATATACACATATATATACACATATGCATACTTATATACATATATATACATATATACATATATATACATATATATACACATATATATACACATATATATA	.	PASS	RC=11.75;RPL=12;RAL=139;RCP=ATATATATACAC;ALGNURL=http://orca.bu.edu/vntrview/index.php?db=VNTRPIPE_NA12891&ref=-175521689&isref=1&istab=1&ispng=1&rank=3	GT:SP:CGL	1/2:3,2:3,4
chr11	81240798	td175522988	GAAAGAAAGAAAGAAAAAAAGAAAGAAAGAAAGAAAGAAAGAAAGAAAGAAAGAAAGGAAAGGAAAGGAAAATAAAG	GAAAGAAAGAAAGAAAGAAAGAAAGAAAGAAAGAAAGAAAGAAAGAAAGAAAGAAAGAAAGAAGGAAAGGAAAGGAAAGGAAAATAAAG	.	PASS	RC=9.00;RPL=8;RAL=76;RCP=AAAGAAAG;ALGNURL=http://orca.bu.edu/vntrview/index.php?db=VNTRPIPE_NA12891&ref=-175522988&isref=1&istab=1&ispng=1&rank=3	GT:SP:CGL	1/1:2:1
chr11	82361264	td175523388	GTATATACACATATATATACACATATATATACACATATATATATATACACATATATATACACACATATATATACACATATATATACACATATATATACACATATATATA	GTATATACAAATATATATACACATATATATATACACATATATATACACATATATATACACACATATATATACACATATATATACACATATATATA	.	PASS	RC=8.44;RPL=12;RAL=108;RCP=TATATACACATA;ALGNURL=http://orca.bu.edu/vntrview/index.php?db=VNTRPIPE_NA12891&ref=-175523388&isref=1&istab=1&ispng=1&rank=3	GT:SP:CGL	0/1:14,10:0,-1
chr11	83420284	td175523806	GTGTGTGTGTATATGTGTGTATATATGTATGTATATAT	GTGTGTGTGTGTGTGTGTGTGTATATGTGTGTATATATGTACGTATATAT	.	PASS	RC=3.08;RPL=12;RAL=37;RCP=TGTGTGTATATA;ALGNURL=http://orca.bu.edu/vntrview/index.php?db=VNTRPIPE_NA12891&ref=-175523806&isref=1&istab=1&ispng=1&rank=3	GT:SP:CGL	0/1:15,4:0,1
chr11	89219688	td175525884	ATATATATGTGTATATATACATATATGTGTGTATATATGTGTATATATACATATATATGTGTGTATATATGTGTATATATACATATATATGTGTGTATATATGTGTATATATACATATATATGTGTGTATATATGTGTATATATACATATATATGTGTGTATATATGTGTATATATACATATATGTGTGTATATATGTGTATATATATGTATAT	ATATATATGTGTATATATACATATATGTGTGTATATATGTGTATATATACATATATATGTGTGTATATATGTGTATATATACATATATATGTGTGTATATATGTGTATATATACATATATATGTGTGTATATATGTGTATATATACATATATATGTGTGTATATATGTGTATATATATGTATAT	.	PASS	RC=6.78;RPL=32;RAL=213;RCP=TATATATGTGTATATATACATATATATGTGTG;ALGNURL=http://orca.bu.edu/vntrview/index.php?db=VNTRPIPE_NA12891&ref=-175525884&isref=1&istab=1&ispng=1&rank=3	GT:SP:CGL	1/1:4:-1
chr11	89460690	td175526001	AGAAGAAAAAAATAATTGCTTATTGAAGAAAAAAATAATTGCTTATTGAAGAAAAAAATAATTGCTTATT	AGAAGAAAAAAATAATTGTTTATTGAAGAAAAAAATAATTGCTTATT	.	SC	RC=3.00;RPL=23;RAL=69;RCP=GAAGAAAAAAATAATTGCTTATT;ALGNURL=http://orca.bu.edu/vntrview/index.php?db=VNTRPIPE_NA12891&ref=-175526001&isref=1&istab=1&ispng=1&rank=3	GT:SP:CGL	0/1:13,16:0,-1
chr11	89598503	td175526047	GCCTCCAGGACGCCCTCCTCCAGGACGCCCTCCTCCAGGACGCTCTCC	GCCTCCAGGACGCCCTCCTCCAGGACGCCCTCCTCCAGGACGCCCTCCTCCAGGACGCTCTCC	.	SC	RC=3.13;RPL=15;RAL=47;RCP=CCTCCAGGACGCCCT;ALGNURL=http://orca.bu.edu/vntrview/index.php?db=VNTRPIPE_NA12891&ref=-175526047&isref=1&istab=1&ispng=1&rank=3	GT:SP:CGL	0/1:17,8:0,1
chr11	91890012	td175526879	TCTCCCTCTCCCCACGGTCTCCCTCTCCCTCTCTTTCCACGGCTCCCTCTCCCTCTCCCCACGGTCTCCCTCTCTCTCTCTTTCCACAGTCTCCTTCT	TCGCCCTCCCTCTCCCTCTCCCCACGGTCTCCCTCTCCCTCTCTTCCCACGGCTCCCTCTCCCTCTCCCCACGGTCTCCCTCTCCCTCTCTTCCCACGGCTCCCTCTCCCTCTCCCCACGGTCTCCCTCTCTCTCTCTTTCCACGGTCTCCTT	.	PASS	RC=2.04;RPL=48;RAL=97;RCP=CTCCCTCTCCCCACGGTCTCCCTCTCCCTCTCTTTCCACAGGCTCCCT;ALGNURL=http://orca.bu.edu/vntrview/index.php?db=VNTRPIPE_NA12891&ref=-175526879&isref=1&istab=1&ispng=1&rank=3	GT:SP:CGL	1/1:3:1
chr11	97911176	td175528755	ATCTAATAGGAGTCTAATAGGAGAGTCTAATAGGAGTCTAATAGGAGAGTCTAATAGGAGAG	ATCTAATAGGAGTCTAATAGGAGAGTCTAATAGGAGTCTAATAGGAGAGACTAATAGGAGAGTCTAATAGGAGAG	.	PASS	RC=5.00;RPL=13;RAL=61;RCP=TCTAATAGGAGAG;ALGNURL=http://orca.bu.edu/vntrview/index.php?db=VNTRPIPE_NA12891&ref=-175528755&isref=1&istab=1&ispng=1&rank=3	GT:SP:CGL	0/1:2,18:0,1
chr11	99056536	td175529224	CAAAATAACCCATCAAAATAACGGAGAGGAAATAAAATAAAGAGAAATGTTATCACAATTTAAAAATAACCCATCAAAATTAAGGAGAGGAAATAAAATAAAGAGAAATGTTATCACAATTTAAAAATAACCCATCAAAATTAAGGAGAGGAAATAAAATAAAGAGAAATGTTATCACAATTTAAAAATAACCCATCAAAATAAAGG	CAAAATAACCCATCAAAATAACGGAGAGGAAATAAAATAAAGAGAAATGTTATCACAATTTAAAAATAACCCATCAAAATTAAGGAGAGGAAATAAAATAAAGAGAAATGTTATCACAATTTAAAAATAACCCATCAAAATAAAGG	.	PASS	RC=3.38;RPL=61;RAL=206;RCP=AAAATAACCCATCAAAATAAAGGAGAGGAAATAAAATAAAGAGAAATGTTATCACAATTTA;ALGNURL=http://orca.bu.edu/vntrview/index.php?db=VNTRPIPE_NA12891&ref=-175529224&isref=1&istab=1&ispng=1&rank=3	GT:SP:CGL	1/1:9:-1
chr11	99468962	td175529381	CTTCTTTCCTTCCTTTTTCTTAGCTTTCCTTTTCTTTTCTTTTCTTTTCTTTTCTTTTCTTTTCTTTTCTTTTCTTTTCTTTTCTTTTCTTTTCT	CTTCTTTCCTTCCTTTTTCTTAGCTTTCCTTTTCTTTTCTTTTCTTTTCTTT	.	PASS	RC=6.27;RPL=15;RAL=94;RCP=TTCTTTTCTTTTCTT;ALGNURL=http://orca.bu.edu/vntrview/index.php?db=VNTRPIPE_NA12891&ref=-175529381&isref=1&istab=1&ispng=1&rank=3	GT:SP:CGL	1/1:4:-3
chr11	100162492	td175529624	AATAAATAAATAAATAAATAAATAAATAAAAAATATAAATAAATAAAAAATTAAAAAAAGGAAAAATAT	AATAAATAAATAAAAAATATAAATAAATAAAAAATTAAAAAAAGGAAAAATAT	.	PASS	RC=4.12;RPL=17;RAL=68;RCP=ATAAATAAATAAAAAAT;ALGNURL=http://orca.bu.edu/vntrview/index.php?db=VNTRPIPE_NA12891&ref=-175529624&isref=1&istab=1&ispng=1&rank=3	GT:SP:CGL	1/1:12:-1
chr11	100496124	td175529702	GTGTGTATATATGTAATATATGTATATATGTAATATGTGTATATATGTAATATGTGTATATATGTAATATGTGTATATATGTAATATGTGTATATATGTAATATATGTATATATGTAATATGTGTATATATGTAATATGTGTATATATGTAATATGTGTATATATGTAATGTATGTATATATGTAATATATGTATATATGTAATGTATGTATATATGT	GTGTGTATATATGTAATATATGTATATATGTAATATGTGTATATATGTAATATGTGTATATATGTAATATGTGTATATATGTAATATGTGTATATATGTAATGTGTGTATATATGTAATATATGTATATATGTAATGTATGTATATATGT	.	PASS	RC=12.76;RPL=17;RAL=217;RCP=TGTGTATATATGTAATA;ALGNURL=http://orca.bu.edu/vntrview/index.php?db=VNTRPIPE_NA12891&ref=-175529702&isref=1&istab=1&ispng=1&rank=3	GT:SP:CGL	1/1:5:-4
chr11	101131212	td175529952	CATATATATATACATATATATGTATATATATAATATATTATATACATATATATGTATATATATAATATATTATATACATATATATGTATATATATAATATATTATATACATATATATGTATATATATAATATATTATATACATATATATGTATATATATATATATATATATATA	CATATATATATACATATATATGTATATATATAATATATTATATACATATATATGTATATATATGATATATTATATACATATATATGTATATATATGATATATTATATACATATATATGAATATATATATATATATATATA	.	PASS	RC=5.41;RPL=32;RAL=173;RCP=ATATATTATATACATATATATGTATATATATA;ALGNURL=http://orca.bu.edu/vntrview/index.php?db=VNTRPIPE_NA12891&ref=-175529952&isref=1&istab=1&ispng=1&rank=3	GT:SP:CGL	0/1:5,7:0,-1
chr11	102114296	td175530273	GGGGAAGGGGGAAGGGAAGGGGGAAGGGAAGGG	GGGGAAGGGGGAAGGGAAGGGGGAAGGGAAGGGGGAAGGGAAGGG	.	PASS	RC=2.67;RPL=12;RAL=32;RCP=GGGAAGGGGGAA;ALGNURL=http://orca.bu.edu/vntrview/index.php?db=VNTRPIPE_NA12891&ref=-175530273&isref=1&istab=1&ispng=1&rank=3	GT:SP:CGL	0/1:5,6:0,1
chr11	104300771	td175531029	GTGTATATATATATATATATCAATTGTATATATATATATATATCAATTGTATATATATATATATATCAATTGCGTATATATATATATATATATATATATATATATATATATAT	GTGTATATATATATATATATCAATTGTATATATATATATATATCAATTGTATATATATATATATAT	.	PASS	RC=4.83;RPL=23;RAL=112;RCP=TGTATATATATATATATATCAAT;ALGNURL=http://orca.bu.edu/vntrview/index.php?db=VNTRPIPE_NA12891&ref=-175531029&isref=1&istab=1&ispng=1&rank=3	GT:SP:CGL	1/1:31:-2
chr11	105416334	td175531492	TATATATATATCCAGAGATATATATATCCAGAGA	TATATATATATCCAGAGATATATATATCCAGAGATATATATATCCAGAGA	.	PASS	RC=2.06;RPL=16;RAL=33;RCP=ATATATATATCCAGAG;ALGNURL=http://orca.bu.edu/vntrview/index.php?db=VNTRPIPE_NA12891&ref=-175531492&isref=1&istab=1&ispng=1&rank=3	GT:SP:CGL	1/1:30:1
chr11	105825647	td175531652	ATATATATATAATGCCATATAAAATGTTATATATATAATGCTATATATATAATGTTACATATATA	ATATATATATATATATATATATATATAATGCCATATAAAATGTTATATATATAATGCTATATATATAATGTTACATATATA	.	PASS	RC=4.71;RPL=14;RAL=64;RCP=TATATATATAATGT;ALGNURL=http://orca.bu.edu/vntrview/index.php?db=VNTRPIPE_NA12891&ref=-175531652&isref=1&istab=1&ispng=1&rank=3	GT:SP:CGL	0/1:12,3:0,1
chr11	107153625	td175532032	ATATATATATATATACATGTGTATATATATATATGTATATATATACATGTGTGTATATATATGTATATATACGTGTGTGTATATATGTATATATACGTGTGTGTATATGTGTATATATACGTGTGTGTATATGTGTATATATATACGTGTGTGTATATATGTATATATATACGTGTGTGTATATATGTATATATACATGTGTGTGTATATATGTATATATATAC	AATATATATATATATATACATGTGTGTATATATGTATATATACGTGTGTATATATGTGTATATATATACGTGTGTGTATATGTATATATATACGTGTGTGTATATATGTATATATATACGTGTGTGTATATATGTATATATACATGTGTGTGTATATGTATATATACATGTGTGTGTATATATGTATATATATAC	.	PASS	RC=8.73;RPL=26;RAL=223;RCP=TATATATGTATATATATACGTGTGTG;ALGNURL=http://orca.bu.edu/vntrview/index.php?db=VNTRPIPE_NA12891&ref=-175532032&isref=1&istab=1&ispng=1&rank=3	GT:SP:CGL	1/1:2:-1
chr11	109321835	td175532900	GCCTTTATCTACATGTGCACATGTACACCTTTATCTACATGTGCACATGTACACCTTTATCTACATGTGCACATGTACA	GCCTTTATCTACATGTGCACATGTACACCTTTATCTACATGTGCACATGTACACCTTTATCTACATGTGCACATGTACACCTTTATCTACATGTGCACATGTACA	.	PASS	RC=3.00;RPL=26;RAL=78;RCP=CCTTTATCTACATGTGCACATGTACA;ALGNURL=http://orca.bu.edu/vntrview/index.php?db=VNTRPIPE_NA12891&ref=-175532900&isref=1&istab=1&ispng=1&rank=3	GT:SP:CGL	1/1:28:1
chr11	111223688	td175533542	GAGGAAGGAAGGAAGGAAGGAAGGAAGGAAAGAAGGAAGGAAGGAAGGAAGGAAGGAAGGAAGGAAGGAAGGAAGGAAGGAAGGAAGGAAGGAAAGAA	GAGGAAGGAAGGAAGGAAGGAAGGAAGGAAGGAAGGAAGGAAGGAAGGAAGGAAAGAA,GAGGAAGGAAGGAAGGAAGGAAGGAAGGAAAGAAGGAAGGAAGGAAGGAAGGAAGGAAGGAAGGAAGGAAGGAAGGAAGGAAGGAAGGAAGGAAGGAAGGAAAGAA	.	PASS	RC=12.12;RPL=8;RAL=97;RCP=AGGAAGGA;ALGNURL=http://orca.bu.edu/vntrview/index.php?db=VNTRPIPE_NA12891&ref=-175533542&isref=1&istab=1&ispng=1&rank=3	GT:SP:CGL	1/2:4,2:-5,1
chr11	111637117	td175533697	TCCCGCCCCGCGCCCAGGCCCCGCCCCGCGCCCAGGC	TCCCGCCCCGCGCCCAGGCCCCGCCCCGCGCCCAGGCCCCGCCCCGCGCCCAGGC	.	PASS	RC=2.00;RPL=18;RAL=36;RCP=CCCGCCCCGCGCCCAGGC;ALGNURL=http://orca.bu.edu/vntrview/index.php?db=VNTRPIPE_NA12891&ref=-175533697&isref=1&istab=1&ispng=1&rank=3	GT:SP:CGL	1/1:11:1
chr11	113649513	td175534367	ACACACACACACGCACACACACACGCACACACACACGCACA	ACACACACACACGCACACACACACGC	.	PASS	RC=3.33;RPL=12;RAL=40;RCP=CACACACACACG;ALGNURL=http://orca.bu.edu/vntrview/index.php?db=VNTRPIPE_NA12891&ref=-175534367&isref=1&istab=1&ispng=1&rank=3	GT:SP:CGL	1/1:26:-1
chr11	115199385	td175534853	CTATATATATATGTGTATATATATGTGTATATATATGTATATATATATGTGTATATATATGTATATACATATATATATATATA	CTATATATATATGTGTATATATATGTGTATATATATGTATATACATATATATATATATA	.	PASS	RC=6.83;RPL=12;RAL=82;RCP=TATATATATATG;ALGNURL=http://orca.bu.edu/vntrview/index.php?db=VNTRPIPE_NA12891&ref=-175534853&isref=1&istab=1&ispng=1&rank=3	GT:SP:CGL	1/1:16:-2
chr11	116218045	td175535210	TGGGAGGTGGGGGAGCAGCCCCCGCCCGGCCAGCCGCCCCGTCCGGGAGGGAGGTGGGGGGTCAGCCCCCCCACCCGGCAGCCGCCCCATCCGGGAGGGAGGTGGGGGGCAGCCTCCGCCCGGCCGCCGCCCCATCCGGGAGG	TCGGGGAGGTGGGGGCCAGCCCCCGCCCGGCCAGCCGCCCCATCCAGGAGGGAGGTGGGGGGCAGCCCCCGCCCGGCCAGCCGCCCCGGCCGGGAG	.	SC	RC=3.04;RPL=46;RAL=142;RCP=GGGAGGTGGGGGGCAGCCCCCGCCCGGCCAGCCGCCCCATCCGGGA;ALGNURL=http://orca.bu.edu/vntrview/index.php?db=VNTRPIPE_NA12891&ref=-175535210&isref=1&istab=1&ispng=1&rank=3	GT:SP:CGL	1/1:3:-1
chr11	117427198	td175535671	CAATCTAAATCTTGTCCAGTTAATCTAAATCTTTTCCAGTTAAT	CAATCTAAATCTTGTCCAGTTAATCTAAATCTTTTCCAGTTAATCTAAATCTTTTCCAGTT	.	PASS	RC=2.15;RPL=20;RAL=43;RCP=AATCTAAATCTTGTCCAGTT;ALGNURL=http://orca.bu.edu/vntrview/index.php?db=VNTRPIPE_NA12891&ref=-175535671&isref=1&istab=1&ispng=1&rank=3	GT:SP:CGL	0/1:15,15:0,1
chr11	121889334	td175537350	ATATATATATCCCTATATTAAGTATATATACTTATATTAGTATATATATACTTATATTAAGTATATATACTTATATTAGTATATATATACTTATATTAAGTATATATACTTATATTAGTATATATATACTTATATTAAGTATATATATATACTTAATATATATACTATATATAATATATAATATTTAGTTTAAGTATATATATACTTATATTAAGTATATATATACACTTATATTAGGTATAGATATACTTATATTAACTATATATA	ATATATATATCCCTATATTAAGTATATATACTTATATTAGTATATATATACTTATATTAAGTATATATACTTATATTAGTATATATATACTTATATTAAGTATATATATATACTTAATATATATA	.	PASS	RC=6.73;RPL=39;RAL=266;RCP=TATATATATACTTATATTAAGTATATATACTTATATTAG;ALGNURL=http://orca.bu.edu/vntrview/index.php?db=VNTRPIPE_NA12891&ref=-175537350&isref=1&istab=1&ispng=1&rank=3	GT:SP:CGL	1/1:2:-3
chr11	123059113	td175537916	CCTTCCTCCTCCTCTTCCTCCTCCTCTTCCTCCTCCTCTTCCTCCTCTTCTTCCTCCTCCTCCTCCTCTCCTTTCTTCTCCTCT	CCTTCCTCCTCCTCTTCCTCCTCCTCTTCCTCCTCTTCTTCCTCCTCCTCCTCCTCTCCTTTCTTCTCCTCT	.	PASS	RC=7.17;RPL=12;RAL=83;RCP=CTTCCTCCTCCT;ALGNURL=http://orca.bu.edu/vntrview/index.php?db=VNTRPIPE_NA12891&ref=-175537916&isref=1&istab=1&ispng=1&rank=3	GT:SP:CGL	1/1:16:-1
chr11	124775046	td175538580	GATGTATAGATTTACATATACATATATGTATATGTATAGATTTACATATACATATATGTATATGTATAGATTTACATATACATATATGTATATGTATAGATTTACATATACATATATGTATATGTATATATATATAGATGTAGATATATGTAT	GATGTATAGATTTACATATACATATATGTATATGTATAGATTTACATATACATATATGTATATGTATAGATTTACATATACATATATGTATATGTATATATATATAGATGTAGATATATGTATGTGT	.	PASS	RC=5.00;RPL=30;RAL=152;RCP=ATGTATAGATTTACATATACATATATGTAT;ALGNURL=http://orca.bu.edu/vntrview/index.php?db=VNTRPIPE_NA12891&ref=-175538580&isref=1&istab=1&ispng=1&rank=3	GT:SP:CGL	0/1:3,7:0,-1
chr11	125295399	td175538756	CTCCAATAACGATCAGAGAGCAGCCACTGTGCCTTGATGGTTTGCCGTGATCCAATAACGATCAGAGAGCAGCCACTGTGCCTTGATGGTTTGCCGTGATCCAATAATGATCAGAGAGCAGCCACTGTGCCTTGATGGTTTGCGTGATC	CTCCAATAACGATCAGAGAGCAGCCACTGTGCCTTGATGGTTTGCCGTGATCCAATAATGATCAGAGAGCAGCCACTGTGCCTTGATGGTTTGCGTGATC	.	PASS	RC=3.04;RPL=49;RAL=148;RCP=TCCAATAACGATCAGAGAGCAGCCACTGTGCCTTGATGGTTTGCCGTGA;ALGNURL=http://orca.bu.edu/vntrview/index.php?db=VNTRPIPE_NA12891&ref=-175538756&isref=1&istab=1&ispng=1&rank=3	GT:SP:CGL	0/1:5,8:0,-1
chr11	125774160	td175538919	TCGCCCCGCTCTCTGCCCTCCGCCCCGCTCTCTGCCCTCCGCCCCGCTCTCTGCCCCCCGCCCCGCTCTCTGCCCTCCGCCCC	TCGCCCCGCTCTCTGCCCTCCGCCCCGCTCTCTGCCCCCCGCCCCGCTCTCTGCCCTCCGCCCC	.	PASS	RC=4.32;RPL=19;RAL=82;RCP=CGCCCCGCTCTCTGCCCTC;ALGNURL=http://orca.bu.edu/vntrview/index.php?db=VNTRPIPE_NA12891&ref=-175538919&isref=1&istab=1&ispng=1&rank=3	GT:SP:CGL	1/1:11:-1
chr11	126131045	td175539030	TATGTGAAATGTAAAATGTAAAATGTAAAATGT	TATGTGAAATGTAAAATGTAAAATGTAAAATGTAAAATGT	.	PASS	RC=4.57;RPL=7;RAL=32;RCP=ATGTAAA;ALGNURL=http://orca.bu.edu/vntrview/index.php?db=VNTRPIPE_NA12891&ref=-175539030&isref=1&istab=1&ispng=1&rank=3	GT:SP:CGL	0/1:18,10:0,1
chr11	126325909	td175539097	GTTGTTCTGGTTTTTTTTTGTTTTCGTTTTTTTTTTTTTT	GTTGTTCTGGTTTTTTTTTGTTTTCGTTTTTTTTTTTTTTTTTTTTTTTTTTTTC	.	PASS	RC=2.44;RPL=16;RAL=39;RCP=TTGTTTTCGTTTTTTT;ALGNURL=http://orca.bu.edu/vntrview/index.php?db=VNTRPIPE_NA12891&ref=-175539097&isref=1&istab=1&ispng=1&rank=3	GT:SP:CGL	1/1:2:1
chr11	127149516	td175539367	GCTTCTTCTATTTCTTCTTCTTCTATTTCTCCTTCTCTTTCTCCTTC	GCTTCTTCTATTTCTTCTTCTTCTATTTCTCCTTCT	.	PASS	RC=3.27;RPL=15;RAL=46;RCP=CTTCTTCTATTTCTC;ALGNURL=http://orca.bu.edu/vntrview/index.php?db=VNTRPIPE_NA12891&ref=-175539367&isref=1&istab=1&ispng=1&rank=3	GT:SP:CGL	0/1:4,2:0,-1
chr11	127733659	td175539602	TTGTTTGTTTGTGTGTGTATGTGTGTGTGTGTGTGTGTGTGT	TTGTTTGTTTGTGTGTGTATGTGTGTGTGTGTGTGTGTGTGTGTGTGTGT	.	PASS	RC=4.10;RPL=10;RAL=41;RCP=TGTGTGTGTG;ALGNURL=http://orca.bu.edu/vntrview/index.php?db=VNTRPIPE_NA12891&ref=-175539602&isref=1&istab=1&ispng=1&rank=3	GT:SP:CGL	0/1:22,13:0,1
chr11	129717299	td175540274	GTTATTTTTTTTTATTTTTTTTTATT	GTTATTTGTTTTTTATTTTTTTTTATTTTTTTTTATT	.	SC	RC=2.50;RPL=10;RAL=25;RCP=TTATTTTTTT;ALGNURL=http://orca.bu.edu/vntrview/index.php?db=VNTRPIPE_NA12891&ref=-175540274&isref=1&istab=1&ispng=1&rank=3	GT:SP:CGL	0/1:15,12:0,1
chr11	130301354	td175540515	TTGGCTATGTTAAACCCAGGACCTGGCTATGTTAAACCCAGGACCTGGCTATGTTAAACCCAGGACCTGGCTATGTTAAACCCAGGACCTGGCTATGTTAAACCCAGGACCTGGCTATGTTAAACCCAGGACC	TTGGCTATGTTAAACCCAGGACCTGGCTATGTTAAACCCAGGACCTGGCTATGTTAAACCCAGGACC,TTGGCTATGTTAAACCCAGGACCTGGCTATGTTAAACCCAGGACCTGGCTATGTTAAACCCAGGACCTGGCTATGTTAAACCCAGGACC	.	PASS	RC=6.00;RPL=22;RAL=132;RCP=TGGCTATGTTAAACCCAGGACC;ALGNURL=http://orca.bu.edu/vntrview/index.php?db=VNTRPIPE_NA12891&ref=-175540515&isref=1&istab=1&ispng=1&rank=3	GT:SP:CGL	1/2:8,6:-3,-2
chr11	131035871	td175540759	CTATATATATATACATTATATATATATATATATAATGTATGTATATATGTAT	CATATATACATACATTATATATATATATATATACATTATATATATATATATATAATGTATGTATATATGTAT	.	PASS	RC=2.41;RPL=22;RAL=51;RCP=TATATATATATACATGTATATA;ALGNURL=http://orca.bu.edu/vntrview/index.php?db=VNTRPIPE_NA12891&ref=-175540759&isref=1&istab=1&ispng=1&rank=3	GT:SP:CGL	0/1:18,11:0,1
chr11	131136673	td175540801	AGTGTATATATATACAGTGTATATATATACGTTGTGTATATATATACAGTGTATATATATACGTTGTGTATATATATACAGTGTATATATATACGTTGTGTATATATATAC	AGTGTATATATATACAGTGTATATATATACGTTGTGTATATATATACAGTGTATATGTATACGTTGTGTATATATATAC	.	PASS	RC=3.44;RPL=32;RAL=110;RCP=GTGTATATATATACAGTGTATATATATACGTT;ALGNURL=http://orca.bu.edu/vntrview/index.php?db=VNTRPIPE_NA12891&ref=-175540801&isref=1&istab=1&ispng=1&rank=3	GT:SP:CGL	1/1:9:-1
chr11	131743432	td175541032	GTATATATATACATATATATATACCGTATATATATACATATATATATACCGTATATATATACATATATATATACCGTATATATATACATATATATATACACATATATATATACACACATATATATACACATATATATATACACACATATATATACACACATATATATA	GTATATATATACGTATATATATACCGTATATATATACATATATATATATACGGTATATATATACGTATATATATACACATATATATATACACACATATATATACACATATATATATACACACATATATATACACACATATATATA	.	PASS	RC=12.57;RPL=14;RAL=167;RCP=TATATATACACATA;ALGNURL=http://orca.bu.edu/vntrview/index.php?db=VNTRPIPE_NA12891&ref=-175541032&isref=1&istab=1&ispng=1&rank=3	GT:SP:CGL	0/1:2,3:0,-2
chr11	131893592	td175541081	CTTTGTTGTTGTTGTTGGTTTTGTTGTTGTTGTTGGTTTTGTTGTTGGTGGTGGTTTTGTTGTTGGTGGTGGTTTTGTTGTTGTTGGTGGTTTTGTTGTTGGTGGTGGTGGTTTTGTTGTTGTTGTTGTTGTTGTTGTTG	CTTTGTTGTTGTTGTTGGTTTTGTTGTTGTTGTTGGTTTTGTTGTTGGTGGTGGTTTTGTTGTTGGTGGTGGTTTTGTTGTTGGTGGTGGTGGTTTTGTTGTTGTTGTTGTTGTTGTTG	.	PASS	RC=7.52;RPL=18;RAL=139;RCP=TTTGTTGTTGTTGGTGGT;ALGNURL=http://orca.bu.edu/vntrview/index.php?db=VNTRPIPE_NA12891&ref=-175541081&isref=1&istab=1&ispng=1&rank=3	GT:SP:CGL	0/1:9,4:0,-1
chr11	132145584	td175541186	TTATATATATATGTATATATATATGTATATATATACGTATATATACGTATATATATATGTGTATATATATATATAT	TTATATATATACGTATATATATATGTATATATATACGTATATATATATGTATATATATACGTATATATATGTATATATATACGTATATATACGTATATATATATGTATATATATATATAT,TTATATATATACGTATATATATATGTATATATATACGTATATATATATGTATATATATACGTATATATATGTATATATATACGTATATATACGTATATATATATGTATATATATATATAT	.	PASS	RC=6.42;RPL=12;RAL=75;RCP=TATATATATATG;ALGNURL=http://orca.bu.edu/vntrview/index.php?db=VNTRPIPE_NA12891&ref=-175541186&isref=1&istab=1&ispng=1&rank=3	GT:SP:CGL	0/1/2:11,2,6:0,3,4
chr11	133010577	td175541454	AAAGATGGAAGACGGAAGAAGAAGACGGAAGACGAAGACGGAAGACG	AAAGATGGAAGACGGAAGAAGAAGACGGAAGACGAAGACGGAAGACGGAAGACG	.	PASS	RC=6.86;RPL=7;RAL=46;RCP=AAGACGG;ALGNURL=http://orca.bu.edu/vntrview/index.php?db=VNTRPIPE_NA12891&ref=-175541454&isref=1&istab=1&ispng=1&rank=3	GT:SP:CGL	1/1:2:1
chr11	133328731	td175541556	TACACATAGATGCACGTGTGTGTGTATATATACACACACATACACACACATGTGTGTGTATATATATACACATATA	TACACATAGATGCACGTGTGTGTGTATATACACATAGATGCACGTGTGTGTGTACATACACATAGATGCACGTGTGTGTGTATATATACACACACATACACACACATGTGTGTGTATATATATACACATATA	.	PASS	RC=2.21;RPL=34;RAL=75;RCP=ACACATACACACACATGTGTGTGTATATATACAC;ALGNURL=http://orca.bu.edu/vntrview/index.php?db=VNTRPIPE_NA12891&ref=-175541556&isref=1&istab=1&ispng=1&rank=3	GT:SP:CGL	0/1:15,2:0,2
chr11	134024426	td175541809	CGGGTGGTGCAGCCTCACCCCTCCTGGGTGGTGCAGCCTCGCCCCTCCTGGGTGGTGCAGCCTCGCCCCTCCTGGGTGGTGCAGCCTCGCCCCTCCTGGGTGGTGC	CGGGTGGTGCAGCCTCACCCCTCCTGGGTGGTGCAGCCTCGCCCCTCCTGGGTGGTGCAGCCTCGCCCCTCCTGGGTGGTGC	.	PASS	RC=4.38;RPL=24;RAL=105;RCP=GGGTGGTGCAGCCTCGCCCCTCCT;ALGNURL=http://orca.bu.edu/vntrview/index.php?db=VNTRPIPE_NA12891&ref=-175541809&isref=1&istab=1&ispng=1&rank=3	GT:SP:CGL	1/1:10:-1
chr11	134139774	td175541844	GGGACAAGGGGACTGCCGCGTGGACAGGGGGACTGCCGCAGTGGACGGGGGACTGCCACAGTGG	GGGACAGGGGGACTGCCGCAGTGGACGGGGGACTGCCGCAGTGG	.	PASS	RC=3.10;RPL=21;RAL=63;RCP=GGACAGGGGGACTGCCGCAGT;ALGNURL=http://orca.bu.edu/vntrview/index.php?db=VNTRPIPE_NA12891&ref=-175541844&isref=1&istab=1&ispng=1&rank=3	GT:SP:CGL	0/1:10,13:0,-1
chr11	134211821	td175541877	GCCCACACCGGCTCCTGCCCCGGACTCAGCCACCCAGCACCGGCTCCTGCCCCGGACTCAGCCAC	GCCCACACCGGCTCCTGCCCCGGACTCAGCCACCCAGCACCGGCTCCTGCCCCGGACTCAGCCACCCAGCACCGGCTCCTGCCCCGGACTCAGCCAC	.	PASS	RC=2.03;RPL=32;RAL=64;RCP=CCCAGCACCGGCTCCTGCCCCGGACTCAGCCA;ALGNURL=http://orca.bu.edu/vntrview/index.php?db=VNTRPIPE_NA12891&ref=-175541877&isref=1&istab=1&ispng=1&rank=3	GT:SP:CGL	0/1:12,9:0,1
chr11	134249675	td175541889	ACCTTGCCCACCACCCACCGCCTTGCCCACTGCCCACC	ACCTTGCCCACCACCCACCGCCTTGCCCACCACCCACCGCCTTGCCCACTGCCCACC	.	PASS	RC=1.95;RPL=19;RAL=37;RCP=CCTTGCCCACCACCCACCG;ALGNURL=http://orca.bu.edu/vntrview/index.php?db=VNTRPIPE_NA12891&ref=-175541889&isref=1&istab=1&ispng=1&rank=3	GT:SP:CGL	0/1:7,4:0,1
chr11	134298555	td175541923	CCCCTCCTGCTCCCTCCTGCTCCCTCCTGCTCCCTCCTGCTCC	CCCCTCCTGCTCCCTCCTGCTCCCTCCTGCTCC	.	PASS	RC=4.20;RPL=10;RAL=42;RCP=CCCTCCTGCT;ALGNURL=http://orca.bu.edu/vntrview/index.php?db=VNTRPIPE_NA12891&ref=-175541923&isref=1&istab=1&ispng=1&rank=3	GT:SP:CGL	1/1:28:-1
chr11	134377739	td175541962	ACTCCCCAGCATGCTAACCGCCTTCCTCCCCAGCATGCTAACCGCCTTCCTCCCCAGCATGCTAACCGCCTTCCTCCCCGGCATGCTAACCGCCTTCCTCCCCGGCATGCTAACCGCCTTCCTCCCCGGCATGCTAACCGCCTTCCTCCCTGGCATGCTAACTGCCTT	ACTCCCCAGCATGCTAACCGCCTTCCTCCCCAGCATGCTAACCGCCTTCCTCCCCGGCATGCTAACCGCCTTCCTCCCCGGCATGCTAACCGCCTTCCTCCCTGGCATGCTAACTGCCTT	.	PASS	RC=6.96;RPL=24;RAL=167;RCP=CTCCCCGGCATGCTAACCGCCTTC;ALGNURL=http://orca.bu.edu/vntrview/index.php?db=VNTRPIPE_NA12891&ref=-175541962&isref=1&istab=1&ispng=1&rank=3	GT:SP:CGL	1/1:10:-2
chr11	134401607	td175541994	TAAGTCCCATCTGACGCCTACAGCGGCCTCACTCAGCAAGACCCATCTGACGCCTACAGCGGCCTCACTCAGCAAGACCCATCTGACGCCTACAGCGGCCTCACTCAG	TAAGTCCCATCTGACGCCTACAGCGGCCTCACTCAGCAAGACCCATCTGACGCCTACAGCGGCCTCACTCAG	.	PASS	RC=2.97;RPL=36;RAL=107;RCP=AAGACCCATCTGACGCCTACAGCGGCCTCACTCAGC;ALGNURL=http://orca.bu.edu/vntrview/index.php?db=VNTRPIPE_NA12891&ref=-175541994&isref=1&istab=1&ispng=1&rank=3	GT:SP:CGL	1/1:9:-1
chr12	154783	td175542283	AGCCAGCCTTCTAGGGAATGGACAGAGAGGCAAGAGCAGGCCAGCCTTCTAGGGAATGGACAGAGAGGCAAGAGCAGGCCAGCCTTCTAGGGAATGGACAGAGAGGCAAGAGCAGGCCAGCCTTCTAGGGAATGGACAGAGAGGCAAGAGCAGGCCAGCCTTCTAGGGAATGGACAGAGAGGCAAGAGCAGGCCAGCCTTCTAGGGAATGGACAGAGAGGCAAGAGCAGGCCAGCCTTCTAGGGAATGGACAGAGAGGCAAGAGCAGGCCAGCCTTCTAGGGAATGGACAGAGAGGCAAGAGCAGGCCAGCCTTCTAGGGAATGGACAGAGAGGCAAGAGCAGGCCAGCCTTCTAGGGAATGGACAGAGAGGCAAGAGCAG	AGCCAGCCTTCTAGGGAATGGACAGAGAGGCAAGAGCAGGCCAGCCTTCTAGGGAATGGACAGAGAGGCAAGAGCAGGCCAGCCTTCTAGGGAATGGACAGAGAGGCAAGAGCAGGCCAGCCTTCTAGGGAATGGACAGAGAGGCAAGAGCAG	.	SC	RC=10.00;RPL=38;RAL=380;RCP=GCCAGCCTTCTAGGGAATGGACAGAGAGGCAAGAGCAG;ALGNURL=http://orca.bu.edu/vntrview/index.php?db=VNTRPIPE_NA12891&ref=-175542283&isref=1&istab=1&ispng=1&rank=3	GT:SP:CGL	1/1:6:-6
chr12	252724	td175542319	CCAGGGCCGTGCTGGGGTGCCAGAGTTCATGCAGGGCAGTGCTGGGGTGCCAGAGTTCATGCAGGGCAGTGCTGGGGTGCCAGCGTTCATGCAGGGCAGTGCTGGGGTGCCAGCGTTCATGCAGGGCAGTGCTGGGGTGCCAGGGTTCATGCAGGGCAGTGCTGGGGTGCCAGGGTTCATG	CCTAGGGCCGTGCTGGGGTGCCAGAGTTCATGCAGGGCAGTGCTGGGGTGCCAGAGTTCATGCAGGGCAGTGCTGGGGTGCCAGGGTTCATGCAGGGCAGTGCTGGGGTGCCAGGGTTCATGCAGGGCAGTGCTGGGGTGCCAGGGTTCAT	.	PASS	RC=6.00;RPL=30;RAL=180;RCP=CAGGGCAGTGCTGGGGTGCCAGAGTTCATG;ALGNURL=http://orca.bu.edu/vntrview/index.php?db=VNTRPIPE_NA12891&ref=-175542319&isref=1&istab=1&ispng=1&rank=3	GT:SP:CGL	1/1:6:-1
chr12	301966	td175542345	GGCATCATTCACATCACAGACGGAGACAGGAGGCGATACAAAGGAAGGGAGGGGCTCGGAAGAGCATCATTCACATCACAGACGGAGACAGGAGGCGATACAAAGGAAGGGAGGGGCTCGGAAGAGCATCATTCACATCACAGACGGAGACAGGGGGTGATACAAAGGAAGGGAAGGGCTCAGAAGAG	GGCATCATTCACATCACAGACGGAGACAGGAGGCGATACAAAGGAAGGGAGGGGCTCGGAAGAGCATCATTCACATCACAGACGGAGACAGGGGGTGATACAAAGGAAGGGAGGGGCTCAGAAGAG	.	PASS	RC=3.02;RPL=62;RAL=187;RCP=GCATCATTCACATCACAGACGGAGACAGGAGGCGATACAAAGGAAGGGAGGGGCTCGGAAGA;ALGNURL=http://orca.bu.edu/vntrview/index.php?db=VNTRPIPE_NA12891&ref=-175542345&isref=1&istab=1&ispng=1&rank=3	GT:SP:CGL	1/1:8:-1
chr12	498714	td175542421	ACGGGGCGAGGCGGGGCGAGGCGCAACGAGGCGGGGCGAGGCG	ACGGGGCGAGGCGGGGCGAGGCGGGGCGAGGCGGGGCGAGGCGGGGCGAGGCGGAACGAGGCGGGGCGAGGCG	.	PASS	RC=4.20;RPL=10;RAL=42;RCP=CGGGGCGAGG;ALGNURL=http://orca.bu.edu/vntrview/index.php?db=VNTRPIPE_NA12891&ref=-175542421&isref=1&istab=1&ispng=1&rank=3	GT:SP:CGL	1/1:12:3
chr12	656321	td175542498	CGGGCGTTGCTGGGCGTTGCTGGACGTTGCTGG	CGGGCGTTGCTGGGCGTTGCTGGGCGTTGCTGGACGTTGCTGG	.	PASS	RC=3.20;RPL=10;RAL=32;RCP=GGGCGTTGCT;ALGNURL=http://orca.bu.edu/vntrview/index.php?db=VNTRPIPE_NA12891&ref=-175542498&isref=1&istab=1&ispng=1&rank=3	GT:SP:CGL	0/1:13,6:0,1
chr12	694640	td175542531	AGGAAGGGAACGGTTGGAGGGAAGGGAAGGGAACGGTTGGAGGGAAGGGAAGGGAACGGTTGGAGGGAAGGGAAGGGAACGGTTGGAGGGAAGGGA	AGGAAGGGAACGGTTGGAGGGAAGGGAAGGGAACGGTTGGAGGGAAGGGAAGGGAACGGTTGGAGGGAAGGGA	.	PASS	RC=4.13;RPL=23;RAL=95;RCP=GGAAGGGAACGGTTGGAGGGAAG;ALGNURL=http://orca.bu.edu/vntrview/index.php?db=VNTRPIPE_NA12891&ref=-175542531&isref=1&istab=1&ispng=1&rank=3	GT:SP:CGL	0/1:6,10:0,-1
chr12	1041906	td175542707	AGCTCACACATGTACTATGTAAACGTACTAGGTACTGCCCCCGCACGCACCGCGTCAACGTACTAGGTACTGCTCACACACGTACTAGGTAAACGTACTAGGTACTGCTCACACACGTACTAGGTAAACGTACTAGGTACTGCTCACACATGTACTA	AGCTCACACATGTACTATGTAAACGTACTAGGTACTGCCCCCGCACGCACCGCGTCAACGTACTAGGTACTGCTCACACACGTACTAGGTAAACGTACTAGGTACTGCTCACACATGTACTA	.	PASS	RC=4.46;RPL=35;RAL=156;RCP=GCTCACACACGTACTAGGTAAACGTACTAGGTACT;ALGNURL=http://orca.bu.edu/vntrview/index.php?db=VNTRPIPE_NA12891&ref=-175542707&isref=1&istab=1&ispng=1&rank=3	GT:SP:CGL	1/1:15:-1
chr12	1420531	td175542907	GTTAGAGGTATGAGATCAGCCTTAGTTGATTAGAGGTATGAGATCAGCCTTAGTTGATTAG	GTTAGAGGTATGAGATCAGCCTTAGTTGATTAGAGGTATGAGATCAGCCTTAGTTGATTAGAGGTATGAGATCAGCCTTAGTTGATTAG	.	PASS	RC=2.14;RPL=28;RAL=60;RCP=TTAGAGGTATGAGATCAGCCTTAGTTGA;ALGNURL=http://orca.bu.edu/vntrview/index.php?db=VNTRPIPE_NA12891&ref=-175542907&isref=1&istab=1&ispng=1&rank=3	GT:SP:CGL	0/1:15,11:0,1
chr12	2220089	td175543246	TCCCGAGAGGCCATACCTGTCTCACCCGAGAGGCCACACCTGTCTCACCCGAGAGGCCACACCTGTCTCACCCGAGAGGCCATACCTGTCT	TCCCGAGAGGCCATACCTGTCTCACCCGAGAGGCCACACCTGTCTCACCCGAGAGGCCACACCTGTCTCACCCGAGAGGCCACACCTGTCTCACCCGAGAGGCCATACCTGTCT	.	PASS	RC=3.91;RPL=23;RAL=90;RCP=CCCGAGAGGCCACACCTGTCTCA;ALGNURL=http://orca.bu.edu/vntrview/index.php?db=VNTRPIPE_NA12891&ref=-175543246&isref=1&istab=1&ispng=1&rank=3	GT:SP:CGL	1/1:9:1
chr12	2776415	td175543405	TTCCTTTTCTCCCTCCCCTCCACCATGGCCACTCCACGCTCCTTTTCTCCCTCCTCTCCACCGTGGCCATTCCGTGCTCCTT	TTCCTTTCCCCCCTCCTCTCCACCATGGCCACTCCACGCTCCTTTTCTCCCTCCTCTCCACCGTGGCCATTCCACGCTCCTTTTCTCCCTCCTCTCCACCATGGCCACTCCACGCTCCTT	.	PASS	RC=2.13;RPL=38;RAL=81;RCP=TCCTTTTCTCCCTCCCCTCCACCATGGCCACTCCACGC;ALGNURL=http://orca.bu.edu/vntrview/index.php?db=VNTRPIPE_NA12891&ref=-175543405&isref=1&istab=1&ispng=1&rank=3	GT:SP:CGL	0/1:14,7:0,1
chr12	6037551	td175544582	GCACTAGTCTACTTTCCTTCCTCACTAGTCTACTTTCCTTCCTCACTAGTCTACTTTCCTTCCTCCGTAGTCTACTTTCCTTCGTCACTAGTCTACTTTCCTTCCTCACTGGTCTACTTTCCTTCCTCTCTAGTCTACCTTCCTTCCTTACTCGTCTACCTTCTTTCCTTATTAGTCACTTTC	GCACTAGTCTACTTTCCTTCCTCACTAGTCTACTTTCCTTCCTCACTGGTCTACTTTCCTTCCTCTCCAGTCTACCTTCCTTCCTTACTAGTCTACCTTCTTTCCTTATTAGTCACTTTC	.	PASS	RC=8.71;RPL=21;RAL=182;RCP=CACTAGTCTACTTTCCTTCCT;ALGNURL=http://orca.bu.edu/vntrview/index.php?db=VNTRPIPE_NA12891&ref=-175544582&isref=1&istab=1&ispng=1&rank=3	GT:SP:CGL	1/1:11:-3
chr12	6478416	td175544771	TCCTCCATGCTGCCACCCTACACGCCTCCCTCCTGCCACCCTACTCACCTCCCTCCTGCCACCCTACGCACCTCCCTCCTGCCACCCTACGCACCTCCCTCCTGCCACCCTACGCGCCTCCCTCCTGCC	TCCTCCATGCTGCCACCCTACACGCCTCCCTCCTGCCACCCTACTCACCTCCCTCCTGCCACCCTACGCACCTCCCTCCTGCCACCCTACGCACCTCCCTCCTGCC	.	PASS	RC=5.57;RPL=23;RAL=128;RCP=CCTCCCTCCTGCCACCCTACGCA;ALGNURL=http://orca.bu.edu/vntrview/index.php?db=VNTRPIPE_NA12891&ref=-175544771&isref=1&istab=1&ispng=1&rank=3	GT:SP:CGL	1/1:4:-1
chr12	6574523	td175544832	AGTATATATATATATAAATGTATATATATGTATATATATATATAAATGTATATATATGTATATATATATATAAATGTATATATATGTATATATACATATGTGTATATATA	AAGTATATATATATATATAAATGTATATATATGTATATATATATAAATGTATATATATGTATATATATATAAATGTATATATATGTGTATATATATATAAATGTATATATATGTATATATACATATGTGTATATAT	.	PASS	RC=3.96;RPL=28;RAL=109;RCP=GTATATATATATATAAATGTATATATAT;ALGNURL=http://orca.bu.edu/vntrview/index.php?db=VNTRPIPE_NA12891&ref=-175544832&isref=1&istab=1&ispng=1&rank=3	GT:SP:CGL	1/1:10:1
chr12	6603454	td175544848	GACAGATCCGCAACGGAAGTTGTTAAGCAAATCGCTTAACAGATCCGCAACGGAAGATGTTAAGCAAATCGCTTAACAGATCCGCAACGGAAGATGTTAAGCAAATCGCTTAAC	GACAGATCCGCAACGGAAGTTGTTAAGCCAATCGCTTAACAGATCCGCAACGGAAGATGTTAAGCAAATCGCTTAAC	.	PASS	RC=3.05;RPL=37;RAL=113;RCP=ACAGATCCGCAACGGAAGATGTTAAGCAAATCGCTTA;ALGNURL=http://orca.bu.edu/vntrview/index.php?db=VNTRPIPE_NA12891&ref=-175544848&isref=1&istab=1&ispng=1&rank=3	GT:SP:CGL	0/1:8,15:0,-1
chr12	7343108	td175545207	GGCCTCTGAGGCAGTGAGTGTTCTTGAGGTGGAAAGCCCAGGTGCAGCCTCTGAGGCAGTGAGTGTTCTTGAGGTGGAAAGCCCAGGTGCAGCCTCTGAGGCAGTGAGTGTTCTTGAGGTGGAAAGCCCAGGTG	GGCCTCTGAGGCAGTGAGTGTTCTTGAGGTGGAAAGCCCAGGTGCAGCCTCTGAGGCAGTGAGTGTTCTTGAGGTGGAAAGCCCAGGTG	.	PASS	RC=2.96;RPL=45;RAL=133;RCP=GCCTCTGAGGCAGTGAGTGTTCTTGAGGTGGAAAGCCCAGGTGCA;ALGNURL=http://orca.bu.edu/vntrview/index.php?db=VNTRPIPE_NA12891&ref=-175545207&isref=1&istab=1&ispng=1&rank=3	GT:SP:CGL	1/1:21:-1
chr12	7362181	td175545238	CTGGAGTAATGTGCAGAGTTTGAGCTGAGTCGGTGGAGTAATGTGCAGAGTTTGAGCTGAGTC	CTGGAGTAATGTGCAGAGTTTGAGCTGAGTCGGTGGAGTAATGTGCAGAGTTTGATCTGAGTCGGTGGAGTAATGTGCAGAGTTTGAGCTGAGTC	.	PASS	RC=1.94;RPL=32;RAL=62;RCP=TGGAGTAATGTGCAGAGTTTGAGCTGAGTCGG;ALGNURL=http://orca.bu.edu/vntrview/index.php?db=VNTRPIPE_NA12891&ref=-175545238&isref=1&istab=1&ispng=1&rank=3	GT:SP:CGL	1/1:26:1
chr12	7532887	td175545310	GTGTGTGTGTGTATACACATATACATACATATATGTATGTATACACGTATACATACATGTATGTGTGTATACGCGTATACATACATGTATGTGTGTATATGCGTATACACACATGTATGTGTGTATA	GTGTGTGTGTGTATACACATATACATACATATATGTATGTATACACGTATACATACATGTATGTGTGTATACGCGTATACATACATGTATGTGTGTATACGCGTATACATACATGTATGTGTGTATATGCGTATACACACATGTATGTGTGTATA	.	PASS	RC=4.50;RPL=28;RAL=126;RCP=TGTATGTGTGTATACACGTATACATACA;ALGNURL=http://orca.bu.edu/vntrview/index.php?db=VNTRPIPE_NA12891&ref=-175545310&isref=1&istab=1&ispng=1&rank=3	GT:SP:CGL	1/1:5:1
chr12	7743722	td175545404	AGACCGTGGAAAGAGAGGGAGAGGGAGACCGTGGGGAGAGGGAGAGGGAGAGATGCTGACCGTGGAAAGAGAGGGAGAGGGAGACCGTGGGGAGAGGGAGAGGGAGAG	AGACCGTGGAAAGAGAGGGAGAGGGAGATCGTGGGGAGAGGGAGAGGGAGAGATGCCGACCGTGGAAAGAGAGGGAGAGGGAGACCGTGGGGAGAGGGAGAGGGAGAGATGCTGACCGTGGAAAGAGAGGGAGAGGGAGACCGTGGGGAGAGGGAGAGGGAGAG	.	PASS	RC=1.91;RPL=56;RAL=107;RCP=GACCGTGGAAAGAGAGGGAGAGGGAGACCGTGGGGAGAGGGAGAGGGAGAGATGCT;ALGNURL=http://orca.bu.edu/vntrview/index.php?db=VNTRPIPE_NA12891&ref=-175545404&isref=1&istab=1&ispng=1&rank=3	GT:SP:CGL	1/1:4:1
chr12	9334728	td175546205	GAGTGAGACAAAATGGTCATAAGTGAGACAAAAAGGTCATAA	GGAGAGAGCGAGACAAAATGGTCATAAGTGAGACAAAATGGTCATAAGTGAGACAAAAAGGTC	.	PASS	RC=2.05;RPL=20;RAL=41;RCP=AGTGAGACAAAAAGGTCATA;ALGNURL=http://orca.bu.edu/vntrview/index.php?db=VNTRPIPE_NA12891&ref=-175546205&isref=1&istab=1&ispng=1&rank=3	GT:SP:CGL	1/1:25:1
chr12	9591325	td175546305	GGTTTGTGTTTTTTTTTTTTTGTTTTTTTGTTTTTTTTTTTTT	GGTTTGTGTTTTTTTTTTTTTGTTTTTTTT	.	PASS	RC=3.00;RPL=14;RAL=42;RCP=GTTTTTGTTTTTTT;ALGNURL=http://orca.bu.edu/vntrview/index.php?db=VNTRPIPE_NA12891&ref=-175546305&isref=1&istab=1&ispng=1&rank=3	GT:SP:CGL	1/1:4:-1
chr12	10022449	td175546483	CACACACACAAACACACACAAAGACACACA	CTATTATCTCTCTCTCAAAGACAAATGCGTGCAAAGTCACACGTGTGGGTGTGAGCACACACACAC	.	PASS	RC=2.90;RPL=10;RAL=29;RCP=ACACACACAA;ALGNURL=http://orca.bu.edu/vntrview/index.php?db=VNTRPIPE_NA12891&ref=-175546483&isref=1&istab=1&ispng=1&rank=3	GT:SP:CGL	1/1:39:1
chr12	10700632	td175546770	ATATACTACTGCAAACAATAGAATCCATAGCTCCAAGCCTTATACTACAGGAAATAGAATCCATAGCTCCAAGCCTTATACTACTGCAAACAATAGAATCCATAGCTCCAAGCCTTATACTACTGCAAACAATAGAATCCATAGCTCCAAGCCT	ATATACTACTGCAAACAATAGAATCCATAGCTCCAAGCCTTATACTACAGGAAATAGAATCCATAGCTCCAAGCCTTATACTACTGCAAACAATAGAATCCATAGCTCCAAGCCT	.	PASS	RC=4.00;RPL=39;RAL=153;RCP=TATACTACTGCAAACAATAGAATCCATAGCTCCAAGCCT;ALGNURL=http://orca.bu.edu/vntrview/index.php?db=VNTRPIPE_NA12891&ref=-175546770&isref=1&istab=1&ispng=1&rank=3	GT:SP:CGL	0/1:8,11:0,-1
chr12	10973662	td175546888	GATATATATATCTTATACATATATATATCTATCTTATACATATATATATCTTATACATATATATATCTTATACATATATATCTTATACATATATATA	GATATATATATCTTATACATATATATATCTATCTTATACATATATATATCTTATACATATATATATCTTATACATATATATATCTTATACATATATATATCTTATACATATATATATCTATCTTATACATATATATCTTATACATATATATA,GATATATATATCTTATACATATATATATCTATCTTATACATATATATATCTTATACATATATATATCTTATACATATATATATCTTATACATATATATATCTTATACATATATATATCTATCTTATACATATATATCTTATACATATATATA	.	PASS	RC=5.62;RPL=17;RAL=96;RCP=ATATATATATCTTATAC;ALGNURL=http://orca.bu.edu/vntrview/index.php?db=VNTRPIPE_NA12891&ref=-175546888&isref=1&istab=1&ispng=1&rank=3	GT:SP:CGL	0/1/2:8,3,3:0,2,3
chr12	11777325	td175547166	TTATATATATGTATATATATATGTATATATATACATATATATATACATATATATACATATATATATACATATATATACATATATATACATATATATATGTATATATATA	TTATAAATATGTAAATATATATGTATATATATACATATATATACACATATATATACATATATATACATATATATATACATATATATACATATATATATACATATATATATATATATATATATA	.	PASS	RC=10.80;RPL=10;RAL=108;RCP=TATATATATA;ALGNURL=http://orca.bu.edu/vntrview/index.php?db=VNTRPIPE_NA12891&ref=-175547166&isref=1&istab=1&ispng=1&rank=3	GT:SP:CGL	1/1:5:1
chr12	13070146	td175547723	CTGTGTGTGTGTGTGTGTGTGTGTGTGTGTGTGTGTGTGTGCGTGCGTGCGTGTATGTGCG	CTGTGTGTGTGTGTGTGTGTGTGTGTGTGTGTGTGTGTGTGTGTGTGTGTGTGTGTGCGTGCGTGCGTGTATGTG	.	PASS	RC=6.00;RPL=10;RAL=60;RCP=TGTGTGTGTG;ALGNURL=http://orca.bu.edu/vntrview/index.php?db=VNTRPIPE_NA12891&ref=-175547723&isref=1&istab=1&ispng=1&rank=3	GT:SP:CGL	1/1:2:1
chr12	13153126	td175547754	CGGCGGCAGGGCGGCAGGGCGGCAGGGCGGCAGGGCGGCAGGGTGGCAGGGCGGCAAGGCGGCGGGACGGCGAGGCGGC	CGGCGGCAGGGCGGCAGGGCGGCAGGGCGGCAGGGCGGCAGGGCGGCAGGGCGGCAGGGTGGCAGGGCGGCAAGGCGGCGGGACGGCGAGGCGGC	.	PASS	RC=9.75;RPL=8;RAL=78;RCP=GGCGGCAG;ALGNURL=http://orca.bu.edu/vntrview/index.php?db=VNTRPIPE_NA12891&ref=-175547754&isref=1&istab=1&ispng=1&rank=3	GT:SP:CGL	0/1:2,3:0,2
chr12	13153380	td175547761	GGCAGCAGGGCAGCAGTGCAGCAGTGCAGCAGTGC	GGCAGCAGGGCAGCAGTGCAGCAGTGCAGCAGTGCAGCAGTGCAGCAGTGC,GGCAGCAGGGCAGCAGTCCAGCAGTGCAGCAGTGCAGCAGTGCAGCAGTGCAGCAGTGC	.	PASS	RC=4.25;RPL=8;RAL=34;RCP=GCAGCAGT;ALGNURL=http://orca.bu.edu/vntrview/index.php?db=VNTRPIPE_NA12891&ref=-175547761&isref=1&istab=1&ispng=1&rank=3	GT:SP:CGL	1/2:3,5:2,3
chr12	18251523	td175549605	TATATATATGGCGTATATATATGATATATATGGCATATATATGGGGTATATATGGGATATATAT	TACATATATGGTGTATATATATGGTATTATGGTATATATATGATATATATGGCATATATATGGGGTATATATGGGATATATA	.	PASS	RC=5.73;RPL=11;RAL=63;RCP=ATATATATGGG;ALGNURL=http://orca.bu.edu/vntrview/index.php?db=VNTRPIPE_NA12891&ref=-175549605&isref=1&istab=1&ispng=1&rank=3	GT:SP:CGL	1/1:8:1
chr12	19384456	td175550015	GTATATATGTACACATATATATGTATATATATTTATATATGTACACATATATATGTATATATATTTATATATGTACACATATATATATATAAATA	GTATATATGTACACATATATATGTATATATATTTATATATGTACACATATATATGTATATATATTTATATATGTACACATATATATGTATATATATTTATATATGTACACATATATATGTATATATATTTATATATGTACACATATATATGTATATATA	.	PASS	RC=2.94;RPL=32;RAL=94;RCP=TATATATGTACACATATATATGTATATATATT;ALGNURL=http://orca.bu.edu/vntrview/index.php?db=VNTRPIPE_NA12891&ref=-175550015&isref=1&istab=1&ispng=1&rank=3	GT:SP:CGL	0/1:14,5:0,2
chr12	19571828	td175550123	ACAGCCTCTGAGCCAGCCTCTGAGCCAACCTCT	ACAGCCTCTGAGCCAGCCTCTGAGCCAGCCTCTGAGCCAACCTCT	.	PASS	RC=2.67;RPL=12;RAL=32;RCP=CAGCCTCTGAGC;ALGNURL=http://orca.bu.edu/vntrview/index.php?db=VNTRPIPE_NA12891&ref=-175550123&isref=1&istab=1&ispng=1&rank=3	GT:SP:CGL	0/1:18,8:0,1
chr12	25326863	td175552283	TATATAATCATATATATGGAATACATATATCATATATATGGAATACATATATCATATACATGGAATACATATATCATATACATGGAATACATATCTCATATATTTATGGAATATATATATCATATATAT	TATATAATCATATATATGGAATATATATATCATATATATGGAATACATATATCATATATATGGAATACATATATCATATACATGGAATACATATATCATATACATGGAATACATATCTCATATATTTATGGAATATATATATCATATATAT	.	PASS	RC=5.72;RPL=22;RAL=128;RCP=ATATATCATATATATGGAATAC;ALGNURL=http://orca.bu.edu/vntrview/index.php?db=VNTRPIPE_NA12891&ref=-175552283&isref=1&istab=1&ispng=1&rank=3	GT:SP:CGL	1/1:12:1
chr12	28251007	td175553316	CATACAGTAATGACAGTATATACAGTATATACAGTAATGACAGTATATACAGTATATACAGTA	CATACAGTAATGACAGTATATACAGTATATACAGTA	.	PASS	RC=6.90;RPL=9;RAL=62;RCP=ATACAGTAT;ALGNURL=http://orca.bu.edu/vntrview/index.php?db=VNTRPIPE_NA12891&ref=-175553316&isref=1&istab=1&ispng=1&rank=3	GT:SP:CGL	1/1:19:-3
chr12	34313167	td175555634	TATATATATATATATATATCATTTATAATATAAATGATATATATATATCATTTATAATATAAATGATATATATATATATCATTTATTTATAATATAAATGATATATATATATATA	TATATATATATATATATCATTTATAATATAAATAAATGATATATATATATCATTTATATTATAAATGATATATATATATATAT	.	PASS	RC=3.44;RPL=35;RAL=114;RCP=ATATATATATATATATATCATTTATAATATAAATG;ALGNURL=http://orca.bu.edu/vntrview/index.php?db=VNTRPIPE_NA12891&ref=-175555634&isref=1&istab=1&ispng=1&rank=3	GT:SP:CGL	1/1:16:-1
chr12	41377630	td175557244	ATATATGCTATTATAGCATATTTTATTATATGCTATTATAGCATATTTTATTTTATGCTATTATAGCATATTTTATTATATGCTATTATAGCATATTTTATTATATGCTAT	ATATATGCTATTATAGCATATTTTATTATATGCTATTATAGCATATTTTATTATATGCTATTATAGCATATTTTATTATATGCT	.	PASS	RC=4.40;RPL=25;RAL=110;RCP=TATATGCTATTATAGCATATTTTAT;ALGNURL=http://orca.bu.edu/vntrview/index.php?db=VNTRPIPE_NA12891&ref=-175557244&isref=1&istab=1&ispng=1&rank=3	GT:SP:CGL	0/1:15,18:0,-1
chr12	42983310	td175557844	CGCTGCGGGGCTGCTGGGCTGCGGGGCTGCGGGGCTGAGGAGCTGCGG	CGCTGCGGGGCTGCTGGGCTGCGGGGCTGCGGGGCTGCGGGGCTGAGGAGCTGCGG	.	PASS	RC=5.88;RPL=8;RAL=47;RCP=GCTGCGGG;ALGNURL=http://orca.bu.edu/vntrview/index.php?db=VNTRPIPE_NA12891&ref=-175557844&isref=1&istab=1&ispng=1&rank=3	GT:SP:CGL	1/1:21:1
chr12	44705499	td175558398	AATATATATATGTATATATATATGTATATATGTGTATATATGTATATATATATGTATATATGTGTATATATGTATATATATGTATATATGTATATATGTATATATATGTATATATGTATATATGTATATATATGTATATATGTATATATATGTATATATATGTATATATGTATATATATGTGTATATATATATGTGTGTATATATATATATATAT	AATATATATATGTATATATATATGTATATATGTGTATATATGTATATATATATGTATATATGTGTATATATGTATATATATGTATATATGTATATATGTATATATATGTATATATGTATATATATGTATATATATGTATATATGTATATATATGTGTATATATATATGTGTGTATATATATATATATAT	.	PASS	RC=11.82;RPL=18;RAL=214;RCP=ATATATATATATATGTAT;ALGNURL=http://orca.bu.edu/vntrview/index.php?db=VNTRPIPE_NA12891&ref=-175558398&isref=1&istab=1&ispng=1&rank=3	GT:SP:CGL	1/1:5:-1
chr12	44820079	td175558433	AAATCCAATTTCCCCAAAATCCAATTTCCCCCAATCCAATTTCTCCC	AAATCCAATTTCCCCCAATCCAATTTCTCCC	.	PASS	RC=3.00;RPL=15;RAL=46;RCP=AATCCAATTTCCCCC;ALGNURL=http://orca.bu.edu/vntrview/index.php?db=VNTRPIPE_NA12891&ref=-175558433&isref=1&istab=1&ispng=1&rank=3	GT:SP:CGL	0/1:20,21:0,-1
chr12	46293422	td175558944	ATATATATATTTGGTTATATATATATATATGGTTATATATGGTTATATATATATGGTTATATATATATATGGTTATATATATATGGTTATATATATATGGTTTTATATATAT	ATATATATATATTTGGTTATATATATATATATGGTTATACATATATATGGTTATATATATATGGTTATATATATATGGTTTTATATATAT	.	PASS	RC=7.75;RPL=14;RAL=111;RCP=TATATATATATGGT;ALGNURL=http://orca.bu.edu/vntrview/index.php?db=VNTRPIPE_NA12891&ref=-175558944&isref=1&istab=1&ispng=1&rank=3	GT:SP:CGL	1/1:6:-2
chr12	46366631	td175558969	GTATATATATATATATCGATATATATATATATAGATATATATATAGATATATATATATATAGATATATATATAGATATATAGATATATATAGATATATATATAGATATATAGATATATATATAGATATATAGATATATAGATATAGATATATAGATATATATATAGATATATAGATATATAGATATAGATATATAGATATAT	GTATATATATATATATCGATATATATATATAGATATATATATAGATATATAGATATATATATAGATATATAGATATATATATAGATATATAGATATATAGATATAGATATATAGATATATATATAGATATATAGATATATAGATATAGATATATAGATATAT	.	PASS	RC=25.12;RPL=8;RAL=201;RCP=TATATATA;ALGNURL=http://orca.bu.edu/vntrview/index.php?db=VNTRPIPE_NA12891&ref=-175558969&isref=1&istab=1&ispng=1&rank=3	GT:SP:CGL	1/1:8:-5
chr12	46549586	td175559044	CAATTATTAAGATTTAACTTAATAATTGTTAAATTATTAAGATTTAACTTAATAATTGTTAAATTATTAAGATTTAACTTAATAATTGTTAAATTATTAAGATTTAACTTAATAATTGTTAAATTATTAAGATTTAACTTAATAATTGTTAAATTATTAA	CAATTATTAAGATTTAACTTAATAATTGTTAAATTATTAAGATTTAACTTAATAATTGTTAAATTATTAAGATTTAACTTAATAATTGTTAAATTATTAAGATTTAACTTAATAATTGTTAAATTATTAAGATTTAACTTAATAATTGTTAAATTATTAAGATTTAACTTAATAATTGTTAAATTATTAA	.	PASS	RC=5.30;RPL=30;RAL=159;RCP=AATTATTAAGATTTAACTTAATAATTGTTA;ALGNURL=http://orca.bu.edu/vntrview/index.php?db=VNTRPIPE_NA12891&ref=-175559044&isref=1&istab=1&ispng=1&rank=3	GT:SP:CGL	1/1:3:1
chr12	48646880	td175559732	CATATCACATATATATACCACATATATATACCACATATATAT	CATATCACATATATATACCACATATATATACCACATATATATACCACATATATAT	.	PASS	RC=3.15;RPL=13;RAL=41;RCP=ATACCACATATAT;ALGNURL=http://orca.bu.edu/vntrview/index.php?db=VNTRPIPE_NA12891&ref=-175559732&isref=1&istab=1&ispng=1&rank=3	GT:SP:CGL	0/1:10,14:0,1
chr12	48744770	td175559790	GGGGAGTGGGAGGGAGAGGAGTGGGAGGGAGAGGAGTGGGAGGGAGGGAGGGAGGGAGGGACGGGAGGG	GGGAGTGGGAGGGAGAGGAGTGGGAGGGAGAGGAGTGGGAGGGAGAGGAGTGGGAGGGAGGGAGGGAGGGAGGGACGGGAGGG	.	PASS	RC=4.93;RPL=14;RAL=68;RCP=GGGAGTGGGAGGGA;ALGNURL=http://orca.bu.edu/vntrview/index.php?db=VNTRPIPE_NA12891&ref=-175559790&isref=1&istab=1&ispng=1&rank=3	GT:SP:CGL	0/1:4,2:0,1
chr12	48915111	td175559852	CAGAGGGAGACCGTGGAAAGAGAGGGAGAGGGAGACGGTGGAAAGAGAGGGAGAGGGAGACCATGGAAAGAGAGGGAGAGGGAGACCGTGGAAAGAGAGGGAGAGGGAGACCGTGGAAAGAGAGGGAGAGGGAGACCGTGGAAAGAGAGGGAGAGGGAGACGTGGGGAGAGGGAGAGGGAGA	CAGAGGGAGACCGTGGAAAGAGAGGGAGAGGGAGGCCGTGGAAAGAGAGGGAGGGGGAGACCGTGGAAAGAGAGGGAGAGGGAGACCGTGGAAAGAGAGGGAGAGGGAGACCGTGGAAAGAGAGGGAGAGGGAGACGTGGGGAGAGGGAGAGGGAGA	.	SC	RC=7.36;RPL=25;RAL=181;RCP=AGAGGGAGACCGTGGAAAGAGAGGG;ALGNURL=http://orca.bu.edu/vntrview/index.php?db=VNTRPIPE_NA12891&ref=-175559852&isref=1&istab=1&ispng=1&rank=3	GT:SP:CGL	1/1:2:-1
chr12	49194305	td175559989	AGCAGCCCAGGGCAGGCAGGGCAGCCCAGGGCAGGCAGG	AGCAGCCCAGGGCAGGCAGGGCAGCCCAGGGCAGGCAGGGCAGCCCAGGGCAGGCAGG	.	PASS	RC=2.00;RPL=19;RAL=38;RCP=GCAGCCCAGGGCAGGCAGG;ALGNURL=http://orca.bu.edu/vntrview/index.php?db=VNTRPIPE_NA12891&ref=-175559989&isref=1&istab=1&ispng=1&rank=3	GT:SP:CGL	0/1:16,10:0,1
chr12	49658570	td175560284	GCCCTTCCTGCCCTTCCTCCCCTTCCTCCCCTTCCTCCCCTTCCTCCCCTTCCTCCCCTTCCTCCCCTTCCTCCCCTTCCTCCTCTTCCT	GCCCTTCCTGCCCTTCCTCCCCTTCCTCCCCTTCCTCCCCTTCCTCCCCTTCCTCCCCTTCCTCCCCTTCCTCCTCTTCCT	.	PASS	RC=9.89;RPL=9;RAL=89;RCP=CCCTTCCTC;ALGNURL=http://orca.bu.edu/vntrview/index.php?db=VNTRPIPE_NA12891&ref=-175560284&isref=1&istab=1&ispng=1&rank=3	GT:SP:CGL	0/1:3,2:0,-1
chr12	50255044	td175560580	TGGGAGGTGGGGAGCCCCTCTGCCCGGCCAGCCGCCCCGTCCGGGAGGGAGGTGGGGAGGTCAGCCCCCCGCCCGGCCAGCCGCCCCGTCCGGGAGGGAGGTGGGGGTCAGCCCCCCGCCCAGCCAGCCGCCCCATCCGGCAGGTGAGG	TGGGAGGTGGGGAGCCCCTCTGCCCGGCCAGCCGCCCCGTCCGGGAGGGAGGTGGGGGGGTCAGCCCCCTGCCCGGCCAGCCGCCCCGTCCGGGAGGTGAGG	.	SC	RC=3.14;RPL=47;RAL=148;RCP=GGGAGGTGGGGGTCAGCCCCCCGCCCGGCCAGCCGCCCCGTCCGGGA;ALGNURL=http://orca.bu.edu/vntrview/index.php?db=VNTRPIPE_NA12891&ref=-175560580&isref=1&istab=1&ispng=1&rank=3	GT:SP:CGL	0/1:12,9:0,-1
chr12	51592912	td175561240	AGCAGAGGCTGATGGAACCAAGTGGTCAAGGCCCCGCAGAGGCTAATGGAACCAAGTGGTCAAGGCCCCGCAGAGGCTAATGGAACCAAGTGGTCAAGGCCCCACAGAGGC	AGCAGAGGCTGATGGAACCAAGTGGTCAAGGCCCCGCAGAGGCTAATGGAACCAAGTGGTCAAGGCCCCACAGAGGC	.	PASS	RC=3.24;RPL=34;RAL=110;RCP=GCAGAGGCTAATGGAACCAAGTGGTCAAGGCCCC;ALGNURL=http://orca.bu.edu/vntrview/index.php?db=VNTRPIPE_NA12891&ref=-175561240&isref=1&istab=1&ispng=1&rank=3	GT:SP:CGL	1/1:21:-1
chr12	53045603	td175561808	GAAGCCGCTGCCACCTCCAAAGCTGCTGCCGCCTCCAAA	GAAGCCGCTGCCCCCTCCAAAGCCGCTGCCGCCTCCAAAGCCGCTGCCGCCTCCAAA	.	PASS	RC=2.11;RPL=18;RAL=38;RCP=AAGCCGCTGCCACCTCCA;ALGNURL=http://orca.bu.edu/vntrview/index.php?db=VNTRPIPE_NA12891&ref=-175561808&isref=1&istab=1&ispng=1&rank=3	GT:SP:CGL	0/1:5,9:0,1
chr12	53272431	td175561894	TCTGTCTGTGCCTGTCTGTACCTGTCTGCGCCT	TCTGTCTATGTCTGTCTGTGCCTGTCTGTACCTGTCTGCGCCT	.	PASS	RC=3.20;RPL=10;RAL=32;RCP=CTGTCTGTGC;ALGNURL=http://orca.bu.edu/vntrview/index.php?db=VNTRPIPE_NA12891&ref=-175561894&isref=1&istab=1&ispng=1&rank=3	GT:SP:CGL	0/1:12,12:0,1
chr12	53348589	td175561955	ATATATGTGTGTGTATGTATATATGTGTGTATATATGTATATATGAGTATATGTGTATATATGAGTATATGTGTATATATGTGTATATGTGTATATA	ATGTGTGTGTGTATGTATATATGTGTGTATATATGTATATATGAGTATATGTGTATATATGTGTATATGTGTATA	.	PASS	RC=5.33;RPL=18;RAL=96;RCP=TATATATGTGTATATGTG;ALGNURL=http://orca.bu.edu/vntrview/index.php?db=VNTRPIPE_NA12891&ref=-175561955&isref=1&istab=1&ispng=1&rank=3	GT:SP:CGL	1/1:5:-1
chr12	53452263	td175562020	CCAGGTGGCAGGCAGGTGGCAGGCAGGTGGCAGGCAGG	CCAGGTGGCAGGCAGGTGGCAGGCAGG	.	PASS	RC=3.36;RPL=11;RAL=37;RCP=CAGGTGGCAGG;ALGNURL=http://orca.bu.edu/vntrview/index.php?db=VNTRPIPE_NA12891&ref=-175562020&isref=1&istab=1&ispng=1&rank=3	GT:SP:CGL	0/1:13,13:0,-1
chr12	55766386	td175563022	TGGAGCTTGTATTTTCTAGGAGCTTGTATTTTCTA	TGGAGCTTGTATTTTCTAGGAGCTTGTATTTTCTAGGAGCTTGTATTTTCTA	.	PASS	RC=2.00;RPL=17;RAL=34;RCP=GGAGCTTGTATTTTCTA;ALGNURL=http://orca.bu.edu/vntrview/index.php?db=VNTRPIPE_NA12891&ref=-175563022&isref=1&istab=1&ispng=1&rank=3	GT:SP:CGL	0/1:12,16:0,1
chr12	56940131	td175563650	TAAATATAATGTACAATATATTGTACATTATAATGTAAAATATAATGTATAATATATTGTACATTATAATGTAAAATATAATGTATAATATAATATGTATAATAAAATAATATAAAATAAATGTATATTATATT	TAAATATAATGTACAATATATTGTACATTATAAATATAATGTACAATATATTGTACATTATAATGTAAAATATAATGTATAATATATTGTACATTATAATGTAAAATATAATGTATAATATAATATGTATAATAAAATAATATAAAATAAATGTATATTATATT	.	PASS	RC=3.56;RPL=36;RAL=133;RCP=AAATATAATGTATAATATATTGTACATTATAATGTA;ALGNURL=http://orca.bu.edu/vntrview/index.php?db=VNTRPIPE_NA12891&ref=-175563650&isref=1&istab=1&ispng=1&rank=3	GT:SP:CGL	0/1:9,3:0,1
chr12	57610616	td175564002	GCCGCCGCTCCCGCCGCTCCCGCCGCTCCCGCCGCTCCCGC	GCCGCCGCTCCCGCCGCTCCCGCCGCTCCCGC	.	PASS	RC=4.44;RPL=9;RAL=40;RCP=CCGCCGCTC;ALGNURL=http://orca.bu.edu/vntrview/index.php?db=VNTRPIPE_NA12891&ref=-175564002&isref=1&istab=1&ispng=1&rank=3	GT:SP:CGL	1/1:5:-1
chr12	57901301	td175564168	TGGCCGGGCAGAGGGGCTCCTCACTTCCCAGTAGGGGCGGCCGGGCAGAGGCGCCCCTCACCTCCCGGACGGGGCGGC	TGGCCGGGCAGAGGGGCTCCTCTCTTCCCAGTAGGGGCGGCCAGGCAGAGGCGCCCCTCTCTTCCCAGTAGGGGAGGCCGGGCAGAGGCGCCCCTCACCTCCCGGATGGGGCGGC	.	SC	RC=2.08;RPL=37;RAL=77;RCP=GGCCGGGCAGAGGCGCCCCTCACCTCCCAGAAGGGGC;ALGNURL=http://orca.bu.edu/vntrview/index.php?db=VNTRPIPE_NA12891&ref=-175564168&isref=1&istab=1&ispng=1&rank=3	GT:SP:CGL	0/1:9,2:0,1
chr12	60564465	td175565127	TACACATCCACACACACATACACACACACACACACACACACA	TACACATCCACACACACATACACACACACACACACACACACACACACACACACA	.	PASS	RC=3.42;RPL=12;RAL=41;RCP=ACACATACACAC;ALGNURL=http://orca.bu.edu/vntrview/index.php?db=VNTRPIPE_NA12891&ref=-175565127&isref=1&istab=1&ispng=1&rank=3	GT:SP:CGL	0/1:9,7:0,1
chr12	61400818	td175565453	ATATGTATATATGTATACTTAAATATGTATATATACATATTTATGTATATATGTATACTTAAATATGTATATATACATATTTATGTATATATGTATACATAAATATGTATATATACATATTTATGTATATATGTATACATAAATATGTATATATACATATTTATGTATATATACAAATATATAAAAATGTATGTATATATACATATTTATGTATATAT	ATATGTATATATGTATACTTAAATATGTATATATACATATTTATGTATATATGTATACTTAAATATGTATATATACATATTTATGTATATATACAAATATATAAAAATGTATGTATATATACATATTTATGTATATAT	.	PASS	RC=5.24;RPL=40;RAL=217;RCP=TATGTATATATGTATACATAAATATGTATATATACATATT;ALGNURL=http://orca.bu.edu/vntrview/index.php?db=VNTRPIPE_NA12891&ref=-175565453&isref=1&istab=1&ispng=1&rank=3	GT:SP:CGL	1/1:22:-2
chr12	61896113	td175565619	CATATTAAATACTAACAAATATTTAATATTTATATTTAATACTAACAAATATTTAATATTTATATTTAATACTAACAAATATTTAATATTTATATTTAATA	CATATTAAATACTAACAAATATTTAATATTTATATTTAATACTAACAAATATTTAATATTTATATTTAATACTAACAAATATTTAATATTTATATTTAATATTAACAAATATTTAATATTTATATTTAATA	.	PASS	RC=3.33;RPL=30;RAL=100;RCP=ATATTTAATACTAACAAATATTTAATATTT;ALGNURL=http://orca.bu.edu/vntrview/index.php?db=VNTRPIPE_NA12891&ref=-175565619&isref=1&istab=1&ispng=1&rank=3	GT:SP:CGL	1/1:29:1
chr12	62104693	td175565700	CAATTATATTTGAAAAATTATATTTGAAAAATTATATTTGAAAAA	CAATTATATTTGAAAAATTATATTTGAAAAA	.	PASS	RC=3.14;RPL=14;RAL=44;RCP=AATTATATTTGAAA;ALGNURL=http://orca.bu.edu/vntrview/index.php?db=VNTRPIPE_NA12891&ref=-175565700&isref=1&istab=1&ispng=1&rank=3	GT:SP:CGL	1/1:48:-1
chr12	63006836	td175566015	TTTTTTTGTTTTTTGTTTTTTGTTTTT	TTTTTTTGTTTTTTGTTTTTTGTTTTTTGTTTTT	.	PASS	RC=3.71;RPL=7;RAL=26;RCP=TTTTTTG;ALGNURL=http://orca.bu.edu/vntrview/index.php?db=VNTRPIPE_NA12891&ref=-175566015&isref=1&istab=1&ispng=1&rank=3	GT:SP:CGL	1/1:30:1
chr12	64609889	td175566579	TATAAATACTTTATGATAATCATAAATACTTTATGATTATCATAAATACTTTATGATAATCATAAATACTTT	TATAAATACTTTATGATTATCATAAATACTTTATGATTATCATAAATACTTT,TATAAATACTTTATGATAATCATAAATACTTTATGATTATCATAAATACTTTATGATAATCATAAATACTTTATGATAATCATAAATACTTT	.	PASS	RC=3.55;RPL=20;RAL=71;RCP=ATAAATACTTTATGATAATC;ALGNURL=http://orca.bu.edu/vntrview/index.php?db=VNTRPIPE_NA12891&ref=-175566579&isref=1&istab=1&ispng=1&rank=3	GT:SP:CGL	1/2:11,12:-1,1
chr12	65085444	td175566807	TGGGGGATGGGAAGAGAAGAGAGTTGGAGGGCAGGGGGATGGGAAGAGAAGAGAGTTGGAGGGCAGGGAGAGGGA	TGGGGGATGGGAAGAGAAGAGAGTTGGAGGGCAGGGGGATGGGAAGAGAAGAGAGTTGGAGGGCAGGGGGATGGGAAGAGAAGAGAGTTGGAGGGCAGGGGGATGGGAAGAGAAGAGAGATGGAGGGCAGGGAGAGGGA	.	PASS	RC=2.34;RPL=32;RAL=74;RCP=GGGGGATGGGAAGAGAAGAGAGTTGGAGGGCA;ALGNURL=http://orca.bu.edu/vntrview/index.php?db=VNTRPIPE_NA12891&ref=-175566807&isref=1&istab=1&ispng=1&rank=3	GT:SP:CGL	1/1:3:2
chr12	65097446	td175566814	CTACATATATATATATATGTATGTATACATACATATATATATGTATGTATACATACATATATATATGTATGTATACATACATATATATATGTATGTATA	CTACATATATATATATATGTATGTATACATACATATATATATGTATGTATACATACATATATATATGTATGTATACATACATATATATATGTATGTATACATACATATATATATGTATGTATA	.	PASS	RC=4.08;RPL=24;RAL=98;RCP=TACATACATATATATATGTATGTA;ALGNURL=http://orca.bu.edu/vntrview/index.php?db=VNTRPIPE_NA12891&ref=-175566814&isref=1&istab=1&ispng=1&rank=3	GT:SP:CGL	1/1:2:1
chr12	70421528	td175568726	ATATGTATGTGTGTATATACATACACACATGTGTATATATGTGTGTATATACATATACACATGTGTATATATGTGTATAT	ATATGTATGTGTGTATATACATACACACATGTGTATATATGTGTGTATATACACACACACATGTGTATATATGTGTGTATATACATATACACATGTGTATATATGTGTATAT	.	PASS	RC=2.47;RPL=32;RAL=79;RCP=TATATATGTGTGTATATACATACACACATGTG;ALGNURL=http://orca.bu.edu/vntrview/index.php?db=VNTRPIPE_NA12891&ref=-175568726&isref=1&istab=1&ispng=1&rank=3	GT:SP:CGL	1/1:13:1
chr12	70425922	td175568730	CTTAGAAGCCATTATATCACTCTTCAGGAGGAACATTAGAAGCCATTATATCACTCTTCAGGAGGAACA	CTTAGAAGCCATTATATCACTCTTCAGGAGGAACATTAGAAGCCATTATATCACTCTTCAGGAGGAACATTAGAAGCCATTATATCACTCTTCAGGAGGAACA	.	PASS	RC=2.00;RPL=34;RAL=68;RCP=TTAGAAGCCATTATATCACTCTTCAGGAGGAACA;ALGNURL=http://orca.bu.edu/vntrview/index.php?db=VNTRPIPE_NA12891&ref=-175568730&isref=1&istab=1&ispng=1&rank=3	GT:SP:CGL	0/1:16,9:0,1
chr12	71460853	td175569132	CCATAATAAGAATATGTAATTAACATAATAAGAATATGTAATTAA	CCATAATAAGAATATGTAATTAACATAATAAGAATATGTAATTAACATAATAAGAATATGTAATTAA	.	PASS	RC=2.00;RPL=22;RAL=44;RCP=CATAATAAGAATATGTAATTAA;ALGNURL=http://orca.bu.edu/vntrview/index.php?db=VNTRPIPE_NA12891&ref=-175569132&isref=1&istab=1&ispng=1&rank=3	GT:SP:CGL	0/1:14,15:0,1
chr12	71759191	td175569238	TATATATATATCATATATATATCATATATATCACATATATCATATATATATCATATATATCATATATATATCATATATATCATATATATCATATATATATCATATATATCATATATATATCATATACATATCATATATATATCATATATATATCATATATATATAT	TATATATATATCATATATATATCATATATATCACATATATCATATATATATCATATATATCATATATATATCATATATATCATATATATCATATATATATCATATATATCATATATATATCATATACATATCATATATATATCATATATATATCATATACATATCATATATATATCATATATATCATATATATAT	.	PASS	RC=8.21;RPL=20;RAL=165;RCP=ATATATATATCATATATATC;ALGNURL=http://orca.bu.edu/vntrview/index.php?db=VNTRPIPE_NA12891&ref=-175569238&isref=1&istab=1&ispng=1&rank=3	GT:SP:CGL	1/1:2:1
chr12	73388760	td175569739	GTATACTAGTACTATTAGTATGCTAATACTAATAGTACTGATATACTAGTACTATTAGTATGCTAATACTAATAGTGCTGATATACTAGTACTATTAGTATGCTAATACTAATAGTACTGATATACTAGTACTATTAGTATGCTAATACTAATAGTACTGATATACTAGTACTATTAGTATGCTAATACTAATAGTACTGATATACTAGTACTATTAGTATGCTAATACTAATAGTACTGATATACTAATACTAATAGTA	GTATACTAGTACTATTAGTATGCTAATACTAATAGTACTGATATACTAGTACTATTAGTATGCTAATACTAATAGTACTGATATACTAGTACTATTAGTATGCTAATACTAATAGTACTGATATACTAATACTAATAGTA	.	PASS	RC=6.47;RPL=40;RAL=259;RCP=TATACTAGTACTATTAGTATGCTAATACTAATAGTACTGA;ALGNURL=http://orca.bu.edu/vntrview/index.php?db=VNTRPIPE_NA12891&ref=-175569739&isref=1&istab=1&ispng=1&rank=3	GT:SP:CGL	1/1:17:-3
chr12	73455233	td175569777	CTAAATGAAATATAAATATATAGATATATAAATATATAAATAAATATATATTACATATATAAATATATCAATAAATATATATATTACATATATAAATATATAAATAAATATATATATTACATATATAAATATATAAATAAATATATATAT	CTAAATGAAATATAAATATATAGATATATAAATATATAAATAAATATATATTACATATATAAATATATAAGTAAATATATATATTACATATATAAATATATAAATAAATATATATAT	.	PASS	RC=4.51;RPL=33;RAL=149;RCP=TAAATAAATATATATATTACATATATAAATATA;ALGNURL=http://orca.bu.edu/vntrview/index.php?db=VNTRPIPE_NA12891&ref=-175569777&isref=1&istab=1&ispng=1&rank=3	GT:SP:CGL	1/1:12:-1
chr12	73758560	td175569886	ATATCACAGATATCCTATCACAGATATCCTATCACAGATATCACAGATATCCTATCACAGATATC	ATATCACAGATATCCTATCACAGATATCCTATCACAGATATCACAGATATCCTATCACAGATATCACAGATATCCTATCACAGATATC	.	PASS	RC=4.93;RPL=14;RAL=64;RCP=TATCACAGATATCC;ALGNURL=http://orca.bu.edu/vntrview/index.php?db=VNTRPIPE_NA12891&ref=-175569886&isref=1&istab=1&ispng=1&rank=3	GT:SP:CGL	0/1:17,16:0,2
chr12	74219809	td175570078	ATATATATATATATATATATCCTATTATATATATATATATATCCTATTATATATATATATCCTATTTTATATACATATATCCTATTTATTTATATATATAT	ATATATATATATATATCCTATTATATATATATATCCTATTTTATATACATATATCCTATTTATTTATATATATAT	.	PASS	RC=4.91;RPL=21;RAL=100;RCP=TATTTATATATATATATATCC;ALGNURL=http://orca.bu.edu/vntrview/index.php?db=VNTRPIPE_NA12891&ref=-175570078&isref=1&istab=1&ispng=1&rank=3	GT:SP:CGL	0/1:11,6:0,-1
chr12	74840180	td175570346	ATATATATATATAGTTATATATATATAGTTATATATATATAACGTTATATATATAAAGTTATATATATAACGTTATATATATATA	ATATATATATATAGTTATATATATATAGTTATATATATATAACGTTATATATATAAAGTTATATATATAACGTTATATATATAAAGTTATATATATAACGTTATATATATA,ATATATATATATAGTTATATATATATAGTTATATATATATAACGTTATATATATAAAGTTATATATATAACGTTATATATATAAAGTTATATATATAACGTTATATATATA	.	PASS	RC=5.81;RPL=14;RAL=84;RCP=TATATATATATAGT;ALGNURL=http://orca.bu.edu/vntrview/index.php?db=VNTRPIPE_NA12891&ref=-175570346&isref=1&istab=1&ispng=1&rank=3	GT:SP:CGL	1/2:9,8:1,2
chr12	75573387	td175570628	TTATAAAAGATAGTTTTATATCTTTTATAAAAACTATAAAAGATATAAAACTACTTTTATATCTTTTATAAAAACTATAAAAGATATAAAACTACTTGTATATCTTTTATAAAAACTATAAAAGATATAAAACTAGTTTTATATCTTTTATAAAAACTATAAAAGATATAAAACTACTTTTATATCTT	TTATAAAAGATAGTTTTATATCTTTTATAAAAACTATAAAAGATATAAAACTACTTTTATATCTTTTATAAAAACTATAAAAGATATAAAACTACTTGTATATCTTTTATAAAAACTATAAAAGATATAAAACTACTTTTATATCTT	.	PASS	RC=4.55;RPL=41;RAL=187;RCP=TATAAAACTACTTTTATATCTTTTATAAAAACTATAAAAGA;ALGNURL=http://orca.bu.edu/vntrview/index.php?db=VNTRPIPE_NA12891&ref=-175570628&isref=1&istab=1&ispng=1&rank=3	GT:SP:CGL	1/1:5:-1
chr12	75623597	td175570661	CATATATATATATATATACATATATTTATATATGTATATATATATATACATATATTTATATATGTATATATATATATTTACATATATTTATATATGTATATATAT	CATATATATATATATATACATATATTTATATATGTATATATATATATACATATATTTATATATGTATATATATATACATATATTTATATATGTATATATATATATTTACATATATATATATATGTATATATAT	.	PASS	RC=13.00;RPL=8;RAL=104;RCP=ATATATAT;ALGNURL=http://orca.bu.edu/vntrview/index.php?db=VNTRPIPE_NA12891&ref=-175570661&isref=1&istab=1&ispng=1&rank=3	GT:SP:CGL	0/1:20,8:0,3
chr12	76969306	td175571208	GATATATATATATATATATATATATATATATGTACATATATATGGACATATA	GATATATATATATATAGATATATATATATATATATATATATGTACATATATATGGACATATA	.	PASS	RC=4.25;RPL=12;RAL=51;RCP=ATATATATACAT;ALGNURL=http://orca.bu.edu/vntrview/index.php?db=VNTRPIPE_NA12891&ref=-175571208&isref=1&istab=1&ispng=1&rank=3	GT:SP:CGL	0/1:4,18:0,1
chr12	77567114	td175571438	TTTTTTTGTTTGTTTGTTTGTTTGTTTGTTTTGTTTTTTGTTTTTTGTTTTTTGTTTTTT	TTTTTTTGTTTGTTTGTTTGTTTTGTTTTTTGTTTTTTGTTTTTT	.	PASS	RC=7.90;RPL=7;RAL=59;RCP=TTTTTTG;ALGNURL=http://orca.bu.edu/vntrview/index.php?db=VNTRPIPE_NA12891&ref=-175571438&isref=1&istab=1&ispng=1&rank=3	GT:SP:CGL	0/1:19,26:0,-2
chr12	77893488	td175571525	GTATATGTATGTGTATATATGTATATGTATATCTGTATATGTATATATGTATGTATATATGTATATGTATATGCATATATGTATATGTATATATGTATATGTATATATGTATATGTATATATGTATACATGTATATGTGTGTATATATATATATATATG	GTATATGTATGTGTATATATGTATATGTATATCTGTATATGTATATATGTATGTATATATGTATATGTATATGCATATATGTATATGTATATATGTATATGTATATATGTATACATGTATATGTGTGTATATATATATATATATATAT	.	PASS	RC=10.90;RPL=14;RAL=158;RCP=TATATGTATATGTA;ALGNURL=http://orca.bu.edu/vntrview/index.php?db=VNTRPIPE_NA12891&ref=-175571525&isref=1&istab=1&ispng=1&rank=3	GT:SP:CGL	0/1:2,8:0,-1
chr12	78355085	td175571677	TATATTACACATATACATATATGTAATATAATAAATATTACACATATACATATATGTAATATAATAAATAT	TATATTACACATATACATATATGTAATATAATAAATATTACACATATACATATATGTAATATAATAAATATTACACATATACATATATGTAATATAATAAATAT	.	PASS	RC=2.12;RPL=33;RAL=70;RCP=ATATTACACATATACATATATGTAATATAATAA;ALGNURL=http://orca.bu.edu/vntrview/index.php?db=VNTRPIPE_NA12891&ref=-175571677&isref=1&istab=1&ispng=1&rank=3	GT:SP:CGL	1/1:22:1
chr12	78627462	td175571793	TAAAAAAACTCATGCGTGGAGAGTTTTATTTTGTTGAAAAAAAACTCATGCTTGGAGAGTTTTATTTTGTTGAAAAAAAACTCATGCTTGGAGAGTTTTATTTTGTTGAAAAA	TAAAAAAACTCATGCGTGGAGAGTTTTATTTTGTTGAAAAAAAACTCATGCTTGGAGAGTTTTATTTTGTTGAAAAA	.	PASS	RC=3.11;RPL=36;RAL=112;RCP=AAAAAAACTCATGCTTGGAGAGTTTTATTTTGTTGA;ALGNURL=http://orca.bu.edu/vntrview/index.php?db=VNTRPIPE_NA12891&ref=-175571793&isref=1&istab=1&ispng=1&rank=3	GT:SP:CGL	0/1:25,2:0,-1
chr12	78982372	td175571882	ATATATATACACATGTGTATATGTACACATGTGTATAT	ATATATATACACATGTGTATATGTACATATGTGTGTATATGTACACATGTGTATAT	.	PASS	RC=2.31;RPL=16;RAL=37;RCP=TATATATACACATGTG;ALGNURL=http://orca.bu.edu/vntrview/index.php?db=VNTRPIPE_NA12891&ref=-175571882&isref=1&istab=1&ispng=1&rank=3	GT:SP:CGL	1/1:33:1
chr12	80516661	td175572625	ATTTTATTTTTATTTTTTTATTTTTATTTTTTATTTTTT	ATTTTATTTTTATTTTTTTATTTTTATTTTTTATTTTTTATTTTTT	.	PASS	RC=5.57;RPL=7;RAL=38;RCP=TTTTATT;ALGNURL=http://orca.bu.edu/vntrview/index.php?db=VNTRPIPE_NA12891&ref=-175572625&isref=1&istab=1&ispng=1&rank=3	GT:SP:CGL	0/1:20,23:0,1
chr12	82036426	td175573267	CATGTATGTATCTATTATATACATACATGTATGTATCTATTATATACATACATGTATATGTATGTATGTATTATATACATACATGTATATGTATGTATGTATTATATACATACATGTATATGTATGTATGTATTATATACATACATGTATATGTATGTATGTATTACATACATGTATATGTATGTATGTATTACATACATA	CATTATGTATATATTATATACATACATGTATATGTATGTATGTATTATATACATACATGTATATGTATGTATGTATTATATACATACATGTATATGTATGTATATATTATATACATATATGTATATGTATGTATATATTACATACAT	.	PASS	RC=6.66;RPL=31;RAL=200;RCP=ATGTATGTATTATATACATACATGTATATGT;ALGNURL=http://orca.bu.edu/vntrview/index.php?db=VNTRPIPE_NA12891&ref=-175573267&isref=1&istab=1&ispng=1&rank=3	GT:SP:CGL	1/1:2:-2
chr12	84551422	td175574173	AATACATATATATTTCTATATAAATATAAATATATATTTCTACATAAATATAAATATATATTTCTATAGAAATATATATATATAT	AATACATATATATTTCTATATAAATATAAATATATATTTCTACATAAATATAAATATATATTTCTATAGAAATATAAATATATATTTCTATAGAAATATATATATATATATATATATA	.	PASS	RC=3.50;RPL=24;RAL=84;RCP=ATAAATATATATTTCTATATAAAT;ALGNURL=http://orca.bu.edu/vntrview/index.php?db=VNTRPIPE_NA12891&ref=-175574173&isref=1&istab=1&ispng=1&rank=3	GT:SP:CGL	1/1:14:1
chr12	84714053	td175574263	ATATATATATATGTGTACATATATATGTGTGTATATATATATGTGTACATATATATGTGTGTATATATATATGTATATATATAT	ATATATATATATGTGTACATATATATGTGTGTATATATATATGTATATATATAT	.	SC	RC=5.81;RPL=14;RAL=83;RCP=TATATATATATGTG;ALGNURL=http://orca.bu.edu/vntrview/index.php?db=VNTRPIPE_NA12891&ref=-175574263&isref=1&istab=1&ispng=1&rank=3	GT:SP:CGL	1/1:30:-2
chr12	85984513	td175574768	TATATATACATATATATGTATATATATTGTATATATTGTTATACATATATACATGTATATATACAATGTATGTATATATTGATATACATATATATCAATATAT	TTCAGTGTGTATATATATACATATATATGTATATATATTGTGTATATATATACATATATATGTATATATATTGTATATATTGTTATACATATATACATGTATATATACAATGTATGTATATATTGATATACATATATATCAAT	.	PASS	RC=2.38;RPL=44;RAL=102;RCP=ATATATACATATATATATACATATATATGTATATATTGATATAC;ALGNURL=http://orca.bu.edu/vntrview/index.php?db=VNTRPIPE_NA12891&ref=-175574768&isref=1&istab=1&ispng=1&rank=3	GT:SP:CGL	0/1:16,6:0,1
chr12	87208023	td175575246	ATATATATACACATATATATACATATACGTATATATATACATATATATACATATACGTATATATATACGTATATATACATATACGTATATATATACATATATATACATATACGTATATATATACGTATATATACATATACGTATATATATACATATATATACATATACATATATATAT	ATATATATACACATATATATACATATACGTATATATATACATATATATACATATACATATATATAT,ATATATATACACATATATATACATATACGTATATATATACATATATATACATATACGTGTATATATATACATATATATACATATACATATATATAT	.	PASS	RC=6.32;RPL=28;RAL=177;RCP=TATATATATACATATATATACATATACG;ALGNURL=http://orca.bu.edu/vntrview/index.php?db=VNTRPIPE_NA12891&ref=-175575246&isref=1&istab=1&ispng=1&rank=3	GT:SP:CGL	1/2:19,8:-4,-3
chr12	87709287	td175575450	ATATATATATTTATATATATATATTTATATATATATTTATATATATATTTATATATATATTTATATATATATTTATATATATATTTATATATATATTTATATATATATTTATATATATATTTATATATATATTTATATATATTTATATATATATTTATATATATATTTATATATATTTATATATATATGCTAACCCTTATATATATATAAGCTTATATATATATATATATAAGCTTATATATATATATATATATATATATATATATATATAT	AACCCATATATATATTTATATATATATTTATATATATATTTATATATATTTATATATATATTTATATATATATTTATATATATTTATATATATATTTATATATAT	.	PASS	RC=22.86;RPL=12;RAL=271;RCP=TATATATATATT;ALGNURL=http://orca.bu.edu/vntrview/index.php?db=VNTRPIPE_NA12891&ref=-175575450&isref=1&istab=1&ispng=1&rank=3	GT:SP:CGL	1/1:2:-14
chr12	88278278	td175575643	CTGATATATTTCCTATATTCATTAAGTGAATAATAATCATAGAATTTTGATATATTTCCTATATTCATTAAGTGAATAATAATCATAGAATTT	CTGATATATTTCCTATATTCATTAAGTGAATAATAATCATAGAATTTTGATATATTTCCTATATTCATTAAGTGAATAATAATCATAGAATTTTGATATATTTCCTATATTCATTAAGTGAATAATAATCATAGAATTT	.	PASS	RC=2.00;RPL=46;RAL=92;RCP=TGATATATTTCCTATATTCATTAAGTGAATAATAATCATAGAATTT;ALGNURL=http://orca.bu.edu/vntrview/index.php?db=VNTRPIPE_NA12891&ref=-175575643&isref=1&istab=1&ispng=1&rank=3	GT:SP:CGL	1/1:18:1
chr12	89715246	td175576143	CTAAGACACGCCTTCATCCTTAATATGACATATTAAGTCATGCCTTCATCCTTAATATGACATATTAAGTCATGCCTTCATCCTTAATATGACATATTAAGACACACCTTGATCCTTAATATAACATATTAAGT	CTAAGACACGCCTTCATCCTTAATATGACATATTAAGTCATGCCTTCATCCTTAATATGAAATATTAAGTCATGCCTTCATCCTTAATATGACATATTAAGTCATGCCTTCATCCTTAATATGACATATTAAGACACACCTTGATCCTTAATATAACATATTAAGT	.	PASS	RC=4.16;RPL=32;RAL=133;RCP=TAAGTCACGCCTTCATCCTTAATATGACATAT;ALGNURL=http://orca.bu.edu/vntrview/index.php?db=VNTRPIPE_NA12891&ref=-175576143&isref=1&istab=1&ispng=1&rank=3	GT:SP:CGL	0/1:8,5:0,1
chr12	89874806	td175576193	CCCTAATTGTCAGGGCCTAATTGTTAGGGCCTAATTGTTAGGGCC	CCCTAATTGTCAGGGCCTAATTGTTAGGGCC	.	PASS	RC=3.14;RPL=14;RAL=44;RCP=CCTAATTGTTAGGG;ALGNURL=http://orca.bu.edu/vntrview/index.php?db=VNTRPIPE_NA12891&ref=-175576193&isref=1&istab=1&ispng=1&rank=3	GT:SP:CGL	0/1:11,8:0,-1
chr12	93030535	td175577410	CAGGACAAAGAGGACAAAGAGGACAAAGAGGACAAAGAG	CAGGACAAAGAGGACAAAGAGGACAAAGAG	.	PASS	RC=4.22;RPL=9;RAL=38;RCP=AGGACAAAG;ALGNURL=http://orca.bu.edu/vntrview/index.php?db=VNTRPIPE_NA12891&ref=-175577410&isref=1&istab=1&ispng=1&rank=3	GT:SP:CGL	1/1:42:-1
chr12	96035011	td175578624	TTTTCTCCCATCTATTTATTTCTCCTATCTATCTATCTATCTATCTATCTAT	TTTTCTCCCATCTATTTATTTCTCCTATCTATCTATCTTTCTATCTATCTATCTATCTATCTATCTAT	.	PASS	RC=3.06;RPL=17;RAL=51;RCP=TTTCTCCTATCTATCTA;ALGNURL=http://orca.bu.edu/vntrview/index.php?db=VNTRPIPE_NA12891&ref=-175578624&isref=1&istab=1&ispng=1&rank=3	GT:SP:CGL	0/1:20,13:0,1
chr12	96621311	td175578920	CCCCCGGAGGAGGGTCGTCCCTGTGCCCATGCTGTCAGGAAGGCCCCGGAGGAGGGTCGTCCCTGTGCCCATGCGGTCAGAAAGGCCCCGGAGGAGGGTCATCTCTGTGCCCATGCGGTCAGG	CCCCCGGAGGAGGGTCGTCCCTGTGCCCATGCTTTCAGGAAGGCCCCGGAGGAGGGTCGTCCCTGTGCCCATGCTGTCAGGAAGGCCCCGGAGGAGGGTCGTCCCTGTGCCCATGCGGTCAGAAAGGCCCCGGAGGAGGGTCATCTCTGTGCCCATGCGGTCAGG	.	PASS	RC=2.90;RPL=42;RAL=122;RCP=CCCCGGAGGAGGGTCGTCCCTGTGCCCATGCGGTCAGGAAGG;ALGNURL=http://orca.bu.edu/vntrview/index.php?db=VNTRPIPE_NA12891&ref=-175578920&isref=1&istab=1&ispng=1&rank=3	GT:SP:CGL	1/1:5:1
chr12	100774907	td175580421	CCATCTCAGCATCTCAGCATCTCAGCATCTCAGCATCTCAG	CCATCTCAGCATCTCAGCATCTCAGCATCTCAG	.	PASS	RC=5.00;RPL=8;RAL=40;RCP=CATCTCAG;ALGNURL=http://orca.bu.edu/vntrview/index.php?db=VNTRPIPE_NA12891&ref=-175580421&isref=1&istab=1&ispng=1&rank=3	GT:SP:CGL	0/1:11,13:0,-1
chr12	102283259	td175581023	AGAAGGAAGGAAGTAAGGAAGGAAAGGAAGGAAGGAAAGGAAGGAAGGAAGGAAGGAAAAGAAGGCAGGAAAAAAGGAAA	AGAAGGAAGGAAGGAAGGAAGGAAGGAAAGGAAGGAAGGAAGGAAAGGAAGGAAGGAAGGAAAGGAAGGAAGGAAGGAAAAGAAGGCAGGAAAAAAGGAA	.	PASS	RC=3.77;RPL=21;RAL=79;RCP=GAAGGAAGGAAGGAAAGGAAG;ALGNURL=http://orca.bu.edu/vntrview/index.php?db=VNTRPIPE_NA12891&ref=-175581023&isref=1&istab=1&ispng=1&rank=3	GT:SP:CGL	0/1:9,9:0,1
chr12	103071236	td175581264	TCTTATTCAATGAGGCTTATTCAATGAGGCTTATTCAATGAGGCTTGTGTCATACACCTTATTCAATGAGGCTT	TCTTATTCAATGAGGCTTATTCAATGAGGCTTGTGTCATACACCTTATTCAATGAGGCTT	.	PASS	RC=5.20;RPL=14;RAL=73;RCP=CTTATTCAATGAGG;ALGNURL=http://orca.bu.edu/vntrview/index.php?db=VNTRPIPE_NA12891&ref=-175581264&isref=1&istab=1&ispng=1&rank=3	GT:SP:CGL	0/1:9,15:0,-1
chr12	104603108	td175581826	TTCTTTCTTTCTTTCTTTCTCTTTCTTTCTCTCTCTCTCTCTCTCTCTCTCTCTCTCTCTCTCTCTCTCTCTCT	TTCTTTCTTTCTTTCTTTCTCTTTCTTTCTCTCTCTCTCTCTCTCTCT	.	PASS	RC=7.30;RPL=10;RAL=73;RCP=TCTCTCTCTC;ALGNURL=http://orca.bu.edu/vntrview/index.php?db=VNTRPIPE_NA12891&ref=-175581826&isref=1&istab=1&ispng=1&rank=3	GT:SP:CGL	1/1:17:-2
chr12	106618615	td175582607	CCACAGGCCCACCTGAAGACCTCACAATCAAACACAGGCCCACCTGAAGGCACTCACAATCAAACACAGGCCCACCTGAAGGCACTCACAATCAAACACAGGCCCACCTGAAGGCACTCACAATCAAACACAGGCCCACCTGAAGGCACTCACAATCAAACACAGGCCCACTTGAAGGCACTCACAATCAAACACAGGCCCACCTGAAGGCACTCATAATCAAA	CCACAGGCCCACCTGAAGACCTCACAATCAAACACAGGCCCACCTGAAGGCACTCACAATCAAACACAGGCCCACCTGAAGGCACTCACAATCAAACACAGGCCCACCTGAAGGCACTCATAACCAAA	.	PASS	RC=7.00;RPL=32;RAL=223;RCP=CACAGGCCCACCTGAAGGCACTCACAATCAAA;ALGNURL=http://orca.bu.edu/vntrview/index.php?db=VNTRPIPE_NA12891&ref=-175582607&isref=1&istab=1&ispng=1&rank=3	GT:SP:CGL	1/1:15:-3
chr12	109050033	td175583602	TGCCCGGCAGCCACCCCGTCCGGGAGGGAGGTGGGGGCTCAGCCCCCGCCCGGCCAGCCGCCCCGTCCGGGAGGGAGGTGGGGGGTCAGCCCCCACCCGGCCAGCCGCCCCGTCCGGGAGGGAGGTGGGGGGGCAGCCCCCGCCCGGCCAGCAGCCCCATCCGGGAGGGAGGTGGGGGGTCAGCCTCCACCCGGCCACCACCCCATCCGGGAGG	TGAGGAGTGTCTCCGCCGGGCAGCCACCCCGTCCGGGAGGGAGATGGGGGGGTCAGACCCTCGCCTGGCCGGCCGCCCCATCCGGGAGGGAGGTGGGGGGATCAGCCCCCCGCCCGGCCAGCCGCCCCGTC,TGCCCGGCAGCCACCCCGTCCGGGAGGGAGGTGGGGGCTCAGCCCCCACCCGGCCAGCCGCCCCGTCCGGGAGGGAGGTGGGGGGGCAGCCCCCGCCCGGCCAGCAGCCCCATCCGGGAGGGAGATGGGGGGTCAGCCTCCACCCGGCCACCACCCCATCCGGGAGG	.	SC	RC=4.57;RPL=47;RAL=213;RCP=GCCCGGCCAGCCGCCCCGTCCGGGAGGGAGGTGGGGGGTCAGCCCCC;ALGNURL=http://orca.bu.edu/vntrview/index.php?db=VNTRPIPE_NA12891&ref=-175583602&isref=1&istab=1&ispng=1&rank=3	GT:SP:CGL	1/2:2,5:-2,-1
chr12	109846991	td175583970	TTTCTCCATCTCCTTCTCCTTCTTCTTCTCCTTCTTCTTTTTCTTCTTCTTCTTCTTCTTCTT	TTTCTCCTTCTCCTTCTCCTCCTTCTTCTCCTTCTTCTTCTTCTTCTTCTTCT	.	PASS	RC=5.17;RPL=12;RAL=62;RCP=TTCTCCTTCTTC;ALGNURL=http://orca.bu.edu/vntrview/index.php?db=VNTRPIPE_NA12891&ref=-175583970&isref=1&istab=1&ispng=1&rank=3	GT:SP:CGL	1/1:3:-1
chr12	113737848	td175586001	CACAACAATGCAGCCTCAACAACAATGCAGCCTCAACAACAATGCAGCCTCAGCAACAATGCAGCCTCAGCAACAATGCAGCCTCAACAACAATCCAGCCTCAACAACAATGCACCCTCAACAACAATGCACCCTCAACAACAATGCA	CACAACAATGCAGCCTCAACAACAATGCAGCCTCAACAACAATGCACCCTCAACAACAATGCACCCTCAACAACAATGCA	.	PASS	RC=8.65;RPL=17;RAL=147;RCP=ACAACAATGCAGCCTCA;ALGNURL=http://orca.bu.edu/vntrview/index.php?db=VNTRPIPE_NA12891&ref=-175586001&isref=1&istab=1&ispng=1&rank=3	GT:SP:CGL	1/1:6:-4
chr12	114013316	td175586203	CTGTGTGCGGGGCTGGACTGTGTGTGCGGGGCTGGACTGTGTGTGCGGGGCTGGTCTGTGTG	CTGTGTGCGGGGCTGGACTGTGTGTGCGGGGCTGGTCTGTGTG	.	PASS	RC=3.21;RPL=19;RAL=61;RCP=TGTGTGCGGGGCTGGACTG;ALGNURL=http://orca.bu.edu/vntrview/index.php?db=VNTRPIPE_NA12891&ref=-175586203&isref=1&istab=1&ispng=1&rank=3	GT:SP:CGL	0/1:7,10:0,-1
chr12	115091683	td175586789	TTGGATGGGTGGATGGGTGGATGGGTGGATGGGTGGATGGGTGGATGGGTGGTTGGATGGAT	TTGGATGGGTGGATGGGTGGATGGGTGGATGGGTGGTTGGATGGAT	.	PASS	RC=7.62;RPL=8;RAL=61;RCP=TGGATGGG;ALGNURL=http://orca.bu.edu/vntrview/index.php?db=VNTRPIPE_NA12891&ref=-175586789&isref=1&istab=1&ispng=1&rank=3	GT:SP:CGL	1/1:26:-2
chr12	116827399	td175587719	ATGTCCTGGACCCCTGTCCTGTCCTGGACCCATGTCCTGTCCTGGACCCATGTCCTGTCCTGGACCC	ATGTCCTGGACCCCTGTCCTGTCCTGGACCCCTGTCCTGTCCTGGACCCATGTCCTGTCCTGGACCCATGTCCTGTCCTGGACCCCCTGTCC	.	PASS	RC=3.67;RPL=18;RAL=66;RCP=TGTCCTGGACCCATGTCC;ALGNURL=http://orca.bu.edu/vntrview/index.php?db=VNTRPIPE_NA12891&ref=-175587719&isref=1&istab=1&ispng=1&rank=3	GT:SP:CGL	0/1:11,5:0,1
chr12	117872744	td175588311	GCTCTCACACATACCCTCACACATATGCACACAACCTCACACACACACCTCTCACACATATGCACACA	GCTCTCACACATACCCTCACACATATGCACACAACCTCACACACACACCTCTCACACATATGCACGCAACCTCACACACACACCTCTCACACATATGCACACA	.	PASS	RC=1.94;RPL=35;RAL=67;RCP=CTCACACACACACCTCTCACACATATGCACACAAC;ALGNURL=http://orca.bu.edu/vntrview/index.php?db=VNTRPIPE_NA12891&ref=-175588311&isref=1&istab=1&ispng=1&rank=3	GT:SP:CGL	0/1:11,9:0,1
chr12	118280789	td175588499	GGGAAGGAGGGAGGAGGAAGGAGGGAGG	GGGAAGGAGGGAGGAGGAAGGAGGGAGGAGGAAGGAGGGAGG	.	PASS	RC=1.93;RPL=14;RAL=27;RCP=GGAAGGAGGGAGGA;ALGNURL=http://orca.bu.edu/vntrview/index.php?db=VNTRPIPE_NA12891&ref=-175588499&isref=1&istab=1&ispng=1&rank=3	GT:SP:CGL	0/1:15,10:0,1
chr12	118536025	td175588638	GCTCTCTCTGCCTCTCCCTCTCTCTCCGCCTCTCCCTCTCTCTCCGCCTCTCCCTCTCTCTCCGCCTCTCCCTCTCTCTCCGCCTCTCCCTCTCTCTCCGCCTCTCCCTCTCTCTCCGCCTCTCCCTCTCTCTCCGCCTCTCCCTCTCTCTCCGCCTCTCCCTCTCTCTCTGCCTCTCCATCTCTCTCC	GCTCTCTCTGCCTCTCCCTCTCTCTCCGCCTCTCCCTCTCTCTCCGCCTCTCCCTCTCTCTCCGCCTCTCCCTCTCTCTCCGCCTCTCCCTCTCTCTCTGCCTCTCCATCTCTCTCC	.	PASS	RC=10.44;RPL=18;RAL=188;RCP=CTCTCTCCGCCTCTCCCT;ALGNURL=http://orca.bu.edu/vntrview/index.php?db=VNTRPIPE_NA12891&ref=-175588638&isref=1&istab=1&ispng=1&rank=3	GT:SP:CGL	1/1:4:-4
chr12	119560049	td175589059	AAGGAAGGCAGGAAGGCAGGAAGGCAGGAAGGCAGGAAGGCAGGAAGGCAGGAAGGAAGGAAGGAAGGAAGGAAGGAAGGAAGGAAGGAAGGAAGG	AAGGAAGGCAGGAAGGCAGGAAGGCAGGAAGGCAGGAAGGCAGGAAGGCAGGAAGGCAGGAAGGAAGGAAGGAAGGAAGGAAGGAAGGAAGGAAGGAAGGAAGG	.	PASS	RC=11.88;RPL=8;RAL=95;RCP=AGGAAGGC;ALGNURL=http://orca.bu.edu/vntrview/index.php?db=VNTRPIPE_NA12891&ref=-175589059&isref=1&istab=1&ispng=1&rank=3	GT:SP:CGL	1/1:6:1
chr12	119798058	td175589181	CCCTCACCTCCCGGACGGGGCGGCTGGCCGGGCAGGGGGCTGACCCCCCCACCTCCCTCCCGGACTGGGCGGCTGGCCAGGCGGGGGGCTGACGCCCCCACCTCCCTCCCGGACGGGGCGGCTGGCCGGGCGGGGGGCTGACCCCCCCACCTCCCTCCCGGACAGGGTGGCTGCCGGGCGG	CCGGGCAGAGGCGCCCCTCACCTCCCGGACGGGGCGGCTGGCCGGGCAGGGGGCTGACCCCCCCCCCTCCCTCCCGGACTGGGCGGCTGGCCAGGCGGGGGGCTGACGCCCCCACCTCCCTCCCGGACAGGGTGGCTGCC	.	SC	RC=3.68;RPL=49;RAL=180;RCP=CCTCCCTCCCGGACGGGGCGGCTGGCCGGGCGGGGGGCTGACCCCCCCA;ALGNURL=http://orca.bu.edu/vntrview/index.php?db=VNTRPIPE_NA12891&ref=-175589181&isref=1&istab=1&ispng=1&rank=3	GT:SP:CGL	0/1:3,3:0,-1
chr12	120407606	td175589499	ACAGTCAGTGCCTGTCCCAGGCTTTGATCAGCTTCATTCATTCAGTCAGTGCCTGTCCCAGGCTTTGATCAGCTTCATT	ACAGTCAGTGCCTGTCCCAGGCTTTGATCAGCTTCATTCATTCAGTCAGTGCCTGTCCCAGGCTTTGATCAGCTTCATTCATTCAGTCAGTGCCTGTCCCAGGCTTTGATCAGCTTCATT	.	PASS	RC=1.90;RPL=41;RAL=78;RCP=CAGTCAGTGCCTGTCCCAGGCTTTGATCAGCTTCATTCATT;ALGNURL=http://orca.bu.edu/vntrview/index.php?db=VNTRPIPE_NA12891&ref=-175589499&isref=1&istab=1&ispng=1&rank=3	GT:SP:CGL	0/1:12,4:0,1
chr12	121092440	td175589864	CCAGGCCGAAGGCAGAGTGCAGGCCGAAGGCAGAGTGCAGGCCGAAGGCAGAGTGCAGGCCGAAGGCAGAGTGCAGG	CCAGGCCGAAGGCAGAGTGCAGGCCGAAGGCAGAGTGCAGGCCGAAGGCAGAGTGCAGG	.	PASS	RC=4.22;RPL=18;RAL=76;RCP=CAGGCCGAAGGCAGAGTG;ALGNURL=http://orca.bu.edu/vntrview/index.php?db=VNTRPIPE_NA12891&ref=-175589864&isref=1&istab=1&ispng=1&rank=3	GT:SP:CGL	1/1:31:-1
chr12	121171338	td175589899	CTGCCTGCTGAAATGGTGCCTGCTGAAATGGTGCCTGCTGAAATGGTGCCTGCTGAAATGGTGCCTGCTGAAATGGTGCCT	CTGCCTGCTGAAATGGTGCCTGCTGAAATGGTGCCTGCTGAAATGGTGCCT	.	PASS	RC=5.33;RPL=15;RAL=80;RCP=TGCCTGCTGAAATGG;ALGNURL=http://orca.bu.edu/vntrview/index.php?db=VNTRPIPE_NA12891&ref=-175589899&isref=1&istab=1&ispng=1&rank=3	GT:SP:CGL	0/1:11,13:0,-2
chr12	123755572	td175591437	CCCCGGCAGCCCGGCAGCCCCGCAGCCCCGCAGCCCCGCAGCCC	CCCCGGCAGCCCGGCAGCCCCGCAGCCCCGCAGCCC	.	PASS	RC=5.38;RPL=8;RAL=43;RCP=CCCCGCAG;ALGNURL=http://orca.bu.edu/vntrview/index.php?db=VNTRPIPE_NA12891&ref=-175591437&isref=1&istab=1&ispng=1&rank=3	GT:SP:CGL	1/1:18:-1
chr12	124021515	td175591611	TCTCTCTCCCTCCCTCCCTCCCTCCCTCCCTCCCTCCCTCCCTCTCTCTCTC	TCTCTCTCCCGCCCCCCCTCCCTCCCTCCCTCCCTCTCTCTCTC	.	PASS	RC=6.38;RPL=8;RAL=51;RCP=CTCCCTCC;ALGNURL=http://orca.bu.edu/vntrview/index.php?db=VNTRPIPE_NA12891&ref=-175591611&isref=1&istab=1&ispng=1&rank=3	GT:SP:CGL	1/1:2:-1
chr12	124787311	td175592038	GGAGGTCAGGGGCCGAGGTCAGGGGGCCGAGGTCAGGGGCTGAGGTCAGGGGCCGAGGTCAGGGGCCGAGGTCAGAGGGCCGAGGTCAGGGGCCGAGGTCAGGGGCCGAGGTCAGGGG	GGAGGTCAGGGGCCGAGGTCAGGGGGCCGAGGTCAGGGGCCGAGGTCAGGGGCCGAGGTCAGGGGCCGAGGTCAGAGGGCCGAGGTCAGGGGCCGAGGTCAGNNNNCNNNGGTCAGGGGCCNAGGTCAGGGGCCGAGGTCAGGGGCCGAGGTCAGGGG	.	PASS	RC=8.87;RPL=13;RAL=117;RCP=GAGGTCAGGGGCC;ALGNURL=http://orca.bu.edu/vntrview/index.php?db=VNTRPIPE_NA12891&ref=-175592038&isref=1&istab=1&ispng=1&rank=3	GT:SP:CGL	1/1:4:3
chr12	124818371	td175592068	GGTGTGCGGGTGCGCCTGTGTGCGGGTGTGCATGTGTGTGTGCGCATGTGTGCGGGTGTGCATGTGTGTGTGCGCGCGCATGTGTGCGGGTGTGCATGTGTGTGCGCGCGCATGTGTGTGGGTGTGCACGTGTGTGTGTGCGGGTGCGCATGTGTGCGGGTGTGCATGTGTGTGTGTGCGCATGTGTGTGGGTGTGCATGTGTG	GTGTGTGCGGGTGCGCATGTGTGCGGGTGTGCATGTGTGTGTGTGCGCATGTGTGTGGGTGTGCATGTGTG	.	PASS	RC=6.13;RPL=32;RAL=203;RCP=GTGTGTGTGTGCGCATGTGTGCGGGTGTGCAT;ALGNURL=http://orca.bu.edu/vntrview/index.php?db=VNTRPIPE_NA12891&ref=-175592068&isref=1&istab=1&ispng=1&rank=3	GT:SP:CGL	1/1:2:-4
chr12	127515319	td175593395	CATATATATATACACACACATATATATATCTACACACACATATATATATCTACACACACATATATATATCTACACACACACATATATATATACACACACACATATATATATATCTACACACACACACACATATAT	CATATATATATACACACACATATATATATATCTACACACACATATATATATCTACACACACATATATATATATACACACACACATATATATATATCTACACACACACACACATATAT	.	PASS	RC=6.27;RPL=22;RAL=134;RCP=ATATATCTACACACACACATAT;ALGNURL=http://orca.bu.edu/vntrview/index.php?db=VNTRPIPE_NA12891&ref=-175593395&isref=1&istab=1&ispng=1&rank=3	GT:SP:CGL	1/1:4:-1
chr12	129142537	td175594237	AACAAGGCAGGAGCAGGGACGCAGCTCCCATGGAGGCCACAAGGCAGGAGCAGGGACGCAGCTCCCATGGAGGCCTCAAGGCAGGAGCAGGGACGCAGCTCCCATGGAGGCCACAAGGCAGGAGCAGGGACGCAGCTCCCATGGAGGCCACAAGGCAGGAGCAGGGACGCAGCTCCCATGGAGGCCACAAGGCAGGAGCAGGGACGCAGCTCCCATGGAGGCCACAAGGCAGGAGCAGGGACGCAGCTCCCATGGAGGCCACAAGGCAGG	AACAAGGCAGGAGCAGGGACGCAGCTCCCATGGAGGCCTCAAGGCAGGAGCAGGGACGCAGCTCCCATGGAGGCCTCAAGGCAGGAGCAGGGACGCAGCTCCCATGGAGGCCACAAGGCAGGAGCAGGGACGCAGCTCCCATGGAGGCCACAAGGCAGGAGCAGGGACGCAGCTCCCATGGAGGCCACAAGGCAGG	.	PASS	RC=7.27;RPL=37;RAL=269;RCP=ACAAGGCAGGAGCAGGGACGCAGCTCCCATGGAGGCC;ALGNURL=http://orca.bu.edu/vntrview/index.php?db=VNTRPIPE_NA12891&ref=-175594237&isref=1&istab=1&ispng=1&rank=3	GT:SP:CGL	1/1:3:-2
chr12	129170616	td175594280	GTGTGTGCGCATGTGTGTTGTGTGCGCATGTGTGT	GATGTGTGTGTGTGTGCATGCGTGTGTGCATGTGTGTTGTGTGCGCATGTGTGTTGTGTGC	.	PASS	RC=2.00;RPL=17;RAL=34;RCP=TGTGTGCGCATGTGTGT;ALGNURL=http://orca.bu.edu/vntrview/index.php?db=VNTRPIPE_NA12891&ref=-175594280&isref=1&istab=1&ispng=1&rank=3	GT:SP:CGL	1/1:17:1
chr12	129478778	td175594494	TCCTGAGACAGGGGGAGGAAGAGTGGGAGCTAGGAAGCACTGAGACAGGGGGAGGAAGGGCAGGAGCTGGGAAGCACCTGAGACAGGAGGAGGAAGGGCGGGAGCTGGGAAGCACCTGAGACAGGGGGAGGAAGGGCGGGAGCTGGGAAGC	TCCTGAGACAGGGGGAGGAAGAGTGGGAGCTAGGAAGCACTGAGACAGGGGGAGGAAGGGCGGGAGCTGGGAAGCACCTGAGACAGGGGGAGGAAGGGCGGGAGCTGGGAAGC	.	PASS	RC=3.97;RPL=38;RAL=150;RCP=CCTGAGACAGGGGGAGGAAGGGCGGGAGCTGGGAAGCA;ALGNURL=http://orca.bu.edu/vntrview/index.php?db=VNTRPIPE_NA12891&ref=-175594494&isref=1&istab=1&ispng=1&rank=3	GT:SP:CGL	0/1:2,2:0,-1
chr12	130409142	td175595005	GCCGGGCTCCTGGAAGGCACCTGCGCACGGGTGAGACTGCCTTTGCCCACGTGAGACCGGGCTCCTGGAAGGCACCTGTGCACGCGTGAGACTGCCTTTGCCCACGTGAGACCGGGCTCCTGGAAGTCACCTGTGCACACGTGAGACTGCCTTTGCCCACGTGAGACCGGGCTCCTGGAAGGCACCTGTGCACGCGTGAGACTGTCTTTGCCCACGTGAGACAGGACTCTTGGTAGGCAACTGT	GCCGGCCTCCTGCACGGCCCCTGCGCACGGGTGAGACTGCCTTCGCCCACGTGAGACCGGGCCCCTGGAAGGCACCTGTGCACGCGTGAGACTGTCTTTGCCCACGTGAGACACGCCTCTTGGTAGGCACCTG	.	PASS	RC=4.42;RPL=55;RAL=243;RCP=CCGGGCTCCTGGAAGGCACCTGTGCACGCGTGAGACTGCCTTTGCCCACGTGAGA;ALGNURL=http://orca.bu.edu/vntrview/index.php?db=VNTRPIPE_NA12891&ref=-175595005&isref=1&istab=1&ispng=1&rank=3	GT:SP:CGL	1/1:7:-2
chr12	130519164	td175595061	TTCCTGGTCCCATGCTGATCCTCCTGGTCCCATGCTGATCCTCCTGGTCCCATGCTGATCCTCCTGGTCCCATGCTGATCCTCCTG	TTCCTGGTCCCATGCTGATCCTCCTGGTCCCATGCTGATCCTCCTGGTCCCATGCTGATCCTCCTG	.	PASS	RC=4.25;RPL=20;RAL=85;RCP=TCCTGGTCCCATGCTGATCC;ALGNURL=http://orca.bu.edu/vntrview/index.php?db=VNTRPIPE_NA12891&ref=-175595061&isref=1&istab=1&ispng=1&rank=3	GT:SP:CGL	1/1:27:-1
chr12	130982618	td175595322	CCTGACTCCAGGCCTCCTGCTGCTCGGTCATTCTCCATGAAGGCAGCACTGACTCCAGGCCTCCGGCTGCCCCGTCATTCTCCATGAAGGCAGCACTGACTCCAGGCCTCCGGCTGCCCAGTCATTCTCCATGAAGGCAGCACTGACTCCAGGCCTCTGGCTGCTTAGTCATTCTCCATGAAGGCAGCA	CCTGACTCCAGGCCTCCTGCTGCTCGGTCATTCTCCATGAAGGCAGCACTGACTCCAGGCCTCCGGCTGCCCGGTCATTCTCCATGAAGGCAGCACTGACTCCAGGCCTCTGGCTGCTTAGTCATTCTCCATGAAGGCAGCA	.	PASS	RC=4.00;RPL=47;RAL=188;RCP=CTGACTCCAGGCCTCCGGCTGCCCAGTCATTCTCCATGAAGGCAGCA;ALGNURL=http://orca.bu.edu/vntrview/index.php?db=VNTRPIPE_NA12891&ref=-175595322&isref=1&istab=1&ispng=1&rank=3	GT:SP:CGL	1/1:8:-1
chr12	131266302	td175595491	ATGAGGTGGGGGGGTGTCCACCCTGTGGTCCCCTCCAGCTGTGAGGTGGGGGCAGGTGTCAGCTCCATGGTCCCCTCCAGCTGTGAGGCGGGGGGCAGGTGTTGGCTTCACGGTCCCCTCCAGCTGTGAGGTGGGGGCAGGTGTCGCCCCATGGTCCCCTCCAGCTGTGAGGTGGGGGCAGGTGTCGCCCCATGGTCCCCTCCAGCTGTGAGGCGGGGGGCAGGTGTCGGCTCCATGGACCCCTCCAGCTGTGAGGTGGGGGCAGGTGTCGGCTCCATGGACCCCTCCAGCTGTGAGGTGGGGGCAGGTGTCGGCTCCATGGACCCCTCCAGCTGTGAGGTGGGGGCAGGTGTCGCTCCATGGACCCCTCCAGCTGATGAG	ATGAGGTGGGGGGGTGTCCACCCTGTGGTCCCCTCCAGCTGTGAGGTGGGGGCAGGTGTCGGCTCCATGGTCCCCTCCAGCTGTGAGGTGGGGGCAGGTGTCGCCCCATGGTCCCCTCCAGCTGTGAGGTGGGGGCAGGTGTCGGCTCCATGGACCCCTCCAGCTGATGAG	.	PASS	RC=9.11;RPL=42;RAL=380;RCP=TGAGGTGGGGGCAGGTGTCCGCTCCATGGTCCCCTCCAGCTG;ALGNURL=http://orca.bu.edu/vntrview/index.php?db=VNTRPIPE_NA12891&ref=-175595491&isref=1&istab=1&ispng=1&rank=3	GT:SP:CGL	1/1:2:-5
chr12	131488937	td175595656	GCTGCGGTGCTCCCCCGGGCCGCCTGCGGTGCTCCCCCGGACTGCCTG	GCTGCGGGGCTCCCCCGGGCCGCCTGCGGTGCTCCCCCGGGCCGCCTGCGGTGCTCCCCCGGACTGCCTG	.	PASS	RC=2.14;RPL=22;RAL=47;RCP=CTGCGGTGCTCCCCCGGACCGC;ALGNURL=http://orca.bu.edu/vntrview/index.php?db=VNTRPIPE_NA12891&ref=-175595656&isref=1&istab=1&ispng=1&rank=3	GT:SP:CGL	0/1:10,8:0,1
chr12	131523666	td175595688	GCCTGTGCTCCTCCAGGCCACTGCCCGCTGAGCCGGGACGGTGCGGAGAGTCCTGTGCTCCTCCAGCCACTGCCCACTGAGCCGGGACGGTGCGGAGAGCCCTGTGCTCCTCCAGCCACTGCCCGCTGAGCCGGGACGGTGCGGAGAGCCCTGTGCTCCT	GCCTGTGCTCCTCCAGGCCACTGCCCGCTGAGCCGGGACGGTGCGGAGAGTCCTGTGCTCCTCCAGCCACTGCCCGCTGAGCCGGGACGGTGCGGAGAGCCCTGTGCTCCT	.	PASS	RC=3.22;RPL=49;RAL=159;RCP=CCTGTGCTCCTCCAGCCACTGCCCGCTGAGCCGGGACGGTGCGGAGAGC;ALGNURL=http://orca.bu.edu/vntrview/index.php?db=VNTRPIPE_NA12891&ref=-175595688&isref=1&istab=1&ispng=1&rank=3	GT:SP:CGL	0/1:3,6:0,-1
chr12	131582673	td175595723	CCTCCCGCGGTGGCCGCTGTCTGGGCCTCACTTCCTTCTCCCGCAGTGGCTGCTGTCTGGGCTGCCTCACTGCCTTCTC	CCTCCCACGGTGGCCGCTGTCTGGGCTGCCTCACCGCCTTCTCCCACGGTGGCCGCTGTCTGGGCCTCACCGCCTTCTCCCACGGTGGCCGCTGTCTGGGCTGCCTCACCGCCTTCTC	.	PASS	RC=2.08;RPL=39;RAL=78;RCP=CTCCCGCAGTGGCCGCTGTCTGGGCTGCCTCACTGCCTT;ALGNURL=http://orca.bu.edu/vntrview/index.php?db=VNTRPIPE_NA12891&ref=-175595723&isref=1&istab=1&ispng=1&rank=3	GT:SP:CGL	0/1:3,7:0,1
chr12	131775328	td175595847	CCACACACCTGCACGTGCACACCTGCACACACACCTGCACACACACCTGCACACACACCTGCACACACAC	CCACACACCTGCACGTGCACACCTGCACACACACCTGCACACACAC	.	PASS	RC=5.64;RPL=12;RAL=69;RCP=CACACACCTGCA;ALGNURL=http://orca.bu.edu/vntrview/index.php?db=VNTRPIPE_NA12891&ref=-175595847&isref=1&istab=1&ispng=1&rank=3	GT:SP:CGL	0/1:8,12:0,-2
chr12	131851385	td175595906	TGGGTCCCAGGGAGGCCATGCGGGGCACTCCACAGAAGCTGGGTCTGGAGACTGGGGGTCCCCGTGAGGCCATATGGGGCACTCTACAGAAGCTGGGCCTGGAGACTGGGGGTCCCCGTGAGGCCATGCGGGGCACTCTACAGAAGCTGGGTCTGGAGACTGGGGGTCCCCGTGAGGCCATATGGGGCACTCTACAGAAGCTGGGTCTGGAGACTGGGGGTCCCCGTGAGGCCATGCGGGGCACTCTACAGAAGCTGGGCCTGGAGACTGGGGGTCCCCGTGAGGCCATGCGGGGCACTCCACAGAAGCTGGGCCTGGAGACTGGGGGTCCCCGTGAGGCCATGCGGGGCACTCCACAGAAGCTGGGCCTGGAGACTGGGGGTCCCCGTGAGGCCATGCGGGGCACTCCACAGAAGCTGGGTCTGGAGACTGGGGGTCCCCGTGAGGCCATGCGGGGCACTCCACAGAAGCTGGGCCTGGAGACTGGGGGTCCCCGTGAGGCCATGCGGGGCACTCTACAGAAGCTGGGTCTGGAGACTGGGGGTCCCCGTGAGGCCATGCGGGGCACTCCACAGAAGCTGGGTCTGGAGATGAGGGTCCCCGTGAGGCCATGCGGGGCACTCCACAGAAGCTGGGCCTGGAGACTGGGGGTCCC	TGGGTCCCAGGGAGGCCATGGGGGGCACTCCACAGAAGCTGGGTCTGGAGACTGGGGGTCCCCGTGAGGCCATGCGGGGCACTCCACAGAAGCTGGGTCTGGAGACTGGGGGTCTCCGTGAGGCCATATGGGGCACTCCACAGAAGCTGGGCCTGGAGACTGGGGGTCCC	.	PASS	RC=12.13;RPL=54;RAL=654;RCP=GGGTCCCCGTGAGGCCATGCGGGGCACTCCACAGAAGCTGGGCCTGGAGACTGG;ALGNURL=http://orca.bu.edu/vntrview/index.php?db=VNTRPIPE_NA12891&ref=-175595906&isref=1&istab=1&ispng=1&rank=3	GT:SP:CGL	1/1:2:-9
chr12	131941471	td175595962	TCCCGGATGCTGGCTGGGGATCACCCGGATGCTGGCTGGGGATTACCCGGATGCTGGCTGGGGATCACCCGGATGCTGGCTGGGGATCACCCGGATGCTGGCTGGGGCTCA	TCCCGGATGCTGGCTGGGGATTACCCGGATGCTGGCTGGGGATCACCCGGATGCTGGTTGGGGATCACCCGGATGCTGGCTGGGGCTCA	.	PASS	RC=5.00;RPL=22;RAL=110;RCP=CCCGGATGCTGGCTGGGGATCA;ALGNURL=http://orca.bu.edu/vntrview/index.php?db=VNTRPIPE_NA12891&ref=-175595962&isref=1&istab=1&ispng=1&rank=3	GT:SP:CGL	1/1:9:-1
chr12	132059176	td175596003	CACCAGCAACCCCCGCTCAGCTCTGCTACCGTGAGCCCCTTCTCTACCAGCAACCCCCGCTCAGCTCTGCTACTGTGAGCCCCTTCTCTCCAG	CAGCAGCAACCGCCGCTAGGCTCTGCTACCGCGAGCGTCTTCTCTACCAGCAACCCCCGCTCAGCTCTGCTACTGTGAGCCCCTTCTCTACCAGCAACCCCCGCTCAGCTCTGCTACCGTGAGCCCCTTCTCTACCAGCAACCCCCGCTCAGCTCTGCTACTGTGAGCCCCTTCTCTCCA	.	PASS	RC=2.11;RPL=44;RAL=92;RCP=ACCAGCAACCCCCGCTCAGCTCTGCTACCGTGAGCCCCTTCTCT;ALGNURL=http://orca.bu.edu/vntrview/index.php?db=VNTRPIPE_NA12891&ref=-175596003&isref=1&istab=1&ispng=1&rank=3	GT:SP:CGL	1/1:2:2
chr12	132083402	td175596014	GAGCTCCACCCTCCTCACCTCAGCTCCGCCCTCCTCACCTCAACTCCGCCCTCCTCACCTCAGCTCCGCCCTCCTCACCTCAACTCTGCCCTCCTCACCTCAACTCCGCCCTCCTCACCTCAGCTCCACCCTCCTCACCTC	GAGCTCCACCCTCCTCACCTCAGCTCCGCCCTCCTCACCTCAACTCCGCCCTCCTCACCTCAGCTCCGCCCTCCTCACCTCAACTCCTCCCTCCTCACCTCAGCTCCACCCTCCTCAACTC	.	PASS	RC=7.00;RPL=20;RAL=140;RCP=AGCTCCGCCCTCCTCACCTC;ALGNURL=http://orca.bu.edu/vntrview/index.php?db=VNTRPIPE_NA12891&ref=-175596014&isref=1&istab=1&ispng=1&rank=3	GT:SP:CGL	1/1:3:-1
chr12	132293403	td175596146	CGGAAGCAGAAGGAACAGAAGGAACAGAAGGAACAGAAGG	CGGAAGCAGAAGGAACAGAAGGAACAGAAGG	.	PASS	RC=4.20;RPL=9;RAL=39;RCP=GGAACAGAA;ALGNURL=http://orca.bu.edu/vntrview/index.php?db=VNTRPIPE_NA12891&ref=-175596146&isref=1&istab=1&ispng=1&rank=3	GT:SP:CGL	1/1:16:-1
chr12	132349620	td175596196	AAAGATAGCTTCTAGGTATACACATGCACATACGCACTAAGATCGCTTCTAGGTATACACACACATACGTGCTAAGATAGCTTCTAGGTATACACACGCACATATGCACTAAGATCACTTCTAGGTATACACACACATACGTGCTAAGATAGCTTCTAGGTATACACACGCACATACGCGCTAAGA	AAAGATAGCTTCTAGGTATACACATGCACATACGCACTAAGATCGCTTCTAGGTATACNNNCACATACGTGCTAAGATAGCTTCTAGGTATACACACGCACANANGCGCTAAGA	.	PASS	RC=5.11;RPL=37;RAL=185;RCP=AAGATAGCTTCTAGGTATACACACGCACATACGCGCT;ALGNURL=http://orca.bu.edu/vntrview/index.php?db=VNTRPIPE_NA12891&ref=-175596196&isref=1&istab=1&ispng=1&rank=3	GT:SP:CGL	1/1:7:-2
chr12	132662201	td175596420	GAGAATATTTTCTTATTTCTTCTAAAATAAGAATGTTTTCTTATTTTTTCTAAAGTAAGAATGTTTTCTTACTTTTTCTAAAGAATGTTTTCTTACTTT	GAGAATATTTTCTTATTTCTTCTAAAATAAGAATGTTTTCTTATTTTTTCTAAAGTAAGAATGTTTTCTTACTTT	.	PASS	RC=3.62;RPL=27;RAL=98;RCP=AGAATGTTTTCTTACTTTTTCTAAATA;ALGNURL=http://orca.bu.edu/vntrview/index.php?db=VNTRPIPE_NA12891&ref=-175596420&isref=1&istab=1&ispng=1&rank=3	GT:SP:CGL	0/1:14,13:0,-1
chr12	132677239	td175596449	CCCTCCCTCGTCCTCCTCCTGTGTCCTCCCTCGTCCTCCTCCTGTGTCCTCCCTCATCCTCCTCCTGTGTCCTCCCTCATCCTCCTCTGTCCTCCCTCCTCCTCCTCCT	CCCTCCCTCGTCCTCCTCCTGTGTCCTCCCTCGTCCTCCTCCTGTGTCCTCCCTCGTCCTCCTCCTGTGTCCTCCCTCATCCTCCTCCTGTGTCCTCCCTCATCCTCCTCTGTCCTCCCTCCTCCTCCTCCT	.	PASS	RC=4.83;RPL=23;RAL=108;RCP=CCTCCCTCATCCTCCTCCTGTGT;ALGNURL=http://orca.bu.edu/vntrview/index.php?db=VNTRPIPE_NA12891&ref=-175596449&isref=1&istab=1&ispng=1&rank=3	GT:SP:CGL	0/1:8,7:0,1
chr12	132897754	td175596606	GCCTGTGGGTCCGGAGTCGAGGCCCCTGTTGGTCCAGAGTCGAGGCCCCTGTGGGTCTGGAGTCGAGGCCCCTGTCGGTCCGGAGTCGAGGCCCCTGTGGGTCCAGAATCAAGGCC	GCCTGTGGGTCCGGAGTCGAGGCCCCTGTCGGTCCGGAGTCGAGGCCCCTGTGGGTCCAGAATCAAGGCC	.	PASS	RC=5.00;RPL=23;RAL=115;RCP=CCTGTGGGTCCGGAGTCGAGGCC;ALGNURL=http://orca.bu.edu/vntrview/index.php?db=VNTRPIPE_NA12891&ref=-175596606&isref=1&istab=1&ispng=1&rank=3	GT:SP:CGL	0/1:5,8:0,-2
chr12	132949519	td175596682	GACTGGATGGGCTAGGGTGGAGCTTCTCCACTGGATGGGCGAGGGTGGAGCTTCTCCACTGGATGGGCGAGGGTGGAGCTTCTCCACTGGATGGGCGAGGGTGGAGCTTCTCCACTGGATGGGCGAGGGTGGAGCTTCTCCACTGGATGGGCGAGGGTGGAGCTTCTCCACT	GACTGGATGGGCTAGGGTGGAGCTTCTCCACTGGATGGGCGAGGGTGGAGCTTCTCCACTGGATGGGCGAGGGTGGAGCTTCTCCACTGGATGGGCGAGGGTGGAGCTTCTCCACTGGATGGGCGAGGGTGGAGCTTCTCCACT	.	PASS	RC=6.11;RPL=28;RAL=171;RCP=ACTGGATGGGCGAGGGTGGAGCTTCTCC;ALGNURL=http://orca.bu.edu/vntrview/index.php?db=VNTRPIPE_NA12891&ref=-175596682&isref=1&istab=1&ispng=1&rank=3	GT:SP:CGL	1/1:3:-1
chr12	133126773	td175596953	CCTGAGGAGGACAGCAGGGGAGGGAGAGGGGCTGCGGAGGACGGCAGGGGAGCGGAGAGGGGCTGC	CCTGAGGAGGACAGCAGGGGAGGGAGAGGGGCTGCGGAGGACGGCAGGGGAGCGGAGAGGGGCTGCGGAGGACGGCAGGGGAGCGGAGAGGGGCTGC	.	PASS	RC=2.13;RPL=31;RAL=65;RCP=CTGCGGAGGACAGCAGGGGAGCGGAGAGGGG;ALGNURL=http://orca.bu.edu/vntrview/index.php?db=VNTRPIPE_NA12891&ref=-175596953&isref=1&istab=1&ispng=1&rank=3	GT:SP:CGL	0/1:4,2:0,1
chr12	133163388	td175596989	AGCCCAGCAGCGAGTAGGAGGCAAGGCCAGGACCCAGCGGCGAGGAGGAGGCAGGGCCAGGGCCCAGCGGCGAGGAGGAGGCAGGGCCAGGGCCCAGCGGCGAGGAGGAGGCAGGGCCAGGGCCCAGC	AGCCCAGCAGCGAGTAGGAGGCAAGGCCAGGACCCAGCGGCGAGGAGGAGGCAGGGCCAGGGCCCAGCGGCGAGGAGGAGGCAGGGCCAGGGCCCAGC,AGCCCAGCAGCGAGTAGGAGGCAAGGCCAGGGCCCAGCGGCGAGGAGGAGGCAGGGCCAGGGCCCAGAGGCGAGGAGGAGGCAGGGCCAGGGCCCAGCGGCGAGGAGGAGGCAGGGCCAGGGCCCAGCGGCGAGGAGGAGGCAGGGCCAGGGCCCAGC	.	PASS	RC=4.23;RPL=30;RAL=127;RCP=GCCCAGCGGCGAGGAGGAGGCAGGGCCAGG;ALGNURL=http://orca.bu.edu/vntrview/index.php?db=VNTRPIPE_NA12891&ref=-175596989&isref=1&istab=1&ispng=1&rank=3	GT:SP:CGL	1/2:12,2:-1,1
chr12	133163602	td175596991	GGCTGGAGGGAGGACGGCAGCTGGAGGGTGGACGGCAG	GGCTGGAGGGAGGGCAGCAGCTGGAGGGTGGACGGCAGTGCGGCTGGAGGGAGGACGGCAGCTGGAGGGTGGACGGCAG	.	PASS	RC=2.06;RPL=18;RAL=37;RCP=GCTGGAGGGAGGACGGCA;ALGNURL=http://orca.bu.edu/vntrview/index.php?db=VNTRPIPE_NA12891&ref=-175596991&isref=1&istab=1&ispng=1&rank=3	GT:SP:CGL	1/1:2:2
chr12	133783872	td175597416	ACCATATTTGTGAACATAGGTTTAAAAATCCATATTTGTGAACATAGGTTTAAAAATCCATATTTGTGAACATAGGTTTAAAAAT	ACCATATTTGTGAACATAGGTTTAAAAATCCATATTTGTGAGCATAGGTTTAAAAAT	.	PASS	RC=3.00;RPL=28;RAL=84;RCP=CCATATTTGTGAACATAGGTTTAAAAAT;ALGNURL=http://orca.bu.edu/vntrview/index.php?db=VNTRPIPE_NA12891&ref=-175597416&isref=1&istab=1&ispng=1&rank=3	GT:SP:CGL	1/1:38:-1
chr12	133833531	td175597436	ATTATAAAATTATAAAATTTGTTTAAAAAATTATAATTTTTTGTTTAAAAAATTATAATTTTTTGTTTAAAAAATTATAATTTTTTGTTTAAAAAATTATTATATTTTGTTTAAAAAATTATAA	ATTATAAAATTATAAAATTTGTTTAAAAAATTATAATTTTTTGTTTAAAAAATTATAATTTTTTGTTTAAAAAATTATTATATTTTGTTTAAAAAATTATAA,ATTATAAAATTATAAAATTTGTTTAAAAAATTATAATTTTTTGTTTAAAAAATTATAATTTTTTGTTTAAAAAATTATAATTTTTTGTTTAAAAAATTATAATTTTTTGTTTAAAAAATTATTATATTTTGTTTAAAAAATTATAA	.	PASS	RC=5.64;RPL=22;RAL=123;RCP=TTAAAAAATTATAATTTTTTGT;ALGNURL=http://orca.bu.edu/vntrview/index.php?db=VNTRPIPE_NA12891&ref=-175597436&isref=1&istab=1&ispng=1&rank=3	GT:SP:CGL	1/2:8,6:-1,1
chr13	19448919	td175597587	GCCGACCCAGCCCCAAATCCCCTATCCAACCCCAAATCCCCGATCCAACCCCCAATCCGCGATCC	GCCGACCCAGCCCCAAATCCCCTATCCAACCCCAAATCCCCGATCCAACCCCCAATCCGAGATCCAACCCCCAATCCGCGATCC	.	PASS	RC=3.37;RPL=19;RAL=64;RCP=CCGATCCAACCCCAAATCC;ALGNURL=http://orca.bu.edu/vntrview/index.php?db=VNTRPIPE_NA12891&ref=-175597587&isref=1&istab=1&ispng=1&rank=3	GT:SP:CGL	0/1:3,3:0,1
chr13	19977731	td175597885	CACATACACATATGCACATACATTCACATATACACATGTATATATATAAGTATATACATACACATATGCACATACATACACACATACACATGTATATATATAAATATATACATACACATATGCACATACATACACACATACACATGTATATATATAAATATATACATACACATATGCACATACATACACATATACACATATACATA	CACATACACATATGCACATACATTCACATATACACATGTATATATAAGTATATACATACACATATGCACATACATACACACATACACATGTATATATATAAATATATACATACACATATGCACATACATACACATATACACATATACATA	.	PASS	RC=3.80;RPL=54;RAL=205;RCP=ACATACACATATGCACATACATACACACATACACATGTATATATATAAATATAT;ALGNURL=http://orca.bu.edu/vntrview/index.php?db=VNTRPIPE_NA12891&ref=-175597885&isref=1&istab=1&ispng=1&rank=3	GT:SP:CGL	1/1:7:-1
chr13	20460004	td175598113	TATATATATGTATATACACATATATATGTGTATACACATATATATGTATATACACATATATATGTGTATACACATATATATGTATATACACATATATATGTGTATACACATATATATGTATATACACATATATATGTGTATA	TAAATATATATGAATATACACATATATATGTATATACACACATATATGTGTATACACATATATGTGCGTATACACATATATGTGTGTATACACATATATGT	.	PASS	RC=7.83;RPL=18;RAL=141;RCP=ATATATATGTATATACAC;ALGNURL=http://orca.bu.edu/vntrview/index.php?db=VNTRPIPE_NA12891&ref=-175598113&isref=1&istab=1&ispng=1&rank=3	GT:SP:CGL	1/1:9:-2
chr13	22993223	td175599360	ATATATACATATATTCATATGTATATACATATATATTCATATGTATATACATATATATGTATATACATATAATTCTATGTATATACATATAT	ATATATACATATATTCATATGTATATACATATATATTCATATGTATATACATATATATTCATATGTATATACATATATATGTATATACATATAATTCTATGTATATACATATAT	.	PASS	RC=4.70;RPL=20;RAL=91;RCP=TATATACATATATTCATATG;ALGNURL=http://orca.bu.edu/vntrview/index.php?db=VNTRPIPE_NA12891&ref=-175599360&isref=1&istab=1&ispng=1&rank=3	GT:SP:CGL	0/1:16,5:0,1
chr13	23012146	td175599374	AAATAATTAACTTCCTCTAAATTTATTTCTGCAATAATATTACTTGCAATAATAATATTTCTGCAATAATTAACTTCCTCTAAATTTATTTCTGCAATAATATTACTTGCAATAATAATATTTCTGCAATAATTAACTTCCTCTAAATTTATTTCTGCAATAATATTACTTGCAATAATAATATTTCTGCAATAATTAACTTCCTCTAAATTTATTTCT	AAATAATTAACTTCCTCTAAATTTATTTCTGCAATAATATTACTTGCAATAATAATATTTCTGCAATAATTAACTTCCTCTAAATTTATTTCTGCAATAATATTACTTGCAATAATAATATTTCTGCAATAATTAACTTCCTCTAAATTTATTTCT	.	PASS	RC=3.46;RPL=63;RAL=218;RCP=AATAATTAACTTCCTCTAAATTTATTTCTGCAATAATATTACTTGCAATAATAATATTTCTGC;ALGNURL=http://orca.bu.edu/vntrview/index.php?db=VNTRPIPE_NA12891&ref=-175599374&isref=1&istab=1&ispng=1&rank=3	GT:SP:CGL	1/1:4:-1
chr13	23299796	td175599510	TTGCCTGCTGCCTGCTGCCTGCTGCCTGCTGCCTGCTGCCTGCT	TTGCCTGCTGCCTGCTGCCTGCTGCCTGCT	.	PASS	RC=6.14;RPL=7;RAL=43;RCP=TGCCTGC;ALGNURL=http://orca.bu.edu/vntrview/index.php?db=VNTRPIPE_NA12891&ref=-175599510&isref=1&istab=1&ispng=1&rank=3	GT:SP:CGL	0/1:16,14:0,-2
chr13	24688490	td175600066	GTGCACGTGTGTGCCTGCATGTGTGCACATGCGCGTGTGTGTGCATGTGTGCACA	GTGCACGTGTGTGCCTGCATGTGTGCACATGCGCGTGTGCCTGCATGTGTGCACATGCGCGTGTGTGTGCATGTGTGCACA	.	PASS	RC=2.00;RPL=28;RAL=54;RCP=TGCACGTGTGTGCCTGCATGTGTGCACA;ALGNURL=http://orca.bu.edu/vntrview/index.php?db=VNTRPIPE_NA12891&ref=-175600066&isref=1&istab=1&ispng=1&rank=3	GT:SP:CGL	0/1:13,12:0,1
chr13	24979967	td175600174	GATATATATATGATTGTAAAAAATTATATATATATATGTATATATATATATATATATATATATATATATATATATATATATATAT	GTTTATATATATATGATTGTAAAAAATTATATATATATATATGTATATATATATATATATATATAT	.	PASS	RC=3.60;RPL=24;RAL=84;RCP=ATATATATATATATGTATATATAT;ALGNURL=http://orca.bu.edu/vntrview/index.php?db=VNTRPIPE_NA12891&ref=-175600174&isref=1&istab=1&ispng=1&rank=3	GT:SP:CGL	1/1:3:-1
chr13	25554185	td175600382	GAGCTAAACACAGAACCTGTATATTAACTAATATACAGCTAAACACAGAACCTGTATATTAACTAATATACAGCTAAACACAGAACCTGTATATTAACTAA	GTTTATACACAATATTCCAACCTGTAGAGCTAAACACAGAACCTGTATATTAACTAATATACAGCTAAACACAGAACCTGT	.	SC	RC=2.86;RPL=35;RAL=100;RCP=AGCTAAACACAGAACCTGTATATTAACTAATATAC;ALGNURL=http://orca.bu.edu/vntrview/index.php?db=VNTRPIPE_NA12891&ref=-175600382&isref=1&istab=1&ispng=1&rank=3	GT:SP:CGL	0/1:12,10:0,-1
chr13	26055269	td175600584	CAGAGGGAGACCGTGGAAAGAGAGGGAGAGGGAGACCGTGGGGAGAGGGAGAGGGAGA	CAGAGGGAGACCGTGGAAAGAGAGGGAGAGGGAGACCGTGGGGAGAGGGAGACCGTGGGGAGAGGGAGAGGGAGAC	.	SC	RC=2.36;RPL=25;RAL=57;RCP=AGAGGGAGACCGTGGAAAGAGAGGG;ALGNURL=http://orca.bu.edu/vntrview/index.php?db=VNTRPIPE_NA12891&ref=-175600584&isref=1&istab=1&ispng=1&rank=3	GT:SP:CGL	1/1:13:1
chr13	27921835	td175601239	GCTTTCTTCTTCTTTCTTCTTCTTTCTTCTTCTTCCTTCTTCTTTCTCTTCCTCTTCTTCTTTCTTCCTCTT	GCTTTCTTCTTCTTTCTTCTTCTTCCTTCTTCTTTCTCTTCCTCTTCTTCTTTCTTCCTCTT	.	PASS	RC=7.30;RPL=10;RAL=71;RCP=CTTTCTTCTT;ALGNURL=http://orca.bu.edu/vntrview/index.php?db=VNTRPIPE_NA12891&ref=-175601239&isref=1&istab=1&ispng=1&rank=3	GT:SP:CGL	1/1:10:-1
chr13	28107888	td175601318	CATATATACACACCCTGTATATATATATATATACACACACCCTGTATATATATATATATATATACACACCCTGTATATATATATACACACACACACA	CATATATACACACCCTGTATATATATATATATACACACCCTGTATATATATATATATATACACACCCTGTATATATATATATATATATACACACCCTGTATATATATATACACACACACAC	.	PASS	RC=3.38;RPL=29;RAL=96;RCP=ATATACACACACCCTGTATATATATATAT;ALGNURL=http://orca.bu.edu/vntrview/index.php?db=VNTRPIPE_NA12891&ref=-175601318&isref=1&istab=1&ispng=1&rank=3	GT:SP:CGL	1/1:17:1
chr13	30270936	td175602058	AAAAGAAATATATTATTAATATATTTCTTTTTAAATAAATATATTATTAATATATTTCTTTTTTAAATAAATATATT	AAAAGAAATATATTATTAATATATTTCTTTTTAAATAAATATATTATTAATATATTTCCTTTTTAAATAAATATATTATTAATATATTTCTTTTTTAAATAAATATATT	.	PASS	RC=2.41;RPL=32;RAL=76;RCP=AAATAAATATATTATTAATATATTTCTTTTTT;ALGNURL=http://orca.bu.edu/vntrview/index.php?db=VNTRPIPE_NA12891&ref=-175602058&isref=1&istab=1&ispng=1&rank=3	GT:SP:CGL	0/1:13,16:0,1
chr13	31426140	td175602535	GCCTTACACCCATCTGGTTGCTCCAGATCTTGGTCCTGAGTTAGGACCACCTTAGACCCGTCTGGTTTCTCCAGATCTTGGTCCTGAGTTAGGACCACCTTAGACCCGTCTGGTTTCTCCAGATCTTGGTCCTGAGTTAGGACCACCTTAGACCCGTCTGGTTTCTCCAGATCTTGGTCCTGAGTTAGGACCACCTTAGACCCGTCTGGTTTCTCCAGATCTTGGTCCTGAGTTAGGACCACCTTAGACCCGTCTGGTTTCTCCAGATCTTGGTCCTGAGTTAGGACCACCTTAGACCCGTCTGGTTTCTCCAGATCTTGGTCCTGAGTTAGGACCACCTTAGACCCGTCTGGTTTCTCCAGATCTTGGTCCTGAGTTAGGACCA	GCCTTACACCCATCTGGTTGCTCCAGATCTTGGTCCTGAGTTAGGACCACCTTAGACCCGTCTGGTTTCTCCAGATCTTGGTCCTGAGTTAGGACCACCTTAGACCCGTCTGGTTTCTCCAGATCTTGGTCCTGAGTTAGGACCA	.	PASS	RC=8.00;RPL=48;RAL=384;RCP=CCTTAGACCCGTCTGGTTTCTCCAGATCTTGGTCCTGAGTTAGGACCA;ALGNURL=http://orca.bu.edu/vntrview/index.php?db=VNTRPIPE_NA12891&ref=-175602535&isref=1&istab=1&ispng=1&rank=3	GT:SP:CGL	1/1:5:-5
chr13	33220109	td175603144	ATGTGTGTGTGTGGGTGTGTGGGTGTGTGGTGTGTGGTGTGTGGTGTGTG	ATGTGTGTGTGTGGGTGTGTGGGTGTGTGGTGTGTGGTGTGTGGTGTGTGGTGTGTG	.	PASS	RC=6.78;RPL=7;RAL=49;RCP=TGTGTGG;ALGNURL=http://orca.bu.edu/vntrview/index.php?db=VNTRPIPE_NA12891&ref=-175603144&isref=1&istab=1&ispng=1&rank=3	GT:SP:CGL	1/1:18:1
chr13	35482692	td175604002	TTTCCTTCCCTCCCTCTCTTCCTTCCTTCCTTCCCTCCCTCCCTCTCTCCCTCCTTCCCTTCCTTCCTTCCCTCCTTCTTTCCTT	TTTCCTTCCCTCCCTCTCTTCCTTCCTTCCTTCCCTCCCTCCCTCTCTTCCTTCCTTCCTTCCCTCCCTCCCTTTCTTCCTTCCTTCCCTCCCTCCTTCCCTCCCTCCCTCCCTCCTTCCCTTCCTTCCTTCCCTCCTTCTTTCCTT	.	PASS	RC=2.90;RPL=30;RAL=84;RCP=TTCCTTCCCTCCCTCTCTTCCTTCCTTCCC;ALGNURL=http://orca.bu.edu/vntrview/index.php?db=VNTRPIPE_NA12891&ref=-175604002&isref=1&istab=1&ispng=1&rank=3	GT:SP:CGL	1/1:5:2
chr13	37880482	td175604757	GTATATATATATATATACATATACCTATATATATACCTATATATATATACCTATATATATACCTATATATATATACCTATATATATACCTATATATATATACCTATATATATACCTATATATATATACCTATATATATACCTATATATATATACCTATATATATATATACCTATATATATATA	GTATATATATATATACACATATACCTATATATATATATACCTATATATATATACCTATATATATATACCTATATATATATATACCTATATATATATAC,GTATATATATATATACATATATACCTATATATATATATAACTATATATATATACCTATATATATATACCTATATATATATATACCTATATATATATAC	.	PASS	RC=13.50;RPL=14;RAL=182;RCP=TATATATACCTATA;ALGNURL=http://orca.bu.edu/vntrview/index.php?db=VNTRPIPE_NA12891&ref=-175604757&isref=1&istab=1&ispng=1&rank=3	GT:SP:CGL	1/2:9,9:-7,-6
chr13	38626192	td175605002	TATTAAAATATTAAATATTTAATAAAAATAACATTAAAATATTAATATTTAATAAAAATAGCATTAAAATAATATTATTTAATAAAAATAACATTAAAATATTAATATTATTTAATAAAAATAACATTAAAATATTAATATTATTTAATAAAAATAACATTAAAATATTAATATTATTTAATAAAAATAACATTAAAATA	TATTAAAATATTAAATATTTAATAAAAATAACATTAAAATATTAATATTTAATAAAAATAGCATTAAAATATTAATATTATTTAATAAAAATAACATTAAAATATTAATATTATTTAATAAAAATAACATTAAAATATTAATATTATTTAATAAAAATAACATTAAAATA	.	PASS	RC=6.27;RPL=33;RAL=199;RCP=ATTAAAATATTAATATTATTTAATAAAAATAAC;ALGNURL=http://orca.bu.edu/vntrview/index.php?db=VNTRPIPE_NA12891&ref=-175605002&isref=1&istab=1&ispng=1&rank=3	GT:SP:CGL	1/1:5:-1
chr13	39235976	td175605202	AATAAATATATATATATATATATATATATATATATATATATGTATATATATACACGTATCTATATA	AATATATATATATATATATATATATATGTATATATATACACGTATCTATATA,AATAAATATATATATGTATATATACATACATATATATATATATATATATATATGTATATATATACACGTATCTATATA	.	PASS	RC=4.64;RPL=14;RAL=65;RCP=ATATATATATATGT;ALGNURL=http://orca.bu.edu/vntrview/index.php?db=VNTRPIPE_NA12891&ref=-175605202&isref=1&istab=1&ispng=1&rank=3	GT:SP:CGL	1/2:9,4:-1,1
chr13	40431215	td175605628	TCCTGATCCTGAATCAAGATCACGATCCCCTGATCCTGAATCAAGGTCAGAATCC	TCCTGATCCTGAATCAAGATCACGATCCCCTGATCCTGAATCAAGATCAGGATCCCCTGATCCTGAATCAAGGTCAGAATCC	.	PASS	RC=2.00;RPL=27;RAL=54;RCP=CCTGATCCTGAATCAAGATCACAATCC;ALGNURL=http://orca.bu.edu/vntrview/index.php?db=VNTRPIPE_NA12891&ref=-175605628&isref=1&istab=1&ispng=1&rank=3	GT:SP:CGL	0/1:16,12:0,1
chr13	41139075	td175605873	GATGGGGGAGTCGGGGAACCCCGACATGGTGTAGTCGGGGAACCCCGACATGGTGTA	GATGGGGGAGTCGGGGAACCCCGACATGGTGTAGTCGGGGAACCCCGACATGGTGTAGTCGGGGAACCCCGACATGGTGTA	.	PASS	RC=2.33;RPL=24;RAL=56;RCP=ATGGTGTAGTCGGGGAACCCCGAC;ALGNURL=http://orca.bu.edu/vntrview/index.php?db=VNTRPIPE_NA12891&ref=-175605873&isref=1&istab=1&ispng=1&rank=3	GT:SP:CGL	0/1:10,10:0,1
chr13	42456915	td175606457	CAGAGGGAGACCGTGGAAAGAGAGGGAGAGGGAGACCGTGGGGAGAGGGAGAGGGAGA	CAGAGGGAGACCGTGGAAAGAGAGGGAGAGGGAGACCGTGGGGAGAGGGAGAGGGAGATGGAGAGGGAGAGAGAGAGGGAGA	.	SC	RC=2.36;RPL=25;RAL=57;RCP=AGAGGGAGACCGTGGAAAGAGAGGG;ALGNURL=http://orca.bu.edu/vntrview/index.php?db=VNTRPIPE_NA12891&ref=-175606457&isref=1&istab=1&ispng=1&rank=3	GT:SP:CGL	0/1:13,2:0,1
chr13	42588030	td175606500	TGCGGAGAGATGCCGAAGCACACTCCGCGGAGGGAAGCCGAAGCACACTCCGCGGAGGGAAGCCGAAGCACACT	TGCGGAGAGATGCCGAAGCACACTCCGCGGAGGGAAGCCGAAGCACACT	.	PASS	RC=2.92;RPL=25;RAL=73;RCP=GCGGAGGGAAGCCGAAGCACACTCC;ALGNURL=http://orca.bu.edu/vntrview/index.php?db=VNTRPIPE_NA12891&ref=-175606500&isref=1&istab=1&ispng=1&rank=3	GT:SP:CGL	0/1:8,14:0,-1
chr13	42755952	td175606557	CTGCTGGCAGCTGAGCTGCTGGTGCTGGCAGCTGAGCTGCTGGTGCTGGCAGCTGAGCTGCTGGTGCTGGCAGCTGAGCTGCTGGTGCTGGCAGCTGAGCTGCTGGTGCTGGCAGCTGAGCTGCTGGTGCTGGCAGCTGAGCTGCTGGTGCTGGCAGCTGAGCTGCTGGTGCTGGCAGCTGAGCTGCTGGTGCTGGCAGCTGAGCTGCTGGTGCTGGCAGCTGAGCTGCTGGTGCTGGCAGCTGAGCTGCTGGTGCTGGCAGCTGAGCTGCTGGTGCTGGCAGCTGAGCTGCTGGTGCTGGC	CTGCTGGCAGCTGAGCTGCTGGTGCTGGCAGCTGAGCTGCTGGTGCTGGC	.	PASS	RC=14.33;RPL=21;RAL=301;RCP=TGCTGGCAGCTGAGCTGCTGG;ALGNURL=http://orca.bu.edu/vntrview/index.php?db=VNTRPIPE_NA12891&ref=-175606557&isref=1&istab=1&ispng=1&rank=3	GT:SP:CGL	1/1:17:-12
chr13	42845988	td175606605	GGGGCTGCCCCGCGGGCTGCTCCGCGGGCTGC	GGGGCTGCCCCGCGGGCTGCTCCGCGGGCTGCTCCGCGGGCTGC	.	PASS	RC=2.58;RPL=12;RAL=31;RCP=GGGCTGCCCCGC;ALGNURL=http://orca.bu.edu/vntrview/index.php?db=VNTRPIPE_NA12891&ref=-175606605&isref=1&istab=1&ispng=1&rank=3	GT:SP:CGL	0/1:15,16:0,1
chr13	43991329	td175606924	AGGGAGACGGGAGACGGGAGACGGGAGACGGGAGACGGGAGACGGGAGACGGGAGAGGGAGAGGGAGAGGGAGA	AGGGAGACGGGAGACGGGAGACGGGAGACGGGAGACGGGAGACGGGAGACGGGAGAGGGAGAGGGAGAGGGAGAGGGAGAGGGAGA	.	PASS	RC=10.86;RPL=7;RAL=73;RCP=GGGAGAC;ALGNURL=http://orca.bu.edu/vntrview/index.php?db=VNTRPIPE_NA12891&ref=-175606924&isref=1&istab=1&ispng=1&rank=3	GT:SP:CGL	1/1:2:2
chr13	46505230	td175607881	ATATCTATCTATCGATAGATATATCTATCTATCGATAGATAGATATA	ATGATAGATATAGTGCCTATATCTATCTATCGATAGATAGATATATCTATCTATCGATAGATAGATATATCTATCTATCGATAGA	.	PASS	RC=1.92;RPL=24;RAL=46;RCP=TATCTATCGATAGATAGATATATC;ALGNURL=http://orca.bu.edu/vntrview/index.php?db=VNTRPIPE_NA12891&ref=-175607881&isref=1&istab=1&ispng=1&rank=3	GT:SP:CGL	0/1:11,8:0,1
chr13	46737118	td175607964	GCCGGCAGCCGCCCCGTCGGGGAGGGAGGTGGGGGGCAGCCCCCGCCCGGCCAGCCGCCCCGTCCGGGAGGGAGGTGGGGGGCGCCTCTGCCCTGCC	GGAGCATCTCCACCCCGGCCAGCTCCCCCGTCGGGAGGGAGGTGGGGGCCAGCCCCCACCCGGCCAGCCGCCCCGTCAGGGAGGGAGGTGGGGGGCGCCTCCGCCCGGCCAGCTGCCCCATCTGGGAGGTGGGGGGCGCCTCTGC	.	SC	RC=2.13;RPL=46;RAL=96;RCP=CCGGCCAGCCGCCCCGTCCGGGAGGGAGGTGGGGGGCAGCCCCCGC;ALGNURL=http://orca.bu.edu/vntrview/index.php?db=VNTRPIPE_NA12891&ref=-175607964&isref=1&istab=1&ispng=1&rank=3	GT:SP:CGL	0/1:6,4:0,1
chr13	47089629	td175608128	CCCGGACGGGGCGGCTGGCCCCCCCACCTCCCTCCCGGACCGGGCGGCTGGCCGGGCGGGGGGCCGACCCCCCCACCGCCCTCCCGGACGGGGCAGCTGGCCGGGCAGAGGGGC	CCTCACGTCCCGGATGGGGCGGCTGGCCGGGCGGGGGGCTGACACCCCCACCTCCCTCCCGGACAGGGCGGCTGGCCGGGCGGGGGGCTGACCCCCCCACCTCCCTCCCAGACGGGGCGGCTGGCCGGGCGGGCGGAGGGCTGACCCCCCCACCTCCCTCCCGGACGGGGCGGCTGGCCGGGCTGAGGG	.	SC	RC=2.29;RPL=49;RAL=113;RCP=CCGGGCGGGGGGCCGACCCCCCCACCGCCCTCCCGGACCGGGCAGCTGG;ALGNURL=http://orca.bu.edu/vntrview/index.php?db=VNTRPIPE_NA12891&ref=-175608128&isref=1&istab=1&ispng=1&rank=3	GT:SP:CGL	0/1:4,3:0,1
chr13	48015694	td175608414	TATGTACATATATCATATGTACAATTCATGTACATATATCATATGTACAATTCATGTACATATATCATATGTACAATTCATGTACATATATCATATGTACAATTCATGTACATATATCATATGTACAATTCATGTACATATATCATATGTACAATTCATGTACATAT	TATGTACATATATCATATGTACAATTCATGTACATATATCATATGTACAATTCATGTACATAT	.	PASS	RC=6.38;RPL=26;RAL=166;RCP=ATGTACATATATCATATGTACAATTC;ALGNURL=http://orca.bu.edu/vntrview/index.php?db=VNTRPIPE_NA12891&ref=-175608414&isref=1&istab=1&ispng=1&rank=3	GT:SP:CGL	1/1:38:-4
chr13	49398407	td175608817	CAGTATGCTTTTGTAAAAAGTATACTGACTTAGTAGTATGCTTTTGTAAAAAGTATACTGACTTAGTAGTATGCTTTTGTAAAAAGTATACTTACTTAGTAGTATGCTTTTGTAAAA	CAGTATGCTTTTGTAAAAAGTATACTGACTTAGTAGTATGCTTTTGTAAAAAGTATACTTACTTAGTAGTATGCTTTTGTAAAA	.	PASS	RC=3.52;RPL=33;RAL=116;RCP=AGTATGCTTTTGTAAAAAGTATACTGACTTAGT;ALGNURL=http://orca.bu.edu/vntrview/index.php?db=VNTRPIPE_NA12891&ref=-175608817&isref=1&istab=1&ispng=1&rank=3	GT:SP:CGL	1/1:36:-1
chr13	49843376	td175608952	AACTTTTATAAAAAGTACAGATGCTATACTTTTTACTTTTATAAAAAGTACAGATGCTATACTTTTTACTTTTATAAAAAGTACAGATGCTATACTTTTTACTTTTATAAAAAGTACA	AACTTTTATAAAAAGTACAGATGCTATACTTTTTACTTTTATAAAAAGTACAGATGCTATACTTTTTACTTTTATAAAAAGTACA	.	PASS	RC=3.55;RPL=33;RAL=117;RCP=ACTTTTATAAAAAGTACAGATGCTATACTTTTT;ALGNURL=http://orca.bu.edu/vntrview/index.php?db=VNTRPIPE_NA12891&ref=-175608952&isref=1&istab=1&ispng=1&rank=3	GT:SP:CGL	1/1:14:-1
chr13	49951537	td175609007	CTCTCCCTCTCCCTCTGTCTCCCTCTCCCCACGGTCTCCCTCTC	CTCTCCCTCTCCCTCTCCGTCTCCCTCTCCCCACGGTCTCCCTCTCTTTCCAAGGTCTCCCTCTC	.	SC	RC=2.59;RPL=17;RAL=43;RCP=TCTCCCTCTCCCCACGG;ALGNURL=http://orca.bu.edu/vntrview/index.php?db=VNTRPIPE_NA12891&ref=-175609007&isref=1&istab=1&ispng=1&rank=3	GT:SP:CGL	0/1:5,2:0,1
chr13	51235695	td175609593	TATTGTTTATAAAATAAAATTTTATAAACAATATAAATTGTTTATAAAATAAAATTTTATAAACAATATAAATTGTTTATAAAATAAAATTTTATAAACAATATAAATTGTTTATA	TATTGTTTATAAAATAAAATTTTATAAACAATATAAATTGTTTATAAAATAAAATTTTATAAACAATATAAATTGTTTATAAAATAAAATTTTATAAACAATATAAATTGTTTATAAAATAAAATTTTATAAACAATATAAATTGTTTATA	.	PASS	RC=3.29;RPL=35;RAL=115;RCP=ATTGTTTATAAAATAAAATTTTATAAACAATATAA;ALGNURL=http://orca.bu.edu/vntrview/index.php?db=VNTRPIPE_NA12891&ref=-175609593&isref=1&istab=1&ispng=1&rank=3	GT:SP:CGL	0/1:9,2:0,1
chr13	56278504	td175611388	ATATATATATATATGTATATATATATATCTATATATCTATATCTATCTATATATATATCTATATATCTATATCTATCTATCTATATATATATATATATATATAT	ATCTCTGTATATATATATATGTATATATATATATCTATATATCTATATCTATCTATCTATCTATATATA	.	PASS	RC=7.31;RPL=14;RAL=103;RCP=TATATATATATATC;ALGNURL=http://orca.bu.edu/vntrview/index.php?db=VNTRPIPE_NA12891&ref=-175611388&isref=1&istab=1&ispng=1&rank=3	GT:SP:CGL	1/1:4:-2
chr13	57617322	td175611909	AATATATATATATACATATCTATATATATCTATATAGATATATATAGATACGTATCTATATATATCTATATAGATATATATATATACGTATCTATATATATCTATATAGATATATATAT	AATATATATATATACATATCTATATATATCTATATAGATATATATATATACATATCTATATATATCTATATAGATATATATAT	.	PASS	RC=3.28;RPL=36;RAL=118;RCP=ATATATATATATACGTATCTATATATATCTATATAG;ALGNURL=http://orca.bu.edu/vntrview/index.php?db=VNTRPIPE_NA12891&ref=-175611909&isref=1&istab=1&ispng=1&rank=3	GT:SP:CGL	0/1:2,11:0,-1
chr13	58328128	td175612188	TTATATATCAAACTGTATATATATGTACATATATATATACAAACTGTATATATATGTACATATATATATACAAACTATATATATATGTACATA	TTATATATCAAACTGTATATATATGTACATATATATATACAAACTGTATATATATGTACATATATATATACAAACTGTATATATATGTACATATATATATACAAACTATATATATATGTACATA	.	PASS	RC=3.00;RPL=31;RAL=92;RCP=TATATATACAAACTGTATATATATGTACATA;ALGNURL=http://orca.bu.edu/vntrview/index.php?db=VNTRPIPE_NA12891&ref=-175612188&isref=1&istab=1&ispng=1&rank=3	GT:SP:CGL	0/1:7,4:0,1
chr13	58339868	td175612196	CTATAGATAGATATGTGTGTGTGTATATATATATATATATACGTGTGTATATATATATATATACGTGTGTATATATATATATATATACGTGTGTATATATATATATATACGTGTGTATATATATATATATATACGTGTGTGTATATATATATATATACGTGTGTGTATATATATATATATACGTGTGTGTATATATATATATACGTGTGTGTATATATATATA	CTATAGATAGATATGTGTGTGTGTATATATATATATACGTGTGTGTATATATATATATATATACGTGTGTATATATATATATACGTGTGTATATATATATA	.	PASS	RC=9.42;RPL=24;RAL=222;RCP=TATATATATATATACGTGTGTGTA;ALGNURL=http://orca.bu.edu/vntrview/index.php?db=VNTRPIPE_NA12891&ref=-175612196&isref=1&istab=1&ispng=1&rank=3	GT:SP:CGL	1/1:12:-5
chr13	59154489	td175612503	GTATATATGTGTTACATACACACACATTATATATGTGTTATATACACACACATATATATATGTGT	GTATAGATGTGTTATATACACACACACATATATATGTATAGACGTGTTATATACAGACATATATGTGTATAGATGTGTTATATACACACACATATATGTGTATATATGTGTTACATACACACACATTATATATGTGTTATATACACACACATATATATATGTGT	.	PASS	RC=2.41;RPL=27;RAL=64;RCP=TATATATGTGTTACATACACACACATA;ALGNURL=http://orca.bu.edu/vntrview/index.php?db=VNTRPIPE_NA12891&ref=-175612503&isref=1&istab=1&ispng=1&rank=3	GT:SP:CGL	0/1:25,2:0,3
chr13	62860872	td175613864	CTAATAGAAATATATATATATATATATATAATATATATATATTATATATAATATATATATAATATATATATATATAAAATATATATATATAATATATATATATA	CTAATAGAAATATATATATATATATAATATATATTATATATAATATATATATAATATATATATATATAAAATATATATATATAATATATATATAATATATATATATAAAATATATATATATAATATATATATATA	.	PASS	RC=8.14;RPL=13;RAL=103;RCP=TAATATATATATA;ALGNURL=http://orca.bu.edu/vntrview/index.php?db=VNTRPIPE_NA12891&ref=-175613864&isref=1&istab=1&ispng=1&rank=3	GT:SP:CGL	0/1:8,7:0,2
chr13	62985079	td175613919	GACATGTAAGTTATCATGACAATGATAACATGTAAGTTATCATGACAATGATAACATGTAAGTTATCATGACAATGATAACATGTAAGTTATCATGACAATGATAACATGTAAGTTATCATGACAATGATAACATGTAAGTTATCAT	GACATGTAAGTTATCATGACAATGATAACATGTAAGTTATCATGACAATGATAACATGTAAGTTATCATGACAATGATAACATGTAAGTTATCATGACAATGATAACATGTAAGTTATCATGACAATGATAACATGTAAGTTATCATGACAATGATAACATGTAAGTTATCATGACAATGATAACATGTAAGTTATCAT	.	PASS	RC=5.62;RPL=26;RAL=146;RCP=ACATGTAAGTTATCATGACAATGATA;ALGNURL=http://orca.bu.edu/vntrview/index.php?db=VNTRPIPE_NA12891&ref=-175613919&isref=1&istab=1&ispng=1&rank=3	GT:SP:CGL	0/1:4,2:0,2
chr13	63862330	td175614276	CAGAGAGAGAGAGAGAGAGAGAGAGAGAGAGAAAGAAAGAAAGAGAAAGAAAGA	CAGAGAGAGAGAGAGAGAGAGAGAAAGAAAGAAAGAGAAAGAAAGA	.	PASS	RC=5.30;RPL=10;RAL=53;RCP=AGAGAGAGAG;ALGNURL=http://orca.bu.edu/vntrview/index.php?db=VNTRPIPE_NA12891&ref=-175614276&isref=1&istab=1&ispng=1&rank=3	GT:SP:CGL	0/1:10,7:0,-1
chr13	64044491	td175614371	CTTTCATCTATTTCATCTATTTCATCTATT	CTTTCATCTATTTCATCTTCTTTTCTTTTTTACTTTCATCTATTTCATCTATTTCATCTATT	.	PASS	RC=3.22;RPL=9;RAL=29;RCP=TTTCATCTA;ALGNURL=http://orca.bu.edu/vntrview/index.php?db=VNTRPIPE_NA12891&ref=-175614371&isref=1&istab=1&ispng=1&rank=3	GT:SP:CGL	0/1:18,6:0,4
chr13	65395535	td175614921	CACATTTATATACATATATATATATATATATATATATA	CACATTTATATACATATATATATATATATATATATATATATATATA	.	PASS	RC=3.70;RPL=10;RAL=37;RCP=ACATATATAT;ALGNURL=http://orca.bu.edu/vntrview/index.php?db=VNTRPIPE_NA12891&ref=-175614921&isref=1&istab=1&ispng=1&rank=3	GT:SP:CGL	1/1:6:1
chr13	66001394	td175615176	ATATATATATTTATATGTATATATGTATACATTTATATATGTATACATTTAT	ATATATATATTTATATGTATATATGTATACATTTATATATGTATACATTTATATATGTATACATTTAT	.	PASS	RC=3.19;RPL=16;RAL=51;RCP=TATATATGTATACATT;ALGNURL=http://orca.bu.edu/vntrview/index.php?db=VNTRPIPE_NA12891&ref=-175615176&isref=1&istab=1&ispng=1&rank=3	GT:SP:CGL	0/1:20,10:0,1
chr13	66436308	td175615344	ATGTATACATATATTTGTATACATTGTACACATATATTTGTATACATTGTATACATATATTTGTATACATTGTATACATATATTTGTATACATTGTATACATATATATGTACATTTATATATATA	ATGTATACATATATTTGTATATATTGTACACATATATTTGTATACATTGTATACATATATTTGTATACATTGTATACATATATATGTACATTTATATATATA	.	PASS	RC=5.52;RPL=23;RAL=124;RCP=TGTATACATATATTTGTATACAT;ALGNURL=http://orca.bu.edu/vntrview/index.php?db=VNTRPIPE_NA12891&ref=-175615344&isref=1&istab=1&ispng=1&rank=3	GT:SP:CGL	1/1:22:-1
chr13	68966256	td175616306	CACACACACACACATACACATAGATACATAAATACATATATATATAAATACACACACACACATACACATAGATACATAAATACATATATATATAAATACACACACACACATACACATAGATACATAAACATATATATATAAATACACACACACACACACACA	CACACACACACACATACACATAGATACATAAACACATATATATATAAATACACACACACACATACGCATAGATACATAAACATATATATATAAATACACACACACACA	.	PASS	RC=3.40;RPL=48;RAL=161;RCP=ACACACACACACATACACATAGATACATAAATACATATATATATAAAT;ALGNURL=http://orca.bu.edu/vntrview/index.php?db=VNTRPIPE_NA12891&ref=-175616306&isref=1&istab=1&ispng=1&rank=3	GT:SP:CGL	1/1:4:-1
chr13	70260326	td175616829	GTATATATACACACACACACATATATACATACACACACACATATATACATACACACACACATATATA	NATATATACATACACACACACATATATACATACACACACACATATATA	.	SC	RC=3.30;RPL=20;RAL=66;RCP=TATATACATACACACACACA;ALGNURL=http://orca.bu.edu/vntrview/index.php?db=VNTRPIPE_NA12891&ref=-175616829&isref=1&istab=1&ispng=1&rank=3	GT:SP:CGL	0/1:17,20:0,-1
chr13	70513451	td175616939	TCATATATATACATATACATACATATATATATATATATATATATATATATATATATATATACA	TCATATATATACATATACATACATATATATATATATATATATATATATATATATATATATATATATATACACA	.	PASS	RC=6.20;RPL=10;RAL=62;RCP=CATATATATA;ALGNURL=http://orca.bu.edu/vntrview/index.php?db=VNTRPIPE_NA12891&ref=-175616939&isref=1&istab=1&ispng=1&rank=3	GT:SP:CGL	1/1:6:1
chr13	71428744	td175617302	TTAATATATATATAATATATATGTTATGTAATATATATATAACATATATGTTATGTAATATATATATAACATATATGTTATGTAATATATATATAACATATATGTTATGTAATATATATATAACATATATGTTATGTAATATATATAT	TTAATATATATATAATATATATGTTATGTAATATATATATAACATATATGTTATGTAATATATATATAACATATATGTTATGTAATATATATATAACATATATGTTATGTAATATATATAT	.	PASS	RC=5.44;RPL=27;RAL=147;RCP=TAATATATATATAACATATATGTTATG;ALGNURL=http://orca.bu.edu/vntrview/index.php?db=VNTRPIPE_NA12891&ref=-175617302&isref=1&istab=1&ispng=1&rank=3	GT:SP:CGL	1/1:15:-1
chr13	71990631	td175617533	ATATATATGTATATATGTATATATGTA	ATATATATGTATATATGTATATATGTATATATGTA	.	PASS	RC=3.25;RPL=8;RAL=26;RCP=TATATATG;ALGNURL=http://orca.bu.edu/vntrview/index.php?db=VNTRPIPE_NA12891&ref=-175617533&isref=1&istab=1&ispng=1&rank=3	GT:SP:CGL	1/1:38:1
chr13	73443760	td175618014	TAATAAAAAATAAATAATAAAAAAATAAAAAATAAA	TAATAATAAAAAAAAATAAATAATAAAAAAATAAAAAATAAA	.	PASS	RC=4.88;RPL=7;RAL=35;RCP=AATAAAA;ALGNURL=http://orca.bu.edu/vntrview/index.php?db=VNTRPIPE_NA12891&ref=-175618014&isref=1&istab=1&ispng=1&rank=3	GT:SP:CGL	0/1:14,11:0,1
chr13	73662242	td175618138	TATATATATACACATATATATACACATATATATACACATATATATACATATATATACACATATATATACACATATATATACACATATATATACACATATATATACATATATATATACACATATATATACACATATATATACATATATATACACATATATA	TATATATATACACATATATATATACATATATATACACATATATATACACATATATATACACATATATATACATATATATACACATATATA	.	PASS	RC=13.58;RPL=12;RAL=159;RCP=ATATATATACAC;ALGNURL=http://orca.bu.edu/vntrview/index.php?db=VNTRPIPE_NA12891&ref=-175618138&isref=1&istab=1&ispng=1&rank=3	GT:SP:CGL	0/1:7,11:0,-6
chr13	76606036	td175619160	TTCTCTCTCTCCCTGTCTTAGTCTCTCTCTCTCTCTCTGAATCTCTCTCTCTCTCTCTCTGAGTCAGTCTCTCTCTCTCTCTCTGAGTCTCTCTCTCTCTGTCTGTGAG	TTCTCTCTCTCCCTGTCTTAGTCTCTCTCTCTCTCTCTGAATCTCTCTCTCTCTCTCTCTCTGAATCTCTCTCTCTCTCTCTCTGAGTCAGTCTCTCTCTCTCTCTCTGAGTCTCTCTCTCTCTGTCTGTGAG	.	PASS	RC=4.92;RPL=22;RAL=108;RCP=TCTCTCTCTCTCTCTCTGAGTC;ALGNURL=http://orca.bu.edu/vntrview/index.php?db=VNTRPIPE_NA12891&ref=-175619160&isref=1&istab=1&ispng=1&rank=3	GT:SP:CGL	1/1:11:1
chr13	78443029	td175619838	TAGTGACTGACTCACTTCCTAGAAGTGACTGACTCACTTCCTAGAAGTGACTGACTCACTTCTAGA	TAGTGACTGACTCACTTCCTAGAAGTGACTGACTCACTTCTAGA	.	PASS	RC=3.00;RPL=22;RAL=65;RCP=AGTGACTGACTCACTTCCTAGA;ALGNURL=http://orca.bu.edu/vntrview/index.php?db=VNTRPIPE_NA12891&ref=-175619838&isref=1&istab=1&ispng=1&rank=3	GT:SP:CGL	1/1:37:-1
chr13	79993226	td175620367	CCAGGGTTTTTGTTTGTTTTGCATTTTAAGGAGCTAGAAAGGTAGAGGAGGCTAAACGCCATCTACATCTCAGGGTTTTTGTTTGTTTTGCATTTTAAGGAGCTAGAAAGGTAGAGGAGGCTAAACGCCATCTACATCTCAGGGTTTTTGTTTGTTTTGCATTTTAAGGAGCTAGAAAGGTAGAGGAGGCTAAAAGCCATCT	CCAGGGTTTTTGTTTGTTTTGCATTTTAAGGAGCTAGAAAGGTAGAGGAGGCTAAACGCCATCTACATCTCAGGGTTTTTGTTTGTTTTGCATTTTAAGGAGCTAGAAAGGTAGAGGAGGCTAAAAGCCATCT	.	PASS	RC=2.91;RPL=69;RAL=201;RCP=CAGGGTTTTTGTTTGTTTTGCATTTTAAGGAGCTAGAAAGGTAGAGGAGGCTAAACGCCATCTACATCT;ALGNURL=http://orca.bu.edu/vntrview/index.php?db=VNTRPIPE_NA12891&ref=-175620367&isref=1&istab=1&ispng=1&rank=3	GT:SP:CGL	1/1:10:-1
chr13	82820419	td175621412	CATATATATACACATACATATGTATATATATACACACACATATGTATATATATACACACACATATGTATATATATACACATACATATGTGTATATATATACACATACATACATATACATATATACATATATAT	CATATATATACACATACATATGTATATATATACACACACATATGTATATATATACACACACATATGTATATATATACACATACATATGTGTATATATATACACATACATATGTGTATATATATACACATACATACATATACATATATACATATATAT	.	PASS	RC=5.92;RPL=22;RAL=132;RCP=ATATATATACACATACATATGT;ALGNURL=http://orca.bu.edu/vntrview/index.php?db=VNTRPIPE_NA12891&ref=-175621412&isref=1&istab=1&ispng=1&rank=3	GT:SP:CGL	0/1:5,6:0,1
chr13	83202620	td175621588	ATGTATATACATTGTATATACATTGTATATACATTGTATATACAT	ATGTATATACATTGTATATACATTGTATATACAT	.	PASS	RC=4.00;RPL=11;RAL=44;RCP=TGTATATACAT;ALGNURL=http://orca.bu.edu/vntrview/index.php?db=VNTRPIPE_NA12891&ref=-175621588&isref=1&istab=1&ispng=1&rank=3	GT:SP:CGL	0/1:21,35:0,-1
chr13	84941858	td175622280	TATATATGTGTATATATATATATACATATACATATATATGTATATATATATATACATATACATATATATGTATATATAT	TATATATGTGTGTATATATATATACATATACATATATATGTATATATATATATACATATACATATATATGTATATATATATATACATATACATATATATGTATATATAT	.	PASS	RC=2.60;RPL=30;RAL=78;RCP=ATATATATGTATATATATATATACATATAC;ALGNURL=http://orca.bu.edu/vntrview/index.php?db=VNTRPIPE_NA12891&ref=-175622280&isref=1&istab=1&ispng=1&rank=3	GT:SP:CGL	1/1:7:1
chr13	86063061	td175622709	CTATATATATGTATATATATATGTGTACATATATATGTATATATATATGTGTACATATATATGTATATATATATGTGTACATATATATGTATATATATGTGTACATATATATGTATATATATGTGTACATATATATGTATATATATGTGTACATATATATGTATATATATGTGTACATATATATGTATATATATATGTA	CTATATATATGTATATATATATGTGTACATATATATGTATATATATATGTGTACATATATATGTATATATATGTGTACATATATATGTATATATATGTGTACATATATATGTATATATATGTGTACATATATATGTATATATATATGTA	.	PASS	RC=16.00;RPL=12;RAL=198;RCP=TATATATATGTA;ALGNURL=http://orca.bu.edu/vntrview/index.php?db=VNTRPIPE_NA12891&ref=-175622709&isref=1&istab=1&ispng=1&rank=3	GT:SP:CGL	1/1:7:-4
chr13	88426554	td175623702	CATATATATATATAAAATATATATATATATAAAATATATATATATATAAAATATATATATATAAAATATATATATATATAAAATATATATATATAAAATATATATATATATAAAATATATATATATAAAATATATATATATATAAAATATATATATATAT	CATATATATATATATAAAATATATATATATATAAAATATATATATATAAAATATATATATATAT	.	PASS	RC=9.71;RPL=17;RAL=159;RCP=ATATATATATATAAAAT;ALGNURL=http://orca.bu.edu/vntrview/index.php?db=VNTRPIPE_NA12891&ref=-175623702&isref=1&istab=1&ispng=1&rank=3	GT:SP:CGL	1/1:22:-6
chr13	88628759	td175623800	CCCTCACCTCCCGGACGGGGCGGCTGGCCGGGCGGGGGGCTGACCCCCCACCTCCCTCCCGGATGGGGCGGCTGGCCAGGCGGGGGGCTGACCCCCCCACCTCCCTCCCGGACGGGGCGGCTGGCCGGGCAGGGGGCTGACCCCCCACCTCCCTCCTGGACTGGGCGGCTGCCGGGCGG	CCCTCACCTCCCGGACGGGGCGGCTGGCTGGGCGGGGGGCTGACCCCTCCGCCTCCCTCCCGGACGGGGCGGCTGGCCTGGCGGGGGTTGACCCCCACCTCCCTCCTGGACGGGGTGGCTGCCGGGCGG	.	SC	RC=3.68;RPL=48;RAL=178;RCP=CCTCCCTCCCGGACGGGGCGGCTGGCCGGGCGGGGGGCTGACCCCCCA;ALGNURL=http://orca.bu.edu/vntrview/index.php?db=VNTRPIPE_NA12891&ref=-175623800&isref=1&istab=1&ispng=1&rank=3	GT:SP:CGL	1/1:4:-1
chr13	88902150	td175623922	AATATATATATATATTTATATATATAGCTATATTTATATATATAGCTATATTTATATATATA	AATATATATATATATTTATATATATAGCTATATTTATATATATATTTATATATATAGCTATATTTATATATATATAGCTATATTTATATATATA,AATATATATATATATTTATATATATAGCTATATTTATATATATAGCTATATTTATATATATAAAGCTATATTTATATATATAGCTATATTTATATATATA	.	PASS	RC=3.39;RPL=18;RAL=61;RCP=ATATATAGCTATATTTAT;ALGNURL=http://orca.bu.edu/vntrview/index.php?db=VNTRPIPE_NA12891&ref=-175623922&isref=1&istab=1&ispng=1&rank=3	GT:SP:CGL	1/2:11,5:1,2
chr13	92326743	td175625345	GTATATATGCATATGTGTATATATACACATATATGCGTATGTGTATATATACGCATATATATGCGTATGTGTATATATACGCATATATATGCGTATGTGTATATATACGCATATATATGCGTATGTGTATATATACGCATATATATGCGTATGTGTAT	GTATATATGCATATATGTATATATACACATATATGCGTATGTGTATATATACGCATATATATGCGTATGTGTATATATACGCATATATATGCGTATGTGTATATATACGCATATATATGCGTATGTGTAT	.	PASS	RC=5.68;RPL=28;RAL=157;RCP=TATATATGCGTATGTGTATATATACGCA;ALGNURL=http://orca.bu.edu/vntrview/index.php?db=VNTRPIPE_NA12891&ref=-175625345&isref=1&istab=1&ispng=1&rank=3	GT:SP:CGL	1/1:21:-1
chr13	94417477	td175626104	AAGATAAATTGTCTGGAAAGACAACTTTCCAGATAAGCTGTCTGGAAAGACAACTTTCCAGATAAGCTGTCTGGAAAGACAACTT	AAGATAAATTGTCTGGAAAGACAACTTTCCAGATAAGCTGTCTGGAAAGACAACTTTCCAGATAAGCTGTCTGGAAAGACAACTTTCCAGATAAGCTGTCTGGAAAGACAACTTTCCAGATAAGCTGTCTGGAAAGACAACTT,AAGATAAATTGTCTGGAAAGACAACTTTCCAGATAAGCTGTCTGGAAAGACAACTTTCCAGATAAGCTGTCTGGAAAGACAACTTTCCAGATAAGCTGTCTGGAAAGACAACTTTCCAGATAAGCTGTCTGGAAAGACAACTTCCAGATAAGCTGTCTGGAAAGACAACTT	.	PASS	RC=2.90;RPL=29;RAL=84;RCP=AGATAAGCTGTCTGGAAAGACAACTTTCC;ALGNURL=http://orca.bu.edu/vntrview/index.php?db=VNTRPIPE_NA12891&ref=-175626104&isref=1&istab=1&ispng=1&rank=3	GT:SP:CGL	1/2:8,6:2,3
chr13	94528432	td175626146	TTGCTTCATATAATAAATGCTTCATATAATAAATGCTTCATATAATAAATG	TTGCTTCATATAATAAATGCTTCATATAATAAATG	.	PASS	RC=3.12;RPL=16;RAL=50;RCP=TGCTTCATATAATAAA;ALGNURL=http://orca.bu.edu/vntrview/index.php?db=VNTRPIPE_NA12891&ref=-175626146&isref=1&istab=1&ispng=1&rank=3	GT:SP:CGL	0/1:17,18:0,-1
chr13	98930183	td175627848	GGGTCAAAATCTGGTGATCTGTTATTTAACAAGCTATTGTTTTAAATGGTCAAAATCTGGTGATCTGTTATTTAACAAGCTATTGTTTTAAATGGTCAAAATCTGGTGATCTGTTATTTAACAAGCTATTGTTTTAAATGG	GGGTCAAAATCTGGTGATCTGTTATTTAACAAGCTATTGTTTTAAATGGTCAAAATCTGGTGATCTGTTATTTAACAAGCTATTGTTTTAAATGGTCAAAATCTGGTGATCTGTTATTTAACAAGCTATTGTTTTAAATGGTCAAAATCTGGTGATCTGTTATTTAACAAGCTATTGTTTTAAATGG	.	PASS	RC=3.04;RPL=46;RAL=140;RCP=GGTCAAAATCTGGTGATCTGTTATTTAACAAGCTATTGTTTTAAAT;ALGNURL=http://orca.bu.edu/vntrview/index.php?db=VNTRPIPE_NA12891&ref=-175627848&isref=1&istab=1&ispng=1&rank=3	GT:SP:CGL	1/1:4:1
chr13	99085078	td175627921	ACTGGAGGGTCTGCAGGCAGGTACCTGGGTGCTGGAGGGTCTGCAGGCAGGTACCTGGG	ACTGGAGGGTCTGCAGGCAGGTACCTGGGTGCTGGAGGGTCTGCAGGCAGGTACCTGGGTGCTGGAGGGGCTGCAGGCAGGTACCTGGG	.	PASS	RC=1.93;RPL=30;RAL=58;RCP=CTGGAGGGTCTGCAGGCAGGTACCTGGGTG;ALGNURL=http://orca.bu.edu/vntrview/index.php?db=VNTRPIPE_NA12891&ref=-175627921&isref=1&istab=1&ispng=1&rank=3	GT:SP:CGL	0/1:6,7:0,1
chr13	105284647	td175630323	TTTTAAAAAGATTTTTAAATAATAAAATCTTAATCTTATTATTTAAAAAGATTTTTAAATAATAAAATCTTAATTTTATTATTTAAAAAGATTTTTAAATAATAAAATCTTAATTTTATTATTTAAAAAGATTTTTAAATAATAAAATCTTAATTTTATTATTTAAAAA	TTTTAAAAAGATTTTTAAATAATAAAATCTTAATCTTATTATTTAAAAAGATTTTTAAATAATAAAATCTTAATTTTATTATTTAAAAAGATTTTTAAATAATAAAATCTTAATTTTATTATTTAAAAA	.	PASS	RC=4.20;RPL=40;RAL=168;RCP=TTTAAAAAGATTTTTAAATAATAAAATCTTAATTTTATTA;ALGNURL=http://orca.bu.edu/vntrview/index.php?db=VNTRPIPE_NA12891&ref=-175630323&isref=1&istab=1&ispng=1&rank=3	GT:SP:CGL	1/1:25:-1
chr13	105676701	td175630482	TATATATATAAAATATATATATATATAAAATATATATATATAAAATATATATAAAATATATATATAAAATATATATAATATATATATAAAATATATATAAAATATATATATAAAATATATAT	TATATATATATATAAAATATATATAAAATATATATATAAAATATATATAATATATATATAAAATATATATAAAATATATATATAAAATATATAT	.	PASS	RC=9.60;RPL=13;RAL=121;RCP=ATATATATATAAA;ALGNURL=http://orca.bu.edu/vntrview/index.php?db=VNTRPIPE_NA12891&ref=-175630482&isref=1&istab=1&ispng=1&rank=3	GT:SP:CGL	1/1:26:-2
chr13	106345811	td175630745	TATATATACAATACATGATATATATAATACATTATATAT	TATATATACAATACATCATATATATAATACATTATATATTATATATAAATTATAATATATTATA	.	PASS	RC=2.38;RPL=16;RAL=38;RCP=ATATATACAATACATG;ALGNURL=http://orca.bu.edu/vntrview/index.php?db=VNTRPIPE_NA12891&ref=-175630745&isref=1&istab=1&ispng=1&rank=3	GT:SP:CGL	0/1:41,2:0,1
chr13	106456728	td175630801	TTATACATATATATGATATATATCATATATACATATATATGATATATACATATATATGTATATAT	TTATACATATATATGATATATATCATATATACGTATATATGATATATATCATATATACGTATATATGATATATATCATCTATATGTATATAT	.	PASS	RC=2.50;RPL=26;RAL=64;RCP=TATACATATATATGATATATATCATA;ALGNURL=http://orca.bu.edu/vntrview/index.php?db=VNTRPIPE_NA12891&ref=-175630801&isref=1&istab=1&ispng=1&rank=3	GT:SP:CGL	1/1:22:1
chr13	106491006	td175630827	TCACCCTAGATCTCAGCCACCCTAGATCCTCAGCCAC	TCACCCTAGATCTCAGCCACCCTAGATCTCAGCCACCCTAGATCCTCAGCCAC	.	PASS	RC=2.18;RPL=17;RAL=36;RCP=CACCCTAGATCCTCAGC;ALGNURL=http://orca.bu.edu/vntrview/index.php?db=VNTRPIPE_NA12891&ref=-175630827&isref=1&istab=1&ispng=1&rank=3	GT:SP:CGL	1/1:23:1
chr13	106898045	td175630955	CATATCTATATATCTATATATCTAGATATATATATATATCTATATATCTAGATATATATATATATCTAGATATATAGATAT	CT	.	PASS	RC=3.08;RPL=26;RAL=80;RCP=ATATATATATATCTATATATCTAGAT;ALGNURL=http://orca.bu.edu/vntrview/index.php?db=VNTRPIPE_NA12891&ref=-175630955&isref=1&istab=1&ispng=1&rank=3	GT:SP:CGL	1/1:2:1
chr13	109525931	td175632006	CACCAACCGGGACAGGGTCCATGCCAACCACCAGGACAGGGTCCAGGCCAACCAACCAGGACAGGGTCCATGCCAACCAACCAGGACAGGGTCCATGCCAACCAACAGGACAGGGTCCATGCCAACCAACCAGGACAGGGCCCATGCCAACCACCAGGACAGGGTCCATCCCAACCAACCAGGACAGGGTCCATGCCAACCAACCAGGACAGGGTCCATGCCAACCAACCAGGACAGGGTCCATG	CACCAACCGGGACAGGGTCCAGGCCAACCACCAGGACAGGGTCCAGGCCAACCAACCAGGACAGGGTCCATGCCAACCAACCAGGACAGGGTCCATGCCAACCAACCAGGACAGGGTCCATG	.	PASS	RC=9.88;RPL=25;RAL=244;RCP=ACCAACCAGGACAGGGTCCATGCCA;ALGNURL=http://orca.bu.edu/vntrview/index.php?db=VNTRPIPE_NA12891&ref=-175632006&isref=1&istab=1&ispng=1&rank=3	GT:SP:CGL	1/1:6:-5
chr13	111567930	td175632906	CCGGGGCTTGGAGGTCACGGGGCTCGGAGGTCACGGGGCTCGGAGGTCACGGGGCT	CCGGGGGTTGGAGGTCACGGGGCTCGGAGGTCACGGGGCT	.	PASS	RC=3.44;RPL=16;RAL=55;RCP=CGGGGCTCGGAGGTCA;ALGNURL=http://orca.bu.edu/vntrview/index.php?db=VNTRPIPE_NA12891&ref=-175632906&isref=1&istab=1&ispng=1&rank=3	GT:SP:CGL	1/1:11:-1
chr13	112051229	td175633144	TCTCTACAGCGTGTGGACAGCGCGCGCCCTCTACAGCGTGTGGGTGCGCGTGCTCTCTACAGCGTGTGGATGCGTGTGCCCTCTACAGTGTGTGGATGTGTGTGC	TTGTCTCTACAGCGTGCGGACAGCGCGCGCCCTCTACAGCGTGTGGGTGCGCGTGCTCTCTACAGCGTGCAGATGTGTGTGCCCTCTACAGTGTGCGGATGCGTGTGCTCTCTACAGTGTGTGGATGTGTGTG	.	PASS	RC=3.96;RPL=26;RAL=104;RCP=CTCTACAGCGTGTGGATGCGCGTGCC;ALGNURL=http://orca.bu.edu/vntrview/index.php?db=VNTRPIPE_NA12891&ref=-175633144&isref=1&istab=1&ispng=1&rank=3	GT:SP:CGL	0/1:5,8:0,1
chr13	112252738	td175633241	GGAGAGAGAGAGAGGCAGAGAGAGAGTGAGGAAGAGAGAG	GGAGAGAGAGAGAGGCAGAGAGAGAGTGGCAGAGAGAGAGTGAGGAAGAGAGAG	.	PASS	RC=2.44;RPL=16;RAL=39;RCP=GAGAGAGAGAGAGGAA;ALGNURL=http://orca.bu.edu/vntrview/index.php?db=VNTRPIPE_NA12891&ref=-175633241&isref=1&istab=1&ispng=1&rank=3	GT:SP:CGL	1/1:12:1
chr13	112321886	td175633285	GGCCGCCTGCCCCCTGCCCCCTGCCCCCTGCCCCCTGCCCCCTGCCCCCTGCCCCCTGCCCCCTGCCCCCTGCCCCCTGCCCCCT	GGCCGCCTGCCCCCTGCCCCCTGCCCCCTGCCCCCTGCCCCCTGCCCCCTGCCCCCT	.	PASS	RC=12.00;RPL=7;RAL=84;RCP=GCCCCCT;ALGNURL=http://orca.bu.edu/vntrview/index.php?db=VNTRPIPE_NA12891&ref=-175633285&isref=1&istab=1&ispng=1&rank=3	GT:SP:CGL	1/1:2:-4
chr13	112559727	td175633343	ACGTCCCCGCCCCCTTCTGCGTCCCCGCCCCCTTCCGCGTCCCCGCCCCCTTCCGCGTCCCCGCCCCCTTCCGCGTCCCCGCCCCCTTCTGCGTCCCCGCCCCCTTCCGCGTCCCCGCCCCCT	ACGTCCCCGCCCCATTCTGCGTCCCCGCCCCCTTCCGCGTCCCCGCCCACTTCCGCGTCCCCGCCCCCTTCTGCGTCCCCGCCCCCTTCCGCGTCCCCGCCCCCT	.	PASS	RC=6.78;RPL=18;RAL=122;RCP=CGTCCCCGCCCCCTTCCG;ALGNURL=http://orca.bu.edu/vntrview/index.php?db=VNTRPIPE_NA12891&ref=-175633343&isref=1&istab=1&ispng=1&rank=3	GT:SP:CGL	1/1:2:-1
chr13	112573016	td175633350	ACTGTGCATTTTGTGGGCCAGGTAGAATTTCTGAGCATTTTGTGGGCCAGGTAGAATTTCTGAGCATTTTGTGGGCCAGGTAGAATTTCTGAGCATTTTGTGGGCCAGGTAGAATTTCTGAGCATCTTGTGGGCCAGTTAGAATTTCTG	ACTGTGCATTTTGTGGGCCAGGTAGAATTTCTGAGCATTTTGTGGGCCAGGTAGAATTTCTGAGCATCTTGTGGGCCAGTTAGAATTTCTG	.	PASS	RC=5.10;RPL=29;RAL=148;RCP=CTGAGCATTTTGTGGGCCAGGTAGAATTT;ALGNURL=http://orca.bu.edu/vntrview/index.php?db=VNTRPIPE_NA12891&ref=-175633350&isref=1&istab=1&ispng=1&rank=3	GT:SP:CGL	0/1:3,14:0,-2
chr13	112598452	td175633369	ATCAGCACAGGTTATTACTCACCAAAGGTCAGTACCGGTTACTAGTCACCCACGGTCAGCACCGGTTACTGGTCACCCGCGGTCAGCACCGGTTACTGGTCACCCGCGGTCAGCACGGGTTACTGGTCACC	ATCAGCACAGGTTATTACTCACCAAAGGTCAGTACCGGTTACTAGTCACCCACGGTCAGCACCGGTTACTGGTCACCCGCGGTCAGCACGGGTTACTGGTCACC	.	PASS	RC=4.81;RPL=27;RAL=130;RCP=TCAGCACCGGTTACTGGTCACCCACGG;ALGNURL=http://orca.bu.edu/vntrview/index.php?db=VNTRPIPE_NA12891&ref=-175633369&isref=1&istab=1&ispng=1&rank=3	GT:SP:CGL	0/1:6,8:0,-1
chr13	112601897	td175633370	CCACCTGCCACAGCCTCTCCCCTGGCACCTGCCGCAGCGTGTCCCCTGGCACCTGCCACAGCCTCTCCCCTGGC	CCACCTGCCACAGCCTCTCCCCTGGCACCTGCCGCAGCGTGTCCCCTGGCACCTGCCACAACCTCTCCCCTGGCACCTGCCACAGCCTCTCCCCTGGC	.	PASS	RC=3.04;RPL=24;RAL=73;RCP=CACCTGCCACAGCCTCTCCCCTGG;ALGNURL=http://orca.bu.edu/vntrview/index.php?db=VNTRPIPE_NA12891&ref=-175633370&isref=1&istab=1&ispng=1&rank=3	GT:SP:CGL	0/1:6,3:0,1
chr13	112767099	td175633489	CAGCCCACCACCCTAGCCCATCACCCTAGCCCACCACCTTAGCCCACCACATTGGCCCACCACCCTAGCCCACCACCCTAGCCAGCACCCTAGCCTACC	CAGCCCACCACCCTAGCCCATCACCCTAGCCCACCACCTTAGCCCACCACATTGGCCCACCACCCTAGCCCACCACCCTAGCCCACCACCCTAGCCAGCACCCTAGCCTACC	.	PASS	RC=7.62;RPL=13;RAL=98;RCP=AGCCCACCACCCT;ALGNURL=http://orca.bu.edu/vntrview/index.php?db=VNTRPIPE_NA12891&ref=-175633489&isref=1&istab=1&ispng=1&rank=3	GT:SP:CGL	0/1:8,2:0,1
chr13	112832800	td175633551	TTCACTGTATTCCCTCTGGAGAGAAGGTACTTCTCCATTCTCCTGATTTCACTCACTGTATTCCCTCTGGAGAGAAGGTACTTCTCCATTCTCCTGATTTCACTCACTGCATTCCCTCTGGAGAGAAGGTACTTCTCCATTCTCCTGATTTCACTCACTGTATTCCCTCTGGAGAGAAGGTACTTCTCCATTCTCCTGATTTCAC	TTCACTGTATTCCCTCTGGAGAGAAGGTACTTCTCCATTCTCCTGATTTCACTCACTGTATTCCCTCTGGAGAGAAGGTACTTCTCCATTCTCCTGATTTCAC	.	PASS	RC=4.00;RPL=51;RAL=204;RCP=TCACTGTATTCCCTCTGGAGAGAAGGTACTTCTCCATTCTCCTGATTTCAC;ALGNURL=http://orca.bu.edu/vntrview/index.php?db=VNTRPIPE_NA12891&ref=-175633551&isref=1&istab=1&ispng=1&rank=3	GT:SP:CGL	1/1:6:-2
chr13	113201813	td175633754	CAGACGCGCGTGGGAAAGACGCGCGTGGGAAAGACGTGCATGGGAAAGTCGCGCGTGGGAAAGTCGCGCGTGGGAAAGTCGCGCGTGGGAAAGACGTGCGTGGGAAAGACGCGCGTGGGA	CAGACGCGCGTGGGAAAGACGCGCGTGGGAAAGACGTGCATGGGAAAGTCGCGCGTGGGAAAGTCGCGCGTGGGAAAGACGTGCGTGGGAAAGACGCGCGTGGGA	.	PASS	RC=7.93;RPL=15;RAL=119;RCP=AGACGCGCGTGGGAA;ALGNURL=http://orca.bu.edu/vntrview/index.php?db=VNTRPIPE_NA12891&ref=-175633754&isref=1&istab=1&ispng=1&rank=3	GT:SP:CGL	1/1:20:-1
chr13	113271025	td175633778	CCGTGCCTGGAGGTGCGTGCCTGGAGGTGCATGCCTGGA	CCGTGCCTGGAGGTGCGTGCCTGGAGGTGCGTGCCTGGAGGTGCATGCCTGGA	.	PASS	RC=2.71;RPL=14;RAL=38;RCP=CGTGCCTGGAGGTG;ALGNURL=http://orca.bu.edu/vntrview/index.php?db=VNTRPIPE_NA12891&ref=-175633778&isref=1&istab=1&ispng=1&rank=3	GT:SP:CGL	1/1:26:1
chr13	113539049	td175633970	CTGATTCACACCCAGTCCCTGCCACAGACCGTCTCAGACACGCACAGTGGGCCTGCTGCATGATTCACACCCAGTCCCTGCCACAGACCGTCTCAGACACGCACAGTGGGCCTGCTGCATGATTCACACCCAGTCCCTGCCACAGACCGTCTCAGACACGCACAGTGGGCCTGCTGCATG	CTGATTCACCCCCAGTCCCTGCCACAAACCGTCTCAGACACGCACAGTGGGCCTGCTGCATGATTCACACCCAGTCCCTGCCACAGACCGTCTCAGACACGCACAGTGGGCCTGCTGCATG	.	PASS	RC=3.03;RPL=59;RAL=179;RCP=TGATTCACACCCAGTCCCTGCCACAGACCGTCTCAGACACGCACAGTGGGCCTGCTGCA;ALGNURL=http://orca.bu.edu/vntrview/index.php?db=VNTRPIPE_NA12891&ref=-175633970&isref=1&istab=1&ispng=1&rank=3	GT:SP:CGL	0/1:2,6:0,-1
chr13	113548119	td175633976	TCCAGCTAGGGCGATCCCAGCTAGGGCGATCCCAGCT	TCCAGCTAGGGCGATCCCAGCTAGGGCGATCCCAGCTAGGGCGATCCCAGCTAGGGCGATCCCAGCT	.	PASS	RC=2.40;RPL=15;RAL=36;RCP=CCAGCTAGGGCGATC;ALGNURL=http://orca.bu.edu/vntrview/index.php?db=VNTRPIPE_NA12891&ref=-175633976&isref=1&istab=1&ispng=1&rank=3	GT:SP:CGL	1/1:20:2
chr13	113615395	td175634015	GTCTGCTATGCCTCCACGTTGCATCTGCTATGCCTCCACGTTGCACCTG	GGAGTCTGCTATGCCTCCACGTTGCATCTGCTATGCCTCCACGTTGCACCTGCTATGCCTCCACGTTGCACC	.	PASS	RC=2.18;RPL=22;RAL=48;RCP=TCTGCTATGCCTCCACGTTGCA;ALGNURL=http://orca.bu.edu/vntrview/index.php?db=VNTRPIPE_NA12891&ref=-175634015&isref=1&istab=1&ispng=1&rank=3	GT:SP:CGL	1/1:4:1
chr13	113634942	td175634043	GCCGCCTTCCCCTTTCCCCCGCCTTCCCCTTTCCCCCGCCTT	GCCGCCTTCCCCTTTCCCCCGCCTTCCCCTTTCCCCCGCCTTCCCCTTTCCCCCGCCTTCCCCTTTCCCCCGCCTT	.	PASS	RC=2.41;RPL=17;RAL=41;RCP=CCGCCTTCCCCTTTCCC;ALGNURL=http://orca.bu.edu/vntrview/index.php?db=VNTRPIPE_NA12891&ref=-175634043&isref=1&istab=1&ispng=1&rank=3	GT:SP:CGL	1/1:6:2
chr13	113654170	td175634052	AGAGTCGGCTGGGAATGAAGATGCCTGCAGGCCCCAGAGCACAGGCAGGGCTGAAGTGCGGGCGGCGAGTGGGCTGGGAATGAAGACACCGGAGGGCCCCAGAGTGGAGGCAGGGCTGAGGCACAGGTGGCGAGTGGGCCGGGAATGAAGACGCCGGCAGGCCCCAGAGTGGAGGCAGGGCTGAGGTGCAGGTGGC	AGAGTCGGCTGGGAATGAAGATGCCTGCAGGCCCCAGAGCACAGGCAGGGCTGAAGTGCGGGCGGCGAGTGGGCTGGGAATGAAGACGCCGGCAGGCCCCAGAGTGGAGGCAGGGCTGAGGTGCAGGTGGC	.	PASS	RC=3.00;RPL=65;RAL=195;RCP=GAGTGGGCTGGGAATGAAGACGCCGGCAGGCCCCAGAGTGGAGGCAGGGCTGAGGTGCAGGTGGC;ALGNURL=http://orca.bu.edu/vntrview/index.php?db=VNTRPIPE_NA12891&ref=-175634052&isref=1&istab=1&ispng=1&rank=3	GT:SP:CGL	1/1:2:-1
chr13	113655212	td175634053	CTGACTCCAGCAGTGGGTGTGATATTCTCAGGAGATGTGCGTTGACTCCAGCACTGGGTGTGATATTCTCAGGAGATGTGCGTTG	CTGACTCCAGCAGTGGGTGTGATATTCTCAGGAGATGTGCATTGACTCCAGCACTGGGTGTGATATTCTCAGGAGATGTGCGTTGACTCCAGCACTGGGTGTGATATTCTCAGGAGATGTGCGTTG	.	PASS	RC=2.05;RPL=41;RAL=84;RCP=TGACTCCAGCACTGGGTGTGATATTCTCAGGAGATGTGCGT;ALGNURL=http://orca.bu.edu/vntrview/index.php?db=VNTRPIPE_NA12891&ref=-175634053&isref=1&istab=1&ispng=1&rank=3	GT:SP:CGL	0/1:4,5:0,1
chr13	113988575	td175634336	CCCCACCCTGCACTGCCACGACAGCCTCCCGCCCACCCTGCACTGCTACGACAGCCTCCCGC	CCCCACCCTGCACTGCCACGACTGCCTCCCGCCCACCCCGCACTGCTACGACCGCCTCCCGCCCACCCTGCACTGCTACGACAGCCTCCCGC	.	PASS	RC=2.03;RPL=30;RAL=61;RCP=CCCACCCTGCACTGCCACGACAGCCTCCCG;ALGNURL=http://orca.bu.edu/vntrview/index.php?db=VNTRPIPE_NA12891&ref=-175634336&isref=1&istab=1&ispng=1&rank=3	GT:SP:CGL	1/1:4:1
chr13	114072027	td175634401	TTTCTGTGTGTTAACTGGAAATGCGTTTACACACCAGGGATTTTAACCAGGGAAGCTTCTGTGTGTTAACTGGAAATGCGTTTACACACGAGGGATTTTTACCAGGGGAGCT	TTTCTGTGTGTTAACTGGAAATGCGTTTACACACCAGGGATTTTAACCAGGGAAACTTCTGTGGGTTAACTGGAAATGCCTTTACACACCAGGGATTTTAACCAGGGGAGCTCCTGTGTGTTAACTGCAAATGCGTTTACACACGAGGGATTCTAACCAGGGGAGCT	.	PASS	RC=2.02;RPL=55;RAL=111;RCP=TTCTGTGTGTTAACTGGAAATGCGTTTACACACCAGGGATTTTAACCAGGGAAGC;ALGNURL=http://orca.bu.edu/vntrview/index.php?db=VNTRPIPE_NA12891&ref=-175634401&isref=1&istab=1&ispng=1&rank=3	GT:SP:CGL	1/1:11:1
chr13	114453591	td175634709	GTGTGTGTGCATGCCTGTGTGTGCATGTCTGTGTGTG	GTGTGTGTGCATGCCTGTGTGTGCACGTGTGTGTGCATGTCTGTGTGTG	.	PASS	RC=2.57;RPL=14;RAL=36;RCP=TGTGTGTGCATGCC;ALGNURL=http://orca.bu.edu/vntrview/index.php?db=VNTRPIPE_NA12891&ref=-175634709&isref=1&istab=1&ispng=1&rank=3	GT:SP:CGL	1/1:11:1
chr13	114506860	td175634779	ATCACCCTGTCCCGGGGTTTTCACCGTGTCCCCGGGTTGTCACCGTGTCCCCGGGTCGTCACCGTG	ATCACCCTGTCCCGGGGTTTTCACCGTGTCCCCGGGTCGTCACCCTGTCCCGGGGTTGTCACCGTGTCCCAGGGTCGTCACCCTATCCCGGGGTTGTCACTGTGTCCCGGGGTTGTCACCGTGTCCCCGGGTCGTCACCGTG	.	PASS	RC=3.42;RPL=19;RAL=65;RCP=TCACCGTGTCCCCGGGTTG;ALGNURL=http://orca.bu.edu/vntrview/index.php?db=VNTRPIPE_NA12891&ref=-175634779&isref=1&istab=1&ispng=1&rank=3	GT:SP:CGL	0/1:4,3:0,4
chr13	114864409	td175635088	GGACCACAGCAGTCGGGGCCCGGCCACCCGAGCCCCCCAGACCACAGCAGTCGGGGCCCGGCCACCCGAGCCCCCCAGACCACAGCAGTCGGGGCCCGGCCACCCGAGCCCCCCAGACCACAGCAGTCGGGGCCCGGCCACCCGAGCCCCCCAGACCACAGCAGTCGGGGCCCGGCCACCCGAGCCCCCCAGACCACAGCAGTCGGGGCCCGGCCACCCGAGCCCCCCAGACCACAGCAGTCGGGGCCCGGCCACCCGAGCCCCCCAGACCAC	GGACCCCAGCAGTCGGGGCCCGGCCACCCGAGCCCCCCAGACCACAGCAGTCGGGGCCCGGCCACCCGAGCCCCCCCGACCAC	.	PASS	RC=7.16;RPL=38;RAL=272;RCP=GACCACAGCAGTCGGGGCCCGGCCACCCGAGCCCCCCA;ALGNURL=http://orca.bu.edu/vntrview/index.php?db=VNTRPIPE_NA12891&ref=-175635088&isref=1&istab=1&ispng=1&rank=3	GT:SP:CGL	1/1:5:-5
chr13	114909054	td175635158	CTATGGAGGAAATACAGTCACGCACCACATGACAATGTTTTGATATGGAGGAAATACAGCCACGCACCATATAACAATGTTTTGATATGGAGGAAATACAGCCACGCACCATATAACAATGTTTTGATATGGAGGAAATACAGCCACGCACCATATAACAATGTTTTG	CTATGGAGGAAATACAGTCACGCACCACATGACAATGTTTTGATATGGAGGAAATACAGCCACGCACCATATAACAATGTTTTGATATGGAGGAAATACAGCCACGCACCATATAACAATGTTTTG	.	PASS	RC=3.98;RPL=42;RAL=167;RCP=TATGGAGGAAATACAGCCACGCACCATATAACAATGTTTTGA;ALGNURL=http://orca.bu.edu/vntrview/index.php?db=VNTRPIPE_NA12891&ref=-175635158&isref=1&istab=1&ispng=1&rank=3	GT:SP:CGL	1/1:15:-1
chr14	19109948	td175635325	TCCTAATGGTTCTGCTCAGCTGCCTAATGGTTTTGCACAGC	TCCTAAGGGTTCTGCTCAGCTGCCTAAAGGTTCTGCTCAGCTGCCTAACGGTTCTGCTCAGCTGCCTAATGGTTTTGCGCAGC	.	SC	RC=1.90;RPL=21;RAL=40;RCP=CCTAATGGTTCTGCACAGCTG;ALGNURL=http://orca.bu.edu/vntrview/index.php?db=VNTRPIPE_NA12891&ref=-175635325&isref=1&istab=1&ispng=1&rank=3	GT:SP:CGL	0/1:21,10:0,2
chr14	19552631	td175635502	GCGCACGCCGCACGCCGCACGCGCACGCCGCACGCGCACGCCGCACGCGCACGCCGCACGCGCACGCCGCACGCGCACGCCGCACGCGCACGCCGCACGCGCACGCCGCACGCGCACGCCGCACGCGCACGCCGCACGCGC	GCGCACGCCGCACGCCGCACGCGCACGCCGCACGCGCACGCCGCACGCGCACGCCGCACGCGCACGCCGCACGCGCACGCCGCACGCGCACGCCGCACGCGC	.	SC	RC=10.71;RPL=13;RAL=140;RCP=CGCACGCGCACGC;ALGNURL=http://orca.bu.edu/vntrview/index.php?db=VNTRPIPE_NA12891&ref=-175635502&isref=1&istab=1&ispng=1&rank=3	GT:SP:CGL	1/1:4:-3
chr14	20020868	td175635763	CGCGCGTGCGGCGTGCGCGTGCGGCGTGCGCGTGCGGCGTGCGCGTGCGGCGTGCGCGTGCGGCGTGCGCGTGCGGCGTGCGCGTGCGGCGTGCGGCGTGCGGCGTGCGCGTGCGGCGTGCGGCGTGCG	CGCGTGCGGCGTGCGCGTGCGCGTGCGGCGTGCGCGTGCGGCGTGCGCGTGCGGCGTGCGCGTGCGGCGTGCGCGTGCGGCGTGCGGCGTGCG	.	SC	RC=9.71;RPL=13;RAL=128;RCP=GCGCGTGCGGCGT;ALGNURL=http://orca.bu.edu/vntrview/index.php?db=VNTRPIPE_NA12891&ref=-175635763&isref=1&istab=1&ispng=1&rank=3	GT:SP:CGL	1/1:2:-2
chr14	20405444	td175635946	GTATATATATATATAAAATATATATAATATATATAAAAAATATATAATATATATAAAAATATATAATATATAT	GTATATATATATATAAAATATATATAATATATATAAAAAATATATAATATATATAAAAATATATATATATATAATATATATAATATATATATA	.	PASS	RC=3.67;RPL=19;RAL=72;RCP=TATATAATATATATAAAAA;ALGNURL=http://orca.bu.edu/vntrview/index.php?db=VNTRPIPE_NA12891&ref=-175635946&isref=1&istab=1&ispng=1&rank=3	GT:SP:CGL	0/1:23,4:0,1
chr14	22836255	td175636938	TATATATATTGAAATTATTTATATATTTTGAAATATATTATATATATTTATATATAAATATATATTATATATATTTATATATAAATATATATTATATATATTTATATATAAAATATATATTTTATATATT	TATATATATTGAAATTATTTATATATTTTGAAATATATTATATATATTTATATATAAATATATATTATATATATTTATATATAAAATATATATTATATATATTTATATATAAAATATATATTATATATATTTATATATAAAATATATATTATATATATTTATATATAAAATATATATTTTATATATT	.	PASS	RC=4.61;RPL=27;RAL=129;RCP=ATATATATTATATATATTTATATATAA;ALGNURL=http://orca.bu.edu/vntrview/index.php?db=VNTRPIPE_NA12891&ref=-175636938&isref=1&istab=1&ispng=1&rank=3	GT:SP:CGL	0/1:4,2:0,2
chr14	23563313	td175637243	CCACACAAACACACACACACAAACACACACACACAAA	CCACACAAACACACACACACAAACACACACACACAAACACACACACACAAA	.	PASS	RC=2.57;RPL=14;RAL=36;RCP=CACACAAACACACA;ALGNURL=http://orca.bu.edu/vntrview/index.php?db=VNTRPIPE_NA12891&ref=-175637243&isref=1&istab=1&ispng=1&rank=3	GT:SP:CGL	0/1:11,13:0,1
chr14	24889091	td175637747	AGAAAGAAGGAAAGAAGGAAAGAAGGAAAGAAGGAAAGAAAGAAAGAAGGAAAGAAGGAAGGAAGGAAGGAAGGAAGGGAGGAATGAAAGAAAGAA	AGAAAGAAGGAAAGAAGGAAAGAAGGAAAGAAGGAAAGAAAGAAAGAAGGAAAGAAGGAAGGAAGGAAGGGAGGAATGAAAGAAAGAA	.	PASS	RC=11.88;RPL=8;RAL=95;RCP=GAAAGAAG;ALGNURL=http://orca.bu.edu/vntrview/index.php?db=VNTRPIPE_NA12891&ref=-175637747&isref=1&istab=1&ispng=1&rank=3	GT:SP:CGL	0/1:12,6:0,-1
chr14	28014085	td175638784	TAAATATGTGAAAATAAAAATATGTGAAAATA	TAAATATGTGAAAATAAAAATATGTGAAAATAAATATGTCAAAATA	.	PASS	RC=1.94;RPL=16;RAL=31;RCP=AAATATGTGAAAATAA;ALGNURL=http://orca.bu.edu/vntrview/index.php?db=VNTRPIPE_NA12891&ref=-175638784&isref=1&istab=1&ispng=1&rank=3	GT:SP:CGL	0/1:14,19:0,1
chr14	35476768	td175641619	ATATATTTACATAAAATATATTTATATTATAATAAAATATATTTA	ATATATTTACATAAAATATATTTATATTATAATAAAATATATTTACATAAAATATATTTTATTAAAATATATTTATATTATAATAAAATATATTTACATAAAATAGATTTTATTAAAATATATTTATATTATAATAAAATATATTTA	.	PASS	RC=2.09;RPL=22;RAL=44;RCP=TATATTATACATAAAATATATT;ALGNURL=http://orca.bu.edu/vntrview/index.php?db=VNTRPIPE_NA12891&ref=-175641619&isref=1&istab=1&ispng=1&rank=3	GT:SP:CGL	0/1:17,3:0,4
chr14	35641696	td175641710	TCCTCTCTCCCTCTCTCCCTCTCTCCCTCTCTCCCTCTCTC	TCCTCTCTCCCTCTCTCCCTCTCTCCCTCTCTC	.	PASS	RC=5.00;RPL=8;RAL=40;RCP=CCTCTCTC;ALGNURL=http://orca.bu.edu/vntrview/index.php?db=VNTRPIPE_NA12891&ref=-175641710&isref=1&istab=1&ispng=1&rank=3	GT:SP:CGL	0/1:7,3:0,-1
chr14	37280083	td175642360	AAGAAAAGAGTGGGGGAAATAATTCAGCATATGATAGAGAAAAGAGTGGGGGAAATAATTCAGCATATGATAGAGAAAAGAG	AAGAAAAGAGTGGGGGAAATAATTCAGCATATGATAGAGAAAAGAGTGGGGGAAATAATTCAGCATATGATAGAGAAAAGAGTGGGGGAAATAATTCAGCATATGATAGAGAAAAGAG	.	PASS	RC=2.25;RPL=36;RAL=81;RCP=AGAAAAGAGTGGGGGAAATAATTCAGCATATGATAG;ALGNURL=http://orca.bu.edu/vntrview/index.php?db=VNTRPIPE_NA12891&ref=-175642360&isref=1&istab=1&ispng=1&rank=3	GT:SP:CGL	1/1:14:1
chr14	39059171	td175642902	GGGAAGGGAAGGAAGAAAGGGAAGGAGGAAGGGAAGGAAGAAAGGGAAGGAGGAAGGGAAGGAAGAAAGGGAAGGAGGAAGGGAAGGAAGAAAGGGAAGGAGGAAGGGAAGGAAGAAAGGGAAGGAGGAAGGGAAGGAAGAAAGGGAAGGAGGAAGGGAAGGAA	GGGAAGGGAAGGAAGAAAGGGAAGGAGGAAGGGAAGGAAGAAAGGGAAGGAGGAAGGGAAGGAAGAAAGGGAAGGAGGAAGGGAAGGAAGAAAGGGAAGGAGGAAGGGAAGGAA	.	PASS	RC=6.52;RPL=25;RAL=163;RCP=GGAAGGGAAGGAAGAAAGGGAAGGA;ALGNURL=http://orca.bu.edu/vntrview/index.php?db=VNTRPIPE_NA12891&ref=-175642902&isref=1&istab=1&ispng=1&rank=3	GT:SP:CGL	1/1:7:-2
chr14	41602279	td175643839	GAATATATATGCATATATTTTCTCAAATATATGCATATATATTTTTTCTCAAATATATACATACATATTTCTCAAATATATACATACATATTTTCTCAAATATATACGTATATATTTTCTCAAATATATACGTATATATTTTCTCAAATATATACAT	GCAGAATATATATGCATATATTTTCTCAAATATATGCATATATATTTTTTCTCAAATATATACATACGTATTTCTCAAATATATACATACATTTCTCAAATATATA,GAATATATATGCATATATTTTCTCAAATATATGCATATATATTTTTTCTCAAATATATACATACATATTTCTCAAATATATACATACATATTTTCTCAAATATATACGTATATATTTTCTCAAATATATACGTATATATTTTCTCAAATATATACGTATATATTTTCTCAAATATATACAT	.	PASS	RC=6.42;RPL=24;RAL=156;RCP=AATATATACATATATATTTTCTCA;ALGNURL=http://orca.bu.edu/vntrview/index.php?db=VNTRPIPE_NA12891&ref=-175643839&isref=1&istab=1&ispng=1&rank=3	GT:SP:CGL	1/2:12,3:-2,1
chr14	42233989	td175644078	GTGCAGAATACATATATATGATTATATATGCAGAATACATATATATGATTATATATGCAGAATACATATATATGATTATATATGCAGAATACATATATAT	GTGCAGAATACATATATATGATTATATATGCAGAATACATATATATGATTATATATGCAGAATACATATATAT	.	PASS	RC=3.67;RPL=27;RAL=99;RCP=TGCAGAATACATATATATGATTATATA;ALGNURL=http://orca.bu.edu/vntrview/index.php?db=VNTRPIPE_NA12891&ref=-175644078&isref=1&istab=1&ispng=1&rank=3	GT:SP:CGL	0/1:8,15:0,-1
chr14	42296051	td175644102	TAATAAGTAATTATTTTGATTCACAAAATAAGTAATTATTTTGATTCACAAAATAAGTAATTATTTTGATTCACAAAATAAGTAATTATTTTGATTCACAAAATAAGTAATTATTTTGATTCACA	TAATAAGTAATTATTTTGATTCACAAAATAAGTAATTATTTTGATTCACAAAATAAGTAATTATTTTGATTCACAAAATAAGTAATTATTTTGATTCACAAAATAAGTAATTATTTTGATTCACAAAATAAGTAATTATTTTGATTCACAAAATACGCAATTATTTTGATTCACA	.	PASS	RC=4.96;RPL=25;RAL=124;RCP=AATAAGTAATTATTTTGATTCACAA;ALGNURL=http://orca.bu.edu/vntrview/index.php?db=VNTRPIPE_NA12891&ref=-175644102&isref=1&istab=1&ispng=1&rank=3	GT:SP:CGL	0/1:11,5:0,2
chr14	42628588	td175644262	TTTCTTTCCTTCCTTCCTTCCTTCCTTCCTTCCTTCCTTCCTTCCTTCCTTCCTTCCTTCCTTCCTTCCTTTCTTTCTTTCTTTTCCTTCTTTCTTTCTTTC	TTTCCTTCCTTCCTTCCTTCCTTCCTTCCTTCCTTCCTTCCTTCCTTCCTTCCTTCCTTCCTTCCTTCCTTTCTTTCTTTCCTTCTTTCTTTCTTTCTTTCTTTTCCTTCTTTCTTTCTTTC	.	PASS	RC=12.88;RPL=8;RAL=101;RCP=TTCCTTCC;ALGNURL=http://orca.bu.edu/vntrview/index.php?db=VNTRPIPE_NA12891&ref=-175644262&isref=1&istab=1&ispng=1&rank=3	GT:SP:CGL	1/1:4:2
chr14	42904816	td175644365	TTATATATATATATATGTATATAATATATATATGCATATAATATATATATGTATATAATATATATATGTATATAATATATATATGTATATAATATATATATGTATATAATATATATATGTATATTATATATATATATATGTATATAT	TATATATATATGTATATAATATATATATGTATATAATATATATGTATATAATATATATATGTATATAATATATATATGTATATAATATATATATATATGTATATAT	.	PASS	RC=8.71;RPL=17;RAL=146;RCP=TATATAATATATATATG;ALGNURL=http://orca.bu.edu/vntrview/index.php?db=VNTRPIPE_NA12891&ref=-175644365&isref=1&istab=1&ispng=1&rank=3	GT:SP:CGL	0/1:3,11:0,-2
chr14	45386551	td175645292	CTGTGTACACACACACACGCACTGTGTGTGTGTACACGCACACACGCACTGTGTGTGTGTACACGCACACACGCACTGTGTGTGTGTA	CTGTGTACACACACACACGCACTGTGTGTGTGTACACGCACACACGCACTGTGTGTGTGTACACGCACACACGCACTGTGTGTGTGTACACGCACACACGCACTGTGTGTGTGTA	.	PASS	RC=3.22;RPL=27;RAL=87;RCP=TGTGTACACGCACACACGCACTGTGTG;ALGNURL=http://orca.bu.edu/vntrview/index.php?db=VNTRPIPE_NA12891&ref=-175645292&isref=1&istab=1&ispng=1&rank=3	GT:SP:CGL	0/1:17,14:0,1
chr14	45405054	td175645301	CATGTATGTATGTGTATGTGTATGTATATATATATGTGTGTATATATATAT	CGTGTATGTATGTGTATGTGTATGTATATATATATGTGTGTATATATATATATATATATATATATATATATATATATATAT	.	PASS	RC=3.12;RPL=16;RAL=50;RCP=ATGTATGTATATATAT;ALGNURL=http://orca.bu.edu/vntrview/index.php?db=VNTRPIPE_NA12891&ref=-175645301&isref=1&istab=1&ispng=1&rank=3	GT:SP:CGL	1/1:7:2
chr14	46731449	td175645778	CTATATATATCTATTATATATATATCTATTTTACATATATATCTATTTTATATATATCTATTTTACATATATATCTATTTTATATATATCTAT	CTATATATATCTATTATATATATATCTATTTTACATATATATCTATTTTATATATAT,CAAAGGAATCTGATAATGTAGTTCATAGTTTATTTTAGTCATATTCTATATATATCTATTATATATATATCTATTTTACATATATA	.	PASS	RC=5.82;RPL=16;RAL=92;RCP=TATATATATCTATTTA;ALGNURL=http://orca.bu.edu/vntrview/index.php?db=VNTRPIPE_NA12891&ref=-175645778&isref=1&istab=1&ispng=1&rank=3	GT:SP:CGL	0/1/2:15,17,2:0,-2,-1
chr14	49777518	td175646777	GCACACAGGCATGCACACACATACATACACACACACACACACACACACACACACACACACACA	GCACACAGGCATGCACACACATACATACACACACACACACACACACACA	.	PASS	RC=4.43;RPL=14;RAL=62;RCP=CACACACACACACA;ALGNURL=http://orca.bu.edu/vntrview/index.php?db=VNTRPIPE_NA12891&ref=-175646777&isref=1&istab=1&ispng=1&rank=3	GT:SP:CGL	0/1:7,9:0,-1
chr14	50334891	td175646996	CGGCGGGGTGTGGGAGAGGCGGGGCGTGGGAGAGGCGGGGCGTGGGAGAGGCGGGGC	CGGCGGGGTGTGGGAGAGGCGGGGCGTGGGAGAGGCGGGGC	.	PASS	RC=3.50;RPL=16;RAL=56;RCP=GGCGGGGCGTGGGAGA;ALGNURL=http://orca.bu.edu/vntrview/index.php?db=VNTRPIPE_NA12891&ref=-175646996&isref=1&istab=1&ispng=1&rank=3	GT:SP:CGL	1/1:4:-1
chr14	51151456	td175647359	GATTTTGATATTCAATTTGGATATTCAATTTGGATATTCAATTTGGATATT	GATTTTGATATTCAATTTGGATATTCAATTTGGATATTCAATTTGGATATTCAATTTGGATATT,GATTTTGATATTCAATTTGGATATTCAATTTGGATATTCAATTTGGATATTCAATTTGGATATTCAATTTGGATATTCAATTTGGATATT	.	PASS	RC=3.85;RPL=13;RAL=50;RCP=ATTTGGATATTCA;ALGNURL=http://orca.bu.edu/vntrview/index.php?db=VNTRPIPE_NA12891&ref=-175647359&isref=1&istab=1&ispng=1&rank=3	GT:SP:CGL	1/2:13,11:1,3
chr14	52581655	td175647897	TTTCCTTCCTTCCTTCCTTCCTTCCTTCCTTCCTTCCTTCCTTTCTT	TTTCTTTCCTTCCTTCCTTCCTTCCTTCCTTCCTTCCTTCCTTCCTTCCTTTCTTTCTT	.	PASS	RC=5.75;RPL=8;RAL=46;RCP=TTCCTTCC;ALGNURL=http://orca.bu.edu/vntrview/index.php?db=VNTRPIPE_NA12891&ref=-175647897&isref=1&istab=1&ispng=1&rank=3	GT:SP:CGL	1/1:8:1
chr14	55610561	td175648879	CAAATCTTTGCTTCCTAGAAGCAAGTCTTCTAGAAATCTTTGCTTCCTAGAAGCAAGTCTTCTAGAAATCTTTGCTTCCTAGAAGCAAGTCTTCTAGAAATCTTTGCTT	CAAATCTTTGCTTCATAGAAGCAAGTCTTCTAGAAATCTTTGCTTCCTAGAAGCAAGTCTTCTAGAAATCTTTGCTTCCTAGAAGCAAGTCTTCTAGAAATCTTTGCTTCCTAGAAGCAAGTCTTCTAGAAATCTTTGCTT	.	PASS	RC=3.38;RPL=32;RAL=108;RCP=AAATCTTTGCTTCCTAGAAGCAAGTCTTCTAG;ALGNURL=http://orca.bu.edu/vntrview/index.php?db=VNTRPIPE_NA12891&ref=-175648879&isref=1&istab=1&ispng=1&rank=3	GT:SP:CGL	0/1:6,7:0,1
chr14	56988791	td175649318	CTCTTTCCTTTCTTTCCTTTCCTTTCCTTTCTTTTCTTTCTTTCTTTTCTTTCTTTCCTTT	CTCTTTCCTTTCTTTCCTTTCCTTTCCTTTCCTTTCTTTTCTTTCTTTCTTTTCTTTCTTTCCTTTTTTT	.	PASS	RC=6.60;RPL=9;RAL=60;RCP=TCTTTCCTT;ALGNURL=http://orca.bu.edu/vntrview/index.php?db=VNTRPIPE_NA12891&ref=-175649318&isref=1&istab=1&ispng=1&rank=3	GT:SP:CGL	1/1:2:1
chr14	61044082	td175650620	TATATATATATATAGATATATATATAGAGATATATATAGAGAGAGATATATATATAGATATATATAGAGAGAGATATATATATAGATATATATATATA	TTATGTATATGTAAATATGTAAATATATATGCACACATAGGAGATATATATATATAGATATATATATAGAGATATATATATAGATATATATAGAGAGAGATATA	.	PASS	RC=6.93;RPL=14;RAL=97;RCP=ATATATATATATAG;ALGNURL=http://orca.bu.edu/vntrview/index.php?db=VNTRPIPE_NA12891&ref=-175650620&isref=1&istab=1&ispng=1&rank=3	GT:SP:CGL	1/1:18:-1
chr14	63028027	td175651281	AATATATATATACATATATATATGTATATATATGTATATATATGTGTGTATATATATGTATATATATGTGTGTATATATATGTATATATATATGTGTGTATATATATGTATATATATATGTGTGTATATATATGTATATATATATGTGTGTATATATATATGTATATATATATGTGTGTATATATATATGTATATA	AATATATATATACATATATATATGTATATATATGTATATATATGTGTGTATATATATGTATATATATATGTGTGTATATATATGTATATATATATGTGTGTATATATATATGTATATATATATGTGTGTATATATATATGTATATATATATGTGTGTATATATATATGTATATA	.	PASS	RC=7.54;RPL=26;RAL=195;RCP=ATATATGTATATATATATGTGTGTAT;ALGNURL=http://orca.bu.edu/vntrview/index.php?db=VNTRPIPE_NA12891&ref=-175651281&isref=1&istab=1&ispng=1&rank=3	GT:SP:CGL	1/1:5:-1
chr14	64218927	td175651737	CAGTAATACATTTTCATAAATGTAATACATAGTAATACATTTTCATAAATGTAATACATAGTAATACATTTTCATAAATGTAATACATAGTAATACATTTTCATAAATGTAATACATAGTAATACATTTTCATAAATGTAATACATAGTAATACATTTTCATAAATGTAATACATAGTAATACATTTTCATAAA	CAGTAATACATTTTCATAAATGTAATACATAGTAATACATTTTCATAAATGTAATACATAGTAATACATTTTCATAAATGTAATACATAGTAATACATTTTCATAAATGTAATACATAGTAATACATTTTCATAAATGTAATACATAGTAATACATTTTCATAAA	.	PASS	RC=6.66;RPL=29;RAL=193;RCP=AGTAATACATTTTCATAAATGTAATACAT;ALGNURL=http://orca.bu.edu/vntrview/index.php?db=VNTRPIPE_NA12891&ref=-175651737&isref=1&istab=1&ispng=1&rank=3	GT:SP:CGL	1/1:8:-1
chr14	67013465	td175652852	CAGAGGGAGACCGTGGAAAGAGAGGGAGAGGGAGACCGTGGGGAGAGGGAGAGGG	CAGAGGGAGACCGTGGAAAGAGAGGGAGAGGGAGACCGTGGGGAGAGGGAGAGGGAGACCATAGGGAGAGGGGGAGGG	.	SC	RC=2.24;RPL=25;RAL=54;RCP=AGAGGGAGACCGTGGAAAGAGAGGG;ALGNURL=http://orca.bu.edu/vntrview/index.php?db=VNTRPIPE_NA12891&ref=-175652852&isref=1&istab=1&ispng=1&rank=3	GT:SP:CGL	0/1:4,2:0,1
chr14	67808154	td175653175	GCAGCCACCCCGTCCAGGAGGGAGGTTGGGGGGTCAGCCCCCGGCCCGGCCAGCCGCCCCGTCCGGGAGGGAGGTGGGGGGGGTCAGCCCCCCGCCTGGCCAGCCGCCCCGTCCGGGAGGGAGGTGGGGGGGTCAGCCCCCGCCAGGCCAGCCACCCTGTCCGGGAGGTGAGG	GCAGCCACCCCGTCCGGGAGGGAGGTGGGGGGGGTCAGCCCCCCGCCCAGCCAGCCGCCCCGTCCGGGAGGGAGGTGGGGGGGTCAGCCCCCGGCACCGCCAGCCGCCCCGTCTGGGAGGTGAGG	.	SC	RC=3.49;RPL=49;RAL=172;RCP=CAGCCACCCCGTCCGGGAGGGAGGTGGGGGGGTCAGCCCCCCGCCAGGC;ALGNURL=http://orca.bu.edu/vntrview/index.php?db=VNTRPIPE_NA12891&ref=-175653175&isref=1&istab=1&ispng=1&rank=3	GT:SP:CGL	0/1:4,4:0,-1
chr14	69114739	td175653621	CGTATATATATATATACACACGTATATAGATGTGTGTGTGTATATATATATACACGTATATATACGTGTGTGTATATATATATACACACACGTATATA	CGTATATATATATATACACACGTATATATATGTGTGTGTGTATATATATACACACGTATATATACGTGTGTATATATATATACACACACGTATATATACGTGTGTATATATATATACACACACGTATATATA	.	PASS	RC=2.75;RPL=36;RAL=97;RCP=GTATATATATATATACACACGTATATAGACGTGTGT;ALGNURL=http://orca.bu.edu/vntrview/index.php?db=VNTRPIPE_NA12891&ref=-175653621&isref=1&istab=1&ispng=1&rank=3	GT:SP:CGL	1/1:4:1
chr14	70029676	td175653961	TTCCCTTCCTCCCTCCCTCCCTCTCTCCCTCCCTCTCTCCCTCCCTCTCTCCCTCCCTCT	TTCCCTGCCTCCCTCCCTCCCTCTCTCCCTCCCTCTCTCCCTCCCTCT	.	PASS	RC=4.92;RPL=12;RAL=59;RCP=TCCCTCCCTCTC;ALGNURL=http://orca.bu.edu/vntrview/index.php?db=VNTRPIPE_NA12891&ref=-175653961&isref=1&istab=1&ispng=1&rank=3	GT:SP:CGL	1/1:25:-1
chr14	72371528	td175654893	ACTTTTCCTGATATTTGGCTTTTCCTGATATTTGGCTTTT	ACTTTTCCTGATATTTGGCTTTTCCTGATATTTGGCTTTTCCTGATATTTGGCTTTT	.	PASS	RC=2.29;RPL=17;RAL=39;RCP=CTTTTCCTGATATTTGG;ALGNURL=http://orca.bu.edu/vntrview/index.php?db=VNTRPIPE_NA12891&ref=-175654893&isref=1&istab=1&ispng=1&rank=3	GT:SP:CGL	1/1:18:1
chr14	74699446	td175655918	CCATGGCCATGGTCCCTGGCCCCCACCTGCTTTCTGGGTCATGGCCATGGTCCCTGGCCCCCACCTGCTTTCTGGGTCATGGCCATGGTCCCTGGCCCCCACCTGCTTTCTGGGTCATGGCCATGGTCCCTGGCCCCCACCTGCTTTCTGGGTC	CCATGGCCATGGTCCCTGGCCCCCACCTGCTTTCTGGGTCATGGCCATGGTCCCTGGCCCCCACCTGCTTTCTGGGTCATGGCCATGGTCCCTGGCCCCCACCTGCTTTCTGGGTC	.	PASS	RC=4.03;RPL=38;RAL=153;RCP=CATGGCCATGGTCCCTGGCCCCCACCTGCTTTCTGGGT;ALGNURL=http://orca.bu.edu/vntrview/index.php?db=VNTRPIPE_NA12891&ref=-175655918&isref=1&istab=1&ispng=1&rank=3	GT:SP:CGL	0/1:7,10:0,-1
chr14	76025507	td175656466	TCTCCTTCTCCTTCTTCTCCTCCTCCTCCTCTTCGTCCTCCTCCTCCTCCCCTTTCTCCTCCTCCTCCTCCTCCCCTTTCTCCTCCTCCTCCTCCCCTTTCTCCTCCTCCTCCTCCTCTTTCTCCT	TCTCCTTCTCCTTCTTCTCCTCCTCCTCCTCTTCGTCCTCCTCCTCCTCCTCCCCTTTCTCCTCCTCCTCCTCCTCTTTCTCCT	.	PASS	RC=5.83;RPL=22;RAL=125;RCP=CTCCTCCTCCTTTCTCCTCCTC;ALGNURL=http://orca.bu.edu/vntrview/index.php?db=VNTRPIPE_NA12891&ref=-175656466&isref=1&istab=1&ispng=1&rank=3	GT:SP:CGL	1/1:2:-2
chr14	76560180	td175656640	ATCGGTGCCTCTCTTCTCGTTCTGTCGGTGCCTCTCTTCTCGTTCTGTCGGTGCCTCTCTCCTCGTTCTGTCGGTGCCTCTCTCCTCGTTCTGTCGGTGCCTCTCTCCTTGTTCTGTCGGTGACTCTCTACTCATTCT	ATCGGTGCCTCTCTTCTCGTTCTGTCGGTGCCTCTCTCCTCGTTCTGTCGGTGCCTCTCTCCTTGTTCTGTCGGTGACTCTCTACTCATTCT	.	PASS	RC=5.96;RPL=23;RAL=137;RCP=TCGGTGCCTCTCTCCTCGTTCTG;ALGNURL=http://orca.bu.edu/vntrview/index.php?db=VNTRPIPE_NA12891&ref=-175656640&isref=1&istab=1&ispng=1&rank=3	GT:SP:CGL	1/1:19:-2
chr14	76753465	td175656688	TATATTGAATATATCAATATATATTCAATATAATTGAATATAATATTCAATATAATTGAATATAATATTCAATATAATTGAATATAATATTCAATATAATTGAATATTATATTCAATGTAATTGAATATTATATTCAATAT	TTCAATATATTGAATATATCAATATATATTCAATATAATTGAATATTATATTCAATATAATTGAATATTATATTCAAT	.	PASS	RC=6.50;RPL=22;RAL=140;RCP=ATATTCAATATAATTGAATATA;ALGNURL=http://orca.bu.edu/vntrview/index.php?db=VNTRPIPE_NA12891&ref=-175656688&isref=1&istab=1&ispng=1&rank=3	GT:SP:CGL	0/1:7,18:0,-3
chr14	77076028	td175656814	TATATATATAAATATATATAAAACATATATAAATATATATAATATATATATAAATATATATAATATATATATAAATATATATAAATATATATAAATACATATAAATATATATAAAATATATATATATATAAAAA	TATATATATAAATATATATAAAACATATATAAATATATATAATATATATATAAATATATATAAATATATATAAATACATATAAATATATATAAAATATATATATATATAAAAA,TATATATATAAATATATATAAAACATATATAAATATATATAATATATATATATAATATATATATAAATATATATAAATATATATAAATACATATAAATATATATAAAATATATATATATATATAAA	.	PASS	RC=13.17;RPL=10;RAL=133;RCP=ATATATATAA;ALGNURL=http://orca.bu.edu/vntrview/index.php?db=VNTRPIPE_NA12891&ref=-175656814&isref=1&istab=1&ispng=1&rank=3	GT:SP:CGL	1/2:19,5:-2,-1
chr14	77335402	td175656978	GCCTGTCCCTGTGCCTCCTCACCTGCCCCGTGCCTCCTCACCTGCCCCGTGCCTCCTCACCTGCCCCGTGCCTCCTCACCTGCCCCGTACCT	GCCTGTCCCCGTGCCTCCTCACCTGCCCCGTGCCTCCTCACCTGCCCCGTACCT	.	PASS	RC=4.75;RPL=19;RAL=91;RCP=CCTGCCCCGTGCCTCCTCA;ALGNURL=http://orca.bu.edu/vntrview/index.php?db=VNTRPIPE_NA12891&ref=-175656978&isref=1&istab=1&ispng=1&rank=3	GT:SP:CGL	1/1:18:-2
chr14	79929174	td175658013	TTATGTATATGTATATGTGCATACACAATGAATGTATATGTATATGTACATACACATATGTATGTATATGTATATGTACATACACATATGTATGTATAT	TTATGTATATGTATATGTGCATACACAATGTATGTATATGTATATGTACATACACATATGTATATGTATATGTACATACACATATGTATGTATATGTATATGTACATACACATATGTATGTATAT	.	PASS	RC=3.30;RPL=30;RAL=98;RCP=TATGTATATGTATATGTACATACACATATG;ALGNURL=http://orca.bu.edu/vntrview/index.php?db=VNTRPIPE_NA12891&ref=-175658013&isref=1&istab=1&ispng=1&rank=3	GT:SP:CGL	0/1:14,10:0,1
chr14	81412652	td175658524	TTGATGCCTCATGATGCATCATGATGATGCCTCATGATGCATCATGATGATGCCTCATGATGCATCATGATGATGCCTCATGATG	TTGATGCCTCATGATGCATCATGATGATGCCTCATGATGCATCATGATGATGCCTCATGATG	.	PASS	RC=3.65;RPL=23;RAL=84;RCP=TGATGCCTCATGATGCATCATGA;ALGNURL=http://orca.bu.edu/vntrview/index.php?db=VNTRPIPE_NA12891&ref=-175658524&isref=1&istab=1&ispng=1&rank=3	GT:SP:CGL	0/1:17,13:0,-1
chr14	83292108	td175659239	TTATATTATAAATAAATATATATTCATTTATATATTCAAAAATGAATATATACTCATATATATTCAAAAATGAATATATACTCATATATATTCAAAAATGAATATATACTCATATATATTCAAAAATGAATATATACTCATATATATTCA	TTATATTATAAATAAATATATATTCATTTATATATTCAAAAATGAATATATACTCATATATATTCAAAAATGAATATATACTCATATATATTCAAAAATGAATATATACTCATATATATTCA	.	PASS	RC=5.27;RPL=28;RAL=149;RCP=TATATTCAAAAATGAATATATACTCATA;ALGNURL=http://orca.bu.edu/vntrview/index.php?db=VNTRPIPE_NA12891&ref=-175659239&isref=1&istab=1&ispng=1&rank=3	GT:SP:CGL	1/1:13:-1
chr14	83504712	td175659349	AATATGTGTGTATATATACATATGTATATAAATATATATGTATATAAATATATATGTATATAAATATATGTGTATAAATATATATGTATATAAATATATGTGTATATATATTTATAT	AATATGTGTGTATATATACATATGTATATAAATATATATGTATATAAATATATGTGTATAAATATATATGTATATAAATATATGTGTATATATATTTATAT	.	PASS	RC=7.38;RPL=16;RAL=116;RCP=ATATATGTATATAAAT;ALGNURL=http://orca.bu.edu/vntrview/index.php?db=VNTRPIPE_NA12891&ref=-175659349&isref=1&istab=1&ispng=1&rank=3	GT:SP:CGL	0/1:5,11:0,-1
chr14	83991901	td175659555	GAGATGATAGATAGATAGATAGATAGATAGATAGATAGATAGATAGATAGATAGATGATAGATAGACAGACAGACAGACAGAT	GAGATGATAGATAGATAGATAGATAGATAGATAGATAGATAGATAGATGATAGATAGACAGACAGACAGACAGAT	.	PASS	RC=10.50;RPL=8;RAL=82;RCP=AGATAGAT;ALGNURL=http://orca.bu.edu/vntrview/index.php?db=VNTRPIPE_NA12891&ref=-175659555&isref=1&istab=1&ispng=1&rank=3	GT:SP:CGL	0/1:10,19:0,-1
chr14	86842177	td175660774	GTATAAATATATATATATTCCCATAAACATATATTTATATATATAAATATATATATTCCCATAAACATATATTTATATATATAAATATATATATTCCCATAAATATATATTTATATATAAATATATATATTCCCATAAACATATATTTATATATATAAATATATATATTCCCATAAACATAT	GTATAAATATATATATATTCCCATAAACATATATTTATATATAAAAATATGTATATTCCCATAAATATATATTTATATATAAATATATATATTCCCATAAACATAT	.	PASS	RC=4.82;RPL=38;RAL=181;RCP=TATATAAATATATATATTCCCATAAACATATATTTATA;ALGNURL=http://orca.bu.edu/vntrview/index.php?db=VNTRPIPE_NA12891&ref=-175660774&isref=1&istab=1&ispng=1&rank=3	GT:SP:CGL	0/1:3,3:0,-2
chr14	86942180	td175660822	TTATATACACACACGTGTGTGTGCACACATATACACACACACGCGTGTGTGCACACATATACAC	TTATATACACACACGTGTGTGTGCACACATATACACACACACGTGTGTGTGCGCACATATACACACACACGTGTGTGTGCGCACATATACACACACACGTGTGTGTGCACACATACACAC	.	PASS	RC=2.25;RPL=28;RAL=63;RCP=TATACACACACACGCGTGTGTGCACACA;ALGNURL=http://orca.bu.edu/vntrview/index.php?db=VNTRPIPE_NA12891&ref=-175660822&isref=1&istab=1&ispng=1&rank=3	GT:SP:CGL	0/1:11,8:0,2
chr14	88776501	td175661455	CATATACCATATCATATGGTATATGATATACCATATCATATGGTATATGATATACCATATCATATGGTATATGATATACCATAT	CTCATATACCATATCATATGGTATATCATATACCATATCATATGGTATATGATATACCATAT	.	PASS	RC=3.46;RPL=24;RAL=83;RCP=ATATACCATATCATATGGTATATG;ALGNURL=http://orca.bu.edu/vntrview/index.php?db=VNTRPIPE_NA12891&ref=-175661455&isref=1&istab=1&ispng=1&rank=3	GT:SP:CGL	1/1:2:-1
chr14	91831512	td175662680	TCCCTCACCCCTCACCCCTCACCCCTC	TCCCTCACCCCTCACCCCTCACCCCTCACCCCTC	.	PASS	RC=3.71;RPL=7;RAL=26;RCP=CCCTCAC;ALGNURL=http://orca.bu.edu/vntrview/index.php?db=VNTRPIPE_NA12891&ref=-175662680&isref=1&istab=1&ispng=1&rank=3	GT:SP:CGL	0/1:11,13:0,1
chr14	92267285	td175662912	GATATATATATATACACACACACATATGTATACATATATACATATATATACACACACATATGTATACATATATACATATATATACACACACATATGTATACATATATACATATATACACATACATATAT	GATATATATATATACACACACACATATGTATATATGTATACATATATATACACACACATATGTATACATATATACATATATATACACACACATATGTATACATATATACATATATATACACACACATATGTATACATATATACATATATACACATACATATAT	.	PASS	RC=3.76;RPL=34;RAL=128;RCP=ATATACATATATACACACACACATATGTATACAT;ALGNURL=http://orca.bu.edu/vntrview/index.php?db=VNTRPIPE_NA12891&ref=-175662912&isref=1&istab=1&ispng=1&rank=3	GT:SP:CGL	1/1:5:1
chr14	92302921	td175662928	AGGCGAGGCAAGGCGGGGAGGGGCGAGGCAAGGCGGGGAGGGGCGAGGCAGGGCGGGGCAGGG	AGGCGAGGCAAGGCGGGGAGGGGCGAGGCAAGGCGGGGAGGGGCGAGGCAAGTCGGGGAGGGGCGAGGCAGGGCGGGGCAGGG	.	PASS	RC=3.05;RPL=20;RAL=62;RCP=GGCGAGGCAAGGCGGGGAGG;ALGNURL=http://orca.bu.edu/vntrview/index.php?db=VNTRPIPE_NA12891&ref=-175662928&isref=1&istab=1&ispng=1&rank=3	GT:SP:CGL	1/1:5:1
chr14	95982871	td175664485	GCCCGGCCCCCGGCCCCCGGCCCCCGGCCCCAGGCC	GCCCGGCCCCCGGCCCCCGGCCCCCGGCCCCCGGCCCCAGGCC	.	PASS	RC=5.00;RPL=7;RAL=35;RCP=CCCGGCC;ALGNURL=http://orca.bu.edu/vntrview/index.php?db=VNTRPIPE_NA12891&ref=-175664485&isref=1&istab=1&ispng=1&rank=3	GT:SP:CGL	0/1:8,4:0,1
chr14	96020438	td175664496	CTGGGGTGTCTCTTGCCTCACTTTGCATGCTTGTTTATGCTTCTACCTTGGGGTCTCTCTTGCCTCACTTTGCATGCTTGTTTATGCTTCTACCTTGGGGTCTCTCTTGCC	CTGGGGTGTCTCTTGCCTCACTTTGCATGCTTGTTTATGCTTCTACCTTGGGGTCTCTCTTGCCTCACTTTGCATGCTTGTTTATGCTTCTACCTTGGGGTCTCTCTTGCCTCACTTTGCATGCTTGTTTATGCTTCTACCTTGGGGTCTCTCTTGCC	.	PASS	RC=2.34;RPL=47;RAL=110;RCP=TGGGGTCTCTCTTGCCTCACTTTGCATGCTTGTTTATGCTTCTACCT;ALGNURL=http://orca.bu.edu/vntrview/index.php?db=VNTRPIPE_NA12891&ref=-175664496&isref=1&istab=1&ispng=1&rank=3	GT:SP:CGL	1/1:8:1
chr14	96806376	td175664838	TATATATGATATATATGAATATATGCTATATGTGATATGATATATATGAATATATGCTATATAGAATATATGATATATATGAATATATATATCATATATGATATATATGAATATATATATCATATATGATATATAT	TATATATGATATATATGAATATATGCTATATGTGATATGATATATATGAATATATGCTATATAGAATATATGATATATATGAATATATATATCATATATGATATATAT	.	PASS	RC=4.48;RPL=31;RAL=135;RCP=ATATATGATATATATGAATATATGCTATATG;ALGNURL=http://orca.bu.edu/vntrview/index.php?db=VNTRPIPE_NA12891&ref=-175664838&isref=1&istab=1&ispng=1&rank=3	GT:SP:CGL	1/1:17:-1
chr14	98198818	td175665437	ATATATATATGTATATATATGTATATATATATGTATATATATGTATATATATATGTATATATATGTATATATATGTATATATATATGTATATATATATGTCTATGT	ATATATATATGTATATATATATATATGTATATATATGTGTATATATATATGTATATATATGTATATATATATGTATATATATGTATATATATATGTATATATATATGTCTATGT	.	PASS	RC=10.25;RPL=10;RAL=105;RCP=TATATATATG;ALGNURL=http://orca.bu.edu/vntrview/index.php?db=VNTRPIPE_NA12891&ref=-175665437&isref=1&istab=1&ispng=1&rank=3	GT:SP:CGL	1/1:5:1
chr14	101012664	td175666670	GGGCCCTGCCCCACCCCGGCCCTCGCCCCGCCCCGGCCCTCGCCCCGCCCCGGCCCTCGCCCCGCCCCGGCCCTCGCCCCGCCCCGGCCCTCGCCCCGCCCCGGCCCTCGCCCCGCCCCGGCCCTCGCCCCGCCCCGGCCCTCGCCCCGCCCCGGCCCTCGCCCCGCCCC	GGGCCCTGCCCCACCCCGGCCCTCGCCCCGCCCCGGCCCTCGCCCCGGCCCGGCCCTCGCCCCGGCCCGGCCCTCGCCCCGCCCC,GGGCCCTGCCCCCCCCCGGCCCTCGCCCCGCCCCGGCCCTCGCCCCGGCCCGGCCCTCGCCCCGGCCCGGCCCTCGCCCCGGCCCGGCCCTCGCCCCGGCCCGGCCCTCGCCCCGCCCC	.	PASS	RC=10.00;RPL=17;RAL=169;RCP=GGCCCTCGCCCCGCCCC;ALGNURL=http://orca.bu.edu/vntrview/index.php?db=VNTRPIPE_NA12891&ref=-175666670&isref=1&istab=1&ispng=1&rank=3	GT:SP:CGL	1/2:4,4:-5,-3
chr14	101023339	td175666677	ACCACACACGAGTCAGGGCAGGCCAAAGCCAGGCCCCCAGTCCCAGCGCCGGCTCTGCCGGCCTCTTCCAGCCACACCCGAGTCAGGGCGGGCCAAAGCCAGGCCCCCAGTCCCAGCGCGGGCCCTGCCGGCCTCTTCCAGCCACACCCGAGTCAGGGCGGGCCAAACCCAGGCCCCCAATCCCAGCGCGGGCTCTGCCAGCCTCTTCCAGCCACA	ACCACACACGAGTCAGGGCAGGCCAAAGCCAGGCCCCCAGTCCCAGCGCCGGCTCTGCCGGCCTCTTCCAGCCACACCCGAGTCAGGGCGGGCCAAACCCAGGCCCCCAATCCCAGCGCGGGCTCTGCCAGCCTCTTCCAGCCACA	.	PASS	RC=3.07;RPL=70;RAL=215;RCP=CCACACCCGAGTCAGGGCGGGCCAAAGCCAGGCCCCCAGTCCCAGCGCGGGCTCTGCCGGCCTCTTCCAG;ALGNURL=http://orca.bu.edu/vntrview/index.php?db=VNTRPIPE_NA12891&ref=-175666677&isref=1&istab=1&ispng=1&rank=3	GT:SP:CGL	1/1:12:-1
chr14	101641496	td175666947	CAGGTGTGGGCAGGAGGCCAGGGGTGTGGGCAGGAGGCCAGAGGTGTGGGCAGGAG	CAGGTGTGGGCAGGAGGCCAGGGGTGTGGGCAGGAGGCCAGAGGTGTGGGCAGGAGGCCAGAGGTGTGGGCAGGAG	.	PASS	RC=2.75;RPL=20;RAL=55;RCP=AGGTGTGGGCAGGAGGCCAG;ALGNURL=http://orca.bu.edu/vntrview/index.php?db=VNTRPIPE_NA12891&ref=-175666947&isref=1&istab=1&ispng=1&rank=3	GT:SP:CGL	0/1:10,10:0,1
chr14	101662862	td175666956	ATGCTATTCCAACACACAGAGCTTCCCAGTGCTATTCCAGCACACAGAGCTTCCCAGTGCTATTCCAACAAACAGAGCTTCCCAGTGCTATTCCAACAAACAGAGCTTCCCAGTGCT	ATGCTATTCCAGCACACAGAGCTTCCCAGTGCTATTCCAACAAACAGAGCTTCCCAGTGCT	.	PASS	RC=4.14;RPL=28;RAL=116;RCP=TGCTATTCCAACAAACAGAGCTTCCCAG;ALGNURL=http://orca.bu.edu/vntrview/index.php?db=VNTRPIPE_NA12891&ref=-175666956&isref=1&istab=1&ispng=1&rank=3	GT:SP:CGL	1/1:32:-2
chr14	101665559	td175666957	TGGGCAGGGGGCAGGGGGCAGGGGGCAGGGGGCAGGGGGTGGGGGGCA	TGGGCAGGGGGCAGGGGGCAGGGGGCAGGGGGTGGGGGGCA	.	PASS	RC=6.71;RPL=7;RAL=47;RCP=GGGCAGG;ALGNURL=http://orca.bu.edu/vntrview/index.php?db=VNTRPIPE_NA12891&ref=-175666957&isref=1&istab=1&ispng=1&rank=3	GT:SP:CGL	1/1:10:-1
chr14	101694532	td175666971	AGAACCGCCGGGTCTGTGCGAACCGCGGGGTCTGTGCGAACCGCGGGGTCTGTGAGAACCGCGGGGTCTGTGC	AGAACCGCCGGGTCTGTGCGAACCGCGGGGTCTGTGAGAACCGCGGGGTCTGTGC	.	PASS	RC=4.00;RPL=18;RAL=72;RCP=GAACCGCGGGGTCTGTGC;ALGNURL=http://orca.bu.edu/vntrview/index.php?db=VNTRPIPE_NA12891&ref=-175666971&isref=1&istab=1&ispng=1&rank=3	GT:SP:CGL	0/1:11,10:0,-1
chr14	101700235	td175666981	GCCACAGCCCACAGCCCCATGGCCCCACAGCCCCAGAGCCCCAGAGCCCCAGAGCCCCAC	GCCACAGCCCACAGCCCCATGGCCCCAGAGCCCCAGAGCCCCAGAGCCCCAGAGCCCCACGGCCCCACGGCCCCACAGCCCCACGGCCCCACGGCCCCAC	.	PASS	RC=2.50;RPL=24;RAL=59;RCP=CCACAGCCCCACAGCCCCAGAGCC;ALGNURL=http://orca.bu.edu/vntrview/index.php?db=VNTRPIPE_NA12891&ref=-175666981&isref=1&istab=1&ispng=1&rank=3	GT:SP:CGL	0/1:16,4:0,1
chr14	102876791	td175667555	CAATAAAAAAATAAATTAAAAAAAAAAATAAAAAATAAAAAATAAAAAAATAAAAA	CAATAAAAAAATAAATTAAAAAAAAAAATAAAAAAATAAAAA	.	SC	RC=7.00;RPL=8;RAL=55;RCP=AATAAAAA;ALGNURL=http://orca.bu.edu/vntrview/index.php?db=VNTRPIPE_NA12891&ref=-175667555&isref=1&istab=1&ispng=1&rank=3	GT:SP:CGL	1/1:15:-2
chr14	102904551	td175667582	CCCCGCTCCCTGCTCCCGCTCCCTGCTCCCGCTCGCCGCTCCTGCTCCCCGCCCCCG	CCCCGCTCCCTGCTCCCGCTCGCCGCTCCTGCTCCCCGCCCCCG	.	PASS	RC=4.31;RPL=13;RAL=56;RCP=CCCGCTCCCCGCT;ALGNURL=http://orca.bu.edu/vntrview/index.php?db=VNTRPIPE_NA12891&ref=-175667582&isref=1&istab=1&ispng=1&rank=3	GT:SP:CGL	1/1:19:-1
chr14	103658159	td175668025	GTATATATATATATATATATATATATATATATATATATATATATATGTATATATGTATATATGTATATGTATATATGTATATATGTATATGTATATATGTATATATGTATATATGTATATATATATATAT	GTATATATATATATATATATATATATATATATATATATGTATATATGTATATATGTATATGTATATATGTATATATATATATGTATATATGTATATATGTATATATGTATATATATATATAT	.	PASS	RC=16.12;RPL=8;RAL=129;RCP=TATATATA;ALGNURL=http://orca.bu.edu/vntrview/index.php?db=VNTRPIPE_NA12891&ref=-175668025&isref=1&istab=1&ispng=1&rank=3	GT:SP:CGL	1/1:8:-1
chr14	104720911	td175668587	ATGTGTCTGTATGTGCGTGGGTGAGTGTGTGTCTGTATCTGTGCATGTGTGAGTGTGTGTCTGTATCTGTGCATGTGTGAGTGTGTGTCTGTATCTGTGTGTGTGTGTGTGTGTCTGT	ATGTGTCTGTATGTGCGTGGGTGAGTGTGTGTCTGTATCTGTGCATGTGTGAGTGTGTGTCTGTATCTGTGTGTGTGTGTGTGTGTGTCTGT	.	PASS	RC=4.32;RPL=28;RAL=117;RCP=TGTGTCTGTATCTGTGCATGTGTGAGTG;ALGNURL=http://orca.bu.edu/vntrview/index.php?db=VNTRPIPE_NA12891&ref=-175668587&isref=1&istab=1&ispng=1&rank=3	GT:SP:CGL	1/1:14:-1
chr14	104798278	td175668663	AGCAGCGGTGCAGCAGTGCAGTGGTGCAGCAGTGCAGTGGTGCAGCAGTGCAGTGGCGCAGCCGTGCAGTGGCGCAGCCGTGCAGTGGCGCAGCAGTGC	AGCAGCGGTGCAGCAGTGCAGTGGTGCAGCAGTGCAGTGGTGCAGCAGTGCAGTGGCGCAGCCGTGCAGTGGCGCAGCCGTGCAGTGGCGCAGCCGTGCAGTGGTGCAGCAGTGC	.	PASS	RC=6.12;RPL=16;RAL=98;RCP=GCAGTGGCGCAGCAGT;ALGNURL=http://orca.bu.edu/vntrview/index.php?db=VNTRPIPE_NA12891&ref=-175668663&isref=1&istab=1&ispng=1&rank=3	GT:SP:CGL	1/1:14:1
chr14	105012925	td175668756	AGAGGGAGTTCAGGGGACCTGGGGATGAGGGGATTCAGGGGACCTGGGGATGAGGGAGTTCAGGGGACCTGGGGATGAGGGGGTTCAGGGGACCTGGGGATGAGGGGGTTCAGGGGACCTGGGGATGAGGGGGTTCAGGGGACCTGGGGAT	AGAGGGAGTTCAGGGGACCTGGGGATGAGGGGATTCAGGGGACCTGGGGATGAGGGAGTTCAGGGGACCTGGGGATGAGGGAGTTCAGGGGACCTGGGGATGAGGGAGTTCAGGGGACCTGGGGAT	.	PASS	RC=6.00;RPL=25;RAL=150;RCP=GAGGGGGTTCAGGGGACCTGGGGAT;ALGNURL=http://orca.bu.edu/vntrview/index.php?db=VNTRPIPE_NA12891&ref=-175668756&isref=1&istab=1&ispng=1&rank=3	GT:SP:CGL	1/1:4:-1
chr14	105273900	td175668926	CAACAAGGCCGTACAGAGCACCCCCAGACTCCCCAGGATAACAAGGCCGTACAGAGCACCCCCAGACTCCCCAGGATAACAAGGCCGTACAGAGCACCCCCAGACTCCCCAGGATAACAAGGCCGTACAGAGCACCCCCAGACTCCCCAGGATAACAAGGCCGTACAGAGCACCCCCAGACTCCCCAGGATAACAAGGCCGTACAGAGCACCCCCAGACTCCCCAGGATAACAAGGCCGTACAGAGCACCCCCAGACTCCCCAGGATAACAAGGCCGTACAGAGCACCCCCAGACTCCCCAGGATAACAAGGCCGTACAGAGCACCCCCAGACTCCCCAGGATAACAAGGCCGTACAGAGCACCCCCAGACTCCCCAGGATAACAAGGCCGTACAGAGCACCCCCAGACTCCCCAGGATAACAAGGCCGTACAGAGCACCCCCAGACTCCCCAGGATAACAAGGCCGTACAGAGCACCCCCAGACTCCCCAGGATAACAAGGCCGTACACAGCACCCCCAGACTCCCCAGGATAACAAGGCCGTACAGAGCACCCCCAGACTCCCCAGGATAACAAGGCCGTACAGAGCACCCCCAGACTCCCCAGGATAACAAGGCCGTACAGAGCACCCCCAGACTCCCCAGGATAACAAGGCCGTACAGAGCACCCCCAGACTCCCCAGGATAACAAGGCCGTACAGAGCACCCCCAGACTCCCCAGGATAACAAGGCCGTACAGAGCACCCCCAGACTCCCCAGGATAACAAGGCCGTACAGAGCACCCCCAGACTCCCCAGGATAACAAGGCCGTACACAGCACCCCCAGACTCCCCAGGATAACAAGGCCGTACACAGCACCCCCAGACTCCCCAGGATAACAAGGCCGTACAGAGCACCCCCAGCCTCCC	CAACAAGGCCGTACAGAGCACCCCCAGACTCCCCAGGATAACAAGGCCGTACAGAGCACCCCCAGACTCCCCAGGATAACAAGGCCGTACAGAGCACCCCCAGACTCCCCAGGATAACAAGGCCGTACAAAGCACCCCCAGCCTCCC	.	PASS	RC=23.84;RPL=38;RAL=906;RCP=AACAAGGCCGTACAGAGCACCCCCAGACTCCCCAGGAT;ALGNURL=http://orca.bu.edu/vntrview/index.php?db=VNTRPIPE_NA12891&ref=-175668926&isref=1&istab=1&ispng=1&rank=3	GT:SP:CGL	1/1:8:-20
chr14	105292972	td175668940	TCGGGGTTGCCGGAGGGGCGGGGCTGCCGGAGGGGCGGGGCTGCCGGAGGGGGCGGGGCTGCCGGAGGGGGCGGGGCTGCCGGAGGGGCGGGGCT	TCGGGGTTGCCGGAGGGGCGGGGCTGCCGGAGGGGCGGGGCTGCCGGAGGGGCGGGGCTGCCGGAGGGGCGGGGCTGCCGGAGGGGGCGGGGCTGCCGGAGGGGCGGGGCT,TCGGGGCTGCCGGAGGGGCGGGGCTGCCGGAGGGGCGGGGCTGCCGGAGGGGCGGGGCTGCCGGAGGGGCGGGGCTGCCGGAGGGGCGGGGCTGCCGGAGGGGCGGGGCTGCCGGAGGGGCGGGGCTGCCGGAGGGGCGGGGCT	.	PASS	RC=5.39;RPL=17;RAL=94;RCP=CGGGGCTGCCGGAGGGG;ALGNURL=http://orca.bu.edu/vntrview/index.php?db=VNTRPIPE_NA12891&ref=-175668940&isref=1&istab=1&ispng=1&rank=3	GT:SP:CGL	1/2:3,2:1,3
chr14	105358778	td175668984	ATCTGCCCAGCCCCACCCTCTGCCCAGCCCCACCCTCTGCCCAGCCCCCACCCTC	ATCTGCCCAGCCCCACCCTCTGCCCAGCCCCCACCCTC	.	PASS	RC=3.11;RPL=17;RAL=54;RCP=TCTGCCCAGCCCCACCC;ALGNURL=http://orca.bu.edu/vntrview/index.php?db=VNTRPIPE_NA12891&ref=-175668984&isref=1&istab=1&ispng=1&rank=3	GT:SP:CGL	0/1:6,10:0,-1
chr14	105680778	td175669203	CCACCCCTGCGTGGCTCAGCTGCCCACACCCCTGCGTGGCTCAGCTGCCCACACCCCTGCATGGCTCAGCTGCCCACACCCCTGCGTGGCTCAGCTGCCCACACCCCTGAGTGGCCCAGCT	CCACCCCTGCGTGGCTCAGCTGCCCACACCCCTGCGTGGCTCAGCTGCCCACACCCCTGCGTGGCTCAGCTGCCCACACCCCTGAGTGGCCCAGCT	.	PASS	RC=4.80;RPL=25;RAL=120;RCP=CACCCCTGCGTGGCTCAGCTGCCCA;ALGNURL=http://orca.bu.edu/vntrview/index.php?db=VNTRPIPE_NA12891&ref=-175669203&isref=1&istab=1&ispng=1&rank=3	GT:SP:CGL	1/1:8:-1
chr14	105881181	td175669338	CGGGAGTGGGAAGGATCCTGGGAGGGGAGTGGGAAGGATCCTGGGAGGGGAGTGGGAAGGATCCTGGGAGGGGAGTGGGAAGGATCCTGGGAGGGGAGTGGGAAGGATCCTGGGAGGGGAGTGGG	CGGGAGTGGGAAGGATCCTGGGAGGGGAGTGGGAAGGATCCTGGGAGGGGAGTGGGAAGGATCCTGGGAGGGGAGTGGGAAGGATCCTGGGAGGGGAGTGGGAAGGATCCTGGGAGGGGAGTGGGAAGGATCCTGGGAGGGGAGTGGG	.	PASS	RC=5.39;RPL=23;RAL=124;RCP=GGGAGTGGGAAGGATCCTGGGAG;ALGNURL=http://orca.bu.edu/vntrview/index.php?db=VNTRPIPE_NA12891&ref=-175669338&isref=1&istab=1&ispng=1&rank=3	GT:SP:CGL	1/1:2:1
chr14	106084051	td175669523	GATGTCATACCCATCACACTATGTCACAGCACATCACACCAGGGATGTCACACTGTGTCACACCACATCCCACCATGTGCAACACCACCTCACACCAGGGACATTACACCATGTCACACCACATCCCACCATGTGCAACACCACCTCACACCAGGGACATTACAACATGTCACACCACATC	GATGTCATACCCATCACACTATGTCATAGCACATCACACCAGGGATGTCACACTGTGTCACACCACATCCCACCATGTGCAACACCACCTCACACCAGGGACATTACACCATGTCACACCACATC	.	PASS	RC=3.27;RPL=56;RAL=180;RCP=ATGTCACACCACATCCCACCATGTGCAACACCACCTCACACCAGGGACATTACACC;ALGNURL=http://orca.bu.edu/vntrview/index.php?db=VNTRPIPE_NA12891&ref=-175669523&isref=1&istab=1&ispng=1&rank=3	GT:SP:CGL	1/1:29:-1
chr14	106102126	td175669541	TGTCACGTGTCCCCCATGCGTGGCAGGCATCGTCGCGTGGCCCCCATGTGTGGCAGGCATCGTCGCGTGGCCCCCATGTGTGGCAGGCATCGTTGCGTGGCCCCCATGTGTGGCAGGCATTGTCGCGTGGCCCCCGTTCGTGGCAGGCAT	TGTCACGTGTCCCCCATGCGTGGCAGGCATCGTCGCGTGGCCCCCATGTGTGGCAGGCATTGTCGCGTGGCCCCCGTTCGTGGCAGGCAT	.	SC	RC=4.97;RPL=30;RAL=149;RCP=GTCGCGTGGCCCCCATGTGTGGCAGGCATC;ALGNURL=http://orca.bu.edu/vntrview/index.php?db=VNTRPIPE_NA12891&ref=-175669541&isref=1&istab=1&ispng=1&rank=3	GT:SP:CGL	1/1:4:-2
chr14	106147871	td175669598	ACTGTCCCCCACCCTGTCCCCCACCCTGTCCCCCACCCTGTCCCC	ACTGTCCCCCACCCTGTCCCCCACCCTGTCCCC	.	SC	RC=3.67;RPL=12;RAL=44;RCP=CTGTCCCCCACC;ALGNURL=http://orca.bu.edu/vntrview/index.php?db=VNTRPIPE_NA12891&ref=-175669598&isref=1&istab=1&ispng=1&rank=3	GT:SP:CGL	1/1:5:-1
chr15	20510393	td175670498	GGGGTAGGGCCAGGGTCAGGACCAGGGTAGGGCCATGGTAAGGCC	GGGGTAGGGCCAGGGTCAGGACCAGACCAGGGCAGGGTCAGGACCAGGGTAGGGCCATGGTAAGGCC	.	SC	RC=3.92;RPL=11;RAL=44;RCP=GGGTAGGGCCA;ALGNURL=http://orca.bu.edu/vntrview/index.php?db=VNTRPIPE_NA12891&ref=-175670498&isref=1&istab=1&ispng=1&rank=3	GT:SP:CGL	0/1:64,15:0,2
chr15	21001973	td175670725	AGTGTGTGTGCATGCATGTGTGTGTGCACTTTTGTGTGTGTG	AGTGTGTGTGCATGCATGTGTGTGTGCACTTTTGTGTGTGTGTGTGTGTGTGTGTGTG	.	SC	RC=2.56;RPL=16;RAL=41;RCP=GTGTGTGTGCACGCAT;ALGNURL=http://orca.bu.edu/vntrview/index.php?db=VNTRPIPE_NA12891&ref=-175670725&isref=1&istab=1&ispng=1&rank=3	GT:SP:CGL	1/1:2:1
chr15	21146000	td175670790	CGGCTGGCCTCGCTGGCTCGCCTCCCTGGCTGGCCTCGCTG	CGGCTGGCCTCGCTGGCTCGCCTCCCTGGCTCGCCTCCCTGGCTGGCCTCGCTG	.	SC	RC=3.08;RPL=13;RAL=40;RCP=GGCTGGCCTCGCT;ALGNURL=http://orca.bu.edu/vntrview/index.php?db=VNTRPIPE_NA12891&ref=-175670790&isref=1&istab=1&ispng=1&rank=3	GT:SP:CGL	0/1:21,7:0,1
chr15	22383949	td175671143	AATATATTTTTATATATTTATAAATATATATTTTTATATATTTATAAATATATATTTTTATATATTTAATCAATATATA	AATATATTTTTATATATTTATAAATATATATTTTTATATATTTATAAATATATATTTTTATATATTTATAAATATATATTTTTATATATTTATAAATATATATTTTTATATATTTAATCAATATATA	.	SC	RC=3.20;RPL=24;RAL=78;RCP=ATATATTTTTATATATTTATAAAT;ALGNURL=http://orca.bu.edu/vntrview/index.php?db=VNTRPIPE_NA12891&ref=-175671143&isref=1&istab=1&ispng=1&rank=3	GT:SP:CGL	1/1:12:2
chr15	22430632	td175671160	ATATAATTATATAAATAATTATAATACTGTTATAATTATATAAATAATTATAATACTGTTATAATTATATAAATAATTATAATACTGTCATAATTATATTAGAAATATACTATTATAATTTTATAATAATTA	ATATAATTATATAAATAATTATAATACTGTTATAATTATATAAATAATTATAATACTGTCATAATTATATTAGAAATATACTATTATAATTTTATAATAATTA	.	PASS	RC=4.69;RPL=29;RAL=131;RCP=TATAATTATATAAATAATTATAATACTGT;ALGNURL=http://orca.bu.edu/vntrview/index.php?db=VNTRPIPE_NA12891&ref=-175671160&isref=1&istab=1&ispng=1&rank=3	GT:SP:CGL	1/1:28:-1
chr15	22450928	td175671172	TCATATATATATATACACACACACATATATATATACACACACACACA	TCATATATATATATACACACACACATATATATATATACACACACACATATATATATACACACACACACA	.	PASS	RC=2.09;RPL=22;RAL=46;RCP=CATATATATATACACACACACA;ALGNURL=http://orca.bu.edu/vntrview/index.php?db=VNTRPIPE_NA12891&ref=-175671172&isref=1&istab=1&ispng=1&rank=3	GT:SP:CGL	1/1:3:1
chr15	22982195	td175671483	CGTTCTCGAGGCTGTTGGCAGGTGCGGCCTCCGCTGTGCCCCTCCACCCTGTCTCTGTTCGTGTTCTCGAGGCTGTTGGCAGGTGCGGCCTCCGCTGTGCCCCTCCACCCTGTCTCTGTTCGTGTTCTCGAGGCTGTTGGCAGGTGCGGCCTCCGCTGTGCCCCTCCACCCTGTCTCTGTTCGTGTTCTCGAGGCTGTTGGCAGGTGCGGCCTCCGCTGTGCCCCTCCACCCTGTCTCTGTTC	CGTTCTCGAGGCTGTTGGCAGGTGCGGCCTCCGCTGTGCCCCTCCACCCTGTCTCTGTTCGTGTTCTCGAGGCTGTTGGCAGGTGCGGCCTCCGCTGTGCCCCTCCACCCTGTCTCTGTTC	.	PASS	RC=3.97;RPL=61;RAL=242;RCP=GTTCTCGAGGCTGTTGGCAGGTGCGGCCTCCGCTGTGCCCCTCCACCCTGTCTCTGTTCGT;ALGNURL=http://orca.bu.edu/vntrview/index.php?db=VNTRPIPE_NA12891&ref=-175671483&isref=1&istab=1&ispng=1&rank=3	GT:SP:CGL	1/1:6:-2
chr15	23394075	td175671655	TGGTGGGTCTGTGGCGTGGGGTGGGCCTGTGGCGTGGGGTGGGCCTGCGGCGTGGGGTGGGCCCGCGGCATGGGGTGGGCCTGC	TCATGGGGCAAGGGTGGGTCTGTGGCGTGGGGTGGGCCTGGGGCGTGGGGTGGGCCCGCGGCGTGGGGTGGGCCTGCGGCATGGGGTGGGCCCGCGGCATGGGGTGGG	.	SC	RC=4.61;RPL=18;RAL=83;RCP=GGTGGGCCTGCGGCGTGG;ALGNURL=http://orca.bu.edu/vntrview/index.php?db=VNTRPIPE_NA12891&ref=-175671655&isref=1&istab=1&ispng=1&rank=3	GT:SP:CGL	0/1:6,6:0,1
chr15	23606511	td175671752	AAGGAGAGGCTTCGGGAGCAGCAGGAGAGGCTTCCAGAGCAGGAGGAGAGGCTTC	AAGGAGAGGCTTCGGGAGCAGGAGGAGAGGCTTCAGCAGCAGCAGGAGAGGCTTCCAGAGCAGGAGGAGAGGCTTCAG	.	SC	RC=2.57;RPL=21;RAL=54;RCP=AGGAGAGGCTTCCAGAGCAGC;ALGNURL=http://orca.bu.edu/vntrview/index.php?db=VNTRPIPE_NA12891&ref=-175671752&isref=1&istab=1&ispng=1&rank=3	GT:SP:CGL	0/1:6,15:0,1
chr15	23790422	td175671850	TTATATATATGTGTGTATATATATGTGTATATATGTGTGTGTGTATATATAT	TTATATATATGTGTGTATATATATGTGTATATATGTGTGTGTGTATATATATATATCTATATATAT	.	PASS	RC=3.64;RPL=14;RAL=51;RCP=TATATATATGTGTG;ALGNURL=http://orca.bu.edu/vntrview/index.php?db=VNTRPIPE_NA12891&ref=-175671850&isref=1&istab=1&ispng=1&rank=3	GT:SP:CGL	1/1:23:1
chr15	24504453	td175672138	AAACAAATGACACAGTATTTGTTTTCAACAAATGAAACAGTATTTGTTTTCAACAAATGAAACAGTGTTTGTTTT	AAACAAATGACACAGTATTTGTTTTCAACAAATGACACAGTATTTGTTTTCAACAAATGAAACAGTATTTGTTTTCAACAAATGAAACAGTGTTTGTTTT	.	SC	RC=2.96;RPL=25;RAL=74;RCP=AACAAATGAAACAGTATTTGTTTTC;ALGNURL=http://orca.bu.edu/vntrview/index.php?db=VNTRPIPE_NA12891&ref=-175672138&isref=1&istab=1&ispng=1&rank=3	GT:SP:CGL	0/1:11,11:0,1
chr15	25612311	td175672505	TATATTTACATATTTGTAAATATGTAAATATTTACATATTTGTAAATATGTAAATATTTACATATTTGTAAATATGTAAATATTTGCATATTTGTAAATATGTAAATATTTACATATTT	TATATTTACATATTTGTAAATATGTAAATATTTACATATTTGTAAATATATAAATATTTGCATAATTGTAAATATGTAAATATTTACATATTT	.	PASS	RC=4.54;RPL=26;RAL=118;RCP=ATATTTACATATTTGTAAATATGTAA;ALGNURL=http://orca.bu.edu/vntrview/index.php?db=VNTRPIPE_NA12891&ref=-175672505&isref=1&istab=1&ispng=1&rank=3	GT:SP:CGL	0/1:4,15:0,-1
chr15	26212028	td175672743	GTATATATATTATATATTTTTTATATATATTATATATATATTTTATATATATTATATATATTTTATATATATTATATATATTTTATATATATTATATATATATTTTATATATATTATATATATATTTTATATATATTATATATATATTTTATATATATATTTTATATAT	GTATATATATTATATATGTATATTATATATATATTTTATATATATTTTTTATATAT,GTATATATATTATATATTTTTTATATATATTATATATATATTTTATATATATTATATATATTTTATATATATTATATATATATTTTATATATATTATATATATATTTTATATATATATTTTATATAT	.	PASS	RC=15.64;RPL=11;RAL=168;RCP=TATATATTTTA;ALGNURL=http://orca.bu.edu/vntrview/index.php?db=VNTRPIPE_NA12891&ref=-175672743&isref=1&istab=1&ispng=1&rank=3	GT:SP:CGL	1/2:6,4:-11,-4
chr15	27044399	td175673103	CTTTCCTTTATATATATATTTCCTATATATATATTTCCTATATATATATATTTCCTATATATATAT	CTTTCCTTTATATATATATTTCCTATATATATATATTTCCTATATATATTTCCTATATATATATTTCCTATATATATATATCCTATATATATATAT	.	PASS	RC=3.94;RPL=17;RAL=65;RCP=TTTCCTATATATATATA;ALGNURL=http://orca.bu.edu/vntrview/index.php?db=VNTRPIPE_NA12891&ref=-175673103&isref=1&istab=1&ispng=1&rank=3	GT:SP:CGL	1/1:16:2
chr15	28015003	td175673521	CCAGCACCTCGGCCTGTGTGCAGCGCCTCGGCCTGTGTGCAGCGCCTCGGCCTGTGCGCGGCCCCTC	CCAGCACCTCGGCCTGTGTGCAGCGCCTCGGCCTGTGCGCGGCCCCTC	.	PASS	RC=3.47;RPL=19;RAL=66;RCP=CAGCGCCTCGGCCTGTGTG;ALGNURL=http://orca.bu.edu/vntrview/index.php?db=VNTRPIPE_NA12891&ref=-175673521&isref=1&istab=1&ispng=1&rank=3	GT:SP:CGL	0/1:13,13:0,-1
chr15	30763191	td175674745	TGTGTCCCCGCCCAGCTGCCGTGTCCCCGCCCAGCTGCCGTGTCCCCGCCCAGCTGCCGTGTTCCCGCCCAACTG	TGTGTCCCCGCCCAGCTGCCGTGTCCCCGCCCAGCTGCCGTGTCCCCGCCCAGCTGCCGTGTCCCCGCCCAGCTGCCGTGTCCCCGCCCAGCTGCCGTGTTCCCGCCCAACTG	.	SC	RC=3.89;RPL=19;RAL=74;RCP=GTGTCCCCGCCCAGCTGCC;ALGNURL=http://orca.bu.edu/vntrview/index.php?db=VNTRPIPE_NA12891&ref=-175674745&isref=1&istab=1&ispng=1&rank=3	GT:SP:CGL	1/1:4:2
chr15	33628702	td175675932	AGAAGGAGGGAAGGAGGGAAGGAGGGAAGGAGGGAAGGAGGGAAGGAGGGAAGGAAGGAAG	AGAAGGAGGGAAGAAGGGAAGGGGGGAAGGGGGGAAGGAGGGAAGGAGGGAAGGAGGGAAGGAGGGAAGGAAGGAAG	.	PASS	RC=7.50;RPL=8;RAL=60;RCP=GAAGGAGG;ALGNURL=http://orca.bu.edu/vntrview/index.php?db=VNTRPIPE_NA12891&ref=-175675932&isref=1&istab=1&ispng=1&rank=3	GT:SP:CGL	1/1:4:2
chr15	34103808	td175676039	TATTACAAAGAGGATTACAAAGAGGAT	TATTACAAAGAGGATTACAAAGAGGATACAAAGAGGAT	.	PASS	RC=2.17;RPL=12;RAL=26;RCP=ATTACAAAGAGG;ALGNURL=http://orca.bu.edu/vntrview/index.php?db=VNTRPIPE_NA12891&ref=-175676039&isref=1&istab=1&ispng=1&rank=3	GT:SP:CGL	0/1:13,12:0,1
chr15	34398780	td175676160	TCACATGGTACAATATTCAAAAGGCACATGGTACAATATTCAAAAGGCACATGGTACAATATTCAAAAGG	TCACATGGTACAATATTCAAAAGGCACATGGTACAATATTCAAAAGGCACATGGTACAATATTCAAAAGGCACATGGTACAATATTCAAAAGG	.	PASS	RC=3.00;RPL=23;RAL=69;RCP=CACATGGTACAATATTCAAAAGG;ALGNURL=http://orca.bu.edu/vntrview/index.php?db=VNTRPIPE_NA12891&ref=-175676160&isref=1&istab=1&ispng=1&rank=3	GT:SP:CGL	1/1:19:1
chr15	34892327	td175676391	TTTACATCAATAATTGCATGTTGATGTTTGATTACATCAACAATTGCATGTTGATGTTTGATTACATCAACAATTGCATGTTGATGTTTGATTACATCAACAATTGCATGTTGATGTTTGATTACATCAACAATTGCATGTTGATGTTTGATTACATCAACAATTGCATGTTGATGTTTGATTACATCAACAATTGTATG	TTTACATCAATAATTGCATGTTGATGTTTAATTACATCAACAATTGCATGTTGATGTTTAATTACATCAACAATTGCATGTTGATGTTTGATTACATCAACAATTGCATGTTGATGTTTGATTACATCAACAATTGCATGTTGATGTTTGATTACATCAACAATTGTATG	.	SC	RC=6.63;RPL=30;RAL=199;RCP=TTACATCAACAATTGCATGTTGATGTTTGA;ALGNURL=http://orca.bu.edu/vntrview/index.php?db=VNTRPIPE_NA12891&ref=-175676391&isref=1&istab=1&ispng=1&rank=3	GT:SP:CGL	1/1:8:-1
chr15	37676641	td175677294	CTTGTATCCCAGTTTTATTGTATCCCAGTTTTATTG	CTTGTATCCCAGTTTTATTGTATCCCAGTTTTATTGTATCCCAGTTTTATTG	.	PASS	RC=2.19;RPL=16;RAL=35;RCP=TTGTATCCCAGTTTTA;ALGNURL=http://orca.bu.edu/vntrview/index.php?db=VNTRPIPE_NA12891&ref=-175677294&isref=1&istab=1&ispng=1&rank=3	GT:SP:CGL	0/1:22,18:0,1
chr15	38380532	td175677536	GGAAAAGGAGGAGAAAAGGGGGAGAAAAGGGGGAGAAAAGGGGGAGAAAAGGGGGA	GGAAAAGGAGGAGAAAAGGGGGAGAAAAGGGGGAGAAAAGGGGGAGAAAAGGGGGAGAAAAGGGGGA	.	PASS	RC=5.00;RPL=11;RAL=55;RCP=GAAAAGGGGGA;ALGNURL=http://orca.bu.edu/vntrview/index.php?db=VNTRPIPE_NA12891&ref=-175677536&isref=1&istab=1&ispng=1&rank=3	GT:SP:CGL	1/1:14:1
chr15	38471371	td175677568	TGTATACACATTAATTATACATGTATAATTATACACTAATTATACATGTATAATTATA	TACACACTAATTATACATGTATAATTATACACTAATTATACATGTATAATTATACACTAATTATACATGTATAATTAT	.	PASS	RC=2.19;RPL=27;RAL=57;RCP=TTATACACATTAATTATACATGTATAA;ALGNURL=http://orca.bu.edu/vntrview/index.php?db=VNTRPIPE_NA12891&ref=-175677568&isref=1&istab=1&ispng=1&rank=3	GT:SP:CGL	1/1:14:1
chr15	38841847	td175677681	CCTGCTTCCCTCTTCCCCTCTGCTTCCCTCTTCCCC	CCTGCTTCCCTCTTCCCCTCTGCTTCCCTCTTTCCCTCTGCTTCCCTCTTCCCC	.	PASS	RC=1.94;RPL=18;RAL=35;RCP=CTGCTTCCCTCTTCCCCT;ALGNURL=http://orca.bu.edu/vntrview/index.php?db=VNTRPIPE_NA12891&ref=-175677681&isref=1&istab=1&ispng=1&rank=3	GT:SP:CGL	1/1:28:1
chr15	40039200	td175677978	GCTTCCCTCCTTCCCTCCTTCCCTCCTTCCCTCCTTCCCTCCTTCCATTCTTCCTTTCTTCCTTCCT	GCTTCCCTCCTTCCCTCCTTCCCTCCTTCCCTCCTTCCCTCCTTCCCTCCTTCCATTCTTCCTTTCTTCCTTCCT	.	PASS	RC=8.25;RPL=8;RAL=66;RCP=CTTCCCTC;ALGNURL=http://orca.bu.edu/vntrview/index.php?db=VNTRPIPE_NA12891&ref=-175677978&isref=1&istab=1&ispng=1&rank=3	GT:SP:CGL	0/1:18,9:0,1
chr15	40389349	td175678098	GAAGCACCCAACTGAGCTATCAAGCACCCAACTGAGCTACCAAGCACCCAACTGAGCTACCAAGCACCCAACTGAGCTACCAAGCACCTAACTGAGCTACCAAACACCTGAGCTACCAAGCACCCAACTGAGCTACCAAGCACCTAACTGAGCTACCAAGCACCCAACTGAGCTACTAAGCACCCAACTGAGCTA	GAAGCACCGAACTGAGCTAGCAAGCTCCGAAGTGAGCTACGAACCACCCAACTGAGCTACCAAGCACCTAACTGAGCTACCAAACACCTGAGCTACCAAGCACCCAACTGAGCTACCAAGCACCTAACTGAGCTACCAAGCACCCAACTGAGCTACTAAGCACCCAACTGAGCTA	.	PASS	RC=9.90;RPL=20;RAL=194;RCP=AAGCACCCAACTGAGCTACC;ALGNURL=http://orca.bu.edu/vntrview/index.php?db=VNTRPIPE_NA12891&ref=-175678098&isref=1&istab=1&ispng=1&rank=3	GT:SP:CGL	1/1:5:-1
chr15	42280053	td175679013	CCCGCCCCCCATCACCCAGCCATGAGGGAAAGCCGGGGGCCGCCCCCCATCACCCAGCCATGAGGGAAAGCCGGGGGCCGCCCCCCATCACCCAGCCATGAGGGAAAGCCGGGGGCCGCCCCCCATCACCCAGCCATGAGGGAAAGCCGGTGTCACCCATCACCCAGCCATGAGGGAAAGCCGGGG	CCCGCCCCCCATCACCCAGCCATGAGGGAAAGCCGGGGGCCGCCCCCCATCCCCCAGCCATGAGGGAAAGCCGGGGGCCGCCCCCCATCACCCAGCCATGAGGGAAAGCCGGTGTCACCCATCACCCAGCCATGAGGGAAAGCCGGGG	.	PASS	RC=4.97;RPL=38;RAL=185;RCP=CCGCCCCCCATCACCCAGCCATGAGGGAAAGCCGGGGG;ALGNURL=http://orca.bu.edu/vntrview/index.php?db=VNTRPIPE_NA12891&ref=-175679013&isref=1&istab=1&ispng=1&rank=3	GT:SP:CGL	1/1:4:-1
chr15	43297434	td175679423	AGGAGGTGGGGGGGCAGCCTCTGCCCGGCCAGCTGCCCCTTCCGGGAGGGAGGTGGGGGGCAGCCCCCGCCCGGCAGCCGCCCCATCCGGGAGGTGGGGGGCAGCCCCCGCCTGGCCAGCCGCCCCATCCGGGAGGGAGGTGAGGGGCAGCCCCCGCCCGGCCAGCCGCCCTGTCTTGGAGGGAGGTGGGGGGCAGCCCCCGCCCGGCCAGCCACCCCATCTGGGAGGGAGGTGGGGGGGCAGCCCCTGCCCAGCCAGCCGCTCCGTCTGGGAGG	AGGAGGTGGGGGGAAGACCCCGCCCGGCCAGCTGCCCCATCCGGGAGGGAGGTGGGGGGCGCCTCCGCCCAGCCACTGCCCCCTCTGGGAGG	.	SC	RC=6.02;RPL=46;RAL=274;RCP=GGAGGTGGGGGGCAGCCCCCGCCCGGCCAGCCGCCCCATCCGGGAG;ALGNURL=http://orca.bu.edu/vntrview/index.php?db=VNTRPIPE_NA12891&ref=-175679423&isref=1&istab=1&ispng=1&rank=3	GT:SP:CGL	1/1:2:-4
chr15	45585198	td175680413	CCCTCACCTCCCGGACGGGGCGGCTGGCCGGGTGGGGGGCTGATCCCCCCACCTCCCTCCCGGATGGGGCGGCTGGCCGGGCGGGGGGCTGACCCCCCCCACCTCCCTCCCGGATGAGGTGGCTGCCGGGCGG	CCCTCACCTCCCGGACGGGGCGGCTGGCCGGGTGGGGGGCTGATCCCCCCACCTCCCTCCCGGATGGGGCGGCTGGCCGGGCGGGGGGCTGACCCCCCCCACCTCCCTCCCGGATGGGGCGGCTGGCCGGGCGGGGGGCTGACCCCCCCACCTCCCTCCCGGATGAGGTGGCTGCCGGGCGG	.	SC	RC=2.67;RPL=50;RAL=132;RCP=CCTCCCTCCCGGATGGGGCGGCTGGCCGGGCGGGGGGCTGACCCCCCCCA;ALGNURL=http://orca.bu.edu/vntrview/index.php?db=VNTRPIPE_NA12891&ref=-175680413&isref=1&istab=1&ispng=1&rank=3	GT:SP:CGL	1/1:2:1
chr15	46262604	td175680708	TCTCTCCTTGCTGCCTCTCCTCTCCTTGCTGCCTTTCCTCTCCTTGCTGCCTTTCCTCTCCTTGCTGCCTTTCCTCTCCTTGCTGCCTTT	TCTCTCCTTGCTGCCTCTCCTCTCCTTGCTGCCTTTCCTCTCCTTGCTGCCTTTCCTCTCCTTGCTGCCTTTCCTCTCCTTGCTGCCTTTCCTCTCCTTGCTGCCTTT	.	PASS	RC=4.94;RPL=18;RAL=89;RCP=CTCTCCTTGCTGCCTTTC;ALGNURL=http://orca.bu.edu/vntrview/index.php?db=VNTRPIPE_NA12891&ref=-175680708&isref=1&istab=1&ispng=1&rank=3	GT:SP:CGL	0/1:11,3:0,1
chr15	48532202	td175681459	TTATCCATATATATATATATATATCCATATATATATATATATATCCATATATATATATATATATATCCATATATATATATATATATCCATATATATATATATATATCCATATATATATATATAATATGCATAAATTTTATATATACATATATAT	TTATCTATATATATATATATATATCCATATATATATATATATATATATCCATATATATATATATATATCCATATATATATATATATATCCATATATATATATATAATATGCATAAATTTTATATATACATATATAT	.	PASS	RC=7.65;RPL=20;RAL=153;RCP=TATCCATATATATATATATA;ALGNURL=http://orca.bu.edu/vntrview/index.php?db=VNTRPIPE_NA12891&ref=-175681459&isref=1&istab=1&ispng=1&rank=3	GT:SP:CGL	1/1:6:-1
chr15	48761280	td175681551	TATATATATATAAAATATAATATATATTACATATATATATAAAATATAATATATATTACATATATATATA	TAAATATATATAAAATATAATATATATTACATATATATATAAAATATAATATATATTACATATATATATAAAAAATAATATATATTACATATATATAT	.	PASS	RC=2.38;RPL=29;RAL=69;RCP=ATATATATATAAAATATAATATATATTAC;ALGNURL=http://orca.bu.edu/vntrview/index.php?db=VNTRPIPE_NA12891&ref=-175681551&isref=1&istab=1&ispng=1&rank=3	GT:SP:CGL	0/1:10,6:0,1
chr15	49781984	td175681895	GATATATATATATATTTTATATATATATATATATTTTATATATATATATATATTTTATATATATATATATATTTTATATATATATATATAT	GATATATATATATATTTTATATATATATATATATTTTATATATATATATTTTATATATATATATATATAT	.	PASS	RC=4.74;RPL=19;RAL=90;RCP=ATATATATATATATTTTAT;ALGNURL=http://orca.bu.edu/vntrview/index.php?db=VNTRPIPE_NA12891&ref=-175681895&isref=1&istab=1&ispng=1&rank=3	GT:SP:CGL	1/1:7:-1
chr15	50633049	td175682202	TTATTACATATGGTTTATTACCATATGTAATATTACATATTACATATGGTTTATTACCATATGTAATATTACATATTACATATGGTTTATTACCATATGTAATATTACATATTACATATGGTTTATTACCATATGTAATATTACATATTACATATGGTTTATTACATAT	TTATTACATATGGTTTATTACCATATGTAATATTACATATTACATATGGTTTATTACCATATGTAATATTACATATTACATATGGTTTATTACATAT	.	PASS	RC=4.69;RPL=36;RAL=168;RCP=TATTACATATGGTTTATTACCATATGTAATATTACA;ALGNURL=http://orca.bu.edu/vntrview/index.php?db=VNTRPIPE_NA12891&ref=-175682202&isref=1&istab=1&ispng=1&rank=3	GT:SP:CGL	1/1:13:-2
chr15	51586745	td175682594	TCCGCCCGGCAGCCGCCCCGTCCGGGAGGGAGGTGGGGGGATCAGCCCCCCGCCCGGCCAGCTGCCCTGTCCGGGAGGGAGGTGGGGGGGTCAGCCCCCCGCCCGGCCAGCCGCCCCGTCCGGGAGGGAGGTGGGGGGTCAGCCCCCCGCCCGGCCAGCCGCCCCGTC	TCCGCCCGGCAGCCACCCCGTCCGGGAGGGAGGTGGGGGGGGCCAGCCCCCCGCCCGGCCAGCCGCCCCATCCGGGAGGGAGGTGGGGGGTCAGCCCCCCCGCCCGGCCAGCCGTGCCGTCC	.	SC	RC=3.44;RPL=48;RAL=167;RCP=CCGCCCGGCCAGCCGCCCCGTCCGGGAGGGAGGTGGGGGGTCAGCCCC;ALGNURL=http://orca.bu.edu/vntrview/index.php?db=VNTRPIPE_NA12891&ref=-175682594&isref=1&istab=1&ispng=1&rank=3	GT:SP:CGL	0/1:7,2:0,-1
chr15	54572869	td175683573	TATACATATATACATATATAAACATATGTATACATACATATATACATATATAAACATATGTATACATACATATATACATATATACACATACATACATACATATATATATATACACATATATATATATA	TATACATATATACATATATAAACATATGTATACATACATATATACATATATAAACATATGTATACATACATATATAAACATATGTATACATACATATATACATATATACACATACATACATACATATATATATATACACATATATATATATA	.	PASS	RC=4.09;RPL=32;RAL=127;RCP=ATACATATATACATATATAAACATATGTATAC;ALGNURL=http://orca.bu.edu/vntrview/index.php?db=VNTRPIPE_NA12891&ref=-175683573&isref=1&istab=1&ispng=1&rank=3	GT:SP:CGL	0/1:6,7:0,1
chr15	58038100	td175684850	TGCATCAGGCATCAGGCATCAGGCATCAGGCATCAGGC	TGCATCAGGCATCAGGCATCAGGCATCAGGC	.	PASS	RC=5.29;RPL=7;RAL=37;RCP=GCATCAG;ALGNURL=http://orca.bu.edu/vntrview/index.php?db=VNTRPIPE_NA12891&ref=-175684850&isref=1&istab=1&ispng=1&rank=3	GT:SP:CGL	0/1:11,18:0,-1
chr15	58785738	td175685049	ATATACAAAATTTATTACATATAAATAAAATTTATACAAAATTTATTACGTATAAATAAAATTTATACAAAATTTATTACGTATAAATAAAATTTATACAAAATTTATTACGTATAAATAAAATTTATACAAAATTTATTACGTATAAATAAAATTTATACAAAATTT	ATATACAAAATTTATTACGTATAAATAAAATTTATACAAAATTTATTACGTATAAATAAAATTTATACAAAATTTATTACATATAAATAAAATTTATACAAAATTTATTACGTATAAATAAAATTTATACAAAATTT	.	PASS	RC=5.39;RPL=31;RAL=167;RCP=TATACAAAATTTATTACGTATAAATAAAATT;ALGNURL=http://orca.bu.edu/vntrview/index.php?db=VNTRPIPE_NA12891&ref=-175685049&isref=1&istab=1&ispng=1&rank=3	GT:SP:CGL	1/1:11:-1
chr15	62623760	td175686525	TTTTTTTATTTTTATTTTTATTTTTTATTTTTTATT	TTTTTTTATTTTTATTTTTTATTTTTTATT	.	SC	RC=5.29;RPL=7;RAL=35;RCP=TTTTTTA;ALGNURL=http://orca.bu.edu/vntrview/index.php?db=VNTRPIPE_NA12891&ref=-175686525&isref=1&istab=1&ispng=1&rank=3	GT:SP:CGL	0/1:21,14:0,-1
chr15	62975599	td175686646	ATCCTGCCTCTCATTGGTAGAATGCCTGCATTCTCCCGCCTCTCATTGGTAGAATGCCTGCATTCTCCCGCCTCTCATTGGTAGAATGCCTGCATTCTCCCGCCTCTCATTGGTAGAATGCCTGCATTCTCCCGCCTCTCATTGGTAGAATGCCTGCATTCTCCCGCCTCTCATTGGTAGAATGCCTGCATTCTCCTGCCTCT	ATCCTGCCTCTCATTGGTAGAATGCCTGCATTCTCCCGCCTCTCATTGGTAGAATGCCTGCATTCTCCCGCCTCTCATTGGTAGAATGCCTGCATTCTCCCGCCTCTCATTAGTAGAATGCCTGCATTCTCCTGCCTCT	.	PASS	RC=6.31;RPL=32;RAL=202;RCP=TCCCGCCTCTCATTGGTAGAATGCCTGCATTC;ALGNURL=http://orca.bu.edu/vntrview/index.php?db=VNTRPIPE_NA12891&ref=-175686646&isref=1&istab=1&ispng=1&rank=3	GT:SP:CGL	1/1:7:-2
chr15	63475725	td175686829	ACAAGAAGCTCTACCCAAAAAGCTCTACCCAAAA	ACAAGAAGCTCTACCCAAAATGCTCTACCCAAAAAGCTCTACCCAAAA	.	PASS	RC=2.36;RPL=14;RAL=33;RCP=CAAAAAGCTCTACC;ALGNURL=http://orca.bu.edu/vntrview/index.php?db=VNTRPIPE_NA12891&ref=-175686829&isref=1&istab=1&ispng=1&rank=3	GT:SP:CGL	0/1:17,14:0,1
chr15	63785528	td175686941	CAGAGAGAGACAGAGAGAGAGAAACAGAGAGAGAGAGAAGCAGAGAGAGAGCGACAGAGAGAAAGA	CAGAGAGAGACAGAGAGAGAGAGAAGCAGAGAGAGAGCGACAGAGAGAAAGA	.	PASS	RC=4.44;RPL=14;RAL=65;RCP=AGAGAGAGACAGAG;ALGNURL=http://orca.bu.edu/vntrview/index.php?db=VNTRPIPE_NA12891&ref=-175686941&isref=1&istab=1&ispng=1&rank=3	GT:SP:CGL	0/1:7,7:0,-1
chr15	64029549	td175687001	GATATATATATATCTTTTTTCCAGATATATATATATATATCGTTTTTCCAGATATATATATATATATCTTTTTTCCAGATATATATATATATATCTTTTTTCCAGATATATATATATATATCTTTTTTCCAGATATATATATATACATATATATATCTTTTTTCCAGATATATATATATATAT	GATATATATATATCTTTTTTCCAGATATATATATATATATCGTTTTTCCAGATATATATATATATATCTTTTTTCCAGATATATATATATATCTTTTTTCCAGATATATATATATACATATATATATCTTTTTTCCAGATATATATATATATAT	.	PASS	RC=6.40;RPL=27;RAL=182;RCP=ATATATATATATCTTTTTTCCAGATAT;ALGNURL=http://orca.bu.edu/vntrview/index.php?db=VNTRPIPE_NA12891&ref=-175687001&isref=1&istab=1&ispng=1&rank=3	GT:SP:CGL	1/1:2:-1
chr15	64338521	td175687106	CGCGGCCGCGGCAGGCGCGGCGGGAGCGGCGGGCGCGGCGGGCGCGGCGGGCGCGGCGGGCGCGGCGGGAACGGGGGACGCGGCGGG	CGCGGCCGCGGCGGGCGCGGCGGGAGCGGCGGGCACGGCGGGAACGGGGGACGCGGCGGG	.	PASS	RC=9.56;RPL=9;RAL=86;RCP=GCGGGCGCG;ALGNURL=http://orca.bu.edu/vntrview/index.php?db=VNTRPIPE_NA12891&ref=-175687106&isref=1&istab=1&ispng=1&rank=3	GT:SP:CGL	1/1:4:-3
chr15	65008004	td175687458	TGTATATATATACACACGTATATATATATATACACGTATATATATACACACGTATATATATACACACGTATATATGTACACGTATATATATACACACGTATATATATACACGTATATATATACACACGTATATATATATACACGTATATATATACACGTATATATATATATACACGT	TGTATATATATACACACGTATATATATATACACACGTATATATATACACACGTATATATATACACACGTATATATATACACACGTATATATATACACGTATATATATACACGTATATATATATATACACGT	.	PASS	RC=11.22;RPL=16;RAL=176;RCP=GTATATATATACACAC;ALGNURL=http://orca.bu.edu/vntrview/index.php?db=VNTRPIPE_NA12891&ref=-175687458&isref=1&istab=1&ispng=1&rank=3	GT:SP:CGL	1/1:2:-3
chr15	65438277	td175687704	AATATATAAATATATATATAAAATATATATATAAATATATATATAAATATATATATAAATATATATATAAATATATATATAAATATATATATAAATATATATATAAATATATATATAAATATATATATAAATATATATATAAATATATATATAAATATATATATAAATATATATATAAATATATATATAAA	AAAAAATATATATATATATATATAAAATATATATATAAATATATATATAAATATATATATAAATATATATATAAATATATATAAATATATATATAAATATATATATAAA	.	SC	RC=15.77;RPL=12;RAL=190;RCP=ATATATAAATAT;ALGNURL=http://orca.bu.edu/vntrview/index.php?db=VNTRPIPE_NA12891&ref=-175687704&isref=1&istab=1&ispng=1&rank=3	GT:SP:CGL	1/1:7:-6
chr15	66332076	td175688085	CTGAGGGTTCTGAGCCGGGTCAGGCGGCGGTGGGGTGACGGTCCTGAGCCGGGTCAGGCGGCGGTGGGGTGACGGTCCTGAGCCGGGTCAGGCGGCGGTGGGGTGACGGTCCTGAGCCGGGTCAGGCGGCGGTGGGGTGACGGTCCTGAGCCGGGTCAGGCGGCGGTGGGGTGACGGTCCTGAGCCGGGTCAGGCGGCGGTGGGGTGACGGTCCTGAGCCGGGTCAGGCGGCGGTGGGGTGACGGTCCTGAGCCGGGTCAGGCGGCGGTGGGGTGACGGTC	CTGAGGGTTCTGAGCCGGGTCAGGCGGCGGTGGGGTGACGGTCCTGAGCCGGGTCAGGCGGCGGTGGGGTGACGGTCCTGAGCCGGGTCAGGCGGCGGTGGGGTGACGGTC,CTGAGGGTTCTGAGCCGGGTCAGGCGGCGGTGGGGTGACGGTCCTGAGCCGGGTCAGGCGGCGGTGGGGTGACGGTCCTGAGCCGGGTCAGGCGGCGGTGGGGTGACGGTCCTGAGCCGGGTCAGGCGGCGGTGGGGTGACGGTCCTGAGCCGGGTCAGGCGGCGGTGGGGTGACGGTC	.	PASS	RC=8.24;RPL=34;RAL=280;RCP=TGACGGTCCTGAGCCGGGTCAGGCGGCGGTGGGG;ALGNURL=http://orca.bu.edu/vntrview/index.php?db=VNTRPIPE_NA12891&ref=-175688085&isref=1&istab=1&ispng=1&rank=3	GT:SP:CGL	1/2:5,2:-5,-3
chr15	66606175	td175688185	GTATATGTGTGTGCGTATATATATGTGTGTATATATATATATATGTGTGTGTATATATAT	GTATATGTGTGTGCGTATATATATGTGTGTGTATATATATAT	.	PASS	RC=3.28;RPL=18;RAL=59;RCP=TATATGTGTGTGTGTATA;ALGNURL=http://orca.bu.edu/vntrview/index.php?db=VNTRPIPE_NA12891&ref=-175688185&isref=1&istab=1&ispng=1&rank=3	GT:SP:CGL	0/1:20,12:0,-1
chr15	66713224	td175688242	TATATATACACATACATACATACACACACATACATACATATATATACACACATACATATATACATACACATACATATATACACACACATACATACACACACATACATACATATATACACGTGCATATATATA	TACAC	.	PASS	RC=7.28;RPL=18;RAL=131;RCP=ATATATACACATACATAC;ALGNURL=http://orca.bu.edu/vntrview/index.php?db=VNTRPIPE_NA12891&ref=-175688242&isref=1&istab=1&ispng=1&rank=3	GT:SP:CGL	0/1:2,4:0,-1
chr15	66914664	td175688335	CCCTTCCCGCCTTCCCGCCTTCCCGCCTTCCCGCC	CCCTTCCCGCCTTCCCGCCTTCCCGCC	.	PASS	RC=4.25;RPL=8;RAL=34;RCP=CCTTCCCG;ALGNURL=http://orca.bu.edu/vntrview/index.php?db=VNTRPIPE_NA12891&ref=-175688335&isref=1&istab=1&ispng=1&rank=3	GT:SP:CGL	0/1:2,2:0,-1
chr15	70677040	td175689722	ATATATAGGTGCCTATATACGTGTATATAGGTGCCTATATACGTGTATATATATGTACATATATATGTGTGTATATAGGTACCTATATATGTGTGTATATAGGTACCTATATATGTGTGTATATAGGTACCTATATATGTGTGTATATAGGTACCTATATATGTGTGTATATAGGTACCTATATATGTGTATATATAGGTACATATATATGTGTATATATA	AGCTTTTACATATATAGGCGCCTATATACGTGTATATAGGCGCCTATATATGTGTATATATATGTACATATATATGTGTGTATATATGTACCTATATATGTGTATATATAGGTACCTATATATGTGTATATATAGGTACATATATATGTGTATA	.	PASS	RC=9.25;RPL=24;RAL=220;RCP=TATATAGGTACCTATATATGTGTG;ALGNURL=http://orca.bu.edu/vntrview/index.php?db=VNTRPIPE_NA12891&ref=-175689722&isref=1&istab=1&ispng=1&rank=3	GT:SP:CGL	1/1:2:-3
chr15	70770135	td175689760	AGGAGGAGGAAGAGATGGAGGAGGAGGAGATGGAGGAGGAGGAGATGGAGGAGGAGGAG	AGGAGGAGGAAGAGATGGAGGAGGAGGAGATGGAGGAGGAGGAGATGGAGGAGGAGGAGATGGAGGAGGAGGAGATGGAGGAGGAGGAG	.	PASS	RC=3.87;RPL=15;RAL=58;RCP=GGAGGAGGAGGAGAT;ALGNURL=http://orca.bu.edu/vntrview/index.php?db=VNTRPIPE_NA12891&ref=-175689760&isref=1&istab=1&ispng=1&rank=3	GT:SP:CGL	0/1:8,6:0,2
chr15	70771910	td175689765	AGCAGCTTCCCACCGTCGCCGGGCTCTGGAGGCAGCTTCCCGCCGTCGCCGGGCTCTGGAGGCAGCTTCCCGCCGTCGCCGGGCTCTGGAGGCAGCTTCCCGCCGTCGCCGGGCTCTGGAGGCAGCTTCCCGCCGTCGCCGGGCTCTGGAGGCAGCTTCCCGCCGTCGCCGGGCTCTGGAGGCAGCTTCCCGCCGTCGCCGGGCTCTGGAGGCAGCTTCCCGCCGTCGCCGGGCTCTGGAGGC	AGCAGCTTCCCGCGGTAGCCGGGGTCTGGAGGCAGTTTCCCGCCGCCGCCGGGTTCTGGAGGCAGCTTCCCGCCGCCGCCGGGCTCTGGAGGC	.	PASS	RC=8.07;RPL=30;RAL=242;RCP=GCAGCTTCCCGCCGTCGCCGGGCTCTGGAG;ALGNURL=http://orca.bu.edu/vntrview/index.php?db=VNTRPIPE_NA12891&ref=-175689765&isref=1&istab=1&ispng=1&rank=3	GT:SP:CGL	1/1:14:-5
chr15	71803232	td175690124	ATATAAGAGGATGGGTGAGCTCACGTTTGGCGGTGTGGTCGAGTGATGTTTTGTGTGAGAGGATGGATGACCTCACGTTTGGCGGTGTGGTCGAGTGATGTTTTGTATGAGAGGATGGCTGAGCTTATGTTTGGTGATGTGATAAAGAGATGTTTTG	AAGAGGATGGGTGAGCTCACGTTTGGCGGTGTGGTCGAGTGATATTTTGAGAGGATGGATGAACTCGTGTTTGGCGGTGTGGTCGAGTCATGTTTTGTGTGAGAGGATGGATGACCTCACGTTTGGCGGTGTGGTCGAGTGATGTTTTGTATGAGAGGATGGCTGAGCTTATGTTTGGTGATGTGATAAAGAGATGTTTTG	.	PASS	RC=3.00;RPL=52;RAL=156;RCP=TATGAGAGGATGGATGAGCTCACGTTTGGCGGTGTGGTCGAGTGATGTTTTG;ALGNURL=http://orca.bu.edu/vntrview/index.php?db=VNTRPIPE_NA12891&ref=-175690124&isref=1&istab=1&ispng=1&rank=3	GT:SP:CGL	0/1:4,2:0,1
chr15	71856958	td175690138	GTAATACAATATATATTGTATATTATAACATATAATACAATATATAGTATATTATAACATATAATACAATATATAGTATAACATATAATACAATATATATTGTATATTATAACATATAATACAATATATAGTATAACATATAATACAATATATATTGTATATTATAACATATAATACAATATATATTGTATATTATAACATATAATACTATATATTGTATATTATAACATATAATACAATATATTGTATATTATA	GTAATACAATATATATTGTATATTATAACATATAATACAATATATATTGTATATTATAACATATAATACAATATATAGTATAACACATAATACAATATATATTGTATATTATAACATATAATACTATATATTGTATAACATATAATACAATATATTGTATATTATA	.	PASS	RC=8.84;RPL=31;RAL=254;RCP=TAATACAATATATATTGTATATTATAACATA;ALGNURL=http://orca.bu.edu/vntrview/index.php?db=VNTRPIPE_NA12891&ref=-175690138&isref=1&istab=1&ispng=1&rank=3	GT:SP:CGL	1/1:9:-3
chr15	73783566	td175690955	CTTTGTGTACTATCTTTGTGTATTATCTTAATTTTTTGTATTATCTTTGTGTATTATCTTAATTTTGTGTATTTTCTT	CTTTGTGTACTATCTTTGTGTATTATCTTAATTTTTTGTATTATCTTTGTGTATTATCTTAATTTTTTGTATTATCTTTGTGTATTATCTTAATTTTGTGTATTTTCTT	.	PASS	RC=2.48;RPL=31;RAL=77;RCP=TTTGTGTATTATCTTTGTGTATTATCTTAAT;ALGNURL=http://orca.bu.edu/vntrview/index.php?db=VNTRPIPE_NA12891&ref=-175690955&isref=1&istab=1&ispng=1&rank=3	GT:SP:CGL	1/1:24:1
chr15	73943497	td175691003	AGAAAGAAAGAAGGCAAGAAGGCAAGAAGGAAGGCAAGAAGGAAAGAAGGAAGG	AGAAAGAAAGAAGGCAAGAAGGCAAGAAGGAAGGCAAGAAGGAAAGAAGGAAGGAAGGAAAGAAGGAAGGGAGG	.	PASS	RC=2.65;RPL=20;RAL=53;RCP=GAAAGAAGGAAGGCAAGAAG;ALGNURL=http://orca.bu.edu/vntrview/index.php?db=VNTRPIPE_NA12891&ref=-175691003&isref=1&istab=1&ispng=1&rank=3	GT:SP:CGL	0/1:19,11:0,1
chr15	77844525	td175692616	CCCGGGCCACACCCTGCTCTGGACAGCTCTTACCTGTCCAGGCCACACCCTGCTCTGGACAGCTCTTACCTGTCCGGGCCACAACCTGCTCTGGACAGCTCTTACCTGTCAGGGCCACACCCTGCTCTGGACAGCTCTTACCTGTC	CCCGGGCCACACCCTGCTCTGGACAGCTCCTACCTGTCCAGGCCACACCCTGCTCTGGACAGCTCTTACCTGTCCGGGCCACACCCTGCTCTGGACAGCTCTTACCTGTC	.	PASS	RC=4.03;RPL=36;RAL=145;RCP=CCGGGCCACACCCTGCTCTGGACAGCTCTTACCTGT;ALGNURL=http://orca.bu.edu/vntrview/index.php?db=VNTRPIPE_NA12891&ref=-175692616&isref=1&istab=1&ispng=1&rank=3	GT:SP:CGL	1/1:12:-1
chr15	77983819	td175692667	ATCCCTAGGGAAGGGATGTCCCTGGGGAAGGGATGTCCCTGGGGAAGGGTGTC	ATCCCTAGGGAAGGGATGTCCCTGGGGAAGGGTGTC	.	PASS	RC=3.12;RPL=17;RAL=52;RCP=TCCCTGGGGAAGGGATG;ALGNURL=http://orca.bu.edu/vntrview/index.php?db=VNTRPIPE_NA12891&ref=-175692667&isref=1&istab=1&ispng=1&rank=3	GT:SP:CGL	1/1:17:-1
chr15	78559466	td175692875	TTGTGAGTGTGTATGTGAGTGTGTGTGTGAGTGTGTATGTGAGTGTGTGAGTGTGTGAGTGTGTGTGTGAGTGTGTATGTGAGTGTGTATGTGTGTGT	TTGTGAGTGTGTGTGAGTGTGTATGTGAGTGTGTGAGTGTGTATGTGAGTGTGTATGTGAGTGTGTGAGTGTGTGAGTGTGTATGTGAGTGTGTATGTGTGTGT,TTGTGAGTGTGTATGTGAGTGTGTGTGTGAGTGTGTATGTGAGTGTGTGAGTGTGTATGTGAGTGTGTGAGTGTGTATGTGAGTGTGTGAGTGTGTATGTGAGTGTGTATGTGTGTGT	.	PASS	RC=7.75;RPL=12;RAL=97;RCP=TGTGAGTGTGTA;ALGNURL=http://orca.bu.edu/vntrview/index.php?db=VNTRPIPE_NA12891&ref=-175692875&isref=1&istab=1&ispng=1&rank=3	GT:SP:CGL	1/2:6,8:1,2
chr15	80259139	td175693486	AGAAGGCAGGAAGGCAGGAAAGCAGGAAGGCAGGAAGGCAGGAAGGAAGGAA	AGAAGGCAGGAAGGCAGGAAAGCAGGAAGGCAGGAAGGAAGGAA	.	PASS	RC=6.38;RPL=8;RAL=51;RCP=GAAGGCAG;ALGNURL=http://orca.bu.edu/vntrview/index.php?db=VNTRPIPE_NA12891&ref=-175693486&isref=1&istab=1&ispng=1&rank=3	GT:SP:CGL	0/1:10,12:0,-1
chr15	80506605	td175693593	GAACATTTAAAGATAACATTTAAAGATAACATTTAAAGATA	GAACATTTAAAGATAACATTTAAAGATA	.	PASS	RC=3.08;RPL=13;RAL=40;RCP=AACATTTAAAGAT;ALGNURL=http://orca.bu.edu/vntrview/index.php?db=VNTRPIPE_NA12891&ref=-175693593&isref=1&istab=1&ispng=1&rank=3	GT:SP:CGL	0/1:25,24:0,-1
chr15	87210429	td175696172	ATATCTATGTATGTATCTATGTATGTATGTATGTATGTATGTATGTATGTATGTATGTATCTATCTATCTATCTGTCTAT	ATATCTATGTATGTATGTATGAATGTATGTATGTATCTATCTATCTATCTATCTATCTGTCTATCT	.	PASS	RC=6.58;RPL=12;RAL=79;RCP=TATCTATGTATG;ALGNURL=http://orca.bu.edu/vntrview/index.php?db=VNTRPIPE_NA12891&ref=-175696172&isref=1&istab=1&ispng=1&rank=3	GT:SP:CGL	1/1:2:-1
chr15	89097673	td175696820	TGAGAGGGAGACCATGGGGAGACGGAGAGGGAGACGGAGAGGGAGACGGAGAGGGAGACGGAGAGGGAGACGGAGAGGGAGAGGGAGAGGGAGAGGGAGAGGGAGAGGGAGAGGGAGAGGGAGAG	TGAGAGGGAGACCATGGGGAGACGGAGAGGGAGACGGAGAGGGAGACGGAGAGGGAGAGGGAGAGGGAGAGGGAGAG	.	SC	RC=10.42;RPL=12;RAL=124;RCP=GAGAGGGAGACG;ALGNURL=http://orca.bu.edu/vntrview/index.php?db=VNTRPIPE_NA12891&ref=-175696820&isref=1&istab=1&ispng=1&rank=3	GT:SP:CGL	1/1:6:-4
chr15	89440745	td175696956	TGGCCCCACCTCCTGCTGCTCAGAGGCGGCCCCACCTCCTGCTGCTCAGAGGCGGCCCCACCTCCTGCTGCTCAGA	TGGCCCCACCTCCTGCTGCTCAGAGGCGGCCCCACCTCCTGCTGCTCAGAGGCGGCCCCACCTCCTGCTGCTCAGAGGCGGCCCCACCTCCTGCTGCTCAGAGGCGGCCCCACCTCCTGCTGCTCAGAGGCGGCCCCACCTCCTGCTGCTCAGA	.	PASS	RC=2.88;RPL=26;RAL=75;RCP=GGCCCCACCTCCTGCTGCTCAGAGGC;ALGNURL=http://orca.bu.edu/vntrview/index.php?db=VNTRPIPE_NA12891&ref=-175696956&isref=1&istab=1&ispng=1&rank=3	GT:SP:CGL	0/1:5,4:0,3
chr15	91362438	td175697960	TGGTTCCACGGCCCCACAGAGGGTTCGGTGACGCCTGGGAAGGTGCCGGGTTCCACGGCCCCACAGAGGGTTCGGTGACGCCTGGGAAGGTGCCGGGATCCACGGCCCCACAGAGGGTTCGGTGACGCCTGGGAAGGTGCCGGGTTCCACGGCCCCACAGAGGGTTCGGTGACGCCTGGGAAGGTGCCGGGATCCACGGCCCCACAGAGGGTTCGGTGACGCCTGGGAAGGTGCC	TTCCACGGCCCCACAGAGGGTTCGGTGACGCCTGGGAAGGTGCCGGGATCCACGGCCCCACAGAGGGTTCGGTGACGCCTGGGAAGGTGCCAGGAT	.	PASS	RC=4.98;RPL=47;RAL=234;RCP=GGTTCCACGGCCCCACAGAGGGTTCGGTGACGCCTGGGAAGGTGCCG;ALGNURL=http://orca.bu.edu/vntrview/index.php?db=VNTRPIPE_NA12891&ref=-175697960&isref=1&istab=1&ispng=1&rank=3	GT:SP:CGL	1/1:3:-3
chr15	91585291	td175698055	CTATGTACACTTTGTACATACAATATGTACACTTTGTACATATTGTATGTACAATTTGTACATACAGTAGGTACAAATTGTACATACAGTAGGTACAATTTGTACATACAATATGTACAAT	CTATGTACACTTTGTACATACAGTATGTACAATTTGTACATACTGTATGTACAATTTGTACCTACAGTATGTACAAT,CTATGTACACTTTGTACATACAATATGTACAAATTGTACATACTGTAGGTACAAATTGTACATACAGTATGTACAATTAGTACATACAGTATGTACAATTTGTACATACTGTATATACAAGTTGTACCTATAGCATGTACAAT	.	PASS	RC=5.45;RPL=22;RAL=120;RCP=TATGTACAATTTGTACATACAG;ALGNURL=http://orca.bu.edu/vntrview/index.php?db=VNTRPIPE_NA12891&ref=-175698055&isref=1&istab=1&ispng=1&rank=3	GT:SP:CGL	0/1/2:8,5,3:0,-2,1
chr15	91680803	td175698117	TATATATATATATTTCTCATATATATATATATTTCATATATATATTTCATATATACATATATTTCATATATACATATATATTTCATATATACATATATTTCATATATATATA	TATATATATATATTTCTCATATATATATATATTTCATATATATATTTCATATATACATATATATTTCATATATACATATATTTCATATATACATATATATTTCATATATACATATATTTCATATATATATA	.	PASS	RC=6.68;RPL=17;RAL=111;RCP=ATATATATATATATTTC;ALGNURL=http://orca.bu.edu/vntrview/index.php?db=VNTRPIPE_NA12891&ref=-175698117&isref=1&istab=1&ispng=1&rank=3	GT:SP:CGL	1/1:17:1
chr15	93212449	td175698600	CACCTCCCAGCACCCCAAACTCTAAATTCACTAAACTCCTAGCTTCATCTACCCTTACCTCCCAGCACCCCAAACTCTAAATTCACTAAACTCCTAGCTTCATCTACCCTTACCTCCCAGCACCCCAAACTCTAAATTCACTAAACTCCTAGCTTCATCTAACCCTTACCTCCCAGCACCCCAAACTCTTAACTTTACTAAACTCCT	CACCTCCCAGCACCCCAAACTCTAAATTCACTAAACTCCTAGCTTCATCTACCCTTACCTCCCCGCACCCCCAACTCTAAAATCACTAAAATCCTAGCTTCATCTAAACCTTACCTCCCAGCACCCCAAACTCTTAACCTTACTAAAATCCT	.	PASS	RC=3.70;RPL=55;RAL=206;RCP=ACCTCCCAGCACCCCAAACTCTAAATTCACTAAACTCCTAGCTTCATCTACCCTT;ALGNURL=http://orca.bu.edu/vntrview/index.php?db=VNTRPIPE_NA12891&ref=-175698600&isref=1&istab=1&ispng=1&rank=3	GT:SP:CGL	1/1:14:-1
chr15	93876773	td175698879	TGGTGCATGTCTATTACAACCTGGTGGGGGAACAGGTAGGTGCATGACTATTACAGCCTGGTGGGGGAACAGGTAGGTGCATGACTATTACAGCCTGGTGGGGGAACAGGTAGGTG	TGGTGCATGTCTATTACAACCTGGTGGGGGGAACAGGTAGGTGCATGACTATTACAGCCTGGTGGGGGAACAGGTAGGTG	.	PASS	RC=3.11;RPL=37;RAL=115;RCP=GGTGCATGACTATTACAGCCTGGTGGGGGAACAGGTA;ALGNURL=http://orca.bu.edu/vntrview/index.php?db=VNTRPIPE_NA12891&ref=-175698879&isref=1&istab=1&ispng=1&rank=3	GT:SP:CGL	0/1:4,8:0,-1
chr15	94546063	td175699155	TATATGATTATATAAATTTATATAATTTCATATGATTATATGAATTATATAATTTCATATGATTATATGAATTATATAATTTCATATGATTATATGAATTATATAATTTCATATAATTATATGAA	TATATGATTATATAAATTTATATAATTTCATATGATTATATGAATTATATAATTTCATATGATTATATGAATTATATAATTTCATATAATTATATGAA	.	PASS	RC=4.54;RPL=27;RAL=124;RCP=ATATGATTATATGAATTATATAATTTC;ALGNURL=http://orca.bu.edu/vntrview/index.php?db=VNTRPIPE_NA12891&ref=-175699155&isref=1&istab=1&ispng=1&rank=3	GT:SP:CGL	1/1:28:-1
chr15	94846291	td175699291	ATATATATATATAGTTTATATATATATAGTTTATATAGTTTATATATATATATAGTTTATATATATAGTTTATATATATATA	ATATATATATATAGTTTATATATATATAGTTTATATATATAGTTTATATATATATAGTTTATATAGTTTATATATATATATAGTTTATATATATAGTTTATATATATATA	.	PASS	RC=5.80;RPL=15;RAL=81;RCP=TATATATATATAGTT;ALGNURL=http://orca.bu.edu/vntrview/index.php?db=VNTRPIPE_NA12891&ref=-175699291&isref=1&istab=1&ispng=1&rank=3	GT:SP:CGL	0/1:10,10:0,2
chr15	98370930	td175700641	TTAAAATATTTAATAAAATATTAATAAAATATTAATAAAATA	TTAAAATATTTAATAAAATATTAATAAAATATTTAATAAAATATTAATAAAATA	.	PASS	RC=3.58;RPL=11;RAL=41;RCP=TAAAATATTAA;ALGNURL=http://orca.bu.edu/vntrview/index.php?db=VNTRPIPE_NA12891&ref=-175700641&isref=1&istab=1&ispng=1&rank=3	GT:SP:CGL	1/1:13:1
chr15	100759058	td175701477	AAACACGCACACGTCCACCTGAACACGCAAACGTCCACCTGAACACGCACACGTCCACCTGAACATGCACACGTCCA	AAACACGCACACGTCCACCTGAACACGCAAACGTCCACCTGAACATGCACACGTCCA	.	PASS	RC=3.80;RPL=20;RAL=76;RCP=AACACGCACACGTCCACCTG;ALGNURL=http://orca.bu.edu/vntrview/index.php?db=VNTRPIPE_NA12891&ref=-175701477&isref=1&istab=1&ispng=1&rank=3	GT:SP:CGL	0/1:10,14:0,-1
chr15	101084547	td175701601	ACTCTGGGCCTTGACCTGCGCGGGGACACGGGCCCTCTCTCGGCCTTGACCTCCGCGGGGACACGGGCCCTCTCTCGGCCTTGACCTGCGCGGGGTCACGGGCCCTCTCTCGGCCTAGGTCTGCGCGGGGACACGGGCCCTCTCTCGGCCTCGACCTG	ACTCTGGGCCTTGACCTGCGCGGGGACACGGGCCCTCTCTCGGCCTTGACCTCCGCGGGGACACGGGCCCTCTCTCGGCCTAGGTCTGCGCGGGGACACGGGCCCTCTCTCGGCCTCGACCTG	.	PASS	RC=4.49;RPL=35;RAL=157;RCP=CTCTCGGCCTTGACCTGCGCGGGGACACGGGCCCT;ALGNURL=http://orca.bu.edu/vntrview/index.php?db=VNTRPIPE_NA12891&ref=-175701601&isref=1&istab=1&ispng=1&rank=3	GT:SP:CGL	1/1:6:-1
chr15	101200402	td175701643	CGCCATCCCTGGGGTGTGGAATTACGGTGCCATCCCTGGGGTGTAGAATTACGGTGCCATCCCTGGGGTGTGGAATTACGGTGCCATCCCTGGGGTGTGGAATTACGGTGCCATCCCTGGGGTGTGGAATTACGGT	CGCCATCCCTGGGGTGTGGAATTACGGTGCCATCCCTGGGGTGTGGAATTACGGTGCCATCCCTGGGGTGTGGAATTACGGT	.	PASS	RC=5.00;RPL=27;RAL=135;RCP=GCCATCCCTGGGGTGTGGAATTACGGT;ALGNURL=http://orca.bu.edu/vntrview/index.php?db=VNTRPIPE_NA12891&ref=-175701643&isref=1&istab=1&ispng=1&rank=3	GT:SP:CGL	0/1:3,7:0,-2
chr15	101322125	td175701700	AGGGCTGCAAGGAGGGACAGGCAGGACTCGGGCTGCAAGGAGGGACAGGCAGGACTCGGGCTGCAAGGAGGGACAGGCAGGACTCGGGCTGCAAGGAGGGACAGGCAGGACTCGGGCTGCAAGGAGGGACAGGCAGGACTCGGGCTGCAAGG	AGGGCTGCAAGGAGGGACAGGCAGGACTCGGGCTGCAAGGAGGGACAGGCAGGACTCGGGCTGCAAGGAGGGACAGGCAGGACTCGGGCTGCAAGGAGGGACAGGCAGGACTCGGGCTGCAAGG	.	PASS	RC=5.39;RPL=28;RAL=151;RCP=GGGCTGCAAGGAGGGACAGGCAGGACTC;ALGNURL=http://orca.bu.edu/vntrview/index.php?db=VNTRPIPE_NA12891&ref=-175701700&isref=1&istab=1&ispng=1&rank=3	GT:SP:CGL	1/1:6:-1
chr15	101641129	td175701841	TGACACAGGCTCCAGGGCAATGGTGACCCTCACGGCCTCACCTCACCAGGGAAGCTGTCAGACACAGGCTCCAGGGCAATGGTGACCCTCACGGCCTCACCTCACCAGGGAAGCTGTCAGACACAGGCTCCATGGC	TGGCCTCACACCAGGGATCACACAGGCTCCGAGGCAATGGTGACCCTCACTGCCTCACCTCACCAGGGAAGCTGTCAGACACAGGCTCCAGGGCAATGGTAACCCTCACGGCCTCACCTCACCAGGGAAGCTGTCAGACACATGCTCCAGGGCAATGGTGGCCCTCACGGCCTCACCTCACCAGGGAAGCTGTCACATACAGG	.	PASS	RC=2.29;RPL=59;RAL=135;RCP=GACACAGGCTCCAGGGCAATGGTGACCCTCACGGCCTCACCTCACCAGGGAAGCTGTCA;ALGNURL=http://orca.bu.edu/vntrview/index.php?db=VNTRPIPE_NA12891&ref=-175701841&isref=1&istab=1&ispng=1&rank=3	GT:SP:CGL	1/1:2:1
chr15	101694058	td175701876	ACCCACACACACCTGTATACCCCCACAGGCACCTATATACCCACACACACACCTATACACCCCCACACAC	ACCCACACACACCTGTATACCCCCACATGCACCTGTATACCCACACACACACCTATACCCCCCCACACACCGTGCACACATACACCTGCGCACCCACACACACCTGTATACCCCCACATGCACCTGCATACCCACACACACACCTATACACCCCCACACAC	.	PASS	RC=3.45;RPL=20;RAL=69;RCP=CCCACACACACCTATATACC;ALGNURL=http://orca.bu.edu/vntrview/index.php?db=VNTRPIPE_NA12891&ref=-175701876&isref=1&istab=1&ispng=1&rank=3	GT:SP:CGL	0/1:8,2:0,5
chr15	101966940	td175701958	CAAAGCGGCTGCAGCCACCCTCACCAAGGCTCGGTGGCAGAACGGCAGAAAGTGGCTGCAGCCACCCTCACCAAGGCTCGGTGGCAGAACGGCAGAAAGCGGCTGCAGGCACCCTCACCAAGGCTCAGTGGCAGGATGGCAG	CAAAGCGGCTGCAGCCACCCTCACCAAGGCTCGGTGGCAGAACGGCAGAAAGCGGCTGCAGGCACCCTCACCAAGGCTCAGTGGCAGGATGGCAG	.	PASS	RC=3.00;RPL=47;RAL=141;RCP=AAAGCGGCTGCAGCCACCCTCACCAAGGCTCGGTGGCAGAACGGCAG;ALGNURL=http://orca.bu.edu/vntrview/index.php?db=VNTRPIPE_NA12891&ref=-175701958&isref=1&istab=1&ispng=1&rank=3	GT:SP:CGL	0/1:2,11:0,-1
chr15	102155786	td175702031	GTTCCCTCTAAGTGCTGCATGCACTGTGGACGTGGCATTCCCTCTAAGTACTGCATGCACTGTGGATGTGGCCTGCCCTCTAAGTGCCGCATGCACTGTGGACGTGGCATTCCCTCTAAGTGCTGCATGCACTGTGGACATAGTGTTCCCTCT	GTTCCCTCTAAGTGCCGCATGCACTGTGGACGTGGCATTCCCTCTAAGTACTGCAGGCACTGTGGACGTGGCATTCCCTCTAAGTACTGCATGCACTGTGGACATAGTGTTCCCTCT	.	PASS	RC=4.22;RPL=36;RAL=152;RCP=TTCCCTCTAAGTGCTGCATGCACTGTGGACGTGGCA;ALGNURL=http://orca.bu.edu/vntrview/index.php?db=VNTRPIPE_NA12891&ref=-175702031&isref=1&istab=1&ispng=1&rank=3	GT:SP:CGL	0/1:6,2:0,-1
chr16	60563	td175702201	TCGCAAAGGCGCGCGCCGCGCCGGCGCAGGCGCAGAGGGGCGCGCCGCGCCGGCGCAGGCGCAGAG	TCGCAAAGGCGCGCGCCGCGCCGGCGCAGGCGCAGAGGGGCGCGCCGCGCCGGCGCCGGCGCAGAGGGGCGCGCCGCGCCGGCGCAGGCGCAGAGGGGCGCGCCGCGCCGGCGCAGGCGCAGAGGGGCGCGCCGCGCCGGCGCAGGCGCAGAG	.	SC	RC=2.24;RPL=29;RAL=65;RCP=CGCAGAGGCGCGCGCCGCGCCGGCGCAGG;ALGNURL=http://orca.bu.edu/vntrview/index.php?db=VNTRPIPE_NA12891&ref=-175702201&isref=1&istab=1&ispng=1&rank=3	GT:SP:CGL	1/1:2:3
chr16	311953	td175702343	CCCCCAGGCTCACGTCCCTCTCTTCCTGGGCCTTGTGTCATTGCAGCCCCAGGCTCAGGTCCTTCTCTTCCTGGGCCTTGTGTCCTTGCAGCCCCAGGCTCAGGTCCCTCTCTTCCTGTGTCATCCTGTGTCATTGCAG	CCCCCAGGCTCACGTCCCTCTCTTCCTGGGCCTTGTGTCCTTGCAGCCCCAGGCTCAGGTCCCTCTCTTCCTGTGTCATCCTGTGTCATTGCAG	.	PASS	RC=3.00;RPL=45;RAL=138;RCP=CCCCAGGCTCAGGTCCCTCTCTTCCTGGGCCTTGTGTCATTGCAG;ALGNURL=http://orca.bu.edu/vntrview/index.php?db=VNTRPIPE_NA12891&ref=-175702343&isref=1&istab=1&ispng=1&rank=3	GT:SP:CGL	1/1:18:-1
chr16	419599	td175702435	AGCTCTGCTCGCCTCCCCCACCTGCTCTGCTCGCCTCTCCCACCTGCTCTGCTC	AGCTCTGCTCGCCTCCCCGACCTGCTCTGCTCGCCTCCCCGACCTGCTCTGCTCGCCTCTCCCACCTGCTCTGCTCGCCTCTCCCACCTGCTCTGCTC	.	PASS	RC=2.41;RPL=22;RAL=53;RCP=GCTCTGCTCGCCTCCCCCACCT;ALGNURL=http://orca.bu.edu/vntrview/index.php?db=VNTRPIPE_NA12891&ref=-175702435&isref=1&istab=1&ispng=1&rank=3	GT:SP:CGL	0/1:6,4:0,2
chr16	637362	td175702615	TGTCCATCCCTCCCTTCACTGGGCCTGCTGCCCCAGAGTCCGTCCCTCCCTTCACTGGGCCTGCTGCCCCAGAGTCCGTCCCTCCCTTCACTGGGCCTGCTGCCCTAGA	TGTCCATCCCTCCCTTCACTGGGCCTGCTGCCCCAGAGTCCGTCCCTCCCTTCACTGGGCCTGCTGCCCCAGAGTCCGTCCCTCCCTTCACTGGGCCTGCTGCCCCAGGGTCCGTCCCTCCCTTCACTGGGCCTGCTGCCCTAGA	.	PASS	RC=3.00;RPL=36;RAL=108;RCP=GTCCGTCCCTCCCTTCACTGGGCCTGCTGCCCCAGA;ALGNURL=http://orca.bu.edu/vntrview/index.php?db=VNTRPIPE_NA12891&ref=-175702615&isref=1&istab=1&ispng=1&rank=3	GT:SP:CGL	1/1:8:1
chr16	685397	td175702663	TGAGGCTGGAGACCCTCACCCCGACTGTGATGGGGGAGGCTGGAGACCCTCACCCCGACTGTGATGGGGGAGGCTGGAGACCCTCACCCCGACTGTGATGGGGGAGGCTGGAGACCCTCACCCCGACTGTGATGGGGG	TGAGGCTGGAGACCCTCACCCCGACTGTGATGGGGGCGGCTGGAGACCCTCACCCCGACTGTGATGGGGGAGGCTGGAGACCCTCACCCCGACTGTGATGGGGGAGGCTGGAGACCCTCACCCCGACTGTGATGGGGGAGGCTGGAGACCCTCACCCCGACTGTGATTGGGG	.	PASS	RC=4.03;RPL=34;RAL=137;RCP=GAGGCTGGAGACCCTCACCCCGACTGTGATGGGG;ALGNURL=http://orca.bu.edu/vntrview/index.php?db=VNTRPIPE_NA12891&ref=-175702663&isref=1&istab=1&ispng=1&rank=3	GT:SP:CGL	1/1:3:1
chr16	715214	td175702685	ACCTCAGTCTGCAGCCTGCTAGGGACGCACGGCCACACTCCTGTCTTTCAGCCTCAGTCTGCAGCCTGCTAGGGACGCACGGCCACACTCCTGTCTTTCAGCCTCAGTCTGCAGCCTGCTAGGGACGCACGGCCACACTCCTGTCTTTCAGCCTCAGTCTGTAGCCTGCTAGGGATGCACGGCCACGCTCCTGTCTTT	ACCTCAGTCTGCAGCCTGCTAGGGACGCACGGCCACACTCCTGTCTTTCAGCCTCAGTCTGCAGCCTGCTAGGGACGCACGGCCACACTCCTGTCTTTCAGCCTCAGTCTGTAGCCTGCTAGGGATGCACGGCCACGCTCCTGTCTTT	.	PASS	RC=3.94;RPL=50;RAL=197;RCP=CCTCAGTCTGCAGCCTGCTAGGGACGCACGGCCACACTCCTGTCTTTCAG;ALGNURL=http://orca.bu.edu/vntrview/index.php?db=VNTRPIPE_NA12891&ref=-175702685&isref=1&istab=1&ispng=1&rank=3	GT:SP:CGL	1/1:13:-1
chr16	801802	td175702733	GGCGTCCCTGGCACGGAGCGGTGTCCCTGGCACGGAGCAGCGTCCCTGGCATGGAGCAGCGT	GGCGTCCCTGGCACGGAGCGGTGTCCCTGGCACGGAGCAGCGTCCCTGGCACGGAGCAGCGTCCCTGGCATGGAGCAGCGT	.	PASS	RC=3.21;RPL=19;RAL=61;RCP=GCGTCCCTGGCACGGAGCA;ALGNURL=http://orca.bu.edu/vntrview/index.php?db=VNTRPIPE_NA12891&ref=-175702733&isref=1&istab=1&ispng=1&rank=3	GT:SP:CGL	0/1:5,11:0,1
chr16	878905	td175702800	TGCCCACTGGGGCCCACATCCCGCCCACTGGGACCGACATCCCGCCCACTGGGGCCCACATCCCGCCCACTGGGGCCCACATCCCGCCCACTGGGGCCCACATCCCACCCACGGCGGCC	TGCCCACTGGGGCCGACATCCCGCCCACTGGGGCCCACATCCCGCCCACTGGGGCCCACATCCCGCCCACTGGGGCCCACATCCCACCCACGGCGGCC	.	PASS	RC=5.62;RPL=21;RAL=118;RCP=GCCCACTGGGGCCCACATCCC;ALGNURL=http://orca.bu.edu/vntrview/index.php?db=VNTRPIPE_NA12891&ref=-175702800&isref=1&istab=1&ispng=1&rank=3	GT:SP:CGL	0/1:5,2:0,-1
chr16	893384	td175702819	GTGGGCCTTGCTGGGTCTTGCTGGGTCTTGCTGG	GTGGGCCTTGCTGGGTCTTGCTGGGTCTTGCTGGGTCTTGCTGGGTCTTGCTGG	.	PASS	RC=3.30;RPL=10;RAL=33;RCP=TGGGTCTTGC;ALGNURL=http://orca.bu.edu/vntrview/index.php?db=VNTRPIPE_NA12891&ref=-175702819&isref=1&istab=1&ispng=1&rank=3	GT:SP:CGL	0/1:13,12:0,2
chr16	968784	td175702900	CCACGCGGGGCCGACGTCCCGGGGCGCACCCCGACTCTCACGCGGGGCCGGCATCCCGGGGCGCACCCCGACTCTCACGTGGGGCCAGTGCCCTGGGGTGCACCCTGACTCTCA	CCACGCGGGGCCGACGTCCCGGGGCGCACCCCGACTCTCACGCGGGGCCGGCGTCCCGGGGCGCAACCCGACTCTCACGCGGGGCCGGCGTCCCGGGGCGCACCCCGACTCTCACGTGGGGCCAGTGCCCTGGGGTGCACCCTGACTCTCA	.	PASS	RC=3.05;RPL=37;RAL=113;RCP=CACGCGGGGCCGGCGTCCCGGGGCGCACCCCGACTCT;ALGNURL=http://orca.bu.edu/vntrview/index.php?db=VNTRPIPE_NA12891&ref=-175702900&isref=1&istab=1&ispng=1&rank=3	GT:SP:CGL	0/1:6,3:0,1
chr16	1025962	td175702960	ATGTGGACATTCCGGGCAAGGGGCCTCATGAACTCTGTGGACATTCTGGGCAAGGGGCCTCATGAACTCTG	ATGTGGACATTCCGGGCAAGGAGCCTCATGAACTCTGTGGACATTCAAGGGGCCTCATGAACTCTGTGGACATTCTGGGCAAGGGGCCTCATGAACTCTG	.	PASS	RC=2.06;RPL=34;RAL=70;RCP=TGTGGACATTCCGGGCAAGGGGCCTCATGAACTC;ALGNURL=http://orca.bu.edu/vntrview/index.php?db=VNTRPIPE_NA12891&ref=-175702960&isref=1&istab=1&ispng=1&rank=3	GT:SP:CGL	0/1:8,7:0,1
chr16	1138766	td175703039	CACCCCTGCCCGCCTGACCCCTGCTGCAGCCCGACCCCTGCCCGCCTGACCCCTGC	CACCCCTGCCCGCCTGACCCCTGCTGCAGCCCGACCCCTGCCCGCCTGACCCCTGCTGCAGGCTGACCCCTGCCCGCCTGACCCCTGC	.	PASS	RC=3.47;RPL=15;RAL=55;RCP=ACCCCTGCCCGCCTG;ALGNURL=http://orca.bu.edu/vntrview/index.php?db=VNTRPIPE_NA12891&ref=-175703039&isref=1&istab=1&ispng=1&rank=3	GT:SP:CGL	1/1:10:2
chr16	1406851	td175703257	AGCGGGAGTGTGAGAGCGGGAATCTGCGGGCGGGGGTCTGCGGGCGGGAGTGTGCGGGCGAGAGTGTGCGGGCGGGGGTCTGCGGGCGGGAGTGTGCGGGTGGCGGTCTGCGGGCAGGAGTCTG	AGCGGGAGTGTGAGAGCGGGAATCTGCGGGCGGGGGTCTGCGGGCGGGAGTGTGCGGGTGGCGGTCTGCGGGCAGGAGTCTG	.	PASS	RC=2.93;RPL=42;RAL=123;RCP=GCGGGAGTGTGCGGGCGGGAGTCTGCGGGCGGGGGTCTGCGG;ALGNURL=http://orca.bu.edu/vntrview/index.php?db=VNTRPIPE_NA12891&ref=-175703257&isref=1&istab=1&ispng=1&rank=3	GT:SP:CGL	1/1:19:-1
chr16	1422792	td175703268	TGGCCAACACCGCACAGAGACCTCAGCAGCGTGGGGCACACCGCACAGGGACTGCCGGCCTACACTGCACAGAGACCTCAGCAGCGTGGAGCACACCACACAGGGACTGCCGGCCAACACCGCACAGAGACCTCAGCAGCGTGGGGCACACCACACAGGGACTGCCGGCCAACACCGCACAGAGACCTCAGCAGCGTGGGGCACACCACACAGGGACTGCCGGCCAACACCGCAGAGACCTCAGCAGCGTGGAGCACACCACACAGGGACTGCCGGCCTACACCGCACAGAGACCTCAGCAGCATGGAACACACCACACAGGGACTGCCGGCCAACACCGCACAGAGACCTCAGCAGCATGGAACACACCGCACAGGGACTGCCGGCCAACACCGCACAGAGACCTCAGCAGCATGGAACACACCGCACAGGGACTGCCGGCCAACACCGCACAGAGACCTCAGCAGCGTGGAGCACACCGCACAGGGACTGCCGGCCAACACCGCACAGAGACCTCAGCAGCGTGGAGCACACCACACAGGGACTGCCGGCCAACACCGCACAGAGACCTCAGCAGCGTGGGGCACACCACACAGGGACTGCCGGCCAACACCGCACAGAGACCTCAGCAGCGTGGGGCACACCACACAGGGACTGCCGGCCAACACCGCACAGAGACCTCAGCAGCGTGGGGCACACCGCACAGGGACTGCCGGCCAACACCGCACAGAGACCTCAGCAGCGTGGAGCACACCGCACAGGGACTGCCGGCCAACACCGCACAGAGACCTCAGCAGCGTGGAGCACACCGCACAGGGACTGCCGGCCAACACCGCACAGAGACCTCAGCAGCGTGGAGCACACCGCACAGGGACTGCCGGCCAACACCGCACAGAGACCTCAGCAGCGTGGAGCACACCGCACAGGGACTGCCGGCCAACACCGCACAGAGACCTCAGCAGCGTGGGGCACACCGCACAGGGACTGCCGGCCTACACCGCACAGAGACCTCAGCAGCGTGGAGCACACCACACAGGGACTGCCGGCCAACACCGCACAGAGACCTCAGCAGCATGGAACACACCGCACAGGGACTGCCGGCCAACACCGCACAGAGACCTCAGCAGCGTGGAGCACACCGCACAGGGACTGCCGGCCAACACCGCACAGAGACCTCAGCAGCGTGGAGCACACCGCACAGGGACTGCCGGCCAACACCGCACAGAGACCTCAGCAGCGTGGAGCACACCGCACAGGGACTGCCGGCCAACACCGCACAGAGACCTCAGCAGCGTGGAGCACACCACACAGGGACTGCCGGCCAACACCGCACAGAGACCTCAGCAGCGTGGGGCACACCACACAGGGACTGCCGGCCAACACCGCACAGAGACCTCAGCAGCGTGGGGCACACCACACAGGGACTG	TGGCCAACTCCGCACAGAGACCTCAGCAGCGTGGGGCACACCGCACAGGGACTGCCGGCCTACACCGCACAGAGACCTCAGCAGCGTGCGGCACACCACACAGGGACTGCCGGCCAACACCGCACAGAGACCTCAGCAGCGTGCGGCACACCACACAGGGACTG	.	PASS	RC=25.96;RPL=55;RAL=1426;RCP=GGCCAACACCGCACAGAGACCTCAGCAGCGTGGAGCACACCGCACAGGGACTGCC;ALGNURL=http://orca.bu.edu/vntrview/index.php?db=VNTRPIPE_NA12891&ref=-175703268&isref=1&istab=1&ispng=1&rank=3	GT:SP:CGL	1/1:2:-23
chr16	1507329	td175703332	TCGGCCCTTCCTGGAGACCAGAAGGACCGGTGCTCAGAGACACGCGTGACGCGGCCCTTCCTGGAGACCAGAAGGACCGATGCTCAGAGACACGCGTGACGCGGCCCTTCCTGGAGACCAGAAGGACCGATGCTCAGAGACACGCGTGACGCGGCCCTTCCTGGAGACCAGAAGGACCGGTGCTCAGAGACACGCGTGACGCGGCCCTTCCTGGAGACCAGAAGGACCGGTGCTCAGAGACACGCGTGACGCGGCCCTTCCTGGAGACCAGAAGGACCGGTGCTCAGAGACAC	TCGGCCCTTCCTGGAGACCAGAAGGACCGGTGCTCAGAGACACGCGTGACGCGGCCCTTCCTGGAGACCAGAAGGACCGATGCTCAGAGACACGCGTGACGCGGCCCTTCCTGGAGACCAGAAGGACCGGTGCTCAGAGACACGCGTGACGCGGCCCTTCCTGGAGACCAGAAGGACCGGTGCTCAGAGACAC	.	PASS	RC=5.84;RPL=50;RAL=292;RCP=CGGCCCTTCCTGGAGACCAGAAGGACCGGTGCTCAGAGACACGCGTGACG;ALGNURL=http://orca.bu.edu/vntrview/index.php?db=VNTRPIPE_NA12891&ref=-175703332&isref=1&istab=1&ispng=1&rank=3	GT:SP:CGL	1/1:3:-2
chr16	1578310	td175703376	ACACACGCACGCATGCACGCACGTGTGCACACACACGCATGCACGCACGTGTGCACACACACGCATGCACGCACGTGTGCACACACACGGATGCACACAC	ACACACGCACGCATGCACGCACGTGTGCACACACACGCATGCACGCACGTGTGCACACACACGGATGCACACAC	.	PASS	RC=3.81;RPL=26;RAL=99;RCP=CACACACACGCATGCACGCACGTGTG;ALGNURL=http://orca.bu.edu/vntrview/index.php?db=VNTRPIPE_NA12891&ref=-175703376&isref=1&istab=1&ispng=1&rank=3	GT:SP:CGL	0/1:9,7:0,-1
chr16	1870037	td175703564	TGGGCTGCCTGCTGAGCTGAGGGGGCTGCCTGCTGAGCTGAGGGGGCTGCCTGCTGAGCTGAGGGGCTGCCTGCTG	TGGGCTGCCTGCTGAGCTGAGGGGGCTGCCTGCTGAGCTGAGGGGCTGCCTGCTG	.	PASS	RC=3.62;RPL=21;RAL=75;RCP=GGGCTGCCTGCTGAGCTGAGG;ALGNURL=http://orca.bu.edu/vntrview/index.php?db=VNTRPIPE_NA12891&ref=-175703564&isref=1&istab=1&ispng=1&rank=3	GT:SP:CGL	0/1:7,8:0,-1
chr16	2349001	td175703819	TATTCACAGACAGAGGCGGTGAGGAGGGCAGGGGTCCCTGGGGGTCCCCCTGCATTCATGGACAGAGGCGGTGAGGAGGGCAGGGGTCCCTGGGGGTCCCCCTGCATTCACGGACAGAGGCGGTGAGGAGGGCAGGGGTCCCTGGGGGTCCCCCTGCATTCACGGACAGAGGCGGTGAGGAGGGCAGGGGTCCCTGGGGGTCCCCCGGCATGTCCCGGACAGAGGCGGTGAGGAGGGCAG	TATTCACAGACAGAGGCGGTGAGGAGGGCAGGGGTCCCTGGGGGTCCCCCTGCATTCACGGACAGAGGCGGTGAGGAGGGCAGGGGTCCCTGGGGGTCCCCCTGCATTCACGGACAGAGGCGGTGAGGAGGGCAGGGGTCCCTGGGGGTCCCCCGGCATGTCCCGGACAGAGGCGGTGAGGAGGGCAG	.	PASS	RC=4.58;RPL=52;RAL=239;RCP=ATTCACGGACAGAGGCGGTGAGGAGGGCAGGGGTCCCTGGGGGTCCCCCTGC;ALGNURL=http://orca.bu.edu/vntrview/index.php?db=VNTRPIPE_NA12891&ref=-175703819&isref=1&istab=1&ispng=1&rank=3	GT:SP:CGL	1/1:3:-1
chr16	2499760	td175703929	GCCCCTCCGTCCCCTCCATCCCCTCCGTCCCCTCCATCCCCTCCACCCCT	GCCCCTCCGTCCCCTCCATCCCCTCCGTCCCCTCCATCCCCTCCATCCCCTCCACCCCT	.	PASS	RC=5.56;RPL=9;RAL=49;RCP=CCCCTCCAT;ALGNURL=http://orca.bu.edu/vntrview/index.php?db=VNTRPIPE_NA12891&ref=-175703929&isref=1&istab=1&ispng=1&rank=3	GT:SP:CGL	0/1:17,6:0,1
chr16	2845121	td175704063	CCATATATATATATATATATATATACATATATACATATATACATATATACATATATACATATATACATATATACATATATACATATATACACATATATATACATATATATACACATATATATACATATATATACATATATACATATATATATACGTATATATATATAT	CCATATATATATATATATATATATACATATATACATATATACATATATACATATATACATATATACATATATACACATATATATACATATATATACACATATATATACATATATATACATATATACATATATATATACGTATATATATATAT,CCATATATATATATATATATATATACATATATACATATATACATATATACATATATACATATATACATATATACATATATACATATATACATATATACACATATATATACATATATATACACATATATATACATATATATACATATATACATATATATATACGTATATATATATAT	.	PASS	RC=20.88;RPL=8;RAL=167;RCP=CATATATA;ALGNURL=http://orca.bu.edu/vntrview/index.php?db=VNTRPIPE_NA12891&ref=-175704063&isref=1&istab=1&ispng=1&rank=3	GT:SP:CGL	1/2:3,2:-2,1
chr16	3116911	td175704241	CGGCCCACGCAGGCCCTGCTCTTGTGAGGAGGGGTCACCTAGGCCCACGCAGGCCCTGCTCTTGTGAGGAGGGGTCACCTAGGCCCACGCAGGCCCTGCTCTTGTGAGGAGGGGTCACCTAGGCCCACGCAGGCCCTGCTCTTGTGAGGAGGGGTCACCTAGGCCCACGCAGGCCCTGCTCTTGTGAGGAGGGGTCACCTAGGCCCATGCTGGCCCTGCTCTTG	CGGCCCACGCAGGCCCTGCTCTTGTGAGGAGGGGTCACCTAGGCCCACGCAGGCCCTGCTCTTGTGAGGAGGGGTCACCTAGGCCCATGCTGGCCCTGCTCTTGTGAGGAGGGGTCACCTAGGCCCACGCTGGCCCTGCTCTTG	.	PASS	RC=5.58;RPL=40;RAL=223;RCP=GGCCCACGCAGGCCCTGCTCTTGTGAGGAGGGGTCACCTA;ALGNURL=http://orca.bu.edu/vntrview/index.php?db=VNTRPIPE_NA12891&ref=-175704241&isref=1&istab=1&ispng=1&rank=3	GT:SP:CGL	1/1:8:-2
[truncated: 862,336 more chars]
