# Supplementary material for: VNTRseek—a computational tool to detect tandem repeat variants in high-throughput sequencing data
Source: Nucleic Acids Res. 2014 Jul 23;42(14):8884–94. doi: 10.1093/nar/gku642 (PMC4132751; doi:10.1093/nar/gku642)
Supplement: SUPPLEMENTARY DATA [file supp_gku642_nar-00437-n-2014-File011.zip › VNTRseek_NA12892.vcf]

##fileformat=VCFv4.1
##fileDate="20140620"
##source="Vntrseek ver. 1.08"
##TRFParameters="'./trf407b-ngs.linux.exe' - 2 5 7 80 10 50 2000 -d -h -ngs"
##referenceseq="t26__.seq"
##referenceprofile="t26__.leb36"
##numrefTRs="230306"
##readseqfolder="/projectnb/vntrseek/NA12892/"
##readprofilefolder="/projectnb/vntrseek/output//vntr_NA12892/data_out/"
##numreads="978975086"
##numreadTRs="183060605"
##numVNTRs="2771"
##numTRsWithSupport="198802"
##database="VNTRPIPE_NA12892"
##databaseurl="http://orca.bu.edu/vntrview/result.php?db=VNTRPIPE_NA12892" 
##INFO=<ID=RC,Number=1,Type=Float,Description="Reference Copies">
##INFO=<ID=RPL,Number=1,Type=Integer,Description="Reference Pattern Length">
##INFO=<ID=RAL,Number=1,Type=Integer,Description="Reference Tandem Array Length">
##INFO=<ID=RCP,Number=1,Type=String,Description="Reference Consensus Pattern">
##INFO=<ID=ALGNURL,Number=1,Type=String,Description="Alignment URL">
##FILTER=<ID=SC,Description="Reference is Singleton">
##FORMAT=<ID=GT,Number=1,Type=String,Description="Genotype">
##FORMAT=<ID=SP,Number=A,Type=Integer,Description="Number of Spanning Reads">
##FORMAT=<ID=CGL,Number=A,Type=Integer,Description="Copies Gained or Lost with respect to reference">
#CHROM	POS	ID	REF	ALT	QUAL	FILTER	INFO	FORMAT	[Subject name or id]
chr1	934123	td175343806	TGCGGAGGGGAGGGCGCGGAGCGGAGGGCGCGGAGCGGAGGG	TGCGGAGGGGAGGGCGCGGAGGGGAGGGCGCGGAGCGGAGGGGAGGGCGCGGAGCGGAGGGGAGGGCGCGGAGCGGAGGGGAGGGCGCGGAGCGGAGGG	.	PASS	RC=2.93;RPL=14;RAL=41;RCP=GCGGAGCGGAGGGC;ALGNURL=http://orca.bu.edu/vntrview/index.php?db=VNTRPIPE_NA12892&ref=-175343806&isref=1&istab=1&ispng=1&rank=3	GT:SP:CGL	0/1:6,2:0,4
chr1	941137	td175343809	AGCCCCCGCAGCAGTGCCCCCGCAGCAGTTCCCCCCGCAGCAGTGCCCCC	AAGCCCTAGCCCCCCCAGCAGTTCCCCCCGCAGCAGTGC	.	PASS	RC=3.40;RPL=14;RAL=49;RCP=GCCCCCGCAGCAGT;ALGNURL=http://orca.bu.edu/vntrview/index.php?db=VNTRPIPE_NA12892&ref=-175343809&isref=1&istab=1&ispng=1&rank=3	GT:SP:CGL	0/1:4,6:0,-1
chr1	977058	td175343849	CGCTCCGGCCAGTGCCAGGGTCGAGGTGAGCGGCTCCCCCGGGGGAGGGCTCCGGCCAGTGCCAGGGTCGAGGTGGGCGGCTCCCCCGGGGGAGGGCTCCGGCCAGTGCCAGGGTCGAGGTGGGCGGCTCCCCCGGGGGAGGGCTGCGGCCAGTGCCAGGGTCGAGGTGGGCGGCTCCCCTCTGGGAGGGC	CGCTCCGGCCAGTGCCAGGGTCGAGGTGAGCGGCTCCCCCGGGGGAGGGCTCCGGCCAGTGCCAGGGTCGAGGTGGGCGGCTCCCCCGGGGGAGGGCTCCGGCCAGTGCCAGGGTCGAGGTGGGCGGCTGCCCTCCGGGAGGGC	.	PASS	RC=4.04;RPL=47;RAL=190;RCP=GCTCCGGCCAGTGCCAGGGTCGAGGTGGGCGGCTCCCCCGGGGGAGG;ALGNURL=http://orca.bu.edu/vntrview/index.php?db=VNTRPIPE_NA12892&ref=-175343849&isref=1&istab=1&ispng=1&rank=3	GT:SP:CGL	1/1:13:-1
chr1	1103389	td175343974	GGGGCGGAGGGCCGAGCGGGGCCAGCAGACGGGTGAGGGCGGAGGGCCGAGCGGGGCCAGCAGACGGGTGAGGGCGGAGGGCCGAGCGGGGCCAGCAGACGGGTGAGGGCGGAGGGCTGAGCGGG	GGGGCGGAGGGCCGAGCGGGGCCAGCAGACGGGTGAGGGCGGAGGGCCGAGCGGGGCCAGCAGACGGGTGAGGTCGGACGGCTGAGCGGG	.	PASS	RC=3.54;RPL=35;RAL=124;RCP=GGGCGGAGGGCCGAGCGGGGCCAGCAGACGGGTGA;ALGNURL=http://orca.bu.edu/vntrview/index.php?db=VNTRPIPE_NA12892&ref=-175343974&isref=1&istab=1&ispng=1&rank=3	GT:SP:CGL	1/1:8:-1
chr1	1229111	td175344089	ACGCCCCTGCCCTGGAGGCCCCGCCCCTGCCCTGGAGGCCCCGCCCCTGCCCTGGAGGCCCCGCCC	ACGCCCCTGCCCTGGAGGCCCCGCCCCTGCCCTGGAGGCCCCGCCCCTGCCCTGGAGGCCCCGCCCCTGCCCTGGAGGCCCCGCCC	.	PASS	RC=3.25;RPL=20;RAL=65;RCP=CGCCCCTGCCCTGGAGGCCC;ALGNURL=http://orca.bu.edu/vntrview/index.php?db=VNTRPIPE_NA12892&ref=-175344089&isref=1&istab=1&ispng=1&rank=3	GT:SP:CGL	1/1:8:1
chr1	1378218	td175344259	GTTTCTATAGTGACGGTAATAAACCAAGTCAATTTTCTATAGTGACGGTGATAAACCAAGTCAATTTTCTATAGTGACGGTGATAAACCAAGTCAATTTTCT	GTTTCTATAGTGACGGTAATAAACCAAGTCAATTTTCTATAGTGACGGTGATAAACCAAGTCAATTTTCTATAGTGACGGTGATAAACCAAGTCAATTTTCTATAGTGACGGTGATAAACCAAGTCAATTTTCT	.	PASS	RC=3.16;RPL=32;RAL=101;RCP=TTTCTATAGTGACGGTGATAAACCAAGTCAAT;ALGNURL=http://orca.bu.edu/vntrview/index.php?db=VNTRPIPE_NA12892&ref=-175344259&isref=1&istab=1&ispng=1&rank=3	GT:SP:CGL	1/1:9:1
chr1	1850627	td175344624	CAGCGGCAGGAGCGGCAGGAGCGGCAGGAGCGGCAGCAGC	CAGCGGCAGGAGCGGCAGGAGCGGCAGCAGC	.	PASS	RC=4.33;RPL=9;RAL=39;RCP=AGCGGCAGG;ALGNURL=http://orca.bu.edu/vntrview/index.php?db=VNTRPIPE_NA12892&ref=-175344624&isref=1&istab=1&ispng=1&rank=3	GT:SP:CGL	1/1:5:-1
chr1	1886457	td175344673	AGGAAGTGCGGCTCACACCGGAAGTGCGGCTCACACCGGAAGTGCGGCTCACACCGGAAGTGCGGCTCACAC	AGGAAGTGCGGCTCACACCGGAAGTGCGGCTCACACCGGAAGTGAGGCTCACAC,AGGAAGTGCGGCTCACACCGGAAGTGCGGCTCACACCGGAAGTGCGGCTCACACCGGAAGTGCGGCTCACACCGGAAGTGAGGCTCACACCGGAAGTGAGGCTCACAC	.	PASS	RC=3.94;RPL=18;RAL=71;RCP=GGAAGTGCGGCTCACACC;ALGNURL=http://orca.bu.edu/vntrview/index.php?db=VNTRPIPE_NA12892&ref=-175344673&isref=1&istab=1&ispng=1&rank=3	GT:SP:CGL	1/2:11,6:-1,2
chr1	2041460	td175344790	TCGGGGCCCTCCCTGGGGGCAGCCAAGGACCTAAAACCAATGGGTCCCAACCAAGAGGATCCCAGAGGTGAGACACAGAACGGCCAGGGCTGAATCCGGGGCCCTCCCTGGGGGCAGCCAAGGACCTAAAACCAATGGGTCCCAACCAAGAGGATCCCAGAGGTGAGACACAGAACGGCCAGGGCTGAATCCGGGGCCCTCCCTGGGGGCAGCCAAGGACCTAAAACCAATGGGTCCCAACCAAGAGGATCCCAGAGGTGAGAAACAGAACGGCCAGGGCTGAATC	TGGGGCCCTCCCTGGGGGCAGCCAAGGACCTAAAACCAATGGGTCCCAACCAAGAGGATCCCAGAGGTGAGACACAGAACGGCCAGGGCTGAATCCGGGGCCCTCCCTGGGGGCAGCCAAGGACCTAAAACCAATGGGTCCCAACCAAGAGGATCCCAGAGGTGAGAAACAGAACGGCCAGGGCTGAATC	.	PASS	RC=3.00;RPL=95;RAL=285;RCP=CGGGGCCCTCCCTGGGGGCAGCCAAGGACCTAAAACCAATGGGTCCCAACCAAGAGGATCCCAGAGGTGAGACACAGAACGGCCAGGGCTGAATC;ALGNURL=http://orca.bu.edu/vntrview/index.php?db=VNTRPIPE_NA12892&ref=-175344790&isref=1&istab=1&ispng=1&rank=3	GT:SP:CGL	1/1:3:-1
chr1	2701501	td175345237	AGGCTGCTCTGGGCCACTCTGGGCCACTCTGGGCCGCTCTGGGCTGCTCTGGGCCGCTCTGGGCCGCTCTGGGCCGCTCTGGGC	AGGCTGCTCTGGGCCACTCTGGGCCGCTCTGGGCTGCTCTGGGCCGCTCTGGGCCGCTCTGGGC	.	PASS	RC=8.30;RPL=10;RAL=83;RCP=GGCCGCTCTG;ALGNURL=http://orca.bu.edu/vntrview/index.php?db=VNTRPIPE_NA12892&ref=-175345237&isref=1&istab=1&ispng=1&rank=3	GT:SP:CGL	0/1:9,12:0,-2
chr1	2876563	td175345378	GCCTGCCCCACGACTGGAGTGAAGCCTGGGACCTGCCCCACGACTGGAGTGAAGCCTCGGACCTGCCCCGCGACTGGAGTGAAGCCTCGGACCTGCCCCGCGACTGGAGTGAAGCCTGGGACCTGCCCCGCGACTGGAGTGAAGCCTGGGACCTGCCCCGCGACTGGAGTGAAGCCTGGGACCTGCCCCGCGACTGGAGTGAAGCCTCAGACCTGCCCCGCGACTGGAGTGAAGCCGTGGG	GCCTGCCCCACGACTGGAGTGAAGCCTGGGACCTGCCCCGCGACTGGAGTGAAGCCTCGGACCTGCCCCGCGACTGGAGTGAAGCCTCAGACCTGCCCCGCGACTGGAGTGAAGCC	.	PASS	RC=7.97;RPL=30;RAL=240;RCP=CCTGCCCCGCGACTGGAGTGAAGCCTGGGA;ALGNURL=http://orca.bu.edu/vntrview/index.php?db=VNTRPIPE_NA12892&ref=-175345378&isref=1&istab=1&ispng=1&rank=3	GT:SP:CGL	1/1:5:-4
chr1	2897557	td175345396	CAACAGGAGGTCTGGTAACAGGAGGTCTGGTAACAGGAGGTCTGGTAACAGGAGGTCTGGTAACAGGGGGTCTGGTAACAGGGGGTCTGGT	CAACAGGAGGTCGGGTAACAGGGGGTCTGGTAACCGGAGGTCTGATAACAGGGGGTCTGGTAACAGGGGGTCTGGT,CTGCAAAATGGGACAAAAGGAGGTCTGGTAACAGGAGGTCTGGTAACAGGGGGTCTGGTAACAGGAGGTCTGGTAACAGGAGGTCTGGTAACAGGAGGTCTGGTAACAGGAGGTCTGGTAACAGGGGGTCTGGTAACAGGG	.	PASS	RC=6.00;RPL=15;RAL=90;RCP=AACAGGAGGTCTGGT;ALGNURL=http://orca.bu.edu/vntrview/index.php?db=VNTRPIPE_NA12892&ref=-175345396&isref=1&istab=1&ispng=1&rank=3	GT:SP:CGL	1/2:3,3:-1,3
chr1	2959178	td175345438	AGGCACGCACCACCGCACCCGGCACGCACCACCGCACCCGCATGCACCACCGCACCTGGCATGCACCACTGCACCTGGCATGCACCACCACACCC	AGGCACGCACCACCGCACCCGGCACGCACCACCGCACCCGGCACGCACCACCGCACCCGCATGCACCACCGCACCTGGCATGCACCACTGCACCGGGCATGCACCACCACACCC	.	PASS	RC=5.00;RPL=19;RAL=94;RCP=GGCATGCACCACCGCACCC;ALGNURL=http://orca.bu.edu/vntrview/index.php?db=VNTRPIPE_NA12892&ref=-175345438&isref=1&istab=1&ispng=1&rank=3	GT:SP:CGL	0/1:3,7:0,1
chr1	3193223	td175345564	CAGCCAGCTCGAGGTGCCGTGAACAGAGCCAGCGAGGGGTGCCGTGAACAGAGCCAGCGAGGGGTGCC	CAGCCAGCTCGAGGTGCCGTGAACAGAGCCAGCGAGGGGTGCCGTGAACAGAGCCAGCGAGGGGTGCCGTGAACAGAGCCAGCGAGGGGTGCC	.	PASS	RC=2.68;RPL=25;RAL=67;RCP=AGCCAGCGAGGGGTGCCGTGAACAG;ALGNURL=http://orca.bu.edu/vntrview/index.php?db=VNTRPIPE_NA12892&ref=-175345564&isref=1&istab=1&ispng=1&rank=3	GT:SP:CGL	1/1:7:1
chr1	3591553	td175345907	GGTCTCCTCCCACAATGGCCCAGGTGTCTCCTCCCACAATGGCCCAGGTGTCTCCTCCCACAATGGCCCAGGTGTCTCCTCCCACAATGGCCCAGGTGTCTCCTCCCACAATGGCCCAGGTGTCTCCTCCCACAATGGCCCAGGTGTCTCCTCCCACAATGGCCCAGGTGTCTCCTCCCACAATGGCCCAGGTGTCTCCTCCCACAATGGCCCAGGTGTCTCCTCCCACAATGGCCCAGGTGTCTCCTCCCACAATGGCCCAGGTGTCTCCTCCCACAATGGCCCAGGTGTCTCCTCCCACAATGGCCCAGGTGTCTCCTCCCACAATGGCCCAGGTGTCTCCTCCCACAATGGCCCCAGGTTTCT	GGTCCCCTCCCACAATGGCCCAGGTGTCTCCTCCCACAATGGCCCAGGTGTCTCCTCCCACAATGGCCCAGGTGTCTCCTCCCACAATGGCCCAGGTGTCTCCTCCCACAATGGCCCCAGGTTTCT	.	PASS	RC=15.16;RPL=24;RAL=365;RCP=GTCTCCTCCCACAATGGCCCAGGT;ALGNURL=http://orca.bu.edu/vntrview/index.php?db=VNTRPIPE_NA12892&ref=-175345907&isref=1&istab=1&ispng=1&rank=3	GT:SP:CGL	1/1:3:-10
chr1	3748771	td175346004	ATAACCAGGAGTGTATTGTAGCACATTAGGTCGTAACCAGGAGTGTATTGTAACCAGGAGTGTATTGTAACCAGGAGTGTATTGTAACCAGGAGTGTATTGTA	ATAACCAGGAGTGTATTGTAGCACATTAGGTCGTAACCAGGAGTGTATTGTAACCAGGAGTGTATTGTAACCAGGAGTGTATTGTA	.	PASS	RC=6.11;RPL=17;RAL=102;RCP=TAACCAGGAGTGTATTG;ALGNURL=http://orca.bu.edu/vntrview/index.php?db=VNTRPIPE_NA12892&ref=-175346004&isref=1&istab=1&ispng=1&rank=3	GT:SP:CGL	0/1:5,3:0,-1
chr1	3750816	td175346006	CATCTTCCCTTCATACCGAGTATCTAACATCCCTGCTTCAATGGGTAAGCCCAAATCTTCCCTTCATACCGAGTATCTAACATCCCTGCTTCAATGGGTAAGCCCAAATCTTCCCTTCATACCGAGTATCTAACAACCCTGCTTCAATGGGTAAGCCCAAATCTTCCCTTCATACCGAGTATCTAACATCCCTGCTTCAATGGGTAAGCCCAAATCTTCCCTTCATACTGAGTATCTAACAGCCCTGCTTCAGTGGG	CATCATCCCTTCACAACGAGTATCTAACATCCATGCTTCAATGGGTAAGACCAAATCTTCCCTTCATACCGAGTATCTAACAACCCTGCTTCAATGGGTAAGCCCAAATCTTCCCTTCATACCGAGTATCTAACATCCCTGCTTCAATGGGTAAGCCCAAATCTTCCCTTCATACTGAGTATCTAACAGCCCTGCTTCAGTGGG	.	PASS	RC=4.83;RPL=53;RAL=256;RCP=ATCTTCCCTTCATACCGAGTATCTAACATCCCTGCTTCAATGGGTAAGCCCAA;ALGNURL=http://orca.bu.edu/vntrview/index.php?db=VNTRPIPE_NA12892&ref=-175346006&isref=1&istab=1&ispng=1&rank=3	GT:SP:CGL	1/1:4:-1
chr1	4825534	td175346547	AGAGAGACATGAGTGAAGAAGGAGAGACATGAGTGAAGAAGGAG	AGAGAGACATGAGTGAAGACGGAGAGACATGAGTGAAGAAGGAGAGACATGAGTGAAGAAGGAG	.	PASS	RC=2.15;RPL=20;RAL=43;RCP=GAGAGACATGAGTGAAGAAG;ALGNURL=http://orca.bu.edu/vntrview/index.php?db=VNTRPIPE_NA12892&ref=-175346547&isref=1&istab=1&ispng=1&rank=3	GT:SP:CGL	0/1:17,6:0,1
chr1	5569871	td175346907	TGGATGGAGGAGGGAGGAGGGAGGAGGGAGGAGGG	TGGATGGAGGAGGGAGGAGGGAGGAGGGAGGAGGGAGGAGGG	.	PASS	RC=4.86;RPL=7;RAL=34;RCP=GGAGGGA;ALGNURL=http://orca.bu.edu/vntrview/index.php?db=VNTRPIPE_NA12892&ref=-175346907&isref=1&istab=1&ispng=1&rank=3	GT:SP:CGL	1/1:11:1
chr1	6012614	td175347184	CCCCTGCCCCACCCACCCCTACCCTGCCCCACCCACCCCTACCCTGCCCCACCCACCCCTACCCTGCCCCACC	CCCCTGCCCCACCCACCCCTACCCTGCCCCACCCACCCCTACCCTGCCCCACC	.	PASS	RC=3.60;RPL=20;RAL=72;RCP=CCCTGCCCCACCCACCCCTA;ALGNURL=http://orca.bu.edu/vntrview/index.php?db=VNTRPIPE_NA12892&ref=-175347184&isref=1&istab=1&ispng=1&rank=3	GT:SP:CGL	1/1:5:-1
chr1	6067560	td175347229	CGCGCCACCTCTGCGCCTCCTCCGCGCCTCCTCTGCGCC	CGTGGGGAGCCGCGCCACCTCTGCGCCTCCTCCGCGCCTCCTCCGCGCCTCCTCTG	.	PASS	RC=3.45;RPL=11;RAL=38;RCP=GCGCCTCCTCT;ALGNURL=http://orca.bu.edu/vntrview/index.php?db=VNTRPIPE_NA12892&ref=-175347229&isref=1&istab=1&ispng=1&rank=3	GT:SP:CGL	0/1:8,9:0,1
chr1	6085888	td175347251	GCAGCCCACCCCAGCACACAGCCGATCCCGGCACACAGCCGATCCCGGCACACAGCCGATCCCGGCACACAGCCGATCCCGGCACACAGCCGATCCCGGCACACAGCCGATCCCGGCACACAGCCGATCCCGGCACACAGCCGATCCCGGCACAC	GCAGCCCACCCCAGCACACAGCCGATCCCGGCACACAGCCGATCCCGGCACACAGCCGATCCCGGCACACAGCCGAGCCCGGCACACAGCCGATCCCGGCACACAGCCGATCCCGGCACACAGCCGATCCCGGCACAC	.	PASS	RC=9.06;RPL=17;RAL=154;RCP=CAGCCGATCCCGGCACA;ALGNURL=http://orca.bu.edu/vntrview/index.php?db=VNTRPIPE_NA12892&ref=-175347251&isref=1&istab=1&ispng=1&rank=3	GT:SP:CGL	1/1:2:-1
chr1	6215110	td175347334	ACCACAGCCCACCCCCAAAACGCCCCAGCTTCCTGTCCACACCCACAGCCCACCCCCAAAACACCCAGCTTCCTGTCCACACCCACAGCCCACCCCCAAAACACCCAGCTTCCTGTCCACACCCACAGCCCACCCCCAAAACACCCCAGCTTCCTGTCCACAC	ACCACAGCCCACCCCCAAAACGCCCCAGCTTCCTGTCCACACCCACAGCCCACCCCCAAAACACCCAGCTTCCTGTCCACACCCACAGCCCACCCCCAAAACACCCCAGCTTCCTGTCCACAC	.	PASS	RC=4.00;RPL=40;RAL=162;RCP=CCACAGCCCACCCCCAAAACACCCAGCTTCCTGTCCACAC;ALGNURL=http://orca.bu.edu/vntrview/index.php?db=VNTRPIPE_NA12892&ref=-175347334&isref=1&istab=1&ispng=1&rank=3	GT:SP:CGL	1/1:2:-1
chr1	6799096	td175347648	ACACACACACACACGCACACACACACGCGCGCACACACACACGCGCACAAACACGCGCACGCACACACACGCACACACACACACGCACGCACACACACACACACGCACACACTCACACGCACACACGCACGCACACGCACGCACACACACACA	ACACACACACGCGCGCACACACACACGCGCACAAACACACACGCACGCACACACACGCACGCACACACGCACGCACACACACACACGCACACACTCACACACACACGCACGCACACGCACGCACACACAC	.	PASS	RC=10.86;RPL=14;RAL=152;RCP=CACACACACACACG;ALGNURL=http://orca.bu.edu/vntrview/index.php?db=VNTRPIPE_NA12892&ref=-175347648&isref=1&istab=1&ispng=1&rank=3	GT:SP:CGL	1/1:2:-2
chr1	7963049	td175348276	CTCCCTCCCTCCCTCCTTCCCTCTTCCCCTCCTTCCCCTCCTCCCCTCCTTCCCCTCCTTCTCCTGCTTCCCCTCCTTCCCCTCCTTCTCCTGCTTCCCCTCCTTCCCCTCCTTCTCCTGCTTCCCCTCCTTCCCCTCCTTCTCCTGCTTCCCCTCCTTCTCCTGCTTCCCCTCCTTCCCCTCCTTCTCCTGCTTCCCCTCCTTCTCCTGCTTCCCCTCCTTCCCCTCCTTCTCCTGCTTCCCCTCCTTCCCCTCCTTCTCCTGCTTCCCCTCCTTCTCCTGCTTCCCCTCCTTCCCCTCCTTCTCCTGCTTCCCCTCCTTCCCCTCCTTCTCCTGCTTCCCCTCCTTCTCCTGCTTCCCCTCCTTCCCCTCCTTCC	CCCCCTCCCTCCTTCCTTCCCTCTTCCCCTCCTTCCCCTCCTCCCCTCCTTCCCCTCCTTCTCCTGCTTCCCCTCCTTCCCCTCCTTCTCCTGCTTCCCCTCCTTCCCCTCCTTCTCCTGCTTCCCCTCCTTCCCCTCCTTCC	.	PASS	RC=42.22;RPL=9;RAL=376;RCP=TCCCCTCCT;ALGNURL=http://orca.bu.edu/vntrview/index.php?db=VNTRPIPE_NA12892&ref=-175348276&isref=1&istab=1&ispng=1&rank=3	GT:SP:CGL	1/1:2:-26
chr1	9085006	td175348920	GGCCCACCTTGTGCCCACCTTGTGCCCACCTTGTGC	GGCCCACCTTGTGCCCACCTTGTGCCCACCTTGTGCCCACCTTGTGC	.	PASS	RC=3.18;RPL=11;RAL=35;RCP=GCCCACCTTGT;ALGNURL=http://orca.bu.edu/vntrview/index.php?db=VNTRPIPE_NA12892&ref=-175348920&isref=1&istab=1&ispng=1&rank=3	GT:SP:CGL	0/1:7,8:0,1
chr1	11701739	td175350425	GCAGGGGAAGGTCCCAGGGGGCCTCGGATGGACATGGTCAGGGGAAGGTCCCAGGGGGCCTCGGATGGACATGGTCAGG	GCAGGGGAAGGTCCCAGGGGGCCTCGGATGGACATGGTCAGGGGAAGGTCCCAGGGGGCCTCGGATGGACATGGTCAGGGGAAGGTCCCAGGGGGCCTCGGATGGACATGGTCAGG	.	PASS	RC=2.11;RPL=37;RAL=78;RCP=CAGGGGAAGGTCCCAGGGGGCCTCGGATGGACATGGT;ALGNURL=http://orca.bu.edu/vntrview/index.php?db=VNTRPIPE_NA12892&ref=-175350425&isref=1&istab=1&ispng=1&rank=3	GT:SP:CGL	0/1:9,2:0,1
chr1	12962175	td175351035	CTCTCCCTCTCCCTCTCCCTCTCCCTCTCCCCACGGTCTCCCTCTCCCCACGGTCTCCCTCTCCCCACGGTCTCCCTCTCCC	CTCTCCCTCTCCCCACAGTCTCCCTCTCCCCACGGTCTCCCTCTCCCCACGGTCTCCCTCTCCC	.	SC	RC=4.67;RPL=17;RAL=81;RCP=TCTCCCTCTCCCCACGG;ALGNURL=http://orca.bu.edu/vntrview/index.php?db=VNTRPIPE_NA12892&ref=-175351035&isref=1&istab=1&ispng=1&rank=3	GT:SP:CGL	0/1:14,10:0,-1
chr1	13928461	td175351553	CGGTGGCTCATGCCTTTGGGTGGCTCATGCCTTTGGGTGGCTCATGCCTTTGGGTGGCTCATGCCTTTGGGTGGCTCATGCCTTTGGGTGGCTCAGCACTTTGGGTGGCTCA	CGGTGGCTCATGCCTTTGGGTGGCTCATGCCTTTGGGTGGCTCATGCCTTTGGGTGGCTCAGCACTTTGGGTGGCTCA	.	PASS	RC=6.50;RPL=17;RAL=111;RCP=GGTGGCTCATGCCTTTG;ALGNURL=http://orca.bu.edu/vntrview/index.php?db=VNTRPIPE_NA12892&ref=-175351553&isref=1&istab=1&ispng=1&rank=3	GT:SP:CGL	0/1:6,3:0,-2
chr1	16528813	td175352693	AGGGGTGCCCGCCATGGGGACGGGGTGCCCATCATGGGGACGGGGTGCCTGTCATGGGGAGGGGGAGCC	AGGGGTGCCCGTCATGGGGACGGGGTGCCTGTCATGGGGAGGGGGAGCCT	.	PASS	RC=3.40;RPL=20;RAL=68;RCP=GGGGTGCCCGTCATGGGGAC;ALGNURL=http://orca.bu.edu/vntrview/index.php?db=VNTRPIPE_NA12892&ref=-175352693&isref=1&istab=1&ispng=1&rank=3	GT:SP:CGL	0/1:4,13:0,-1
chr1	16884222	td175352897	TTATGTATAGTATACGTATATGTGTATGTATATGTATATGTATATGTATATGTATATGTATATGTATATGTGTATGTGTATGTGTATGTGTATGTGTATGTGTATGTGTATGTATGTGTATGTGTATGTGTATATGTATATGTATATGTA	TTATGTATAGTATACGTATATGTGTATGTATATGTATATGTATATGTATATGTATATGTATATGTATATGTATATGTGTATGTGCATGTGTATGTCTATGTGTATGTGTATGTGTATGTGTATGTATGTGTATGTGTATGTGTATATGTATATGTATATGTA	.	PASS	RC=12.50;RPL=12;RAL=149;RCP=TATGTATATGTA;ALGNURL=http://orca.bu.edu/vntrview/index.php?db=VNTRPIPE_NA12892&ref=-175352897&isref=1&istab=1&ispng=1&rank=3	GT:SP:CGL	0/1:14,5:0,1
chr1	16926754	td175352914	GCATGAAAGTGTATAATCATTAAAGTGTATAAT	GCATGAAAGTGTATAATCATTAAAGTATATAATTAAAGTGTATAAT	.	PASS	RC=2.00;RPL=16;RAL=32;RCP=CATGAAAGTGTATAAT;ALGNURL=http://orca.bu.edu/vntrview/index.php?db=VNTRPIPE_NA12892&ref=-175352914&isref=1&istab=1&ispng=1&rank=3	GT:SP:CGL	0/1:99,2:0,1
chr1	17027898	td175352958	CACGCACACAGCCGGGAGGGACGCACACAGCCGGGAGGGGGCTCGCACAGCCAGGAGGTGAC	CAGCACGCACACAGCCGGGAGGGTCGCACACAGCCGGGAGGGGCACACACAGCCGGGAGGGACGCACACAGACCGGAGGGGGCTCGCACAGCCAGGAGG,CACGCACACAGCCGGGAGGGACACACACAGCCGGGAGGGGCACACACAGCCGGGAGGGACGCACACAGCCGGGAGGGGCACACACAGCCGGGAGGGACGCACACAGCCGGGAGGGGGCTCGCACAGCCAGGAGG	.	PASS	RC=3.10;RPL=20;RAL=61;RCP=ACGCACACAGCCGGGAGGGG;ALGNURL=http://orca.bu.edu/vntrview/index.php?db=VNTRPIPE_NA12892&ref=-175352958&isref=1&istab=1&ispng=1&rank=3	GT:SP:CGL	1/2:8,3:2,4
chr1	19038620	td175353926	GGTGTGAACTGATGGTCAGTGTGAATTGATGGTCAGTGTGAACTGACGGTC	GGTGTGAACTGAGTGTCAGTGGGAATTGATGGTCAGTGTGAATTGATGGTCAGTGTGAACTGACGGT	.	PASS	RC=2.94;RPL=17;RAL=50;RCP=GTGTGAACTGATGGTCA;ALGNURL=http://orca.bu.edu/vntrview/index.php?db=VNTRPIPE_NA12892&ref=-175353926&isref=1&istab=1&ispng=1&rank=3	GT:SP:CGL	1/1:12:1
chr1	20200557	td175354441	ACATCACTATCACTATCACCACCATCACCATCACCACCACCACCACCATCACCACCACCACCATCACCACCACCACCACCACCACCACCACCATCACCACCACCACCATC	ACATCACTATCACTATCACCACCATCACCATCACCACCACCACCACCATCACCACCACCACCATCACCACCAACACCATC,ACATCACTATCACTATCACCACCATCACCATCACCACCACCACCACCATCACCACCACCACCATCACCACCACCACCATCACCACCACCACCATC	.	PASS	RC=7.27;RPL=15;RAL=109;RCP=CATCACCACCACCAC;ALGNURL=http://orca.bu.edu/vntrview/index.php?db=VNTRPIPE_NA12892&ref=-175354441&isref=1&istab=1&ispng=1&rank=3	GT:SP:CGL	1/2:7,2:-2,-1
chr1	21783843	td175355222	ATATATATATATATGTATGTATATATATGTATGTATATATATGTATGTATATATATGCATGTGTATATATATGTGTGTTTATATATGT	ATATATATATATATGTATGTATATATATATGTATGTATATATATGTATGTATATATATGTATGTATATATATGCATGTGTATATATATGTGTGTTTATATATGT	.	PASS	RC=6.19;RPL=14;RAL=87;RCP=TATGTATATATATG;ALGNURL=http://orca.bu.edu/vntrview/index.php?db=VNTRPIPE_NA12892&ref=-175355222&isref=1&istab=1&ispng=1&rank=3	GT:SP:CGL	1/1:17:1
chr1	24529601	td175356665	TCCCACACACCCCTGCTGCCCACACATCCCTGCTGCCCACACACCCCTGCTGCCCACACACCCCTGCTGCCCACACACCCCTGCTGC	TCCCACACACCCCTGCTGCCCACACATCCCTGCTGCCCACACACCCCTGCTGCCCACACACCCCTGCTGC	.	PASS	RC=5.06;RPL=17;RAL=86;RCP=CCCACACACCCCTGCTG;ALGNURL=http://orca.bu.edu/vntrview/index.php?db=VNTRPIPE_NA12892&ref=-175356665&isref=1&istab=1&ispng=1&rank=3	GT:SP:CGL	1/1:5:-1
chr1	26134780	td175357466	CTGGGCTGCGCCTGGGTGGGCTGTGCCTGGGTGGGCTGTGCCTGGGTGGGCTGTGCCTGGGTGGGCTGTGCCTGGGTGGGCTG	CTGGGCTGCGCCTGGGTGGGCTGTGCCTGGGTGGGCTG	.	PASS	RC=5.47;RPL=15;RAL=82;RCP=TGGGCTGTGCCTGGG;ALGNURL=http://orca.bu.edu/vntrview/index.php?db=VNTRPIPE_NA12892&ref=-175357466&isref=1&istab=1&ispng=1&rank=3	GT:SP:CGL	1/1:16:-3
chr1	26265573	td175357512	ATATATATCTATATATCTATATATCTATATATCTATATATCTATATATCTATATAT	ATATATATCTATATATCTATATATCTATATATCTATATATATATATAT	.	PASS	RC=6.88;RPL=8;RAL=55;RCP=TATATATC;ALGNURL=http://orca.bu.edu/vntrview/index.php?db=VNTRPIPE_NA12892&ref=-175357512&isref=1&istab=1&ispng=1&rank=3	GT:SP:CGL	1/1:17:-1
chr1	26535363	td175357633	TTATATATAATATATATTTATATATGTATATATAATATATATTTATATGTATATATAATATATATTTATATGTATATATATTTTATATATATA	TTATATATAATATATATTTATATATGTATATATAATATATTTTTATATGTATATATATTTTATATATATA	.	PASS	RC=3.92;RPL=23;RAL=92;RCP=TATATATAATATATATATATATG;ALGNURL=http://orca.bu.edu/vntrview/index.php?db=VNTRPIPE_NA12892&ref=-175357633&isref=1&istab=1&ispng=1&rank=3	GT:SP:CGL	1/1:15:-1
chr1	30553120	td175359728	GGTGAGGATGATACCATGGAGGGCGTGAGGATGATACCATGGAGGGCGTGAGGATGATACCACAGAGGGTGTGAGGATGA	GGTGAGGATGATACCATGGAGGGCGTGAGGATGATACCACAGAGGGTGTGAGGATGA	.	PASS	RC=3.43;RPL=23;RAL=79;RCP=GTGAGGATGATACCATGGAGGGC;ALGNURL=http://orca.bu.edu/vntrview/index.php?db=VNTRPIPE_NA12892&ref=-175359728&isref=1&istab=1&ispng=1&rank=3	GT:SP:CGL	0/1:5,7:0,-1
chr1	31942677	td175360458	ATCTCTCTCTCTCTCTCTCTGAATTCCTCTGTCTCTTTCCCTCTCTCTCTGACTTCCTCTGTCTCTTTCCCTCTCTCTCTCTCTGACTTCCTCTGTC	ATCTCTCTCTCTCTCTCTCTGAATTCCTCTGTCTCTTTCTCTCTCTCTCTGTCTTCCTCTGTCTCTTTCCCTCTCTCTCTGACTTCCTCTGTCTCTTTCCCTCTCTCTCTCTCTGACTTCCTCTGTC	.	PASS	RC=3.00;RPL=32;RAL=96;RCP=TCTTTCTCTCTCTCTCTCTGACTTCCTCTGTC;ALGNURL=http://orca.bu.edu/vntrview/index.php?db=VNTRPIPE_NA12892&ref=-175360458&isref=1&istab=1&ispng=1&rank=3	GT:SP:CGL	1/1:2:1
chr1	34493441	td175361657	CTGGGCAGACAGCCCTACATGGGCAGACAGCCCTACATGGGCAGAGCAGGACATGGGCAGACA	CTGGGCAGACAGCCCTACATGGGCAGAGCAGGACATGGGCAGACA	.	PASS	RC=3.56;RPL=18;RAL=62;RCP=TGGGCAGACAGCCCTACA;ALGNURL=http://orca.bu.edu/vntrview/index.php?db=VNTRPIPE_NA12892&ref=-175361657&isref=1&istab=1&ispng=1&rank=3	GT:SP:CGL	0/1:5,12:0,-1
chr1	34568146	td175361689	CATCCCTGTGATCCAACCATATCCCTGTGATCCAGCCATATCCCTGTAATCCGGCCATATCCCTGTGATCCAACCATATCCCTGTAATCCGGCCATATCCCTGTAATCCAACCATATCCCTGTAATCCGGCCATATCCCTGTAATCCGGCCAT	CATCCCTGTGATCCAACCATATCCCTGTGATCCGGCCATATCCCTGTAATCCGGCCAT	.	PASS	RC=8.00;RPL=19;RAL=152;RCP=ATCCCTGTAATCCAGCCAT;ALGNURL=http://orca.bu.edu/vntrview/index.php?db=VNTRPIPE_NA12892&ref=-175361689&isref=1&istab=1&ispng=1&rank=3	GT:SP:CGL	1/1:13:-5
chr1	36042529	td175362353	CGCGGGACCCCAGCGCCAGCGGGACCCCAGCGCCAGCGGGACCCCAGCGCCAGCGGGACCCCAGCGCCAGCGGGACCCCAGCGCCAGCGGGACCCCAGCGCCAGCGGGACCCCAGCGCCAGCGGG	CGCGGGACCCCAGCGCCAGCGGGACCCCAGCGCCAGCGGGACCCCAGCGCCAGCGGGACCCCAGCGCCAGCGGGACCCCAGCGCCAGCGGG	.	PASS	RC=7.29;RPL=17;RAL=124;RCP=GCGGGACCCCAGCGCCA;ALGNURL=http://orca.bu.edu/vntrview/index.php?db=VNTRPIPE_NA12892&ref=-175362353&isref=1&istab=1&ispng=1&rank=3	GT:SP:CGL	1/1:18:-2
chr1	37593858	td175363079	GCTCCACAGGCTACAGTTCCCACTCCCCGCCACTCCGCGGGCTACAGTTCCCACTCCCCGCCACTCCATGAGCTACAGTTACCACTCCCTGCCACT	GCTCCACAGGCTACAGTTCCCACTCCCCGCCACTCCATGAGCTACAGTTACCACTCCCTGCCACT	.	PASS	RC=3.06;RPL=31;RAL=95;RCP=CTCCACGGGCTACAGTTCCCACTCCCCGCCA;ALGNURL=http://orca.bu.edu/vntrview/index.php?db=VNTRPIPE_NA12892&ref=-175363079&isref=1&istab=1&ispng=1&rank=3	GT:SP:CGL	1/1:5:-1
chr1	37967707	td175363243	ATTGACAGAGAAGATACATGTTGACAGAGAAGATACATGTTGACAGAGAAGATACAT	ATTGACAGAGAAGATACATGTTGACAGAGAAGATACAT	.	PASS	RC=2.95;RPL=19;RAL=56;RCP=TTGACAGAGAAGATACATG;ALGNURL=http://orca.bu.edu/vntrview/index.php?db=VNTRPIPE_NA12892&ref=-175363243&isref=1&istab=1&ispng=1&rank=3	GT:SP:CGL	1/1:25:-1
chr1	38219310	td175363333	CGGGGCAAGCGGGAGCAGGGGCGAGCGGGAGCAGGGGTGAGTGGGAGCAGGGGCGAGCGGGAGCAGGGGTGAGTGGGAGCAGGGGCGAGCGGGAGGAGGGGC	CGGGGCAAGCGGGAGCAGGGGCGAGCGGGAGCAGGGGTGAGTGGGAGCAGGGGCGAGCGGGAGGAGGGGC	.	PASS	RC=6.31;RPL=16;RAL=101;RCP=GGGGCGAGCGGGAGCA;ALGNURL=http://orca.bu.edu/vntrview/index.php?db=VNTRPIPE_NA12892&ref=-175363333&isref=1&istab=1&ispng=1&rank=3	GT:SP:CGL	1/1:7:-2
chr1	39161939	td175363716	CCTGCCCTGCTCCCCAGTTAAGGCAAAGCCCATTCTCTCCACAGCTGACTGGGGCAGCTGCCCTGCTCCCCAGTTAAGGCAAAGCCCATTCTCTCCACAGCTGACTGGGGCAGCTGCCCTGCTC	CCTGCCCTGCTCCCCAGTTAAGGCAAAGCCCATTCTCTCCACAGCTGACTGGGGCAGCTGCCCTGCTCCCCAGTTAAGGCAAAGCCCATTCTCTCCACAGCTGACTGGGGCAGCTGCCCTGCTCCCCAGTTAAGGCAAAGCCCATTCTCTCCACAGCTGACTGGGGCAGCTGCCCTGCTC	.	PASS	RC=2.20;RPL=56;RAL=123;RCP=CTGCCCTGCTCCCCAGTTAAGGCAAAGCCCATTCTCTCCACAGCTGACTGGGGCAG;ALGNURL=http://orca.bu.edu/vntrview/index.php?db=VNTRPIPE_NA12892&ref=-175363716&isref=1&istab=1&ispng=1&rank=3	GT:SP:CGL	0/1:4,4:0,1
chr1	40465593	td175364361	GCCCGGCAGCCGCCCCATCCGGGAGGGAGGTGGGGGGTCAGCCCCCCCACCCGGCCAGCCGTGCCGTCCGGGAGGGAGGTGGGGGGGTCAGCCCCCCGCCCGGCCAGCCGCCCCGTCCGGGAGGTGAGG	GCCCGGCAGCCACCCCGTCCGGGAGGGAGGTGGGGGGGGGGGCAGCCCCCCGCCCGGCCAGCCCCCCCATCCGGGAGGGAGGTGGGGGGCCAGCCCTCCCGCCCGGCCAGCCGTGCCGTCCGGGAGGGAGGTGGGGGGGCCAGCCCCCCCCCCGCCCAGCCGCCCCGTCCGGGAGGTGAGG	.	SC	RC=2.61;RPL=50;RAL=128;RCP=CCCGGCCAGCCGCCCCGTCCGGGAGGGAGGTGGGGGGGTCAGCCCCCCCA;ALGNURL=http://orca.bu.edu/vntrview/index.php?db=VNTRPIPE_NA12892&ref=-175364361&isref=1&istab=1&ispng=1&rank=3	GT:SP:CGL	0/1:6,2:0,1
chr1	40598250	td175364427	AATAACAATAAATATAAATTTTATATTTATTATAAAAATAAATATAAATTTTATATTTATTATAAAAATAAATATAAATTT	AATAACAATAAATATAAATTTTATATTTATTATAAAAATAAATATAAATTTTATATTTATTATAAAAATAAATATAAATTTTATATTTATTATAAAAATAAATATAAATTTTATATTTATTATAAAAATAAATATAAATTTTATATTTATTATAAAAATAAATATAAATTT	.	PASS	RC=2.67;RPL=30;RAL=80;RCP=ATAAAAATAAATATAAATTTTATATTTATT;ALGNURL=http://orca.bu.edu/vntrview/index.php?db=VNTRPIPE_NA12892&ref=-175364427&isref=1&istab=1&ispng=1&rank=3	GT:SP:CGL	0/1:11,4:0,3
chr1	44235882	td175365881	TGAGGAGAGGAGAGGGGAGGGGAGGAGAGGAGAGGGGAGGGGAGGAGAGGAGAGGGGAGGGGAGGAGAGG	TGAGGAGAGGAGAGGGGAGGGGAGGAGAGGAGAGGGGAGGGGAGGAGAGG	.	PASS	RC=3.45;RPL=20;RAL=69;RCP=GAGGAGAGGAGAGGGGAGGG;ALGNURL=http://orca.bu.edu/vntrview/index.php?db=VNTRPIPE_NA12892&ref=-175365881&isref=1&istab=1&ispng=1&rank=3	GT:SP:CGL	1/1:4:-1
chr1	45850035	td175366564	GTATCTATCTATCTATCTATCTATCTGTCTATCTATCTATCTATCTATCTATCTATCTATCTATCTATGTATCTA	GTATCTATCTATCTATCTATCTATCTGTCTATCTATCTATCTATCTATCTATCTATCTATGTATCTA	.	PASS	RC=9.25;RPL=8;RAL=74;RCP=TATCTATC;ALGNURL=http://orca.bu.edu/vntrview/index.php?db=VNTRPIPE_NA12892&ref=-175366564&isref=1&istab=1&ispng=1&rank=3	GT:SP:CGL	0/1:14,10:0,-1
chr1	47804167	td175367385	TTCTCCTTCCTTCCTTCCTTCCCTCCCTCCCTCCCTCTCTCCTTCCCTCCCTCCCTCTCTCCTTCCCTCCCTCCCTCTCTCCTTCCCTCCCTCCCTC	TTCTCCTTCCTTCCTTCCTTCCCTCCCTCCCCCCCTCTCTCCTTCCCTCCCTCCCTCTCTCCTTCCCTCCCTCCCTCTCTCCTTCCCTCCCTCCCTCTCTCCTTCCCTCCCTCCCTC	.	PASS	RC=5.00;RPL=20;RAL=96;RCP=TCTCCTTCCCTCCCTCCCTC;ALGNURL=http://orca.bu.edu/vntrview/index.php?db=VNTRPIPE_NA12892&ref=-175367385&isref=1&istab=1&ispng=1&rank=3	GT:SP:CGL	1/1:3:1
chr1	48710383	td175367744	AATATATATATATATAAAATATATAATATATATAAATTATATTTATATTATATATAAATTATATTTATATTATATATAAATTATATTTATATTATATATAAATTATATTTATATTATATATATAAATTATATATATA	AATATATATATATATAAAATATATAATATATATAAATTATATTTATATTATATATAAATTATATTTATATTATATATAAATTATATTTATATTATATATAAATTATATTTATATTATATATAAATTATATTTATATTATATATATAAATTATATATATA	.	PASS	RC=6.12;RPL=22;RAL=136;RCP=ATATTATATATAAATTATATTT;ALGNURL=http://orca.bu.edu/vntrview/index.php?db=VNTRPIPE_NA12892&ref=-175367744&isref=1&istab=1&ispng=1&rank=3	GT:SP:CGL	1/1:4:1
chr1	52318240	td175369109	ATTTATAGTTTTTTTAATAGTTTTATATATAGTTTTTTATAGTTTTTT	ACTATATAGTTTTTAATAGTTTTATATATTTATAGTTTTTTTAATAGTTTTATATATAGTTTTTTATAGTT	.	PASS	RC=4.23;RPL=11;RAL=47;RCP=TTTATAGTTTT;ALGNURL=http://orca.bu.edu/vntrview/index.php?db=VNTRPIPE_NA12892&ref=-175369109&isref=1&istab=1&ispng=1&rank=3	GT:SP:CGL	1/1:3:1
chr1	52535953	td175369213	GATTTGGTATAATAGTTCATTGGTATAATAGTTCATTTGGTATAATAGTTCATTTGGTATAATAGTTCATT	GATTTGGTATAATAGTTCATTGGTATAATAGTTCATTTGGTATAATAGTTCATT	.	PASS	RC=4.18;RPL=17;RAL=70;RCP=ATTTGGTATAATAGTTC;ALGNURL=http://orca.bu.edu/vntrview/index.php?db=VNTRPIPE_NA12892&ref=-175369213&isref=1&istab=1&ispng=1&rank=3	GT:SP:CGL	1/1:17:-1
chr1	54093799	td175369932	AGCCTTGCTGTGCCCTTGCTGTGCCTTGCTGTGCCTTGCTGTACCT	AGCCTTGCTGTGCCCTTGCTGTGCCTTGCTGTACCT	.	PASS	RC=4.45;RPL=10;RAL=45;RCP=GCCTTGCTGT;ALGNURL=http://orca.bu.edu/vntrview/index.php?db=VNTRPIPE_NA12892&ref=-175369932&isref=1&istab=1&ispng=1&rank=3	GT:SP:CGL	0/1:11,9:0,-1
chr1	54174991	td175369964	GTATAAATATACACATATATATACATATATACATATATATACATATACATATATATATACATATATACATATATATACATATACATATATATATACACACACACA	GTATAAATATACACATATATATACATATATACATATATACACACACACACA,GTATAAATATACACATATATATACATATATACATATATATACATATACATATATATATACATATATACATATATATACATATACATATATATACATATATACATATATATACATATACATATATATACACA	.	PASS	RC=5.78;RPL=18;RAL=104;RCP=TATACATATACACATATA;ALGNURL=http://orca.bu.edu/vntrview/index.php?db=VNTRPIPE_NA12892&ref=-175369964&isref=1&istab=1&ispng=1&rank=3	GT:SP:CGL	1/2:5,4:-3,1
chr1	55974722	td175370621	TATTAATTACAGTCATGTAATTAATTGCATTAATTACAGTCATGTAATTAATTGCATTAATTACAGTCATGTAATTAATTGCATTAATTACAGTCATGTAATTAATTGCATTAATTACAGTCATGTAATTAATTGCATTAATTACAGTCATGTAATTAATTGCATTAATTACAG	TATTAATTACAGTCATGTAATTAATTGCATTAATTACAGTCATGTAATTAATTGCATTAATTACAGTCATGTAATTAATTGCATTAATTACAGTCATGTAATTAATTGCATTAATTACAG	.	PASS	RC=6.41;RPL=27;RAL=173;RCP=ATTAATTACAGTCATGTAATTAATTGC;ALGNURL=http://orca.bu.edu/vntrview/index.php?db=VNTRPIPE_NA12892&ref=-175370621&isref=1&istab=1&ispng=1&rank=3	GT:SP:CGL	1/1:17:-2
chr1	56128660	td175370660	TATATATGGTATATATATGGTATATATAAGGTATATATACGGTATATATATGGTATATGGTATACCATATACGGTATATATATGGTATATGGTATACCATATATGGTATGTATATGGTATA	TATATACGGTATATACATGGTATATGGTATACCATATACGGTATATATATGGTATATGGTATACCATATATGGTATGTATATGGTATA	.	PASS	RC=3.68;RPL=32;RAL=120;RCP=ATATACGGTATATATATGGTATATGGTATACC;ALGNURL=http://orca.bu.edu/vntrview/index.php?db=VNTRPIPE_NA12892&ref=-175370660&isref=1&istab=1&ispng=1&rank=3	GT:SP:CGL	1/1:5:-1
chr1	59194909	td175371710	AATAATATATGATTATATAATATAAATTACATATATGTAATATATAATCAAAATTACATATTATATGTAATATATAATCAAAATTACATATTATATGTAATATATAATCAAAATTACATATTATATGTAATATATAATCTAAATTACATACTATATGTAATATATAATATGAATTACATAT	AATAATATATGATTATATAATATAAATTACATATATGTAATATATAATCAAAATTACATATTATATGTAATATATAATCTAAATTACATACTATATGTAATATATAATATGAATTACATAT	.	PASS	RC=6.13;RPL=30;RAL=180;RCP=ATATTATATGTAATATATAATCAAAATTAC;ALGNURL=http://orca.bu.edu/vntrview/index.php?db=VNTRPIPE_NA12892&ref=-175371710&isref=1&istab=1&ispng=1&rank=3	GT:SP:CGL	0/1:3,7:0,-2
chr1	59762309	td175371915	AGGCCGCGCTTTACAGGGGCCGCGCTTTACAGGGGCCGCGCTTTACAGGGGCCGCGCTTTACAGGGGCCGCGCTTTACAGGGGCCGCGCTTTACAGGGGCCGCGCTTTACAGGGGCCGCGCTTTACAGGGGCCGCGC	AGCCCGCGCTTTACGGGGGCCGCGCTTTACAGGGGCCGCGCTTTACAGGGGCCGCGCTTTACAGGGGCCGCGCTTTACAGGGGCCGCG,AGGCCGCGTTTTACAGGGGCCGCGCTTTACAGGGGCCGCGCTTTACAGGGGCCGCGCTTTACAGGGGCCGCGCTTTACAGGGGCCGCGCTTTACAGGGGCCGCGCTTTACAGGGGCCGCGC	.	PASS	RC=8.50;RPL=16;RAL=136;RCP=GGCCGCGCTTTACAGG;ALGNURL=http://orca.bu.edu/vntrview/index.php?db=VNTRPIPE_NA12892&ref=-175371915&isref=1&istab=1&ispng=1&rank=3	GT:SP:CGL	1/2:4,5:-3,-1
chr1	60529913	td175372158	TTTATATATGATATATATATTTTATATATCATATATAAATTATATATTATATATATATTTTATATATAATATATAAATTATATATTATATATACTATATATGTAATATATGTAATATATAATATATATATA	TTTATATATGATATATATATTTTATATATCATATATAAATTATATATTATATATATATTTTATATATAATATATAAATTATATATTATATATATATTTTATATATAATATATAAATTATATATTATATATACTATATATGTAATATATGTAATATATAATATATATATA	.	PASS	RC=3.47;RPL=38;RAL=130;RCP=TTATATATTATATATATATTTTATATATAATATATAAA;ALGNURL=http://orca.bu.edu/vntrview/index.php?db=VNTRPIPE_NA12892&ref=-175372158&isref=1&istab=1&ispng=1&rank=3	GT:SP:CGL	1/1:3:1
chr1	63938102	td175373474	ACCCTCTCCCTCTCCCTCTCCCCTCTCCCCTCTCCCCTCTCCCCTCTCTCCTCTCC	ACCCTCTCCCTCTCCCCTCTCCCCTCTCCCCTCTCTCCTCTCC	.	SC	RC=8.14;RPL=7;RAL=55;RCP=CCCTCTC;ALGNURL=http://orca.bu.edu/vntrview/index.php?db=VNTRPIPE_NA12892&ref=-175373474&isref=1&istab=1&ispng=1&rank=3	GT:SP:CGL	0/1:4,8:0,-2
chr1	65079033	td175373843	GTAAAAATATAAAAATATAAAAAAATAAAAATATAAATATAAAAA	GTAAAAATATAAAAATATAAAAAAATAAAAATATAAA	.	PASS	RC=5.75;RPL=8;RAL=44;RCP=TAAAAATA;ALGNURL=http://orca.bu.edu/vntrview/index.php?db=VNTRPIPE_NA12892&ref=-175373843&isref=1&istab=1&ispng=1&rank=3	GT:SP:CGL	0/1:18,10:0,-1
chr1	67074670	td175374524	TGGTCACTTATATCCCACAGGGATGAAGGTCACTTATATCCCACAGGGATGAAGGTCACTT	TTGGGCACTTATATCCCACAGGGATGAAGGTCACTTATATCCCACAGGGATGAAGGTCACTTATATCCCACAGGGATGAAGGTCAC	.	PASS	RC=2.31;RPL=26;RAL=60;RCP=GGTCACTTATATCCCACAGGGATGAA;ALGNURL=http://orca.bu.edu/vntrview/index.php?db=VNTRPIPE_NA12892&ref=-175374524&isref=1&istab=1&ispng=1&rank=3	GT:SP:CGL	0/1:7,13:0,1
chr1	70908726	td175375864	TATGGAAACCTTAATACTATTAAGATGTAAATCTTAATACTATTAAGATGCAAATCTTAATACTATTAAGATGCAAATCTTAATAGTATT	TATGGAAACCTTAATACTATTAAGATGCAAATCTTAATACTATTAAGATGCAAATCTTAATAGTATT	.	PASS	RC=3.87;RPL=23;RAL=89;RCP=ATGCAAATCTTAATACTATTAAG;ALGNURL=http://orca.bu.edu/vntrview/index.php?db=VNTRPIPE_NA12892&ref=-175375864&isref=1&istab=1&ispng=1&rank=3	GT:SP:CGL	0/1:10,17:0,-1
chr1	71090347	td175375918	TTATGTAGTTGTATATATATATACTTTATATATATACATATGTGTGTGTATATATATATACTTTATATATATACATATGTGTGTGTGTATATAGATACTTTATATATATATACATATGTGTGTGTGTATATATATA	TTATGTAGTTGTATATATATATACTTTATATATATACATATGTGTGTGTGTATATAGATACTTTATATATATATACATATGTGTGTGTGTATATATATA	.	PASS	RC=3.58;RPL=37;RAL=135;RCP=TATGTGTGTGTATATATATATACTTTATATATATACA;ALGNURL=http://orca.bu.edu/vntrview/index.php?db=VNTRPIPE_NA12892&ref=-175375918&isref=1&istab=1&ispng=1&rank=3	GT:SP:CGL	0/1:13,9:0,-1
chr1	76428270	td175377839	TTATATATATATATATATATTTATATATATATATTTATATATATATTTATATATATATTTATATATATATTTATATATATATATTTATATATATATTTATATATATATATTTATATATATATTTATATATATATTTATATATATAAATATATATATATTTATATATATAAATATATATATATAT	TTATATATAAATATATATATATTTATATATATATATTTATATATATATATTTATATATATATTTATATATATATATTTATATATATATTTATATATATATTTATATATATAAATATATATATATAT	.	PASS	RC=15.25;RPL=12;RAL=183;RCP=TATATATATATA;ALGNURL=http://orca.bu.edu/vntrview/index.php?db=VNTRPIPE_NA12892&ref=-175377839&isref=1&istab=1&ispng=1&rank=3	GT:SP:CGL	1/1:9:-5
chr1	77223907	td175378084	AGGAAAAGGAAGGGAGAAGGAAGGGAGAAGGAAGG	AGGAAAAGGAAGGGAGAAGGAAGGGAGAAGGAAGGGAGAAGGAAGG	.	PASS	RC=3.09;RPL=11;RAL=34;RCP=GGAGAAGGAAG;ALGNURL=http://orca.bu.edu/vntrview/index.php?db=VNTRPIPE_NA12892&ref=-175378084&isref=1&istab=1&ispng=1&rank=3	GT:SP:CGL	1/1:32:1
chr1	79264120	td175378781	TTGTTAATTTCTTCATATACATATATATATGTTAATTTCTTCATATATATATATATA	TTGTTAATTTCTTCATATACATATATATATGTTAATTTCTTCATATATATATATATATATATATATATATATATATATATATATATAT	.	PASS	RC=2.00;RPL=28;RAL=56;RCP=TGTTAATTTCTTCATATACATATATATA;ALGNURL=http://orca.bu.edu/vntrview/index.php?db=VNTRPIPE_NA12892&ref=-175378781&isref=1&istab=1&ispng=1&rank=3	GT:SP:CGL	0/1:13,2:0,1
chr1	79568181	td175378895	GAAATATGAACTATGAAATATTTCATAAAATATGAACTATGAAATATTTCATAAAATATGAAATATGAACTATTTCATAAAATATGAACTAT	GAAATATGAACTATGAAATATTTCATAAAATATGAACTATGAAATATTTCATAAAATATGAACTATGAAATATTTCATAAAATATGAAATATGAACTATTTCATAAAATATGAACTAT	.	PASS	RC=3.50;RPL=26;RAL=91;RCP=AAATATGAACTATGAAATATTTCATA;ALGNURL=http://orca.bu.edu/vntrview/index.php?db=VNTRPIPE_NA12892&ref=-175378895&isref=1&istab=1&ispng=1&rank=3	GT:SP:CGL	1/1:21:1
chr1	80188488	td175379129	ATGTGTATATTTTACATAAAATATAGTTATATATTTTGTGTATATTTTACATAAAATATAGTTATATATTTTGTGTATAT	ATGTGTATATTTTACATAAAATATAGTTATATATTTTGTGTATATTTTACATAAAATATAGTTATATATTTTGTGTATATTTTACATAAAATATAGTTATATATTTTGTGTATAT	.	PASS	RC=2.26;RPL=35;RAL=79;RCP=TGTGTATATTTTACATAAAATATAGTTATATATTT;ALGNURL=http://orca.bu.edu/vntrview/index.php?db=VNTRPIPE_NA12892&ref=-175379129&isref=1&istab=1&ispng=1&rank=3	GT:SP:CGL	0/1:15,9:0,1
chr1	80413329	td175379200	AAAATTTGACATCAAATTTATATCAAATTTGATATCAAATTT	AAAATTTGACATCAAATTTATATCAAATTTGACGTCAAATTTATATCAAATTTGATGTCAAATTTATATCAAATTTGATATCAAATTT	.	PASS	RC=3.50;RPL=12;RAL=41;RCP=AAATTTGATATC;ALGNURL=http://orca.bu.edu/vntrview/index.php?db=VNTRPIPE_NA12892&ref=-175379200&isref=1&istab=1&ispng=1&rank=3	GT:SP:CGL	1/1:14:4
chr1	85562168	td175381010	ATATATATAAAGATTATATATAAAGATTATATATAAAGATTATATATA	ATATATATAAAGATTATATATAAAGATTTTATATA	.	PASS	RC=3.62;RPL=13;RAL=47;RCP=TATATATAAAGAT;ALGNURL=http://orca.bu.edu/vntrview/index.php?db=VNTRPIPE_NA12892&ref=-175381010&isref=1&istab=1&ispng=1&rank=3	GT:SP:CGL	1/1:27:-1
chr1	89761289	td175382381	ATATTTTATAAATAACTTTATAAAATAACAGTATTTTATAAATAACTTTATAAAATAACAGTATTTTATAAATAACTTTATAAAATAACAGTATTTTATAAATAACTTTATAAAATAACAGTATTTTATAAAT	ATATTTTATAAATAACTTTATAAAATAACAGTATTTTATAAATAACTTTATAAAATAACAGTATTTTATAAATAACTTTATAAAATAACAGTATTTTATAAAT	.	PASS	RC=4.40;RPL=30;RAL=132;RCP=TATTTTATAAATAACTTTATAAAATAACAG;ALGNURL=http://orca.bu.edu/vntrview/index.php?db=VNTRPIPE_NA12892&ref=-175382381&isref=1&istab=1&ispng=1&rank=3	GT:SP:CGL	0/1:5,11:0,-1
chr1	91312663	td175382908	CCAGATAACTGATACTCCCTTCAGATAACTGATACTCCCTT	CCAGATAACTGATACTCCCTTCAGATAACTGATACTCCCTTCAGATAACTGATCCTCCCTT	.	PASS	RC=2.00;RPL=20;RAL=40;RCP=CAGATAACTGATACTCCCTT;ALGNURL=http://orca.bu.edu/vntrview/index.php?db=VNTRPIPE_NA12892&ref=-175382908&isref=1&istab=1&ispng=1&rank=3	GT:SP:CGL	0/1:9,12:0,1
chr1	92025088	td175383141	AGTGCGGGATGAGAAATGTGCGGGCTGAGAAATGTGCGGGCTGAGAAATGTGCGGGCTGAGAAATGTGCG	AGTGCGGGATGAGAAATGTGCGGGCTGAGAAATGTGCGGGCTGAGAAATGTGCG	.	PASS	RC=4.31;RPL=16;RAL=69;RCP=GTGCGGGCTGAGAAAT;ALGNURL=http://orca.bu.edu/vntrview/index.php?db=VNTRPIPE_NA12892&ref=-175383141&isref=1&istab=1&ispng=1&rank=3	GT:SP:CGL	1/1:21:-1
chr1	94761256	td175384134	TAATGTGGAATTCTAACTCCACACAATGTGGAATCTTCTAATTCCACACAATGTGGAATCTTCTAATTCCACACAATGTGGAATCTTCTAATTCCACA	TAATGTGGAATTCTAACTCCACACAATGTGGAATCTTCTAATTCCACACAATGTGGAATCTTCTAATTCCACACAATGTGGAATCTTCTAATTCCACACAATGTGGAATCTTCTAATTCCACA	.	PASS	RC=3.96;RPL=25;RAL=97;RCP=AATGTGGAATCTTCTAATTCCACAC;ALGNURL=http://orca.bu.edu/vntrview/index.php?db=VNTRPIPE_NA12892&ref=-175384134&isref=1&istab=1&ispng=1&rank=3	GT:SP:CGL	1/1:12:1
chr1	95715391	td175384432	CTAAGAGCCTACATTTGCTATTGCACTATTGGAGACGTTGTAATAGCCTATATCTGCTATTGCACTATTGGAGACGTTGTAATAGCCTATATCTGCTATTGCACTATTGGAGACGTTGTAATAGCCTATATCTGCTATTGCACTATTGGAG	CTAAGAGCCTACATTTGCTATTGCACTATTGGAGACGTTGTAATAGCCTATATCTGCTATTGCACTATTGGAGACGTTGTAATAGCCTATATCTGCTATTGCACTATTGGAG	.	PASS	RC=3.85;RPL=39;RAL=150;RCP=TAATAGCCTATATCTGCTATTGCACTATTGGAGACGTTG;ALGNURL=http://orca.bu.edu/vntrview/index.php?db=VNTRPIPE_NA12892&ref=-175384432&isref=1&istab=1&ispng=1&rank=3	GT:SP:CGL	1/1:21:-1
chr1	95745012	td175384440	TTGGACAATAGTGGTGTTAATGGGAATCACTGGGCAATAGGAGTGTTAGTGGGAATCACTGGGCAATAGGAGTGTTAGTGGGAATCACTGGGCAGTAGGGGTGTTAGTGGGGATCATTGGGCAATAGGGGTGCTAGTGGGAATC	TTGGACAATAGTGGTGTTAATGGGAATCACTGGGCAATAGGAGTGTTAGTGGGAATCACTGGGCAGTAGGGGTGTTAGTGGGGATCATTGGGCAATAGGGGTGCTAGTGGGAATC	.	PASS	RC=4.93;RPL=29;RAL=143;RCP=TGGGCAATAGGGGTGTTAGTGGGAATCAC;ALGNURL=http://orca.bu.edu/vntrview/index.php?db=VNTRPIPE_NA12892&ref=-175384440&isref=1&istab=1&ispng=1&rank=3	GT:SP:CGL	1/1:19:-1
chr1	96483069	td175384663	CACACACACAAATATATGTATGTATATATACACATACATGTATATGTATGTATATATACACATACATGTATATGTATGTATATATACACATACATGTATATGTATGTATATATACACATACATGTATATGTATGTATATATATATACACATACATGTATATGTATGTATATATACACATATATGTATATGTGTGT	CACACACACAAATATATGTATGTATATATACACATACATGTATATGTATGTATATATATATACACATACATGTATATGTATGTATATATACACATATATGTATATGTGTGT	.	PASS	RC=6.81;RPL=28;RAL=194;RCP=ACACATACATGTATATGTATGTATATAT;ALGNURL=http://orca.bu.edu/vntrview/index.php?db=VNTRPIPE_NA12892&ref=-175384663&isref=1&istab=1&ispng=1&rank=3	GT:SP:CGL	1/1:10:-3
chr1	97547236	td175385031	ATTTTTCTTTCTTTTTCTTTTTCTTTTCTTTTCTTTTCTTTTTTTTTTTTTTTTT	ATTTTTCTTTCTTTTTCTTTTTCTTTTCTTTTCTTTTCTTTTTTTTT	.	PASS	RC=5.45;RPL=10;RAL=54;RCP=TTTTTCTTTT;ALGNURL=http://orca.bu.edu/vntrview/index.php?db=VNTRPIPE_NA12892&ref=-175385031&isref=1&istab=1&ispng=1&rank=3	GT:SP:CGL	0/1:4,9:0,-1
chr1	98831625	td175385507	TACACACATGGACACACATATACACACACACACACACACACACACACACACACACACA	TACACACATGGACACACATATACACACACACACACACACACACACACA	.	PASS	RC=5.70;RPL=10;RAL=57;RCP=ACACACACAC;ALGNURL=http://orca.bu.edu/vntrview/index.php?db=VNTRPIPE_NA12892&ref=-175385507&isref=1&istab=1&ispng=1&rank=3	GT:SP:CGL	1/1:4:-1
chr1	100288422	td175386031	ACCTCTACCTCCTCTACCTCCTCTACCTCCTCTACCTCCTCTACCTCCTCTACCTCCTCTTCCTC	ACCTCTACCTCCTCTCCCTCCTCTACCTCCTCTACCTCCTCTTCCTC	.	PASS	RC=7.11;RPL=9;RAL=64;RCP=CCTCTACCT;ALGNURL=http://orca.bu.edu/vntrview/index.php?db=VNTRPIPE_NA12892&ref=-175386031&isref=1&istab=1&ispng=1&rank=3	GT:SP:CGL	1/1:12:-2
chr1	100322584	td175386053	GCCCCTCACCTCCCGGATGGGGCGGCTGGCCGGGCAGGGGGCTGACCCCCCCACCTCCCTCCCGGACGGGGCGGCTGGCCGGGCAGAGGGGCT	GCCCCTCCCCTCCCGGACGGGGTGGCTGGCTGGGTGGGGGGCTGACCCCCCACCTCCCTCCCGGACGGGGCGGCTGGCCGGGCCGGGGGCTGACTCCCCCACCTCCCTCCCGGACGGGGCGGCTGGCCGGGCTGAGGGGCT	.	SC	RC=1.84;RPL=51;RAL=92;RCP=CACCTCACCTCCCGGACGGGGCGGCTGGCCGGGCAGAGGGGCTGACCCCCC;ALGNURL=http://orca.bu.edu/vntrview/index.php?db=VNTRPIPE_NA12892&ref=-175386053&isref=1&istab=1&ispng=1&rank=3	GT:SP:CGL	0/1:3,2:0,1
chr1	102494816	td175386801	CTGTATACATGTTAAATGTATACAGTATACATGTATACAG	CTGTATACATGTTAAATGTATACAGTATACATGTTAAATGTATACAGTATACATGTTAAATGTATACAGTATACATGTTAAATGTATACAGTATACATGTATACA	.	PASS	RC=2.62;RPL=15;RAL=39;RCP=TGTATACAGTATAAA;ALGNURL=http://orca.bu.edu/vntrview/index.php?db=VNTRPIPE_NA12892&ref=-175386801&isref=1&istab=1&ispng=1&rank=3	GT:SP:CGL	0/1:15,12:0,4
chr1	105627647	td175387921	TATATATATATATGCTGTATCCATATATATATATGCTGTATCTATATATATGCTGTATCTATATATATATATATGCTGTAT	TATATATATATATATATATATATATATATATATGCTGTATCCATATATATATATGCTGTATCTATATATATGCTGTATCTATATATATATATGCTGTAT	.	PASS	RC=3.83;RPL=21;RAL=80;RCP=ATATATATATATGCTGTATCC;ALGNURL=http://orca.bu.edu/vntrview/index.php?db=VNTRPIPE_NA12892&ref=-175387921&isref=1&istab=1&ispng=1&rank=3	GT:SP:CGL	1/1:8:1
chr1	106944779	td175388439	CTATATATATATATGATGGAATTATATATATATATATGATGGAATTATATATATATGATGGAATTATATATATATATATATGATGGAATTATATATATATATATGATGGAAT	CAGGAATGGA	.	PASS	RC=4.88;RPL=23;RAL=111;RCP=TATATATATATATGATGGAATTA;ALGNURL=http://orca.bu.edu/vntrview/index.php?db=VNTRPIPE_NA12892&ref=-175388439&isref=1&istab=1&ispng=1&rank=3	GT:SP:CGL	0/1:5,6:0,1
chr1	108296107	td175388891	TATATATATACACACATATATATACACACATATATATATATACGTATATATATATATATATATATACACACA	TATATATATACACACATATATATACACACACACATATATATACACACATATATATATACATATATATATATATATATATACACACACA	.	PASS	RC=5.07;RPL=14;RAL=71;RCP=ATATATATACACAC;ALGNURL=http://orca.bu.edu/vntrview/index.php?db=VNTRPIPE_NA12892&ref=-175388891&isref=1&istab=1&ispng=1&rank=3	GT:SP:CGL	1/1:5:1
chr1	109754801	td175389462	AAAAAAACAAAAAACAAAAAACAAAAACAAAAA	AAAAAAACAAAAAACAAAAAACAAAAA	.	PASS	RC=4.71;RPL=7;RAL=32;RCP=AAAAAAC;ALGNURL=http://orca.bu.edu/vntrview/index.php?db=VNTRPIPE_NA12892&ref=-175389462&isref=1&istab=1&ispng=1&rank=3	GT:SP:CGL	0/1:9,11:0,-1
chr1	111112220	td175389896	ATATAAGTTCTATAGAACTTATATAAGTTATATAAGTTCTATATAACTTATATAATGTTCTATAAGTTCTATATAACTTATATAATGTTCTATAAGTTCTATATAACTTATATAATGTTCTATAAGTTCTATATAACTTATATAATGTTCTATAAGTTCTATATAACTTATATAATGTTCTATAAGTTCTATATAACTTATATAATGTTATATAAGTTCCAAATAA	AACTCTTTTATATAAGTTCTATAGAACTTATATAAGTTATATAAGTTCTATAGAACTTATATAATGTTCTATAAGTTCTATATAACTTATATAATGTTCTATAAGTTCTATATAACTTATATAATGTTATATAAGTTCCAAA,ATATAAGTTCTATAGAACTTATATAAGTTATATAAGTTCTATATAACTTATATAATGTTCTATAAGTTCTATATAACTTATATAATGTTCTATAAGTTCTATATAACTTATATAATGTTCTATAAGTTCTATATAACTTATATAATGTTATATAAGTTCCAAATAA	.	PASS	RC=7.53;RPL=30;RAL=225;RCP=TATAAGTTCTATATAACTTATATAATGTTC;ALGNURL=http://orca.bu.edu/vntrview/index.php?db=VNTRPIPE_NA12892&ref=-175389896&isref=1&istab=1&ispng=1&rank=3	GT:SP:CGL	1/2:3,4:-3,-2
chr1	113270954	td175390593	GTCCCCTCTCCCCTCTCCCCTCTCCCCTCTCCCCTCTCCCCTCTCCCCTCTCCCCTCTTCCCTCTTCCCTCTTCCCTCTCC	GTCCCCTCTCCCCTCTCCCCTCTCCCCTCTTCCCTCTTCCCTCTCC	.	PASS	RC=11.43;RPL=7;RAL=80;RCP=TCCCCTC;ALGNURL=http://orca.bu.edu/vntrview/index.php?db=VNTRPIPE_NA12892&ref=-175390593&isref=1&istab=1&ispng=1&rank=3	GT:SP:CGL	1/1:2:-5
chr1	113607017	td175390809	AGAGGCAGAGGCAGAAGCAGGAGGCAGGAGGCAGGAGGCAGGAGGCAGGAGGCAGGAGGCAGGAGGCAG	AGAGGCAGAGGCAGAAGCAGGAGGCAGGAGGCAGGAGGCAGGAGGCAGGAGGCAGGAGGCAG	.	PASS	RC=10.00;RPL=7;RAL=68;RCP=GAGGCAG;ALGNURL=http://orca.bu.edu/vntrview/index.php?db=VNTRPIPE_NA12892&ref=-175390809&isref=1&istab=1&ispng=1&rank=3	GT:SP:CGL	1/1:12:-1
chr1	114890014	td175391247	GACAGCACCAGATCTCTTCCGGACAGCACCAGATCCCTTCCCCACAGCACCAGATCCCTTCCCCACAGCACCAGATCCCTTCCCCACAGCAC	GACAGCACCAGATCTCTTCCGGACAGCACCAGATCCCTTCCCCACAGCACCAGATCCCTTCCCCACAGCAC	.	PASS	RC=4.33;RPL=21;RAL=91;RCP=ACAGCACCAGATCCCTTCCCC;ALGNURL=http://orca.bu.edu/vntrview/index.php?db=VNTRPIPE_NA12892&ref=-175391247&isref=1&istab=1&ispng=1&rank=3	GT:SP:CGL	0/1:5,7:0,-1
chr1	115709580	td175391542	ATGTTGGAGTTTCCTGTTAGAATTTCCTGTTAGAAT	ATGTTGGAGTTTCCTGTTAGAATTTCCTGTTAGAATTTCCTGTTAGAAT	.	PASS	RC=2.69;RPL=13;RAL=35;RCP=TGTTAGAATTTCC;ALGNURL=http://orca.bu.edu/vntrview/index.php?db=VNTRPIPE_NA12892&ref=-175391542&isref=1&istab=1&ispng=1&rank=3	GT:SP:CGL	0/1:19,9:0,1
chr1	116668480	td175391855	GGGCAGGGTGTGGGCCGGCAGGGTGTGGGCCGGCAGG	GGGCAGGGTGTGGGCCGGCAGGGTGTGGGCCGGCAGGGTGTGGGCCGGCAGG	.	PASS	RC=2.40;RPL=15;RAL=36;RCP=GGCAGGGTGTGGGCC;ALGNURL=http://orca.bu.edu/vntrview/index.php?db=VNTRPIPE_NA12892&ref=-175391855&isref=1&istab=1&ispng=1&rank=3	GT:SP:CGL	0/1:13,9:0,1
chr1	119256795	td175392745	CATATATATGCATATATATGCATATACACCTGCATACATATACATGCATGCATATATACATGCATATATATGCATATATATACCTGCATATATATGCATATATATACCTGCATATATATGCATATATATACATG	CATATATATGCATATATATGCATATACACCTGCATACATATACATGCATGCATATATACATGCATATATATGCATATATATACCTGCATATATATGCATATATATACCTGCATATATATGCATATATATACCTGCATATATATGCATATATATACATG	.	PASS	RC=5.39;RPL=24;RAL=133;RCP=ATATACATGCATATATATGCATAT;ALGNURL=http://orca.bu.edu/vntrview/index.php?db=VNTRPIPE_NA12892&ref=-175392745&isref=1&istab=1&ispng=1&rank=3	GT:SP:CGL	0/1:4,5:0,1
chr1	119522594	td175392816	CGGGCCGAGGGGCCGAGGGGCCGAGGG	CGGGCCGAGGGGCCGAGGGGCCGAGGGGCCGAGGG	.	PASS	RC=3.25;RPL=8;RAL=26;RCP=GGGCCGAG;ALGNURL=http://orca.bu.edu/vntrview/index.php?db=VNTRPIPE_NA12892&ref=-175392816&isref=1&istab=1&ispng=1&rank=3	GT:SP:CGL	0/1:9,5:0,1
chr1	120174206	td175393083	CCCCCGCTTGGGCCCCGCTTGGGCCCCGCCTGGGCCCCGC	CCCCCGCTTGGGCCCCGCCTGGGCCCCGCC	.	PASS	RC=3.55;RPL=11;RAL=39;RCP=CCCCGCTTGGG;ALGNURL=http://orca.bu.edu/vntrview/index.php?db=VNTRPIPE_NA12892&ref=-175393083&isref=1&istab=1&ispng=1&rank=3	GT:SP:CGL	1/1:13:-1
chr1	120782035	td175393236	CAATATTTAATAAATTTAATAATATTTAATAAATTTATTAATATTTAACAATGTTTAATAA	CAATATTTAATAAATTTAATAATATTTAATAATATTTAATAAATTTATTAATATTTAACAATGTTTAATAA	.	PASS	RC=6.20;RPL=10;RAL=60;RCP=AATATTTAAT;ALGNURL=http://orca.bu.edu/vntrview/index.php?db=VNTRPIPE_NA12892&ref=-175393236&isref=1&istab=1&ispng=1&rank=3	GT:SP:CGL	1/1:3:1
chr1	142672454	td175393479	CCACTGACGAGGACCTTACTGACAAGGCCTCACTGACGAGGTCCTTACTGACAAGGCCTCACTGA	CCACTGACGAGGACCTTACTGACAAGGCCTCACTGGCAAGGCCTCACTGGCAAGGCCTCACTGACGAGGTCCTTACTGACAAGGCCTCACTGA	.	SC	RC=2.21;RPL=29;RAL=64;RCP=CACTGACGAGGTCCTTACTGACAAGGCCT;ALGNURL=http://orca.bu.edu/vntrview/index.php?db=VNTRPIPE_NA12892&ref=-175393479&isref=1&istab=1&ispng=1&rank=3	GT:SP:CGL	0/1:19,3:0,1
chr1	142909878	td175393564	AAAAAATATAAATATAAATATATAAATATAAATATAAATATATATATATATATATATATATATATATATATATATATATATA	AAAAAATATAAATATAAATATATAAATATAAATATAAATATAAATATATATATATATATATATA,AAAAAATATAAATATAAATATATAAATATAAATATAAATATAAATATATATATATATAAATATATATATATATATATATATATATATATATATA,AAAAAATATAAATATAAATATATAAATATAAATATATAAATATAAATATATAAATATATATATATATATATATATATATATATATATATATATATATATATATATATATATA,AATATAAATATAAATATATAAATACAAATATATATATGTGTATATATATATGTATATATATATACATATATATATATGTATATATATATACATATATATATATATATATATACATATATATATATA	.	PASS	RC=5.79;RPL=14;RAL=81;RCP=AAATATATATATAT;ALGNURL=http://orca.bu.edu/vntrview/index.php?db=VNTRPIPE_NA12892&ref=-175393564&isref=1&istab=1&ispng=1&rank=3	GT:SP:CGL	0/1/2/3/4:8,3,5,2,3:0,-1,1,2,3
chr1	143267406	td175393657	ATCATCTTCAACAGACTCCTCATCTTCCATGGACTCCTCATCTTCCATGG	ATCATCTTCAACAGACTCCTCATCTTCAATGGACTCCTCATCTTCCATGGACTCCTCATCTTCCATGG	.	SC	RC=2.72;RPL=18;RAL=49;RCP=TCATCTTCCATGGACTCC;ALGNURL=http://orca.bu.edu/vntrview/index.php?db=VNTRPIPE_NA12892&ref=-175393657&isref=1&istab=1&ispng=1&rank=3	GT:SP:CGL	0/1:60,6:0,1
chr1	143275001	td175393670	AAGGCGCACAGCGCCGGCGCAGGAGCAGAGAGGCCCACAGCGCTGGCGAAAGGCGCAGAGAGGCCCACAGCGCCGGCGCAGGCGCAGAGAGGCCCACAGCGCTGGCGCAGGCGCAGAGAGGC	AAGGCGCACAGCGCCGGCGCAGGTGCAGAGAGGCCCACAGCGCTGGCGAAAGGCGCAGAGAGGC	.	SC	RC=4.13;RPL=29;RAL=121;RCP=AGGCCCACAGCGCCGGCGCAGGCGCAGAG;ALGNURL=http://orca.bu.edu/vntrview/index.php?db=VNTRPIPE_NA12892&ref=-175393670&isref=1&istab=1&ispng=1&rank=3	GT:SP:CGL	0/1:12,25:0,-2
chr1	145113356	td175394249	CATATTAAATATATATTTAATATATATTAAATATAT	CATATTAAATATATATTTAATATATATTAAATATATATTTAATATATATTAAATATAT	.	PASS	RC=3.18;RPL=11;RAL=35;RCP=ATATTAAATAT;ALGNURL=http://orca.bu.edu/vntrview/index.php?db=VNTRPIPE_NA12892&ref=-175394249&isref=1&istab=1&ispng=1&rank=3	GT:SP:CGL	0/1:65,24:0,2
chr1	145209604	td175394271	CCCGTGGTGCCCCGCCAACCGCCGGGGTTCCCCGCCAACCGCCGGGGTTCCCCGCCAACCGCCGGGGTTCCCCGCC	CCCGTGGTGCCCCGCCAACCGCCGGGGTTCCCCGCCAACCGCCGGGGTTCCCCGCC	.	PASS	RC=3.75;RPL=20;RAL=75;RCP=CCGGGGTTCCCCGCCAACCG;ALGNURL=http://orca.bu.edu/vntrview/index.php?db=VNTRPIPE_NA12892&ref=-175394271&isref=1&istab=1&ispng=1&rank=3	GT:SP:CGL	0/1:3,17:0,-1
chr1	147724082	td175395167	CATATATATGTGTGTATATATATATGTGTGTGTGTATATATATA	CATATATATGTGTGTATATATATATGTGTGTGTGTATATATATGTGTGTGTATATATATA	.	PASS	RC=2.39;RPL=18;RAL=43;RCP=ATATATATGTGTGTATAT;ALGNURL=http://orca.bu.edu/vntrview/index.php?db=VNTRPIPE_NA12892&ref=-175395167&isref=1&istab=1&ispng=1&rank=3	GT:SP:CGL	0/1:25,5:0,1
chr1	148575299	td175395534	TGTGTATATATATATACATGGCACACGTGTATATATATATAATATATACACGTGTATATATATATATAATATATACACGTGTATATATATTAATA	TAATATATATACATGTATACATGTATATATGTGTATATATATATACATGGCACACGTGTATATATATATAATATATACACGTGTATCTATATATATAATATATACACGTGTATATATATTA	.	PASS	RC=3.75;RPL=25;RAL=94;RCP=GTGTATATATATATAATATATACAC;ALGNURL=http://orca.bu.edu/vntrview/index.php?db=VNTRPIPE_NA12892&ref=-175395534&isref=1&istab=1&ispng=1&rank=3	GT:SP:CGL	0/1:2,2:0,1
chr1	149218456	td175395813	TTTTAGAAATTTAGAAATTTAGAAATTT	TTTTAGAAATTTAGAAATTTAGAAATTTAGAAATTT	.	SC	RC=3.38;RPL=8;RAL=27;RCP=TTTAGAAA;ALGNURL=http://orca.bu.edu/vntrview/index.php?db=VNTRPIPE_NA12892&ref=-175395813&isref=1&istab=1&ispng=1&rank=3	GT:SP:CGL	0/1:10,3:0,1
chr1	150573776	td175396403	ATTATATATATATATATTTATAATATATTTATATTTATATATATTTATAATATATTTATATTTATATATATTTATAATATATTTATATTTATATATATATTTATA	ATTATATATATATATATTTATAATATATTTATATTTATATATATTTATAATATATTTATATTTATATATATTTATAATATATTTATATTTATATATATTTATAATATATTTATATTTATATATAT	.	PASS	RC=3.79;RPL=27;RAL=104;RCP=TTATATATATATATATTTATAATATAT;ALGNURL=http://orca.bu.edu/vntrview/index.php?db=VNTRPIPE_NA12892&ref=-175396403&isref=1&istab=1&ispng=1&rank=3	GT:SP:CGL	1/1:5:1
chr1	150757416	td175396505	TATAGATAGAGATAGATAGATAGAGATATAGATAAATATAGATATAGATA	TATAGATAGAGATATAGATAAATATAGATATAGATA	.	PASS	RC=3.19;RPL=16;RAL=49;RCP=ATAGATAGAGATATAG;ALGNURL=http://orca.bu.edu/vntrview/index.php?db=VNTRPIPE_NA12892&ref=-175396505&isref=1&istab=1&ispng=1&rank=3	GT:SP:CGL	0/1:22,15:0,-1
chr1	151819673	td175397071	CAGGCAGGCAGGGGAGGCAGGAGGCAGGAGGCAGGCAGGGGAGGCAGGAGGCAGGAGGCAGGCAGGGGAGGCAGGAGGCAGGCAGGGGAGGCAGGAGGCAGGAGGCAGGCAGGGGAGGCAGGAGGCAGGAGGCAGGCAGGGGAGGCAG	CAGGCAGGCAGGGGAGGCAGGAGGCAGGAGGCAGGCAGGGGAGGCAGGAGGCAGGAGGCAGGCAGGGGAGGCAGGAGGCAGGAGGCAGGCAGGGGAGGCAG	.	PASS	RC=5.70;RPL=27;RAL=147;RCP=AGGCAGGCAGGGGAGGCAGGAGGCAGG;ALGNURL=http://orca.bu.edu/vntrview/index.php?db=VNTRPIPE_NA12892&ref=-175397071&isref=1&istab=1&ispng=1&rank=3	GT:SP:CGL	1/1:7:-2
chr1	152229600	td175397321	CAGAGGGAGACCGTGGAGAGAGAGGGAGAGGGAGACCGTGGGGAGAGGGAGAGGGAGA	CAGAGGGAGACCGTGGAGAGAGAGGGAGAGGGAGACCGTGGGGAGAGGGAGAGGGAGACCGTGGGGAGAGGGAGAGGGAGA	.	SC	RC=2.36;RPL=25;RAL=57;RCP=AGAGGGAGACCGTGGAGAGAGAGGG;ALGNURL=http://orca.bu.edu/vntrview/index.php?db=VNTRPIPE_NA12892&ref=-175397321&isref=1&istab=1&ispng=1&rank=3	GT:SP:CGL	0/1:8,10:0,1
chr1	156001765	td175399173	ATCAAATATGAACAAGCAGGATTGTTCAAATATGAACAAGCAGGATT	ATCAAATATGAACAAGCAGGATTGTTCAAATATGAACAAGCAGGATTGTTCAAATATGAACAAGCAGGATT	.	PASS	RC=1.92;RPL=24;RAL=46;RCP=TCAAATATGAACAAGCAGGATTGT;ALGNURL=http://orca.bu.edu/vntrview/index.php?db=VNTRPIPE_NA12892&ref=-175399173&isref=1&istab=1&ispng=1&rank=3	GT:SP:CGL	1/1:18:1
chr1	156806515	td175399607	CTTCACAGGGCTGAATGAGGAGCATATTTCACAGGACTGAATGAGGAGCATATTTCACAGGACTGAATGAGGAGCATATTTCACAGGGCTGAATGAGGAGCATATTTCACAGGGCTGAATGAGGAGCATAT	CTTCACAGGGCTGGATGAGGAGCATATTTCACAGGGCTGAATGAGGAGCATATTTCACAGGGCTGAATGAGGAGCATAT	.	PASS	RC=5.00;RPL=26;RAL=130;RCP=TTCACAGGGCTGAATGAGGAGCATAT;ALGNURL=http://orca.bu.edu/vntrview/index.php?db=VNTRPIPE_NA12892&ref=-175399607&isref=1&istab=1&ispng=1&rank=3	GT:SP:CGL	1/1:19:-2
chr1	158871199	td175400250	CATTTAGTTACCACAATAATGTTATCACAATATTGAGTTACCACAATACTGTTATCACAATATTGAGTTACCACAATAATGTTACCACAATATTGAGTTACCACAATAAT	CATTTAGTTACCACAATAATGTTATCACAATATTGAGTTACCACAATAATGTTACCACAATATTGAGTTACCACAATAAT	.	PASS	RC=3.63;RPL=30;RAL=109;RCP=ATTGAGTTACCACAATAATGTTATCACAAT;ALGNURL=http://orca.bu.edu/vntrview/index.php?db=VNTRPIPE_NA12892&ref=-175400250&isref=1&istab=1&ispng=1&rank=3	GT:SP:CGL	1/1:19:-1
chr1	160749872	td175400890	CGCGATATCCAGGAGATGGTCGCCACCTCCTGTCCAGAGCGATATCCAGGAGATGGTCGCCACCTCCTGTCCAGAGCGATATCCAGGAGATGGTCGCCACCTCCTGTCCAGAGCG	CGCGATAGCCAGGAGATGGTCGCCACCTCCTGTCCAGAGCGATATCCAGGAGATGGTCGCCACCTCCTGTCCAGAGCG	.	PASS	RC=3.08;RPL=37;RAL=114;RCP=GCGATATCCAGGAGATGGTCGCCACCTCCTGTCCAGA;ALGNURL=http://orca.bu.edu/vntrview/index.php?db=VNTRPIPE_NA12892&ref=-175400890&isref=1&istab=1&ispng=1&rank=3	GT:SP:CGL	1/1:14:-1
chr1	162730206	td175401795	ATATATATATACACAACTACATATATATAACCATATATACATATACAACTATATATATACATATACAACTATATATGTATATACATATACAACTATATATATGTATATACATATACAACTAGATATATGTATATACATATACAACTAGATATATGTATATACATATACAACTAGATATATGTATATACATATACAACTAGATATATATAT	ATATATATATACACAACTACATATATATAACCATATATACATATACAACTATATATATACATATACAACTATATATGTATATACATATACAACTATATATGTATATACATATACAACTAGATATATGTATATACATATACAACTAGATATATGTATATACATATACAACTAGATATATATAT	.	PASS	RC=8.12;RPL=26;RAL=209;RCP=TATATACATATACAACTAGATATATG;ALGNURL=http://orca.bu.edu/vntrview/index.php?db=VNTRPIPE_NA12892&ref=-175401795&isref=1&istab=1&ispng=1&rank=3	GT:SP:CGL	1/1:6:-1
chr1	163229661	td175401967	GGAGGTACTGAGGTACTGAGGTACTGAGGTA	GGAGGTACTGAGGTACTGAGGTACTGAGGTACTGAGGTA	.	PASS	RC=3.75;RPL=8;RAL=30;RCP=GAGGTACT;ALGNURL=http://orca.bu.edu/vntrview/index.php?db=VNTRPIPE_NA12892&ref=-175401967&isref=1&istab=1&ispng=1&rank=3	GT:SP:CGL	0/1:14,15:0,1
chr1	165307094	td175402625	AGTGTGTCTGTGCATCTGTGTGTGTGTGTTTCTGTGTGTGTGTGT	AGTGTGTCTGTGCATCTGTGTGTGTGTGTTTCTGTGTGTGTGTGTGTGTGTGTGTGTGTGTT	.	PASS	RC=2.75;RPL=16;RAL=44;RCP=GTGTGTGTGTGTATCT;ALGNURL=http://orca.bu.edu/vntrview/index.php?db=VNTRPIPE_NA12892&ref=-175402625&isref=1&istab=1&ispng=1&rank=3	GT:SP:CGL	1/1:11:1
chr1	165677374	td175402785	CCTCTCTCTCTGCCTCTCTCCCCGTCTCTCTCTCTCTGCCTCTCTCCCCGTCTCTCTCTCTCTGCCTCTCTCCCCGTCTCTCTCTCT	CCTCTCTCTCTGCCTCTCTCCCCGTCTCTCTCTCTCTGCCTCTCTCCCCGTCTCTCTCTCTCTGCCTCTCTCCCCGTCTCTCTCTCTCTGCCTCTCTCCCCGTCTCTCTCTCTCTGCCT	.	PASS	RC=3.31;RPL=26;RAL=86;RCP=CTCTCTCTCTGCCTCTCTCCCCGTCT;ALGNURL=http://orca.bu.edu/vntrview/index.php?db=VNTRPIPE_NA12892&ref=-175402785&isref=1&istab=1&ispng=1&rank=3	GT:SP:CGL	1/1:6:1
chr1	166161671	td175402964	AATATGTATATATATATAATATATGTATTATTATATATAATATATATTATATAATATATAATATAT	AATATGTATATATATATAATATATGTATTATTATATATAATATATATTATATAATATATTATATATAATATATATTATATAATATAT	.	PASS	RC=3.18;RPL=20;RAL=65;RCP=ATATGTATATTATATATAAT;ALGNURL=http://orca.bu.edu/vntrview/index.php?db=VNTRPIPE_NA12892&ref=-175402964&isref=1&istab=1&ispng=1&rank=3	GT:SP:CGL	1/1:17:1
chr1	167422247	td175403353	CATATATATATATTATAGATATATATTATATATATATATATTATAGATATA	CATATATATATATTATAGATATATATTATATATATATATTATAGATATATATTATATATATATATTATAGATATA	.	PASS	RC=3.60;RPL=13;RAL=50;RCP=ATAGATATATATT;ALGNURL=http://orca.bu.edu/vntrview/index.php?db=VNTRPIPE_NA12892&ref=-175403353&isref=1&istab=1&ispng=1&rank=3	GT:SP:CGL	0/1:17,9:0,2
chr1	170516538	td175404464	GCTGCTGCTGCTGCTGCTACTGCTGCTACTGCTGCTACTGCTGCTACTGCTGCTACTGCTACTACTGCT	GCTGCTGCTGCTGCTGCTACTGCTGCTACTGCTGCTACTGCTGCTACTGCTACTACTGCT	.	PASS	RC=7.56;RPL=9;RAL=68;RCP=CTGCTGCTA;ALGNURL=http://orca.bu.edu/vntrview/index.php?db=VNTRPIPE_NA12892&ref=-175404464&isref=1&istab=1&ispng=1&rank=3	GT:SP:CGL	1/1:22:-1
chr1	171179856	td175404683	TGTACTTCTCCCTCAGGGACGTAGAACAATGGAATGTCAGTCAGTCTCTGTAGTTAAAACTTTTTCTTTAAAATTCAATTAAGGTACTTCTCCCTCAGGGACGTAGAACAATGGAATGTCAGTCAGTCTCTGTAGTTAAAACTTTTTCTTTAAAATTCAATTAAGGTACTTCTCCCTCAGGGACGTAGAACAATGGAATGTCAGTCAGTCTCTGTAGTTAAAACTTTTTCTTTAAAATTCAATTAAGTTAC	TGTACTTCTTCCTCAGGGACGTAGAACAATGGAATGTCAGTCAGTCTTTGTAGTTAAAACTTTTTCTTTAAAATTCAATTAAGGTACTTCTCCCTCAGGGACGTAGAACAATGGAATGTCAGTCAGTCTCTGTAGTTAAAACTTTTTCTTTAAAATTCAATTAAGTTAC	.	PASS	RC=3.05;RPL=82;RAL=250;RCP=GTACTTCTCCCTCAGGGACGTAGAACAATGGAATGTCAGTCAGTCTCTGTAGTTAAAACTTTTTCTTTAAAATTCAATTAAG;ALGNURL=http://orca.bu.edu/vntrview/index.php?db=VNTRPIPE_NA12892&ref=-175404683&isref=1&istab=1&ispng=1&rank=3	GT:SP:CGL	1/1:7:-1
chr1	173581388	td175405567	TGAAAGAAAGAAAAGAAAGAGAGAGAGGGAGGAAGGAAAGAAGGAAAGAAGGAAAGAAGGAAGGAAGGAAAGAAGGAAGGAAGGAAGGAAGGAAGGAAGGAAGGAAGGAAGGAA	TGAAAGAAAGAAAAGAAAGAGAGAGAGGGAGGAAGGAAAGAAGGAAAGAAGGAAAGAAGGAAGGAAGGAAAGAAGGAAGGAAGGAAGGAAGGAAGGAAGGAAGGAAGGAAGGAAGGAAGGAAGGAAGGAA	.	PASS	RC=6.94;RPL=16;RAL=113;RCP=GAAAGAAGGAAGGAAG;ALGNURL=http://orca.bu.edu/vntrview/index.php?db=VNTRPIPE_NA12892&ref=-175405567&isref=1&istab=1&ispng=1&rank=3	GT:SP:CGL	0/1:3,3:0,1
chr1	177384690	td175407075	ACATATGTAGTTATATTACTATATATAGCATATATAGTTATATTACTATATATAGCATATATAGTTATATTACTATATATAGCATATATAGTAATTTTAC	ACATATGTAGTTATATTACTATATATAGCATATATAGTTATATTACTATATATAGCATATATAGTTATATTACTATATATAGCATATATAGTTATATTACTATATATAGCATATATAGTAATTTTAC	.	PASS	RC=3.67;RPL=27;RAL=99;RCP=CATATATAGTTATATTACTATATATAG;ALGNURL=http://orca.bu.edu/vntrview/index.php?db=VNTRPIPE_NA12892&ref=-175407075&isref=1&istab=1&ispng=1&rank=3	GT:SP:CGL	0/1:5,9:0,1
chr1	177916827	td175407226	CGGGGAGGGGAGGTGAGGAGAGGGAGGGGAGGTGAGGAGAGGGACGGGGAGGGGAGGTGAGGAAAGGGACAGGGAGGGGAGGGGAGGGAAGGGACAGGGAGGGGAGCGGAGG	CGGGGAGGGGAGGTGAGGAGAGGGAGGGGAGGTGAGGAGAGGGATGGGGAGGGGAGGTGAGGAAAGGGACAGGGAGGGGAGGTGAGGGGAGGGACAGGGAGGGGAGGGGAGGGAAGGGACAGGGAGGGGAGCGGAGGGGA	.	PASS	RC=4.48;RPL=25;RAL=111;RCP=GGGGAGGGGAGGAAAGGGACAGGGA;ALGNURL=http://orca.bu.edu/vntrview/index.php?db=VNTRPIPE_NA12892&ref=-175407226&isref=1&istab=1&ispng=1&rank=3	GT:SP:CGL	1/1:2:1
chr1	178639850	td175407470	GATATATATATATTTATATTTATATATTTATATTTATATATTTATATTTATATTTATATTTATATTTTT	GATATATATATATTTATATTTATATATTTATATTTATATATATATTTATATTTATATATTTATATTTATATTTATATTTTT	.	PASS	RC=5.00;RPL=14;RAL=68;RCP=ATATTTATATATTT;ALGNURL=http://orca.bu.edu/vntrview/index.php?db=VNTRPIPE_NA12892&ref=-175407470&isref=1&istab=1&ispng=1&rank=3	GT:SP:CGL	1/1:9:1
chr1	182087828	td175408653	TTATATATAAAGTCATATATATAACTATATATAACTATAACTATATATATAACTATATATATAACTATATATATAACTATATATATAACTATATATATAACTATATATATA	TTATATATAAAGTCATATATATAACTATATATAACTATAACTATATATATAACTATATATATA	.	PASS	RC=8.88;RPL=12;RAL=110;RCP=TATATATATAAC;ALGNURL=http://orca.bu.edu/vntrview/index.php?db=VNTRPIPE_NA12892&ref=-175408653&isref=1&istab=1&ispng=1&rank=3	GT:SP:CGL	1/1:20:-4
chr1	185401088	td175409846	GCTCCTTTATTTATGTCCTCCTTTATTTATGTCCTTTATTTATGTCCTCC	GCTCCTTTATTTATGTCCTCCTTTATTTATGTCCTCC	.	PASS	RC=3.25;RPL=16;RAL=49;RCP=CTCCTTTATTTATGTC;ALGNURL=http://orca.bu.edu/vntrview/index.php?db=VNTRPIPE_NA12892&ref=-175409846&isref=1&istab=1&ispng=1&rank=3	GT:SP:CGL	1/1:25:-1
chr1	188314116	td175410953	ATGTGTATATATATGTGTATATATATGTGTGTGTGTATATATATATGTATATATATGTGTGAGTGTATATATATATATATATAT	ATGTGTATATATGTGTATATATATGTGTGTGTATATATATATATCTATATATATGTGTGTGTATATATATATATGTATATATATGTGTGAGTGTATATATATATATATAT	.	PASS	RC=2.77;RPL=30;RAL=83;RCP=TGTGTATATATATATGTATATATATGTGTG;ALGNURL=http://orca.bu.edu/vntrview/index.php?db=VNTRPIPE_NA12892&ref=-175410953&isref=1&istab=1&ispng=1&rank=3	GT:SP:CGL	1/1:3:1
chr1	189248842	td175411361	ATATATAAATACATGTATATTTATATATGTATATAAAT	ATATATAAATACATGTATATTTATATATGTATATAAATACATGTATATTTATATATGTATATAAAT	.	PASS	RC=2.64;RPL=14;RAL=37;RCP=TATATAAATACATG;ALGNURL=http://orca.bu.edu/vntrview/index.php?db=VNTRPIPE_NA12892&ref=-175411361&isref=1&istab=1&ispng=1&rank=3	GT:SP:CGL	1/1:9:2
chr1	190928716	td175412046	CATGTGTATATATATATGTGTATATATATATGTGTATATATATGTGTATATATATATGTGTATATATATGTGTATATATATATGTGTATATATGTGTGTGTGTGTGTGTGTGTATATATATATAT	CATGTGTATATATATATGTGTATATATATATGTGTATATATATATGTGTATATATATGTGTATATATATATGTGTATATATATGTGTATATATATGTGTATATATGTGTGTGTGTGTGTGTGTGTATATATATATATATATAT	.	PASS	RC=9.14;RPL=14;RAL=124;RCP=ATGTGTATATATAT;ALGNURL=http://orca.bu.edu/vntrview/index.php?db=VNTRPIPE_NA12892&ref=-175412046&isref=1&istab=1&ispng=1&rank=3	GT:SP:CGL	0/1:8,4:0,1
chr1	191618145	td175412347	TTATTAATATTAAATAATATATTATTTATAGTAATATTAATATTAAATAATATATTATTTATAGTAATATTAATATTAAATAATATATTATTTATAGTAATATTAATATTAAATA	TTATTAATATTAAATAATATATTATTTATAGTAATATTAATATTAAATAATATATTATTTATAGTAATATTAATATTAAATAATATATTATTTATAGTAATATTACTATAAATAATATATTATTTATAGTAATATTAATATTAAATA,TTATTAATATTAAATAATATATTATTTATAGTAATATTAATATTAAATAATATATTATTTATAGTAATATTAATATTAAATAATATATTATTTATAGTAATATTAATATTAAATAATATATTATTTATAGTAATATTAATATTAAATAATATATTATTTATAGTAATATTAATATTAAATA	.	PASS	RC=3.45;RPL=33;RAL=114;RCP=TATTAATATTAAATAATATATTATTTATAGTAA;ALGNURL=http://orca.bu.edu/vntrview/index.php?db=VNTRPIPE_NA12892&ref=-175412347&isref=1&istab=1&ispng=1&rank=3	GT:SP:CGL	1/2:6,5:1,2
chr1	194249452	td175413372	AATATATATATATACACACACATATATATGTATATATACACACACATATATATGTATATATACACACACATATATGTATATATACACACACATATAT	AATATATATATATATATATATATATATATATATATATATATATATATACACACACACATATATATGTATATATACACACACATATATATGTATATATACACACACATATATATGTATATATACACACACATAT	.	PASS	RC=4.25;RPL=22;RAL=96;RCP=ATATATGTATATACACACACAC;ALGNURL=http://orca.bu.edu/vntrview/index.php?db=VNTRPIPE_NA12892&ref=-175413372&isref=1&istab=1&ispng=1&rank=3	GT:SP:CGL	0/1:4,2:0,1
chr1	195880243	td175414118	AATATATGTATACATATATACATATATGTATACATATATACATATATGTATACATATATACATATATGTATACATATATACATATATACATATATACACACACACATATGTATACGTATACATATATAT	AATATATATACATATATACATATATGTATACATATATACATATATGTATACATATATACATATATGTATACATATATACATATATGTATACATATATACATATATACATATATACACACACACATATGTATACGTATACATATATAT	.	PASS	RC=6.27;RPL=20;RAL=128;RCP=ATATATGTATACATATATAC;ALGNURL=http://orca.bu.edu/vntrview/index.php?db=VNTRPIPE_NA12892&ref=-175414118&isref=1&istab=1&ispng=1&rank=3	GT:SP:CGL	0/1:5,2:0,1
chr1	197130571	td175414615	CTATTATTTGTTAAATATTATTGTTAAATATTTTGT	CTATTATTTGTTAAATATTATTGTTAAATATTATTGTTAAATATTTTGT	.	PASS	RC=2.71;RPL=13;RAL=35;RCP=TATTATTGTTAAA;ALGNURL=http://orca.bu.edu/vntrview/index.php?db=VNTRPIPE_NA12892&ref=-175414615&isref=1&istab=1&ispng=1&rank=3	GT:SP:CGL	1/1:31:1
chr1	199874531	td175415651	TGGGGAGAGGGGAGAGGGGAGAGGGGAGAGGGAGAG	TGGGGAGAGGGGAGAGGGGAGAGGGAGACCGTGGGGAGAGGGGAGAGGGGAGAGGGGAGAGGGAGAG	.	PASS	RC=5.14;RPL=7;RAL=35;RCP=GGGGAGA;ALGNURL=http://orca.bu.edu/vntrview/index.php?db=VNTRPIPE_NA12892&ref=-175415651&isref=1&istab=1&ispng=1&rank=3	GT:SP:CGL	1/1:3:4
chr1	200042372	td175415751	ATATATATATATATATATTCCCCTTTATATATATATATATATATATATTCCCCTTTATATATATATATATATTCCCCTTTATATATATATATATATTCCCCTTTATATATATAT	ATATATATATATATATTCCCCTTTATATATATATATATATATTCCCCTTTATATATATATATATTCCCCTTTATATATATATA	.	PASS	RC=4.40;RPL=24;RAL=113;RCP=TATATATATATATATATTCCCCTT;ALGNURL=http://orca.bu.edu/vntrview/index.php?db=VNTRPIPE_NA12892&ref=-175415751&isref=1&istab=1&ispng=1&rank=3	GT:SP:CGL	1/1:12:-1
chr1	200880137	td175416151	GAAAGTACTTAATGTAGTACTTTAAAAAAAGTAGTTAATGTAGTACTTTAAAAAAAGTAGTTAATGTAGTACTTTAAAAAAAGTACTTAATGTAGTACTTTAAAAAAGTACTTAATGTAGTACTTTAAAAAAAGTACTTAATGTAGTACTTTAAAAAAAGTACTTAATGTGCTACTT	GAAAGTACTTAATGTAGTACTTTAAAAAAAGTAGTTAATGTAGTACTTTAAAAAAAGTACTTAATGTAGTACTTTAAAAAAAGTACTTAATGTAGTACTTTAAAAAAAGTACTTAATGTGCTACTT,GAAAGTACTTAATGTAGTACTTTAAAAAAAGTAGTTAATGTAGTACTTTAAAAAAAGTAGTTAATGTAGTACTTTAAAAAAAGTACTTAATGTAGTACTTTAAAAAAGTACTTAATGTAGTACTTTAAAAAAAGTACTTAATGTGCTACTT	.	PASS	RC=6.81;RPL=26;RAL=176;RCP=AAAGTACTTAATGTAGTACTTTAAAA;ALGNURL=http://orca.bu.edu/vntrview/index.php?db=VNTRPIPE_NA12892&ref=-175416151&isref=1&istab=1&ispng=1&rank=3	GT:SP:CGL	1/2:5,5:-2,-1
chr1	201936645	td175416534	TTTTATTTATTTATTTTATTTATTTATTTATTTATTTTAATTTTTTT	TTTTATTTATTGATTTTATTTATTTATTTATTTTATTTATTTATTTATTTATTTTAATTTTTTT	.	PASS	RC=2.14;RPL=22;RAL=46;RCP=TTTATTTATTTATTTTAATTTA;ALGNURL=http://orca.bu.edu/vntrview/index.php?db=VNTRPIPE_NA12892&ref=-175416534&isref=1&istab=1&ispng=1&rank=3	GT:SP:CGL	0/1:20,2:0,1
chr1	202155325	td175416654	GCCCCTCTGCCCCCTTGCCCCCTTGCCCCCTTGCCCCCTTGCCCCCTT	GCCCCTCTGCCCCCTTGCCCCCTTGCCCCCTTGCCCCCTTGCCCCCTTGCCCCCTT	.	PASS	RC=5.78;RPL=8;RAL=47;RCP=CCCCTTGC;ALGNURL=http://orca.bu.edu/vntrview/index.php?db=VNTRPIPE_NA12892&ref=-175416654&isref=1&istab=1&ispng=1&rank=3	GT:SP:CGL	1/1:4:1
chr1	202156135	td175416655	CCCTCGCTCCTCGCTCCTCGCTCCTCGCTCCTCGCT	CCCTCGCTCCTCGCTCCTCGCTCCTCGCTCCTCGCTCCCCGCTCCCCGCTCCTCGCTCCTCGCT,CCCTCGCTCCTCGCTCCTCGCTCCTCGCTCCTCGCTCCTCGCTCCTCGCTCCTCGCTCCTCGCTCCTCGCT	.	PASS	RC=5.00;RPL=7;RAL=35;RCP=CCTCGCT;ALGNURL=http://orca.bu.edu/vntrview/index.php?db=VNTRPIPE_NA12892&ref=-175416655&isref=1&istab=1&ispng=1&rank=3	GT:SP:CGL	1/2:5,9:4,5
chr1	202160540	td175416659	GCCCCTCACCTCCCGGACGGGGCGGCTGGCCAGGCGGGGGGCTGACCCCCCCACCTCCCTCCCGGATGGGGCGGCTGGCCGGGCAGAGGGGCT	GCCCCTCGCCTCCCGGACGGGGCGGCTGGCGGGGTGGGGGGCTGCCCCCCTCCCTCCCTCCCGGACGGGGCGGCTGGCCAGGCGGGGGGCTGACCCCCCCACCTCCCTCCCGGATGGGGCAGCTGGCCAGGCAGAGGGGCT,GCCCCCCTCACGTCCCGGGTGGGGCGGCTGGCCGGGCGGGGGGCTGCCCCCCCCCCCGCCCTCCCGGACGGGGCGGCTGGCCAGGCGGGGGGCTGCCCCCCCCCCCTCCCTCCCGGATGGGGTGGCTGGCCGGGCGGGGGGCTGACCCCCCCCCCACCTCCCTCCCGGATGGGGTGGCTGGCCAGGCAGAGGGGCT	.	SC	RC=1.84;RPL=51;RAL=92;RCP=CACCTCACCTCCCGGACGGGGCGGCTGGCCAGGCAGAGGGGCTGACCCCCC;ALGNURL=http://orca.bu.edu/vntrview/index.php?db=VNTRPIPE_NA12892&ref=-175416659&isref=1&istab=1&ispng=1&rank=3	GT:SP:CGL	0/1/2:13,15,2:0,1,2
chr1	202770733	td175416909	AATTTAATTTTTCATTTAATTTTTATTTACAATTTTCATTTAATTTTCATATTAATTTTTC	AATTTAATTTTTCATTTAATTTTTATTTACAATTTTATTTAAAATTAAATTTTCATTTAATTTTCATATTAATTTTTC	.	PASS	RC=5.00;RPL=12;RAL=60;RCP=ATTTAATTTTTC;ALGNURL=http://orca.bu.edu/vntrview/index.php?db=VNTRPIPE_NA12892&ref=-175416909&isref=1&istab=1&ispng=1&rank=3	GT:SP:CGL	1/1:27:1
chr1	204629323	td175417696	GTCCACCCTCGTTTCTCCTTCCAGCTCCACCCTCGTTTCTCCTTCCAGCTCCACCCTCGTTTCTCCTTCCAGCT	GTCCACCCTCGTTTCTCCTTCCAGCTCCACCCTCGTTTCTCCTTCCAGCT	.	PASS	RC=3.04;RPL=24;RAL=73;RCP=TCCACCCTCGTTTCTCCTTCCAGC;ALGNURL=http://orca.bu.edu/vntrview/index.php?db=VNTRPIPE_NA12892&ref=-175417696&isref=1&istab=1&ispng=1&rank=3	GT:SP:CGL	1/1:14:-1
chr1	206955186	td175418477	GGTTATATATACATATATATGTATATAGTTATATATACATATATATGTATATAGTTATATATACATATATATGTATATAGTTATATATACATATATATGTATATAGTTATATATACATATATATGTATATGTTATATATACATATATATGTATATGTTATATATACATATATATGTATATAGTTATATATACATATATATGTATATAGTTATATATACATATATGTGTA	GGTTATATATACATATATATGTATATAGTTATATATACATATATATGTATATAGTTATATATACATATAT,GGTTATATATACATATATATGTATATAGTTATATATACATATATATGTATATAGTTATATATACATATATATGTATATAGTTATATATACATATATATGTATATAGTTATATATACATATATATGTATATAGTTATATATACATATATATGTATATAGTTATATATACATATATATGTA	.	PASS	RC=8.85;RPL=26;RAL=228;RCP=GTTATATATACATATATATGTATATA;ALGNURL=http://orca.bu.edu/vntrview/index.php?db=VNTRPIPE_NA12892&ref=-175418477&isref=1&istab=1&ispng=1&rank=3	GT:SP:CGL	1/2:16,3:-6,-2
chr1	207067844	td175418509	CATGAAGTATGAAGTATGAAGTATGAAGTATGAAGT	CATGAAGTATGAAGTATGAAGTATGAAG	.	PASS	RC=5.00;RPL=7;RAL=35;RCP=ATGAAGT;ALGNURL=http://orca.bu.edu/vntrview/index.php?db=VNTRPIPE_NA12892&ref=-175418509&isref=1&istab=1&ispng=1&rank=3	GT:SP:CGL	0/1:13,12:0,-1
chr1	208020085	td175418823	AGTATGTATATGTATGTATACATACATTCAGGTATGTATATGTATGTATACATACATTCAGGTATGTATATGTATGTATACATACATTCAGGTATGTATATGTATGTATACATACATTCAGGTATGTATATGTATGTATACATACATTCAGGTATGTATATGTGTATATATCCATTCA	AGTATGTATATGTATGTATACATACATTCAGGTATGTATATGTATGTATACATACATTCAGGTATGTATATGTGTATATATCCATTCA	.	PASS	RC=5.97;RPL=30;RAL=177;RCP=GTATGTATATGTATGTATACATACATTCAG;ALGNURL=http://orca.bu.edu/vntrview/index.php?db=VNTRPIPE_NA12892&ref=-175418823&isref=1&istab=1&ispng=1&rank=3	GT:SP:CGL	0/1:2,10:0,-3
chr1	208862099	td175419054	CTATTACCTATATGTAATATAGGTTACATATTAACCTATATGTAACCTATAAGTTACATATTAACCTATATGTAACCTATAAGTTACATATTAACCTATATGTAACCTATAAGTTACATATTAACCTATAT	CTATTACCTATATGTAATATAGGTTACATATTAACCTATATGTAACCTATAAGTTACATATTAACCTATATGTAACCTATAAGTTACATATTAACCTATAT	.	PASS	RC=4.43;RPL=30;RAL=130;RCP=TATTAACCTATATGTAACCTATAAGTTACA;ALGNURL=http://orca.bu.edu/vntrview/index.php?db=VNTRPIPE_NA12892&ref=-175419054&isref=1&istab=1&ispng=1&rank=3	GT:SP:CGL	0/1:7,4:0,-1
chr1	210163869	td175419514	CATATATATATATACGTATATATATGTATATATATACGTATATATATGTATGTATAT	CATATATATATATACGTATATATATATACGTATATATATGTATATATATATACGTATATATATACGTATATATATGTATATATATATACGTATATATATACGTATATATATGTATATATATACGTATATATACGTATATATATGTATATATATACACGTATATATGTATGTATAT	.	PASS	RC=5.33;RPL=10;RAL=56;RCP=ATATGTATAT;ALGNURL=http://orca.bu.edu/vntrview/index.php?db=VNTRPIPE_NA12892&ref=-175419514&isref=1&istab=1&ispng=1&rank=3	GT:SP:CGL	1/1:3:11
chr1	212076799	td175420188	TAGGTGTTTCTGGGAAAGGTGTTTCTGGGAAAGGTGTTTCTGGGAAAGGTGTTTCTGGGAAAG	TAGGTGTTTCTGGGAAAGGTGTTTCTGGGAAAG	.	PASS	RC=4.13;RPL=15;RAL=62;RCP=AGGTGTTTCTGGGAA;ALGNURL=http://orca.bu.edu/vntrview/index.php?db=VNTRPIPE_NA12892&ref=-175420188&isref=1&istab=1&ispng=1&rank=3	GT:SP:CGL	1/1:28:-2
chr1	212359895	td175420283	GAATGTGAGGGAGGGCCAATCACATTAACATTAAATGTGAGGGAGGGCCAATCACATTAACATTAAATGTGAGGGAGGGCCAATCACATTAACATTA	GAATGTGAGGGAGGGCCAATCACATTAACATTAAATGTGAGGGAGGGCCAATCACATTAACATTAAATGTGAGGGAGGGCCAATCACATTAACATTAAATGTGAGGGAGGGCCAATCACATTAACATTAAATGTGAGGGAGGGCCAATCACATTAACATTA	.	PASS	RC=3.00;RPL=32;RAL=96;RCP=AATGTGAGGGAGGGCCAATCACATTAACATTA;ALGNURL=http://orca.bu.edu/vntrview/index.php?db=VNTRPIPE_NA12892&ref=-175420283&isref=1&istab=1&ispng=1&rank=3	GT:SP:CGL	0/1:7,2:0,2
chr1	213649379	td175420818	AGTGGCTGGTGTGACTGGTGTGACTGGTGTGACTGGTGTG	AGTGGCTGGGGTGACTGGGGTGACTGGGGTG	.	PASS	RC=4.33;RPL=9;RAL=39;RCP=GTGACTGGT;ALGNURL=http://orca.bu.edu/vntrview/index.php?db=VNTRPIPE_NA12892&ref=-175420818&isref=1&istab=1&ispng=1&rank=3	GT:SP:CGL	0/1:7,11:0,-1
chr1	216291191	td175421728	CAGATATATATATGCATGTATACACATATATAGATATATATATGCATGTATACACAGATATATATAT	CATATATATATGTATATATATATACACAGATATATATATACACACACAGATATATATATATGCATGTATACACATATATAGATATATATATGCATGTATACACAGATA	.	PASS	RC=2.20;RPL=30;RAL=66;RCP=AGATATATATATGCATGTATACACAGATAT;ALGNURL=http://orca.bu.edu/vntrview/index.php?db=VNTRPIPE_NA12892&ref=-175421728&isref=1&istab=1&ispng=1&rank=3	GT:SP:CGL	0/1:2,2:0,1
chr1	220640835	td175423260	CAGAGGGAGATCGTGGAAAGAGAGGGAGAGGGAGACCGTGGGGAGAGGGAGAGGGAGA	CAGAGGGAGATCGTGGAAAGAGAGGGAGAGGGAGACCGTGGAAAGAGAGGGAGAGGGAGACCGTGGGGAGAGGGAGAGGGAGA	.	SC	RC=2.36;RPL=25;RAL=57;RCP=AGAGGGAGACCGTGGAAAGAGAGGG;ALGNURL=http://orca.bu.edu/vntrview/index.php?db=VNTRPIPE_NA12892&ref=-175423260&isref=1&istab=1&ispng=1&rank=3	GT:SP:CGL	1/1:2:1
chr1	221044820	td175423400	TTGAAAATAACACAGTGAACACAGTGAAAATAACACAGTGAATACAATAAAAATAACA	TTGAAAATAACACAGTGAACACAGTGAAAATAACACAGTGAACACAGTGAAAATAACACAGTGAATACAATAAAAATAACA	.	PASS	RC=2.48;RPL=23;RAL=57;RCP=TGAAAATAACACAGTGAACACAA;ALGNURL=http://orca.bu.edu/vntrview/index.php?db=VNTRPIPE_NA12892&ref=-175423400&isref=1&istab=1&ispng=1&rank=3	GT:SP:CGL	0/1:15,11:0,1
chr1	221589625	td175423619	CCTGCAGATCATTAGATCTGCAGATCATTAGATCTGCAGATCATTAGA	CCTGCAGATCATTAGATCTGCAGATCATTAGA	.	PASS	RC=2.94;RPL=16;RAL=47;RCP=CTGCAGATCATTAGAT;ALGNURL=http://orca.bu.edu/vntrview/index.php?db=VNTRPIPE_NA12892&ref=-175423619&isref=1&istab=1&ispng=1&rank=3	GT:SP:CGL	1/1:12:-1
chr1	224464613	td175424733	TTGACACATAAAACTAGTTTTATGACACATAAAACTAGTTTTATGACACATAAAACTAGTTTTATGACACATAAAACTAGTTTTATGACACATAAAACTGTTTTA	TTGACACATAAAACTAGTTTTATGACACATAAAACTGTTTTA,TTGACACATAAAACTAGTTTTATGACACATAAAACTAGTTTTATGACACATAAAACTAGTTTTATGACACATAAAACTGTTTTA	.	PASS	RC=5.00;RPL=21;RAL=104;RCP=TGACACATAAAACTAGTTTTA;ALGNURL=http://orca.bu.edu/vntrview/index.php?db=VNTRPIPE_NA12892&ref=-175424733&isref=1&istab=1&ispng=1&rank=3	GT:SP:CGL	1/2:15,6:-3,-1
chr1	225983869	td175425274	AGCGGCCAGGCAGAGGCGCTCCTCACTTCCCAGATGGGGCGGCTGGGCAGAGGCGCTCCTCACTTCCCAGACGGGGTGGTCAGGCAGAGGTGCTCCTCACATCCCAAACAGGGCGGCCGGGCAGAGGCGCTCCTCACATCCCAGACGGGGCGGCTGGGCAGAGGCGCTCCTCACTTCCCAGACGGGGCAGCCGGGCAGAGGCGCTCCTCACATCCCAGACGATGGGCAGCCAGGCAGAGATGCTCCTCACTTCCTAGACGGGGTGGCAAACGGGCAGAGGC	AGCGGCCAGGCAGAGGCGCTCCTCACTTCCCAGACGGGGTGGTGGCCGGGCAGAGGCGCTCCTCACTTCCCAGACAGGGTGGCCGGGCAGAGGGGCCCCTCACATCCCAGAGGCTGGGCGGCCAGGCAGAGACGATCCTCACTTCCTAGATGGGGTGGCAGCTGGGCAGAGGC	.	SC	RC=7.45;RPL=37;RAL=280;RCP=GCGGCCGGGCAGAGGCGCTCCTCACTTCCCAGACGGG;ALGNURL=http://orca.bu.edu/vntrview/index.php?db=VNTRPIPE_NA12892&ref=-175425274&isref=1&istab=1&ispng=1&rank=3	GT:SP:CGL	1/1:2:-3
chr1	226810380	td175425641	CCACTCCAGTTGGTAACCTGCACTCCAGTTGGTAACCTGCACTCCAGTTGGTAACCTGCACTCCAGTTGGTAACCTGCACTCCAGTTGGTAACCTGCACTCCAGTTGGTAACCTGCACTCCAGTTGGTAACCTGCACTCCAGTTGGT	CCACTCCAGTTGGTAACCTGCACTCTCCAGTTGGTAACCTGCACTCCAGTTGGTAACCTGCACTCCAGTTGGT	.	PASS	RC=7.68;RPL=19;RAL=146;RCP=CACTCCAGTTGGTAACCTG;ALGNURL=http://orca.bu.edu/vntrview/index.php?db=VNTRPIPE_NA12892&ref=-175425641&isref=1&istab=1&ispng=1&rank=3	GT:SP:CGL	1/1:2:-4
chr1	227068193	td175425780	TCTCTGGACAGCGATCACTCAGCCTCTGGACAGCGATCACTCAGCCTCTGGACAGACAGCGATCACTCAGCCTCTGGACAGCGATCACTCAGCCTCTGGACAGCGATCACTCAGCCTCTGGACAGCGATAACTCAGCCTCTG	TGAGGGCCTCTGGACAGCGATCACTCAGCCTCTGGACAGCGATCACTCAGCCTCTGGACAGACAGCGATCACTCAGCCTCTGGACAGCGATCACTCAGCCTCTGGACAGCGATCACTCAGCCTCTGGACAGCGATCACTCAGCCTCTGGACAGCGATAACTCAGCCTC	.	PASS	RC=6.23;RPL=22;RAL=141;RCP=CTCTGGACAGCGATCACTCAGC;ALGNURL=http://orca.bu.edu/vntrview/index.php?db=VNTRPIPE_NA12892&ref=-175425780&isref=1&istab=1&ispng=1&rank=3	GT:SP:CGL	1/1:2:1
chr1	227553882	td175425978	TTACATATATTCATGTATGAATACATACATATATTCGTGTATGAATACATGCATATATTCGTGTATGAATACATGCATATATTCGTGTATGAATACATACATATATTC	TTACATATATTCATGTATGAATACATACATATATTCGTGTTTGAATACATGCATATATTCGTGTATGAATACATGCATATATTCGTGTATGAATACATGCATATATTCGTGTATGAATACATACATATATTC	.	PASS	RC=4.46;RPL=24;RAL=107;RCP=TACATATATTCGTGTATGAATACA;ALGNURL=http://orca.bu.edu/vntrview/index.php?db=VNTRPIPE_NA12892&ref=-175425978&isref=1&istab=1&ispng=1&rank=3	GT:SP:CGL	1/1:8:1
chr1	227736777	td175426041	TCTATACATGGAATCTTTTCCCTATACATGGAATCTTTTCCATAT	TTCAGACTCTATACATGGAATCTTTTCCCTATACATGGAATCTTTTCCATATACATGGAATCTTTTCC	.	PASS	RC=2.20;RPL=20;RAL=44;RCP=CTATACATGGAATCTTTTCC;ALGNURL=http://orca.bu.edu/vntrview/index.php?db=VNTRPIPE_NA12892&ref=-175426041&isref=1&istab=1&ispng=1&rank=3	GT:SP:CGL	1/1:36:1
chr1	228361812	td175426483	GGCTGTGGGCGTGGCTCGCTGTGGGCGTGGCTCGCTGTGGGCGTGGCTCGCTGTGGGCGTGGCTCGCTGTGGGCGTGGCTCGCTGTGGGCGTGGCTCGCTGTGGGCGTGGCTCGCTGTGGGCGTGGCTCGCTGTGGGCGTGGCTCGCTGTGGGCGTGGCTCGCTGTGGGCGTGGCTCGCTGTGGGCGTGGCTCGCTGTGGGCGTGGCTCGCTGTGGGCGTGGCTCGCTGTGGGCGTGGCTCGCTGTGGGCGTGGCTCGCTGTGGGCGTGGCTCGCTGTGGGCGTGGCTCGCTGTGGGCGTGGCTCGCTGTGGGCGTGGCTCGCTGTGGGCGTGGCTCGCTGTGGGCGTGGCTCGCTGTGGGCGTGGCTCGCTGTGGGCGTGGCTCGCTGTGGGCGTGGCTCCCTG	GGCTGTGGGCGTGGCTCGCTGTGGGCGTGGCTCGCTGTGGGCGTGGCTCGCTGTGGGCGTGGCTCGCTGTGGGCGTGGCTCGCTG,GGCTGTGGGCGTGGCTCGCTGTGGGCGTGGCTCGCTGTGGGCGTGGCTCGCTGTGGGCGTGGCTCGCTGTGGGCGTGGCTCGCTGTGGGCGTGGCTCGCTG	.	PASS	RC=25.25;RPL=16;RAL=404;RCP=GCTGTGGGCGTGGCTC;ALGNURL=http://orca.bu.edu/vntrview/index.php?db=VNTRPIPE_NA12892&ref=-175426483&isref=1&istab=1&ispng=1&rank=3	GT:SP:CGL	1/2:6,2:-20,-19
chr1	228614678	td175426647	TCCTTCCTTTCTCCCTCCCTCCCTTCCTTTCTCCTTCCCTCCCTTCCTCACTCCCTCCCTTCCTTTCTCCTTCCCTCCCTTCCTTTCTCCTTCCCTCCCTTCCTTTCTCCTTCCCTCCCTTCCTTTCTCCTTCCCTCCCTTCCTCACTCCCTCCCTCCCTTCCTTT	TCCTTCCTTTCTCCTTCCCTCCCTTCCTTTCTCCTTCCCTCCCTTCCTCACTCCCTCCCTTCCTTCCTCCTTCCCTCCCTTCCTTTCTCCTTCCCTCCCTTCCTCCCCCCCTCCCTCCCTTCCTTT	.	PASS	RC=8.45;RPL=20;RAL=165;RCP=CCTTCCTTTCTCCTTCCCTC;ALGNURL=http://orca.bu.edu/vntrview/index.php?db=VNTRPIPE_NA12892&ref=-175426647&isref=1&istab=1&ispng=1&rank=3	GT:SP:CGL	1/1:2:-2
chr1	232348874	td175428297	CTTACTGGAGATTATTGAGAAGTCATTACTGGAGATTATTGAGAAGTCATTACTGGAGATTATTGAGAAGT	CTTACTGGAGATTATTGAGAAGTCATTACTGGAGATTATTGAGAAGTCATTACTGGAGATTATTGAGAAGTCATTACTGGAGATTATTGAGAAGT	.	PASS	RC=2.92;RPL=24;RAL=70;RCP=TTACTGGAGATTATTGAGAAGTCA;ALGNURL=http://orca.bu.edu/vntrview/index.php?db=VNTRPIPE_NA12892&ref=-175428297&isref=1&istab=1&ispng=1&rank=3	GT:SP:CGL	0/1:15,15:0,1
chr1	234582379	td175429179	AAATTATATAATTTCTTAATATATAATTATATAATTTCTTAAATATATA	AAATTATATAATTTCTTAATATATAATTATATAATTTCTTAATATATAATTATATAATTTCTTAAATATATA	.	PASS	RC=2.04;RPL=24;RAL=48;RCP=AATTATATAATTTCTTAAATATAT;ALGNURL=http://orca.bu.edu/vntrview/index.php?db=VNTRPIPE_NA12892&ref=-175429179&isref=1&istab=1&ispng=1&rank=3	GT:SP:CGL	0/1:14,9:0,1
chr1	235380719	td175429522	CTACATACATGCACTCATATACATACATACACTCACATACATACATACATACATACACACACATA	CTACATACATGCACTCATATACATACATGCACTCATATACATACATACACTCACATACATACATACATACATACATACACACAC	.	PASS	RC=3.56;RPL=18;RAL=64;RCP=TACATACATACACTCATA;ALGNURL=http://orca.bu.edu/vntrview/index.php?db=VNTRPIPE_NA12892&ref=-175429522&isref=1&istab=1&ispng=1&rank=3	GT:SP:CGL	0/1:17,13:0,1
chr1	237952805	td175430879	CCATGGCTGCAGGTATAGTTCTATTATAGGTCATGGCTGCAGGTATAGTTCTATTATAGGTCATGGCTGCAGGTATAGTTCTATTATAGGT	CCATGGCTGCAGGTATAGTTCTATTAATTATAGGTCATGGCTGCAGATATAGTTCTATTATAGGTCATGGCTGCAGGTATAGTTCTATTATAGGTCATGGCTGCAGGTATAGTTCTATTATAGGTCATGGCTGCAGGTATAGTTCTATTATAGGT	.	PASS	RC=3.00;RPL=30;RAL=90;RCP=CATGGCTGCAGGTATAGTTCTATTATAGGT;ALGNURL=http://orca.bu.edu/vntrview/index.php?db=VNTRPIPE_NA12892&ref=-175430879&isref=1&istab=1&ispng=1&rank=3	GT:SP:CGL	1/1:12:2
chr1	238047028	td175430914	GGAGGGAGAGAGAGGGAGAGAGAGGGAGAGAGAGGGAGAGAGAGGAAGAGAGAGGAAGAGAGAGGAAGAGAGAGGAAGAGAGGGAGA	GGAGGGAGAGAGAGGGAGAGAGAGGGAGAGAGAGGAAGAGAGAGGAAGAGAGAGGAAGAGAGAGGAAGAGAGGGAGA	.	PASS	RC=8.80;RPL=10;RAL=86;RCP=GAGGGAGAGA;ALGNURL=http://orca.bu.edu/vntrview/index.php?db=VNTRPIPE_NA12892&ref=-175430914&isref=1&istab=1&ispng=1&rank=3	GT:SP:CGL	1/1:2:-1
chr1	238047256	td175430917	TCACACACACAAACACACACACACACAAACACACACACACACACACACACACACACACACAAACACACACACACACAAACACACACAAACACACACAAACACACACAAACACACACAAACACACACAAACACACACAAACA	TCACACACACAAACAAACACACACACACACACACACACACACACACAAACACACACAAACACACACAAACACACACAAACACACACAAACACACACAAACACACACAAACACACACAAACA	.	PASS	RC=14.00;RPL=10;RAL=140;RCP=CACACAAACA;ALGNURL=http://orca.bu.edu/vntrview/index.php?db=VNTRPIPE_NA12892&ref=-175430917&isref=1&istab=1&ispng=1&rank=3	GT:SP:CGL	1/1:4:-2
chr1	238110204	td175430937	AAGCGTAGGTGCGTGAGCGTAGGTGCGTGAGCGTAGGTGCGTGAGCGTAGGTGCGTGAGCGTAGGTGAGCGTAGGTGCGTAAGCGTAAGTGCGTGAG	AAGCGTAGGTGCGTGAGCGTAGGTGCGTGAGCGTAGGTGAGCGTAGGTGCGTAAGCGTAAGTGCGTGAG	.	PASS	RC=7.14;RPL=14;RAL=96;RCP=AGCGTAGGTGCGTG;ALGNURL=http://orca.bu.edu/vntrview/index.php?db=VNTRPIPE_NA12892&ref=-175430937&isref=1&istab=1&ispng=1&rank=3	GT:SP:CGL	1/1:18:-2
chr1	238488256	td175431086	CACATATATAATTTTTGAGAAAAAAATATATATACACATTTTTGAGGAAAAAATATAATACATATGTATTTTTTGAGGAAAAATATGTATACATATATATTTTTTGAGGAAAAGTATGTATACATATATATTTTTTGAGGAAAAAGTATATATACATATATATTTTTTGAG	CCTTTAATACTCTT	.	PASS	RC=5.55;RPL=31;RAL=170;RCP=ACATATATATTTTTTGAGGAAAAATATATAT;ALGNURL=http://orca.bu.edu/vntrview/index.php?db=VNTRPIPE_NA12892&ref=-175431086&isref=1&istab=1&ispng=1&rank=3	GT:SP:CGL	0/1:6,3:0,-1
chr1	238920446	td175431286	CAGGGAAGGGAAGGGGAGGGAAGGGGAGGAAAGAGGAGGGAAGGGGAGGGAAGGGGAGGGAAGGGGAGGGAAGGGGAGGGAAGGGGAGGGAAGGGGAGGGAAGGGAAGGGAAGGGGAGGGGAGGAAACAAGGGAAGGGAAAGGGAAGGAAGGGATGGGAAGGGAAAGGAAGG	CAGGGAAGGGAAGGGGAGGGAAGGGGAGGAAAGAGGAGGGAAGGGGAGGGAAGGGGAGGGAAGGGGAGGGAAGGGGAGGGAAGGGGAGGGAAGGGAAGGGAAGGGGAGGGGAGGAAACAAAGGAAGGGAAAGGGAAGGAAGGGATGGGAAGGGAAAGGAAGG	.	PASS	RC=17.30;RPL=10;RAL=171;RCP=AGGGGAGGGA;ALGNURL=http://orca.bu.edu/vntrview/index.php?db=VNTRPIPE_NA12892&ref=-175431286&isref=1&istab=1&ispng=1&rank=3	GT:SP:CGL	1/1:2:-1
chr1	241756004	td175432553	TTATCATCTATCTGTTTATCGTCTATCTATCTATCATCTATCTATCTATCTATCATCTATCTATCTATCTATCTATCTATCTATCTATCTATCTATCTCTATTTATTTAT	TTATCATCGATCTGTTTATCGTCTATCTATCTATCATCCATCTATCTATCTATCATCCATCTATCTATCTATCTATCTATCTTGCTATCTATATCTATCAATCAATCTCTATTTATTTAT	.	PASS	RC=7.19;RPL=15;RAL=109;RCP=TATCATCTATCTATC;ALGNURL=http://orca.bu.edu/vntrview/index.php?db=VNTRPIPE_NA12892&ref=-175432553&isref=1&istab=1&ispng=1&rank=3	GT:SP:CGL	0/1:11,4:0,1
chr1	242897003	td175433023	AATAAATAAAATGTTAATTTTATTTACATATTATAAATAAAATGTTAATTTTATTTACATATTATAAATAAAATGTTAATTTTATTTACATATTATAAATAAAATGTTAATTTTATTTACATATTATAAATAAAATATTA	AATAAATAAAATGTTAATTTTATTTACATATTATAAATAAAATGTTAATTTTATTTACATATTATAAATAAAATGTTAATTTTATTTACATATTATAAATAAAATGTTAATTTTATTTACATATTATAAATAAAATGTTAATTTTATTTACATATTATAAATAAAATATTA	.	PASS	RC=4.48;RPL=31;RAL=139;RCP=ATAAATAAAATGTTAATTTTATTTACATATT;ALGNURL=http://orca.bu.edu/vntrview/index.php?db=VNTRPIPE_NA12892&ref=-175433023&isref=1&istab=1&ispng=1&rank=3	GT:SP:CGL	0/1:7,5:0,1
chr1	243144440	td175433120	TTCCATTTATCCATTTATCCATTTATCCATTTATC	TTCCATTTATCCATTTATCCATTTATC	.	SC	RC=4.25;RPL=8;RAL=34;RCP=TCCATTTA;ALGNURL=http://orca.bu.edu/vntrview/index.php?db=VNTRPIPE_NA12892&ref=-175433120&isref=1&istab=1&ispng=1&rank=3	GT:SP:CGL	0/1:20,3:0,-1
chr1	243265072	td175433178	CGAAGGCGCGCCCTTGTGACGTCACGGAAGGCGCGCCCTTGTGACGTCACGGAAGGCGCGCCCTTGTGACGTCACGGAAGGCGCCCCTTGTGACGTCACGGAAGGCGCGCCCTTGTGACGTCACGGAAG	CGAAGGCGCGCCCTTGTGACGTCACGGATGGCGCGCCCTTGTGACGTCACGGAAGGCGCGCCCTTGTGACGTCACGGAAG	.	SC	RC=5.16;RPL=25;RAL=128;RCP=GAAGGCGCGCCCTTGTGACGTCACG;ALGNURL=http://orca.bu.edu/vntrview/index.php?db=VNTRPIPE_NA12892&ref=-175433178&isref=1&istab=1&ispng=1&rank=3	GT:SP:CGL	1/1:15:-2
chr1	243502282	td175433257	AGACCTCAGAAAGTGGGGTGGGCGGCAGGAGGGAGCAGACAGCTAGTGGGCAGAGGACCTCAGAAAGTGGGGTGGGCGGCAGGAGGGAGCAGACAGCTAGTGGGCAGAGGACCTCAGAAAGTGGGGTGGGCGGCAGGAGGGAGCAGACAGCTAGTGGGCAGAGGA	AGACCTCAGAAAGTGGGGTGGGCGGCAGGAGGGAGCAGACAGCTAGTGGGCAGAGGACCTCAGAAAGTGGGGTGGGCGGCAGGAGGGAGCAGACAGCTAGTGGGCAGAGGA	.	PASS	RC=3.04;RPL=54;RAL=164;RCP=GACCTCAGAAAGTGGGGTGGGCGGCAGGAGGGAGCAGACAGCTAGTGGGCAGAG;ALGNURL=http://orca.bu.edu/vntrview/index.php?db=VNTRPIPE_NA12892&ref=-175433257&isref=1&istab=1&ispng=1&rank=3	GT:SP:CGL	1/1:8:-1
chr1	244763947	td175433736	GCAAATCCAGAGATACAGGATCCTCACTGGAAAAGTCACCACCATCAAAGAATCGATCAAATCCAGAGATATAGGATCCTCACTGGAAAAGTCACCACCATCAAAGAATCGATCATCAAATCCAGAGATATAGGATCCTCACTGGAAAAGTCACCACCATCAAAGAATCGATCATCAAATCCAGAGATATAGGATCCTCACTGGAAAAGTCACCACCATCAAAGAATCGATCATCTAAAT	GCAAATCCAGAGATACAGGATCCTCACTGGAAAAGTCACCACCATCAAAGAATCGATCAAATCCAGAGATATAGGATCCTCACTGGAAAAGTCACCACCATCAAAGAATCGATCATCAAATCCAGAGATATAGGATCCTCACTGGAAAAGTCACCACCATCAAAGAATCGATCATCTAAAT	.	PASS	RC=4.10;RPL=59;RAL=239;RCP=CAAATCCAGAGATATAGGATCCTCACTGGAAAAGTCACCACCATCAAAGAATCGATCAT;ALGNURL=http://orca.bu.edu/vntrview/index.php?db=VNTRPIPE_NA12892&ref=-175433736&isref=1&istab=1&ispng=1&rank=3	GT:SP:CGL	1/1:3:-1
chr1	245778159	td175434284	TTCGGATAGGGATGAGGAGATGCAGACCTTTAAAATCGGATAGGGATGAGGAGATGCAGACCTTTAAAATCGGATAGGGATGAGGAGATGCAGACCTTTAAAATCGGATAGGGATGAGGAGATGCAGACCTTTAAAATCGGATAGGGATGAGGAGATGCAGACCTTTAAAATCG	TTCGGATAGGGATGAGGAGATGCAGACCTTTAAAATCGGATAGGGATGAGGAGATGCAGACCTTTAAAATCG	.	PASS	RC=5.09;RPL=34;RAL=173;RCP=TCGGATAGGGATGAGGAGATGCAGACCTTTAAAA;ALGNURL=http://orca.bu.edu/vntrview/index.php?db=VNTRPIPE_NA12892&ref=-175434284&isref=1&istab=1&ispng=1&rank=3	GT:SP:CGL	1/1:23:-3
chr1	246525715	td175434574	CTCTCCCTCTCCCTCTCCCTTTCCCACGGTCTCCCTCTCCCTCTCCCTCTCCACGGTCTCCCTCTCCCTCTCTTTCCACGGTCTCCCTCT	CTCTCCCTCTCCCTCTCCCTTTCCCACGGTCTCCCTCTCCCTCTCTTTCCACGGTCTCCCTCT	.	SC	RC=3.32;RPL=27;RAL=89;RCP=TCTCCCTCTCCCTCTCCCTTTCCACGG;ALGNURL=http://orca.bu.edu/vntrview/index.php?db=VNTRPIPE_NA12892&ref=-175434574&isref=1&istab=1&ispng=1&rank=3	GT:SP:CGL	1/1:12:-1
chr1	246625479	td175434632	CGCCTGCTGGGTACAGTGCATCCTCCCGCGGGGCCTGCTGGGTACAGTGCATCCTCCCGCGGGGCCTGCTGGGTACAGTGCATCCTCCCGCGGGGCCTGCTGGGTACAGTGCATCCTCTCGCGGGGCCTGCTGGGTATAGTGAATTCTCCCG	CGCCTGCTGGGTACAGTGCATCCTCCCGCGGGGCCTGCTGGGTACAGTGCATCCTCCCGCGGGGCCTGCTGGGTATAGTGAATTCTCCCG,CGCCTGCTGGGTACAGTGCATCCTCCCGCGGGGCCTGCTGGGTACAGTGCATCCTCCCGCGGGGCCTGCTGGGTACAGTGCATCCTCCCGCGGGGCCTGCTGGGTATAGTGAATTCTCCCG	.	PASS	RC=4.87;RPL=31;RAL=151;RCP=GCCTGCTGGGTACAGTGCATCCTCCCGCGGG;ALGNURL=http://orca.bu.edu/vntrview/index.php?db=VNTRPIPE_NA12892&ref=-175434632&isref=1&istab=1&ispng=1&rank=3	GT:SP:CGL	1/2:6,4:-2,-1
chr1	247988830	td175435277	TCGGGGGAAGTGCTGGCGGGCGGAAGTGCTGGCCGGCGGAAGTGCTGGCGGGCGGAAGTGCTGGCGGGCGGAAGTGCTGGCGGGC	TCGGGGGAAGTGCTGGCGGGCGGAAGTGCTGGCGGGCGGAAGTGCTGGCGGGC	.	PASS	RC=5.31;RPL=16;RAL=84;RCP=CGGGCGGAAGTGCTGG;ALGNURL=http://orca.bu.edu/vntrview/index.php?db=VNTRPIPE_NA12892&ref=-175435277&isref=1&istab=1&ispng=1&rank=3	GT:SP:CGL	1/1:15:-2
chr1	248474416	td175435459	TTTCTCAGAAAACTCCATTTAAAATTCTCAGAAAACTCCATTTAAAATT	TTTCTCAGAAAACTCCATTTAAAATTCTCAGAAAACTCCATTTAAAATTCTCAGAAAACTCCATTTAAAATT	.	PASS	RC=2.09;RPL=23;RAL=48;RCP=TTCTCAGAAAACTCCATTTAAAA;ALGNURL=http://orca.bu.edu/vntrview/index.php?db=VNTRPIPE_NA12892&ref=-175435459&isref=1&istab=1&ispng=1&rank=3	GT:SP:CGL	1/1:23:1
chr1	248518265	td175435472	ATAATTACTTAATCAGAGAATTAATTACTTAATCAGAGAATTACTTA	ATAATTACTTAATCAGAGAATTACTTAATCAGAGAATTAATTACTTAATCAGAGAATTACTTA	.	PASS	RC=2.30;RPL=20;RAL=46;RCP=TAATTACTTAATCAGAGAAT;ALGNURL=http://orca.bu.edu/vntrview/index.php?db=VNTRPIPE_NA12892&ref=-175435472&isref=1&istab=1&ispng=1&rank=3	GT:SP:CGL	0/1:14,18:0,1
chr1	249098935	td175435604	CTGGGCTGCAGAGGCAGGTGGGCTGCAGAGGCAGGTGGGCT	CTGGGCTGCAGAGGCAGGTGGGCTGCAGAGGCAGGTGGGCTGCAGAGGCAGGTGGGCT	.	PASS	RC=2.35;RPL=17;RAL=40;RCP=TGGGCTGCAGAGGCAGG;ALGNURL=http://orca.bu.edu/vntrview/index.php?db=VNTRPIPE_NA12892&ref=-175435604&isref=1&istab=1&ispng=1&rank=3	GT:SP:CGL	0/1:10,8:0,1
chr10	384689	td175435808	CCACGCTGCACCCTGCCTGGCTGGCACTGCCCACGCCACCTGCACGCTGCACCCTGCCTGGCTCCCACAGCCCACGCCACCTGCACGCTGCACGCTGCACCCTGCCTGGCTCCCACAGCCCACCCCACCTGCACCCTGCACCCTGCCTGGCTCCCACAGCCCACGCCACCTGCACCCTGCACCCTGCCTGGCTCCCACA	CCACGCTGCACCCTGCCTGGCTGGCACTGCCCACGCCACCTGCACGCTGCGCCCTGCCTGGCTCCCACAGCCCACGCCACCTGCACGCTGCACGCTGC	.	PASS	RC=4.56;RPL=41;RAL=198;RCP=CACGCTGCACCCTGCCTGGCTCCCACAGCCCACGCCACCTG;ALGNURL=http://orca.bu.edu/vntrview/index.php?db=VNTRPIPE_NA12892&ref=-175435808&isref=1&istab=1&ispng=1&rank=3	GT:SP:CGL	1/1:2:-2
chr10	413833	td175435823	CCACAGCCCCAGGTGCCTCCGACGGGGGCCCGGGAAGCCCGCGGTTGCTCTCACTGCCGCACAGCCCCAGGTGCCTCCGACGGGGGCCCGGGAAGCCCGCGGTTGCTCTCACTGCTGCACAGCCCCAGGTGCCTCCGACGGGGGCCCGGGAAGCCCGCGGTTGCTCTCACTGCTGCACAGCCCCAGGTGCCTCCGACGGGGGCCCGGGAAGCCCGCGGTTGCTCTCACTGCTGCACAGCCCCAGGTGCCTCCGACGGGGGCCCGGGAAGCCCGCGGTTGCTCTCACTGCTGCACAGCCCCAGGTGCCTCCGACGGGGGCCCGGGAAGCCCGCGGTTGCTCTCACTGCTGCACAGCCCCAGGTGCCTCTGACAGGGGCCTGGGAAGCCCGCGGTTGTTCTCAC	CCACAGCCCCGTGTGCATCCGGCGGGGGCCCGGAAAGCCCGCGGTTGCTATCACTGCTGCACAGCCCCAGGTGCCTCTGACAGGGGCCTGGGAAGCCCGCGGTTGTTCTCAC	.	PASS	RC=6.91;RPL=58;RAL=401;RCP=CACAGCCCCAGGTGCCTCCGACGGGGGCCCGGGAAGCCCGCGGTTGCTCTCACTGCTG;ALGNURL=http://orca.bu.edu/vntrview/index.php?db=VNTRPIPE_NA12892&ref=-175435823&isref=1&istab=1&ispng=1&rank=3	GT:SP:CGL	1/1:13:-5
chr10	417077	td175435827	TCCTGCCACCATCCCCTCACCCTGCACCATCCCCTCACCCTGCACCATCCCCTCACCCTGCACCATCCCCTCACCCT	TCCTGCCACCATCCCCTCACCCTGCACCATCCCCTCACCCT,TCCTGCCACCATCCCCTCACCCTGCACCATCCCCTCACCCTGCACCATCCCCTCACCCT	.	PASS	RC=4.16;RPL=18;RAL=76;RCP=CCTGCACCATCCCCTCAC;ALGNURL=http://orca.bu.edu/vntrview/index.php?db=VNTRPIPE_NA12892&ref=-175435827&isref=1&istab=1&ispng=1&rank=3	GT:SP:CGL	1/2:14,11:-2,-1
chr10	417564	td175435829	CGCTGAGCAGAGCAGCACCCGAGGGAGGCTGGGGTGAGGCCTGGGCTGAGCTGAGCAGCACCCGAGGGAGGCTGGGGTGAGGCCTGGGCTGAGCTGAGCAGCACCCGAGGGAGGCTGCGGTCAGGCCTGGG	CGCTGAGCAGAGCAGCACCCGAGGGAGGCTGGGGTGAGGCCTGGGCTGAGCAGAGCAGCACCCGAGGGAGGCTGGGGTGAGGCCTGGGGTGGATCACTGAGCAGCACCCGAGGGAGGCTGGGGTGAGGCCTGGGCTGGGCTGAGCAGCACCCGAGGGAGGCTGCGGTCAGGCCTGGG	.	PASS	RC=3.02;RPL=43;RAL=130;RCP=GCTGAGCTGAGCAGCACCCGAGGGAGGCTGGGGTGAGGCCTGG;ALGNURL=http://orca.bu.edu/vntrview/index.php?db=VNTRPIPE_NA12892&ref=-175435829&isref=1&istab=1&ispng=1&rank=3	GT:SP:CGL	0/1:4,3:0,1
chr10	712526	td175436102	GGTCGGCCCGTGGCCTGTCTGCCCGTGGCCTGTCTGCCCGTGGCCTGTCTGCCCGTGGCCTGTCTGC	GGTCGGCCCGTGGCCTGTCTGCCCGTGGCCTGTCTGC	.	PASS	RC=4.40;RPL=15;RAL=66;RCP=GTCTGCCCGTGGCCT;ALGNURL=http://orca.bu.edu/vntrview/index.php?db=VNTRPIPE_NA12892&ref=-175436102&isref=1&istab=1&ispng=1&rank=3	GT:SP:CGL	1/1:22:-2
chr10	824261	td175436224	GCTTCCTGGGGCCACCTCCCAGATAAACCACCTGCTCTCAGATGCCACCCTCAGCTCCTCCTGTGGGGAGCCTCACTTCCTCGGGCCACCTCCCAAATAAACCACTTGTTCTCAGATGCCACCCTCAGCTCCTCCTGTGGGGAGCCTCACTTCCTCGGGCCACCTCCCAAATAAACCACTTGTTCTCAGATGCCACCCTCAGCTCCTCCTGTGGGAGCCTCA	GCTTCCTGGGGCCACCTCCCAGATAAACCACCTGCTCTCAGATGCCACCCTCAGCTCCTCCTGTGGGGAGCCTCACTTCCTCGGGCCACCTCCCAAATAAACCACTTGTTCTCAGATGCCACCCTCAGATCCTCCTATGGGAACCTCA	.	PASS	RC=3.00;RPL=74;RAL=221;RCP=CTTCCTCGGGCCACCTCCCAAATAAACCACTTGTTCTCAGATGCCACCCTCAGCTCCTCCTGTGGGGAGCCTCA;ALGNURL=http://orca.bu.edu/vntrview/index.php?db=VNTRPIPE_NA12892&ref=-175436224&isref=1&istab=1&ispng=1&rank=3	GT:SP:CGL	1/1:7:-1
chr10	832475	td175436232	AAAGTATGCAGGGGGAAGTATGCAGGGGGAAG	AAAGTATGCAGGGTGAAGTATGCAGGGTGAAGTATGCAGGGGGAAG	.	PASS	RC=2.21;RPL=14;RAL=31;RCP=AAGTATGCAGGGGG;ALGNURL=http://orca.bu.edu/vntrview/index.php?db=VNTRPIPE_NA12892&ref=-175436232&isref=1&istab=1&ispng=1&rank=3	GT:SP:CGL	0/1:20,8:0,1
chr10	837747	td175436242	TCTGTGTGTGCACATGTGTGTGCCTGTGTGTGCATGTCTGTGCCTGTGTATGCACTTATGTGTGCCTGTGTGTGCATCTACCTGGGTGTGCACGTACATGTGCCTGTGTGTGCATCTACCTGGGTGTGCACGTACGTGTGCCTGTGTGTGCATCT	TCTGTGTGTGCACATGTGTGTGCCTGTGTGTGCATGTCTGTGCCTGTGTATGCACTTATGTGTGCCTGTGTGTGCATCTACCTGGGTGTGCACGTACATGTGCCTGTGTGTGCATCTG	.	PASS	RC=3.95;RPL=38;RAL=154;RCP=CTGGGTGTGCACGTACGTGTGCCTGTGTGTGCATCTAC;ALGNURL=http://orca.bu.edu/vntrview/index.php?db=VNTRPIPE_NA12892&ref=-175436242&isref=1&istab=1&ispng=1&rank=3	GT:SP:CGL	0/1:4,15:0,-1
chr10	951600	td175436292	GGGGAGGAGCTGAGGAGCAAGGGAGGAGCTGAGGAGCAAGGGAGGAGCTGAGGAGCAGGGAAGGAG	GGGGGGGAGCTGAGGAGCAAGGGAGGAGCTGAGTAGCAGGGAAGGAG	.	PASS	RC=3.42;RPL=19;RAL=65;RCP=GGGAGGAGCTGAGGAGCAA;ALGNURL=http://orca.bu.edu/vntrview/index.php?db=VNTRPIPE_NA12892&ref=-175436292&isref=1&istab=1&ispng=1&rank=3	GT:SP:CGL	0/1:8,11:0,-1
chr10	1055977	td175436366	ATTGTTTCCTGTTGTTTTGGGATGGTGGGGTGATTTCTGTAGCTTTCTCCACGTGTGGGTGTTGAATGAGGCTGATGTGTTGTTTCCTGTTGTTTTGGGATGGTGGGGTGATTTCTGTAGCTTTCTCCACGTGTGGGTGTTGAATGAGGCTGATGTGTTGTTTCCTGTTGTTTTGGGATGGTGGGGTGATTTCTGTAGCTTTCTCCACGTGTGGGTGTTGAATGAGGCTGATGTGTTG	ATTGTTTCCTGTTGTTTTGGGATGGTGGGGTGATTTCTGTAGCTTTCTCCACGTGTGGGTGTTGAATGAGGCTGATGTGTTGTTTCCTGTTGTTTTGGGATGGTGGGGTGATTTTTGTAGCTTTCTCCACGTGTGGGTGTTGAATGAGGCTGATGTGTTG	.	PASS	RC=3.04;RPL=78;RAL=237;RCP=TTGTTTCCTGTTGTTTTGGGATGGTGGGGTGATTTCTGTAGCTTTCTCCACGTGTGGGTGTTGAATGAGGCTGATGTG;ALGNURL=http://orca.bu.edu/vntrview/index.php?db=VNTRPIPE_NA12892&ref=-175436366&isref=1&istab=1&ispng=1&rank=3	GT:SP:CGL	1/1:2:-1
chr10	1128698	td175436409	TGCACAGCTCCAGCAGCACAGCTCCAGCAGCACAGCTCCAGCAGCA	TGCACAGCTCCAGCAGCACAGCTCCAGCAGCA	.	PASS	RC=3.21;RPL=14;RAL=45;RCP=GCACAGCTCCAGCA;ALGNURL=http://orca.bu.edu/vntrview/index.php?db=VNTRPIPE_NA12892&ref=-175436409&isref=1&istab=1&ispng=1&rank=3	GT:SP:CGL	0/1:15,6:0,-1
chr10	1235653	td175436503	ACCCAGAACACATGGCCCTACCTCCTTCCCCAGAACACGTGGCGCTACCTCCTTCCCCAGAACACGTGGCGCTACCTCCTTCCCCAGAACACGTGGCGCTACCTCCTTCCCCAGAACACGTGGCGCTACCTCCTTCCCCAGAACACGTGGCGCTACCTCCTTCCCCAGAACACGTGGCGCTACCTCCTTCCCCAGAACACGTGGCGCTACCTCCTTCCCCCGAACACGTGGCGCTACCTCCTTCCCCAG	ACCCAGACCACATGGCCCTGCCTCCTTCCCCAGAACACGTGGCGCTACCTCCTTCCCCAGAACACGTGGCGCTACCTCCTTCCCCAGAACACGTGGCGCTACCTCCTTCCCCAGAACACGTGGCGCTACCTCCTTCCCCAGAACACGTGGCGCTACCTCCTTCCCCCGAACACGTGGCGCTACCTCCTTCCCCAG	.	PASS	RC=9.19;RPL=27;RAL=248;RCP=CCCAGAACACGTGGCGCTACCTCCTTC;ALGNURL=http://orca.bu.edu/vntrview/index.php?db=VNTRPIPE_NA12892&ref=-175436503&isref=1&istab=1&ispng=1&rank=3	GT:SP:CGL	1/1:2:-2
chr10	1251272	td175436515	AGGAGACAACTCACTGGAGCCCGTGGCACAGCCTGAGGGAGACAACTCACGGGAGCCCGTGGCACAGCCTGAGGGAGACAACTCACTGGAGCCCGTGGCACAGCCTGAGGGAGACAACTCACGGGAGCCCGTGGCACAGCCTGAGGG	AGGAGACAACTCACTGGAGCCCGTGGCACAGCCTGAGGGAGACAACTCACGGGAGCCCGTGGCACAGCCTGAGGG	.	PASS	RC=4.06;RPL=36;RAL=146;RCP=GGAGACAACTCACGGGAGCCCGTGGCACAGCCTGAG;ALGNURL=http://orca.bu.edu/vntrview/index.php?db=VNTRPIPE_NA12892&ref=-175436515&isref=1&istab=1&ispng=1&rank=3	GT:SP:CGL	0/1:5,6:0,-2
chr10	1451373	td175436677	GCCTTCCTCGACCCGCCCTGCCTGACAGCGGGCTCCCACCTTCGTCGCCCCGCCCTGCCTGACAGCGGGCTCCCACCTTCGTCGCCCCGCCCTGCCTGACGGCGGGCTCCCACTTCGTC	GCCTTCCTCGACCCGCCCTGCCTGACAGCGGGCTCCCACCTTCGTCGCCCCGCCCTGCCTGACGGCGGGCTCCCACTTCGTC	.	PASS	RC=3.22;RPL=37;RAL=118;RCP=CCTTCGTCGCCCCGCCCTGCCTGACAGCGGGCTCCCA;ALGNURL=http://orca.bu.edu/vntrview/index.php?db=VNTRPIPE_NA12892&ref=-175436677&isref=1&istab=1&ispng=1&rank=3	GT:SP:CGL	0/1:3,10:0,-1
chr10	1547800	td175436764	TCAGCCGCCTCCCCACACCTGTGGTTATGCCACTCCCATCCCCACCATGGCAGCCACCTCCCCATGCCCGTGGTTCTGCCACTTCCGTCCCCACCGTGGCAGCCGCCTCCCCATGCCCGTGGTTCTGCCACTCCCGTCCCCACCATGGCAGCCGCCTCCCCATGCCCGTGGTTCTGCCACTCCCGTCCCCACC	TCAGCCGCCTCCCCACACCTGTGGTTATGCCACTCCCATCCCCACCATGGCAGCCACCTCCCCATGCCCGTGGTTCTGCCACTCCCGTCCCCACCATGGCAGCCGCCTCCCCATGCCCGTGGTTCTGCCACTCCCGTCCCCACC	.	PASS	RC=3.92;RPL=49;RAL=192;RCP=CAGCCGCCTCCCCATGCCCGTGGTTCTGCCACTCCCGTCCCCACCATGG;ALGNURL=http://orca.bu.edu/vntrview/index.php?db=VNTRPIPE_NA12892&ref=-175436764&isref=1&istab=1&ispng=1&rank=3	GT:SP:CGL	1/1:5:-1
chr10	1617196	td175436821	TGGGCAGCAACATTGTAACAGGTAACAGGGCTGCAACATTGTAATAGGTAAC	TGGGCAGCAACATTGTAACAGGTAACAGGGCTGCAACATTGTAACAGGTAACTGGGCTGCAACATTATAGCAGGTAACAGGGCTGCAACACTGTAATAGGTAAC	.	PASS	RC=1.96;RPL=26;RAL=51;RCP=GGGCAGCAACATTGTAACAGGTAACA;ALGNURL=http://orca.bu.edu/vntrview/index.php?db=VNTRPIPE_NA12892&ref=-175436821&isref=1&istab=1&ispng=1&rank=3	GT:SP:CGL	0/1:10,6:0,2
chr10	1749077	td175436962	CGGCAGGAAGTGGGGTTTTTGTTGGGCAGGAAGTAGGGTTTCATTGGGCAGGAAGTGGGATTTTCTTTGGGCA	CGGCAGGAAGTGGGGTTTTTGTTGGGCAGGAAGTAGGGTTTCATTGGGCAGGAAGTAGGGTTTCATTGGGCAGGAAGTGGGATTTTCTTTGGGCA	.	PASS	RC=3.17;RPL=23;RAL=72;RCP=GGCAGGAAGTGGGGTTTTCATTG;ALGNURL=http://orca.bu.edu/vntrview/index.php?db=VNTRPIPE_NA12892&ref=-175436962&isref=1&istab=1&ispng=1&rank=3	GT:SP:CGL	1/1:4:1
chr10	1759198	td175436965	TCATGTTATTCTGATCACGTTATTCTGATCACATTATTCTGATCACAAGTTATTCTGATCACATGTTATTCTGATCACATGTTATTCTGATCACGTGTT	TCATGTTATTCTGATCACGTTATTCTGATCACATTATTCTGATCACAAGTTATTCTGATCACATGTTATTCTGATCACGTGTT	.	PASS	RC=6.38;RPL=16;RAL=98;RCP=CATGTTATTCTGATCA;ALGNURL=http://orca.bu.edu/vntrview/index.php?db=VNTRPIPE_NA12892&ref=-175436965&isref=1&istab=1&ispng=1&rank=3	GT:SP:CGL	0/1:9,3:0,-1
chr10	2185436	td175437226	GGGGGAAGCGGAAATGAAATGCAGTGAATGAGTGACAGCTGGGGAAGTGGAAATGAAGTGCAGTGAATGAGTGACAGCCGGGGAAGTGGAAATGAAGTGCAGTGAATGAGTGACAGCCGGGGAAGCGGAAATGAAGTGTAGTGAATGAGTGACAGCCGGGGAAGCGGAAATGAAGTGTAGTGAATGAGTGACAGC	GGGGGAAGCGGAAATGAAATGCAGTGAATGAGTGACAGCTGGGGAAGTGGAAATGAAGTGCAGTGAATGAGTGACAGCCGGGGAAGCGGAAATGAAGTGTAGTGAATGAGTGACAGCCGGGGAAGCGGAAATGAAGTGTAGTGAATGAGTGACAGC	.	PASS	RC=4.97;RPL=39;RAL=194;RCP=GGGGAAGCGGAAATGAAGTGCAGTGAATGAGTGACAGCC;ALGNURL=http://orca.bu.edu/vntrview/index.php?db=VNTRPIPE_NA12892&ref=-175437226&isref=1&istab=1&ispng=1&rank=3	GT:SP:CGL	1/1:6:-1
chr10	3026187	td175437762	TTATATATATATATGGATTATATATATGATATATATGGATTATATATATGATATATATGGATTATATATAATATATATGGATTATATATATCATATATATG	TTATATATATATATGGATTATATATATCATATATATGGATTATATATATGATATATATGGATTATATATATCATATATATG	.	PASS	RC=4.68;RPL=22;RAL=100;RCP=TATATGATATATATGGATTATA;ALGNURL=http://orca.bu.edu/vntrview/index.php?db=VNTRPIPE_NA12892&ref=-175437762&isref=1&istab=1&ispng=1&rank=3	GT:SP:CGL	1/1:19:-1
chr10	3095676	td175437810	TTTCCCCTCCAGCCCACCCTTCCCCTCCAGCCCACCCTTCCCCTCCAGTCCACCTTTTCCCTCCAGCCCACCCTTCCCCTCCAGCCCACCCTTCCCCTCCAGCCCACCCTTCCCCTCCAGCCCACCCTTCCCCTCCAGCCCACCCTTCCCCTCCAGTCCACCTTTTCCCTCCAGCCCACCCTTCCCCTCCAGCCCACCCTTCCCCTCCAGCCCACCCTTCCCCTCCAGCCCACCCTTCCCCTCCAGTCCACCTTTTCCCTCCAGCCCACCCTTCCCCTCCAGTCCACCTTTTCCCTCCAGCCCACCCTTCCCCTCCAGCCCACCGGTCCCCT	TTTCCCCTCCAGCCCACCCTTCCCCTCCAGCCCACCCTTCCCCTCCAGTCCACCTTTTCCCTCCAGCCCACCCTTCCCCTCCAGCCCACCGGTCCCCT	.	PASS	RC=18.39;RPL=18;RAL=331;RCP=TTCCCCTCCAGCCCACCC;ALGNURL=http://orca.bu.edu/vntrview/index.php?db=VNTRPIPE_NA12892&ref=-175437810&isref=1&istab=1&ispng=1&rank=3	GT:SP:CGL	1/1:6:-13
chr10	3318900	td175437963	CTCAAACCCAAATCCCGAAACAAGCACGCCCCAGGTTTTCAAACCCAAATCCCTAAACAAGCACGCCCCAGGTTTTCAAAGCCA	CCCCAAATCCCGAAACAAGCACGCCCCAGGTTTTCAAACCCAAATCCCGAAACAAGCACGCCCCAGGTTTTCAAACCCAAATCCCTAAACAAGCACGCCCCAGGTTTTCAAAGCCA	.	PASS	RC=2.24;RPL=37;RAL=83;RCP=TCAAACCCAAATCCCGAAACAAGCACGCCCCAGGTTT;ALGNURL=http://orca.bu.edu/vntrview/index.php?db=VNTRPIPE_NA12892&ref=-175437963&isref=1&istab=1&ispng=1&rank=3	GT:SP:CGL	1/1:17:1
chr10	3761972	td175438225	CAGAGCCAAAGAGACAGAGAGACAGAGAGAAAGAGAG	CAGAGCCAAAGAGACAGAGAGACAGAGAGACAGAGATAAAGAGAG	.	PASS	RC=4.50;RPL=8;RAL=36;RCP=AGAGACAG;ALGNURL=http://orca.bu.edu/vntrview/index.php?db=VNTRPIPE_NA12892&ref=-175438225&isref=1&istab=1&ispng=1&rank=3	GT:SP:CGL	0/1:11,7:0,1
chr10	3815462	td175438257	ATATATATATATATGTATATGTATATATATATTTGTATATGTATATATATATTTGTATATGTATATATATATTTGTATATGTATATATATATATTTGTATATGTATATATAAAATGTATAT	ATATATATATATATGTATATGTATATATATATTTGTATATGTATATATATATTTGTATATGTATATATAAAATGTATAT	.	PASS	RC=5.95;RPL=20;RAL=120;RCP=TATATATATATATGTATATG;ALGNURL=http://orca.bu.edu/vntrview/index.php?db=VNTRPIPE_NA12892&ref=-175438257&isref=1&istab=1&ispng=1&rank=3	GT:SP:CGL	1/1:7:-2
chr10	4032480	td175438375	TATACACACACACAAATATACACACACATATAT	TATATATACAACATACACACACACACACAAATATACACACACATATAT	.	PASS	RC=2.29;RPL=14;RAL=32;RCP=ATATACACACACAA;ALGNURL=http://orca.bu.edu/vntrview/index.php?db=VNTRPIPE_NA12892&ref=-175438375&isref=1&istab=1&ispng=1&rank=3	GT:SP:CGL	1/1:24:1
chr10	4964161	td175438807	CAGGGATGCCTCATTCCTAGGCTCTGGGAGGGATGCCTCATTCCTAGGCTCTGGGAGGGATGCCTCATTCCTAGGCTCTGGGAGGGAGCCT	CAGGGATGCCTCATTCCTAGGCTCTGGGAGGGATGCCTCATTCCTAGGCTCTGGGAGGGAGCCT	.	PASS	RC=3.37;RPL=27;RAL=90;RCP=AGGGATGCCTCATTCCTAGGCTCTGGG;ALGNURL=http://orca.bu.edu/vntrview/index.php?db=VNTRPIPE_NA12892&ref=-175438807&isref=1&istab=1&ispng=1&rank=3	GT:SP:CGL	1/1:29:-1
chr10	5522912	td175439037	CCTGGGGGCTCCGTCCTCACGGCTGGAGGGGCTCTCAGAACATCTGGTGGGCTCCGTCCTCACGGCTGGAGGGGCTCTCAGAACATCTGGTGGGCTCCGTCCTCACGGCTGGAGGGGCTCTCAGAACATCTGGTGGGCTCCGTCCTCACGGCTGGAGGGGCTCTCAGAACATCTGGTG	CCTGGGGGCTCCATCCTCACGGCTGGAGGGGCTCTCAGAACATCTGGTGGGCTCCGTCCTCACGGCTGGAGGGGCTCTCAGAACATCTGGTG	.	PASS	RC=4.14;RPL=43;RAL=177;RCP=CTGGTGGGCTCCGTCCTCACGGCTGGAGGGGCTCTCAGAACAT;ALGNURL=http://orca.bu.edu/vntrview/index.php?db=VNTRPIPE_NA12892&ref=-175439037&isref=1&istab=1&ispng=1&rank=3	GT:SP:CGL	1/1:10:-2
chr10	6027193	td175439285	AGCCAGGCAGAGGGGAGGATGGCAGATGGGGCCAGGCAGAGGGGAGGATGGCGGACGGGGCCAGGCAGAGGGGAGGATGGTAGATGG	AGCCAGGTAGAGGGGAGGATGGCAGATGGGGCCAGGCAGAGGGGAGGATGGCGGACGGGGCCAGGCAGAGGGGAGGATGGCGGACGGGGCCAGGCAGAGGGGAGGATGGTAGA	.	PASS	RC=2.97;RPL=29;RAL=86;RCP=GCCAGGCAGAGGGGAGGATGGCAGATGGG;ALGNURL=http://orca.bu.edu/vntrview/index.php?db=VNTRPIPE_NA12892&ref=-175439285&isref=1&istab=1&ispng=1&rank=3	GT:SP:CGL	1/1:9:1
chr10	6127686	td175439338	AGAAAGAAAGAAAGAAAGAAAGAAAGAAAGAAAGAAAGAAAGAAAGAAGGAAAGAAGGAAAGAAGGAAAGAAGGAAAGAAGGAAAGAAGGAAAGAAGGAAAGAAGGAAGGAAGGAAGGAAGGAAGGAAGGAAAGA	AAAAGAAAGAAAGAAAGAAAGAAAGAAAGAAGGAAAGAAGGAAAGAAGGAAAGAAGGAAAGAAGGAAAGAAGGAAGGAAGGAAGGAAGGAAGGAAGGAAGGAAGGAAAGA	.	PASS	RC=16.75;RPL=8;RAL=134;RCP=GAAAGAAG;ALGNURL=http://orca.bu.edu/vntrview/index.php?db=VNTRPIPE_NA12892&ref=-175439338&isref=1&istab=1&ispng=1&rank=3	GT:SP:CGL	1/1:7:-3
chr10	6622218	td175439579	CGCGGGGACTGCGCGGGGACTGCGCGGGGACTGGCGGGGCTGGCGGGGCTGGCGGGGCTGGCGGGGCTGGCGGG	CGCGGGGACTGCGCGGGGACTGGCGGGGCTGGCGGGGCTGGCGGGGCTGGCGGG	.	PASS	RC=7.55;RPL=9;RAL=73;RCP=GCGGGGCTG;ALGNURL=http://orca.bu.edu/vntrview/index.php?db=VNTRPIPE_NA12892&ref=-175439579&isref=1&istab=1&ispng=1&rank=3	GT:SP:CGL	1/1:2:-2
chr10	6965823	td175439763	AATATACATATATTTTAAATATATATATAAATATTTTAAATATAAATATAAATATTTTAAATATAAATATTATATATATTTTAAA	AATATACATATATTTTAAATATATATATAAATATTTTAAATATATATATAAATATTTTAAATATAAATATAAATATTTTAAATATAAATATTATATATATTTTAAA	.	PASS	RC=3.88;RPL=21;RAL=84;RCP=ATATATAAATATTTTAAATAT;ALGNURL=http://orca.bu.edu/vntrview/index.php?db=VNTRPIPE_NA12892&ref=-175439763&isref=1&istab=1&ispng=1&rank=3	GT:SP:CGL	0/1:3,9:0,1
chr10	7400640	td175439948	TTGGCCCTGGAATGGAGGCATGGTGGCTCTGGAATGAAGGCATGG	TTGGCCCTGGAATGGAGGCATGGTGGCCCTGGAATGGAGGCATGGTGGCCCTGGAATGAAGGCATGG	.	PASS	RC=2.00;RPL=22;RAL=44;RCP=TGGCCCTGGAATGAAGGCATGG;ALGNURL=http://orca.bu.edu/vntrview/index.php?db=VNTRPIPE_NA12892&ref=-175439948&isref=1&istab=1&ispng=1&rank=3	GT:SP:CGL	0/1:5,3:0,1
chr10	7409231	td175439950	TCAACTCCTGATGTCCTTTCAGCCTTCCTTTCTTACCCTCCAATTCCTGATGTCCTTTCAGCCTTCCTTTCTTACCCTCCAATTCCTGATGTCCTTTCAGCCTTCCTTTCTTACCCTCCAA	TCAACTCCTGATGTCCTTTCAGCCTTCCTTTCTTACCCTCCAATTCCTGATGTCCTTTCAGCCTTCCTTTCTTACCCTCCAA	.	PASS	RC=3.08;RPL=39;RAL=120;RCP=CAATTCCTGATGTCCTTTCAGCCTTCCTTTCTTACCCTC;ALGNURL=http://orca.bu.edu/vntrview/index.php?db=VNTRPIPE_NA12892&ref=-175439950&isref=1&istab=1&ispng=1&rank=3	GT:SP:CGL	0/1:6,6:0,-1
chr10	7505709	td175439987	CCCTTCCTTCCTACCTTCCTTCCTTCCTTCCTTCCTTCCTTCCTTCCTTC	CCCTTCCTTCCTACCTTCCTTCCTTCCTTCCTTCCTTCCTTCCTTCCTTCCTTCCTTCCTTC	.	PASS	RC=4.08;RPL=12;RAL=49;RCP=CCTTCCTTCCTT;ALGNURL=http://orca.bu.edu/vntrview/index.php?db=VNTRPIPE_NA12892&ref=-175439987&isref=1&istab=1&ispng=1&rank=3	GT:SP:CGL	1/1:22:1
chr10	7639465	td175440085	TCCCCTCTGTACCCCATAGACACCCATACACAGCATGGTCCCAAGTCACCTTGGAGTCACCCCCTCTGTACCCCAGAGACACCCGTACACAGCATGGTCCCAAGTCACCTTGGAGTCACCCCCTCTGTACCCCAGAGACACCCGTACACAGCATGGTCCCAAGTCACCTTGGAGTCAC	TCCCCTCTGTACCCCATAGACACCCATACACAGCATGGTCCCAAGTCACCTTGGAGTCACCCCCTCTGTACCCCAGAGACACCCGTACACAGCATGGTCCCAAGTCACCTTGGAGTCAC	.	PASS	RC=3.00;RPL=59;RAL=177;RCP=CCCCTCTGTACCCCAGAGACACCCGTACACAGCATGGTCCCAAGTCACCTTGGAGTCAC;ALGNURL=http://orca.bu.edu/vntrview/index.php?db=VNTRPIPE_NA12892&ref=-175440085&isref=1&istab=1&ispng=1&rank=3	GT:SP:CGL	1/1:11:-1
chr10	8242487	td175440380	ATTATTTAATTTATATATATTTATATATATTATTTAATTTATATATATTTATATATATTTA	AATTTATATATATTTATATATATTATTTAATTTATATATATTTATATATCTTTA	.	PASS	RC=6.30;RPL=10;RAL=60;RCP=TTATATATAT;ALGNURL=http://orca.bu.edu/vntrview/index.php?db=VNTRPIPE_NA12892&ref=-175440380&isref=1&istab=1&ispng=1&rank=3	GT:SP:CGL	0/1:21,2:0,-1
chr10	8604724	td175440604	GTGTATATATATGTATATATACATTATGTATATATATGTATATATACAGTATGTATATATATGTATATATACAGTATGTATATATATGTATATATACAGTATGTATATATATGTATATATACAGTATGTATATATGTATATATACAGTATGTATATATATGTGTAGATGTGTATATTATATATACATATGTATATGTACATTATATATTCATATATGTGTATATA	GTGTATATATATGTATATATACAGTATGTATATATATGTATATATACAGTATGTATATATATGTATATATACAGTATGTATATATATGTGTAGATGTGTATATTATATATACATATGTATATGTACATTATATATTCATATATGTGTATATA	.	PASS	RC=8.84;RPL=25;RAL=224;RCP=TGTATATATATGTATATATACAGTA;ALGNURL=http://orca.bu.edu/vntrview/index.php?db=VNTRPIPE_NA12892&ref=-175440604&isref=1&istab=1&ispng=1&rank=3	GT:SP:CGL	1/1:8:-3
chr10	9116756	td175440827	TATATTGCTATTATATATATCATATTATATACATATCATATTGCTATTACATATCATAGCTATACATATCATATTGCTATTACATATCATATTGCTATTACATATCATATTGCTATTATATATACATA	TATATTGCTATTATATATATCATATTATATACATATCATATTGCTATTACATATCATAGCTATACATATCATATTGCTATTACATATCATATTGCTATTATATATACATA	.	PASS	RC=7.14;RPL=18;RAL=127;RCP=ATATTGCTATTACATATC;ALGNURL=http://orca.bu.edu/vntrview/index.php?db=VNTRPIPE_NA12892&ref=-175440827&isref=1&istab=1&ispng=1&rank=3	GT:SP:CGL	0/1:6,7:0,-1
chr10	9546873	td175441020	GACACATATATATGTATACATATGCGTGTACACACACACATATATGTGTATATATGCGTATATACACACGCGTATATGTGTATATATGCGTATATACACACGCGTATATGTGTATATATGCGTATATACACACGAGTATATGTGTATATATG	GACACATATATATGTATACATATGCGTGTACACACACACATATATGTGTATATATGCGTATATACACACGCGTATATGTGTATATATGCGTATATACACACGCGTATATGTGTATATATGCGTATATACACACGCGTATATGTGTATATATGCGGATATACACACGAGTATATGTGTATATATG	.	PASS	RC=4.72;RPL=32;RAL=151;RCP=ACACGCGTATATGTGTATATATGCGTATATAC;ALGNURL=http://orca.bu.edu/vntrview/index.php?db=VNTRPIPE_NA12892&ref=-175441020&isref=1&istab=1&ispng=1&rank=3	GT:SP:CGL	0/1:4,2:0,1
chr10	11811790	td175441881	AATATATATATATATATATCTTAAATATATATATACACATATATCTTAAATATATGTATGTACATATATCTTAAATATATATATATACATATAT	AATATATATATATATATATATATATATATATATATATATCTTAAATATATATATACACATATATCTTAAATATATGTATATACATATATCTTAAATATATATATATACATATAT	.	PASS	RC=3.72;RPL=25;RAL=93;RCP=ATATATATATACATATATCTTAAAT;ALGNURL=http://orca.bu.edu/vntrview/index.php?db=VNTRPIPE_NA12892&ref=-175441881&isref=1&istab=1&ispng=1&rank=3	GT:SP:CGL	0/1:9,4:0,1
chr10	11929732	td175441929	AAGGCAGCGTCCCCAGGGAGGAGGCAGCGCCCCCAGGGAGGAGGCAGC	AAGGCAGCGTCCCCAGGGAGGAGGCAGCGCCCCCAGGGAGGAGGCAGCGCCCCCAGGGAGGAGGCAGC	.	PASS	RC=2.35;RPL=20;RAL=47;RCP=AGGCAGCGCCCCCAGGGAGG;ALGNURL=http://orca.bu.edu/vntrview/index.php?db=VNTRPIPE_NA12892&ref=-175441929&isref=1&istab=1&ispng=1&rank=3	GT:SP:CGL	0/1:4,8:0,1
chr10	12268277	td175442077	ACCTCCCAGACGGCGTGGCGGCTGGGCAGAGGCGCCCCCCACCTCCCTCCTGGACGGGGCGGCTGGCCGGGCGGGGGCTGCCCCCCACCTCCCTCCCAGATGGGGCGGCTGGCCGGGTGGGGGCTCTCCCCCACCTCC	ACCTCCCAGACGGGGTGGCTGCCGGGCAGAGGGGCCCCCCACCTCCCTCCCGGACGGGGTGGCTGGCCGGGCGGGGGCTGTCCCCCACCTCC	.	SC	RC=3.02;RPL=46;RAL=137;RCP=CCTCCCAGACGGGGCGGCTGGCCGGGCGGGGGCTGCCCCCCACCTC;ALGNURL=http://orca.bu.edu/vntrview/index.php?db=VNTRPIPE_NA12892&ref=-175442077&isref=1&istab=1&ispng=1&rank=3	GT:SP:CGL	0/1:6,4:0,-1
chr10	12936204	td175442427	CTCCCTCCTTCCCTCCTTTCCCTCCCTCCCTCCTTTCCTTCCTTCCTTCCTT	CTCCCTCCTTCCCTCCTTTCCCTCCCTCCCCCCTTTCCTTCCTTCCTTCCTTCCTTCTCTTCCTCCCTCCCTTCCTTCC	.	PASS	RC=3.00;RPL=17;RAL=51;RCP=TCCCTCCTTCCCTCCTT;ALGNURL=http://orca.bu.edu/vntrview/index.php?db=VNTRPIPE_NA12892&ref=-175442427&isref=1&istab=1&ispng=1&rank=3	GT:SP:CGL	1/1:6:1
chr10	13008171	td175442444	TTACTCAGTTACCAGCCTTACTCATATTACTATATGGTACTCAGTTACCAGCCTTACTCATATTACTATATGGTACTCAGTTACCAGCCTTACTCATATTACTATATG	TTACTCAGTTCCCAGCCTTACTCATATTCCTATATGGTACTCAGTTACCAGCCTTACTCATATTACTATATGGTACTCAGTTACCAGCCTTACTCATATTACTATATGGTACTCAGTTACCAGCCTTACTCATATTACTATATGGTGCTCAGTTACCAGCCTTACTCATATTACTATATG	.	PASS	RC=2.97;RPL=36;RAL=107;RCP=TACTCAGTTACCAGCCTTACTCATATTACTATATGG;ALGNURL=http://orca.bu.edu/vntrview/index.php?db=VNTRPIPE_NA12892&ref=-175442444&isref=1&istab=1&ispng=1&rank=3	GT:SP:CGL	0/1:3,2:0,2
chr10	13570545	td175442685	GGCGGCGGCGGGGGCTGAGGAGGCGGCGGCAGCGGCGGCAGCGGCAGCGGCGGCAGCGGCAGCGGCGGCGCGG	GGCGGCGGCGGGGGCTGAGGAGGGGGCGGAAGCGGCGGTGGCGGCAGCGGCGGCG	.	PASS	RC=4.87;RPL=15;RAL=72;RCP=GCGGCGGCAGCGGCA;ALGNURL=http://orca.bu.edu/vntrview/index.php?db=VNTRPIPE_NA12892&ref=-175442685&isref=1&istab=1&ispng=1&rank=3	GT:SP:CGL	1/1:6:-1
chr10	16445782	td175444025	CGAACTTTACCATGAACTTTACCATGAACTTTACCATGAACTTTACCATGAACTTTACCATGAACTTTACC	CGAACTTTACCATGAACTTTACCATGAACTTTACCATGAACTTTACCATGAACTTTACCATGAACTTTACCATGAACTTTACCATGAACTTTACC,CGAACTTTACCATGAACTTTACCATGAACTTTACCATGAACTTTACCATGAACTTTACCATGAACTTTACCATGAACTTTACCATGAACTTTACCAGTACCTTTACAATGAACGTTAC	.	PASS	RC=5.83;RPL=12;RAL=70;RCP=GAACTTTACCAT;ALGNURL=http://orca.bu.edu/vntrview/index.php?db=VNTRPIPE_NA12892&ref=-175444025&isref=1&istab=1&ispng=1&rank=3	GT:SP:CGL	1/2:3,7:2,4
chr10	16687852	td175444129	AATATATACGTATATATACATATATGTGTATATACATATATGTATATACACATATATGTATATATATGTGTATATACACATATGTGTATATATATGTGTATATACATATATGTGTATATATATGTGTATATACATATATGTGTATATATATGTGTATATACATATATGTGTATATATATGTGTATATACATATATGTGTATATATAT	AATATATACGTATATATACATATATGTGTATATACATATATGTATATACACATATATGTATATATATGTGTATATACATATATGTGTATATATATGTGTATATACATATATGTGTATATATATGTGTATATACATATATGTGTATATATATGTGTATATACATATATGTGTATATATAT	.	PASS	RC=7.33;RPL=28;RAL=206;RCP=ATATATATGTGTATATACATATATGTGT;ALGNURL=http://orca.bu.edu/vntrview/index.php?db=VNTRPIPE_NA12892&ref=-175444129&isref=1&istab=1&ispng=1&rank=3	GT:SP:CGL	1/1:2:-1
chr10	16827410	td175444171	TATATATACATATATACATATATATATATACACATATATACATATATACATATATATATACACATATATACATATATACATATATATATACACATATATACATATATATATATATA	TATATATACATATATACATATATATATATACACATATATACATATATACATATATATATACACATATATACATATATACATATATATATACACATATATACATATATACATATATATACACACATATATACATATATATATATATA	.	PASS	RC=3.78;RPL=30;RAL=115;RCP=ATATATACATATATACATATATATATACAC;ALGNURL=http://orca.bu.edu/vntrview/index.php?db=VNTRPIPE_NA12892&ref=-175444171&isref=1&istab=1&ispng=1&rank=3	GT:SP:CGL	1/1:7:1
chr10	17243443	td175444354	GCCGCCCCACAGTGTCCGCCCCACAGTGTCCGCCCC	GCCGCCCCACAGTGTCCGCCCCACAGTGTCCGCCCCACAGTGTCCGCCCC	.	PASS	RC=2.50;RPL=14;RAL=35;RCP=CCGCCCCACAGTGT;ALGNURL=http://orca.bu.edu/vntrview/index.php?db=VNTRPIPE_NA12892&ref=-175444354&isref=1&istab=1&ispng=1&rank=3	GT:SP:CGL	0/1:10,4:0,1
chr10	20255255	td175445748	GTATATGTACACATATATAATAAATGTATGTATACACATATATAAAAAATATATATGTGCACATATATAAAATATATATGTGCACATATATAAAAAATATATATGTGCACATATATATAAAA	GTATATGTACACATATATAATAAATGTATGTATACACATATATAAAAAATATATATGTGCACATATATAAAATATATATGTGCACATATATAAAAAATATATATGTGCACATATATAAAAATATATATGTGCACATATATAAAAAATATATATGTGCACATATATATAAAA	.	PASS	RC=4.92;RPL=25;RAL=121;RCP=TATATGTGCACATATATAAAAAATA;ALGNURL=http://orca.bu.edu/vntrview/index.php?db=VNTRPIPE_NA12892&ref=-175445748&isref=1&istab=1&ispng=1&rank=3	GT:SP:CGL	0/1:7,5:0,2
chr10	24722234	td175447646	TTTTTTTGTTTTTTGTTTTTTGTTTTTTGTTTTTTGTTT	TTTTTTTGTTTTTTGTTTTTTGTTTTTTGTTT	.	PASS	RC=5.43;RPL=7;RAL=38;RCP=TTTTTTG;ALGNURL=http://orca.bu.edu/vntrview/index.php?db=VNTRPIPE_NA12892&ref=-175447646&isref=1&istab=1&ispng=1&rank=3	GT:SP:CGL	0/1:20,8:0,-1
chr10	24813873	td175447686	GGGTGAGACACCTGGCCTGTAGGAAGGTGAGACACCTGGCCTGTAGGAAGGTGAGACACCTGGCCTGTAGGAAGGTGAGACA	GGGAAGGGTGAGACACCTGGCCTGTAGGAAGGTGAGACAGCTGGCCTGTAGGAAGGTGAGACTCCTGGCCTGTAGGAAGGTGAGGCTCCTGGCCTGTAGGAAGGTGAGACA	.	PASS	RC=3.38;RPL=24;RAL=81;RCP=GGTGAGACACCTGGCCTGTAGGAA;ALGNURL=http://orca.bu.edu/vntrview/index.php?db=VNTRPIPE_NA12892&ref=-175447686&isref=1&istab=1&ispng=1&rank=3	GT:SP:CGL	1/1:10:1
chr10	25033578	td175447802	TACTATACATATACACACATACACACACTATATATATATATACACACACACTATATATATATACACAC	TACTATACATATACACACATACACACACTATATATATATATATACACACACACTATATATATATATACACACTATATATATACACACAC	.	PASS	RC=2.84;RPL=23;RAL=67;RCP=ACTATATATATATACACACACAC;ALGNURL=http://orca.bu.edu/vntrview/index.php?db=VNTRPIPE_NA12892&ref=-175447802&isref=1&istab=1&ispng=1&rank=3	GT:SP:CGL	1/1:15:1
chr10	26436160	td175448380	CAGATGATAAGGAGCTACCTTAAGATGATAAGGAGCTACCTTAAGATGATAAGGGGCTACCTTA	CAGATGATAAGGAGCTACCTTAAGATGATAAGGGGCTACCTTA	.	PASS	RC=3.00;RPL=21;RAL=63;RCP=AGATGATAAGGAGCTACCTTA;ALGNURL=http://orca.bu.edu/vntrview/index.php?db=VNTRPIPE_NA12892&ref=-175448380&isref=1&istab=1&ispng=1&rank=3	GT:SP:CGL	1/1:20:-1
chr10	27100650	td175448673	ACAAAGATTTGTATAAATTTGTATAAATTTATGCAAAGATTTGTATAAATTTGTATAAATTTATGCAAAGATTTGTATAAATTTATGCAAAGATTTGTATAAATTTGTATAAATTTATGCAAAGATTTGTATAAA	ACAAAGATTTGTATAAATTTGTATAAATTTATGCAAAGATTTGTATAAATTTATGCAAAGATTTGTATAAATTTGTATAAATTTATGCAAAGATTTGTATAAA	.	PASS	RC=4.50;RPL=32;RAL=134;RCP=CAAAGATTTGTATAAATTTGTATAAATTTATG;ALGNURL=http://orca.bu.edu/vntrview/index.php?db=VNTRPIPE_NA12892&ref=-175448673&isref=1&istab=1&ispng=1&rank=3	GT:SP:CGL	1/1:12:-1
chr10	34796468	td175452030	TAAAAAAACAAAAAAAAAAAAACAAAAAA	TAAAAAAAACAAAAAAAAAAAACAAAAAAAAAAACAAAAAA	.	PASS	RC=2.00;RPL=14;RAL=28;RCP=AAAAAAACAAAAAA;ALGNURL=http://orca.bu.edu/vntrview/index.php?db=VNTRPIPE_NA12892&ref=-175452030&isref=1&istab=1&ispng=1&rank=3	GT:SP:CGL	1/1:2:1
chr10	36419959	td175452811	ATATATATATATAGACTATATATATATAGACTATATATATATAGACTATATATATATAGTCTACATATATATAGACTATATATATAGACTATATATATAGACTATATATATATAGTCTATATATAT	ATCTCTCTCTCTCTCTCTCTCTCTCTCTCTCTCTATATATATATATATATATATAGACTATATATATATAGACTATATATA	.	PASS	RC=8.60;RPL=15;RAL=125;RCP=TATATATATATAGAC;ALGNURL=http://orca.bu.edu/vntrview/index.php?db=VNTRPIPE_NA12892&ref=-175452811&isref=1&istab=1&ispng=1&rank=3	GT:SP:CGL	1/1:3:-4
chr10	38597164	td175453695	AATTTCAAGCCCAGCTTCCTCCAGATTTCAAGCCCAGCTTCCTCCAGATTTCAAGCCCAGCTTCCTCCTAGAT	AATTTCAAGCCCAGCTTCCTCCAGATTTCAAGCCCAGCTTCCTCCTAGAT	.	PASS	RC=3.08;RPL=23;RAL=72;RCP=ATTTCAAGCCCAGCTTCCTCCAG;ALGNURL=http://orca.bu.edu/vntrview/index.php?db=VNTRPIPE_NA12892&ref=-175453695&isref=1&istab=1&ispng=1&rank=3	GT:SP:CGL	0/1:21,7:0,-1
chr10	42383864	td175453968	AATCGAATGGAATCATCATCGAATGGACTCATCATCAAATCGAATC	AATCGAATGGAATCAACATCAAATGGAATCAA	.	SC	RC=2.81;RPL=16;RAL=45;RCP=ATCGAATGGAATCATC;ALGNURL=http://orca.bu.edu/vntrview/index.php?db=VNTRPIPE_NA12892&ref=-175453968&isref=1&istab=1&ispng=1&rank=3	GT:SP:CGL	0/1:41,442:0,-1
chr10	42385702	td175453973	AATCGAATGGAATCATCATTAAATGGAATCATCATCAAAT	AATCGAATGGAATCATCATCAAATGGAATCTAATGGAATCATCATCAAATGGAATC	.	SC	RC=2.44;RPL=16;RAL=39;RCP=ATCAAATGGAATCATC;ALGNURL=http://orca.bu.edu/vntrview/index.php?db=VNTRPIPE_NA12892&ref=-175453973&isref=1&istab=1&ispng=1&rank=3	GT:SP:CGL	0/1:31,10:0,1
chr10	42392427	td175453991	AATTGAATCGAATGGAATCATTGAATGGAATCGAAT	AATTGAATCGAAAGGAATCATTGAATGGAATCGAAAGGAATCATTGAATGGAATCGAAT	.	PASS	RC=1.94;RPL=18;RAL=35;RCP=ATTGAATCGAATCGAATC;ALGNURL=http://orca.bu.edu/vntrview/index.php?db=VNTRPIPE_NA12892&ref=-175453991&isref=1&istab=1&ispng=1&rank=3	GT:SP:CGL	0/1:122,19:0,1
chr10	42598398	td175454049	CGAATGGAATCATCTAATGGAATGGAATCATCTAATGGATTGGAATGGAATAAT	CGAATGGAATCATCTAATGGAATGGAATGAAATAATG	.	PASS	RC=2.94;RPL=18;RAL=53;RCP=GAATGGAATCATCTAATG;ALGNURL=http://orca.bu.edu/vntrview/index.php?db=VNTRPIPE_NA12892&ref=-175454049&isref=1&istab=1&ispng=1&rank=3	GT:SP:CGL	0/1:34,6:0,-1
chr10	43396028	td175454550	GCAGCCGCCCCGTCCGGGAGGGAGGTGGGGGGCAGACCCCTCCCGGCCAGCCTCCCCGTCCGGGAGGGAGTTGGGGGCCAGCCCCTGCCCGGCCAGCTGCCCTGTCCGGGAGGGAGGTGGGGGGCGCCTCTGCCCGGC	GCAGCCGCCCCGTCCGGGAGGGAGGTGGGGGGCAGACCCCTCCCGGCCAGCCTCCCGGTCCAGGAGGGAGGTGGGGGGCAGCCCCCTCCCGGCCAGCCTCCCCGTCCGGGAGGGAGTTGGGGGCCAGCCCCTGCCCGGCCAGCTGCCCTGTCCGGGAGGGAGGTGGGGGGCGCCTCTGCCCGGC	.	SC	RC=3.00;RPL=46;RAL=137;RCP=CAGCCGCCCCGTCCGGGAGGGAGGTGGGGGGCAGCCCCTGCCCGGC;ALGNURL=http://orca.bu.edu/vntrview/index.php?db=VNTRPIPE_NA12892&ref=-175454550&isref=1&istab=1&ispng=1&rank=3	GT:SP:CGL	1/1:5:1
chr10	43576754	td175454620	TTAATAGTAACAATAACAGTAACAATAATAGTAACAA	TTAATAGTAACAATAATAGTAACAATAACAGTAACAATAATAGTAACAA	.	PASS	RC=3.00;RPL=12;RAL=36;RCP=TAATAGTAACAA;ALGNURL=http://orca.bu.edu/vntrview/index.php?db=VNTRPIPE_NA12892&ref=-175454620&isref=1&istab=1&ispng=1&rank=3	GT:SP:CGL	0/1:5,9:0,1
chr10	45524611	td175455400	ATATTAGATATGTATATATTATAGCTAATATTACTTATTAGATATGTATATATTATAGCTAATATTACTTATTAGATATGTATATATTATAGCTAATATTAGATATTAGA	ATATTAGATATGTATATATTATAGCTAATATTACTTATTAGATATGTATATATTATAGCTAATATTACTTATTAGATATGTATATATTATAGCTAATATTACTTATTAGATATGTATATATTATAGCTAATATTAGATATTAGA	.	PASS	RC=3.21;RPL=34;RAL=109;RCP=TATTAGATATGTATATATTATAGCTAATATTACT;ALGNURL=http://orca.bu.edu/vntrview/index.php?db=VNTRPIPE_NA12892&ref=-175455400&isref=1&istab=1&ispng=1&rank=3	GT:SP:CGL	0/1:8,10:0,1
chr10	46668634	td175455883	TATAAACACACACATAAACACACACACACACACACACA	TATAAACACACACATAAACACACACA	.	PASS	RC=3.08;RPL=12;RAL=37;RCP=ATAAACACACAC;ALGNURL=http://orca.bu.edu/vntrview/index.php?db=VNTRPIPE_NA12892&ref=-175455883&isref=1&istab=1&ispng=1&rank=3	GT:SP:CGL	0/1:14,2:0,-1
chr10	47083150	td175456092	GAGAGAGAGAGAGAGAGAGAGAGAAAGAAAGAAAGAAAGAAAGAAAGAAAGAAAGAAAGAAAGAAAGAAAGAAAGAAAGAGAGAGAGAAAGA	GAGAGAGAGAGAGAGAGAGAGAGAGACAAAGAAAGAAAGAAAGAAAGAAAGAAAGAAAGAAAGAAAGAAAGAAAGAAAGAAAGAAAGAAAGAGAGAGAGAAAGA	.	PASS	RC=11.38;RPL=8;RAL=91;RCP=AGAAAGAA;ALGNURL=http://orca.bu.edu/vntrview/index.php?db=VNTRPIPE_NA12892&ref=-175456092&isref=1&istab=1&ispng=1&rank=3	GT:SP:CGL	1/1:3:1
chr10	47567933	td175456252	GATATATTACATATATAATATATATTTATAATATATATAATTATATATATATTATATATA	GATATATTACATACATAATATAATATATAATATATATTATATTATATATA	.	PASS	RC=5.25;RPL=11;RAL=59;RCP=ATATATTATAT;ALGNURL=http://orca.bu.edu/vntrview/index.php?db=VNTRPIPE_NA12892&ref=-175456252&isref=1&istab=1&ispng=1&rank=3	GT:SP:CGL	0/1:25,3:0,-1
chr10	49885127	td175457051	GATATGACATATAAGTATATATATCGTATATATGACATATAAATATATATATCGTATATATGACATATAAGTATATATATCGTATATATGACATATAAGTATATATATCGTATATATGACATATGAGTATATATATGATATATAGACATATCTATATATGATATATATGTATATATGATATATAGACATATATAT	GATATAACATATAAGTATATATATCGTATATATGACATATAAGTATATATATCGTATATATGACATATAAGTATATATATCGTATATATGACATATGAGTATATATATGATATATAGACATATCTATATATGATATATATGTATATATGATATATAGACATATATAT	.	PASS	RC=6.81;RPL=28;RAL=194;RCP=ATATGACATATAAGTATATATATCGTAT;ALGNURL=http://orca.bu.edu/vntrview/index.php?db=VNTRPIPE_NA12892&ref=-175457051&isref=1&istab=1&ispng=1&rank=3	GT:SP:CGL	1/1:2:-1
chr10	50173810	td175457138	CTTATATCTATATCAGTTAGATATAGATTATATCTGTATCAGTTAGATATAGATTATATCTATACCAGTTAGATATAGATTATATCTATATCAGTTAGATAAAGATTATATCTATATC	CTTATATCTATATCAGTTAGATATAGATTATATCTGTATCAGTTAGATATAGATTATATCTGTATCAGTTAGATATAGATTATATCTATACCAGTTAGATATAGATTATATCTATATCAGTTAGATAAAGATTATATCTATATC	.	PASS	RC=4.50;RPL=26;RAL=117;RCP=TTATATCTATATCAGTTAGATATAGA;ALGNURL=http://orca.bu.edu/vntrview/index.php?db=VNTRPIPE_NA12892&ref=-175457138&isref=1&istab=1&ispng=1&rank=3	GT:SP:CGL	1/1:12:1
chr10	52716779	td175458115	GCATGTGTGTGTATATATATACACACACACATACATGTGTGTGTATATATATACACACACACATACATGTGTGTATATATATACACACACATACATGTGTGTATACATATATACACACACACATACATGTGTGTATATATATATACACACACACATACATGTGTGTATATATATATACACACACACATACATGTGTGTATACATACACACACACACA	GCATGTGTGTGTATATATATACACACACACATACATGTGTGTATACATATATATACACACACATACATGTGTGTATATATATACACACACATACATGTGTGTATACATACACACACACACACA,GCATGTGTGTGTATATATATACACACACACATACATGTGTGTATACATATATATACACACATACATGTGTGTATATATATATACACACACACATACATGTGTGTATATATATATACACACACACATACATGTGTGTATACATACACACACACACACA	.	PASS	RC=6.94;RPL=32;RAL=216;RCP=CATGTGTGTGTATATATATACACACACACATA;ALGNURL=http://orca.bu.edu/vntrview/index.php?db=VNTRPIPE_NA12892&ref=-175458115&isref=1&istab=1&ispng=1&rank=3	GT:SP:CGL	1/2:5,6:-3,-2
chr10	58978047	td175460571	AGAGGAAGAAGGAGGAGGAGGAGGAGGAGGAAGAGGAGGAGGAAG	AGAGGAAGAAGGAGGAGGAGGAGGAGGAGGAAGAGGAGGAGGAAGAGGAGGAGGA	.	PASS	RC=3.54;RPL=12;RAL=44;RCP=GAGGAAGAGGAG;ALGNURL=http://orca.bu.edu/vntrview/index.php?db=VNTRPIPE_NA12892&ref=-175460571&isref=1&istab=1&ispng=1&rank=3	GT:SP:CGL	1/1:15:1
chr10	59371876	td175460727	AATGGATGGGTGGATGGATGGATAGATAGATGATAGATACATAGATAGATAGATAGATAGATAGATAGATAGATAGATAGATGATAGATAGATAGAT	AATGGATGGGTGGATGGATGGATAGATAGATGATAGATACATAGATAGATAGATAGATAGATAGATAGATGATAGATAGATAGAT	.	PASS	RC=8.17;RPL=12;RAL=96;RCP=ATAGATAGATAG;ALGNURL=http://orca.bu.edu/vntrview/index.php?db=VNTRPIPE_NA12892&ref=-175460727&isref=1&istab=1&ispng=1&rank=3	GT:SP:CGL	1/1:17:-1
chr10	60028691	td175460977	CCAGGGCCCTGCCCCTCGGCTTCAGGGCCCCGCCCCTCGGCTTCAGGGCCCCGCCCCTCGGC	CCAGGGCCCTGCCCCTCGGCTTCAGGGCCCCGCCCCTCGGC	.	PASS	RC=2.90;RPL=21;RAL=61;RCP=CAGGGCCCCGCCCCTCGGCTT;ALGNURL=http://orca.bu.edu/vntrview/index.php?db=VNTRPIPE_NA12892&ref=-175460977&isref=1&istab=1&ispng=1&rank=3	GT:SP:CGL	0/1:7,7:0,-1
chr10	66811364	td175463254	TCTCTCCCTCTCCCTCTCTCCCTCTCCCTCTCTCCCTCTCTCCCTCTCCCTCTCTCCCTCTCCCTCTCTCCCTCTCCCTCTCTTCCTCTCCCTCTCTTCCTCTCCCTCTCTCCCTCTCCCTCTCCCTCTCTCCCTCTCCCTCTCCCTCTCT	TCTCTCCCTCTCTCCCTCTCTCTCTCTCCCTTTCCCTCTCTCCCTCTCCCTCTCTTCCTCTCCCTCTCTCCCTCTCCCTCTCCCTCTCTCCCTCTCCCTCTCCCTCTCT	.	PASS	RC=10.86;RPL=14;RAL=150;RCP=CTCTCCCTCTCTCC;ALGNURL=http://orca.bu.edu/vntrview/index.php?db=VNTRPIPE_NA12892&ref=-175463254&isref=1&istab=1&ispng=1&rank=3	GT:SP:CGL	1/1:4:-3
chr10	67907519	td175463696	TTATGTTTAGTATAGTATGTATAGTATGTATGTATAGTATGTATGTATAGTATGCTATGT	TTATGTTTAGTATAGTATGTATAGTATGTATGTATAGTATGTAGAGTATGTATGTATAGTATGTTATGT	.	PASS	RC=4.40;RPL=13;RAL=59;RCP=TATGTATAGTATG;ALGNURL=http://orca.bu.edu/vntrview/index.php?db=VNTRPIPE_NA12892&ref=-175463696&isref=1&istab=1&ispng=1&rank=3	GT:SP:CGL	1/1:20:1
chr10	68300393	td175463863	CCTTCCCTTCCTCTTTCTCTTCCTTTCTCCCTTTCTTCCTTTCTTCCTTTCTTCCTTTCT	CCTTCCCTTCCTCTTTCTCTTCCTTTCTCCCTTTCTTCCTTTCTTCCTTTCT	.	PASS	RC=7.22;RPL=8;RAL=59;RCP=CTTCCTTT;ALGNURL=http://orca.bu.edu/vntrview/index.php?db=VNTRPIPE_NA12892&ref=-175463863&isref=1&istab=1&ispng=1&rank=3	GT:SP:CGL	0/1:9,11:0,-1
chr10	68448855	td175463922	TATCCATGAATCAATGAATCAATGAATCAATGAATCCATTAATCA	TATCCATGAATCAATGAATCAATGAATCCATTAATCA	.	PASS	RC=5.50;RPL=8;RAL=44;RCP=ATCAATGA;ALGNURL=http://orca.bu.edu/vntrview/index.php?db=VNTRPIPE_NA12892&ref=-175463922&isref=1&istab=1&ispng=1&rank=3	GT:SP:CGL	1/1:22:-1
chr10	68717145	td175464010	TATATACATATATATATATATATATATGCATATATATATATGCATATATATATATGCATATATATATATGCATATATATATATG	TCCAGAATATGTGTGTGTATATATATACATATATATATATATGCATATATATATATGCATATA	.	PASS	RC=5.93;RPL=14;RAL=83;RCP=ATATATATATATGC;ALGNURL=http://orca.bu.edu/vntrview/index.php?db=VNTRPIPE_NA12892&ref=-175464010&isref=1&istab=1&ispng=1&rank=3	GT:SP:CGL	0/1:2,9:0,-2
chr10	70065877	td175464544	AAATATTTAACTATTCTATTAATATTTATCTATTTAACTATTAATATTTAACTATTCCATTAATATTTAACTATTCCATTAATAT	ATCTATTTAAGTATTCTATTACTATTTAACTATTCCATTAATATTTAACTATTCCATTAATA	.	PASS	RC=4.23;RPL=19;RAL=84;RCP=AATATTTAACTATTCCATT;ALGNURL=http://orca.bu.edu/vntrview/index.php?db=VNTRPIPE_NA12892&ref=-175464544&isref=1&istab=1&ispng=1&rank=3	GT:SP:CGL	0/1:27,7:0,-1
chr10	71615534	td175465308	GGGGAGGGATGCAAGAGGGAGGGATGCAAG	GGGGAGGGATGCAAGAGGGAGGGATGCAAGAGGGAGGGATGCAAG	.	PASS	RC=1.93;RPL=15;RAL=29;RCP=GGGAGGGATGCAAGA;ALGNURL=http://orca.bu.edu/vntrview/index.php?db=VNTRPIPE_NA12892&ref=-175465308&isref=1&istab=1&ispng=1&rank=3	GT:SP:CGL	1/1:21:1
chr10	71649037	td175465316	TGGAGCACAGGGGACAGGGAGGAGCACGGGGGGCAGGGAGGAGCACAGGGGGCAGGGAGGAGCA	TGGAGCACAGGGGACAGGGAGGAGCACGGGGGGCAGGGAGGAGCA	.	PASS	RC=3.32;RPL=19;RAL=63;RCP=GGAGCACAGGGGGCAGGGA;ALGNURL=http://orca.bu.edu/vntrview/index.php?db=VNTRPIPE_NA12892&ref=-175465316&isref=1&istab=1&ispng=1&rank=3	GT:SP:CGL	0/1:10,7:0,-1
chr10	72444596	td175465697	GCCTGGGTCCTGGGTCCTGGGTCCTGGGTCCTGGGT	GCCTGGGTCCTGGGTCCTGGGTCCTGGGT	.	PASS	RC=5.00;RPL=7;RAL=35;RCP=CCTGGGT;ALGNURL=http://orca.bu.edu/vntrview/index.php?db=VNTRPIPE_NA12892&ref=-175465697&isref=1&istab=1&ispng=1&rank=3	GT:SP:CGL	0/1:8,8:0,-1
chr10	73638323	td175466137	AGGGGACCTGGGGGGTGGGGCCCGGGGACCTGGGGGGTGGGGCCCGGGGACATGGGGGGTGGGGCCCG	AGGGGACCTGGGGGGTGGGGCCCGGGGACATGGGGGGTGGGGCCCG	.	PASS	RC=3.05;RPL=22;RAL=67;RCP=GGGGACCTGGGGGGTGGGGCCC;ALGNURL=http://orca.bu.edu/vntrview/index.php?db=VNTRPIPE_NA12892&ref=-175466137&isref=1&istab=1&ispng=1&rank=3	GT:SP:CGL	1/1:15:-1
chr10	75532848	td175467015	GCCAGGACTCCAGGTGTCCAGGACTCCAGGTGTCCAGGACTCCAGGTGTCCAGGCCTCCAGG	GCCAGGACTCCAGGTGTCCAGGACTCCAGGTGTCCAGGCCTCCAGG	.	PASS	RC=3.81;RPL=16;RAL=61;RCP=CCAGGACTCCAGGTGT;ALGNURL=http://orca.bu.edu/vntrview/index.php?db=VNTRPIPE_NA12892&ref=-175467015&isref=1&istab=1&ispng=1&rank=3	GT:SP:CGL	1/1:12:-1
chr10	76060017	td175467251	TTTCCTTCCTTCCTTCCTTCCTTCCTTCCTTCCTTCCTTCCTTCCTTCCTTCTTTCCTTCCTTCCTTCCTTCCTTCCTTCCTTCCTTCCTTCCTTCCTTCCTTTCTTTCTTTCTTC	TTTCTTTCCTTCCTTCCTTCCTTCCTTCCTTCCTTCCTTCCTTCCTTCCTTCCTTCCTTCCTTTCTTTCTTC,TTTCTTTCCTTCCTTCCTTCCTTCCTTCCTTCCTTCCTTCCTTCCTTCCTTCCTTCCTTCCTTCCTTCCTTCCTTCCTTTCTTTCTTC	.	PASS	RC=14.38;RPL=8;RAL=115;RCP=TTCCTTCC;ALGNURL=http://orca.bu.edu/vntrview/index.php?db=VNTRPIPE_NA12892&ref=-175467251&isref=1&istab=1&ispng=1&rank=3	GT:SP:CGL	1/2:6,3:-5,-3
chr10	76707422	td175467490	TCTTCCTACAGTTTACCCTTAGTAGGCTTTCTACTGTTTACCCTTAGTAGGCTTTCTACTGTTTACCCTAGTA	TCTTCCTACAGTTTACCCTTAGTAGGCTTTCTACTGTTTACCCTAGTA	.	PASS	RC=2.92;RPL=25;RAL=72;RCP=CTTTCTACTGTTTACCCTTAGTAGG;ALGNURL=http://orca.bu.edu/vntrview/index.php?db=VNTRPIPE_NA12892&ref=-175467490&isref=1&istab=1&ispng=1&rank=3	GT:SP:CGL	0/1:12,17:0,-1
chr10	77450822	td175467774	CCATAGATATATAGATCTATATATCTATGTACATAGATATATAGATCTATATATCTATATACATAGATATATAGATCTATATATCTATATACATAGATATATAGATCTATATATCTATGTACATAGATATATA	CCATAGATATATAGATCTATATATCTATGTACATAGATATATAGATCTATATATCTATATACATAGATATATA	.	PASS	RC=4.40;RPL=30;RAL=132;RCP=CATAGATATATAGATCTATATATCTATATA;ALGNURL=http://orca.bu.edu/vntrview/index.php?db=VNTRPIPE_NA12892&ref=-175467774&isref=1&istab=1&ispng=1&rank=3	GT:SP:CGL	0/1:6,2:0,-2
chr10	78930175	td175468261	TATCCCTGGGAGAAGGTTGGAGGTGAGGCTCCATCCCTGGGAGAAGGTCGGAGGTGAGGCTCCATCCCTGGGAGAAGGTCAGAGGTGAGGCTCCATCCCTGGGAGAAGGTCAGAGGTGAGGCTCCATCCCTGGGAGAAGGTCAGAGGTGAGGCTCCATCCCTGGGAGAACATCGGAGGTGAGACTC	TATCCCTGGGAGAAGGTTGGAGGTGAGGCTCCATCCCTGGGAGAAGGTCGGAGGTGAGGCTCCATCCCTGGGAGAAGGTCAGAGGTGAGGCTCCATCCCTGGGAGAAGGTCAGAGGTGAGGCTCCATCCCTGGGAGAACGTCGGAGGTGAGACTC	.	PASS	RC=5.97;RPL=31;RAL=185;RCP=ATCCCTGGGAGAAGGTCAGAGGTGAGGCTCC;ALGNURL=http://orca.bu.edu/vntrview/index.php?db=VNTRPIPE_NA12892&ref=-175468261&isref=1&istab=1&ispng=1&rank=3	GT:SP:CGL	0/1:2,2:0,-1
chr10	79302764	td175468439	ACTCTCTCTCTTTCTCTCTCTCTCATTCTCTCTCTCTTTCTCTCTCTCTCATTCTCTCTCTCTTTCTCTC	ACCCTCTCTCTTTCTCTCTCTCACATTCTCTCTCTCTTTCTCT	.	PASS	RC=5.36;RPL=12;RAL=69;RCP=CTCTCTCTCTTT;ALGNURL=http://orca.bu.edu/vntrview/index.php?db=VNTRPIPE_NA12892&ref=-175468439&isref=1&istab=1&ispng=1&rank=3	GT:SP:CGL	0/1:16,11:0,-2
chr10	80228276	td175468778	CCCTCACCTCCCGGGCAGGGCGGCTGGCCGGGCGGGGGCCTGACCCCCCCCACCTCCCTCCCGGACGGGGCGGCTGGCCAGGCGGGGCGGCTGACCCCCCCACCTCCCTCCCGGACGGGGCGGCTGGCCGGGC	CCCTCACCTCCCAGACGGGGCGGCTGGCCGGGCGGAGGGCTGACCCCCCCACCTCCCTCCCGGACGGGGCGGCTGGCCGGGTGGGGGGCTGACCCCCCCACCTCCCTCCCGGATGGGGCGGCTGGCCGGGTTGGGGGGCTGGCCCCCCCATCTCCCTCCCGGGCGGGGTGGCTGGCCGGG	.	SC	RC=2.62;RPL=51;RAL=132;RCP=CCTCCCTCCCGGACGGGGCGGCTGGCCGGGCGGGGCGCCTGACCCCCCCCA;ALGNURL=http://orca.bu.edu/vntrview/index.php?db=VNTRPIPE_NA12892&ref=-175468778&isref=1&istab=1&ispng=1&rank=3	GT:SP:CGL	0/1:52,2:0,1
chr10	82293028	td175469589	TCCTCCTCTCCCTCTCCCTCCTCTCCCTCTCCCTCCTCTCCCTCTCCCTCCTCTCCCTCTCCCTCCTCTCCCTCTCCCTCCTCTCCCTCTCCCTCCTCTCCCTCTCCCTCTCCCTCTCCCCACGGTCTCCCTCTCCCTC	TCCTCCTCTCCCTCTCCCTCCTCTCCCTCTCCCTCCTCTCCCTCTCCCTCCTCTCCCTCTCCCTCTCCCTCTCCCCACGGTCTCCCTCTCCCTC	.	SC	RC=9.25;RPL=15;RAL=138;RCP=CCTCCTCTCCCTCTC;ALGNURL=http://orca.bu.edu/vntrview/index.php?db=VNTRPIPE_NA12892&ref=-175469589&isref=1&istab=1&ispng=1&rank=3	GT:SP:CGL	1/1:3:-3
chr10	82295690	td175469602	CCTGGGGTCCTCTGGGGTCCTCTGGGGTCCTC	CCTGGGGTCCTCTGGGGTCCTCTGGGGTCCTCTGGGGTCCTC	.	PASS	RC=3.10;RPL=10;RAL=31;RCP=CTGGGGTCCT;ALGNURL=http://orca.bu.edu/vntrview/index.php?db=VNTRPIPE_NA12892&ref=-175469602&isref=1&istab=1&ispng=1&rank=3	GT:SP:CGL	0/1:6,12:0,1
chr10	83892203	td175470168	TTATATATATATGATATATATGATATATATATGATATATATATATGATATATATATATCATATATATATGATATATATGATATATATATGATATATATAT	TTATATATATGAGATATATATGATATATATATGATATATATATCATATATATATATCATATATATATATGATATATATGATATATATATGATATATATATCATATATATATATATGATATATATGATATATATATGATATATATATCATATATATATATCATATATATATATATGATATATATATAT	.	PASS	RC=8.71;RPL=11;RAL=99;RCP=TATATATATGA;ALGNURL=http://orca.bu.edu/vntrview/index.php?db=VNTRPIPE_NA12892&ref=-175470168&isref=1&istab=1&ispng=1&rank=3	GT:SP:CGL	1/1:4:8
chr10	84228109	td175470297	TGGAAGTGTCAGACCTTTAGAGGAAGTGTCAGACCTTCAGAGG	TGGAAGTGTCAGACCTTTAGAGGAAGTGTCAGACCTTTAGAGGAAGTGTCAGACCTTCAGAGG	.	PASS	RC=2.10;RPL=20;RAL=42;RCP=GGAAGTGTCAGACCTTCAGA;ALGNURL=http://orca.bu.edu/vntrview/index.php?db=VNTRPIPE_NA12892&ref=-175470297&isref=1&istab=1&ispng=1&rank=3	GT:SP:CGL	1/1:18:1
chr10	85225079	td175470668	TTATATATGTATATACACACATTATATTGTATATATATATGTATATACACACATTATATTGTATATATATA	TACACACACACACACACACACACACCCATATTATTATATATGTATATACATACATTATATTGTATATATATGTATATACACACATTATATTATATATATGTATATACACACATTAT	.	PASS	RC=2.19;RPL=32;RAL=70;RCP=TATATATGTATATACACACATTATATTGTATA;ALGNURL=http://orca.bu.edu/vntrview/index.php?db=VNTRPIPE_NA12892&ref=-175470668&isref=1&istab=1&ispng=1&rank=3	GT:SP:CGL	1/1:11:1
chr10	87690123	td175471540	TTATATTTATAGTTATTTATTTGTAGTTATATATTATATTATAT	TTATATTTATAGTTATTTATTTGTAGTTATATATT	.	PASS	RC=3.21;RPL=14;RAL=43;RCP=TATATTTATAGTTA;ALGNURL=http://orca.bu.edu/vntrview/index.php?db=VNTRPIPE_NA12892&ref=-175471540&isref=1&istab=1&ispng=1&rank=3	GT:SP:CGL	0/1:24,2:0,-1
chr10	88005151	td175471646	GCTCCTACTACCATTCGCTTTACTCCATTCCTCTTCTACCATTCGCTTTACTCCATTCCTCCTCTACCATTCGCTTTACTCCATTCCTCCTCTACCATTTGCTTTACTCCATTCCTCCTCTACCATTTGCTTTACTCCATTCCTCCTCTACCATTCGCTTTACTCCATTCCTCCTCTACTATTCGCTTTACTCCATTCCT	GCTCCTACTTCCATTCGCTTTACTCCATTCCTCTTCTACCATTCGCTTTACTCCATTCCCCCTCTACCATTCGCTTTACTCCATTCCTCCTCTACCATTTGCTTTACTCCATTCCTCCTCTACCATTCGCTTTACTCCATTCCTCCTCTACTATTCGCTTTACTCCATTCCT	.	PASS	RC=7.07;RPL=28;RAL=199;RCP=CTCCTCTACCATTCGCTTTACTCCATTC;ALGNURL=http://orca.bu.edu/vntrview/index.php?db=VNTRPIPE_NA12892&ref=-175471646&isref=1&istab=1&ispng=1&rank=3	GT:SP:CGL	1/1:3:-1
chr10	89812330	td175472426	CATCACTAGATATAATATAATGATATAATATATCACTAGATATAATATAATGATATAATATATCACTAGATTTAATATAGTGGTATACTATATCACTAGATATA	CATCACTAGATATAATATAATGATATAATATATCACTAGATTTAATATAATGGTATACTATATCACTAGATATA	.	PASS	RC=3.43;RPL=30;RAL=103;RCP=ATCACTAGATATAATATAATGATATAATAT;ALGNURL=http://orca.bu.edu/vntrview/index.php?db=VNTRPIPE_NA12892&ref=-175472426&isref=1&istab=1&ispng=1&rank=3	GT:SP:CGL	0/1:14,9:0,-1
chr10	89893776	td175472449	TATTTACATATTCATTCACATATTCATTCACATATTCATTCA	TATTTACATATTCATTCACATATTCATTCA	.	PASS	RC=3.42;RPL=12;RAL=41;RCP=ATTCACATATTC;ALGNURL=http://orca.bu.edu/vntrview/index.php?db=VNTRPIPE_NA12892&ref=-175472449&isref=1&istab=1&ispng=1&rank=3	GT:SP:CGL	0/1:21,14:0,-1
chr10	94826066	td175474438	GGCCAGCCTCCTGCCTCCTGCCGCCTGCCGCCTGCCGCCTGCCGCCTGCCGC	GGCCAGCCTCCTGCCTCCTGCCGCCTGCCGCCTGCCGCCTGCCGC	.	PASS	RC=7.29;RPL=7;RAL=51;RCP=GCCTGCC;ALGNURL=http://orca.bu.edu/vntrview/index.php?db=VNTRPIPE_NA12892&ref=-175474438&isref=1&istab=1&ispng=1&rank=3	GT:SP:CGL	0/1:4,7:0,-1
chr10	94943171	td175474489	GTTGCCCTAGAATTTGCCCTAGAATTT	GTTGCCCTAGAATTTGCCCTAGAATTTGCCCTAGAATTT	.	PASS	RC=2.17;RPL=12;RAL=26;RCP=TTGCCCTAGAAT;ALGNURL=http://orca.bu.edu/vntrview/index.php?db=VNTRPIPE_NA12892&ref=-175474489&isref=1&istab=1&ispng=1&rank=3	GT:SP:CGL	0/1:13,12:0,1
chr10	94968900	td175474506	ATCACTGCTTATGATCTCATTGCTTATGATCTGTTTATGATCTCACTGCTTATGATCTCACTGTTTATGACCTCACTGCTTATGATCTCACTGCTTATGATCTGTTTATGATCTCACTGCTTATGATCTCACTGCTTATGATCTCACTGCTTATGATCTGTTTATGATCTTACTGCTTATGATCTCACTGCTTATGATCTCACTACTTATGATCTTTCTTACTGCTTATAATCTTACTGCTTATGATCT	ATCACTGCTTATGATCTCATTGCTTATGATCTGTTTATGATCTCACTGCTTATGATCTCACTGTTTATGACCTCACTGCTTATGATCTCACTGCTTATGATCTGTTTATGATCTCACTGCTTATGATCTCACTGCTTATGATCTCACTGCCTATGATCT	.	PASS	RC=3.42;RPL=71;RAL=248;RCP=TCACTGCTTATGATCTCACTGCTTATGATCTGTTTATGATCTCACTGCTTATGATCTCACTGCTTATGACC;ALGNURL=http://orca.bu.edu/vntrview/index.php?db=VNTRPIPE_NA12892&ref=-175474506&isref=1&istab=1&ispng=1&rank=3	GT:SP:CGL	1/1:2:-1
chr10	95901232	td175474866	AGAAGGAGAAGGGAAGGTGAAGGGAAGGCGAAGGGAAGGTGAAGGGAAGGCTAAGGGAAGGTGAAGGGAAGGCTAAGGGAAGGTGAAGGGAAGGCTAAGGGAAGGTGAAGGGAAGGCTAAGGGAAGGCAAAGGGAAGGAGAAAGGAAGGCAGAAGG	AGAAGGAGAAGGGAAGGTGAAGGGAAGGCGAAGGGAAGGTGAAGGGAAGGCTAAGGGAAGGTGAAGGGAAGGCTAAGGGAAGGTGAAGGGAAGGCTAAGGGAAGGCAAAGGGAAGGAGAAAGGAAGG	.	PASS	RC=14.00;RPL=11;RAL=155;RCP=GAAGGCGAAGG;ALGNURL=http://orca.bu.edu/vntrview/index.php?db=VNTRPIPE_NA12892&ref=-175474866&isref=1&istab=1&ispng=1&rank=3	GT:SP:CGL	1/1:3:-2
chr10	98512118	td175475746	GGAAGGAGAAAGAAAGAAAGAGAAAGAAAGAAAGAGAAAGAAAGAAAGGGAAA	GGAAGGAGAAAGAAAGAAAGAGAAAGAAAGAAAGGGAAA	.	PASS	RC=3.71;RPL=14;RAL=52;RCP=GAAAGAGAAAGAAA;ALGNURL=http://orca.bu.edu/vntrview/index.php?db=VNTRPIPE_NA12892&ref=-175475746&isref=1&istab=1&ispng=1&rank=3	GT:SP:CGL	0/1:13,13:0,-1
chr10	98542347	td175475763	TTTGAGTAAATATCTTACTCAAAATATTGAGTAAATATCTTACTCAAAATATTGAGTAAATATCTTACTCAAAATATTGAGTAAATATCTTACTCAAAATATTGAGTAAATATCTTACTCAAAATATTGAGTAAATATCTTACTCAAAATATTGAGTAAATATTTTA	TTTGAGTAAATATCTTACTCAAAATATTGAGTAAATATCTTACTCAAAATATTGAGTAAATATCTTACTCAAAATATTGAGTAAATATCTTACTCAAAATATTGAGTAAATATTTTA,TTTGAGTAAATATCTTACTCAAAATATTGAGTAAATATCTTACTCAAAATATTGAGTAAATATCTTACTCAAAATATTGAGTAAATATCTTACTCAAAATATTGAGTAAATATCTTACTCAAAATATTGAGTAAATATTTTA	.	PASS	RC=6.64;RPL=25;RAL=166;RCP=TTGAGTAAATATCTTACTCAAAATA;ALGNURL=http://orca.bu.edu/vntrview/index.php?db=VNTRPIPE_NA12892&ref=-175475763&isref=1&istab=1&ispng=1&rank=3	GT:SP:CGL	1/2:6,6:-2,-1
chr10	98560988	td175475787	TATATACATAGATGTGTGTATACACGCATGCACACATATACACATATGTGTGTGTACACACATGTACACATATACACATATGTGTGTATACACACGCACACATATACACACGTGTGTGTATACATACATGCACAC	TATATACATAGATGTGTGTATACACGCATGCACACATATACACATATGTGTGTGTACACACATGTACACATATACACATATGTGTGTGTACACACATGTACACATATACACATATGTGTGTATACACACGCACACATATACACACGTGTGTGTATACATACATGCACAC	.	PASS	RC=4.00;RPL=34;RAL=134;RCP=ATATACACATATGTGTGTATACACACATGCACAC;ALGNURL=http://orca.bu.edu/vntrview/index.php?db=VNTRPIPE_NA12892&ref=-175475787&isref=1&istab=1&ispng=1&rank=3	GT:SP:CGL	0/1:2,3:0,1
chr10	99185665	td175476106	ACCCGCCGCCCGCCGCCCGCCGCCCTCCGCCCTCCGCCCTCCGCCCTCCGCCCTCCGCCCTCCGCCCTCCGCCCTCCGCCCTCCGCCCTCCGCCCTCCGCCCTCCGC	ACCCGCCGCCCGCCGCCCGCCGCCCGCCGCCCGCCGCCCTCCGCCCTCCGCCCTCCGCCCTCCGCCCTCCGCCCTCCGCCCTCCGCCCTCCGCCCTCCGCCCTCCGCCCTCCGCCCTCCGCCCTCCGCCCTCCGC	.	PASS	RC=15.14;RPL=7;RAL=106;RCP=CCCTCCG;ALGNURL=http://orca.bu.edu/vntrview/index.php?db=VNTRPIPE_NA12892&ref=-175476106&isref=1&istab=1&ispng=1&rank=3	GT:SP:CGL	1/1:3:4
chr10	101749540	td175477056	CTAAACTGCTATGTACCCCCTCTTCTATTAAACTGCTATGTACCCCCTCTTCTATTAAACTGCTATGTACCCCCTCTTCTATTAAACTGC	CTAAACTGCTATGTACCCCCTCTTCTATTAAACTGCTATGTACCCCCTCTTCTATTAAACTGC	.	PASS	RC=3.30;RPL=27;RAL=89;RCP=TAAACTGCTATGTACCCCCTCTTCTAT;ALGNURL=http://orca.bu.edu/vntrview/index.php?db=VNTRPIPE_NA12892&ref=-175477056&isref=1&istab=1&ispng=1&rank=3	GT:SP:CGL	0/1:8,8:0,-1
chr10	103025471	td175477643	GTGTGTGTGTGTATATATATGTGTGTGTGTATATATATATATATATATATATATAT	GTGTGTGTGTGTATATATATGTGTGTGTGTATATATATGT	.	PASS	RC=3.06;RPL=18;RAL=55;RCP=TGTGTGTGTGTATATATA;ALGNURL=http://orca.bu.edu/vntrview/index.php?db=VNTRPIPE_NA12892&ref=-175477643&isref=1&istab=1&ispng=1&rank=3	GT:SP:CGL	1/1:2:-1
chr10	104613385	td175478444	ATATATGTATATATATATGTGTATATATATGTATATATATGTATATATGTGTATATATGTGTATATATATGTGTATATATATATATGTGTATATATAT	ATATATGTATATATATATGTGTATATATATGTATATATATGTATATATGTGTATATATATGTGTATATATATATATGTGTATATATAT	.	PASS	RC=9.90;RPL=10;RAL=97;RCP=TATATATATG;ALGNURL=http://orca.bu.edu/vntrview/index.php?db=VNTRPIPE_NA12892&ref=-175478444&isref=1&istab=1&ispng=1&rank=3	GT:SP:CGL	0/1:7,13:0,-1
chr10	105367243	td175478846	GAGCCCCTCTGCCCGGCCAGCCGCCCCGTCCGGGAGGGAGGTGGGGGGGTCAGCCCCCTGCCCGGCCAGCCGCCCCGTCCGGGAGGTGAGGGG	GAGCCCCTCTGCCCGGCCAGCCGCCCCGCCCGGGAAGGAGGTGCGGGGGGTCAGCCCCCCGCCCGGCCAGCCGCCCCGTCCGGGCGGGCTGGGGGGGCGGTCAGCCCCCCCGCCCGGCCACCCGCCCGTCCGGGAGGTGAGGGGGG	.	SC	RC=1.84;RPL=51;RAL=92;RCP=AGCCCCTCTGCCCGGCCAGCCGCCCCGTCCGGGAGGTGAGGGGGGGGGGTC;ALGNURL=http://orca.bu.edu/vntrview/index.php?db=VNTRPIPE_NA12892&ref=-175478846&isref=1&istab=1&ispng=1&rank=3	GT:SP:CGL	0/1:68,17:0,1
chr10	106600522	td175479268	TTTTTAGAGGCATGTGCCCTGAAGGCTTGATGTTGGGGAAAAATGATTTTGGAGGCATGTCCTCTGAAGGCTTGATGTTGGGGAAAAA	TTNTTGGAGGCATGTGCCCTGAAGGCTTGATGTTGGGGAACAATGATTTTGGAGGCATGTCCTCTGAAGGCTTGATGTTGGGGAAAAATGATTTTGGAGGCATGTCCTCTGAAGGCTTGATGTTGGGGAAAA	.	PASS	RC=1.93;RPL=45;RAL=87;RCP=TTTTAGAGGCATGTCCCCTGAAGGCTTGATGTTGGGGAAAAATGA;ALGNURL=http://orca.bu.edu/vntrview/index.php?db=VNTRPIPE_NA12892&ref=-175479268&isref=1&istab=1&ispng=1&rank=3	GT:SP:CGL	1/1:8:1
chr10	112331528	td175481322	ATTTAAATAAAAATGGGTTCATTTTTAAATAAAAATGGGTTCATTTTTAAATAAAAAATGGGTTCAT	ATTTAAATAAAAATGGGTTCATTTTTAAATAAAAAATGGGTTCAT	.	PASS	RC=2.96;RPL=22;RAL=66;RCP=TTTAAATAAAAATGGGTTCATT;ALGNURL=http://orca.bu.edu/vntrview/index.php?db=VNTRPIPE_NA12892&ref=-175481322&isref=1&istab=1&ispng=1&rank=3	GT:SP:CGL	1/1:39:-1
chr10	112507510	td175481372	AAAAGAGAAAACTTTTTAGAAAGTTTTCTTTCTGAAAGAGAAAGCCTTTTAGAAAGTTTTCTTTCTGAAAGAGAAAACTTTTTAGAAAGTTTTCTTTCTGCAAGAGAAAGCCTTTTAGAAAGTTTTCTTTCTGAAAGAGAAAACTTTTTAGAAAGTTTTCTTTCTGAAAGAGAAAACTTTTT	AAAAGAGAAAACTTTTTAGAAAGTTTTCTTTCTGAAAGAGAAAGCCTTTTAGAAAGTTTTCTTTCTGAAAGAGAAAACTTTTTAGAAAGTTTTCTTTCTGAAAGAGAAAGCCTTTTAGAAAGTTTTCTTTCTGAAAGAGAAAACTTTTT	.	PASS	RC=5.48;RPL=33;RAL=181;RCP=AAAGAGAAAACTTTTTAGAAAGTTTTCTTTCTG;ALGNURL=http://orca.bu.edu/vntrview/index.php?db=VNTRPIPE_NA12892&ref=-175481372&isref=1&istab=1&ispng=1&rank=3	GT:SP:CGL	0/1:3,8:0,-1
chr10	112526067	td175481377	CTTTGTTTTTTTTTTTGTTTTTTGTTTTTTGTTTT	CTTTGTTTTTTTTTTTGTTTTTTGTTTTTTGTTTTTTGTTTT	.	SC	RC=5.14;RPL=7;RAL=34;RCP=TTTGTTT;ALGNURL=http://orca.bu.edu/vntrview/index.php?db=VNTRPIPE_NA12892&ref=-175481377&isref=1&istab=1&ispng=1&rank=3	GT:SP:CGL	0/1:6,11:0,1
chr10	113269541	td175481631	CTAAAGAAGAAAATGACCTCCCCTTTAAAGAAGAAAATGACCTCTCCTTTAA	CTAAAGAAGAAAATGACCTCCCCTTTAAAGAAGAAAATGACCTCCCCTTTAAAGAAGAAAATGACCTCTCCTTTAA	.	PASS	RC=2.12;RPL=24;RAL=51;RCP=TAAAGAAGAAAATGACCTCCCCTT;ALGNURL=http://orca.bu.edu/vntrview/index.php?db=VNTRPIPE_NA12892&ref=-175481631&isref=1&istab=1&ispng=1&rank=3	GT:SP:CGL	0/1:14,6:0,1
chr10	114118683	td175481894	ATATAGATATATTATGTATATTTCTATATATATTATATATATATTTCTATATATTATTATATATATATTTCTATATATATATATAT	ATATAGATATATTATGTATATTTCTATATATTATATATATATTTCTATATATTATTATATATATTTCTATATATTATTATATATATATTTCTATATATATATATATATT	.	PASS	RC=3.71;RPL=23;RAL=85;RCP=TATATATATTATATATATATTTC;ALGNURL=http://orca.bu.edu/vntrview/index.php?db=VNTRPIPE_NA12892&ref=-175481894&isref=1&istab=1&ispng=1&rank=3	GT:SP:CGL	1/1:13:1
chr10	114136717	td175481906	AAGACCCTCAGGGAGTAAGCACTGGAAAGGGACTCTACCACTGGAGACCCTCAGGGAATAAGCACTGGAAAGGGACTCTACCACCGGAGACCCTCAGGGAATAAGCACTGGAAAGGGACTCTACCACCGGAGACCCTCAGGGAATAAGCACTGGAAAGGGACTCTACCACCGG	AAGACCCTCAGGGAGTAAGCACTGGAAAGGGACTCTACCACCGGAGACCCTCAGGGAATAAGCACTGGAAAGGGACTCTACCACCGGAGACCCTCAGGGAATAAGCACTGGAAAGGGACTCTACCACCGG	.	PASS	RC=4.00;RPL=43;RAL=172;RCP=AGACCCTCAGGGAATAAGCACTGGAAAGGGACTCTACCACCGG;ALGNURL=http://orca.bu.edu/vntrview/index.php?db=VNTRPIPE_NA12892&ref=-175481906&isref=1&istab=1&ispng=1&rank=3	GT:SP:CGL	0/1:3,6:0,-1
chr10	114246404	td175481950	CAGAATATACAGTTGTATATTCTTAAGAATATACAACTTATATTTAGAATATACAACTGTATATTCTAAAGAATATACAATGTA	CAGAATATACAGTTGTATATTCTTAAGAATATACAGTTGTATATTCTTAAGAATATACAACTTATATTTAGAATATACAACTGTATATTCTAAAGAATATACAATGTA	.	PASS	RC=3.67;RPL=24;RAL=83;RCP=AGAATATACAACTGTATATTCTTA;ALGNURL=http://orca.bu.edu/vntrview/index.php?db=VNTRPIPE_NA12892&ref=-175481950&isref=1&istab=1&ispng=1&rank=3	GT:SP:CGL	1/1:22:1
chr10	116076901	td175482630	CGATTTTACTAAGAAGCACGTTTGATTTTACTAAGAAGCACATTTGA	CGATTTTACTAAGAAGCACATTTGATTTTACTAAGAAGCACGTTTGATTTTACTAAGAAGCACATTTGA	.	PASS	RC=2.09;RPL=22;RAL=46;RCP=GATTTTACTAAGAAGCACATTT;ALGNURL=http://orca.bu.edu/vntrview/index.php?db=VNTRPIPE_NA12892&ref=-175482630&isref=1&istab=1&ispng=1&rank=3	GT:SP:CGL	1/1:17:1
chr10	117907534	td175483266	CGCATGCATGTGTGCATGTGCGTGTGTGCATGCATGTGTGCATGCGTGTGTGCATGTGTGTGTGTGCATGCGTGTGTGCATGCATGGGTGTGTGTGCATGTGTG	CGCATGCATGTGTGCATGTGCGTGTGTGCATGCATGTGTGCATGTGCGTGTGTGCATGCATGTGTGCATGCGTGTGTGCATGCGTGTGTGCATGTGTGTGTGTGCATGCGTGTGTGCATGCATGGGTGTGTGTGCATGTGTG	.	PASS	RC=2.71;RPL=38;RAL=103;RCP=GCATGCATGTGTGCATGTGCGTGTGTGCATGCATGTGT;ALGNURL=http://orca.bu.edu/vntrview/index.php?db=VNTRPIPE_NA12892&ref=-175483266&isref=1&istab=1&ispng=1&rank=3	GT:SP:CGL	1/1:4:1
chr10	120728383	td175484332	TGAAAACCCAGGAGGGAGAAAACCCAGGAGGGAGAAAACCCAGGAGGGAGAAAACCCAGGAGGGAGAAAACCCAGGAGGGAG	TGAAGCCAAACGCGAAAACCCAGGAGGGAGAAAACCCAGGAGGGAGAAAACCCAGGAGGGAGAAAACCCAGG	.	PASS	RC=5.06;RPL=16;RAL=81;RCP=GAAAACCCAGGAGGGA;ALGNURL=http://orca.bu.edu/vntrview/index.php?db=VNTRPIPE_NA12892&ref=-175484332&isref=1&istab=1&ispng=1&rank=3	GT:SP:CGL	0/1:13,8:0,-1
chr10	121281091	td175484612	AGAAAGAAAGGAAGGAAGGAAGGAAAGAAAGAAAGGAAGGAAGGAAAGAAAGGAAGGAAGGAAGGAAGGAAGGAAGGAAAGGAGGAAAG	AGAAAGAAAGGAAGGAAGGAAGGAAAGAAAGGAAGGAAGGAAGGAAGGAAAGAAGGAA	.	PASS	RC=4.24;RPL=21;RAL=88;RCP=GAAAGAAAGGAAGGAAGGAAG;ALGNURL=http://orca.bu.edu/vntrview/index.php?db=VNTRPIPE_NA12892&ref=-175484612&isref=1&istab=1&ispng=1&rank=3	GT:SP:CGL	1/1:8:-1
chr10	121426059	td175484722	TGTGCTCAGCGAGATGCACGAGGTGCTCAGCGAGATGCACGAGGTGCTCAGCGAGATGCATGAGGTGCTCAGC	TGTGCTCAGCGAGATGCATGAGGTGCTCAGCGAGATGCACGAGGTGCTCAGCAAGATGCACGAGGTGCTCAGCGAGATGCATTAGGTGCTCAGC	.	PASS	RC=3.43;RPL=21;RAL=72;RCP=GTGCTCAGCGAGATGCACGAG;ALGNURL=http://orca.bu.edu/vntrview/index.php?db=VNTRPIPE_NA12892&ref=-175484722&isref=1&istab=1&ispng=1&rank=3	GT:SP:CGL	1/1:10:1
chr10	123962850	td175485697	TTCCCGGATGGGGCGGCTGGCCGGGCAGGGGGCTGACCCCCCCACCTCCCTCCCGGACGGGGCGGCTGGCTGGGCGGGCGGCTGACCCCCCCACCTCCCTCCCGGACGAGGTGGCTGCCGGG	TCACCTCCCGGATGGGGTGGCTGGCCGGGTGGGGGGCTGACCCCCCCACATCCTTCCCGGACGGGGCGGCTGGGCGGGAGGGGGGCTGACCCCCCCACCTCCTTCCCGGACGAGGCAGCTGGCCGGGCGGGGGGCTGACCCCCACCTCCCTCCCAGACGGGGTGGCTGCCG	.	SC	RC=2.49;RPL=49;RAL=121;RCP=TCCCGGACGGGGCGGCTGGCCGGGCAGGCGGCTGACCCCCCCACCTCCC;ALGNURL=http://orca.bu.edu/vntrview/index.php?db=VNTRPIPE_NA12892&ref=-175485697&isref=1&istab=1&ispng=1&rank=3	GT:SP:CGL	0/1:8,2:0,1
chr10	124421408	td175485841	GCTCAGTGTAGGAGTGTCCTTAGTGTAGGGGTGTCCTCAGTGTAGGGGTGTCCTCAGTGTGGGGGTGTCCTCGGTGTGGGGGTGTCCTCGGTGTGGGGGTGTCCTCGGTGTGGGGGTGTCCTCGGTGTGTGGGGTGTCCTCGGTGTGGGGGGTGTCCTCAGTGTGGGGGTTGTCCTCA	GCTCAGTGTAGGAGTGTCCTTAGTGGAGGGGTGTCCTCAGTGTAGGGGGGTCCTCAGTGTGGGGGTGTCCTCGGTGTGGGGGGGGCCTCGGTGTGGGGGCGTCCTCGGGGTGCGTGGGGTCCTCGGTGTGGGGGGTGTCCTCAGTGTGTGGGTTGTCCT	.	PASS	RC=10.20;RPL=17;RAL=177;RCP=CTCAGTGTGGGGGTGTC;ALGNURL=http://orca.bu.edu/vntrview/index.php?db=VNTRPIPE_NA12892&ref=-175485841&isref=1&istab=1&ispng=1&rank=3	GT:SP:CGL	1/1:4:-1
chr10	124875159	td175485987	GTATATCTATATATCTATATATCTATATATCTATATAT	GTATATATATATATCTATATATCTATATAT	.	PASS	RC=4.62;RPL=8;RAL=37;RCP=TATATCTA;ALGNURL=http://orca.bu.edu/vntrview/index.php?db=VNTRPIPE_NA12892&ref=-175485987&isref=1&istab=1&ispng=1&rank=3	GT:SP:CGL	1/1:8:-1
chr10	125406655	td175486164	AAAGGAAGGAAGGAAGGAAGGAAGGAAGGAAGGAAGGAAGGAAGGAAGGAAG	AAAGGAAGGAAGGAAGGAAGGAAGGAAGGAAG	.	PASS	RC=6.38;RPL=8;RAL=51;RCP=AAGGAAGG;ALGNURL=http://orca.bu.edu/vntrview/index.php?db=VNTRPIPE_NA12892&ref=-175486164&isref=1&istab=1&ispng=1&rank=3	GT:SP:CGL	0/1:5,2:0,-2
chr10	126358422	td175486541	CTCACAGGGTGGGTGAGGACCACAGGGTGGGTGAGGATTACAGGGTGGGTAAGGACCATAGGGTGGGTGAGGATTACAGGGTGGGTGAGGATTACAGGGTGGGTGAGGATTACAGGGTGGGTGAGGACCACA	CCTCTCACAGGGTGGGTGAGGACCACAGGGTGGGTGAGGATTACAGGGTGGGTAAGGACCATAGGGTGGGTGAGGATTACAGGGTGGGTGAGGATTACAGGGTGGGTGAGGACCA	.	PASS	RC=7.28;RPL=18;RAL=131;RCP=TCACAGGGTGGGTGAGGA;ALGNURL=http://orca.bu.edu/vntrview/index.php?db=VNTRPIPE_NA12892&ref=-175486541&isref=1&istab=1&ispng=1&rank=3	GT:SP:CGL	1/1:5:-1
chr10	126610809	td175486656	CAAATTATATATATATGTAAAATATATATATATATATGTAAAATATATATATATATGTAAAATATATATATATATGTAAAATATATGTATATAT	CAAATTATATATATATGTAAAATATATATATATATGTAAAATATATATATATAT	.	PASS	RC=4.81;RPL=19;RAL=93;RCP=AAATATATATATATATGTA;ALGNURL=http://orca.bu.edu/vntrview/index.php?db=VNTRPIPE_NA12892&ref=-175486656&isref=1&istab=1&ispng=1&rank=3	GT:SP:CGL	1/1:24:-2
chr10	128938868	td175487416	GCACACCAAGTCTCTCGGTTGAGTTTGACACACCAAGTCTCTGGGTTGAGTTTGACACACCGAGTCTCTGGGTTGAGTCTGA	GCACACCAAGTCTCTCGGTTGAGTTTGACACACCAAGTCTCTGGGTTGAGTTTGACACACCGAGTCTCTGGGTTGAGTTTGACACACCGAGTCTCTGGGTTGAGTCTGA	.	PASS	RC=3.00;RPL=27;RAL=81;RCP=CACACCAAGTCTCTGGGTTGAGTTTGA;ALGNURL=http://orca.bu.edu/vntrview/index.php?db=VNTRPIPE_NA12892&ref=-175487416&isref=1&istab=1&ispng=1&rank=3	GT:SP:CGL	0/1:7,9:0,1
chr10	130530831	td175488021	AATATATATATATGTGTGTATATATATATACACATATATATATATGTGTATATATATATATACACACATATATATAT	AATATATATATATATGTGTATATATATATACACATATATATATATGTGTATATATATATACACATATATATATGTGTATATATATATATACACATATATATATA	.	PASS	RC=2.38;RPL=32;RAL=76;RCP=ATATATATATATGTGTATATATATATATACAC;ALGNURL=http://orca.bu.edu/vntrview/index.php?db=VNTRPIPE_NA12892&ref=-175488021&isref=1&istab=1&ispng=1&rank=3	GT:SP:CGL	1/1:5:1
chr10	130815307	td175488175	CCTGTCCTGCTGTGGCCTTCTGTCCTGCTGCGGCCTTC	CCTGTCCTGCTGTGGCCTTCCGTCCTGCTGCGGCCTTCTGTCCTGCTGCGGCCTTC	.	PASS	RC=2.06;RPL=18;RAL=37;RCP=CTGTCCTGCTGCGGCCTT;ALGNURL=http://orca.bu.edu/vntrview/index.php?db=VNTRPIPE_NA12892&ref=-175488175&isref=1&istab=1&ispng=1&rank=3	GT:SP:CGL	0/1:15,11:0,1
chr10	130964206	td175488245	GAAGAAGGAGGAAGGGAGGGAGGGAAAGAAGGAGGGAGGGAGGGAAGGAAGGAAGGAGGGAGGGAAGGAAGGAAGGAAGGAAGGGAG	GGAAAGAGAAAAAAAGAAGAGAAGAAGGAGGAAGGGAGGGAGGGAAAGAAGGAGGGAGGGAGGGAAGGAAGGAAGGAGGGAGGGAAGGAAGGAAGGAGGGAGGGAAGGAAGGAAGGAAGGAAGG	.	PASS	RC=3.56;RPL=24;RAL=86;RCP=AAGAAGGAGGGAGGGAGGGAAGGA;ALGNURL=http://orca.bu.edu/vntrview/index.php?db=VNTRPIPE_NA12892&ref=-175488245&isref=1&istab=1&ispng=1&rank=3	GT:SP:CGL	0/1:4,2:0,1
chr10	131463385	td175488405	CCACCCATCCACTCCTTCAGTCACCCACCCACTCCATCA	CCACCCATCCACTCCTTCAGTCACCCACCCACTCCTTCAGTCCCCCACCCCCTCC	.	PASS	RC=1.90;RPL=20;RAL=38;RCP=CACCCACCCACTCCATCAGT;ALGNURL=http://orca.bu.edu/vntrview/index.php?db=VNTRPIPE_NA12892&ref=-175488405&isref=1&istab=1&ispng=1&rank=3	GT:SP:CGL	0/1:2,2:0,1
chr10	132454126	td175488796	TCTCTGGCCCCGTCTCCTCACCTGCACCCCACACCTCTAGCCCCATCTCCCAACCTGCACCCCACACCTCTAGCCCCATCTCCTAACCTGCACCCCTCTCCTCTGGCCCCATCTCC	TCTCTGGCCCCGTCTCCTCACCTGCCCCCCACACCTCTAGCCCCATCTCCTAACCTGCACCCCTCTCCTCTGGCCCCATCTCC	.	PASS	RC=3.48;RPL=33;RAL=115;RCP=CTCTAGCCCCATCTCCTAACCTGCACCCCACAC;ALGNURL=http://orca.bu.edu/vntrview/index.php?db=VNTRPIPE_NA12892&ref=-175488796&isref=1&istab=1&ispng=1&rank=3	GT:SP:CGL	1/1:2:-1
chr10	132454298	td175488797	GGGACATGCAGGTGGGGGTGGGGCGGACATGCAGGTGGGGGTGGGGCGGACATGCAGGTGGGGGTGGGGCGGACGTGCAGGTGGGGGTGGGGCGGGCGTGCAGGTGGGGGTGGGGCGGACGTGCAGGTGGGGGTGGGGCGGGCGTGCAGGTGGGGGTGGGGCGGACGTGCAGGTGGGGGTGGGGCGGACATGCAGGTGGGGGTGGGGCGGACATGCAG	GGGACATGCAGGTGGGGGGGGGGCGGACATGCAGGTGGGGGCGGGGCGGGCGTGCAGGGGGGGGCGGGGCGGGCATGCAG	.	PASS	RC=9.43;RPL=23;RAL=217;RCP=GGACATGCAGGTGGGGGTGGGGC;ALGNURL=http://orca.bu.edu/vntrview/index.php?db=VNTRPIPE_NA12892&ref=-175488797&isref=1&istab=1&ispng=1&rank=3	GT:SP:CGL	1/1:5:-6
chr10	132544810	td175488834	CCCCTCGGTGCTCTGGGAAGTTAAATTCCCTCCCTCCACTCAGGTGCTCTGGGAAGTTAAATTCCCCCAACCCTGGTGCTCTGGGAAGTTAAATTCCCCCAACCCTGGTGCTCTGGGAAGTTACCCGCCCCCAACCCCGGTGCTCTGGGAAG	CCCCTCGGTGCTATGGGTAGTTAAATTCCTTCCCTCCACTCAGGTGCTCTGGGAAGTTAAATTCCCCCATCCCTGGTGCTCTGGGAAGTTACCCGCCCCCAACCCCGGTGCTCTGGGAAG	.	PASS	RC=4.58;RPL=32;RAL=151;RCP=CCCTGGTGCTCTGGGAAGTTAAATTCCCCCAA;ALGNURL=http://orca.bu.edu/vntrview/index.php?db=VNTRPIPE_NA12892&ref=-175488834&isref=1&istab=1&ispng=1&rank=3	GT:SP:CGL	1/1:7:-1
chr10	132582877	td175488862	AGAGACCACAGCTCTGGGCCTGTGCGCACCTTGCACGTTGGTGGGTGATTGCGGATGAGGAGACCACAGCTCTGGGCCTGTGCGCACCTTGCACGTTGGTGGGTGATTGCGGATGAGGAGACCACAGCTCTGGGCCTGTGCGCACCTTGCATGCTGGTGGGTGATTGCAGATGAGG	AGAGACCACAGCTCTGGGCCTGTGCGCACCTTGCACGTTGGTGGGTGATTGCGGATGAGGAGACCACAGCTCTGGGCCTGTGCGCACCTTGCATGCTGGTGGGTGATTGCAGATGAGG	.	PASS	RC=3.02;RPL=58;RAL=175;RCP=GAGACCACAGCTCTGGGCCTGTGCGCACCTTGCACGTTGGTGGGTGATTGCGGATGAG;ALGNURL=http://orca.bu.edu/vntrview/index.php?db=VNTRPIPE_NA12892&ref=-175488862&isref=1&istab=1&ispng=1&rank=3	GT:SP:CGL	0/1:2,2:0,-1
chr10	132586647	td175488864	GTGTGGGGAGAAGTCTCAGTCTGTATGTGGGGAGAAGTCTCAGTCTACATGTGGGGGAGAAGTCTCTGTATGTGGGGAGGGCTCAGTTTGTATGTGGGGAGGAGTCTCAGTCTGTATGTGGGGAGGAGTCTCAGTCTGTATGTGGGGAGGAGTCTCAGTCTGTATGTGGGGAGGAGTCTCAGTCTGTATGTGGGGAGGAGTCTCAGTCTGTATGTGGGGAGGAGTCTCAGTCTGTATGTAGGGGAGAAGTCTCAG	GTGTGGGAAGAAGTCTCAGTCTGTATGTGGGGAGAAGTCTCAGTCTACATGTGGGGGAGAAGTCTCTGTATGTGGGGAGGGCTCAGTTTGTATGTGGGGAGGAGTCTCAGTCTGTATGTGGGGAGGAGTCTCAGTCTGTATGTGGGGAGGAGTCTCAGTCTGTATGTAGGGGAGAAGTCTCAG	.	PASS	RC=10.76;RPL=24;RAL=254;RCP=TGTGGGGAGGAGTCTCAGTCTGTA;ALGNURL=http://orca.bu.edu/vntrview/index.php?db=VNTRPIPE_NA12892&ref=-175488864&isref=1&istab=1&ispng=1&rank=3	GT:SP:CGL	1/1:2:-3
chr10	133142480	td175489183	CCAGAGGGAGAGGCATCGGGGCGTGCGGTTCCAGGTATCAGCTCAGAGGGAGAAGCATCGGGGCGCGCGGTTCCAGGTATCAGCTCAGAGGGAGAGGCATCGGGGCGCGCGGTTCCAGGTATCGGCTCAGAGGGAGAGGCATCGGGGCGCGCGGTTCCAGGTATCAGCTCAGAGGGAGAGGCATCGGGGCGCGCGGTTCCAGGTATCGGCTCAGAGGGAGAGGCATCGGGGCGCGCGGTTCCAGGTATCGGCTCAGAGGGAGAGGCATCGGGGCGCGCGGTTCCAGGTATCAGCTCAGAGGGAGAGGCATCGGGGCGCGCGGTTCCAGGTATCAGCTCAGAGGGAGAGGCATCGGGGCGCGCGGTTCCAGGTATCAGCTCAGA	CCAGAGGGAGAGGCATCGGGGCGTGCGGTTCCAGGTATCAGCTCAGAGGGAGAAGCATCGGGGCGCGCGGTTCCAGGTATCAGCTCAGAGGGAGAAGCATCGGGGCGCGCGGTTCCAAGTATCAGCTCAGA	.	PASS	RC=9.10;RPL=42;RAL=382;RCP=CAGAGGGAGAGGCATCGGGGCGCGCGGTTCCAGGTATCAGCT;ALGNURL=http://orca.bu.edu/vntrview/index.php?db=VNTRPIPE_NA12892&ref=-175489183&isref=1&istab=1&ispng=1&rank=3	GT:SP:CGL	1/1:2:-6
chr10	133574888	td175489433	TCCTCGGCACTGAGTGACCCTCGGCACTGAGTGACCCTCGGCACTGAG	TCCTCGGCACTGAGTGACCCTCGGCACTGAGTGACCCCCGGCACTGAGTGACCCTCGGCACTGAG	.	PASS	RC=2.76;RPL=17;RAL=47;RCP=CCTCGGCACTGAGTGAC;ALGNURL=http://orca.bu.edu/vntrview/index.php?db=VNTRPIPE_NA12892&ref=-175489433&isref=1&istab=1&ispng=1&rank=3	GT:SP:CGL	0/1:10,13:0,1
chr10	133931090	td175489620	GGCAGGGGCGGGCGTGGGCGAGGGTGCAGGGGCGGGCGTGGGCGAGGGTGCAGGGGCGGGCGTGGGCGAGGGTGCAGGCGTGGGC	GGGGGCGGGCGTGGGCGAGGGTGCAGGGGCGGGCGTGGGCGAGGGTGCAGGCGTGGGC	.	PASS	RC=3.50;RPL=24;RAL=84;RCP=GCAGGGGCGGGCGTGGGCGAGGGT;ALGNURL=http://orca.bu.edu/vntrview/index.php?db=VNTRPIPE_NA12892&ref=-175489620&isref=1&istab=1&ispng=1&rank=3	GT:SP:CGL	0/1:3,3:0,-1
chr10	133976260	td175489682	GTGTATTTTGGCTGCTGGGTTATTATGTATTTTGGCTGCTGGTTAT	GTGTATTTGGGCTGCTGGGTTATGATGTATTTTGGCTGCTGGGTTATTATGTATTTTGGCTGCTGGTTAT	.	PASS	RC=1.92;RPL=24;RAL=45;RCP=TGTATTTTGGCTGCTGGGTTATTA;ALGNURL=http://orca.bu.edu/vntrview/index.php?db=VNTRPIPE_NA12892&ref=-175489682&isref=1&istab=1&ispng=1&rank=3	GT:SP:CGL	0/1:6,5:0,1
chr10	134000829	td175489718	GGCCCGGCCCGGCCCGGCCCTGCCCGGCCCTGCCGGGCCCTGCCGGGCCCTGCCCGGCCTTGCCCGGCCTTGCC	GGCGCCCAGGCCCGGCCCGGCCCTGCCCGGCCCTGCCCGGCCTTGC	.	PASS	RC=7.30;RPL=10;RAL=73;RCP=GCCCGGCCCT;ALGNURL=http://orca.bu.edu/vntrview/index.php?db=VNTRPIPE_NA12892&ref=-175489718&isref=1&istab=1&ispng=1&rank=3	GT:SP:CGL	0/1:4,4:0,-3
chr10	134050673	td175489746	ACTCCCTGACTGTGCTCCCTGGACTGTGCTCCCTGGACTGTGCTCCCTGG	ACTCCCTGACTGTGCTCCCTGGACTGTGCTCCCTGG	.	PASS	RC=3.57;RPL=14;RAL=49;RCP=CTCCCTGGACTGTG;ALGNURL=http://orca.bu.edu/vntrview/index.php?db=VNTRPIPE_NA12892&ref=-175489746&isref=1&istab=1&ispng=1&rank=3	GT:SP:CGL	0/1:6,5:0,-1
chr10	134217488	td175489887	TGCTCCCGTAGGACGGCATTCTCCAGGGCTCCTGCAGGACGGCATTCTCCAGGGCTCCTGCAGGACGGCATTCTCCAGGGCTCCTGCAGGACGGCATTCTTCTGGGCTCCTGCAGGGAGCTTTCTCCAGGG	TGCTCCCGTAGGACGGCATTCTCCAGGGCTCCTGCAGGACGGCATTCTTCTGGGCTCCTGCAGGGAGCTTTCTCCAGGG	.	PASS	RC=5.04;RPL=26;RAL=130;RCP=GCTCCTGCAGGACGGCATTCTCCAGG;ALGNURL=http://orca.bu.edu/vntrview/index.php?db=VNTRPIPE_NA12892&ref=-175489887&isref=1&istab=1&ispng=1&rank=3	GT:SP:CGL	1/1:11:-2
chr10	134484824	td175490201	TGCCCTCCCTGCTTCGGACTCCGCCCTCCCTGCTTCGGACTCCGCCCTCCCTGCTTCGGACTCCGCCCTCCCTGCTCTGGACTCCGCCCTCCCTGCTTCGGACTCCGCCCTCCCTGCTTCGGACTCGGCCCTCCCTGCTCTGGACTCCGCCCTCCCTGCTTCTGACTCCACCCTTTCTGCTTCGG	TGCCCTCCCTGCTTCGGACTCCGCCCTCCCTGCTTCGGACTCCGCCCTCCCTGCTTCGGACTCGGCCCTCCCTGCTCTGGACTCCGCCCTCCCTGCTTCTGACTCCACCCTTTCTGCTTCGG	.	PASS	RC=8.76;RPL=21;RAL=184;RCP=GCCCTCCCTGCTTCGGACTCC;ALGNURL=http://orca.bu.edu/vntrview/index.php?db=VNTRPIPE_NA12892&ref=-175490201&isref=1&istab=1&ispng=1&rank=3	GT:SP:CGL	1/1:2:-3
chr10	134555152	td175490286	AAGGTGGACGTTGGTATCCGCGTCCGCTTGCTTTTCTCAATAGCCAATGTAAACTGAGGTGGACGTCAGTATCTGTGTCCGCTTGCTTTACTCAATAGCCGACGTAAACTGAGGTGGACGTCAGTGTCCGCGTCCGCTTGCTTTACTCAATAGCCGACGTAAACTGAGGTGGACGTTGGCGTCCGCGTCTGCTTGCTTTACTCCATAGCTGATATAAACTG	AAGGTGGACGTTGGTATCCGCGTCCGCTTGCTTTTCTCAATAGCCAATGTAAACTGAGGTGGACGTCAGTATCTGTGTCCGCTTGCTTTACTCAATAGCCGACGTAAACTGAGGTGGACGTTGGCGTCCGCGTCTGCTTGCTTTACTCCATAGCTGATATAAACTG	.	PASS	RC=4.00;RPL=55;RAL=220;RCP=AGGTGGACGTCAGTATCCGCGTCCGCTTGCTTTACTCAATAGCCGACGTAAACTG;ALGNURL=http://orca.bu.edu/vntrview/index.php?db=VNTRPIPE_NA12892&ref=-175490286&isref=1&istab=1&ispng=1&rank=3	GT:SP:CGL	1/1:6:-1
chr10	134611699	td175490367	GCGGTGTGACCCGCAGGTGGGCCGAGGCGGCTGGGCTGGACGGTGTGATCCTGAGGTGGGCCGAGGCGGCTGGGCTGGACGGTGTGACCCGGAGGTGGGCCGAGGCTGGACGAGGTGCCCCAGAGGTGGGCCGAGGCGGCTGGGCTGGACGGTGTGATCCTGAGGTGGGCCGAGGCGGCTGGGCTGGACGGTGTGACCCGGAGGTGGGCCGAGGCGGCTGGGCTGGACGGTGTGATCCTGAGGTGGGCCGAGGCTGGACGAGGTGCCCCAGAGGTGGGCCGAGGCAGCTGGGCTGGACGGTGTGGCCCTGAGGTGGGCCGAGGCAGCTGG	GCGGTGTGACCCGCAGGTGGGCCGAGGCGGCTGGGCTGGACGGTGTGATCCTGAGGTGGGCCGAGGCTGGACGAGGTGCCCCAGAGGTGGGCCGAGGCAGCTGGGCTGGACGGTGTGGCCCTGAGGTGGGCCGAGGCAGCTGG	.	PASS	RC=8.85;RPL=39;RAL=329;RCP=CGGTGTGACCCTGAGGTGGGCCGAGGCGGCTGGGCTGGA;ALGNURL=http://orca.bu.edu/vntrview/index.php?db=VNTRPIPE_NA12892&ref=-175490367&isref=1&istab=1&ispng=1&rank=3	GT:SP:CGL	1/1:4:-5
chr10	134694134	td175490447	AGGGCCCCTGCAGAGGACAGCACTGAGACACGTCAGGGGCCCCTGCAGAGGACAGCACTGAGACACGTCAGGGGCCCCTGCAGAGGACAGCGCTGAGACACGTCAGGGGCTCCTG	AGGGCCTCAGCAGAGGACAGCATTGAGACACTTCAGGGGCCCCTGCAGAGGACAGCGCTGAGGCACGTCAGGGGCTCCTG	.	PASS	RC=3.26;RPL=35;RAL=114;RCP=GGGCCCCTGCAGAGGACAGCACTGAGACACGTCAG;ALGNURL=http://orca.bu.edu/vntrview/index.php?db=VNTRPIPE_NA12892&ref=-175490447&isref=1&istab=1&ispng=1&rank=3	GT:SP:CGL	1/1:10:-1
chr10	134695089	td175490449	TCAGCCCTGAGAGCCAGGGTTAGCCTGCACCGCACCCTCCGCAGCCCTGCGAGCCGGGGTTAGCCTGCACCGCACCCTCCGCAGCCCTGCGAGCCGGGGTTAGCCTGCACCACACCCTCC	TCAGCCCTGAGAGCCAGGGTTAGCCTGCACCGCACCCTCCGCAGCCCTGCGAGCCGGGGTTAGCCTGCACCGCACCCTCC	.	PASS	RC=2.98;RPL=40;RAL=119;RCP=CAGCCCTGCGAGCCGGGGTTAGCCTGCACCGCACCCTCCG;ALGNURL=http://orca.bu.edu/vntrview/index.php?db=VNTRPIPE_NA12892&ref=-175490449&isref=1&istab=1&ispng=1&rank=3	GT:SP:CGL	1/1:7:-1
chr10	134727526	td175490482	CCCCCGCCCCGAGGCTGTGTCCAGCCACACTGCACCCCGGCCCGAGGCTGTGTCCAGCCACACTGCACCCCGGCCCGAGGCTGTGTCCAGCCACACTGCACCCCGCCCCGAGGCTGTGTCCAGCCACACTGCACCCCGGCCCGAGGCTGTGTCCAGCCACACTGCACCCCGGCCCGAGGCTGTGTCCAGCCACACTGCACCCCGGCCCGAGGCTGTGTCCAGCCACACTGCACCCCGGCCCGAGGCTGTGTCCAGCCACACTGCACCCCGGCCCGAGGCTGTGTCCAGCCACACTGCACCCCGGCCCGAGGCTGTGTCCAGCCACACTGCACCCCGGCCCGAGGCTGTGTCCAGCCACACTGCACCCCGGCCCGAGGCTGTGTCCAGCCACACTGCACCCCGCCCCGAGGCTGTGTCCAGCCACACTGCACCCCGCCCCGAGGCTGTGTCCAGCCACACTGCACCCCGGCCCGAGGCTGTGTCCAGCCACACTGCACCCCGGCCCGAGGCTGTGTCCAGCCACACTGCACCCCGGCCCGAGGCTGTGTCCAGCCACACTGCACCCCGCCCCGAGGCTGTGTCCAGCCACACTGCACCCCGGCCCGAGGCTGTGTCCAGCCACACTGCACCCCGGCCCGAGGCTGTGTCCAGCCACACTGCACCCCGGCCCGAGGCTGTGTCCAGCCACACTGCACCCCGGCCCGAGGCTGTGTCCAGCCACACTGCACCCCGGCCCGAGGCTGTGTCCAGCCACACTGCACCCCGGCCCGAGGCTGTGTCCAGCCACACTGCACCCCGGCCCGAGGCTGTGTCCAGCCACACTGCA	CCCCCCCCCGGAGGCTGTGCCCAGCCACCCGGCACCCCGCCCCGAGCCTGTCTCCAGCCACACTGCACCCCGCCCCGAGGCTGTGTCCAGCCACACTGCACCCCGGCCCGAGGCTGTGTCCAGCCACACTGCACCCCGGCCCGAGGCTGTGTCCAGCCACACTGCACCCCGGCCCGAGGCTGTGTCCAGCCACACTGCA	.	PASS	RC=25.00;RPL=33;RAL=825;RCP=CCCCGGCCCGAGGCTGTGTCCAGCCACACTGCA;ALGNURL=http://orca.bu.edu/vntrview/index.php?db=VNTRPIPE_NA12892&ref=-175490482&isref=1&istab=1&ispng=1&rank=3	GT:SP:CGL	1/1:2:-19
chr10	134818442	td175490566	TGTGGCTCAGGACAGACTGTGGCTCTGTGGCTCAGGACACACTGTGTGGCCCCGTGGCTCAGGACACGCTGTGTGGCCCCGTGGCTCAGGACACGCTGTGTGGCCCCGTGGCTCAGGACACGCTGTGTGGCCCCGTGGCTCAGGACACGCTGTGT	TGTGGCTCAGGACAGACTGTGGCTCTGTGGCTCAGGACACGCTGTGTGGCCCCGTGGCTCAGGACACACTGTGTGGCCCCGTGGCTCAGGACACGCTGTGTGGCCCCGTGGCTCAGGACACGCTGTGT	.	PASS	RC=5.78;RPL=27;RAL=154;RCP=GTGGCTCAGGACACGCTGTGTGGCCCC;ALGNURL=http://orca.bu.edu/vntrview/index.php?db=VNTRPIPE_NA12892&ref=-175490566&isref=1&istab=1&ispng=1&rank=3	GT:SP:CGL	0/1:5,5:0,-1
chr10	134827065	td175490579	CAAGAATGAGGAAGCCGAGGAAGAATGAGGAAGCCGAGGAAGAATGAGGAAGCCGAGGAAGAATGAGGAAGCCGAGGAAGAATGAGGAAGCCGAGGAAGAA	CAAGAATGAGGAAGCCGAGGAAGAATGAGGAAGCCGAGGAAGAATGAGGAAGCCGAGGAAGAATGAGGAAGCCGAGGAAGAA,CCAGGAAGACGAAAAAACTCAAGGTCAAAGAATGAGGAAGCCGAGGAAGAATGAGGAAGCCGAGGAAGAATGAGGAAGCCGAGGAAGAATGAGGAAGCCGAGGAAGAATGAGGAAGCCGAGGAAGAATGAGGA	.	PASS	RC=5.26;RPL=19;RAL=100;RCP=AAGAATGAGGAAGCCGAGG;ALGNURL=http://orca.bu.edu/vntrview/index.php?db=VNTRPIPE_NA12892&ref=-175490579&isref=1&istab=1&ispng=1&rank=3	GT:SP:CGL	1/2:6,5:-1,1
chr10	134943127	td175490699	TTCACACCCCTGCCCCTTCCTTGTGATCACACCCCTGCCCCTTCCTTGTGATCACACCCCTGCCCCTTCCTTGTGATCACACCCCTGCCCCTTCCTTGTGA	TTCACACCCCTGCCCCTTCCTTGTGATCACACCCCTGCCCCTTCCTTGTGA,TTCACACCCCTGCCCCTTCCTTGTGATCACACCCCTGCCCCTTCCTTGTGATCACACCCCTGCCCCTTCCTTGTGA	.	PASS	RC=4.00;RPL=25;RAL=100;RCP=TCACACCCCTGCCCCTTCCTTGTGA;ALGNURL=http://orca.bu.edu/vntrview/index.php?db=VNTRPIPE_NA12892&ref=-175490699&isref=1&istab=1&ispng=1&rank=3	GT:SP:CGL	1/2:8,11:-2,-1
chr10	134973451	td175490726	CGCCCCGCCCCCCACCCCGGGCCCCGCCCCCCACCCCGGGCCCCGCCC	CGCCCCGCCCCCTCCCCGGCCCCGCCCCCCACCCCAGGCCCCGCCCCCCGCCCCCGGCCCCACCC	.	PASS	RC=2.47;RPL=19;RAL=47;RCP=GCCCCGCCCCCCACCCCGG;ALGNURL=http://orca.bu.edu/vntrview/index.php?db=VNTRPIPE_NA12892&ref=-175490726&isref=1&istab=1&ispng=1&rank=3	GT:SP:CGL	0/1:6,3:0,1
chr10	135018498	td175490805	CCCTCACCCCAGAACCACCACCCTCCTCACCCCCAGAATCACCACCCTCCTCA	CCCTCACCCCAGAACCACCACCCTCCTCACCCCCAGAATCACCACCCTCCTCACCCCCAGAATCACCACCCTCCTCA	.	PASS	RC=2.21;RPL=24;RAL=52;RCP=CCTCACCCCCAGAACCACCACCCT;ALGNURL=http://orca.bu.edu/vntrview/index.php?db=VNTRPIPE_NA12892&ref=-175490805&isref=1&istab=1&ispng=1&rank=3	GT:SP:CGL	0/1:4,7:0,1
chr10	135035313	td175490834	GCTCACGCCTGTAACCCTAGGTAGGCCGGGCTGGGTGCAGCCACTCACGCCTGTAACCCTAGGTGGGCAGGGCTGGGTGCAGCCACTCACGCCTGTAACCCTAGGTAGGCCGGGCTGGGTGCAGCCACTCACGCCTGTAACCCTAGGTGGGCCGGGCTGGGTGCAGCCACTCACGCCTGTAACCCTAGGTGGGCCGGGC	GCTCACGCCTGTAACCCTAGGTAGGCCGGGCTGGGTGCAGCCACTCACGCCTGTAACCCTAGGTGGGCAGGGCTTGGTGCAGCCACTCACGCCTGTAACCCTAGGTGGGCCGGGCTGGGTGCAGCCACTCACGCCTGTAACCCTAGGTGGGCCCGGC	.	PASS	RC=4.71;RPL=42;RAL=198;RCP=CTCACGCCTGTAACCCTAGGTGGGCCGGGCTGGGTGCAGCCA;ALGNURL=http://orca.bu.edu/vntrview/index.php?db=VNTRPIPE_NA12892&ref=-175490834&isref=1&istab=1&ispng=1&rank=3	GT:SP:CGL	1/1:2:-1
chr10	135040987	td175490838	GCGCCATCCACTCCCCGGCTCTGTCCCCCACGCCGCCATCCACTCCCCGGCTCTGTCCCCCACGCCGCCATCCACTCCCCGGCTCTGTCCCCCACGCCGCCATCCACTCCCCGGCTCTGTCCC	GCCCCATCCACCCCCCGGCTCTGCCCCCCACGCCGCCATCCACTCCCCGGCTCTGTCCCCCACGCCGCCATCCACTCCCCGGCTCTGTCC	.	PASS	RC=3.81;RPL=32;RAL=122;RCP=CGCCATCCACTCCCCGGCTCTGTCCCCCACGC;ALGNURL=http://orca.bu.edu/vntrview/index.php?db=VNTRPIPE_NA12892&ref=-175490838&isref=1&istab=1&ispng=1&rank=3	GT:SP:CGL	1/1:4:-1
chr10	135182848	td175491044	CATCCGCAGACCCCTGGCTTACACGGCAGGGAGTGTCATGAAATGATCACAATCCGCAGACCCCTGGTTTACACGGCAGGGAGCGTCATGAAATGATCACAATCCGCAGACCCCTGGCTTACACGGCAGGGAGCGTCATGAAATGATCACAATCCGCAGACCCCTGGCTTACACGGCAGGGAGCGTCATGAAATGATCACA	CATCCGCAGACCCCTGGCTTACACGGCAGGGAGCGTCATGAAATGATCACAATCCGCAGACCCCTGGCTTACACGGCAGGGAGCGTCATGAAATGATCACA	.	PASS	RC=4.00;RPL=50;RAL=200;RCP=ATCCGCAGACCCCTGGCTTACACGGCAGGGAGCGTCATGAAATGATCACA;ALGNURL=http://orca.bu.edu/vntrview/index.php?db=VNTRPIPE_NA12892&ref=-175491044&isref=1&istab=1&ispng=1&rank=3	GT:SP:CGL	1/1:14:-2
chr10	135202324	td175491057	TGTCATCCCGGGGCTCTCTTTCTCCATGCAGGTCTGGTCATCCCAGGGCTCTCTTTCTCCATGCAGGTCTGGTCATCCCAGGGCTCTCTTTCTCCATGCAGGTCTGGTCATCCCAGGGCTCTCTTTCTCCATGCAGGTCTG	TGTCATCCCAGGGCTCTCTTTCTCCATGCAGGTCTGGTCATCCCAGGGCTCTCTTTCTCCATGCAGGTCTGGTCATCCCAGGGCTCTCTTTCTCCATGCAGGTCTG	.	PASS	RC=4.00;RPL=35;RAL=140;RCP=GTCATCCCAGGGCTCTCTTTCTCCATGCAGGTCTG;ALGNURL=http://orca.bu.edu/vntrview/index.php?db=VNTRPIPE_NA12892&ref=-175491057&isref=1&istab=1&ispng=1&rank=3	GT:SP:CGL	1/1:12:-1
chr10	135244716	td175491088	CGCAGCTCTGGGAAGCTCAGAAAGACAAACTCTGTCACCACAGTATTGCTGGAATTGTATGTGGCCCTCCTGGTCAGGCAGCTCTGGGAAGCCCAGAAAGACAAACTCTGTCACCACAGTATTGCTGGAATTGTACGTGGCCCTCCTGGTCAGGCAGCTCTGGGAAGCCCAGAAAGACAAACTCTGTCACCACAGTATTGCTGGAATTGTACGTGGCCCTCCTGGTCAGGCAGCTCTGGGAAGCCCAGAAAGACAAACTCTGTCACCACAGTATTGCTGGAATTGTACGTGGCCCTCCTGGTCAGGCAGCTCTGGGAAGCTCAGAAAGACAAACTCTGTCACCACAGTATTGCTGGAATTGTACGTGGCCCTCCTGGTCAGGCAGCTCTGGGAAGCCCAGAAAGACAAACTCTGTCACCACAGTATTGCTGGAATTGTACGTGGCCCTCCTGGTCAGGCAGCTCTGGGAAGCTCAGAAAGACAAACTCTGTCACCACAGTATTGCTGGAATTGTACGTGGCCCTCCTGGTCAGGCAGCTCTGGGAAGCTCAGAAAGACAAACTCTGTCACCACAGTATTGCTGGAATTGTACGTGGCCCTCCTGGTCAGGCAGCTCTGGGAAGCTCAGAAAGACAAACTCTGTCACCACAGTATTGCTGGAATTGTACGTGGCCCTCCTGGTCAGGCAGCTCTGGGAAGCTCAGAAAGACAAACTCTGTCACCACAGTATTGCTGGAATTGTACGTGGCCCTCCTGGTCAGGCA	CGCAGCTCTGGGAAGCTCAGAAAGACAAACTCTGTCACCACAGTATTGCTGGAATTGTACGTGGCCCTCCTGGTCAGGCAGCTCTGGGAAGCTCAGAAAGACAAACTCTGTCACCACAGTATTGCTGGAATTTTACGTGGCCCTCCTGGTCAGGCA	.	PASS	RC=10.04;RPL=76;RAL=763;RCP=GCAGCTCTGGGAAGCTCAGAAAGACAAACTCTGTCACCACAGTATTGCTGGAATTGTACGTGGCCCTCCTGGTCAG;ALGNURL=http://orca.bu.edu/vntrview/index.php?db=VNTRPIPE_NA12892&ref=-175491088&isref=1&istab=1&ispng=1&rank=3	GT:SP:CGL	1/1:4:-8
chr10	135431990	td175491188	CCTGTGGCCAGCCCGGGCGCTCACTGTGGCCAGCCTGGGCGCTCACTGTGGCCAGCCTGGGCGTTCACTGTGGCCAGCCTGGGTGTTCACTG	CCTGTGGCCAGCCTGGGCGCTCACTGTGGCCAGCCTGGGCGCTCGCTGTGGCCAGCCTGGGCGTTCACTG,CCGGTGACCAGCCTGAGCGCTAACTGTGGCCAGCCTGGGCGCTCACTGTGGCCAGCCTGGGCGCTCGCTGTGGCCAGCCTGGGCGCTCGCTGTGGCCAGCCTGGGCGTTCACT	.	PASS	RC=4.14;RPL=22;RAL=91;RCP=CTGTGGCCAGCCTGGGCGCTCA;ALGNURL=http://orca.bu.edu/vntrview/index.php?db=VNTRPIPE_NA12892&ref=-175491188&isref=1&istab=1&ispng=1&rank=3	GT:SP:CGL	1/2:5,7:-1,1
chr11	191792	td175491305	CCCCAAAACCTAACCCTAACCCTAACCCCTAACCCCTAACCCTAACCCTAACCCTAACCCTAACCCCTAACCCCTAACCCTAACCCTAACCCTAACCCCTACCCCTAACCCCTAACCCTTACC	CCCCAAAACCTAACCCTAACCCTAACCCCTAACCCCTAACCCTAACCCTAACCCTAACCCTAACCCCTACCCCTAAACCCTAACCCTTACC	.	PASS	RC=3.21;RPL=38;RAL=122;RCP=CCCTAACCCTAACCCTAACCCTAACCCCTAACCCCTAA;ALGNURL=http://orca.bu.edu/vntrview/index.php?db=VNTRPIPE_NA12892&ref=-175491305&isref=1&istab=1&ispng=1&rank=3	GT:SP:CGL	1/1:2:-1
chr11	294512	td175491377	ACCCCAGGCTGCCCCTCACCCCCAGGCTGCCTCTCTCCC	ACCCCAGGCTGTCCCTCACCCCCAGACTGCCCTCTCACCCCCAGGCTGCCCCTCACCCCCAGGCTGCCTCTCTCCC	.	PASS	RC=2.11;RPL=18;RAL=38;RCP=CCCCAGGCTGCCCCTCAC;ALGNURL=http://orca.bu.edu/vntrview/index.php?db=VNTRPIPE_NA12892&ref=-175491377&isref=1&istab=1&ispng=1&rank=3	GT:SP:CGL	1/1:4:2
chr11	421339	td175491490	ACCCAGATGAACCGCACCCGCACGTGGGCACGCACACACACACACACACACACAGGGGAGGCCACAGGCTCCCAGATGAACCGCACCCACACGTGGGCGCGCGCACACACACACACACCCCCACACAGGGGAGGCCACAGGCTCCCAGACGAACCGCACCTGCACGTGGGCGCACACACACCCACACACACACAGGGGAGGCCACAGGCTCCCAGATGAACCGCACCCACACGTGGGCGCGCGCACACACACACACACCCCCACACAGGGGAGGCCACAGGCTCCCAGACGAACCGCACCTGCACGTGGGCGCACACACACACACACA	ACCCAGATGAACCGCACCCGCACGTGGGCACGCACACACACACACACACACACAGGGGAGGCCACAGGCTCCCAGATGAACCGCACCCACACGTGGGCGCGCGCACACACACACACACCCCCACACAGGGGAGGCCACAGGCTCCCAGACGAACCGCACCTGCACGTGGGCGCACACACACACACACA	.	PASS	RC=4.62;RPL=73;RAL=327;RCP=CCCAGATGAACCGCACCCGCACGTGGGCGCGCGCACACACACACACACCCACACACAGGGGAGGCCACAGGCT;ALGNURL=http://orca.bu.edu/vntrview/index.php?db=VNTRPIPE_NA12892&ref=-175491490&isref=1&istab=1&ispng=1&rank=3	GT:SP:CGL	1/1:3:-2
chr11	442346	td175491529	TCCCACCCCAGGCCATGCCCCCCACCCCGGGCCACGGCCCCCCACCCCGGGCCACGGCCTCCCCCACCCCGGGCCACGGCCTCCCCCACCCCGGGCCACGGCCCCCCACCCCGGGCCACGGCCCCCCACCCC	TCCCACCCCAGGCCATGCCCCCCACCCCGGGCCACGGCCCCCCACCCCGGGCCACGGCCTCCCCCACCCCGGGCCACGGCCCCCCACCCCGGGCCACGGCCCCCCTACCCC	.	PASS	RC=6.36;RPL=20;RAL=131;RCP=CCCACCCCGGGCCACGGCCC;ALGNURL=http://orca.bu.edu/vntrview/index.php?db=VNTRPIPE_NA12892&ref=-175491529&isref=1&istab=1&ispng=1&rank=3	GT:SP:CGL	1/1:4:-1
chr11	642833	td175491708	AAGGGCCAGGCGGGGTGAGGGACAGGCGGGGTGAGGGGCAGGTGGGGTGAGGTGCAG	AAGGGCCAGGCGGGGTGAGGGGCAGGTGGGGTGAGGTGCAG	.	PASS	RC=3.50;RPL=16;RAL=56;RCP=AGGGGCAGGCGGGGTG;ALGNURL=http://orca.bu.edu/vntrview/index.php?db=VNTRPIPE_NA12892&ref=-175491708&isref=1&istab=1&ispng=1&rank=3	GT:SP:CGL	1/1:3:-1
chr11	953603	td175491920	CCTGGCTCCGTCCTGGCTCCGTCTGCCTCCGTCTGCCTCCGTCTGCCT	CCTGGCTCCGTCCTGGCTCCGTCTGCCTCCGTCTGCCT	.	PASS	RC=4.64;RPL=10;RAL=47;RCP=CTGCCTCCGT;ALGNURL=http://orca.bu.edu/vntrview/index.php?db=VNTRPIPE_NA12892&ref=-175491920&isref=1&istab=1&ispng=1&rank=3	GT:SP:CGL	0/1:6,8:0,-1
chr11	980013	td175491941	CTGTCCTGGAGCGGTGACAGGCTGCCCGGTGCCGTGTCCTGGAGCGGTGACAGGCTGCCCGGTGCCGTGTCCTGGAGCGGTGACAGGCTGCCCGGTGCCGTGTCCTGGAGCGGTGACAGGCTGCCCGGTGCCGTGTCCTGGAGCGGTGACAGGCTGCCCGGTGCCGTGTCCTGGAGCGGTGACAGGCTGCCCGGTGCCGTGTCCTGGAGCGGTGACAGGCTGCCCGGTGCCGTGTCCTGGAGCGGTGACAGGCTGCCCGGTGCCGTGTCCTGGAGCGGTGACAGGCTGCCCGGTGCCGTGTCCTGGAGCGGTGACAGGCTGCCCGGTGCCGTGTCCTGGAGCGGTGACAGGCTGCCCGGTGCCGTGTCCTGGAGCGGTGACAGGGTGCCCGGTGCCGTGTCCTGGAGCGGTGACAGGCTGCCCGGTGCCGTGTCCTGGAGCGGTGACAGGGTGCCCGGTGCCGTGTCCTGGAGCGGTGACAGGGTGCCCGGTGCCGTGTCCTGGAGCGGTGACAGGCTGCCCGGTGCCGTGTCCTGGAGCGGTGACAGGCTGCCCGGTGC	CTGTCCTGGAGCGGTGACAGGCTGCCCGGTGCCGTGTCCTGGAGCGGTGACAGGCTGCCCGGTGCCGTGTCCTGGAGCGGTGACAGGCTGCCCGGTGCCGTGTCCTGGAGCGGTGACAGGCTGCCCGGGGCCGTGTCCTGGAGCGGTGACAGGCTGCCCGGTGC	.	PASS	RC=16.94;RPL=33;RAL=559;RCP=TGTCCTGGAGCGGTGACAGGCTGCCCGGTGCCG;ALGNURL=http://orca.bu.edu/vntrview/index.php?db=VNTRPIPE_NA12892&ref=-175491941&isref=1&istab=1&ispng=1&rank=3	GT:SP:CGL	1/1:2:-12
chr11	1039960	td175491986	CCCCTGCCCCTCGGCCAGCCCCTTCCCTGCCCCTCGGCCAGCCCCTTCCCTGCCCCTTGGCCAGCCCCTTCCCTGCCCCT	CCCCTGCCCCTCGGCCAGCCCCTTCCCTGCCCCTCGGCCAGCCCCTTCCCTGCCCCT	.	PASS	RC=3.43;RPL=23;RAL=79;RCP=CCCTGCCCCTCGGCCAGCCCCTT;ALGNURL=http://orca.bu.edu/vntrview/index.php?db=VNTRPIPE_NA12892&ref=-175491986&isref=1&istab=1&ispng=1&rank=3	GT:SP:CGL	0/1:5,3:0,-1
chr11	1143962	td175492111	AATTTGGTGGACGACACCCCACCCTGCGTATGCATTTGGTGGACGCCCCACCCTGCGCATGCATTTGGTGGACGCCCCACCCTGCGTATGCATTTGGTGGATGACGCCCCACCCTG	AATTTGGTGGACGACACCCCACCCTGCGTATGCATTTGGTGGACGCCCCACCCTGCGTATGCATTTGGTGGACGCCCCACCCTGCGCATGCATTTGGTGGACGCCCCACCCTGCGTATGCATTTGGTGGATGACGCCCCACCCTG	.	PASS	RC=3.80;RPL=29;RAL=115;RCP=ATTTGGTGGACGCCCCACCCTGCGTATGC;ALGNURL=http://orca.bu.edu/vntrview/index.php?db=VNTRPIPE_NA12892&ref=-175492111&isref=1&istab=1&ispng=1&rank=3	GT:SP:CGL	1/1:12:1
chr11	1377259	td175492326	TGTCCACCCACGCTGCCCTGCCACCCACCCATGCTGCCCTGCCGTCCACCCATGCTCCCCTGCCGTCCACCTACGCTGCCCTGCCGTC	TGTCCACCCACGCTGCCCTGCCACCCACCCATGCTCCCCTGCCGTCCACCTACGCTGCCCTGCCGTC	.	PASS	RC=4.14;RPL=21;RAL=87;RCP=GTCCACCCACGCTGCCCTGCC;ALGNURL=http://orca.bu.edu/vntrview/index.php?db=VNTRPIPE_NA12892&ref=-175492326&isref=1&istab=1&ispng=1&rank=3	GT:SP:CGL	1/1:13:-1
chr11	1447438	td175492401	AGCGGGCACTGGGGATGTGTGTGGGGCGTGCTCCGGGGATGTGTGTGGGGCGTGCTCCGGGGATGTGTGTGGGGCGTGCTCTGGGGATGTGTGTGGGGCGTGCTCTGGGGATGTGTGTGGGGCGTGCTCTG	AGCGGGCACTGGGGATGTGTGTGGGGCGTGCTCCGGGGATGTGTGTGGGGCGTGCTCTGGGGATGTGTGTGGGGCGTGCTCTGGGGATGTGTGTGGGGCGTGCTCTG	.	PASS	RC=5.42;RPL=24;RAL=130;RCP=GCGTGCTCTGGGGATGTGTGTGGG;ALGNURL=http://orca.bu.edu/vntrview/index.php?db=VNTRPIPE_NA12892&ref=-175492401&isref=1&istab=1&ispng=1&rank=3	GT:SP:CGL	0/1:2,5:0,-1
chr11	1494033	td175492440	TGGGCACAGGGCCTCCAGTGTCTCCGGGCACAGGGCCTCCAGCGTCTCCGGGCACAGGGCCTCCAGCATCTCTGGGCACAGGGCCTCCAGCGTCTCTGGGCAC	TCCTCCCAGCTGGGCACAGGGCCTCCAGCGTCTCCGGGCACAGGGCCTCCAGCATCTCTGAGCACAGGGCCTCCAGCGTCTCTGG	.	PASS	RC=4.25;RPL=24;RAL=102;RCP=GGGCACAGGGCCTCCAGCGTCTCC;ALGNURL=http://orca.bu.edu/vntrview/index.php?db=VNTRPIPE_NA12892&ref=-175492440&isref=1&istab=1&ispng=1&rank=3	GT:SP:CGL	1/1:15:-1
chr11	1825337	td175492722	TGGGTGTGGACAGACGGCAGGTGTGGAGGGCGGCGGGTGTGGAGGGCGGCGGGTGTGGACGGGCGGCGGGTGTGGACGGGCGGCGGGTGTGGAGGGCGGCGGGTGTGGAGGGCGGCGGGTGTGGACGGGCGGCGGGTGTGGACGGGCGGCGGGTGTGGAGGGCGGCGGGTGTGGAGGGCGGCGGGTGTGGAGGGCGGCGGGTGTGGACGGGCGGCAGGCGTGGAGGGTGGCGG	TGGGTGTGGACAGACGGCAGGTGTGGAGGGCGGCGGGTGTGGAGGGCGGCGGGTGTGGAGGGCGGCGGGTGTGGACGGGCGGCAGGCGTGGAGGGTGGCGG	.	PASS	RC=14.12;RPL=16;RAL=232;RCP=GGGTGTGGAGGGCGGC;ALGNURL=http://orca.bu.edu/vntrview/index.php?db=VNTRPIPE_NA12892&ref=-175492722&isref=1&istab=1&ispng=1&rank=3	GT:SP:CGL	1/1:2:-8
chr11	1971775	td175492872	ATAGCTACCCCGTTTCCCGCCCACCCCTGTTGTGAGTGGACACGCGGGGGTCTGCAGGGTTAGCTACCCTGTTTCCCGCCCACCCCTGTTGTGAGTGGACACGCGGGGGTCTGCAGGGTTAGCTACCCTGTTTCCCGCCCACCACTGTTGGGAGTGGACACGCGGGGGTCTGCAGGGTTAGCTACCCCGTTTCCCGCCCACCACTGTTGGGAGTGGACACTCAGGGATCCGCAGTGTTAGCTACCCCCTTTTCTGCCCACCCTGTTGTGAGTGGACACTCGGAGGTCTGCAGGGTT	ATAGCTACCCCGTTTCCCGCCCACCCCTGTTGTGAGTGGACACGCGGGGGTCTGCAGGGTTAGCTACCCTGTTTCCCGCCCACCACTGTTGGGAGTGGACACTCAGGGATCCGCAGTGTTAGCTACCCCCTTTTCTGCCCACCCTGTTGTGAGTGGACACTCGGAGGTCTGCAGGGTT	.	PASS	RC=5.02;RPL=59;RAL=295;RCP=TAGCTACCCCGTTTCCCGCCCACCCCTGTTGTGAGTGGACACGCGGGGGTCTGCAGGGT;ALGNURL=http://orca.bu.edu/vntrview/index.php?db=VNTRPIPE_NA12892&ref=-175492872&isref=1&istab=1&ispng=1&rank=3	GT:SP:CGL	1/1:3:-2
chr11	2215296	td175493125	TTGTGCGCACACATGGGAGAGTCAGAGCGTGTGAGCCCGGCCCTGTGTGCACACACATGTGAGAGTCAGAGTGTGTGAGCCCGGCCCTGTGTGCACACATGTGAGAGTCAGAGTGTGTGAACCTGGCCCTGTGTGCACACATGTGAGAGTCAGAGTGTGTGAGCCCGGCCCTGTGTGCACACATGTGAGAGTCAGAGTGTGTGAGCCCGGCCCTGTGTGCACACATGTGAGAGTCAGAGTGTGTGAGCCCGGCCCTGTGTGCACACATGTGAGAGTCAGAGTGTGTGAACCTGGCCCTGTGTGCACCCGTGTG	TTGTGCGCACACATGGGAGAGTCAGAGCGTGTGAGCCCGGCCCTGTGTGCACACACATGTGAGAGTCAGAGTGTGTGAGCCCGGCCCTGTGTGCAC	.	PASS	RC=7.41;RPL=42;RAL=312;RCP=TGTGTGCACACATGTGAGAGTCAGAGTGTGTGAGCCCGGCCC;ALGNURL=http://orca.bu.edu/vntrview/index.php?db=VNTRPIPE_NA12892&ref=-175493125&isref=1&istab=1&ispng=1&rank=3	GT:SP:CGL	1/1:6:-5
chr11	2321042	td175493187	ATGCACACACATCCACGTCTGCACACGCATCCACGCCTGCACACGCATCCATGCCTGCACATGCATCCACGCC	AACACATATGCATGCACACGCATCCATGCCTGCACATGCATCCAC	.	PASS	RC=4.00;RPL=18;RAL=72;RCP=TGCACACGCATCCACGCC;ALGNURL=http://orca.bu.edu/vntrview/index.php?db=VNTRPIPE_NA12892&ref=-175493187&isref=1&istab=1&ispng=1&rank=3	GT:SP:CGL	1/1:4:-1
chr11	2446847	td175493276	GCCCTGGGCGGGAGTCCTCACCCTGGGCGGGGGTCCTCA	GCCCTGGGCGGGAGTCCTCACCCTGGGCGGGGGTCCTCACCCTGGGCGGGGGTCCTCA	.	PASS	RC=2.00;RPL=19;RAL=38;RCP=CCCTGGGCGGGAGTCCTCA;ALGNURL=http://orca.bu.edu/vntrview/index.php?db=VNTRPIPE_NA12892&ref=-175493276&isref=1&istab=1&ispng=1&rank=3	GT:SP:CGL	0/1:7,8:0,1
chr11	2860239	td175493509	TAGGTGGGCAGGTGGGCAGGTGGGCAGGTGGGCAG	TAGGTGGGCAGGTGGGCAGGTGGGCAG	.	PASS	RC=4.25;RPL=8;RAL=34;RCP=AGGTGGGC;ALGNURL=http://orca.bu.edu/vntrview/index.php?db=VNTRPIPE_NA12892&ref=-175493509&isref=1&istab=1&ispng=1&rank=3	GT:SP:CGL	1/1:15:-1
chr11	3090629	td175493608	AAGAGAGAGAGAGAGGGAGAGAGGGAGAGAGGGAGAGAGGGAGAGACGGAGAGAGGGAGAGAGGAAGGGAGGAAGGGAGGAAGGGAGGAAGA	AAGAGAGAGAGAGAGAGAGAGAGGGAGAGAGGGAGAGAGGGAGAGAGGGAGAGAGGGAGAGAGGGAGAGAGGAAGGGAGGAAGGGAGGAAGGGAGGAAGA	.	PASS	RC=11.38;RPL=8;RAL=91;RCP=AGAGAGGG;ALGNURL=http://orca.bu.edu/vntrview/index.php?db=VNTRPIPE_NA12892&ref=-175493608&isref=1&istab=1&ispng=1&rank=3	GT:SP:CGL	0/1:4,4:0,1
chr11	3391400	td175493762	TATATATACACACATATATGATATATACACACACATATATACACACATATATACACACATATATACA	TGATATATGATATATACACACATATATGATATATACACACACATATATACACACATATA	.	PASS	RC=5.75;RPL=12;RAL=66;RCP=ATATATACACAC;ALGNURL=http://orca.bu.edu/vntrview/index.php?db=VNTRPIPE_NA12892&ref=-175493762&isref=1&istab=1&ispng=1&rank=3	GT:SP:CGL	1/1:34:-1
chr11	5476795	td175494541	GAGAGAGAGAGAGAAAGAGAAAGAGAGAAAGAGAAAAAGAGAAAGAGAAAGAGAGAAAGAGAGAGAGAGA	GAGAGAGAGAGAGAAAGAGAAAGAGAGAGGAGAGAGAGAAAGAGAAAGAGAGAAAGAGAAAAAGAGAAAGAGAAAGAGAGAAAGAGAGAGAGAGA	.	PASS	RC=4.93;RPL=14;RAL=69;RCP=AGAGAAAGAGAGAA;ALGNURL=http://orca.bu.edu/vntrview/index.php?db=VNTRPIPE_NA12892&ref=-175494541&isref=1&istab=1&ispng=1&rank=3	GT:SP:CGL	1/1:7:2
chr11	5780464	td175494671	TTATATATATAATATGTATATATAATGGTAGTATATATATAATATATATATATAATGGTAGTATATATATAATATATATATATAATGGTAGCATATATAT	TTATATATATATAATATATATATAATGGTAGTATATATATAATATATATATAATGGTAGCATATATA	.	PASS	RC=3.30;RPL=30;RAL=99;RCP=TATATATATAATATATATATATAATGGTAG;ALGNURL=http://orca.bu.edu/vntrview/index.php?db=VNTRPIPE_NA12892&ref=-175494671&isref=1&istab=1&ispng=1&rank=3	GT:SP:CGL	0/1:10,4:0,-1
chr11	7598527	td175495241	GGTGCGTGTGCGTGCATGTATGTGCGTGTGTGTGTGTGTGTGTGTGTGTGTGTG	GGTGCGTGTGCGTGCATGTATGTGCGTGTGTGTGTGCGTGTGTGTGTGTGTGTGTGTGTTTGT	.	PASS	RC=5.30;RPL=10;RAL=53;RCP=GTGCGTGTGT;ALGNURL=http://orca.bu.edu/vntrview/index.php?db=VNTRPIPE_NA12892&ref=-175495241&isref=1&istab=1&ispng=1&rank=3	GT:SP:CGL	0/1:6,3:0,1
chr11	8239380	td175495436	ACCTGCCTCGGCCCAGCTCTCCCTGCCTTGGCCCACCTCTCCCTGCCTCGGCCCAGCTCTCCCTGCCTCGGCACACCTCTCCCTGCCTCGGCCCACCTCTCCCTGCCTCGGCCCAGCTCTCCCTGCCTCGGCACACCTCTCCCTGCCTCGGCACACCTCTCCCTGCCTCGGCCCACCTCT	ACCTGCCTCGGCCCAGCTCTCCCTGCCTTGGCCCACCTCTCCCTGCCTCGGCCCAGCTCTCCCTGCCTCGGCACACCTCTCCCTGCCTCGGCCCACCTCTCCCTGCCTCGGCCCAGCTCTCCCTGCCTCGGCACACCTCTCCCTGCCTCGGCCCACCTCT	.	PASS	RC=8.95;RPL=20;RAL=179;RCP=CCTGCCTCGGCCCACCTCTC;ALGNURL=http://orca.bu.edu/vntrview/index.php?db=VNTRPIPE_NA12892&ref=-175495436&isref=1&istab=1&ispng=1&rank=3	GT:SP:CGL	1/1:2:-1
chr11	9507881	td175495988	AATTATATTATATATATATTATATATATATTATATATAATATATTATATATATAATATATATAATATATTATATATATAATATATATTATATATATTATATATATAATATATTATATATATTATATATAT	AATTATATTATATATATATTATATATATAATATATATAATATATTATATATAT,AATTATATTATATATATATTATATATATAATATATATAATATATTATATATATAATATATATAATATATTATATATATAATATATATATAATATATATTATATATATAATATATTATATATATTATATATATAATATATTATATATATATTATATATAT	.	PASS	RC=15.22;RPL=9;RAL=129;RCP=ATTATATAT;ALGNURL=http://orca.bu.edu/vntrview/index.php?db=VNTRPIPE_NA12892&ref=-175495988&isref=1&istab=1&ispng=1&rank=3	GT:SP:CGL	1/2:4,3:-9,3
chr11	13054084	td175497071	CTATATATATATACACACATATATAGTGTCTATATATATATATACATACACACATATATAGTGTCTATATATATATACACACACATATATACTGTGTATATATATA	CTATATATATACACACACATATATAGTGTCTATATATATATATACACACATATATACTGTGTATATATATA	.	PASS	RC=3.17;RPL=33;RAL=105;RCP=TATATATATATACACACATATATAGTGTCTATA;ALGNURL=http://orca.bu.edu/vntrview/index.php?db=VNTRPIPE_NA12892&ref=-175497071&isref=1&istab=1&ispng=1&rank=3	GT:SP:CGL	0/1:3,12:0,-1
chr11	13305651	td175497158	GTGTGTGTATATATATGTGTGTGTGTATATATATATATATGTGTATATATATATATGTGTGTATATATATATATGTGTATATATATATATGTGTGTATATATATATGTGTATATATATATATATGTGTGTGTATATATATATATATATATATATATATATAT	GTGTGTATATATATATGTGTGTGTATATATATATATATATGTGTATATATATATATGTGTATATATATATATGTGTATATATATATATGTGTATATATATATATATGTGTATATATATATATGTGTATATATATATATATAT	.	PASS	RC=9.06;RPL=18;RAL=161;RCP=TGTGTGTATATATATATA;ALGNURL=http://orca.bu.edu/vntrview/index.php?db=VNTRPIPE_NA12892&ref=-175497158&isref=1&istab=1&ispng=1&rank=3	GT:SP:CGL	1/1:2:-1
chr11	15134586	td175497722	TTTCCTTCCCTTCCTTTCCTTCCCTCTCTTCCCTCCCTTCCTTTCTTCCTTCCTTCC	TTTCCTTCCCTTCCTTTCCTTCCCTCTCTTCCCTCCCTTCCTTTCTTCCTTCCTTCCTCTTTCTTTCCTCTCTCTCTCTT	.	PASS	RC=2.15;RPL=27;RAL=56;RCP=TTCCCTCCCTTCCTTTCCTTCCCTCTC;ALGNURL=http://orca.bu.edu/vntrview/index.php?db=VNTRPIPE_NA12892&ref=-175497722&isref=1&istab=1&ispng=1&rank=3	GT:SP:CGL	0/1:2,5:0,1
chr11	16908856	td175498297	CTCTCCCTCTCCCTCTCCCCACGGTCTCCCTCTCCCTCTCCCCACGGTCTGCCTCTCCCTCTCCCCACGGTCTGCCTCTCCCTCTCCCCACGGTCTCCCTCTCCCTCTCTTTCCACGGTCTCCCTC	CTCTCCCTCTCCCTCTCCCCCCGGTCTCCCTCTCCCTCTCCCCACGGTCTGCCTCTCCCTCTCCCCACGGTCTGCCTCTCCCTCTCTTTCCACGGTCTCCCTC	.	SC	RC=5.32;RPL=23;RAL=125;RCP=TCTCCCTCTCCCTCTCCCCACGG;ALGNURL=http://orca.bu.edu/vntrview/index.php?db=VNTRPIPE_NA12892&ref=-175498297&isref=1&istab=1&ispng=1&rank=3	GT:SP:CGL	1/1:2:-1
chr11	16928891	td175498317	GAGCCCCTCTGCCCGGCCAGCCGCCCCATCCGGGAGGGAGGTGGTGGGGTCAGCCCCCCGCCCGGCCAGCCGCCCCGTCCGGGAGGTGAGGGGCGCCTCTGCC	GAGCCCCTCTGCCCGGCCGGCCGCCCCGTCCGGGAGGGAGGTGGGGGGGGTCAGCCCCCCGCCCGGCCAGCCGCCCCGTCTGGGAGGGAGGTGGGGGGGTCAGCCCCCCGCCCGGCCAGCCGCCCCATCCCGGAGGTGACGGGGGCCTCTGCC	.	SC	RC=2.08;RPL=51;RAL=102;RCP=AGCCCCTCCGCCCGGCCAGCCGCCCCATCCGGGAGGTGAGGTGGTCGCCTC;ALGNURL=http://orca.bu.edu/vntrview/index.php?db=VNTRPIPE_NA12892&ref=-175498317&isref=1&istab=1&ispng=1&rank=3	GT:SP:CGL	0/1:29,2:0,1
chr11	16929018	td175498320	GAGCCCCTCTGCCCGGCCAGCCGCCCCGTCCGGGAGGGAGGCGGGGAGGTCAGCCCCCCGCCCAGCCAGCCGCCCCGTCCGGGAGGGAGGCGGGGGGGTCAGCCCCCCGCCCGGCCAGCCGCCCCGTCCGGGAGGTGAGG	GAGCCCCTCGGCCCGGCCAGCCGCCCCGTCTGGGAGGGAGGTGGGGGGGGTCAGCCCCCCGCCCGGCCAGCCGCCCTGTCCGGGAGGTGAGGGG	.	SC	RC=2.80;RPL=49;RAL=139;RCP=AGCCCCCCGCCCGGCCAGCCGCCCCGTCCGGGAGGGAGGCGGGGAGGTC;ALGNURL=http://orca.bu.edu/vntrview/index.php?db=VNTRPIPE_NA12892&ref=-175498320&isref=1&istab=1&ispng=1&rank=3	GT:SP:CGL	0/1:21,6:0,-1
chr11	17548617	td175498592	AGCTCCCCCGCCCTCCCTCCCTCCCACCGTCATGGAGTACTGACCTGCTCCCCCGCCCTCCCTCCCTCCCACCGTCATGGAGTACTGCCCTGCTCCCCCGCCCTCCCTCCCTCCCACCGTTATGGAGTACTGCCCTGCTC	AGCTCCCCCGCCCTCCCTCCCTCCCACCGTCATGGAGTACTGACCTGCTCCCCCGCCCTCCCTCCCTCCCACCGTCATGGAGTACTGCCCTGCTC	.	PASS	RC=3.09;RPL=45;RAL=139;RCP=GCTCCCCCGCCCTCCCTCCCTCCCACCGTCATGGAGTACTGCCCT;ALGNURL=http://orca.bu.edu/vntrview/index.php?db=VNTRPIPE_NA12892&ref=-175498592&isref=1&istab=1&ispng=1&rank=3	GT:SP:CGL	1/1:5:-1
chr11	18075893	td175498762	ATTATATATTTAATATATTTATATATTTATATTTTTTATATATATATTTTTTTTAT	ATTATATATTTATATATTTATATATATTTAATATATTTATATATTTATATTTTTTATATATATATTTTTTTTAT	.	PASS	RC=3.24;RPL=17;RAL=55;RCP=TTATATATTTATTTTTT;ALGNURL=http://orca.bu.edu/vntrview/index.php?db=VNTRPIPE_NA12892&ref=-175498762&isref=1&istab=1&ispng=1&rank=3	GT:SP:CGL	1/1:2:1
chr11	18141976	td175498800	CCCTCTCCCTCTCCCTCTCCCTCTCCCTCCTCTCCCTCTCCCTCCTCTCCCTCTCCC	CCCTCTCCCTCTCCCTCCTCTCCCTCTCCC	.	SC	RC=3.93;RPL=15;RAL=56;RCP=CCTCTCCCTCTCCCT;ALGNURL=http://orca.bu.edu/vntrview/index.php?db=VNTRPIPE_NA12892&ref=-175498800&isref=1&istab=1&ispng=1&rank=3	GT:SP:CGL	1/1:11:-2
chr11	18477412	td175498963	CTCACACCTGCCAAGCATCACACCTGCCAAGCATCACACCTGCCAAGCATCACACCTGCCAAGCATCACACCTGC	CTCACCCCTTCCAAGCATCATACCTGCCAAGCATCACACCTGCAAAGCATCACTCCTGC	.	PASS	RC=4.62;RPL=16;RAL=74;RCP=TCACACCTGCCAAGCA;ALGNURL=http://orca.bu.edu/vntrview/index.php?db=VNTRPIPE_NA12892&ref=-175498963&isref=1&istab=1&ispng=1&rank=3	GT:SP:CGL	1/1:10:-1
chr11	18830771	td175499099	TCCTTCCTTCCTTCCTTCCTTCCTTCCTTCCTGCCTTCCTGCCTTCCTGCCTTCCTGCCTTCCTGCCTTCCTGCCTTCCTGCCTTCCCGCCTTCCCGCCTTCCTGCCTTCCTTCCTCTTCCTTCCTGCCTTCCTGCCTTTCTGCCTTTCTGCCTTCCTTCCT	TCCTTCCTTCCTTCTTGTCTTCTTTCTTTCCTGCCTTCCTGCCTTCCTGCCTTCCTGCCTTCCTGCCTTCCCGCCTTCCCGCCTTCCCGCCTTCCTGCCTTCCTTCCTCTTCCTTCCTGCCTTCCTGCCTTTCTGCCTTTCTGCCTTCCTTCCT	.	PASS	RC=20.38;RPL=8;RAL=161;RCP=CCTTCCTG;ALGNURL=http://orca.bu.edu/vntrview/index.php?db=VNTRPIPE_NA12892&ref=-175499099&isref=1&istab=1&ispng=1&rank=3	GT:SP:CGL	1/1:5:-1
chr11	19785318	td175499306	GTTGTTTTTTTGTTTTTTTGTTTTTTTTGTTTTTTT	GTTGTTTTTTTGTTTTTTTGTTTTTTT	.	PASS	RC=4.22;RPL=8;RAL=35;RCP=TTGTTTTT;ALGNURL=http://orca.bu.edu/vntrview/index.php?db=VNTRPIPE_NA12892&ref=-175499306&isref=1&istab=1&ispng=1&rank=3	GT:SP:CGL	0/1:8,14:0,-1
chr11	20742713	td175499663	GATATATATTTTGTGTATATATATATATATAGTGTATATATATATTTTGTTTATATATATATTTTGTTTATATATATAT	GATATATATATAGTGTATATATATATTTTGTTTATATATATATTTTGTTTATATATATAT	.	PASS	RC=4.42;RPL=17;RAL=78;RCP=ATATATATTTTGTGTAT;ALGNURL=http://orca.bu.edu/vntrview/index.php?db=VNTRPIPE_NA12892&ref=-175499663&isref=1&istab=1&ispng=1&rank=3	GT:SP:CGL	0/1:9,16:0,-1
chr11	21192199	td175499811	GTATATATATATACTGTATTATATATATACTGTAGTTTATATATATACTGTATTATATATATATA	GTATATATATATACTGTATTATATATATACTGTATTTTATATAT	.	PASS	RC=3.72;RPL=17;RAL=64;RCP=TATATATATATACTGTA;ALGNURL=http://orca.bu.edu/vntrview/index.php?db=VNTRPIPE_NA12892&ref=-175499811&isref=1&istab=1&ispng=1&rank=3	GT:SP:CGL	0/1:9,11:0,-1
chr11	22360611	td175500245	ATATATATATATGTTATATATATATGTTATATATATATGTTATATATATATGTTATATATATATGTTATATATATATGTTATATATAGTTATATATATATGTTATATATATATGTTTTATATATATATATATATATATATGTTA	ATATATATATATGTTATATATATATGTTATATATATATGTTATATATATATGTTATATATATATGTTATATATATATGTTATATATATATGTTTTATATATATATATATATATATATATGTTA,ATATATATATATGTTATATATATATGTTATATATATATGTTATATATATATGTTATATATATATGTTATATATATATGTTATATATATATGTTATATATATATGTTTTATATATATATATATATATATATATGTTA	.	PASS	RC=11.21;RPL=13;RAL=143;RCP=TATATATATATGT;ALGNURL=http://orca.bu.edu/vntrview/index.php?db=VNTRPIPE_NA12892&ref=-175500245&isref=1&istab=1&ispng=1&rank=3	GT:SP:CGL	1/2:7,5:-2,-1
chr11	22674497	td175500387	CTCTTTCTTTCTTTGTCTTTCTTTCTTTGTCTTTCTTTCTTTGTCTTTCTTTCTTTCTTTCTTTCTTTCTTTCTTTCTTTCTTTCTCTTTCTTTCTTTCTTTGCTTTCTTTCTTT	CTCTTTCTTTCTTTGTCTTTCTTTCTTTGTCTTTCTTTCTTTGTCTTTCTTTCTTTCTTTCTTTCTTTCTTTCTTTCTTTCTTTCTTTCTCTTTCTTTCTTTCTTTGCTTTCTTTCTTT	.	PASS	RC=7.94;RPL=14;RAL=114;RCP=TCTTTCTTTCTTTG;ALGNURL=http://orca.bu.edu/vntrview/index.php?db=VNTRPIPE_NA12892&ref=-175500387&isref=1&istab=1&ispng=1&rank=3	GT:SP:CGL	1/1:3:1
chr11	23400219	td175500645	TAAATATTTTGTATAGGTACCTTAGTAAAATATTTTGTATAGGTACCTTAGTAAAATATTTTGTATAGGTACCTTAGTAAAAT	TAAATATTTTGTATAGGTACCTTAGTAAAATATTTTGTATAGGTACCTTAGTAAAAT	.	PASS	RC=3.15;RPL=26;RAL=82;RCP=AAATATTTTGTATAGGTACCTTAGTA;ALGNURL=http://orca.bu.edu/vntrview/index.php?db=VNTRPIPE_NA12892&ref=-175500645&isref=1&istab=1&ispng=1&rank=3	GT:SP:CGL	0/1:15,17:0,-1
chr11	24808205	td175501297	AATATATAAATATGTATATTATGTATTTATATATAAATATGTATATTATGTATTTATATATATATATGTAT	AATATATAAATATGTATATTATGTATTTATATATAAATATGTATATTATGTATTTATATATAAATAGGTATATTATGTATTTATATATATATATGTAT	.	PASS	RC=2.59;RPL=27;RAL=70;RCP=ATATATAAATATGTATATTATGTATTT;ALGNURL=http://orca.bu.edu/vntrview/index.php?db=VNTRPIPE_NA12892&ref=-175501297&isref=1&istab=1&ispng=1&rank=3	GT:SP:CGL	1/1:19:1
chr11	31582218	td175503744	TTATAAAGACCACATTGTTTTATATATATATAAAACAACGTTGTTTTATATATATATAAAACAACATTGTTTTGTATATATATA	TTATAAAGACCACATTGTTTTATATATATATAAAACAACATTGTTTTGTATATATATA,TTATAAAGACCACATTGTTTTATATATATATAAAACAACGTTGTTTTATATATATATAAAACAACGTTGTTTTATATATATATAAAACAACATTGATTTGTATATAAATA	.	PASS	RC=3.15;RPL=26;RAL=83;RCP=TATAAAACAACATTGTTTTATATATA;ALGNURL=http://orca.bu.edu/vntrview/index.php?db=VNTRPIPE_NA12892&ref=-175503744&isref=1&istab=1&ispng=1&rank=3	GT:SP:CGL	0/1/2:17,6,4:0,-1,1
chr11	32409534	td175504046	AACAAAACACAACACAACACACACACACACACACACACACACACACACAC	AACAAAACACAACACAACACACACACACACACACACACACACA	.	PASS	RC=4.00;RPL=13;RAL=49;RCP=ACAACACACACAC;ALGNURL=http://orca.bu.edu/vntrview/index.php?db=VNTRPIPE_NA12892&ref=-175504046&isref=1&istab=1&ispng=1&rank=3	GT:SP:CGL	0/1:6,7:0,-1
chr11	33071916	td175504339	TTAATAACACCTGATGCTTGATAATAACACCTGATGCTTGATAATAACACCTGATGCTTGATA	TTAATAACACCTGATGCTTGATAATAACACCTGATGCTTGATA	.	PASS	RC=3.10;RPL=20;RAL=62;RCP=TAATAACACCTGATGCTTGA;ALGNURL=http://orca.bu.edu/vntrview/index.php?db=VNTRPIPE_NA12892&ref=-175504339&isref=1&istab=1&ispng=1&rank=3	GT:SP:CGL	0/1:15,13:0,-1
chr11	33265450	td175504424	AGGAGGTGGGGGGCAGCCCCCACCTGGCCAGCCGCCCCGTCTGGGAGGGAGGTCGGGGGCAGTCCCCACCCGGCCAGCCGCCCTGTCTGGGAGG	AGGAGGTGGGGGGCAGCCCCCGCCCCGCCAGCTGCCCCATCCGGGAGGGAGGTGGGGGGCCAGCCCCCACCGGGCCAGCCGCCCCGTCCAGGAGGGAGGTGGGGGGGCGTCTCCGCCTGGCCACTGCCCCGTCTGGGAGG	.	SC	RC=2.02;RPL=46;RAL=93;RCP=GGAGGTCGGGGGCAGCCCCCACCCGGCCAGCCGCCCCGTCTGGGAG;ALGNURL=http://orca.bu.edu/vntrview/index.php?db=VNTRPIPE_NA12892&ref=-175504424&isref=1&istab=1&ispng=1&rank=3	GT:SP:CGL	0/1:6,2:0,1
chr11	34185641	td175504789	GCCAGCCCTGCTTATCCAGCCCCGCTTTTCCAGCCCCG	GCCAGCCCTGCTTATCCAGCCCCGCTTTTCCAGCCCCGCTTTTCCAGCCCCG	.	PASS	RC=2.64;RPL=14;RAL=37;RCP=CCAGCCCCGCTTAT;ALGNURL=http://orca.bu.edu/vntrview/index.php?db=VNTRPIPE_NA12892&ref=-175504789&isref=1&istab=1&ispng=1&rank=3	GT:SP:CGL	1/1:10:1
chr11	34427277	td175504893	TCTCCACCCCTTCCATCTCTCCACTTCTGTTTCCCTCCAACCTTCCATCTCTCCCCCTCCACCCTTCCATCTCTCCACTTCTCTTTCCCTCCAATCTTCCATCTCTCCCCCTCCACCCTCCCATCTCTCCACTTCTCTCTCTCTCCACCCTCCCATCTCTCC	TCTCCACCCCTTCCATCTCTCCACTTCTCTTTCCCTCCAATCTTCCATCTCTCCCCCTCCACCCTCCCATCTCTCCACTTCTCTCTCTCTCCACCCTCCCATCTCTCC	.	PASS	RC=2.96;RPL=54;RAL=161;RCP=CTCCACCCTTCCATCTCTCCACTTCTCTTTCCCTCCAACCTTCCATCTCTCCCC;ALGNURL=http://orca.bu.edu/vntrview/index.php?db=VNTRPIPE_NA12892&ref=-175504893&isref=1&istab=1&ispng=1&rank=3	GT:SP:CGL	0/1:2,3:0,-1
chr11	34674687	td175504963	ACATCCTTCCATCCTTCCATCCTTCCATCCTTCCATCCTTCCATCCTTCCATCCTTCCA	ACATCCTTCCATCCTTCCATCCTTCCATCCTTCCA,ACATCCTTCCATCCTTCCATCCTTCCATCCTTCCATCCTTCCA	.	PASS	RC=7.25;RPL=8;RAL=58;RCP=CATCCTTC;ALGNURL=http://orca.bu.edu/vntrview/index.php?db=VNTRPIPE_NA12892&ref=-175504963&isref=1&istab=1&ispng=1&rank=3	GT:SP:CGL	1/2:18,7:-3,-2
chr11	34986320	td175505057	ATATTAGCATAACTAATATTAGCTATTAGCATAACTAATATTAGCTATTAGCATAACTAATATTAGCTA	ATATTAGCATAACTAATATTAGCTATTAGCATAACTAATATTAGCTA	.	PASS	RC=3.09;RPL=22;RAL=68;RCP=TATTAGCATAACTAATATTAGC;ALGNURL=http://orca.bu.edu/vntrview/index.php?db=VNTRPIPE_NA12892&ref=-175505057&isref=1&istab=1&ispng=1&rank=3	GT:SP:CGL	1/1:42:-1
chr11	38618929	td175506365	CTATACCTGTACTGAGCAGGTATACCTGTACTGAGCAGGTATACCTGTACT	CTATACCCGTACTGAGCAGGTATACCTGTACTGAGCAGGTATACCTGTACTGAGCAGGTATACCTGTACT	.	PASS	RC=2.63;RPL=19;RAL=50;RCP=TATACCTGTACTGAGCAGG;ALGNURL=http://orca.bu.edu/vntrview/index.php?db=VNTRPIPE_NA12892&ref=-175506365&isref=1&istab=1&ispng=1&rank=3	GT:SP:CGL	0/1:15,10:0,1
chr11	39858475	td175506898	CATATATATGTGTGTATATATATGTGTGTATATATATATGTGTGTGTATATATGTGTATATATATATGTATATAT	CATATATATGTGTGTATATATATATGTGTGTGTATATATGTGTATATATATATGTATATAT	.	PASS	RC=5.29;RPL=14;RAL=74;RCP=ATATATATATGTGT;ALGNURL=http://orca.bu.edu/vntrview/index.php?db=VNTRPIPE_NA12892&ref=-175506898&isref=1&istab=1&ispng=1&rank=3	GT:SP:CGL	0/1:7,7:0,-1
chr11	40505321	td175507085	GTGTATATATATGTATATATATGTATATATATGTATATGTATGTATATACATATATATATA	GTGTATATATATGTATATATATGTATATGTATGTATATACATATATATATA	.	PASS	RC=6.00;RPL=10;RAL=60;RCP=TGTATATATA;ALGNURL=http://orca.bu.edu/vntrview/index.php?db=VNTRPIPE_NA12892&ref=-175507085&isref=1&istab=1&ispng=1&rank=3	GT:SP:CGL	1/1:20:-1
chr11	41129504	td175507308	AGAGAAGGGAGAGGGGAGAGGGGAGAGGGGAGAGGGGAGAGGGGAGAGTAGAGAGGAGAGAGGAGAG	AGAGAAGGGAGAGGGGAGAGGGGAGAGGGGAGAGTAGAGAGGAGAGAGGAGAG,AGAGAAGGGAGAGGGGAGAGGGGAGAGGGGAGAGGGGAGAGTAGAGAGGAGAGAGGAGAG	.	PASS	RC=9.43;RPL=7;RAL=66;RCP=GAGAGGG;ALGNURL=http://orca.bu.edu/vntrview/index.php?db=VNTRPIPE_NA12892&ref=-175507308&isref=1&istab=1&ispng=1&rank=3	GT:SP:CGL	1/2:12,4:-2,-1
chr11	41990059	td175507658	TATATATATTATATATAATATATGTATATATAATATATATTATATATCATATATGTATATATAATATATATTATATATATATA	TATATATATTATATATAATATATTATATATAATATATATTATATATAATATATGATATATAATATATATTATATATAATATATTATATATAATATATATTATATATAATATATGATATATAATATATATTATATATAATATATGTATATATAATATATATTATATATATATA	.	PASS	RC=2.68;RPL=31;RAL=82;RCP=ATATATATTATATATAATATATGTATATATA;ALGNURL=http://orca.bu.edu/vntrview/index.php?db=VNTRPIPE_NA12892&ref=-175507658&isref=1&istab=1&ispng=1&rank=3	GT:SP:CGL	1/1:10:3
chr11	42331542	td175507819	ATCTTTAATTCAGAATTCTTTACCTGTATTATGGGTCTTAATTCTTTAATTCAGAATTCTTTACCTGTATTATGGGTCTTAAT	ATCTTTAATTCAGAATTCTTTACCTGTATTATGGGTCTTAATTCTTTAATTCAGAATTCTTTACCTGTATTATGGGTCTTAATTCTTTAATTCAGAATTCTTTACCTGTATTATGGGTCTTAAT	.	PASS	RC=2.00;RPL=41;RAL=82;RCP=TCTTTAATTCAGAATTCTTTACCTGTATTATGGGTCTTAAT;ALGNURL=http://orca.bu.edu/vntrview/index.php?db=VNTRPIPE_NA12892&ref=-175507819&isref=1&istab=1&ispng=1&rank=3	GT:SP:CGL	1/1:5:1
chr11	42665458	td175507904	TATTATAGGGTAGAAGGATTATAGGGTAGAAGGA	TATTATAGGGTAGAAGGATTATAGGGTAGAAGGATTATAGGGTAGAAGGA	.	PASS	RC=2.06;RPL=16;RAL=33;RCP=ATTATAGGGTAGAAGG;ALGNURL=http://orca.bu.edu/vntrview/index.php?db=VNTRPIPE_NA12892&ref=-175507904&isref=1&istab=1&ispng=1&rank=3	GT:SP:CGL	1/1:19:1
chr11	43640704	td175508291	GTATATATATGATATATATATATATATAAAATATATATATATATGATATATATATATATAAAATATATATATATGATATATATATATATAAAATATATATATATATTTTATATATATATGTAAAATCCATATATATATATAATCCATATATATAT	GTATATATATGATATATATATATATATATAAAATATATATATATTTTATATATATATATATATAAAATATATATATATTTTATATATATATGTAAAATCCATATATATATATAATCCATATATATAT	.	PASS	RC=4.71;RPL=32;RAL=154;RCP=TATATATATGATATATATATATATAAAAAATA;ALGNURL=http://orca.bu.edu/vntrview/index.php?db=VNTRPIPE_NA12892&ref=-175508291&isref=1&istab=1&ispng=1&rank=3	GT:SP:CGL	1/1:2:-1
chr11	44330704	td175508529	TCCCGCAGCCCCGCAGCCCCGCAGCCTCGCAGCCCCGCAGCCCCGCAGCCCCGCAGCCCCGCAGCCCCGCAGCCC	TCCCGCAGCCCCGCAGCCCCGCAGCCCCGCAGCCCCGCAGCCCCGCAGCCCCGCAGCCCCGCAGCCCCGCAGCCCCGCAGCCCCGCAGCCC	.	PASS	RC=9.25;RPL=8;RAL=74;RCP=CCCGCAGC;ALGNURL=http://orca.bu.edu/vntrview/index.php?db=VNTRPIPE_NA12892&ref=-175508529&isref=1&istab=1&ispng=1&rank=3	GT:SP:CGL	1/1:5:2
chr11	44331272	td175508530	GGCTGCGGCTGCTGCTGCTGCGGCTGCGGCTGCGGCGGCGGCTGGGGCTGCGG	GGCTGCGGCTGCTGCTGCTGCGGCTGCGGCTGCGGCGGC	.	PASS	RC=3.47;RPL=15;RAL=52;RCP=GCTGCGGCTGCTGCT;ALGNURL=http://orca.bu.edu/vntrview/index.php?db=VNTRPIPE_NA12892&ref=-175508530&isref=1&istab=1&ispng=1&rank=3	GT:SP:CGL	0/1:8,2:0,-1
chr11	45258206	td175508901	GAGAGAGAGAGAGAGACAGACAGAGAGAGATAGAGAAAGACAGAGA	GGTCAC	.	PASS	RC=4.50;RPL=10;RAL=45;RCP=AGAGAGAGAC;ALGNURL=http://orca.bu.edu/vntrview/index.php?db=VNTRPIPE_NA12892&ref=-175508901&isref=1&istab=1&ispng=1&rank=3	GT:SP:CGL	1/1:6:1
chr11	55816131	td175511871	AATTAATAATTAATCTCCATTAATTAATTAATCTCCATTCATTAATT	AATTAATTATTAATCTCCATTAATTAATTAATCTCCATTAATTAATTAATCTCCATTCATTAATT	.	PASS	RC=2.61;RPL=18;RAL=46;RCP=ATTAATTAATTAATCTCC;ALGNURL=http://orca.bu.edu/vntrview/index.php?db=VNTRPIPE_NA12892&ref=-175511871&isref=1&istab=1&ispng=1&rank=3	GT:SP:CGL	1/1:26:1
chr11	55946461	td175511924	AAAAAGTATATATATATATAAAAGTATATATATATATAAAAGTATATATATATATATAAAAGTATATATATATATAAAAGTATATATATATATAAAAGTGTATATATATATA	AAAAAGTATATATATATATAAAAGTATATATATATATAAAAGTATATATATATATAAAAGTATATATATATATAAAAGTGTATATATATATA	.	PASS	RC=6.05;RPL=18;RAL=111;RCP=AAAAGTATATATATATAT;ALGNURL=http://orca.bu.edu/vntrview/index.php?db=VNTRPIPE_NA12892&ref=-175511924&isref=1&istab=1&ispng=1&rank=3	GT:SP:CGL	1/1:14:-1
chr11	56251502	td175512025	TATTTGATTAGAATCAGACTGATTTGATTATAATCAGACTGATTTGATTATAATCAGGCTGATTT	TATTTGATTAGAATCAGACTGATTTGATTATAATCAGGCTGATTT	.	PASS	RC=3.20;RPL=20;RAL=64;RCP=ATTTGATTATAATCAGACTG;ALGNURL=http://orca.bu.edu/vntrview/index.php?db=VNTRPIPE_NA12892&ref=-175512025&isref=1&istab=1&ispng=1&rank=3	GT:SP:CGL	0/1:10,14:0,-1
chr11	57390637	td175512460	AGAAGGAAGGAAGGAAGGAAGGAAGGAAGGAAGGAAGGAAGGAAGGAAGGAAGGGAGGGAGGGAGGGAGGGAGGAAGAGAGAAAGGAAGGAAGGAATGAAAGAAGGAAGGAAGGAAGGAAAGAAGGAAGGAAGAAAGGAAAGAAGGAAGGACGGAAGGGAGGAAGGAAGGAAGGAAAGAAGGAAGGAA	AGAAGGAAGGAAGGAAGGAAGGAAGGAAGGGAGGGAGGGAGGGAGGAAGAGAGAAAGGAAGGAAGGAATGAATGAAGGAAGGAAGGAAGGAAAGAAGGAAGGAAGAAAGGAAAGAAGGAAGGACGGAAGGGAGGAAGGAAGGAAGGAAAGAAGGAAGGAA	.	PASS	RC=15.58;RPL=12;RAL=187;RCP=GAAGGAAGGAAG;ALGNURL=http://orca.bu.edu/vntrview/index.php?db=VNTRPIPE_NA12892&ref=-175512460&isref=1&istab=1&ispng=1&rank=3	GT:SP:CGL	1/1:2:-2
chr11	57639800	td175512579	TTCCAGGTTTCCTCTATCATCCCTCCAGGTCTCCTCAAGCATCCCTCCAGGTCTCCTCTAGCATCCCTCCAGGTCTCCTCTAGCATCCCTCCAGGTCTCCTCTAGCATCCCTCCAGGTCTCCTCTATCATCCCTCCAGGTCTCCTCTATCATCCCTTCCGGCTTCCTCTATAATCCC	TTCCAGGTTTCCTCTATCATCCCTCCAGGTCCCCTCAAGCATCCCTCCAGGTCTCCTCTAGCATCCCTCCAGGTCTCCTCTAGCATCCCTCCAGGTCTCCTCTAGCATCCCTCCAGGTCTCCTCTATCATCCCTTCCGGCTTCCTCTATAATCCC	.	PASS	RC=8.00;RPL=22;RAL=176;RCP=TCCAGGTCTCCTCTAGCATCCC;ALGNURL=http://orca.bu.edu/vntrview/index.php?db=VNTRPIPE_NA12892&ref=-175512579&isref=1&istab=1&ispng=1&rank=3	GT:SP:CGL	0/1:4,3:0,-1
chr11	57821081	td175512659	AAAAATATATATATATATAAAATATATATATATATAAATTATATATATATAAAATATATATATAAAATAAAAATAT	AATTAAAAAATATATATATATAAAATATATATATATATAAATTATATATATATTATATATATATAAATTATATATATATATAAATTATATATATATAAAATATATATATAAAATAAAAATA	.	PASS	RC=4.50;RPL=17;RAL=75;RCP=AAAATATATATATATAT;ALGNURL=http://orca.bu.edu/vntrview/index.php?db=VNTRPIPE_NA12892&ref=-175512659&isref=1&istab=1&ispng=1&rank=3	GT:SP:CGL	0/1:12,2:0,2
chr11	59238823	td175513101	TATATATATACACATATATATACACATATATATACACACATATATACACATATATATA	TATATATATACACATATATATACACATATATATACACATATATATACACACATATATACACATATATATA	.	PASS	RC=4.75;RPL=12;RAL=57;RCP=ATATATATACAC;ALGNURL=http://orca.bu.edu/vntrview/index.php?db=VNTRPIPE_NA12892&ref=-175513101&isref=1&istab=1&ispng=1&rank=3	GT:SP:CGL	0/1:10,10:0,1
chr11	59839962	td175513369	TTTTTTTTATTTTTTTTATTTTTTATTTTTTATTTATTTATTTTTTTATT	TTTTTTTTATTTTTTTTATTTTTTATTTATTTATTTTTTTATT	.	SC	RC=6.25;RPL=8;RAL=49;RCP=TTTTTTTA;ALGNURL=http://orca.bu.edu/vntrview/index.php?db=VNTRPIPE_NA12892&ref=-175513369&isref=1&istab=1&ispng=1&rank=3	GT:SP:CGL	0/1:6,11:0,-1
chr11	60785952	td175513791	CAAGGGGAAAAGGAGAAAGGAAGGGTAAAAGAAGAGAGG	CAAGGGGAAAAGGAGAAAGGAAGGGGAAAAGGAGAAAGGAAGGGTAAAAGAAGAGAGG	.	PASS	RC=2.00;RPL=19;RAL=38;RCP=AAGGGGAAAAGAAGAAAGG;ALGNURL=http://orca.bu.edu/vntrview/index.php?db=VNTRPIPE_NA12892&ref=-175513791&isref=1&istab=1&ispng=1&rank=3	GT:SP:CGL	0/1:4,12:0,1
chr11	62151466	td175514420	ATGCATCTGTGTGTGTGCATGTGTGTGTGTGCACGTGTGTGCGTGTGTGTGTGTGTGTG	ATGCATCTGTGTGTGTGCATGTGTGTGTGTGTGCACGTGTGTGCGTGTGTGTGTGTGTGTGTGTGTGTTTGC	.	PASS	RC=4.14;RPL=14;RAL=58;RCP=TGCATGTGTGTGTG;ALGNURL=http://orca.bu.edu/vntrview/index.php?db=VNTRPIPE_NA12892&ref=-175514420&isref=1&istab=1&ispng=1&rank=3	GT:SP:CGL	0/1:2,3:0,1
chr11	64603844	td175515637	ACTCACCCACCTCACCCACCTCACCCAGCCCTCACCCACCTCACCCAGCCCTCACCC	ACTCACCCACCTCACCCACCTCACCCACCTCACCCAGCCCTCACCCACCTCACCCAGCCCTCACCC	.	PASS	RC=5.64;RPL=9;RAL=56;RCP=CTCACCCAC;ALGNURL=http://orca.bu.edu/vntrview/index.php?db=VNTRPIPE_NA12892&ref=-175515637&isref=1&istab=1&ispng=1&rank=3	GT:SP:CGL	0/1:2,4:0,1
chr11	65531115	td175516094	CAGAGGAAGACCGTGGAAAGAGAGGGAGAGGGAGACCGTGGAAAGAGAGGGAGAGGGAGACCGTGGAAAGAGAGGGAGAGGGAGACCGTGGAAAGGGGAGAGGGAGA	CAGAGGGAGACCGTGGAAAGAGAGGGAGAGGGAGACCGTGGAAAGAGAGGGAGAGGGAGACCGTGGAAAGGGGAGAGGGAGA	.	SC	RC=4.36;RPL=25;RAL=106;RCP=AGAGGGAGACCGTGGAAAGAGAGGG;ALGNURL=http://orca.bu.edu/vntrview/index.php?db=VNTRPIPE_NA12892&ref=-175516094&isref=1&istab=1&ispng=1&rank=3	GT:SP:CGL	1/1:15:-1
chr11	66115150	td175516386	CCCGCCCGCCGCCCGCCGCCCGCCGCCCGCCGCCCGCC	CCCGCCCGCCGCCCGCCGCCCGCCGCCCGCC	.	PASS	RC=5.29;RPL=7;RAL=37;RCP=CCGCCCG;ALGNURL=http://orca.bu.edu/vntrview/index.php?db=VNTRPIPE_NA12892&ref=-175516386&isref=1&istab=1&ispng=1&rank=3	GT:SP:CGL	1/1:3:-1
chr11	68145300	td175517446	TTCTCAGCTTTCCCTGGATCTCAGCTTTCCCCGGATCTCAGCTTTCCCCGGATCTCAGCTTTC	TTCTCAGCTTTCCCTGGATCTCAGCTTTCCCCGGATCTCAGCTTTC	.	PASS	RC=3.65;RPL=17;RAL=62;RCP=TCTCAGCTTTCCCCGGA;ALGNURL=http://orca.bu.edu/vntrview/index.php?db=VNTRPIPE_NA12892&ref=-175517446&isref=1&istab=1&ispng=1&rank=3	GT:SP:CGL	1/1:10:-1
chr11	68276238	td175517523	TTGACAGGGTTAGGTTGTGTGACAGGGTTAGGTTGTGTGACAGGGTTAGGTTGTGTGACAGGGTTAGGTTGTGTGACAGGGTTAGGTTGTATGAC	TTGACAGGGTTAGGTTGTGTGACAGGGTTAGGTTGTGTGACAGGGTTAGGTTGTGTGACAGGGTTAGGTTGTATGAC	.	PASS	RC=5.22;RPL=18;RAL=94;RCP=TGACAGGGTTAGGTTGTG;ALGNURL=http://orca.bu.edu/vntrview/index.php?db=VNTRPIPE_NA12892&ref=-175517523&isref=1&istab=1&ispng=1&rank=3	GT:SP:CGL	1/1:13:-1
chr11	68922034	td175517867	TGCATCCCCAGATCCATCCTCAGAGGCCCGGGGCTGGGAGCATCCCCGGATCCATCCTCAGAGGCCCGGGGCTGGGAGCATCCCCGGATCCATCCTCAGAGGCCCGGGGCTGGGAGC	TGCATCCCCAGATCCATCCTCAGAGGCCCGGGGCTGGGAGCATCCCCGGATCCATCCTCAGAGGCCCGGGGCTGGGAGC	.	PASS	RC=3.05;RPL=38;RAL=116;RCP=GCATCCCCGGATCCATCCTCAGAGGCCCGGGGCTGGGA;ALGNURL=http://orca.bu.edu/vntrview/index.php?db=VNTRPIPE_NA12892&ref=-175517867&isref=1&istab=1&ispng=1&rank=3	GT:SP:CGL	0/1:4,3:0,-1
chr11	69813257	td175518321	TGTATCGCACGTTAGCTAGCATCAGGCTCTGAGCGCCCGTATCGCACGTTAGCTAGCATCAGGCTCCGAGCGCCCGTATCACACGTTAGCTAGCATCAGGTTCCGAGCGCCTGTATTGCACGTTAGCTAGCATCAGGCTCCGAGCGCCTGTATCGCACATTAGCTAGCATCAGGCTCTGAGCGCCGGTATCGCACGTTAGCTAGCATCAGGCTCTGAGCG	TCTGTATCGCACGTTAGCTAGCATCAGGCTCCGAGCGCCCGTATCACACGTTAGCTAGCATCAGGTTCCGAGCGCCTGTATTGCACGTTAGCTAGCATCAGGCTCCAAGCGCCTGTATCGCACATTAGCTAGCATCAGGCTCTGAGCGCCGGTATCGCACGTTAGCTAGCATCAGGCTCTGAGCG	.	PASS	RC=5.92;RPL=37;RAL=219;RCP=GTATCGCACGTTAGCTAGCATCAGGCTCCGAGCGCCC;ALGNURL=http://orca.bu.edu/vntrview/index.php?db=VNTRPIPE_NA12892&ref=-175518321&isref=1&istab=1&ispng=1&rank=3	GT:SP:CGL	1/1:3:-1
chr11	70198818	td175518562	AGCGTGTGGAGGGGTGCGGAGGGCGGCGTGTGGAGGGGTGGGAGGGCGGCGTGTGGAGGTGTCGGAGGGCGGCGTGTGGAGGGGTGGGAGGGCGGCGTGTGGAGGTGTCGGAGGGCGGCGTGTGGAGGGATGAGGAGGGCAGCG	AGGGTGTGGAGGGGTGCGGAGGGCGGGGTGTGGAGGGGTGGGAGGGCGGCGTGTGGAGGTGTCGGAGGGCGGCGTGTGGAGGGATGAGGAGGGCAGC	.	PASS	RC=6.12;RPL=23;RAL=143;RCP=GCGTGTGGAGGGGTGGGAGGGCG;ALGNURL=http://orca.bu.edu/vntrview/index.php?db=VNTRPIPE_NA12892&ref=-175518562&isref=1&istab=1&ispng=1&rank=3	GT:SP:CGL	1/1:3:-2
chr11	70455885	td175518664	GTATATGTATATAGATATACATAATATATCTATATTGTATATTCCATAATATA	GTATATGTATATAGATATACATAATATATCTATATTGTATATTGTATATGTATATAGATATACATAATATATCTATATTGTATATTCCATAATATA	.	PASS	RC=2.16;RPL=25;RAL=52;RCP=TATATCTATATAGTATATTACATAA;ALGNURL=http://orca.bu.edu/vntrview/index.php?db=VNTRPIPE_NA12892&ref=-175518664&isref=1&istab=1&ispng=1&rank=3	GT:SP:CGL	1/1:7:2
chr11	70806887	td175518877	GTGCTGTGTGTAGACATGCCAGCATCTTCATTCATCCTGTCTCCATGTGAAAAGCAGGCTTCCTGTCTTCCCCAACTAGGATGCTGTGTGTAGACATGCCAACATCTTCATTCATCCTGTCTCCATGTGAAAAGCATGCTTCCTGTCTTCCCCAACTAGAATGCCGTGTGTAGACATGCCAGCATCTTCATTCATCCTGTCTCCATGTGAAAAGCAGGCTTCCTGTCTTCCCCAACTAGGATGCCGTGCGTAGACATGCCAGCATCTTCATTCATCCTGTCTCCATGTGAAAAGCAGGCTTCCTGTCTTCCCCAACTAGGA	GAGGGTGCTGTGTGTATACATTCCAGCATCTTCATTCATCCTGTCTCCATGTGAAAAGCAGGCTTCCTGTCTTCCCCAACTAGGATGCCGTGCGTAGACATGCCAGCATCTTCATTCATCCTGTCTCCATGTGAAAAGCATGCTTCCTGTCTTCCCCAACTAGGA	.	PASS	RC=4.00;RPL=80;RAL=320;RCP=TGCCGTGTGTAGACATGCCAGCATCTTCATTCATCCTGTCTCCATGTGAAAAGCAGGCTTCCTGTCTTCCCCAACTAGGA;ALGNURL=http://orca.bu.edu/vntrview/index.php?db=VNTRPIPE_NA12892&ref=-175518877&isref=1&istab=1&ispng=1&rank=3	GT:SP:CGL	1/1:3:-2
chr11	71249117	td175519128	TGCTCTGGAGGCTGTGGCTCCGGCTGTGGGGGCTGCGGCTCTGGCTGTGGGGGATGTGGCTCTAGCTG	TGCTCTGGAGGCTGTGGCTCCGGCTGTGGGGGCTGTGGCTCCGGCTGTGGGGGCTGCGGCTCTGGCTGTGGGGGCTGTGGCTCT	.	SC	RC=3.19;RPL=21;RAL=67;RCP=GCTGTGGGGGCTGTGGCTCTG;ALGNURL=http://orca.bu.edu/vntrview/index.php?db=VNTRPIPE_NA12892&ref=-175519128&isref=1&istab=1&ispng=1&rank=3	GT:SP:CGL	0/1:5,5:0,1
chr11	71290791	td175519176	CAGCAGCTGGACTGGGAGCAGCAGGGCTTGCAGCAGCTGGACTGGGAGCAG	CAGCAGCTGGACTGGGAGCAGCAGGACCTGCAGCAGCTGGACTGGGAGCAGCAGGGCTTGCAGCAGCTGGACTGGGAGCAG	.	PASS	RC=3.33;RPL=15;RAL=50;RCP=AGCAGCTGGACTGGG;ALGNURL=http://orca.bu.edu/vntrview/index.php?db=VNTRPIPE_NA12892&ref=-175519176&isref=1&istab=1&ispng=1&rank=3	GT:SP:CGL	1/1:7:2
chr11	73309562	td175519993	GTCTCTCCCTCTCTCCCTCTCTCCCTCTCTCCCTCTC	GTCTCTCCCTCTCTCCCTCTCTCCCTCTCTCCCTCTCTCCCTCTC	.	PASS	RC=4.50;RPL=8;RAL=36;RCP=TCTCTCCC;ALGNURL=http://orca.bu.edu/vntrview/index.php?db=VNTRPIPE_NA12892&ref=-175519993&isref=1&istab=1&ispng=1&rank=3	GT:SP:CGL	1/1:8:1
chr11	73486261	td175520098	TCCGCCCGGCAGCCGCCCCGTCTGGGAGGGAGGTGGGGGGCAGCCCCCGCCCGGCCAGCTGCCCCGTCAGGGAGGGAGGTGGGGGGCAGCCCCCGCCCGGCCAGCTGCCCCGTCAGGGAGGGAGGTGGGGGGCAGCCCCTGCCCGGCCAGCCGCCCCGTCCGGGAGG	TCCGCCCGGCAGCCGCCCCCTCCAGGAGGTGGGGGGCAGCCCCTGCCCGGCCAGCCGCCCAGTCCGGGAGGGAGGTGGGGGGCAGCCCCCGCCCGGCAGCCGCCCCGTCTGGGAGG	.	SC	RC=3.63;RPL=46;RAL=166;RCP=CCGCCCGGCCAGCCGCCCCGTCAGGGAGGGAGGTGGGGGGCAGCCC;ALGNURL=http://orca.bu.edu/vntrview/index.php?db=VNTRPIPE_NA12892&ref=-175520098&isref=1&istab=1&ispng=1&rank=3	GT:SP:CGL	0/1:4,6:0,-1
chr11	73828093	td175520282	GTATATATATATGAATATATATATATGAATATATATATGAATATATATATATGAATATATATATATGAATATATATATATGAATATATATATATGAATATATATATATGAATATATATATATGAATATATATATATGAATATATATATATGAATATATATATATGAATATATATATATGAATATATATATATGA	GTATATATATATGTATATATATATATGAATATATATATATGAATATATATATATGAATATATATATTTGAATATATATATATGAATATATATATATGAATATATATATATGA	.	PASS	RC=13.93;RPL=14;RAL=193;RCP=TATATATATATGAA;ALGNURL=http://orca.bu.edu/vntrview/index.php?db=VNTRPIPE_NA12892&ref=-175520282&isref=1&istab=1&ispng=1&rank=3	GT:SP:CGL	1/1:16:-6
chr11	74275277	td175520459	GAAGCATCTAATTTAAAAGCATCTAATTTAAAAGCATCTAATTTAA	GAAGCATCTAATTTAAAAGCATCTAATTTAA	.	PASS	RC=3.00;RPL=15;RAL=45;RCP=AAGCATCTAATTTAA;ALGNURL=http://orca.bu.edu/vntrview/index.php?db=VNTRPIPE_NA12892&ref=-175520459&isref=1&istab=1&ispng=1&rank=3	GT:SP:CGL	1/1:16:-1
chr11	75121073	td175520730	CCCTCACCTCCCGGACGGGGCGGCTGGCCAGGCGGGGGGCTGACCCCCCCCTCCCCCCTCCCGGACTGGGCGGCTGGCCGGGCGGGGGGCTGACCCCACACCTCCCTCCCGGACGGGGCGGCTGGCCGGGCGGGGGGCTGACCCCCCCACCTCCCTCCTGGACGGGGCGACTGGCCGGGCGG	CCCTCACCTCCCAGACAGCGCGGCTGGCCGGGCGGCGGGCTGTCCCCCCCTCCTCCCTCCCGGACAGGGCGGCTGGCCAGGTGGGGGGCTGACCCCCCCACCTCCCTCCCGGACGGGGCGGCTGGCTGGGC	.	SC	RC=3.67;RPL=49;RAL=181;RCP=CCTCCCTCCCGGACGGGGCGGCTGGCCGGGCGGGGGGCTGACCCCCCCA;ALGNURL=http://orca.bu.edu/vntrview/index.php?db=VNTRPIPE_NA12892&ref=-175520730&isref=1&istab=1&ispng=1&rank=3	GT:SP:CGL	1/1:4:-1
chr11	77631196	td175521689	TATATATATACACATATATATACATATACATATACACATATATATACATATATATACACACATATATATACACATATACATACATATATACATATATATACATATATACATATATACACATATATATACACATATATATA	TATATATATACACATATATATACATATACATATACACATATATATACATATACATACACACATATATATACACATATATATACACATATATATACACATATATATACACATATACATACATATATACATATATATACATATATACATATATATACATATATATACACATATATATACACATATATATA	.	PASS	RC=11.75;RPL=12;RAL=139;RCP=ATATATATACAC;ALGNURL=http://orca.bu.edu/vntrview/index.php?db=VNTRPIPE_NA12892&ref=-175521689&isref=1&istab=1&ispng=1&rank=3	GT:SP:CGL	1/1:4:4
chr11	79440367	td175522317	CTTGTTTATAAACAATTGTTTATAAACAATTGTTTATAAACAAT	CTTGTTTATAAACAATTGTTTATAAACAAT	.	PASS	RC=3.07;RPL=14;RAL=43;RCP=TTGTTTATAAACAA;ALGNURL=http://orca.bu.edu/vntrview/index.php?db=VNTRPIPE_NA12892&ref=-175522317&isref=1&istab=1&ispng=1&rank=3	GT:SP:CGL	0/1:16,19:0,-1
chr11	80302785	td175522624	AATAATATATATAGTATTAATATAAATATAAATATATATTATTAATATAAATATAAATATATAT	AATAATATATATAGTATTAATATAAATATAAATATATATTATTAATATAAATATAAATATATATTATTAATATAAATATAAATATATAT	.	PASS	RC=2.50;RPL=25;RAL=63;RCP=ATAAATATATATTATTAATATAAAT;ALGNURL=http://orca.bu.edu/vntrview/index.php?db=VNTRPIPE_NA12892&ref=-175522624&isref=1&istab=1&ispng=1&rank=3	GT:SP:CGL	0/1:17,8:0,1
chr11	81240798	td175522988	GAAAGAAAGAAAGAAAAAAAGAAAGAAAGAAAGAAAGAAAGAAAGAAAGAAAGAAAGGAAAGGAAAGGAAAATAAAG	GAAAGAAAGAAAGAAAGAAAGAAAGAAAGAAAGAAAGAAAGGAAAGGAAAGGAAAATAAAG	.	PASS	RC=9.00;RPL=8;RAL=76;RCP=AAAGAAAG;ALGNURL=http://orca.bu.edu/vntrview/index.php?db=VNTRPIPE_NA12892&ref=-175522988&isref=1&istab=1&ispng=1&rank=3	GT:SP:CGL	1/1:6:-2
chr11	82361264	td175523388	GTATATACACATATATATACACATATATATACACATATATATATATACACATATATATACACACATATATATACACATATATATACACATATATATACACATATATATA	GTATATACAAATATATATACACATATATATATACACATATATATACACATATATATACACACATATATATACACATATATATACACATATATATA	.	PASS	RC=8.44;RPL=12;RAL=108;RCP=TATATACACATA;ALGNURL=http://orca.bu.edu/vntrview/index.php?db=VNTRPIPE_NA12892&ref=-175523388&isref=1&istab=1&ispng=1&rank=3	GT:SP:CGL	1/1:10:-1
chr11	83379727	td175523781	TATATATATGTGTATATAAACACATATATATGTGTATATAAACACATATATATGTGTATATAAACACACATATATATGTGTATATAAACACACATATATATGTGTATATAAACACACATATATATGTGTATATAAACATATATATGTGTATATAAACACACA	TATATATATGTGTATATAAACACATATATATGTGTATATAAACACACATATATATGTGTATATAAACACACATATATATGTGTATATAAACACACATATATATGTGTATATAAACATATATATTTGTATATAAACGCACA	.	PASS	RC=7.04;RPL=24;RAL=161;RCP=ATATATATGTGTATATAAACACAC;ALGNURL=http://orca.bu.edu/vntrview/index.php?db=VNTRPIPE_NA12892&ref=-175523781&isref=1&istab=1&ispng=1&rank=3	GT:SP:CGL	1/1:5:-1
chr11	86445717	td175524854	ATATATATATACACAATATACATATATATTATATATATATACAATATACATATATATTATATATATATACAATATACATATATATTATATATATATACAATATACATATATATTATATATATATACAATATACATATATATTATATATATATACAATATACATATATATTATATATATA	AAGACTCTCTCTCTCTCTATATATATACACAATATACATATATATTATATATATATACAATATACATATATATTATATATATATACAATATACATATATATTATATATATATACAATATACATATATATTATATATATATACAATATACATATATATTA	.	PASS	RC=6.36;RPL=28;RAL=178;RCP=TATATATATATACAATATACATATATAT;ALGNURL=http://orca.bu.edu/vntrview/index.php?db=VNTRPIPE_NA12892&ref=-175524854&isref=1&istab=1&ispng=1&rank=3	GT:SP:CGL	0/1:3,6:0,-1
chr11	89460690	td175526001	AGAAGAAAAAAATAATTGCTTATTGAAGAAAAAAATAATTGCTTATTGAAGAAAAAAATAATTGCTTATT	AGAAGAAAAAAATAATTGTTTATTGAAGAAAAAAATAATTGCTTATT	.	SC	RC=3.00;RPL=23;RAL=69;RCP=GAAGAAAAAAATAATTGCTTATT;ALGNURL=http://orca.bu.edu/vntrview/index.php?db=VNTRPIPE_NA12892&ref=-175526001&isref=1&istab=1&ispng=1&rank=3	GT:SP:CGL	1/1:22:-1
chr11	89598503	td175526047	GCCTCCAGGACGCCCTCCTCCAGGACGCCCTCCTCCAGGACGCTCTCC	GCCTCCAGGACGCCCTCCTCCAGGACGCCCTCCTCCAGGACGCCCTCCTCCAGGACGCTCTCC	.	SC	RC=3.13;RPL=15;RAL=47;RCP=CCTCCAGGACGCCCT;ALGNURL=http://orca.bu.edu/vntrview/index.php?db=VNTRPIPE_NA12892&ref=-175526047&isref=1&istab=1&ispng=1&rank=3	GT:SP:CGL	0/1:19,4:0,1
chr11	91235271	td175526683	CGGAGGGAGGGAGGGAGAGAGGGAGGAAGGGAGGGAGGGAGGAAGGAAGGAAGGAAGGAAGGAAGGAAGGAAGGAAGGAAGGAAGGAAGGAAGGAAGGAAGGGAG	CGGAGGGAGGGAGGGAGAGAGGGAGGAAGGGAGGGAGGGAGGAAGGAAGGAAGGAAGGAAGGAAGGAAGGAAGGAAGGAAGGAAGGAAGG	.	PASS	RC=6.50;RPL=16;RAL=104;RCP=GAAGGGAGGAAGGAAG;ALGNURL=http://orca.bu.edu/vntrview/index.php?db=VNTRPIPE_NA12892&ref=-175526683&isref=1&istab=1&ispng=1&rank=3	GT:SP:CGL	0/1:3,4:0,-1
chr11	95201216	td175527924	GTGTGTATATATATATGTGTATATATATATGTGTATATATATGTGTGTATATATATATGTGTATATATATATGTGTGTGTGTGTGTGTGTGTATATATATATATATATATATATATATATATATATATATATATATATA	GTGTGTATATATATATATGTGTATATATATGTGTATATATATGTGTGTATATATATATGTGTATATATATATGTGTGTGTGTGTGTGTGTGTATATATAT	.	PASS	RC=9.86;RPL=14;RAL=138;RCP=TGTGTATATATATA;ALGNURL=http://orca.bu.edu/vntrview/index.php?db=VNTRPIPE_NA12892&ref=-175527924&isref=1&istab=1&ispng=1&rank=3	GT:SP:CGL	1/1:11:-2
chr11	97911176	td175528755	ATCTAATAGGAGTCTAATAGGAGAGTCTAATAGGAGTCTAATAGGAGAGTCTAATAGGAGAG	ATCTAATAGGAGTCTAATAGGAGAGTCTAACAGGAGAGTCTAATAGGAGAG,ATCTAATAGGAGTCTAATAGGAGAGTCTAATAGGAGTCTAATAGGAGAGTCTAATAGGAGAGTCTAATAGGAGAG	.	PASS	RC=5.00;RPL=13;RAL=61;RCP=TCTAATAGGAGAG;ALGNURL=http://orca.bu.edu/vntrview/index.php?db=VNTRPIPE_NA12892&ref=-175528755&isref=1&istab=1&ispng=1&rank=3	GT:SP:CGL	1/2:9,19:-1,1
chr11	99056536	td175529224	CAAAATAACCCATCAAAATAACGGAGAGGAAATAAAATAAAGAGAAATGTTATCACAATTTAAAAATAACCCATCAAAATTAAGGAGAGGAAATAAAATAAAGAGAAATGTTATCACAATTTAAAAATAACCCATCAAAATTAAGGAGAGGAAATAAAATAAAGAGAAATGTTATCACAATTTAAAAATAACCCATCAAAATAAAGG	CAAAATAACCCATCAAAATAACGGAGAGGAAATAAAATAAAGAGAAATGTTATCACAATTTAAAAATAACCCATCAAAATTAAGGAGAGGAAATAAAATAAAGAGAAATGTTATCACAATTTAAAAATAACCCATCAAAATAAAGG	.	PASS	RC=3.38;RPL=61;RAL=206;RCP=AAAATAACCCATCAAAATAAAGGAGAGGAAATAAAATAAAGAGAAATGTTATCACAATTTA;ALGNURL=http://orca.bu.edu/vntrview/index.php?db=VNTRPIPE_NA12892&ref=-175529224&isref=1&istab=1&ispng=1&rank=3	GT:SP:CGL	1/1:12:-1
chr11	99468962	td175529381	CTTCTTTCCTTCCTTTTTCTTAGCTTTCCTTTTCTTTTCTTTTCTTTTCTTTTCTTTTCTTTTCTTTTCTTTTCTTTTCTTTTCTTTTCTTTTCT	CTTCTTTCCTTCCTTTTTCTTAGCTTTCCTTTTCTTTTCTTTTCTTTTCTTTTCT	.	PASS	RC=6.27;RPL=15;RAL=94;RCP=TTCTTTTCTTTTCTT;ALGNURL=http://orca.bu.edu/vntrview/index.php?db=VNTRPIPE_NA12892&ref=-175529381&isref=1&istab=1&ispng=1&rank=3	GT:SP:CGL	1/1:3:-2
chr11	101131212	td175529952	CATATATATATACATATATATGTATATATATAATATATTATATACATATATATGTATATATATAATATATTATATACATATATATGTATATATATAATATATTATATACATATATATGTATATATATAATATATTATATACATATATATGTATATATATATATATATATATATA	CATATATATATACATATATATGTATATATATAATATATTATATACATATATATGTATATATATGATATATTATATACATATATATGTATATATATGATATATTATATACATATATATGAATATATATATATATATATATATA	.	PASS	RC=5.41;RPL=32;RAL=173;RCP=ATATATTATATACATATATATGTATATATATA;ALGNURL=http://orca.bu.edu/vntrview/index.php?db=VNTRPIPE_NA12892&ref=-175529952&isref=1&istab=1&ispng=1&rank=3	GT:SP:CGL	1/1:2:-1
chr11	101428934	td175530040	GTGTATACATGTATATATGTATACATGTATATGGGTATACATGTATATATGTATACATGTATATGGGTATACATGTATATATGTATACATGTATATGGGTATACATGTATATATGTATACATGTATATGGGTATACATGTATATATGTATACATGTATATGGGTATACATGTATATATGTATACATGTATA	GTGTATACATGTATATATGTATACATGTATATGGGTATACATGTATATATGTATACATGTATATGGGTATACATGTATATATGTATACATGTATATGGGTATACATGTATATATGTATACATGTATATGGGTATACATGTATATATGTATACATGTATA	.	PASS	RC=11.88;RPL=16;RAL=190;RCP=TGTATACATGTATATA;ALGNURL=http://orca.bu.edu/vntrview/index.php?db=VNTRPIPE_NA12892&ref=-175530040&isref=1&istab=1&ispng=1&rank=3	GT:SP:CGL	1/1:8:-2
chr11	102114296	td175530273	GGGGAAGGGGGAAGGGAAGGGGGAAGGGAAGGG	GGGGAAGGGGGAAGGGAAGGGGGAAGGGAAGGGGGAAGGGAAGGG	.	PASS	RC=2.67;RPL=12;RAL=32;RCP=GGGAAGGGGGAA;ALGNURL=http://orca.bu.edu/vntrview/index.php?db=VNTRPIPE_NA12892&ref=-175530273&isref=1&istab=1&ispng=1&rank=3	GT:SP:CGL	1/1:2:1
chr11	102699470	td175530472	ATATACATTTATACAAGTATATATACATTTATACACGTATATATGTATATATACATTTTTATACACATATATATGTATATATACATTTTTATACACATATATATGTATATATACACGTTTTTATACACGTATATATGTATATATACACGTTTTTATACACGTATATATGTATATACACGTTTTTATACACGTATATATGTATATACACGTTTTTATACACGTATATATGTATATA	ATATACATTTATACAAGTATATATACATTTATACACGTATATATGTATATATACATTTTTATACACATATATATGTATATATACATTTTATACACATATATATGTATATATACACGTTTTTATACACGTATATATGTATATACACGTTTTTATACACGTATATATGCATATA	.	PASS	RC=7.69;RPL=30;RAL=234;RCP=TATACACGTATATATGTATATATACATTTT;ALGNURL=http://orca.bu.edu/vntrview/index.php?db=VNTRPIPE_NA12892&ref=-175530472&isref=1&istab=1&ispng=1&rank=3	GT:SP:CGL	1/1:4:-2
chr11	104300771	td175531029	GTGTATATATATATATATATCAATTGTATATATATATATATATCAATTGTATATATATATATATATCAATTGCGTATATATATATATATATATATATATATATATATATATAT	GTGTATATATATATATATATCAATTGTATATATATATATATATCAATTGTATATATATATATATAT	.	PASS	RC=4.83;RPL=23;RAL=112;RCP=TGTATATATATATATATATCAAT;ALGNURL=http://orca.bu.edu/vntrview/index.php?db=VNTRPIPE_NA12892&ref=-175531029&isref=1&istab=1&ispng=1&rank=3	GT:SP:CGL	1/1:19:-2
chr11	105416334	td175531492	TATATATATATCCAGAGATATATATATCCAGAGA	TATATATATATCCAGAGATATATATATCCAGAGATATATATATCCAGAGA	.	PASS	RC=2.06;RPL=16;RAL=33;RCP=ATATATATATCCAGAG;ALGNURL=http://orca.bu.edu/vntrview/index.php?db=VNTRPIPE_NA12892&ref=-175531492&isref=1&istab=1&ispng=1&rank=3	GT:SP:CGL	1/1:26:1
chr11	109321835	td175532900	GCCTTTATCTACATGTGCACATGTACACCTTTATCTACATGTGCACATGTACACCTTTATCTACATGTGCACATGTACA	GCCTTTATCTACATGTGCACATGTACACCTTTATCTACATGTGCACATGTACACCTTTATCTACATGTGCACATGTACACCTTTATCTACATGTGCACATGTACA	.	PASS	RC=3.00;RPL=26;RAL=78;RCP=CCTTTATCTACATGTGCACATGTACA;ALGNURL=http://orca.bu.edu/vntrview/index.php?db=VNTRPIPE_NA12892&ref=-175532900&isref=1&istab=1&ispng=1&rank=3	GT:SP:CGL	1/1:21:1
chr11	111223688	td175533542	GAGGAAGGAAGGAAGGAAGGAAGGAAGGAAAGAAGGAAGGAAGGAAGGAAGGAAGGAAGGAAGGAAGGAAGGAAGGAAGGAAGGAAGGAAGGAAAGAA	GAGGAAGGAAGGAAGGAAGGAAGGAAGGAAGGAAGGAAGGAAGGAAGGAAAGAA,GAGGAAGGAAGGAAGAAAGGAAGGAAGGAAAGAAGGAAGGAAGGAAGGAAGGAAGGAAGGAAGTAAGGAAGGAAGGAAGGAAGGAAGGAAGGAAGGAAGGAAAGAA	.	PASS	RC=12.12;RPL=8;RAL=97;RCP=AGGAAGGA;ALGNURL=http://orca.bu.edu/vntrview/index.php?db=VNTRPIPE_NA12892&ref=-175533542&isref=1&istab=1&ispng=1&rank=3	GT:SP:CGL	1/2:13,2:-5,1
chr11	111637117	td175533697	TCCCGCCCCGCGCCCAGGCCCCGCCCCGCGCCCAGGC	TCCCGCCCCGCGCCCAGGCCCCGCCCCGCGCCCAGGCCCCGCCCCGCGCCCAGGCCCCGCCCCGCGCCCAGGC	.	PASS	RC=2.00;RPL=18;RAL=36;RCP=CCCGCCCCGCGCCCAGGC;ALGNURL=http://orca.bu.edu/vntrview/index.php?db=VNTRPIPE_NA12892&ref=-175533697&isref=1&istab=1&ispng=1&rank=3	GT:SP:CGL	1/1:5:2
chr11	113649513	td175534367	ACACACACACACGCACACACACACGCACACACACACGCACA	ACACACACACACGCACACACACACGCACA	.	PASS	RC=3.33;RPL=12;RAL=40;RCP=CACACACACACG;ALGNURL=http://orca.bu.edu/vntrview/index.php?db=VNTRPIPE_NA12892&ref=-175534367&isref=1&istab=1&ispng=1&rank=3	GT:SP:CGL	1/1:25:-1
chr11	116218045	td175535210	TGGGAGGTGGGGGAGCAGCCCCCGCCCGGCCAGCCGCCCCGTCCGGGAGGGAGGTGGGGGGTCAGCCCCCCCACCCGGCAGCCGCCCCATCCGGGAGGGAGGTGGGGGGCAGCCTCCGCCCGGCCGCCGCCCCATCCGGGAGG	TCCGGGAGATGGGGGGCAGCCCCCGCCCGGCCGGCCGCCCTGCCTGGGAGGGAGGTAGGGGGCAGCCCCCGCCCGGCAGCCGCCCTGTCCGGGAG	.	SC	RC=3.04;RPL=46;RAL=142;RCP=GGGAGGTGGGGGGCAGCCCCCGCCCGGCCAGCCGCCCCATCCGGGA;ALGNURL=http://orca.bu.edu/vntrview/index.php?db=VNTRPIPE_NA12892&ref=-175535210&isref=1&istab=1&ispng=1&rank=3	GT:SP:CGL	1/1:2:-1
chr11	117122057	td175535561	CCCTCACCTCCCGGACGGGGCGGCTGGCCGGGCGGGGGGCTGACCCCCCCACCTCCCTCCCGGACGGGGCGGCTGGCCTGGCGGGGGGCTGACCCCCCCACCTCCCTCCCGGACGGGGCGGCTGGCCGGGCGGGGGGCTGACCCCCCCACCTCCCTCCCGGACGGGGCGGCTGGCCGGGCGGGGGGCTGACCCCCCCACCTCCCTCCCGGACGGGGCGGCTGGCCGGG	CCGGGCGGAGGCGCACCTCACCTCCCGGACGGGGCGGCTGGCCGGGCGGGGGGCTGACCGCCCCACCTCCCTCCCGGACGGGGCGGCTGGCCGGGCGGGGGGCTGACCCCCCCACCTCCCTCCCGGACGGGGCGGCTGGCCGGGCGGGGGGCTGACCCCCCCACCTCCCTCCCGGACGGGGCGGCTG	.	SC	RC=4.62;RPL=49;RAL=227;RCP=CCTCCCTCCCGGACGGGGCGGCTGGCCGGGCGGGGGGCTGACCCCCCCA;ALGNURL=http://orca.bu.edu/vntrview/index.php?db=VNTRPIPE_NA12892&ref=-175535561&isref=1&istab=1&ispng=1&rank=3	GT:SP:CGL	1/1:2:-1
chr11	117950438	td175535844	GGGGCTTGGCTGGGCTTGGCTGGGCT	GGGGCTTGGCTGGGCTTGGCTGGGCTTGGCTGGGCT	.	PASS	RC=2.50;RPL=10;RAL=25;RCP=GGGCTTGGCT;ALGNURL=http://orca.bu.edu/vntrview/index.php?db=VNTRPIPE_NA12892&ref=-175535844&isref=1&istab=1&ispng=1&rank=3	GT:SP:CGL	0/1:16,10:0,1
chr11	118201761	td175535945	TGGCCGGGCAGAGGGGCTCCTCACTTCCCAGTAGGGGCGGCCGGGCAGAGGCGCCCCTCACCTCCCGGACGGGGCGGC	TGGCCGGGCAGAGGGGCTCCTCACTTCCCAGTAGGGGCGGCCGGGCAGAGGGGCTCCTCACTTCCCAGTAGGGGTGGCCGGGTAGAGGCACCCCTCACCTCCCGGACGGGGCGGC	.	SC	RC=2.08;RPL=37;RAL=77;RCP=GGCCGGGCAGAGGCGCCCCTCACCTCCCAGAAGGGGC;ALGNURL=http://orca.bu.edu/vntrview/index.php?db=VNTRPIPE_NA12892&ref=-175535945&isref=1&istab=1&ispng=1&rank=3	GT:SP:CGL	0/1:163,3:0,1
chr11	120039910	td175536716	AGGGGCGCGCGGACTGGGCTCGCGGACGGGGCTCGCGGACG	AGGGGCGCGCGGACGGGGCTCGCGGACGGGGCTCGCGGACGGGGCTCGCGGACGGGGCTCGCGGACGGGGCTCGCGGACG	.	PASS	RC=3.08;RPL=13;RAL=40;RCP=GGGGCTCGCGGAC;ALGNURL=http://orca.bu.edu/vntrview/index.php?db=VNTRPIPE_NA12892&ref=-175536716&isref=1&istab=1&ispng=1&rank=3	GT:SP:CGL	0/1:6,6:0,3
chr11	123059113	td175537916	CCTTCCTCCTCCTCTTCCTCCTCCTCTTCCTCCTCCTCTTCCTCCTCTTCTTCCTCCTCCTCCTCCTCTCCTTTCTTCTCCTCT	CCTTCCTCCTCCTCTTCCTCCTCCTCTTCCTCCTCTTCTTCCTCCTCCTCCTCCTCTCCTTTCTTCTCCTCT	.	PASS	RC=7.17;RPL=12;RAL=83;RCP=CTTCCTCCTCCT;ALGNURL=http://orca.bu.edu/vntrview/index.php?db=VNTRPIPE_NA12892&ref=-175537916&isref=1&istab=1&ispng=1&rank=3	GT:SP:CGL	0/1:2,7:0,-1
chr11	124775046	td175538580	GATGTATAGATTTACATATACATATATGTATATGTATAGATTTACATATACATATATGTATATGTATAGATTTACATATACATATATGTATATGTATAGATTTACATATACATATATGTATATGTATATATATATAGATGTAGATATATGTAT	GATGTATAGATTTACATATACATATATGTATATGTATAGATTTACATATACATATATGTATATGTATAGATTTACATATACATATATGTATATGTATATATATATAGATGTAGATATATGTAT	.	PASS	RC=5.00;RPL=30;RAL=152;RCP=ATGTATAGATTTACATATACATATATGTAT;ALGNURL=http://orca.bu.edu/vntrview/index.php?db=VNTRPIPE_NA12892&ref=-175538580&isref=1&istab=1&ispng=1&rank=3	GT:SP:CGL	1/1:7:-1
chr11	125295399	td175538756	CTCCAATAACGATCAGAGAGCAGCCACTGTGCCTTGATGGTTTGCCGTGATCCAATAACGATCAGAGAGCAGCCACTGTGCCTTGATGGTTTGCCGTGATCCAATAATGATCAGAGAGCAGCCACTGTGCCTTGATGGTTTGCGTGATC	CTCCAATAACGATCAGAGAGCAGCCACTGTGCCTTGATGGTTTGCCGTGATCCAATAATGATCAGAGAGCAGCCACTGTGCCTTGATGGTTTGCGTGATC	.	PASS	RC=3.04;RPL=49;RAL=148;RCP=TCCAATAACGATCAGAGAGCAGCCACTGTGCCTTGATGGTTTGCCGTGA;ALGNURL=http://orca.bu.edu/vntrview/index.php?db=VNTRPIPE_NA12892&ref=-175538756&isref=1&istab=1&ispng=1&rank=3	GT:SP:CGL	0/1:2,9:0,-1
chr11	126131045	td175539030	TATGTGAAATGTAAAATGTAAAATGTAAAATGT	TATGTGAAATGTAAAATGTAAAATGTAAAATGTAAAATGT	.	PASS	RC=4.57;RPL=7;RAL=32;RCP=ATGTAAA;ALGNURL=http://orca.bu.edu/vntrview/index.php?db=VNTRPIPE_NA12892&ref=-175539030&isref=1&istab=1&ispng=1&rank=3	GT:SP:CGL	0/1:18,13:0,1
chr11	127149516	td175539367	GCTTCTTCTATTTCTTCTTCTTCTATTTCTCCTTCTCTTTCTCCTTC	GCTTCTTCTATTTCTTCTTCTTCTATTTCTCCTTCT	.	PASS	RC=3.27;RPL=15;RAL=46;RCP=CTTCTTCTATTTCTC;ALGNURL=http://orca.bu.edu/vntrview/index.php?db=VNTRPIPE_NA12892&ref=-175539367&isref=1&istab=1&ispng=1&rank=3	GT:SP:CGL	0/1:6,2:0,-1
chr11	127733659	td175539602	TTGTTTGTTTGTGTGTGTATGTGTGTGTGTGTGTGTGTGTGT	TTGTTTGTTTGTGTGTGTATGTGTGTGTGTGTGTGTGTGTGTGTGTGTGT	.	PASS	RC=4.10;RPL=10;RAL=41;RCP=TGTGTGTGTG;ALGNURL=http://orca.bu.edu/vntrview/index.php?db=VNTRPIPE_NA12892&ref=-175539602&isref=1&istab=1&ispng=1&rank=3	GT:SP:CGL	0/1:3,6:0,1
chr11	129717299	td175540274	GTTATTTTTTTTTATTTTTTTTTATT	GTTATTTGTTTTTTATTTTTTTTTATTTTTTTTTATT	.	SC	RC=2.50;RPL=10;RAL=25;RCP=TTATTTTTTT;ALGNURL=http://orca.bu.edu/vntrview/index.php?db=VNTRPIPE_NA12892&ref=-175540274&isref=1&istab=1&ispng=1&rank=3	GT:SP:CGL	0/1:6,12:0,1
chr11	130301354	td175540515	TTGGCTATGTTAAACCCAGGACCTGGCTATGTTAAACCCAGGACCTGGCTATGTTAAACCCAGGACCTGGCTATGTTAAACCCAGGACCTGGCTATGTTAAACCCAGGACCTGGCTATGTTAAACCCAGGACC	TTGGCTATGTTAAACCCAGGACCTGGCTATGTTAAACCCAGGACCTGGCTATGTTAAACCCAGGACC,TTGGCTATGTTAAGCCCAGGACCTGGCTATGTTAAACCCAGGACCTGGCTATGTTAATCCCAGGACCTGGCTATGTTAAACCCAGGACC	.	PASS	RC=6.00;RPL=22;RAL=132;RCP=TGGCTATGTTAAACCCAGGACC;ALGNURL=http://orca.bu.edu/vntrview/index.php?db=VNTRPIPE_NA12892&ref=-175540515&isref=1&istab=1&ispng=1&rank=3	GT:SP:CGL	1/2:4,4:-3,-2
chr11	130430369	td175540576	CGGAGAGCAAACGTGGCAGCCTTGGAGAGCAAACGTGGCAGCCTTGGAGAGCAAACGTGGCAGCCTT	CGGAGAGCAAACGTGGCAGCCTTGGAGAGCAAACGTGGCAGCCTT	.	PASS	RC=3.00;RPL=22;RAL=66;RCP=GGAGAGCAAACGTGGCAGCCTT;ALGNURL=http://orca.bu.edu/vntrview/index.php?db=VNTRPIPE_NA12892&ref=-175540576&isref=1&istab=1&ispng=1&rank=3	GT:SP:CGL	0/1:10,8:0,-1
chr11	131136673	td175540801	AGTGTATATATATACAGTGTATATATATACGTTGTGTATATATATACAGTGTATATATATACGTTGTGTATATATATACAGTGTATATATATACGTTGTGTATATATATAC	AGTGTATATATATACAGTGTATATATATACGTTGTGTATATATATACAGTGTATATGTATACGTTGTGTATATATATAC	.	PASS	RC=3.44;RPL=32;RAL=110;RCP=GTGTATATATATACAGTGTATATATATACGTT;ALGNURL=http://orca.bu.edu/vntrview/index.php?db=VNTRPIPE_NA12892&ref=-175540801&isref=1&istab=1&ispng=1&rank=3	GT:SP:CGL	1/1:7:-1
chr11	131743432	td175541032	GTATATATATACATATATATATACCGTATATATATACATATATATATACCGTATATATATACATATATATATACCGTATATATATACATATATATATACACATATATATATACACACATATATATACACATATATATATACACACATATATATACACACATATATATA	GTATATATATACATATATATATACCGTATATATATACATATATATATACACATATATATATACACACATATATATACACATATATATATACACACATATATATACACACATATATATA	.	PASS	RC=12.57;RPL=14;RAL=167;RCP=TATATATACACATA;ALGNURL=http://orca.bu.edu/vntrview/index.php?db=VNTRPIPE_NA12892&ref=-175541032&isref=1&istab=1&ispng=1&rank=3	GT:SP:CGL	0/1:6,4:0,-4
chr11	131893592	td175541081	CTTTGTTGTTGTTGTTGGTTTTGTTGTTGTTGTTGGTTTTGTTGTTGGTGGTGGTTTTGTTGTTGGTGGTGGTTTTGTTGTTGTTGGTGGTTTTGTTGTTGGTGGTGGTGGTTTTGTTGTTGTTGTTGTTGTTGTTGTTG	CTTTGTTGTTGTTGTTGGTTTTGTTGTTGTTGTTGGTTTTGTTGTTGGTGGTGGTTTTGTTGTTGGTGGTGGTTTTGTTGTTGGTGGTGGTGGTTTTGTTGTTGTTGTTGTTGTTGTTG	.	PASS	RC=7.52;RPL=18;RAL=139;RCP=TTTGTTGTTGTTGGTGGT;ALGNURL=http://orca.bu.edu/vntrview/index.php?db=VNTRPIPE_NA12892&ref=-175541081&isref=1&istab=1&ispng=1&rank=3	GT:SP:CGL	0/1:6,6:0,-1
chr11	132145584	td175541186	TTATATATATATGTATATATATATGTATATATATACGTATATATACGTATATATATATGTGTATATATATATATAT	TTATATATATATGTATATATATATGTATATATATACGTATATATATATGTATATATATACGTATATATATGTATATATATACGTATATATACGTATATATATATGTATATATATATATAT	.	PASS	RC=6.42;RPL=12;RAL=75;RCP=TATATATATATG;ALGNURL=http://orca.bu.edu/vntrview/index.php?db=VNTRPIPE_NA12892&ref=-175541186&isref=1&istab=1&ispng=1&rank=3	GT:SP:CGL	0/1:13,8:0,3
chr11	133010577	td175541454	AAAGATGGAAGACGGAAGAAGAAGACGGAAGACGAAGACGGAAGACG	AAAGATGGAAGACGGAAGAAGAAGACGGAAGACGAAGACGGAAGACGGAAGACG	.	PASS	RC=6.86;RPL=7;RAL=46;RCP=AAGACGG;ALGNURL=http://orca.bu.edu/vntrview/index.php?db=VNTRPIPE_NA12892&ref=-175541454&isref=1&istab=1&ispng=1&rank=3	GT:SP:CGL	1/1:2:1
chr11	133307507	td175541540	ACCTCTGCAACCCCGCTCACCTCTCCCCTCTCAACCCCGCTCACCTCTCCCCTCTCAACCCCGCTCACCTCTCCCCTCTCAACCCCGCTCACCTCTCCCCTCTCAACCCCGCTCACCTCTCCCCTCTCA	ACCTCTGCAACCCCGCTCACCTCTCCCCTCTCAACCCCGCTCACCTCTCCCCTCTCAACCCCGCTCACCTCTCCCCTCTCAACCCCGCTCACCTCTCCCCTCTCA	.	PASS	RC=5.32;RPL=24;RAL=128;RCP=CCTCTCAACCCCGCTCACCTCTCC;ALGNURL=http://orca.bu.edu/vntrview/index.php?db=VNTRPIPE_NA12892&ref=-175541540&isref=1&istab=1&ispng=1&rank=3	GT:SP:CGL	1/1:8:-1
chr11	134211821	td175541877	GCCCACACCGGCTCCTGCCCCGGACTCAGCCACCCAGCACCGGCTCCTGCCCCGGACTCAGCCAC	GCCCACACCGGCTCCTGCCCCGGACTCAACCACCCAGCACCGGCTCCTGCCCCGGACTCAGCCACCCAGCACCGGCTCCTGCCCCGGGCTCCGCCAC	.	PASS	RC=2.03;RPL=32;RAL=64;RCP=CCCAGCACCGGCTCCTGCCCCGGACTCAGCCA;ALGNURL=http://orca.bu.edu/vntrview/index.php?db=VNTRPIPE_NA12892&ref=-175541877&isref=1&istab=1&ispng=1&rank=3	GT:SP:CGL	1/1:5:1
chr11	134298555	td175541923	CCCCTCCTGCTCCCTCCTGCTCCCTCCTGCTCCCTCCTGCTCC	CCCCTCCTGCTCCCTCCTGCTCCCTCCTGCTCC	.	PASS	RC=4.20;RPL=10;RAL=42;RCP=CCCTCCTGCT;ALGNURL=http://orca.bu.edu/vntrview/index.php?db=VNTRPIPE_NA12892&ref=-175541923&isref=1&istab=1&ispng=1&rank=3	GT:SP:CGL	0/1:7,14:0,-1
chr11	134377739	td175541962	ACTCCCCAGCATGCTAACCGCCTTCCTCCCCAGCATGCTAACCGCCTTCCTCCCCAGCATGCTAACCGCCTTCCTCCCCGGCATGCTAACCGCCTTCCTCCCCGGCATGCTAACCGCCTTCCTCCCCGGCATGCTAACCGCCTTCCTCCCTGGCATGCTAACTGCCTT	ACTCCCCAGCATGCTAACCGCCTTCCTCCCCAGCATGCTAACCGCCTTCCTCCCCGGCATGCTAACCGCCTTCCTCCCCGGCATGCTAACCGCCTTCCTCCCTGGCATGCTAACTGCCTT	.	PASS	RC=6.96;RPL=24;RAL=167;RCP=CTCCCCGGCATGCTAACCGCCTTC;ALGNURL=http://orca.bu.edu/vntrview/index.php?db=VNTRPIPE_NA12892&ref=-175541962&isref=1&istab=1&ispng=1&rank=3	GT:SP:CGL	1/1:7:-2
chr11	134401607	td175541994	TAAGTCCCATCTGACGCCTACAGCGGCCTCACTCAGCAAGACCCATCTGACGCCTACAGCGGCCTCACTCAGCAAGACCCATCTGACGCCTACAGCGGCCTCACTCAG	TAAGTCCCATCTGACGCCTACAGCGGCCTCACTCAGCAAGACCCATCTGACGCCTACAGCGGCCTCACTCAG	.	PASS	RC=2.97;RPL=36;RAL=107;RCP=AAGACCCATCTGACGCCTACAGCGGCCTCACTCAGC;ALGNURL=http://orca.bu.edu/vntrview/index.php?db=VNTRPIPE_NA12892&ref=-175541994&isref=1&istab=1&ispng=1&rank=3	GT:SP:CGL	0/1:6,3:0,-1
chr11	134534230	td175542037	AAGGTCACCCACACGCCGTCCACCGAGGGCAGGTCGCCCACACGCCGTCCACCGAGGGCAGGTCGCCCACTCGCCGTCCACAGAGGGCAGGTCGCCCACACGCCGTCCACCGAGGGCAGGTCGCCCACACGCCGTCCACCGAGGGCAGGTCGCCCACTCGCCGTCCACCGAGGGCAGGTCGCCCACTCGCCGTCCACCGAGGGCAGGTCGCCCACTCGCCGTCCACCGAGGGCAGG	AAGGTCACCCACACGCCGTCCACCGAGGGCAGGTCGCCCACACGCCGTCCACCGAGGGCAGGTCGCCCACTCGCCGTCCACCGAGGGCAGGTCGCCCACTCGCCGTCCACCGAGGGCAGG	.	PASS	RC=8.10;RPL=29;RAL=235;RCP=AGGTCGCCCACACGCCGTCCACCGAGGGC;ALGNURL=http://orca.bu.edu/vntrview/index.php?db=VNTRPIPE_NA12892&ref=-175542037&isref=1&istab=1&ispng=1&rank=3	GT:SP:CGL	1/1:2:-4
chr11	134605085	td175542057	CAGCGATGGAGAACTGGGGTTCGTGGGCAGAGTGGTGAGCGACGGAGAACTGGGGTTCGTGGGCAGAGTGGTGAGCGACGGAGAACTGGGGTTCGTGGGCAGAGTGGTGAGCGACGCAGAGCTGGGGTTCATGGGCAGAGTGGTGAGCGACGGAGAACTGGGGTTCGTGGGCAGAGTGGTGAGCGACGGAGAGCTGGGGTTCATGGGCAGAGTGGTGAGCGACGGAGAACTGGGGTTCGTGGGCAGAGTGGTGAGCGACGGAGAGCTGGGGTTCGTGGGCAGAGTGGTGAGCGACGCAGAGCTGGGGTTCGTGGGCAGAGTGGTGAGCGACGGAGAACTGGGGTTCGTGAGCAGAGTGGTGAGCGACGGAGAGCTGGGGTTCATGGGCAGAGTGGTGAGCGACGGAGAACTGGGGTTCGTGGGCAGAGTGGTGAGCGACGGAGAACTGGGGTTCGTGGGCAGAGTGGTGAGCGACGGAGAACTGGGGTTCGTGGGCAGAGTGGTGAGTGACGGAGAACTGGGGTTCGTGAGCAGAGTGGTGAGCGACGCAGAGCTGGGGTTCATGGGCAGAGTGGTGAGCGACGGAGAACTGGGGTTCGTGGGCAGAGTGGTGAGCGACGCAGAGCTGGGGTTCGTGGGCAGAGTGGTGAGCGACGGAGAACTGGGGTTCGTGGGCAGAGTGGTGAGCGACGCAGAGCTGGGGTTCATGGGCAGAGTGGTGAGCGACGGAGAACTGGGGTTCGTGGGCAGAGTGGTGAGCGACGGAGAACTGGGGTTCGTGGGCAGAGTGGT	CAGCGACGGAGAACTGGGGTTCGTGGGCAGAGTGGTGAGCGACGGAGAGCTGGGGTTCATGGGCAGAGTGGTGAGCGACGGAGAACTGGGGTTCGTGGGCAGAGTGGT	.	PASS	RC=21.97;RPL=36;RAL=791;RCP=AGCGACGGAGAACTGGGGTTCGTGGGCAGAGTGGTG;ALGNURL=http://orca.bu.edu/vntrview/index.php?db=VNTRPIPE_NA12892&ref=-175542057&isref=1&istab=1&ispng=1&rank=3	GT:SP:CGL	1/1:2:-19
chr12	154783	td175542283	AGCCAGCCTTCTAGGGAATGGACAGAGAGGCAAGAGCAGGCCAGCCTTCTAGGGAATGGACAGAGAGGCAAGAGCAGGCCAGCCTTCTAGGGAATGGACAGAGAGGCAAGAGCAGGCCAGCCTTCTAGGGAATGGACAGAGAGGCAAGAGCAGGCCAGCCTTCTAGGGAATGGACAGAGAGGCAAGAGCAGGCCAGCCTTCTAGGGAATGGACAGAGAGGCAAGAGCAGGCCAGCCTTCTAGGGAATGGACAGAGAGGCAAGAGCAGGCCAGCCTTCTAGGGAATGGACAGAGAGGCAAGAGCAGGCCAGCCTTCTAGGGAATGGACAGAGAGGCAAGAGCAGGCCAGCCTTCTAGGGAATGGACAGAGAGGCAAGAGCAG	AGCCAGCCTTCCAGGGAATGGACAGAGAGGCAAGAGCAGGCCAGCCTTCTAGGGAATGGACAGAGAGGCAAGAGCAGGCCAGCCTTCTAGGGAATGGACAGAGAGGCAAGAGCAGGCCAGCCTTCTAGGGAATGGACAGAGAGGCAAGAGCAG	.	SC	RC=10.00;RPL=38;RAL=380;RCP=GCCAGCCTTCTAGGGAATGGACAGAGAGGCAAGAGCAG;ALGNURL=http://orca.bu.edu/vntrview/index.php?db=VNTRPIPE_NA12892&ref=-175542283&isref=1&istab=1&ispng=1&rank=3	GT:SP:CGL	1/1:7:-6
chr12	301966	td175542345	GGCATCATTCACATCACAGACGGAGACAGGAGGCGATACAAAGGAAGGGAGGGGCTCGGAAGAGCATCATTCACATCACAGACGGAGACAGGAGGCGATACAAAGGAAGGGAGGGGCTCGGAAGAGCATCATTCACATCACAGACGGAGACAGGGGGTGATACAAAGGAAGGGAAGGGCTCAGAAGAG	GGCATCATTCACATCACAGACGGAGACAGGAGGCGATACAAAGGAAGGGAGGGGCTCGGAAGAGCATCATTCACATCACAGACGGAGACAGGGGGTGATACAAAGGAAGGGAGGGGCTCAGAAGAG	.	PASS	RC=3.02;RPL=62;RAL=187;RCP=GCATCATTCACATCACAGACGGAGACAGGAGGCGATACAAAGGAAGGGAGGGGCTCGGAAGA;ALGNURL=http://orca.bu.edu/vntrview/index.php?db=VNTRPIPE_NA12892&ref=-175542345&isref=1&istab=1&ispng=1&rank=3	GT:SP:CGL	1/1:5:-1
chr12	498714	td175542421	ACGGGGCGAGGCGGGGCGAGGCGCAACGAGGCGGGGCGAGGCG	ACGGGGCGAGGCGGGGCGAGGCGGGGCGAGGCGGGGCGAGGCGGGGCGAGGCGGAACGAGGCGGGGCGAGGCG	.	PASS	RC=4.20;RPL=10;RAL=42;RCP=CGGGGCGAGG;ALGNURL=http://orca.bu.edu/vntrview/index.php?db=VNTRPIPE_NA12892&ref=-175542421&isref=1&istab=1&ispng=1&rank=3	GT:SP:CGL	1/1:9:3
chr12	656321	td175542498	CGGGCGTTGCTGGGCGTTGCTGGACGTTGCTGG	CGGGCGTTGCTGGGCGTTGCTGGGCGTTGCTGGACGTTGCTGG	.	PASS	RC=3.20;RPL=10;RAL=32;RCP=GGGCGTTGCT;ALGNURL=http://orca.bu.edu/vntrview/index.php?db=VNTRPIPE_NA12892&ref=-175542498&isref=1&istab=1&ispng=1&rank=3	GT:SP:CGL	0/1:7,6:0,1
chr12	694640	td175542531	AGGAAGGGAACGGTTGGAGGGAAGGGAAGGGAACGGTTGGAGGGAAGGGAAGGGAACGGTTGGAGGGAAGGGAAGGGAACGGTTGGAGGGAAGGGA	AGGAAGGGAACGGTTGGAGGGAAGGGAAGGGAACGGTTGGAGGGAAGGGAAGGGAACGGTTGGAGGGAAGGGA	.	PASS	RC=4.13;RPL=23;RAL=95;RCP=GGAAGGGAACGGTTGGAGGGAAG;ALGNURL=http://orca.bu.edu/vntrview/index.php?db=VNTRPIPE_NA12892&ref=-175542531&isref=1&istab=1&ispng=1&rank=3	GT:SP:CGL	1/1:10:-1
chr12	697314	td175542533	GCGGAAGGAAGGGAAGGGACGGAAGGGACGGAAGGGACGGAAGGGACGGAGGGGACGGAAGGGACGGAGGGGACGGAAGGGACAGAAGGGAGGGAAGGGA	GGGAAGGAAGGGAACGTACGGAGGGGACGGAAGGGAGGGAAGGGACGGAAGGGACGAAGGGGACGGAAGGACCAGAAGGGAGGGAAGGGA,GCGGAAGGAAGGGAAGGGACGGAAGGGACGGAAGGGACGGAAGGGAGGGAAGGGACGGAAGGGACGGAAGGGACGGAGGGGACGGAAGGGACAGAAGGGAGGGAAGGGA	.	PASS	RC=11.00;RPL=9;RAL=99;RCP=CGGAAGGGA;ALGNURL=http://orca.bu.edu/vntrview/index.php?db=VNTRPIPE_NA12892&ref=-175542533&isref=1&istab=1&ispng=1&rank=3	GT:SP:CGL	1/2:3,3:-1,1
chr12	1041906	td175542707	AGCTCACACATGTACTATGTAAACGTACTAGGTACTGCCCCCGCACGCACCGCGTCAACGTACTAGGTACTGCTCACACACGTACTAGGTAAACGTACTAGGTACTGCTCACACACGTACTAGGTAAACGTACTAGGTACTGCTCACACATGTACTA	AGCTCACACATGTACTATGTAAACGTACTAGGTACTGCCCCCGCACGCACCGCGTCAACGTACTAGGTACTGCTCACACACGTACTAGGTAAACGTACTAGGTACTGCTCACACATGTACTA	.	PASS	RC=4.46;RPL=35;RAL=156;RCP=GCTCACACACGTACTAGGTAAACGTACTAGGTACT;ALGNURL=http://orca.bu.edu/vntrview/index.php?db=VNTRPIPE_NA12892&ref=-175542707&isref=1&istab=1&ispng=1&rank=3	GT:SP:CGL	1/1:15:-1
chr12	1160952	td175542776	GGTGAATTAATAAAGCACTAAGGCACCGTGTCCTTATGATCGCCTCTGCTCCTGCCTGCTTCTCTTGTTTTCTGTTCTTGATGAATAGCGTGAATTAATAAAGCACTAAGGCACCGTGTCCTTATGATCGCCTCTGCTCCTGCCTGCTTCTCTTGTTTTCTGTTCTTGATGAATAGTGTGAATTAATAAAGCACTAAGGCACCGTGTCCTTATGATCGCCTCTGCTCCTGCCTGCTTCTCTTGTTTTCTGTTCTTGATGAATAGC	GGTGAATTAATAAAGCACTAAGGCACCGTGTCCTTATGATCGCCTCTGCTCCTGCCTGCTTCTCTTGTTTTCTGTTCTTGATGAATAGCGTGAATTAATAAAGCACTAAGGCACCGTGTCCTTATGATCTCCTCTGCTCCTGCCTGCTTCTCTTGTTTTCTGTTCTTGATGAATAGC	.	PASS	RC=3.00;RPL=88;RAL=264;RCP=GTGAATTAATAAAGCACTAAGGCACCGTGTCCTTATGATCGCCTCTGCTCCTGCCTGCTTCTCTTGTTTTCTGTTCTTGATGAATAGC;ALGNURL=http://orca.bu.edu/vntrview/index.php?db=VNTRPIPE_NA12892&ref=-175542776&isref=1&istab=1&ispng=1&rank=3	GT:SP:CGL	1/1:4:-1
chr12	2220089	td175543246	TCCCGAGAGGCCATACCTGTCTCACCCGAGAGGCCACACCTGTCTCACCCGAGAGGCCACACCTGTCTCACCCGAGAGGCCATACCTGTCT	TCAGCCCCGAGAGGCCATACCTGTCTCACCCGAGAGGCCACACCTGTCTCACCCGAGAGGCCACACCTGTCTCACCCGAGAGGCCACACCTGTCTCACCCGAGAGGCCATACCTGT	.	PASS	RC=3.91;RPL=23;RAL=90;RCP=CCCGAGAGGCCACACCTGTCTCA;ALGNURL=http://orca.bu.edu/vntrview/index.php?db=VNTRPIPE_NA12892&ref=-175543246&isref=1&istab=1&ispng=1&rank=3	GT:SP:CGL	0/1:10,3:0,1
chr12	2776415	td175543405	TTCCTTTTCTCCCTCCCCTCCACCATGGCCACTCCACGCTCCTTTTCTCCCTCCTCTCCACCGTGGCCATTCCGTGCTCCTT	TTCCATTGCTCCCTCCTCTCCGCCATGGCCACTCCACGCTCCTTTTCTCCCTCCTCTCCACCGTGGCCATTCCGCGCTCCTTTGCTCCCTCCTCTCCACCATGGCCACTCCACGCTCCTT	.	PASS	RC=2.13;RPL=38;RAL=81;RCP=TCCTTTTCTCCCTCCCCTCCACCATGGCCACTCCACGC;ALGNURL=http://orca.bu.edu/vntrview/index.php?db=VNTRPIPE_NA12892&ref=-175543405&isref=1&istab=1&ispng=1&rank=3	GT:SP:CGL	1/1:10:1
chr12	2895958	td175543446	TTATATATATATATATATATATACACACACATATATATATACACATATATATACACATATATATATACACATATATATACACATATATATACACATATATATATATACACATATATATAT	TTATATATATATATATATATATATATATATATATACACACACATATATATATACACATATATATACACATATATATATACACATATATATACACATATATATACACATATATATATATACACATATATATAT	.	PASS	RC=8.64;RPL=14;RAL=119;RCP=TATATATATACACA;ALGNURL=http://orca.bu.edu/vntrview/index.php?db=VNTRPIPE_NA12892&ref=-175543446&isref=1&istab=1&ispng=1&rank=3	GT:SP:CGL	0/1:5,6:0,1
chr12	5946356	td175544553	CCCAGGAGTGCAGCATCCACGGGGCCAGGAGTGCAGCAACCACGGGGCCAGGAGTGCAGCACCCACGGGGCCAGGAATGC	CCCAGGAGTGCAGCAACCACGGGGCCAGGAGTGCAGCACCCACGGGGCCAGGAATGC	.	PASS	RC=3.43;RPL=23;RAL=79;RCP=CCAGGAGTGCAGCAACCACGGGG;ALGNURL=http://orca.bu.edu/vntrview/index.php?db=VNTRPIPE_NA12892&ref=-175544553&isref=1&istab=1&ispng=1&rank=3	GT:SP:CGL	0/1:4,2:0,-1
chr12	6037551	td175544582	GCACTAGTCTACTTTCCTTCCTCACTAGTCTACTTTCCTTCCTCACTAGTCTACTTTCCTTCCTCCGTAGTCTACTTTCCTTCGTCACTAGTCTACTTTCCTTCCTCACTGGTCTACTTTCCTTCCTCTCTAGTCTACCTTCCTTCCTTACTCGTCTACCTTCTTTCCTTATTAGTCACTTTC	GCACTAGTCTACTTTCCTTCCTCACTAGTCTACTTTCCTTCCTCACTGGTCTACTTTCCTTCCTCTCCAGTCTACCTTCCTTCCTTACTAGTCTACCTTCTTTCCTTATTAGTCACTTTC	.	PASS	RC=8.71;RPL=21;RAL=182;RCP=CACTAGTCTACTTTCCTTCCT;ALGNURL=http://orca.bu.edu/vntrview/index.php?db=VNTRPIPE_NA12892&ref=-175544582&isref=1&istab=1&ispng=1&rank=3	GT:SP:CGL	1/1:10:-3
chr12	6212537	td175544657	TGTGTGTGTATACACGTGTGTGTATACACGTGTGTGTATACACACGTGTGTGTATACACACGTGTGTATA	TGTGTGTGTATACACGTGTGTGTATACACACGTGTGTGTATACACACGTGTGTATA	.	PASS	RC=4.81;RPL=14;RAL=69;RCP=GTGTGTGTATACAC;ALGNURL=http://orca.bu.edu/vntrview/index.php?db=VNTRPIPE_NA12892&ref=-175544657&isref=1&istab=1&ispng=1&rank=3	GT:SP:CGL	0/1:7,12:0,-1
chr12	7343108	td175545207	GGCCTCTGAGGCAGTGAGTGTTCTTGAGGTGGAAAGCCCAGGTGCAGCCTCTGAGGCAGTGAGTGTTCTTGAGGTGGAAAGCCCAGGTGCAGCCTCTGAGGCAGTGAGTGTTCTTGAGGTGGAAAGCCCAGGTG	GGCCTCTGAGGCAGTGAGTGTTCTTGAGGTGGAAAGCCCAGGTGCAGCCTCTGAGGCAGTGAGTGTTCTTGAGGTGGAAAGCCCAGGTG	.	PASS	RC=2.96;RPL=45;RAL=133;RCP=GCCTCTGAGGCAGTGAGTGTTCTTGAGGTGGAAAGCCCAGGTGCA;ALGNURL=http://orca.bu.edu/vntrview/index.php?db=VNTRPIPE_NA12892&ref=-175545207&isref=1&istab=1&ispng=1&rank=3	GT:SP:CGL	1/1:12:-1
chr12	7362181	td175545238	CTGGAGTAATGTGCAGAGTTTGAGCTGAGTCGGTGGAGTAATGTGCAGAGTTTGAGCTGAGTC	CTGGAGTAATGTGCAGAGTTTGAGCTGAGTCGGTGGAGTAATGTGCAGAGTTTGATCTGAGTCGGTGGAGTAATGTGCAGAGTTTGAGCTGAGTC	.	PASS	RC=1.94;RPL=32;RAL=62;RCP=TGGAGTAATGTGCAGAGTTTGAGCTGAGTCGG;ALGNURL=http://orca.bu.edu/vntrview/index.php?db=VNTRPIPE_NA12892&ref=-175545238&isref=1&istab=1&ispng=1&rank=3	GT:SP:CGL	1/1:16:1
chr12	7532887	td175545310	GTGTGTGTGTGTATACACATATACATACATATATGTATGTATACACGTATACATACATGTATGTGTGTATACGCGTATACATACATGTATGTGTGTATATGCGTATACACACATGTATGTGTGTATA	GTGTGTGTGTGTATACACATATACATACATATATGTATGTATACACGTATACATACATGTATGTGTGTATACGCGTATACATACATGTATGTGTGTATACGCGTATACATACATGTATGTGTGTATATGCGTATACACACATGTATGTGTGTATA	.	PASS	RC=4.50;RPL=28;RAL=126;RCP=TGTATGTGTGTATACACGTATACATACA;ALGNURL=http://orca.bu.edu/vntrview/index.php?db=VNTRPIPE_NA12892&ref=-175545310&isref=1&istab=1&ispng=1&rank=3	GT:SP:CGL	1/1:4:1
chr12	7743722	td175545404	AGACCGTGGAAAGAGAGGGAGAGGGAGACCGTGGGGAGAGGGAGAGGGAGAGATGCTGACCGTGGAAAGAGAGGGAGAGGGAGACCGTGGGGAGAGGGAGAGGGAGAG	AGACCGTGGAAAGAGAGGGAGAGGGAGATCGTGGGGAGAGGGAGAGGGAGAGATGCCGACCGCGGAAAGAGAGGGAGAGGGAGACCGTGGGGAGAGGGAGAGGGAGAGATGCTGACCGTGGAAAGAGAGGGAGAGGGAGACCGTGGGGAGAGGGAGAGGGAGAG	.	PASS	RC=1.91;RPL=56;RAL=107;RCP=GACCGTGGAAAGAGAGGGAGAGGGAGACCGTGGGGAGAGGGAGAGGGAGAGATGCT;ALGNURL=http://orca.bu.edu/vntrview/index.php?db=VNTRPIPE_NA12892&ref=-175545404&isref=1&istab=1&ispng=1&rank=3	GT:SP:CGL	1/1:4:1
chr12	9334728	td175546205	GAGTGAGACAAAATGGTCATAAGTGAGACAAAAAGGTCATAA	GAGTGCGACAAAATGGTCATAAGTGAGACAAAATGGTCATAAGTGAGACAAAAAGGTCATAA	.	PASS	RC=2.05;RPL=20;RAL=41;RCP=AGTGAGACAAAAAGGTCATA;ALGNURL=http://orca.bu.edu/vntrview/index.php?db=VNTRPIPE_NA12892&ref=-175546205&isref=1&istab=1&ispng=1&rank=3	GT:SP:CGL	0/1:17,9:0,1
chr12	10022449	td175546483	CACACACACAAACACACACAAAGACACACA	CAACAAATATATTAGG	.	PASS	RC=2.90;RPL=10;RAL=29;RCP=ACACACACAA;ALGNURL=http://orca.bu.edu/vntrview/index.php?db=VNTRPIPE_NA12892&ref=-175546483&isref=1&istab=1&ispng=1&rank=3	GT:SP:CGL	0/1:17,13:0,1
chr12	10341066	td175546634	AAAGGAAAGAAAGAAAGAGAGAGAGGGAAGGAAGGAAGGAAGGAAGGAAGGAAGGAAGGAAGGAAGGAAGGAA	AAAAGGAAAGAAAGAAAGAGAGAGAGGGAAGGAAGGAAGAAAGGAAGGAAGGAAGGAAGGAA	.	PASS	RC=5.86;RPL=12;RAL=72;RCP=AAGGAAGGAAGG;ALGNURL=http://orca.bu.edu/vntrview/index.php?db=VNTRPIPE_NA12892&ref=-175546634&isref=1&istab=1&ispng=1&rank=3	GT:SP:CGL	0/1:5,7:0,-1
chr12	10700632	td175546770	ATATACTACTGCAAACAATAGAATCCATAGCTCCAAGCCTTATACTACAGGAAATAGAATCCATAGCTCCAAGCCTTATACTACTGCAAACAATAGAATCCATAGCTCCAAGCCTTATACTACTGCAAACAATAGAATCCATAGCTCCAAGCCT	ATATACTACTGCAAACAATAGAATCCATAGCTCCAAGCCTTATACTACAGGAAATAGAATCCATAGCTCCAAGCCTTATACTACTGCAAACAATAGAATCCATAGCTCCAAGCCT	.	PASS	RC=4.00;RPL=39;RAL=153;RCP=TATACTACTGCAAACAATAGAATCCATAGCTCCAAGCCT;ALGNURL=http://orca.bu.edu/vntrview/index.php?db=VNTRPIPE_NA12892&ref=-175546770&isref=1&istab=1&ispng=1&rank=3	GT:SP:CGL	0/1:5,12:0,-1
chr12	10973662	td175546888	GATATATATATCTTATACATATATATATCTATCTTATACATATATATATCTTATACATATATATATCTTATACATATATATCTTATACATATATATA	GCAATAGATACATATATCATATACATATATATATCTAACGTATACATATATATATCTTATTCATATATATATCTTATACATACATATAGCTTATACATATATATATCTTATACATATATATATCTATCTTATACATATATATCTTATACAAATATAT	.	PASS	RC=5.62;RPL=17;RAL=96;RCP=ATATATATATCTTATAC;ALGNURL=http://orca.bu.edu/vntrview/index.php?db=VNTRPIPE_NA12892&ref=-175546888&isref=1&istab=1&ispng=1&rank=3	GT:SP:CGL	0/1:7,2:0,3
chr12	11425455	td175547036	TTATATTATATTATATTATACTATATATTATATGATAACATAATATATATTATGTGAT	TTTATATTATATTATATTATATTATATTATATTATACTATATATTATATGATAACATAATATATATTATGTGAT	.	PASS	RC=2.59;RPL=22;RAL=57;RCP=TATATTATATGATAACATAATA;ALGNURL=http://orca.bu.edu/vntrview/index.php?db=VNTRPIPE_NA12892&ref=-175547036&isref=1&istab=1&ispng=1&rank=3	GT:SP:CGL	0/1:17,8:0,1
chr12	11777325	td175547166	TTATATATATGTATATATATATGTATATATATACATATATATATACATATATATACATATATATATACATATATATACATATATATACATATATATATGTATATATATA	TTATATATATGTATATATATATGTATATATATACATATATATATACATATATATACATATATATATACATATATATATATATATA	.	PASS	RC=10.80;RPL=10;RAL=108;RCP=TATATATATA;ALGNURL=http://orca.bu.edu/vntrview/index.php?db=VNTRPIPE_NA12892&ref=-175547166&isref=1&istab=1&ispng=1&rank=3	GT:SP:CGL	1/1:3:-2
chr12	12229025	td175547323	GATGGATGAGGGGAGGGTGGGATGCCCGGAAAATGCATGGGGGAGGGTGGGATGCCCGGAAAATGCATGGGGGAGGGTGGGATGCCCGGAAAATGCATGGGGGAGGGTGGGATGCCCGGAAAATGCATGGGGGAGGGTGGGAT	GATGGATGAGGGGAGGGTGGGATGCCCGGAAAATGCATGGGGGAGGGTGGGATGCCCGGAAAATGCATGGGGGGGGGGGGGATGCCCGGAAAAGGCATGGAGGAGGGGGGGA	.	PASS	RC=4.71;RPL=30;RAL=142;RCP=ATGCATGGGGGAGGGTGGGATGCCCGGAAA;ALGNURL=http://orca.bu.edu/vntrview/index.php?db=VNTRPIPE_NA12892&ref=-175547323&isref=1&istab=1&ispng=1&rank=3	GT:SP:CGL	1/1:2:-1
chr12	13153126	td175547754	CGGCGGCAGGGCGGCAGGGCGGCAGGGCGGCAGGGCGGCAGGGTGGCAGGGCGGCAAGGCGGCGGGACGGCGAGGCGGC	CGGCGGCAGGGCGGCAGGGCGGCAGGGCGGCAGGGCGGCAGGGCGGCAGGGCGGCAGGGTGGCAGGGCGGCAAGGCGGCGGGACGGCGAGGCGGC	.	PASS	RC=9.75;RPL=8;RAL=78;RCP=GGCGGCAG;ALGNURL=http://orca.bu.edu/vntrview/index.php?db=VNTRPIPE_NA12892&ref=-175547754&isref=1&istab=1&ispng=1&rank=3	GT:SP:CGL	1/1:5:2
chr12	13153380	td175547761	GGCAGCAGGGCAGCAGTGCAGCAGTGCAGCAGTGC	GGCAGCAGGGCAGCAGTCCAGCAGGGCAGCAGTGCAGCAGTGCAGCAGGGGAGCAGTGC	.	PASS	RC=4.25;RPL=8;RAL=34;RCP=GCAGCAGT;ALGNURL=http://orca.bu.edu/vntrview/index.php?db=VNTRPIPE_NA12892&ref=-175547761&isref=1&istab=1&ispng=1&rank=3	GT:SP:CGL	1/1:7:3
chr12	13450280	td175547857	ATATATATATGTGTATATATATGTGTGTGTATATATGTGTGTGTGTGTGTGTGTGTGT	ATATATATATGTGTATATATATGTGTGTGTATATATGTGTGTGTGTGTGTGTGTGTGTGTGTGTGTGTGT	.	PASS	RC=4.07;RPL=14;RAL=57;RCP=TATATATGTGTGTG;ALGNURL=http://orca.bu.edu/vntrview/index.php?db=VNTRPIPE_NA12892&ref=-175547857&isref=1&istab=1&ispng=1&rank=3	GT:SP:CGL	0/1:9,6:0,1
chr12	15199281	td175548543	TTTCCCTTCCTTTCCCTTCCCTTCCCTTCCCTTCTCCTTCCTT	TTGTTCCCTTCCTTTCCCTTCCCTTCCTTTCCCTTCCCTTCCCTTCCCTTCTCCTTCCT	.	PASS	RC=2.75;RPL=15;RAL=42;RCP=TTCCCTTCCTTTCCC;ALGNURL=http://orca.bu.edu/vntrview/index.php?db=VNTRPIPE_NA12892&ref=-175548543&isref=1&istab=1&ispng=1&rank=3	GT:SP:CGL	1/1:2:1
chr12	19384456	td175550015	GTATATATGTACACATATATATGTATATATATTTATATATGTACACATATATATGTATATATATTTATATATGTACACATATATATATATAAATA	GTATACATGTACACATATATATGTATATATATTTATATATGTACACATATATATGTATATATATTTATATATGTACACATATATATGTATATATATTTATATATGTACACATATATATGTATATATATTTATATATGTACACATATATATGTATATATA	.	PASS	RC=2.94;RPL=32;RAL=94;RCP=TATATATGTACACATATATATGTATATATATT;ALGNURL=http://orca.bu.edu/vntrview/index.php?db=VNTRPIPE_NA12892&ref=-175550015&isref=1&istab=1&ispng=1&rank=3	GT:SP:CGL	1/1:12:2
chr12	19571828	td175550123	ACAGCCTCTGAGCCAGCCTCTGAGCCAACCTCT	ACAGCCTCTGAGCCAGCCTCTGAGCCAGCCTCTGAGCCAACCTCT	.	PASS	RC=2.67;RPL=12;RAL=32;RCP=CAGCCTCTGAGC;ALGNURL=http://orca.bu.edu/vntrview/index.php?db=VNTRPIPE_NA12892&ref=-175550123&isref=1&istab=1&ispng=1&rank=3	GT:SP:CGL	0/1:9,7:0,1
chr12	20064343	td175550322	CCTTTCTTTCTTTCTCTTTCTTTCTTTCTTTCTTTCTTTCTTTCTTTCTTTCTTTCTTTCTTTCTTTCTCTCTCTCTCTTTCTTTCTTCCTTCCTTCCTTTCTTTTCTTTTCTTTCTTTCTTCCTTT	CCTTTCTTTCTTCTTTCTTTCTTTCTTTCTTTCTTTCTTTCTTTCTTTCTTTCTTTCTTTCTTTCTTTCTTTCTCTCTCTCTCTCTCTCTCTCTTTCTTCCTTCCTTCCTTTCTTTTCTTTTCTTTCTTTCTTCCTTT	.	PASS	RC=15.42;RPL=8;RAL=126;RCP=CTTTCTTT;ALGNURL=http://orca.bu.edu/vntrview/index.php?db=VNTRPIPE_NA12892&ref=-175550322&isref=1&istab=1&ispng=1&rank=3	GT:SP:CGL	1/1:2:1
chr12	22087550	td175551115	CGTAGAGTAATACTAGGTCATGTAGAGTAATACTAGGTCATGTAGAGTAATACTAGGTCAT	CGTAGAGTAATACTAGGTCATGTAGAGTAATACTAGGTCATGTAGAGTAATACTAGGTCATGTAGAGTAATACTAGGTCAT	.	PASS	RC=3.00;RPL=20;RAL=60;RCP=GTAGAGTAATACTAGGTCAT;ALGNURL=http://orca.bu.edu/vntrview/index.php?db=VNTRPIPE_NA12892&ref=-175551115&isref=1&istab=1&ispng=1&rank=3	GT:SP:CGL	0/1:14,11:0,1
chr12	24448052	td175551972	TTATAAGTATATATGAGTAAATATAAGTATATATGAGTAAATATAAGTATATATGAGTAAACATAAGTATATATGAG	TTATAAGTATATATGAGTAAATATAAGTATATATGAGTAAATATAAGTATATATGAGTAAATATAAGTATATATGAGTAAACATAAGTATATATGAG	.	PASS	RC=3.80;RPL=20;RAL=76;RCP=TATAAGTATATATGAGTAAA;ALGNURL=http://orca.bu.edu/vntrview/index.php?db=VNTRPIPE_NA12892&ref=-175551972&isref=1&istab=1&ispng=1&rank=3	GT:SP:CGL	0/1:17,15:0,1
chr12	25326863	td175552283	TATATAATCATATATATGGAATACATATATCATATATATGGAATACATATATCATATACATGGAATACATATATCATATACATGGAATACATATCTCATATATTTATGGAATATATATATCATATATAT	TATATAATCATATATATGGAATATATATATCATATATATGGAATACATATATCATATATATGGAATACATATATCATATACATGGAATACATATATCATATACATGGAATACATATCTCATATATTTATGGAATATATATATCATATATAT	.	PASS	RC=5.72;RPL=22;RAL=128;RCP=ATATATCATATATATGGAATAC;ALGNURL=http://orca.bu.edu/vntrview/index.php?db=VNTRPIPE_NA12892&ref=-175552283&isref=1&istab=1&ispng=1&rank=3	GT:SP:CGL	1/1:10:1
chr12	26955477	td175552898	GAGATATATATATATCTATATATAGATATAGATATAGATATATCTATATATAGATATAGATATAGATATATATAGATATAGATATAGATATACAGATAGATATAGATAGATATCTATATATACATATC	GAGATATATATATATCTATATATAGATATAGATATAGATATATCTATATATAGATATAGATATAGATATATCTATATATAGATATAGATATAGATATATATAGATATAGATATAGATATACAGATAGATATAGATAGATATCTATATATACATATC	.	PASS	RC=4.54;RPL=28;RAL=127;RCP=AGATATAGATATATCTATATATAGATAT;ALGNURL=http://orca.bu.edu/vntrview/index.php?db=VNTRPIPE_NA12892&ref=-175552898&isref=1&istab=1&ispng=1&rank=3	GT:SP:CGL	1/1:9:1
chr12	27445271	td175553072	TTCTTGTTTTTAAAGCTAATCTTGTTTTTAAAGCTAATCTTGTTTTTAAAGCTAATCTT	TTCTTGTTTTTAAAGCTAATCTTGTTTTTAAAGCTAATCTT	.	PASS	RC=3.22;RPL=18;RAL=58;RCP=TCTTGTTTTTAAAGCTAA;ALGNURL=http://orca.bu.edu/vntrview/index.php?db=VNTRPIPE_NA12892&ref=-175553072&isref=1&istab=1&ispng=1&rank=3	GT:SP:CGL	0/1:15,20:0,-1
chr12	28251007	td175553316	CATACAGTAATGACAGTATATACAGTATATACAGTAATGACAGTATATACAGTATATACAGTA	CATACAGTAATGACAGTATATACAGTATATACAGTA	.	PASS	RC=6.90;RPL=9;RAL=62;RCP=ATACAGTAT;ALGNURL=http://orca.bu.edu/vntrview/index.php?db=VNTRPIPE_NA12892&ref=-175553316&isref=1&istab=1&ispng=1&rank=3	GT:SP:CGL	0/1:19,12:0,-3
chr12	32870499	td175555146	CAAATATATATACCTAGGTAGATATATATATAAAAAATACATATACCTAGGTAGATATATATATAAAAAATACATATACCTAGGTAGATATATATATAAAAAATACATATACCTAGGTAGATATATATATAAAAAATACATATACCTAGGTAGATATATATATAAAAAATACATATACCTAGGTAGATATATATATAAAAAATATATATACCTAGGTAGATATATATAT	CAAATATATATACCTAGGTAGATATATATATAAAAAATATATATACCTAGGTAGATATATATATAAAAAATATATATACCTAGGTAGATATATATATAAAAAATATATATACCTAGGTAGATATATATATAAAAAATATATATACCTAGGTAGATATATATAT	.	PASS	RC=6.91;RPL=33;RAL=228;RCP=AAATACATATACCTAGGTAGATATATATATAAA;ALGNURL=http://orca.bu.edu/vntrview/index.php?db=VNTRPIPE_NA12892&ref=-175555146&isref=1&istab=1&ispng=1&rank=3	GT:SP:CGL	1/1:5:-2
chr12	34313167	td175555634	TATATATATATATATATATCATTTATAATATAAATGATATATATATATCATTTATAATATAAATGATATATATATATATCATTTATTTATAATATAAATGATATATATATATATA	TATATATATATATATATCATTTATAATATAAATAAATGATATATATATATCATTTATATTATAAATGATATATATATATATAT	.	PASS	RC=3.44;RPL=35;RAL=114;RCP=ATATATATATATATATATCATTTATAATATAAATG;ALGNURL=http://orca.bu.edu/vntrview/index.php?db=VNTRPIPE_NA12892&ref=-175555634&isref=1&istab=1&ispng=1&rank=3	GT:SP:CGL	1/1:8:-1
chr12	40641292	td175556943	GTATATATATTTACACATGTATATAAATATACATACAAATGTATATAAATATACATATTTATACACAGATGTATATAAATATACATATTTATACACAGATGTATATAAATATACATATTTATACACAGATGTATATAAATATACATATTTATACACAGATGTATATAAATATACAAATATAAATATATACATTTATATATAAATATACATATTTATACACAGATGTATATAAATATACAAATATAAATATATACATTTATATATAAATATACATATTTATACACAGATGTATATAAATATACAAATATAAATATATACATTTATATATAAATATATATATTT	GTATATAAATATACATATTTATACACAGATGTATATAAATATACAAATATAAATATATACATTTATATATAAATATACATATTTATACACAGATGTATATAAATATACAAATATAAATATATACATTTATATATAAATATGTATATTT	.	PASS	RC=5.48;RPL=64;RAL=341;RCP=TATATACATTTATATATAAATATACATATTTATACACAGATGTATATAAATATACAAATATAAA;ALGNURL=http://orca.bu.edu/vntrview/index.php?db=VNTRPIPE_NA12892&ref=-175556943&isref=1&istab=1&ispng=1&rank=3	GT:SP:CGL	1/1:4:-3
chr12	40687917	td175556950	TTCATCTATCTATCTATCATCTATCTATCTATCTATCTATCTATCTATCTATCTATCTATCTATCATCTATCTATCAATCATCTATCTAT	TTCATCTATCTATCTATCATCTATCTATCTATCTATCTATCTATCTATCTATCATCTATCTATCAATCATCTATCTA	.	PASS	RC=5.81;RPL=15;RAL=89;RCP=TCATCTATCTATCTA;ALGNURL=http://orca.bu.edu/vntrview/index.php?db=VNTRPIPE_NA12892&ref=-175556950&isref=1&istab=1&ispng=1&rank=3	GT:SP:CGL	0/1:5,12:0,-1
chr12	41377630	td175557244	ATATATGCTATTATAGCATATTTTATTATATGCTATTATAGCATATTTTATTTTATGCTATTATAGCATATTTTATTATATGCTATTATAGCATATTTTATTATATGCTAT	ATATATGCTATTATAGCATATTTTATTATATGCTATTATAGCATATTTTATTATATGCTATTATAGCATATTTTATTATATGCT	.	PASS	RC=4.40;RPL=25;RAL=110;RCP=TATATGCTATTATAGCATATTTTAT;ALGNURL=http://orca.bu.edu/vntrview/index.php?db=VNTRPIPE_NA12892&ref=-175557244&isref=1&istab=1&ispng=1&rank=3	GT:SP:CGL	0/1:12,17:0,-1
chr12	41469459	td175557284	AAAGGAAGAAAGAGAGAAAGAGAAGGAAGGAAGAAAGGAAGGAAGGAATGAAGGAAGGAAGGAAGGAAGGAAGGAAGGAAGGAAGGAAGGAAGGAAGGAA	AAAGGAAGAAAGAGAGAAAGAGAAGGAAGGAAGAAAGGAAGGAAGGAATGAAGGAAGGAAGGAAGGAAGGAAGGAAGGAAGGAAGGAAGGAA,AAAGGAAGAAAGAGAGAAAGAGAAGGAAGGAAGAAAGGAAGGAAGGAATGAAGGAAGGAAGGAAGGAAGGAAGGAAGGAAGGAAGGAAGGAAGGAAGGAAGGAAGGAAGGAA	.	PASS	RC=12.22;RPL=8;RAL=99;RCP=AAGGAAGG;ALGNURL=http://orca.bu.edu/vntrview/index.php?db=VNTRPIPE_NA12892&ref=-175557284&isref=1&istab=1&ispng=1&rank=3	GT:SP:CGL	1/2:8,3:-1,1
chr12	43060765	td175557872	ATCAAGCAAAGCTTGGAATGAACTATACAACAGCAGTGGGAGGCTCAAGCAAAGCTTGGAATGAACTATACAACAGCAGTGGGAGGCTCAAGCAAAGCTTGGAATGAACTATACAACAGCAGTGGGAGGCT	ATCAAGCAAAGCTTGGAATGAACTATACAACAGCAGTGGGAGGCTCAAGCAAAGCTTGGAATGAACTATACAACAGCAGTGGGAGGCT	.	PASS	RC=3.02;RPL=43;RAL=130;RCP=TCAAGCAAAGCTTGGAATGAACTATACAACAGCAGTGGGAGGC;ALGNURL=http://orca.bu.edu/vntrview/index.php?db=VNTRPIPE_NA12892&ref=-175557872&isref=1&istab=1&ispng=1&rank=3	GT:SP:CGL	0/1:4,8:0,-1
chr12	44292145	td175558270	GATATATTGTGATTAATATATATTATTAATAATATATATTAATTAATAATATAT	GATATATTGTGATTAATATATATTATTAATAATATAT	.	PASS	RC=3.24;RPL=16;RAL=53;RCP=ATATATTATTAATAAT;ALGNURL=http://orca.bu.edu/vntrview/index.php?db=VNTRPIPE_NA12892&ref=-175558270&isref=1&istab=1&ispng=1&rank=3	GT:SP:CGL	0/1:14,12:0,-1
chr12	46293422	td175558944	ATATATATATTTGGTTATATATATATATATGGTTATATATGGTTATATATATATGGTTATATATATATATGGTTATATATATATGGTTATATATATATGGTTTTATATATAT	ATATATATATATTTGGTTATATATATATATATGGTTATATATATATATGGTTATATATATATGGTTATATATATATGGTTTTATATATAT	.	PASS	RC=7.75;RPL=14;RAL=111;RCP=TATATATATATGGT;ALGNURL=http://orca.bu.edu/vntrview/index.php?db=VNTRPIPE_NA12892&ref=-175558944&isref=1&istab=1&ispng=1&rank=3	GT:SP:CGL	1/1:6:-2
chr12	46366631	td175558969	GTATATATATATATATCGATATATATATATATAGATATATATATAGATATATATATATATAGATATATATATAGATATATAGATATATATAGATATATATATAGATATATAGATATATATATAGATATATAGATATATAGATATAGATATATAGATATATATATAGATATATAGATATATAGATATAGATATATAGATATAT	GTATATATATATATATCGATATATATATATAGATATATATATAGATATATAGATATATATATAGATATATAGATATATATATAGATATATAGATATATAGATATAGATATATAGATATATATATAGATATATAGATATATAGATATAGATATATAGATATAT	.	PASS	RC=25.12;RPL=8;RAL=201;RCP=TATATATA;ALGNURL=http://orca.bu.edu/vntrview/index.php?db=VNTRPIPE_NA12892&ref=-175558969&isref=1&istab=1&ispng=1&rank=3	GT:SP:CGL	1/1:8:-5
chr12	46549586	td175559044	CAATTATTAAGATTTAACTTAATAATTGTTAAATTATTAAGATTTAACTTAATAATTGTTAAATTATTAAGATTTAACTTAATAATTGTTAAATTATTAAGATTTAACTTAATAATTGTTAAATTATTAAGATTTAACTTAATAATTGTTAAATTATTAA	CAATTATTAAGATTTAACTTAATAATTGTTAAATTATTAAGATTTAACTTAATAATTGTTAAATTATTAAGATTTAACTTAATAATTGTTAAATTATTAAGATTTAACTTAATAATTGTTAAATTATTAAGATTTAACTTAATAATTGTTAAATTATTAAGATTTAACTTAATAATTGTTAAATTATTAA	.	PASS	RC=5.30;RPL=30;RAL=159;RCP=AATTATTAAGATTTAACTTAATAATTGTTA;ALGNURL=http://orca.bu.edu/vntrview/index.php?db=VNTRPIPE_NA12892&ref=-175559044&isref=1&istab=1&ispng=1&rank=3	GT:SP:CGL	1/1:5:1
chr12	46572090	td175559054	CGTTGGGGGAAAGTGAGAGGGTTGGGGGAAAGTGAGAGGGTTGG	CGTTGGGGGAAAGTGAGAGGGTTGGGGGAAAGTGAGAGGGTTGGGGGAAAGTGAGAGGGGTGGGGGAAAGTGAGAGGGTTGG	.	PASS	RC=2.26;RPL=19;RAL=43;RCP=GTTGGGGGAAAGTGAGAGG;ALGNURL=http://orca.bu.edu/vntrview/index.php?db=VNTRPIPE_NA12892&ref=-175559054&isref=1&istab=1&ispng=1&rank=3	GT:SP:CGL	0/1:10,3:0,2
chr12	48027342	td175559489	ATATATACATAGTGTATATAGAGTATATATACATAGTGTATATA	ATATATACATAGTGTATATAGAGTATATATACATAGTGTATATAGAGTATATATACATAGTGTATATA	.	PASS	RC=3.46;RPL=13;RAL=43;RCP=TATATACATAGTG;ALGNURL=http://orca.bu.edu/vntrview/index.php?db=VNTRPIPE_NA12892&ref=-175559489&isref=1&istab=1&ispng=1&rank=3	GT:SP:CGL	0/1:17,7:0,2
chr12	48616439	td175559712	CTTCTTTCTTTCTTTTTCTTTCTTTCTTTTTCTGTCTCTCT	CTTCTTTCTTTCTTTCTTTCTTTCTTTTTCTTTCTTTCTTTTTCTGTCTCTCT	.	PASS	RC=2.86;RPL=14;RAL=40;RCP=TTCTTTCTTTCTTT;ALGNURL=http://orca.bu.edu/vntrview/index.php?db=VNTRPIPE_NA12892&ref=-175559712&isref=1&istab=1&ispng=1&rank=3	GT:SP:CGL	0/1:6,6:0,1
chr12	48744770	td175559790	GGGGAGTGGGAGGGAGAGGAGTGGGAGGGAGAGGAGTGGGAGGGAGGGAGGGAGGGAGGGACGGGAGGG	GGGAGTGGGAGGGAGAGGAGTGGGAGGGAGAGGAGTGGGAGGGAGAGGAGTGGGAGGGAGGGAGGGAGGGAGGGACGGGAGGG	.	PASS	RC=4.93;RPL=14;RAL=68;RCP=GGGAGTGGGAGGGA;ALGNURL=http://orca.bu.edu/vntrview/index.php?db=VNTRPIPE_NA12892&ref=-175559790&isref=1&istab=1&ispng=1&rank=3	GT:SP:CGL	1/1:4:1
chr12	48915111	td175559852	CAGAGGGAGACCGTGGAAAGAGAGGGAGAGGGAGACGGTGGAAAGAGAGGGAGAGGGAGACCATGGAAAGAGAGGGAGAGGGAGACCGTGGAAAGAGAGGGAGAGGGAGACCGTGGAAAGAGAGGGAGAGGGAGACCGTGGAAAGAGAGGGAGAGGGAGACGTGGGGAGAGGGAGAGGGAGA	CAGAGGGAGACCGTGGAAAGAGAGGGAGAGGGAGACCGTGGAAAGAGAGGGAGAGGGAGACCGTGGAAAGAGAGGGAGAGGGAGACCGTGGAAAGAGAGGGAGAGGGAGACGTGGGGAGAGGGAGAGGGAGA	.	SC	RC=7.36;RPL=25;RAL=181;RCP=AGAGGGAGACCGTGGAAAGAGAGGG;ALGNURL=http://orca.bu.edu/vntrview/index.php?db=VNTRPIPE_NA12892&ref=-175559852&isref=1&istab=1&ispng=1&rank=3	GT:SP:CGL	1/1:5:-2
chr12	49658570	td175560284	GCCCTTCCTGCCCTTCCTCCCCTTCCTCCCCTTCCTCCCCTTCCTCCCCTTCCTCCCCTTCCTCCCCTTCCTCCCCTTCCTCCTCTTCCT	GCCCTTCCTGCCCTTCCTCCCCTTCCTCCCCCTCCTCCCCTTCCTCCCCTTCCTCCCCTTCCTCCCCTTCCTCCTCTTCCT	.	PASS	RC=9.89;RPL=9;RAL=89;RCP=CCCTTCCTC;ALGNURL=http://orca.bu.edu/vntrview/index.php?db=VNTRPIPE_NA12892&ref=-175560284&isref=1&istab=1&ispng=1&rank=3	GT:SP:CGL	0/1:2,3:0,-1
chr12	50255044	td175560580	TGGGAGGTGGGGAGCCCCTCTGCCCGGCCAGCCGCCCCGTCCGGGAGGGAGGTGGGGAGGTCAGCCCCCCGCCCGGCCAGCCGCCCCGTCCGGGAGGGAGGTGGGGGTCAGCCCCCCGCCCAGCCAGCCGCCCCATCCGGCAGGTGAGG	TTGCCGGGCCGCCCCTACGGGGAAGTGGGGAGCCCCTCTGCCCGGCCAGCCCCCCCGTCCGGGAGGGAGGTGGGGGGGTCAGCCCCCCGCCCAGCCAGTCGCCCCGTCCGG	.	SC	RC=3.14;RPL=47;RAL=148;RCP=GGGAGGTGGGGGTCAGCCCCCCGCCCGGCCAGCCGCCCCGTCCGGGA;ALGNURL=http://orca.bu.edu/vntrview/index.php?db=VNTRPIPE_NA12892&ref=-175560580&isref=1&istab=1&ispng=1&rank=3	GT:SP:CGL	0/1:11,9:0,-1
chr12	51115743	td175561020	GTTGAAGGGGTGTGAGTTTTGAAGGGGTGTGAGTTTT	GTTGAAGGGGTGTGAGTTTTGAAGGGGTGTGAGTTTTGAAGGGGTGTGAGTTTT	.	PASS	RC=2.12;RPL=17;RAL=36;RCP=TTGAAGGGGTGTGAGTT;ALGNURL=http://orca.bu.edu/vntrview/index.php?db=VNTRPIPE_NA12892&ref=-175561020&isref=1&istab=1&ispng=1&rank=3	GT:SP:CGL	1/1:18:1
chr12	51592912	td175561240	AGCAGAGGCTGATGGAACCAAGTGGTCAAGGCCCCGCAGAGGCTAATGGAACCAAGTGGTCAAGGCCCCGCAGAGGCTAATGGAACCAAGTGGTCAAGGCCCCACAGAGGC	AGCAGAGGCTGATGGAACCAAGTGGTCAAGGCCCCGCAGAGTCTAATGGAACCAAGTAGTAAAGGCCCCACAGAGGC	.	PASS	RC=3.24;RPL=34;RAL=110;RCP=GCAGAGGCTAATGGAACCAAGTGGTCAAGGCCCC;ALGNURL=http://orca.bu.edu/vntrview/index.php?db=VNTRPIPE_NA12892&ref=-175561240&isref=1&istab=1&ispng=1&rank=3	GT:SP:CGL	1/1:10:-1
chr12	52803681	td175561721	GAGCCCCTCTGCCTGGCCAGCCGCCCCGTCCGGGAGGGAGGTGGGGGGGTCAGCCCCCCGCCCGGCCAGCCGCCCCATCCGGGAGGGAGGTGGGGGGGGTCAGCCCCCCGCCCGGCCAGCCGCCCCATCCGGGAGGTGAGG	GAGCCCCTCTGCCCAGCCAGCCGCCCCATCCGGGAGGGAGGTGGGGGTTCAGCCCCCCGCCCAGCCAGCCGCCCCGTCCGGGAGGTGAGGGG,GAGCCCCTCTGCCCGGCCAGCCGCCCCGTCCGGGAGGGAGGTGGGGGGGTCAGCCCCCCGCCCGGCCAGCCGCCCCGTCCGGGAGGGAAGTGGGGGGGGTCAGCCCCCCGCCCGACCAGCCGCCCCGTCCGGGAGGGTGGTGGGGGGATCAGCCCCCCGCCTGGCCAGCCGCCCCGTCCGGGAGGG	.	SC	RC=2.79;RPL=50;RAL=140;RCP=AGCCCCCCGCCCGGCCAGCCGCCCCATCCGGGAGGGAGGTGGGGGGGGTC;ALGNURL=http://orca.bu.edu/vntrview/index.php?db=VNTRPIPE_NA12892&ref=-175561721&isref=1&istab=1&ispng=1&rank=3	GT:SP:CGL	0/1/2:46,3,2:0,-1,1
chr12	53045603	td175561808	GAAGCCGCTGCCACCTCCAAAGCTGCTGCCGCCTCCAAA	GAAGCCGCTGCCACCTCCAAAGCCGCTGCCGCCTCCAAAGCCGCTGCCGCCTCCAAA	.	PASS	RC=2.11;RPL=18;RAL=38;RCP=AAGCCGCTGCCACCTCCA;ALGNURL=http://orca.bu.edu/vntrview/index.php?db=VNTRPIPE_NA12892&ref=-175561808&isref=1&istab=1&ispng=1&rank=3	GT:SP:CGL	0/1:5,3:0,1
chr12	53272431	td175561894	TCTGTCTGTGCCTGTCTGTACCTGTCTGCGCCT	TCTGTCTATGTCTGTCTGTGCCTGTCTGTACCTGTCTGCGCCT	.	PASS	RC=3.20;RPL=10;RAL=32;RCP=CTGTCTGTGC;ALGNURL=http://orca.bu.edu/vntrview/index.php?db=VNTRPIPE_NA12892&ref=-175561894&isref=1&istab=1&ispng=1&rank=3	GT:SP:CGL	0/1:11,7:0,1
chr12	53348589	td175561955	ATATATGTGTGTGTATGTATATATGTGTGTATATATGTATATATGAGTATATGTGTATATATGAGTATATGTGTATATATGTGTATATGTGTATATA	ATGTGTGTGTGTATGTATATATGTGTGTATATATGTATATATGAGTATATGTGTATATATGTGTATATGTGTATA	.	PASS	RC=5.33;RPL=18;RAL=96;RCP=TATATATGTGTATATGTG;ALGNURL=http://orca.bu.edu/vntrview/index.php?db=VNTRPIPE_NA12892&ref=-175561955&isref=1&istab=1&ispng=1&rank=3	GT:SP:CGL	1/1:3:-1
chr12	53452263	td175562020	CCAGGTGGCAGGCAGGTGGCAGGCAGGTGGCAGGCAGG	CCAGGTGGCAGGCAGGTGGCAGGCAGG	.	PASS	RC=3.36;RPL=11;RAL=37;RCP=CAGGTGGCAGG;ALGNURL=http://orca.bu.edu/vntrview/index.php?db=VNTRPIPE_NA12892&ref=-175562020&isref=1&istab=1&ispng=1&rank=3	GT:SP:CGL	0/1:8,7:0,-1
chr12	55419134	td175562908	TGTTCCACTAGTTCCACTAGTTCCACTAGT	TGTTCCACTAGTTCCACTAGTTCCACTAGTTCCACTAGT	.	PASS	RC=3.22;RPL=9;RAL=29;RCP=GTTCCACTA;ALGNURL=http://orca.bu.edu/vntrview/index.php?db=VNTRPIPE_NA12892&ref=-175562908&isref=1&istab=1&ispng=1&rank=3	GT:SP:CGL	0/1:16,15:0,1
chr12	57610616	td175564002	GCCGCCGCTCCCGCCGCTCCCGCCGCTCCCGCCGCTCCCGC	GCCGCCGCTCCCGCCGCTCCCGCCGCTCCCGC	.	PASS	RC=4.44;RPL=9;RAL=40;RCP=CCGCCGCTC;ALGNURL=http://orca.bu.edu/vntrview/index.php?db=VNTRPIPE_NA12892&ref=-175564002&isref=1&istab=1&ispng=1&rank=3	GT:SP:CGL	1/1:2:-1
chr12	61400818	td175565453	ATATGTATATATGTATACTTAAATATGTATATATACATATTTATGTATATATGTATACTTAAATATGTATATATACATATTTATGTATATATGTATACATAAATATGTATATATACATATTTATGTATATATGTATACATAAATATGTATATATACATATTTATGTATATATACAAATATATAAAAATGTATGTATATATACATATTTATGTATATAT	ATATGTATATATGTATACTTAAATATGTATATATACATATTTATGTATATATGTATACTTAAATATGTATATATACATATTTATGTATATATACAAATATATAAAAATGTATGTATATATACATATTTATGTATATAT	.	PASS	RC=5.24;RPL=40;RAL=217;RCP=TATGTATATATGTATACATAAATATGTATATATACATATT;ALGNURL=http://orca.bu.edu/vntrview/index.php?db=VNTRPIPE_NA12892&ref=-175565453&isref=1&istab=1&ispng=1&rank=3	GT:SP:CGL	1/1:18:-2
chr12	61413474	td175565461	ATGTATGAGTATATATACATGTATGTGTGTATATATGTATATACATGTATGTGTGCATA	ATGTATGTGTATATATACATGTATGTGTGTATATATGTATATACATGTATGTGTGCATATACATGTATGTGTGTATAACATGTATGTGTATATACATGTATGTGTGTATATGTGTATATATACATGTATGTGTGTAT	.	PASS	RC=2.23;RPL=26;RAL=58;RCP=TGTATAAGTGTATATACATGTATGTG;ALGNURL=http://orca.bu.edu/vntrview/index.php?db=VNTRPIPE_NA12892&ref=-175565461&isref=1&istab=1&ispng=1&rank=3	GT:SP:CGL	0/1:4,5:0,3
chr12	61896113	td175565619	CATATTAAATACTAACAAATATTTAATATTTATATTTAATACTAACAAATATTTAATATTTATATTTAATACTAACAAATATTTAATATTTATATTTAATA	CATATTAAATACTAACAAATATTTAATATTTATATTTAATACTAACAAATATTTAATATTTATATTTAATACTAACAAATATTTAATATTTATATTTAATATTAACAAATATTTAATATTTATATTTAATA	.	PASS	RC=3.33;RPL=30;RAL=100;RCP=ATATTTAATACTAACAAATATTTAATATTT;ALGNURL=http://orca.bu.edu/vntrview/index.php?db=VNTRPIPE_NA12892&ref=-175565619&isref=1&istab=1&ispng=1&rank=3	GT:SP:CGL	1/1:16:1
chr12	62104693	td175565700	CAATTATATTTGAAAAATTATATTTGAAAAATTATATTTGAAAAA	CAATTATATTTGAAAAATTATATTTGAAAAA	.	PASS	RC=3.14;RPL=14;RAL=44;RCP=AATTATATTTGAAA;ALGNURL=http://orca.bu.edu/vntrview/index.php?db=VNTRPIPE_NA12892&ref=-175565700&isref=1&istab=1&ispng=1&rank=3	GT:SP:CGL	0/1:14,15:0,-1
chr12	62609425	td175565878	CAAGAGGAAGAACTTGTTTTTCTTGCTTAAGAGGAAGAACTTGTTTCTCTTGCTTAAGAGAAACAACTTGTTTCTCTTGCTTAAGAGAAACAACTTGTTTCTC	CAAGAGGAAGAACTTGTTTTTCTTGCTTAAGAGGAAGAACTTGTTTCTCTTGCTTAAGAGAAACAACTTGTTTCTCTTGCTTAAGAGAAACAACTTGTTTCTCTTGCTTAAGAGAAACAACTTGTTTCTC	.	PASS	RC=3.78;RPL=27;RAL=102;RCP=AAGAGAAACAACTTGTTTCTCTTGCTT;ALGNURL=http://orca.bu.edu/vntrview/index.php?db=VNTRPIPE_NA12892&ref=-175565878&isref=1&istab=1&ispng=1&rank=3	GT:SP:CGL	1/1:3:1
chr12	63006836	td175566015	TTTTTTTGTTTTTTGTTTTTTGTTTTT	TTTTTTTGTTTTTTGTTTTTTGTTTTTTGTTTTT	.	PASS	RC=3.71;RPL=7;RAL=26;RCP=TTTTTTG;ALGNURL=http://orca.bu.edu/vntrview/index.php?db=VNTRPIPE_NA12892&ref=-175566015&isref=1&istab=1&ispng=1&rank=3	GT:SP:CGL	0/1:12,12:0,1
chr12	64080693	td175566372	TCCGCCCGGCAGCCGCCCCGTCCGGCCAGCCGCCCCGTCCGG	TCCGCCCGGCAGCCGCCCCGCCCGGCAGCCGCCCCGTCCGGCCAGCCGCCCCGTCCGG	.	SC	RC=2.47;RPL=17;RAL=41;RCP=CCGTCCGGCCAGCCGCC;ALGNURL=http://orca.bu.edu/vntrview/index.php?db=VNTRPIPE_NA12892&ref=-175566372&isref=1&istab=1&ispng=1&rank=3	GT:SP:CGL	1/1:6:1
chr12	64609889	td175566579	TATAAATACTTTATGATAATCATAAATACTTTATGATTATCATAAATACTTTATGATAATCATAAATACTTT	TATAAATACTTTATGATAATCATAAATACTTTATGATTATCATAAATACTTTATGATAATCATAAATACTTTATGATAATCATAAATACTTT	.	PASS	RC=3.55;RPL=20;RAL=71;RCP=ATAAATACTTTATGATAATC;ALGNURL=http://orca.bu.edu/vntrview/index.php?db=VNTRPIPE_NA12892&ref=-175566579&isref=1&istab=1&ispng=1&rank=3	GT:SP:CGL	0/1:13,10:0,1
chr12	65588589	td175566963	TAATTATACTTTAGATTATAATTTATAAATTATAATTTAGATTATAATTTATAAATTATAATTTAGATTATAATTTATAAAATTAAAAT	TAATTATACTTTAGATTATAATTTATAAATTATAATTTAGATTATAACTTATAAATTATAATTTAGATTATAATTTATAAATTATAATTTAGATTATAATTATAATTTATAAATTATAATTTAGATTATAATTTATAAAATTAAAAT,TAATTATACTTTAGATTATAATTTATAAATTATACTTTAGATTATAATTTATAAATTATAATTTAGATTATAATTTATAAATTATAATTTAGATTATAATTTATAAATTATAATTTAGATTATAATTTATAAATTATAATTTAGATTATAATTTATAAATTATAATTTAGATTATAATTTATAAAATTAAAAT	.	PASS	RC=3.33;RPL=26;RAL=88;RCP=AATTATAATTTAGATTATAATTTATA;ALGNURL=http://orca.bu.edu/vntrview/index.php?db=VNTRPIPE_NA12892&ref=-175566963&isref=1&istab=1&ispng=1&rank=3	GT:SP:CGL	1/2:9,2:2,4
chr12	70425922	td175568730	CTTAGAAGCCATTATATCACTCTTCAGGAGGAACATTAGAAGCCATTATATCACTCTTCAGGAGGAACA	CTTAGAAGCCATTATATCACTCTTCAGGTGGAACATTAGAAGCCATTATATCACTCTTCAGGAGGAACATTAGAAGCCATTATATCACTCTTCAGGAGGAACA	.	PASS	RC=2.00;RPL=34;RAL=68;RCP=TTAGAAGCCATTATATCACTCTTCAGGAGGAACA;ALGNURL=http://orca.bu.edu/vntrview/index.php?db=VNTRPIPE_NA12892&ref=-175568730&isref=1&istab=1&ispng=1&rank=3	GT:SP:CGL	0/1:9,9:0,1
chr12	71460853	td175569132	CCATAATAAGAATATGTAATTAACATAATAAGAATATGTAATTAA	CCATAATAAGAATATGTAATTAACATAATAAGAATATGTAATTAACATAATAAGAATATGTAATTAA	.	PASS	RC=2.00;RPL=22;RAL=44;RCP=CATAATAAGAATATGTAATTAA;ALGNURL=http://orca.bu.edu/vntrview/index.php?db=VNTRPIPE_NA12892&ref=-175569132&isref=1&istab=1&ispng=1&rank=3	GT:SP:CGL	0/1:16,12:0,1
chr12	71759191	td175569238	TATATATATATCATATATATATCATATATATCACATATATCATATATATATCATATATATCATATATATATCATATATATCATATATATCATATATATATCATATATATCATATATATATCATATACATATCATATATATATCATATATATATCATATATATATAT	TATATATATATCATATATATATCATATATATCACATATATCATATATATATCATATATATCATATATATATCATATATATCATATATATCATATATATATCATATATATCATATATATATCATATACATATCATATATATATCATATATATATCATATACATATCATATATATATCATATATATCATATATATAT	.	PASS	RC=8.21;RPL=20;RAL=165;RCP=ATATATATATCATATATATC;ALGNURL=http://orca.bu.edu/vntrview/index.php?db=VNTRPIPE_NA12892&ref=-175569238&isref=1&istab=1&ispng=1&rank=3	GT:SP:CGL	1/1:2:1
chr12	73388760	td175569739	GTATACTAGTACTATTAGTATGCTAATACTAATAGTACTGATATACTAGTACTATTAGTATGCTAATACTAATAGTGCTGATATACTAGTACTATTAGTATGCTAATACTAATAGTACTGATATACTAGTACTATTAGTATGCTAATACTAATAGTACTGATATACTAGTACTATTAGTATGCTAATACTAATAGTACTGATATACTAGTACTATTAGTATGCTAATACTAATAGTACTGATATACTAATACTAATAGTA	GTATACTAGTACTATTAGTATGCTAATACTAATAGTACTGATATACTAGTACTATTAGTATGCTAATACTAATAGTACTGATATACTAGTACTATTAGTATGCTAATACTAATAGTACTGATATACTAATACTAATAGTA	.	PASS	RC=6.47;RPL=40;RAL=259;RCP=TATACTAGTACTATTAGTATGCTAATACTAATAGTACTGA;ALGNURL=http://orca.bu.edu/vntrview/index.php?db=VNTRPIPE_NA12892&ref=-175569739&isref=1&istab=1&ispng=1&rank=3	GT:SP:CGL	1/1:16:-3
chr12	73455233	td175569777	CTAAATGAAATATAAATATATAGATATATAAATATATAAATAAATATATATTACATATATAAATATATCAATAAATATATATATTACATATATAAATATATAAATAAATATATATATTACATATATAAATATATAAATAAATATATATAT	CTAAATGAAATATAAATATATAGATATATAAATATATAAATAAATATATATTACATATATAAATATATAAATAAATATATATATTACATATATAAATATATAAATAAATATATATAT	.	PASS	RC=4.51;RPL=33;RAL=149;RCP=TAAATAAATATATATATTACATATATAAATATA;ALGNURL=http://orca.bu.edu/vntrview/index.php?db=VNTRPIPE_NA12892&ref=-175569777&isref=1&istab=1&ispng=1&rank=3	GT:SP:CGL	1/1:23:-1
chr12	73645059	td175569852	CTATATATCCTCTCTCTATATAAAATATATATCCTATATATATATCCTCCCTATATATAAAATATATATCCCATATATACATCCTCTATATATATAAAATATATATCTTATATGTATATACCCTATATATATAAATATATA	CTATATATCCTCTCTCTATATAAAATATATATCCTATATATATATCCTCCCTATATATAAAATATATATCCCATATATACATCCTCTATATATATAAAATATATATCTTATATGTATATACCCTATATATATAAATATATATCTTATATGTATATACCCTATATATATAAATATATA	.	PASS	RC=3.81;RPL=37;RAL=140;RCP=TATATATCCTCTATATATATAAAATATATATCCTATA;ALGNURL=http://orca.bu.edu/vntrview/index.php?db=VNTRPIPE_NA12892&ref=-175569852&isref=1&istab=1&ispng=1&rank=3	GT:SP:CGL	0/1:7,2:0,1
chr12	73758560	td175569886	ATATCACAGATATCCTATCACAGATATCCTATCACAGATATCACAGATATCCTATCACAGATATC	ATATCACAGATATCCTATCACAGATATCCTATCACAGATATCACAGATATCCTATCACAGATATCACAGATATCCTATCACAGATATCACAGATATCCTATCACAGATATC	.	PASS	RC=4.93;RPL=14;RAL=64;RCP=TATCACAGATATCC;ALGNURL=http://orca.bu.edu/vntrview/index.php?db=VNTRPIPE_NA12892&ref=-175569886&isref=1&istab=1&ispng=1&rank=3	GT:SP:CGL	1/1:17:4
chr12	74219809	td175570078	ATATATATATATATATATATCCTATTATATATATATATATATCCTATTATATATATATATCCTATTTTATATACATATATCCTATTTATTTATATATATAT	ATATATATATATATATCCTATTATATATATATATCCTATTTTATATACATATATCCTATTTATTTATATATATAT	.	PASS	RC=4.91;RPL=21;RAL=100;RCP=TATTTATATATATATATATCC;ALGNURL=http://orca.bu.edu/vntrview/index.php?db=VNTRPIPE_NA12892&ref=-175570078&isref=1&istab=1&ispng=1&rank=3	GT:SP:CGL	0/1:5,4:0,-1
chr12	76333419	td175570919	GTCTGTCTGTCTCTCTGTCTCTGTCTCTCTGTCTCTGTCTCTCTCTCTCTCTCTCTCTCTCTCT	GTCTGTCTGTCTCTCTGTCTCTGTCTCTCTGTCTCTGTCTCTCTCTCTCTCTCTCTCTCTCTCTCTCTCTCT	.	PASS	RC=7.88;RPL=8;RAL=63;RCP=TCTCTCTC;ALGNURL=http://orca.bu.edu/vntrview/index.php?db=VNTRPIPE_NA12892&ref=-175570919&isref=1&istab=1&ispng=1&rank=3	GT:SP:CGL	0/1:13,10:0,1
chr12	76969306	td175571208	GATATATATATATATATATATATATATATATGTACATATATATGGACATATA	GATATATATATATATATATATATATATATATACATATATATATATATATATATACATATATATGGACATATA	.	PASS	RC=4.25;RPL=12;RAL=51;RCP=ATATATATACAT;ALGNURL=http://orca.bu.edu/vntrview/index.php?db=VNTRPIPE_NA12892&ref=-175571208&isref=1&istab=1&ispng=1&rank=3	GT:SP:CGL	1/1:3:2
chr12	77567114	td175571438	TTTTTTTGTTTGTTTGTTTGTTTGTTTGTTTTGTTTTTTGTTTTTTGTTTTTTGTTTTTT	TTTTTTTGTTTGTTTGTTTGTTTTGTTTTTTGTTTTTTGTTTTTT	.	PASS	RC=7.90;RPL=7;RAL=59;RCP=TTTTTTG;ALGNURL=http://orca.bu.edu/vntrview/index.php?db=VNTRPIPE_NA12892&ref=-175571438&isref=1&istab=1&ispng=1&rank=3	GT:SP:CGL	0/1:9,15:0,-2
chr12	77893488	td175571525	GTATATGTATGTGTATATATGTATATGTATATCTGTATATGTATATATGTATGTATATATGTATATGTATATGCATATATGTATATGTATATATGTATATGTATATATGTATATGTATATATGTATACATGTATATGTGTGTATATATATATATATATG	GTATATGTATGTGTATATATGTATATGTATATCTGTATATGTATATATGTATGTATATATGTATATGTATATGCATATATGTATATGTATATATGTATATGTATATATGTATACATGTATATGTGTGTATATATATATATATATATAT	.	PASS	RC=10.90;RPL=14;RAL=158;RCP=TATATGTATATGTA;ALGNURL=http://orca.bu.edu/vntrview/index.php?db=VNTRPIPE_NA12892&ref=-175571525&isref=1&istab=1&ispng=1&rank=3	GT:SP:CGL	0/1:8,2:0,-1
chr12	78355085	td175571677	TATATTACACATATACATATATGTAATATAATAAATATTACACATATACATATATGTAATATAATAAATAT	TATATTACACATATACATATATGTAATATAATAAATATTACACATATACATATATGTAATATAATAAATATTACACATATACATATATGTAATATAATAAATAT	.	PASS	RC=2.12;RPL=33;RAL=70;RCP=ATATTACACATATACATATATGTAATATAATAA;ALGNURL=http://orca.bu.edu/vntrview/index.php?db=VNTRPIPE_NA12892&ref=-175571677&isref=1&istab=1&ispng=1&rank=3	GT:SP:CGL	0/1:24,10:0,1
chr12	80516661	td175572625	ATTTTATTTTTATTTTTTTATTTTTATTTTTTATTTTTT	ATTTTATTTTTATTTTTTTATTTTTATTTTTTATTTTTTATTTTTT	.	PASS	RC=5.57;RPL=7;RAL=38;RCP=TTTTATT;ALGNURL=http://orca.bu.edu/vntrview/index.php?db=VNTRPIPE_NA12892&ref=-175572625&isref=1&istab=1&ispng=1&rank=3	GT:SP:CGL	0/1:8,16:0,1
chr12	82036426	td175573267	CATGTATGTATCTATTATATACATACATGTATGTATCTATTATATACATACATGTATATGTATGTATGTATTATATACATACATGTATATGTATGTATGTATTATATACATACATGTATATGTATGTATGTATTATATACATACATGTATATGTATGTATGTATTACATACATGTATATGTATGTATGTATTACATACATA	CATGTATGTATTATATACATACATGTATATGTATGTATATATTATATACATACATGTATATGTATGTATACATTATATACATATATGTATATGTATGTATACATTATATACATATATGTATATGTATGTATATATTACATACATATAT	.	PASS	RC=6.66;RPL=31;RAL=200;RCP=ATGTATGTATTATATACATACATGTATATGT;ALGNURL=http://orca.bu.edu/vntrview/index.php?db=VNTRPIPE_NA12892&ref=-175573267&isref=1&istab=1&ispng=1&rank=3	GT:SP:CGL	0/1:2,3:0,-2
chr12	84551422	td175574173	AATACATATATATTTCTATATAAATATAAATATATATTTCTACATAAATATAAATATATATTTCTATAGAAATATATATATATAT	AATACATATATATTTCTATATAAATATAAATATATATTTCTACATAAATATAAATATATATTTCTATAGAAATATAAATATATATTTCTATAGAAATATATATATATATATATATATA	.	PASS	RC=3.50;RPL=24;RAL=84;RCP=ATAAATATATATTTCTATATAAAT;ALGNURL=http://orca.bu.edu/vntrview/index.php?db=VNTRPIPE_NA12892&ref=-175574173&isref=1&istab=1&ispng=1&rank=3	GT:SP:CGL	0/1:15,6:0,1
chr12	84714053	td175574263	ATATATATATATGTGTACATATATATGTGTGTATATATATATGTGTACATATATATGTGTGTATATATATATGTATATATATAT	ATATATATATATGTGTACATATATATGTGTGTATATATATATGTATATATATAT	.	SC	RC=5.81;RPL=14;RAL=83;RCP=TATATATATATGTG;ALGNURL=http://orca.bu.edu/vntrview/index.php?db=VNTRPIPE_NA12892&ref=-175574263&isref=1&istab=1&ispng=1&rank=3	GT:SP:CGL	0/1:10,9:0,-2
chr12	85984513	td175574768	TATATATACATATATATGTATATATATTGTATATATTGTTATACATATATACATGTATATATACAATGTATGTATATATTGATATACATATATATCAATATAT	TATATATATACATATATATGTATATATATTGTGTATATATATACATATATATGTATATATATTGTATATATTGTTATACATATATACATGTATATATACAATGTATGTATATATTGATATACATATATATCAATATAT	.	PASS	RC=2.38;RPL=44;RAL=102;RCP=ATATATACATATATATATACATATATATGTATATATTGATATAC;ALGNURL=http://orca.bu.edu/vntrview/index.php?db=VNTRPIPE_NA12892&ref=-175574768&isref=1&istab=1&ispng=1&rank=3	GT:SP:CGL	0/1:2,3:0,1
chr12	87208023	td175575246	ATATATATACACATATATATACATATACGTATATATATACATATATATACATATACGTATATATATACGTATATATACATATACGTATATATATACATATATATACATATACGTATATATATACGTATATATACATATACGTATATATATACATATATATACATATACATATATATAT	ATATATATACACATATATATACATATACGTATATATATACATATATATACATATACATATATATAT	.	PASS	RC=6.32;RPL=28;RAL=177;RCP=TATATATATACATATATATACATATACG;ALGNURL=http://orca.bu.edu/vntrview/index.php?db=VNTRPIPE_NA12892&ref=-175575246&isref=1&istab=1&ispng=1&rank=3	GT:SP:CGL	1/1:23:-4
chr12	88278278	td175575643	CTGATATATTTCCTATATTCATTAAGTGAATAATAATCATAGAATTTTGATATATTTCCTATATTCATTAAGTGAATAATAATCATAGAATTT	CTGATATATTTCCTATATTCATTAAGTGAATAATAATCATAGAATTTTGATATATTTCCTATATTCATTAAGTGAATAATAATCATAGAATTTTGATATATTTCCTATATTCATTAAGTGAATAATAATCATAGAATTT	.	PASS	RC=2.00;RPL=46;RAL=92;RCP=TGATATATTTCCTATATTCATTAAGTGAATAATAATCATAGAATTT;ALGNURL=http://orca.bu.edu/vntrview/index.php?db=VNTRPIPE_NA12892&ref=-175575643&isref=1&istab=1&ispng=1&rank=3	GT:SP:CGL	1/1:16:1
chr12	89874806	td175576193	CCCTAATTGTCAGGGCCTAATTGTTAGGGCCTAATTGTTAGGGCC	CCCTAATTGTCAGGGCCTAATTGTTAGGGCC	.	PASS	RC=3.14;RPL=14;RAL=44;RCP=CCTAATTGTTAGGG;ALGNURL=http://orca.bu.edu/vntrview/index.php?db=VNTRPIPE_NA12892&ref=-175576193&isref=1&istab=1&ispng=1&rank=3	GT:SP:CGL	0/1:5,7:0,-1
chr12	92495113	td175577193	AAAAAAAAAAAAGAAAAAAGAAAAGCAAGCAAGCAAGCAAGAAAGAGAAAGAAGAAAGAAAGAAAGAAAGAAAGAAAGAAAGAAAGAAAGAAAGAAAGAAAGAAAGAAAGAAAGAAAGGAAAGAAAGAAAGAAAGAAAGAAAGAAAGAAAGAAAGAAAGAAAGAAAGAAAGAAAGAAAGAAA	AATAAAAAAAAAAAAAAAGAAAAAAGAAAAGCAAGCAAGCAAGCAAGAAAGAGAAAGAAGAAAGAAAGAAAGAAAGAAAGAAAGAAAGAAAGAAAGAAAGAAAGAAAGAAAGAAAGAAAGAAAGGAAAGAAAGAAAGAAAGAAAGAAAGAAAGAAAGAAAGAAAGAAAGAA	.	PASS	RC=15.21;RPL=12;RAL=181;RCP=AAAGAAAGAAAG;ALGNURL=http://orca.bu.edu/vntrview/index.php?db=VNTRPIPE_NA12892&ref=-175577193&isref=1&istab=1&ispng=1&rank=3	GT:SP:CGL	1/1:2:-1
chr12	92667213	td175577266	TATCCATCCATCCATCCATCCATCCATCCATCCATCCATCCATCCATC	TATCCATCCATCCATCCATCCATCCATCCATCCATCCATCCATCCATCCATCCATC	.	PASS	RC=5.88;RPL=8;RAL=47;RCP=ATCCATCC;ALGNURL=http://orca.bu.edu/vntrview/index.php?db=VNTRPIPE_NA12892&ref=-175577266&isref=1&istab=1&ispng=1&rank=3	GT:SP:CGL	0/1:5,8:0,1
chr12	93030535	td175577410	CAGGACAAAGAGGACAAAGAGGACAAAGAGGACAAAGAG	CAGGACAAAGAGGACAAAGAGGACAAAGAG	.	PASS	RC=4.22;RPL=9;RAL=38;RCP=AGGACAAAG;ALGNURL=http://orca.bu.edu/vntrview/index.php?db=VNTRPIPE_NA12892&ref=-175577410&isref=1&istab=1&ispng=1&rank=3	GT:SP:CGL	1/1:29:-1
chr12	95152572	td175578240	CATATATATATATATGAATTATATATATATAAATATATATGAATTATATATATATGAATTATATATATACATATATATGAATTATATATATAAATATATATATGAATTATATATATAAATATATATATGAATTATATATATAAATATATATATGAATTATATATAAATATATATATGAATTATATATAAATATATATATGAATTATATATATAAATATATATATGAATTATATATATATAAATATAT	CATATATATATATATATGAATTATATATATATAAATATATATATGAATTATATATATATGAATTATATATATACATATATATGAATTATATATATAAATATATATATGAATTATATATATAAATATATATATGAATTATATATAAATATATATATGAATTATATATATAAATATATATATGAATTATATATATATAAATATAT	.	PASS	RC=10.64;RPL=23;RAL=246;RCP=ATATATATATATATGAATTATAT;ALGNURL=http://orca.bu.edu/vntrview/index.php?db=VNTRPIPE_NA12892&ref=-175578240&isref=1&istab=1&ispng=1&rank=3	GT:SP:CGL	1/1:4:-2
chr12	96035011	td175578624	TTTTCTCCCATCTATTTATTTCTCCTATCTATCTATCTATCTATCTATCTAT	TTTTCTCCCATCTATTTATTTCTCCTATCTATCTATCTTTCTATCTATCTATCTATCTATCTATCTAT	.	PASS	RC=3.06;RPL=17;RAL=51;RCP=TTTCTCCTATCTATCTA;ALGNURL=http://orca.bu.edu/vntrview/index.php?db=VNTRPIPE_NA12892&ref=-175578624&isref=1&istab=1&ispng=1&rank=3	GT:SP:CGL	0/1:16,10:0,1
chr12	96621311	td175578920	CCCCCGGAGGAGGGTCGTCCCTGTGCCCATGCTGTCAGGAAGGCCCCGGAGGAGGGTCGTCCCTGTGCCCATGCGGTCAGAAAGGCCCCGGAGGAGGGTCATCTCTGTGCCCATGCGGTCAGG	CCCCCGGAGGAGGGTCGACCCTGTACCCATGCTGTCGGGAAGGCCCCGTGGGAGGGTCGTCCCTGTGCCCATGCTGTCAGGGAGGCCCCGGAGGAGGGTCGTCCCTGTGCCCATGCGGTCAGAAAGGCCCCGGAGGAGGGTCATCTCTGTGCCCATGCGGTCAGG	.	PASS	RC=2.90;RPL=42;RAL=122;RCP=CCCCGGAGGAGGGTCGTCCCTGTGCCCATGCGGTCAGGAAGG;ALGNURL=http://orca.bu.edu/vntrview/index.php?db=VNTRPIPE_NA12892&ref=-175578920&isref=1&istab=1&ispng=1&rank=3	GT:SP:CGL	1/1:5:1
chr12	97876387	td175579409	TTATTATTTAATTTATTTAATATTTAATTTATTTATTATTTATTTAATAAATTTATTTATTTAATATTTAATTTATTTATTATTTATTTAATAAATAAATTTATATTATTTATTTATTAAATAAATTTATATTATTTATTTATTAAATAAATTTATATTATTTATTTATTAAATAAATTTATATTATTTATTTATTAAATAAATTTATATTATTTATTTATTAAATAAATTTATTTATTTATTT	TTATTATTTATTTATTAAATAAATTTATATTATTTATTTATTAAATAAATTTATATTATTTATTTATTAAATAAATTTATATTATTTATTTATTAAATAAATTTATATTATTTATTTATTAAATAAATTTATTTATTTATTT	.	PASS	RC=9.43;RPL=26;RAL=243;RCP=TATTATTTATTTATTAAATAAATTTA;ALGNURL=http://orca.bu.edu/vntrview/index.php?db=VNTRPIPE_NA12892&ref=-175579409&isref=1&istab=1&ispng=1&rank=3	GT:SP:CGL	1/1:2:-4
chr12	98178432	td175579506	ACAAACAAATGCACGTTTTTCAAACAAATGCACGTTTTTCAAACAAATGCACGTTTTTC	ACAAACAAATGCACGTTTTTCAAACAAATGCACGTTTTTC	.	PASS	RC=3.05;RPL=19;RAL=58;RCP=CAAACAAATGCACGTTTTT;ALGNURL=http://orca.bu.edu/vntrview/index.php?db=VNTRPIPE_NA12892&ref=-175579506&isref=1&istab=1&ispng=1&rank=3	GT:SP:CGL	0/1:12,19:0,-1
chr12	100774907	td175580421	CCATCTCAGCATCTCAGCATCTCAGCATCTCAGCATCTCAG	CCATCTCAGCATCTCAGCATCTCAGCATCTCAG	.	PASS	RC=5.00;RPL=8;RAL=40;RCP=CATCTCAG;ALGNURL=http://orca.bu.edu/vntrview/index.php?db=VNTRPIPE_NA12892&ref=-175580421&isref=1&istab=1&ispng=1&rank=3	GT:SP:CGL	1/1:33:-1
chr12	103071236	td175581264	TCTTATTCAATGAGGCTTATTCAATGAGGCTTATTCAATGAGGCTTGTGTCATACACCTTATTCAATGAGGCTT	TCTTATTCAATGAGGCTTATTCAATGAGGCTTATTCAATGAGGCTT	.	PASS	RC=5.20;RPL=14;RAL=73;RCP=CTTATTCAATGAGG;ALGNURL=http://orca.bu.edu/vntrview/index.php?db=VNTRPIPE_NA12892&ref=-175581264&isref=1&istab=1&ispng=1&rank=3	GT:SP:CGL	0/1:18,3:0,-2
chr12	104603108	td175581826	TTCTTTCTTTCTTTCTTTCTCTTTCTTTCTCTCTCTCTCTCTCTCTCTCTCTCTCTCTCTCTCTCTCTCTCTCT	TTCTTTCTTTCTTTCTTTCTCTTTCTTTCTCTCTCTCTCTCTCTCTCTCTCT	.	PASS	RC=7.30;RPL=10;RAL=73;RCP=TCTCTCTCTC;ALGNURL=http://orca.bu.edu/vntrview/index.php?db=VNTRPIPE_NA12892&ref=-175581826&isref=1&istab=1&ispng=1&rank=3	GT:SP:CGL	0/1:5,9:0,-2
chr12	106618615	td175582607	CCACAGGCCCACCTGAAGACCTCACAATCAAACACAGGCCCACCTGAAGGCACTCACAATCAAACACAGGCCCACCTGAAGGCACTCACAATCAAACACAGGCCCACCTGAAGGCACTCACAATCAAACACAGGCCCACCTGAAGGCACTCACAATCAAACACAGGCCCACTTGAAGGCACTCACAATCAAACACAGGCCCACCTGAAGGCACTCATAATCAAA	CCACAGGCCCACCTGAAGACCTCACAATCAAACACAGGCCCACCTGAAGGCACTCACAATCAAACACAGGCCCACCTGAAGGCACTCACAATCAAACACAGGCCCACCTGAAGGCACTCATAATCAAA	.	PASS	RC=7.00;RPL=32;RAL=223;RCP=CACAGGCCCACCTGAAGGCACTCACAATCAAA;ALGNURL=http://orca.bu.edu/vntrview/index.php?db=VNTRPIPE_NA12892&ref=-175582607&isref=1&istab=1&ispng=1&rank=3	GT:SP:CGL	1/1:10:-3
chr12	110610148	td175584316	CTCTGCCTCTCCCCATGGTCTCCCTCTCCCCACGGTCTCCCTCTCCCCACGGTCTCCCTCTCCC	CTCTGCCTCTCCCCATGGTCTCCCTCTCCCCACGGTCTCCCTCTCCC	.	SC	RC=3.71;RPL=17;RAL=63;RCP=TCTCCCTCTCCCCACGG;ALGNURL=http://orca.bu.edu/vntrview/index.php?db=VNTRPIPE_NA12892&ref=-175584316&isref=1&istab=1&ispng=1&rank=3	GT:SP:CGL	0/1:3,6:0,-1
chr12	115091683	td175586789	TTGGATGGGTGGATGGGTGGATGGGTGGATGGGTGGATGGGTGGATGGGTGGTTGGATGGAT	TTGGATGGGTGGATGGGTGGATGGGTGGATGGGTGGTTGGATGGAT,TTGGATGGGTGGATGGGTGGATGGGTGGATGGGTGGATGGGTGGTTGGATGGAT	.	PASS	RC=7.62;RPL=8;RAL=61;RCP=TGGATGGG;ALGNURL=http://orca.bu.edu/vntrview/index.php?db=VNTRPIPE_NA12892&ref=-175586789&isref=1&istab=1&ispng=1&rank=3	GT:SP:CGL	1/2:5,6:-2,-1
chr12	116827399	td175587719	ATGTCCTGGACCCCTGTCCTGTCCTGGACCCATGTCCTGTCCTGGACCCATGTCCTGTCCTGGACCC	ATGTCCTGGACCCCTGTCCTGTCCTGGACCCCTGTCCTGTCCTGGACCCATGTCCTGTCCTGGACCCATGTCCTGTCCTGGACCCCCTGTCC	.	PASS	RC=3.67;RPL=18;RAL=66;RCP=TGTCCTGGACCCATGTCC;ALGNURL=http://orca.bu.edu/vntrview/index.php?db=VNTRPIPE_NA12892&ref=-175587719&isref=1&istab=1&ispng=1&rank=3	GT:SP:CGL	1/1:9:1
chr12	117279555	td175587962	AAAATATATAAATATAAATATATATATATAAATATATATATATAAATATATATATAAATATATATATAAAAATATATATATATAAATATATATATAAATATATATAAAAATATATATATAAATATATATATAAATATATATAAAAATATATATATATAAATATATATATAAAAATATATATATATAAATATATATATAAATATATATATA	AAAATATATAAATATAAATATATATATATAAATATATATATATAAATATATATATAAATATATATATATAAATATATATATAAATATATATATATAAATATATATATATAAATATATATATAAATATATATATA	.	PASS	RC=7.96;RPL=28;RAL=209;RCP=AAATATATATATATAAATATATATATAT;ALGNURL=http://orca.bu.edu/vntrview/index.php?db=VNTRPIPE_NA12892&ref=-175587962&isref=1&istab=1&ispng=1&rank=3	GT:SP:CGL	1/1:5:-3
chr12	117872744	td175588311	GCTCTCACACATACCCTCACACATATGCACACAACCTCACACACACACCTCTCACACATATGCACACA	GCTCTCACACATACCCTCACACATATGCACACAACCTCACACACACACCTCTCACACATATGCACGCAACCTCACACACACACCTCTCACACATATGCACACA	.	PASS	RC=1.94;RPL=35;RAL=67;RCP=CTCACACACACACCTCTCACACATATGCACACAAC;ALGNURL=http://orca.bu.edu/vntrview/index.php?db=VNTRPIPE_NA12892&ref=-175588311&isref=1&istab=1&ispng=1&rank=3	GT:SP:CGL	1/1:13:1
chr12	118536025	td175588638	GCTCTCTCTGCCTCTCCCTCTCTCTCCGCCTCTCCCTCTCTCTCCGCCTCTCCCTCTCTCTCCGCCTCTCCCTCTCTCTCCGCCTCTCCCTCTCTCTCCGCCTCTCCCTCTCTCTCCGCCTCTCCCTCTCTCTCCGCCTCTCCCTCTCTCTCCGCCTCTCCCTCTCTCTCTGCCTCTCCATCTCTCTCC	GCTCTCTCTGCCTCTCCCTCTCTCTCCGCCTCTCCCTCTCTCTCCGCCTCTCCCTCTCTCTCCGCATCTCCCTCTCTCTCCGCCTCTCCCTCTCTCTCTGCCTCTCCATCTCTCTCC	.	PASS	RC=10.44;RPL=18;RAL=188;RCP=CTCTCTCCGCCTCTCCCT;ALGNURL=http://orca.bu.edu/vntrview/index.php?db=VNTRPIPE_NA12892&ref=-175588638&isref=1&istab=1&ispng=1&rank=3	GT:SP:CGL	1/1:2:-4
chr12	121092440	td175589864	CCAGGCCGAAGGCAGAGTGCAGGCCGAAGGCAGAGTGCAGGCCGAAGGCAGAGTGCAGGCCGAAGGCAGAGTGCAGG	CCAGGCCGAAGGCAGAGTGCAGGCCGAAGGCAGAGTGCAGGCCGAAGGCAGAGTGCAGG,CCAGGCCGAAGGCAGAGTGCAGGCCGAAGGCAGAGTGCAGGCCGAAGGCAGAGTGCAGGCCGAAGGCAGAGTGCAGGCCGAAGGCAGAGTGCAGG	.	PASS	RC=4.22;RPL=18;RAL=76;RCP=CAGGCCGAAGGCAGAGTG;ALGNURL=http://orca.bu.edu/vntrview/index.php?db=VNTRPIPE_NA12892&ref=-175589864&isref=1&istab=1&ispng=1&rank=3	GT:SP:CGL	1/2:19,6:-1,1
chr12	121171338	td175589899	CTGCCTGCTGAAATGGTGCCTGCTGAAATGGTGCCTGCTGAAATGGTGCCTGCTGAAATGGTGCCTGCTGAAATGGTGCCT	CTGCCTGCTGAAATGGTGCCTGCTGAAATGGTGCCT	.	PASS	RC=5.33;RPL=15;RAL=80;RCP=TGCCTGCTGAAATGG;ALGNURL=http://orca.bu.edu/vntrview/index.php?db=VNTRPIPE_NA12892&ref=-175589899&isref=1&istab=1&ispng=1&rank=3	GT:SP:CGL	0/1:6,8:0,-3
chr12	123755572	td175591437	CCCCGGCAGCCCGGCAGCCCCGCAGCCCCGCAGCCCCGCAGCCC	CCCCGGCAGCCCGGCAGCCCCGCAGCCCCGCAGCCC	.	PASS	RC=5.38;RPL=8;RAL=43;RCP=CCCCGCAG;ALGNURL=http://orca.bu.edu/vntrview/index.php?db=VNTRPIPE_NA12892&ref=-175591437&isref=1&istab=1&ispng=1&rank=3	GT:SP:CGL	1/1:8:-1
chr12	124787311	td175592038	GGAGGTCAGGGGCCGAGGTCAGGGGGCCGAGGTCAGGGGCTGAGGTCAGGGGCCGAGGTCAGGGGCCGAGGTCAGAGGGCCGAGGTCAGGGGCCGAGGTCAGGGGCCGAGGTCAGGGG	GGAGGTCAGGGGCCGAGGTCAGGGGGCCGAGGTCAGGGGCCGAGGTCAGGGGCCGAGGTCAGGGGCCGAGGTCAGAGGGCCGAGGTCAGGGGCCGAGGTCAGAGGGCCGAGGTCAGGGGCCGAGGTCAGGGGCCGAGGTCAGGGGCCGAGGTCAGGGG	.	PASS	RC=8.87;RPL=13;RAL=117;RCP=GAGGTCAGGGGCC;ALGNURL=http://orca.bu.edu/vntrview/index.php?db=VNTRPIPE_NA12892&ref=-175592038&isref=1&istab=1&ispng=1&rank=3	GT:SP:CGL	1/1:7:3
chr12	125792598	td175592588	GTATATATGTATAATACAAGTATATTATAAGTATATATACTTACAATACAAGTATATTACAAGTATATATA	GTATATATGTATAATACAAGTATATTACAAGTATATATACTTATAATACAAGTATATTACAAGTATATATACTTATAATACAAGTATATTACAAGTATATATA	.	PASS	RC=2.19;RPL=32;RAL=70;RCP=TATATACGTACAATACAAGTATATTACAAGTA;ALGNURL=http://orca.bu.edu/vntrview/index.php?db=VNTRPIPE_NA12892&ref=-175592588&isref=1&istab=1&ispng=1&rank=3	GT:SP:CGL	0/1:22,7:0,1
chr12	127515319	td175593395	CATATATATATACACACACATATATATATCTACACACACATATATATATCTACACACACATATATATATCTACACACACACATATATATATACACACACACATATATATATATCTACACACACACACACATATAT	CATATATATATACACACACATATATATATATCTACACACACATATATATATCTACACACACATATATATATATACACACACACATATATATATATCTACACACACACACACATATAT	.	PASS	RC=6.27;RPL=22;RAL=134;RCP=ATATATCTACACACACACATAT;ALGNURL=http://orca.bu.edu/vntrview/index.php?db=VNTRPIPE_NA12892&ref=-175593395&isref=1&istab=1&ispng=1&rank=3	GT:SP:CGL	1/1:6:-1
chr12	127768350	td175593490	AAAGCAAGGAGGGAAGAAACGAAGGAAGAAAGGAAGAAAAGAAGGAAGGAAGGAAGGAAAGAAGGAAGGAAGGAAGGAAAGAAGGAAGGAAGGAAGGAA	AAAGCAAGGAGGGAAGAAACGAAGGAAGAAAGGAAGAAAAGAAGGAAGGAAGGAAGGAAGGAAGGAAGGAAAGAAGGAAGGAAGGAAGGAAAGAAGGAAGGAAGGAAGGAAAGAAGGAAGGAAGGAAGGAA	.	PASS	RC=12.25;RPL=8;RAL=98;RCP=AAGGAAGG;ALGNURL=http://orca.bu.edu/vntrview/index.php?db=VNTRPIPE_NA12892&ref=-175593490&isref=1&istab=1&ispng=1&rank=3	GT:SP:CGL	0/1:9,5:0,4
chr12	129170616	td175594280	GTGTGTGCGCATGTGTGTTGTGTGCGCATGTGTGT	GATAAAAGTCCATCTCTTCCTGTGTGTGCATGCATGTGTGTGTGTATTCGCGCGTGTGTGCATGTGTGTGTGTGTGCATGCGTGTGTGCAT	.	PASS	RC=2.00;RPL=17;RAL=34;RCP=TGTGTGCGCATGTGTGT;ALGNURL=http://orca.bu.edu/vntrview/index.php?db=VNTRPIPE_NA12892&ref=-175594280&isref=1&istab=1&ispng=1&rank=3	GT:SP:CGL	0/1:4,3:0,1
chr12	129298727	td175594344	AGACCTGACCGCCGTATGATGGACCTGACCGCCGTATGATGGACCTGACCGCCGTATGATGGACCTGACCGCTGTATGATGGACCTGACCGCCGTATGATGGACCTGACCGCTGTATGATGGA	AGACCTGACCGCCGTATGATGGACCTGACCGCCGTATGATGGACCTGACCGCCGTATGATGGACCTGACCGCTGTATGATGGACCTGACCGCTGTATGATGGACCTGACCGCCGTATGATGGACCTGACCGCTGTATGATGGA	.	PASS	RC=6.10;RPL=20;RAL=122;RCP=GACCTGACCGCCGTATGATG;ALGNURL=http://orca.bu.edu/vntrview/index.php?db=VNTRPIPE_NA12892&ref=-175594344&isref=1&istab=1&ispng=1&rank=3	GT:SP:CGL	1/1:5:1
chr12	130409142	td175595005	GCCGGGCTCCTGGAAGGCACCTGCGCACGGGTGAGACTGCCTTTGCCCACGTGAGACCGGGCTCCTGGAAGGCACCTGTGCACGCGTGAGACTGCCTTTGCCCACGTGAGACCGGGCTCCTGGAAGTCACCTGTGCACACGTGAGACTGCCTTTGCCCACGTGAGACCGGGCTCCTGGAAGGCACCTGTGCACGCGTGAGACTGTCTTTGCCCACGTGAGACAGGACTCTTGGTAGGCAACTGT	GCCGGGCTCATGAAAGGCACCTGCGCACGTGTGAGACTGCCTTTGCCCACGTGAGACCGGGCTCCTGGAAGGCACCTGTGCACGCGTGAGACTGTCTTTGCCCTCGTGAGACAGGACTCTTGGTAGGCAACTGT	.	PASS	RC=4.42;RPL=55;RAL=243;RCP=CCGGGCTCCTGGAAGGCACCTGTGCACGCGTGAGACTGCCTTTGCCCACGTGAGA;ALGNURL=http://orca.bu.edu/vntrview/index.php?db=VNTRPIPE_NA12892&ref=-175595005&isref=1&istab=1&ispng=1&rank=3	GT:SP:CGL	1/1:5:-2
chr12	130519164	td175595061	TTCCTGGTCCCATGCTGATCCTCCTGGTCCCATGCTGATCCTCCTGGTCCCATGCTGATCCTCCTGGTCCCATGCTGATCCTCCTG	TTCCTGGTCCCATGCTGATCCTCCTGGTCCCATGCTGATCCTCCTGGTCCCATGCTGATCCTCCTG	.	PASS	RC=4.25;RPL=20;RAL=85;RCP=TCCTGGTCCCATGCTGATCC;ALGNURL=http://orca.bu.edu/vntrview/index.php?db=VNTRPIPE_NA12892&ref=-175595061&isref=1&istab=1&ispng=1&rank=3	GT:SP:CGL	1/1:11:-1
chr12	130982618	td175595322	CCTGACTCCAGGCCTCCTGCTGCTCGGTCATTCTCCATGAAGGCAGCACTGACTCCAGGCCTCCGGCTGCCCCGTCATTCTCCATGAAGGCAGCACTGACTCCAGGCCTCCGGCTGCCCAGTCATTCTCCATGAAGGCAGCACTGACTCCAGGCCTCTGGCTGCTTAGTCATTCTCCATGAAGGCAGCA	CCTGACTCCAGGCCTCCTGCTGCTCGGTCATTCTCCATGAAGGCAGCACTGACTCCAGGCCTCCGGCTGCCCGGTCATTCTCCATGAAGGCAGCACTGACTCCAGGCCTCTGGCTGCTTAGTCATTCTCCATGAAGGCAGCA	.	PASS	RC=4.00;RPL=47;RAL=188;RCP=CTGACTCCAGGCCTCCGGCTGCCCAGTCATTCTCCATGAAGGCAGCA;ALGNURL=http://orca.bu.edu/vntrview/index.php?db=VNTRPIPE_NA12892&ref=-175595322&isref=1&istab=1&ispng=1&rank=3	GT:SP:CGL	1/1:4:-1
chr12	131142172	td175595396	CGGGGGCAGTGAGGGCAGAGGATGGAGCCCCAGCTGCGGGGGGCAGTGAGGGCGGAGGATGGAGCCCCAGCTGCGGGGGGCAGTGAGGGCGGAGGATGGAGCCCCAGCTGCGGGGGGCAGTGAGGGCGGAGGATGGAGCCCCAGC	CGGGGGCAGTGAGGGCAGAGGATGGAGCCCCAGCTGCGGGGGGCAGTGAGGGCGGAGGATGGAGCCCCAGCTGCGGGGGGCAGTGAGGGCGGAGGATGGAGCCCCAGC	.	PASS	RC=3.89;RPL=37;RAL=144;RCP=GGGGGCAGTGAGGGCGGAGGATGGAGCCCCAGCTGCG;ALGNURL=http://orca.bu.edu/vntrview/index.php?db=VNTRPIPE_NA12892&ref=-175595396&isref=1&istab=1&ispng=1&rank=3	GT:SP:CGL	1/1:16:-1
chr12	131523666	td175595688	GCCTGTGCTCCTCCAGGCCACTGCCCGCTGAGCCGGGACGGTGCGGAGAGTCCTGTGCTCCTCCAGCCACTGCCCACTGAGCCGGGACGGTGCGGAGAGCCCTGTGCTCCTCCAGCCACTGCCCGCTGAGCCGGGACGGTGCGGAGAGCCCTGTGCTCCT	GCCTGTGCTCCTCCAGGCCACTGCCCGCTGAGCCGGGACGGTGCGGAGAGTCCTTTGCTCCTCCAGCCACTGCCCGCTGAGCCGGGACGGTGCGGAGAGCCCTGTGCTCCT	.	PASS	RC=3.22;RPL=49;RAL=159;RCP=CCTGTGCTCCTCCAGCCACTGCCCGCTGAGCCGGGACGGTGCGGAGAGC;ALGNURL=http://orca.bu.edu/vntrview/index.php?db=VNTRPIPE_NA12892&ref=-175595688&isref=1&istab=1&ispng=1&rank=3	GT:SP:CGL	0/1:4,6:0,-1
chr12	131609197	td175595742	AAACACACACACTGCCCACCGCCCCTTCTCGAATTGTTCTCGGCTGTAACACACACACTGCCCACCGCCCCTTCTCGAATTGTTCTCGGCTCTAACACACACTGCCCACTGCCCCTTCTCGAATTGTTCTTGGCTATAA	ACCCACACCCTGCCCACCGCCCCTTCTCGAATTGTTCTCGGCTCTAACACACACTGCCCACTGCCCCTTCTCGAATTGTTCTTGGCTATA	.	PASS	RC=3.04;RPL=46;RAL=138;RCP=AACACACACACTGCCCACCGCCCCTTCTCGAATTGTTCTCGGCTAT;ALGNURL=http://orca.bu.edu/vntrview/index.php?db=VNTRPIPE_NA12892&ref=-175595742&isref=1&istab=1&ispng=1&rank=3	GT:SP:CGL	1/1:4:-1
chr12	131766816	td175595831	GCTGGGTAGCGTTCCTGGGTAGCGTTCCTGGGTGGCGTTCCTGGGTAGCGTTCCTGGGTGGCGTTCCTGGGTGGCGTTCCTGGGTGGCGTTCCTGGGTGGCGTTCCTGGG	GCTGGGTAGCGTTCCTGGGTAGCGTTCCTGGGTGGCGTTCCTGGGTGGCGTTCCTGGGTGGCGTTCCTGGGTGGCGTTCCTGGGTGGCGTTCCTGGG	.	PASS	RC=8.38;RPL=13;RAL=109;RCP=CTGGGTGGCGTTC;ALGNURL=http://orca.bu.edu/vntrview/index.php?db=VNTRPIPE_NA12892&ref=-175595831&isref=1&istab=1&ispng=1&rank=3	GT:SP:CGL	1/1:6:-1
chr12	131941471	td175595962	TCCCGGATGCTGGCTGGGGATCACCCGGATGCTGGCTGGGGATTACCCGGATGCTGGCTGGGGATCACCCGGATGCTGGCTGGGGATCACCCGGATGCTGGCTGGGGCTCA	TCCCGGATGCTGGCTGGGGATTACCCGGATGCTGGCTGGGGATCACCCGGATGCTGGCTGGGGATCACCCGGATGCTGGCTGGGGCTCA	.	PASS	RC=5.00;RPL=22;RAL=110;RCP=CCCGGATGCTGGCTGGGGATCA;ALGNURL=http://orca.bu.edu/vntrview/index.php?db=VNTRPIPE_NA12892&ref=-175595962&isref=1&istab=1&ispng=1&rank=3	GT:SP:CGL	1/1:10:-1
chr12	132293403	td175596146	CGGAAGCAGAAGGAACAGAAGGAACAGAAGGAACAGAAGG	CGGAAGCAGAAGGAACAGAAGGAACAGAAGG	.	PASS	RC=4.20;RPL=9;RAL=39;RCP=GGAACAGAA;ALGNURL=http://orca.bu.edu/vntrview/index.php?db=VNTRPIPE_NA12892&ref=-175596146&isref=1&istab=1&ispng=1&rank=3	GT:SP:CGL	0/1:5,6:0,-1
chr12	132349620	td175596196	AAAGATAGCTTCTAGGTATACACATGCACATACGCACTAAGATCGCTTCTAGGTATACACACACATACGTGCTAAGATAGCTTCTAGGTATACACACGCACATATGCACTAAGATCACTTCTAGGTATACACACACATACGTGCTAAGATAGCTTCTAGGTATACACACGCACATACGCGCTAAGA	AAAGATAGCTTCTAGGTATACACATGCACATACGCACTAAGATCGCTTCTAGGGATACACACACATACGTGCTAAGATAGCTTTTAGGTATACACACGCACATACGCGCTAAGA	.	PASS	RC=5.11;RPL=37;RAL=185;RCP=AAGATAGCTTCTAGGTATACACACGCACATACGCGCT;ALGNURL=http://orca.bu.edu/vntrview/index.php?db=VNTRPIPE_NA12892&ref=-175596196&isref=1&istab=1&ispng=1&rank=3	GT:SP:CGL	0/1:3,4:0,-2
chr12	132573049	td175596343	AGTGTTTTCCTCCTTTCCTCCCTGCCTCCTCTTCCTTCCTTCCAGGATAACATTTAGTTCTTTATTCTGACTGAAATGGTATGAGGTAGGGGTGTTTTCCTCCTTTCCTCCCTGCCTCCTCTTCCTTCCTTCCAGGATAACATTTAGTTCTTTATTCTGACTGAAATGGTATGAGGTAGGGGTGTTTTCCTCCTTTCCTCCCTGCCTCCTCTTCCTTCCATGATAACATTTAGTTATTTATTCTGATTGAAATGGTGTAAGGTAGGGG	AGTGTTTTCCTCCTTTCCTCCCTGCCTCCTCTTCCTTCCTTCCAGGATAACATTTAGTTCTTTATTCTGACTGAAATGGTATGAGGTAGGGGTGTTTTCCTCCTTTCCTCCCTGCCTCCTCTTCCTTCCATGATAACATTTAGTTATTTATTCTGATTGAAATGGTGTAAGGTAGGGG	.	PASS	RC=3.01;RPL=90;RAL=267;RCP=GTGTTTTCCTCCTTTCCTCCCTGCCTCCTCTTCCTTCCTTCCAGGATAACATTTAGTTCTTTATTCTGACTGAAATGGTATGAGGTAGGG;ALGNURL=http://orca.bu.edu/vntrview/index.php?db=VNTRPIPE_NA12892&ref=-175596343&isref=1&istab=1&ispng=1&rank=3	GT:SP:CGL	1/1:2:-1
chr12	132656951	td175596412	TGCTGCCCGTGAGCCCGGAGCCCACCGTTCCCGCTGCCCATGAGCCCGGAGCCCGCCATTCCCGCTGCCCGTGAGCCCGGAGCCCGCCATTCCCGCTGCCCGTGAGCCCGGAGCCCGCCGTTCC	TGCTGCCCGTGAGCCCGGAGCCCACCGTTCCCGCTGCCCATGAGCCCGGAGCCCGCCATTCCCGCTGCCCGTGAGCCCGGAGCCCGCCGTTCC	.	PASS	RC=3.97;RPL=31;RAL=123;RCP=GCTGCCCGTGAGCCCGGAGCCCGCCATTCCC;ALGNURL=http://orca.bu.edu/vntrview/index.php?db=VNTRPIPE_NA12892&ref=-175596412&isref=1&istab=1&ispng=1&rank=3	GT:SP:CGL	0/1:2,2:0,-1
chr12	132662201	td175596420	GAGAATATTTTCTTATTTCTTCTAAAATAAGAATGTTTTCTTATTTTTTCTAAAGTAAGAATGTTTTCTTACTTTTTCTAAAGAATGTTTTCTTACTTT	GAGAATATTTTCTTATTTCTTCTAAAATAAGAATGTTTTCTTATTTTTTCTAAAGTAAGAATGTTTTCTTACTTT	.	PASS	RC=3.62;RPL=27;RAL=98;RCP=AGAATGTTTTCTTACTTTTTCTAAATA;ALGNURL=http://orca.bu.edu/vntrview/index.php?db=VNTRPIPE_NA12892&ref=-175596420&isref=1&istab=1&ispng=1&rank=3	GT:SP:CGL	0/1:4,16:0,-1
chr12	132897754	td175596606	GCCTGTGGGTCCGGAGTCGAGGCCCCTGTTGGTCCAGAGTCGAGGCCCCTGTGGGTCTGGAGTCGAGGCCCCTGTCGGTCCGGAGTCGAGGCCCCTGTGGGTCCAGAATCAAGGCC	GCCTGTGGGTCCGGAGTCGAGGCCCCTGTCGGTCCGGAGTCGAGGCCCCTGTGGGTCCAGAATCGAGGCCCCTGTGGGTCCAGAATCAAGGCC	.	PASS	RC=5.00;RPL=23;RAL=115;RCP=CCTGTGGGTCCGGAGTCGAGGCC;ALGNURL=http://orca.bu.edu/vntrview/index.php?db=VNTRPIPE_NA12892&ref=-175596606&isref=1&istab=1&ispng=1&rank=3	GT:SP:CGL	1/1:15:-1
chr12	132922107	td175596649	GAGACAATGGCCGCAGCACCCACCGCCCTCCCCAGGTCTCAGTCGGTCCCAGACAAGGGCCGCAGCTCACCGCCCTCTCGCCTCTCCCGGGTCTCAGTCGGTCCC	GAGACAATGGCTGCAGCACCCACCGCCCTCCCGCCTCTCCCGGGTCTCAGTCGGTCCCAGACAATGGCCGCAGCACCCACCACCCTCCCCAGGTCTCAGTCGGTCCCAGACAAGGGCCGCAGCTCACCGCCCTCTCGCCTCTCCCGGGTCTCAGTCGGTCCC	.	PASS	RC=2.00;RPL=55;RAL=104;RCP=AGACAAGGGCCGCAGCTCACCGCACTCGCGCCTCTCCCAGGTCTCAGTCGGTCCC;ALGNURL=http://orca.bu.edu/vntrview/index.php?db=VNTRPIPE_NA12892&ref=-175596649&isref=1&istab=1&ispng=1&rank=3	GT:SP:CGL	0/1:4,4:0,1
chr12	132949519	td175596682	GACTGGATGGGCTAGGGTGGAGCTTCTCCACTGGATGGGCGAGGGTGGAGCTTCTCCACTGGATGGGCGAGGGTGGAGCTTCTCCACTGGATGGGCGAGGGTGGAGCTTCTCCACTGGATGGGCGAGGGTGGAGCTTCTCCACTGGATGGGCGAGGGTGGAGCTTCTCCACT	GACTGGATGGGCTAGGGTGGAGCTTCTCCACTGGATGGGCGAGGGTGGAGCTTCTCCACTGGATGGGCGAGGGTGGAGCTTCTCCACTGGATGGGCGAGGGTGGAGCTTCTCCACTGGATGGGCGAGGGTGGAGCTTCTCCACT	.	PASS	RC=6.11;RPL=28;RAL=171;RCP=ACTGGATGGGCGAGGGTGGAGCTTCTCC;ALGNURL=http://orca.bu.edu/vntrview/index.php?db=VNTRPIPE_NA12892&ref=-175596682&isref=1&istab=1&ispng=1&rank=3	GT:SP:CGL	1/1:4:-1
chr12	133163388	td175596989	AGCCCAGCAGCGAGTAGGAGGCAAGGCCAGGACCCAGCGGCGAGGAGGAGGCAGGGCCAGGGCCCAGCGGCGAGGAGGAGGCAGGGCCAGGGCCCAGCGGCGAGGAGGAGGCAGGGCCAGGGCCCAGC	AGCCCAGCAGCGAGTAGGAGGCAAGGCCAGGACCCAGCGGCGAGGAGGAGGCAGGGCCAGGGCCCAGCGGCGAGGAGGAGGCAGGGCCAGGGCCCAGC	.	PASS	RC=4.23;RPL=30;RAL=127;RCP=GCCCAGCGGCGAGGAGGAGGCAGGGCCAGG;ALGNURL=http://orca.bu.edu/vntrview/index.php?db=VNTRPIPE_NA12892&ref=-175596989&isref=1&istab=1&ispng=1&rank=3	GT:SP:CGL	0/1:3,4:0,-1
chr12	133163602	td175596991	GGCTGGAGGGAGGACGGCAGCTGGAGGGTGGACGGCAG	GGCTGGAGGGAGGGCAGCAGCTGGAGGGTGGACGGCAGTGCGGCTGGAGGGAGGACGGCAGCTGGAGGGTGGACGGCAG	.	PASS	RC=2.06;RPL=18;RAL=37;RCP=GCTGGAGGGAGGACGGCA;ALGNURL=http://orca.bu.edu/vntrview/index.php?db=VNTRPIPE_NA12892&ref=-175596991&isref=1&istab=1&ispng=1&rank=3	GT:SP:CGL	1/1:3:2
chr12	133607219	td175597351	AGATCAGTTAGGGGCTCACAAGTGTATTCCTGGGTGATCAGTTAGGGGCTCACGAATGTATTCCTGGGTGATCAGTTAGGGGCTCACGAATGTATTCCTGGGTGATCAGTTAGGGGCTCACGAATGTATTCCTGGGTGATCAGTTAGGGGCTCACAAGTGTATTCCTGGGTG	AGATCAGTTAGGGGCTCACAAGTGTATTCCTGGGTGATCAGTTAGGGGCTCACGAATGTATTCCTGGGTGATCAGTTAGGGGCTCACGAATGTATTCCTGGGTGATCAGTTAGGGGCTCACAAGTGTATTCCTGGGTG	.	PASS	RC=5.03;RPL=34;RAL=171;RCP=GATCAGTTAGGGGCTCACGAATGTATTCCTGGGT;ALGNURL=http://orca.bu.edu/vntrview/index.php?db=VNTRPIPE_NA12892&ref=-175597351&isref=1&istab=1&ispng=1&rank=3	GT:SP:CGL	1/1:7:-1
chr12	133684742	td175597389	ACAAGCAGCATGCCTTACTACGTATGGGTATCTAATATCTGATTTGATTTTCTCAAGCAGCATGCCTTATTACATATGGGTATTTAATATCTGATTTGGTGTCCTCAAGCAGCATGCCTTATTACATATGGGTATCTAGTATCTGATTTGGTTTTCTCAGGCAG	ACAAGCAGCATGCCTTACTACGTATGGGTATCTAATATCTGATTTGATTTTCTCAAGCAGCATGCCTTATTACATATGGGTATCTAGTATCTGATTTGGTTTTCTCAGGCAG	.	PASS	RC=3.13;RPL=52;RAL=163;RCP=CAAGCAGCATGCCTTATTACATATGGGTATCTAATATCTGATTTGGTTTTCT;ALGNURL=http://orca.bu.edu/vntrview/index.php?db=VNTRPIPE_NA12892&ref=-175597389&isref=1&istab=1&ispng=1&rank=3	GT:SP:CGL	0/1:2,15:0,-1
chr12	133783872	td175597416	ACCATATTTGTGAACATAGGTTTAAAAATCCATATTTGTGAACATAGGTTTAAAAATCCATATTTGTGAACATAGGTTTAAAAAT	ACCATATTTGTGAACATAGGTTTAAAAATCCATATTTGTGAACATAGGTTTAAAAAT	.	PASS	RC=3.00;RPL=28;RAL=84;RCP=CCATATTTGTGAACATAGGTTTAAAAAT;ALGNURL=http://orca.bu.edu/vntrview/index.php?db=VNTRPIPE_NA12892&ref=-175597416&isref=1&istab=1&ispng=1&rank=3	GT:SP:CGL	0/1:11,7:0,-1
chr12	133833531	td175597436	ATTATAAAATTATAAAATTTGTTTAAAAAATTATAATTTTTTGTTTAAAAAATTATAATTTTTTGTTTAAAAAATTATAATTTTTTGTTTAAAAAATTATTATATTTTGTTTAAAAAATTATAA	ATTATAAAATTATAAAATTTGTTTAAAAACTTATAATTTTTTGTTTAAAAATTATTATATTTTGTTTAAAAAATTATAA	.	PASS	RC=5.64;RPL=22;RAL=123;RCP=TTAAAAAATTATAATTTTTTGT;ALGNURL=http://orca.bu.edu/vntrview/index.php?db=VNTRPIPE_NA12892&ref=-175597436&isref=1&istab=1&ispng=1&rank=3	GT:SP:CGL	0/1:6,15:0,-2
chr13	19977731	td175597885	CACATACACATATGCACATACATTCACATATACACATGTATATATATAAGTATATACATACACATATGCACATACATACACACATACACATGTATATATATAAATATATACATACACATATGCACATACATACACACATACACATGTATATATATAAATATATACATACACATATGCACATACATACACATATACACATATACATA	CACATACACATATGCACATACATTCACATATACACATGTATATATAAGTATATACATACACATATGCACATACATACACACATACACATGTATATATATAAATATATACATACACATATGCACATACATACACATATACACATATACATA	.	PASS	RC=3.80;RPL=54;RAL=205;RCP=ACATACACATATGCACATACATACACACATACACATGTATATATATAAATATAT;ALGNURL=http://orca.bu.edu/vntrview/index.php?db=VNTRPIPE_NA12892&ref=-175597885&isref=1&istab=1&ispng=1&rank=3	GT:SP:CGL	1/1:8:-1
chr13	23012146	td175599374	AAATAATTAACTTCCTCTAAATTTATTTCTGCAATAATATTACTTGCAATAATAATATTTCTGCAATAATTAACTTCCTCTAAATTTATTTCTGCAATAATATTACTTGCAATAATAATATTTCTGCAATAATTAACTTCCTCTAAATTTATTTCTGCAATAATATTACTTGCAATAATAATATTTCTGCAATAATTAACTTCCTCTAAATTTATTTCT	AAATAATTAACTTCCTCTAAATTTATTTCTGCAATAATATTACTTGCAATAATAATATTTCTGCAATAATTAACTTCCTCTAAATTTATTTCTGCAATAATATTACTTGCAATAATAATATTTCTGCAATAATTAACTTCCTCTAAATTTATTTCT	.	PASS	RC=3.46;RPL=63;RAL=218;RCP=AATAATTAACTTCCTCTAAATTTATTTCTGCAATAATATTACTTGCAATAATAATATTTCTGC;ALGNURL=http://orca.bu.edu/vntrview/index.php?db=VNTRPIPE_NA12892&ref=-175599374&isref=1&istab=1&ispng=1&rank=3	GT:SP:CGL	1/1:7:-1
chr13	23299796	td175599510	TTGCCTGCTGCCTGCTGCCTGCTGCCTGCTGCCTGCTGCCTGCT	TTGCCTGCTGCCTGCTGCCTGCTGCCTGCT	.	PASS	RC=6.14;RPL=7;RAL=43;RCP=TGCCTGC;ALGNURL=http://orca.bu.edu/vntrview/index.php?db=VNTRPIPE_NA12892&ref=-175599510&isref=1&istab=1&ispng=1&rank=3	GT:SP:CGL	0/1:10,18:0,-2
chr13	23645709	td175599690	CTTTTTGAAATACTTATATTTTGAAAGTATTTTCGAAATACTCATATTTTGAAAGTATTT	CTTTTTGAAATACTTATATTTTGAAAGTATTTTCGAAATACTCATATTTTGAAAGTATTTTCGAAATACTCATATTTTGAAAGTATTT	.	PASS	RC=2.11;RPL=28;RAL=59;RCP=TTTTCGAAATACTCATATTTTGAAAGTA;ALGNURL=http://orca.bu.edu/vntrview/index.php?db=VNTRPIPE_NA12892&ref=-175599690&isref=1&istab=1&ispng=1&rank=3	GT:SP:CGL	0/1:7,3:0,1
chr13	24599072	td175600048	CATATATATATAAATATATATATAAATATATATATAAA	CATATATATATAAATATATATATAAA	.	PASS	RC=3.08;RPL=12;RAL=37;RCP=ATATATATATAA;ALGNURL=http://orca.bu.edu/vntrview/index.php?db=VNTRPIPE_NA12892&ref=-175600048&isref=1&istab=1&ispng=1&rank=3	GT:SP:CGL	1/1:27:-1
chr13	24979967	td175600174	GATATATATATGATTGTAAAAAATTATATATATATATGTATATATATATATATATATATATATATATATATATATATATATATAT	GCAGAAAATCATCTAAATATTGAGTTTATATATATATGATTGTAAAAAATTATATATATATATATGTATATATATATAT	.	PASS	RC=3.60;RPL=24;RAL=84;RCP=ATATATATATATATGTATATATAT;ALGNURL=http://orca.bu.edu/vntrview/index.php?db=VNTRPIPE_NA12892&ref=-175600174&isref=1&istab=1&ispng=1&rank=3	GT:SP:CGL	1/1:4:-1
chr13	25554185	td175600382	GAGCTAAACACAGAACCTGTATATTAACTAATATACAGCTAAACACAGAACCTGTATATTAACTAATATACAGCTAAACACAGAACCTGTATATTAACTAA	GTTTATACAAAATATTCCAACCTGTAGAGCTAAACACAGAACCTGTATATTAACTAATATACAGCTAAACACAGAACCTGT	.	SC	RC=2.86;RPL=35;RAL=100;RCP=AGCTAAACACAGAACCTGTATATTAACTAATATAC;ALGNURL=http://orca.bu.edu/vntrview/index.php?db=VNTRPIPE_NA12892&ref=-175600382&isref=1&istab=1&ispng=1&rank=3	GT:SP:CGL	1/1:9:-1
chr13	26055269	td175600584	CAGAGGGAGACCGTGGAAAGAGAGGGAGAGGGAGACCGTGGGGAGAGGGAGAGGGAGA	CAGAGGGAGACCGTGGAAAGAGAGGGAGAGGGAGACCGTGGGGAGAGGGAGACCGTGGGGAGAGGGAGAGGGAGA	.	SC	RC=2.36;RPL=25;RAL=57;RCP=AGAGGGAGACCGTGGAAAGAGAGGG;ALGNURL=http://orca.bu.edu/vntrview/index.php?db=VNTRPIPE_NA12892&ref=-175600584&isref=1&istab=1&ispng=1&rank=3	GT:SP:CGL	1/1:11:1
chr13	27921835	td175601239	GCTTTCTTCTTCTTTCTTCTTCTTTCTTCTTCTTCCTTCTTCTTTCTCTTCCTCTTCTTCTTTCTTCCTCTT	GCTTTCTTCTTCTTTCTTCTTCTTCCTTCTTCTTTCTCTTCCTCTTCTTCTTTCTTCCTCTT	.	PASS	RC=7.30;RPL=10;RAL=71;RCP=CTTTCTTCTT;ALGNURL=http://orca.bu.edu/vntrview/index.php?db=VNTRPIPE_NA12892&ref=-175601239&isref=1&istab=1&ispng=1&rank=3	GT:SP:CGL	1/1:8:-1
chr13	30270936	td175602058	AAAAGAAATATATTATTAATATATTTCTTTTTAAATAAATATATTATTAATATATTTCTTTTTTAAATAAATATATT	AAAAGAAATATATTATTAATATATTTCTTTTTAAATAAATATATTATTAATATATTTCTTTTTAAATAAATATATTATTAATATATTTCTTTTTTAAATAAATATATT	.	PASS	RC=2.41;RPL=32;RAL=76;RCP=AAATAAATATATTATTAATATATTTCTTTTTT;ALGNURL=http://orca.bu.edu/vntrview/index.php?db=VNTRPIPE_NA12892&ref=-175602058&isref=1&istab=1&ispng=1&rank=3	GT:SP:CGL	0/1:10,14:0,1
chr13	30970075	td175602322	GAGAAAAAAAAACAAATCCAGTCTCCTTTTCAAATAAAGATTTAGGATTGACGTTAGAGAAAAAAACATCCAGTCTCCTTTTCAAATAAAGATTTAGGATTGATGTTAGAGAAAAAAACAGATCCAGTCTCCTTTTCAAATAAAGATTTAGGATTGATGTTAGAGAAAAAAACAGATCCAGTCTCCTTTTCAAATAAAGATTTAGGATTGATGTTAGAGAAAAAAACAGATCCAGTCTCCTTTTCAAATAAAGATTTAGGATTGACGTTA	GAGAAAAAAAAACAAATCCAGTCTCCTTGTCAAATAAAGATTTAGGATTGACGTTAGAGAAAAAAACATCCAGTCTCCTTTTCAAATAAAGATTTAGGATTGATGTTAGAGAAAAAAACAGATCCAGTCTCCTTTTCAAATAAAGATTTAGGATTGACGTTA	.	PASS	RC=5.02;RPL=54;RAL=269;RCP=AGAGAAAAAAACAGATCCAGTCTCCTTTTCAAATAAAGATTTAGGATTGATGTT;ALGNURL=http://orca.bu.edu/vntrview/index.php?db=VNTRPIPE_NA12892&ref=-175602322&isref=1&istab=1&ispng=1&rank=3	GT:SP:CGL	1/1:8:-2
chr13	33220109	td175603144	ATGTGTGTGTGTGGGTGTGTGGGTGTGTGGTGTGTGGTGTGTGGTGTGTG	ATGTGTGTGTGTGGGTGTGTGGGTGTGTGGTGTGTGGTGTGTGGTGTGTGGTGGGTG	.	PASS	RC=6.78;RPL=7;RAL=49;RCP=TGTGTGG;ALGNURL=http://orca.bu.edu/vntrview/index.php?db=VNTRPIPE_NA12892&ref=-175603144&isref=1&istab=1&ispng=1&rank=3	GT:SP:CGL	1/1:10:1
chr13	36272618	td175604276	CCACTCCAATTCACCTCCACTGCTAGCTCACTCCATCTCACCTCCACTGCTAGCTCACTCCATCTCACCTCCACTGCCAGCT	CCACTCCAATTCACCTCCACTGCTAGCTCACTCCATCTCACCTCCACTGCCAGCT	.	PASS	RC=3.00;RPL=27;RAL=81;RCP=CACTCCATCTCACCTCCACTGCTAGCT;ALGNURL=http://orca.bu.edu/vntrview/index.php?db=VNTRPIPE_NA12892&ref=-175604276&isref=1&istab=1&ispng=1&rank=3	GT:SP:CGL	1/1:22:-1
chr13	37368837	td175604587	GGAAAGTATATAGAAGAACAGTATATAGAAGAAAGTATATAGAAGAA	GAAAGTATATAGAAGAACAGTATATAGAAGAAAGTATATAGAAGAACACACCTATTTTTAATGAATATATTTCTTTGGCAGGCAAGTATATAGAAGAAAAGTATATAGAAGAAAGCATATAGAAGAA	.	PASS	RC=3.20;RPL=14;RAL=46;RCP=GAAAGTATATAGAA;ALGNURL=http://orca.bu.edu/vntrview/index.php?db=VNTRPIPE_NA12892&ref=-175604587&isref=1&istab=1&ispng=1&rank=3	GT:SP:CGL	0/1:16,2:0,5
chr13	37880482	td175604757	GTATATATATATATATACATATACCTATATATATACCTATATATATATACCTATATATATACCTATATATATATACCTATATATATACCTATATATATATACCTATATATATACCTATATATATATACCTATATATATACCTATATATATATACCTATATATATATATACCTATATATATATA	GTATATATATATATACACATATACCTATATATATATATACCTATATATATATACCTATATATATATACCTATATATATATATACCTATATATATATAC,GTATATATATATATACACATATACCTATATATATATATACCTATATATATATACCTATATATATATACCTATATATATATATACCTATATATATATAC	.	PASS	RC=13.50;RPL=14;RAL=182;RCP=TATATATACCTATA;ALGNURL=http://orca.bu.edu/vntrview/index.php?db=VNTRPIPE_NA12892&ref=-175604757&isref=1&istab=1&ispng=1&rank=3	GT:SP:CGL	1/2:5,2:-7,-6
chr13	38626192	td175605002	TATTAAAATATTAAATATTTAATAAAAATAACATTAAAATATTAATATTTAATAAAAATAGCATTAAAATAATATTATTTAATAAAAATAACATTAAAATATTAATATTATTTAATAAAAATAACATTAAAATATTAATATTATTTAATAAAAATAACATTAAAATATTAATATTATTTAATAAAAATAACATTAAAATA	TATTAAAATATTAAATATTTAATAAAAATAACATTAAAATATTAATATTTAATAAAAATAGCATTAAAATATTAATATTATTTAATAAAAATAACATTAAAATATTAATATTATTTAATAAAAATAACATTAAAATATTAATATTATTTAATAAAAATAACACTAAAATA	.	PASS	RC=6.27;RPL=33;RAL=199;RCP=ATTAAAATATTAATATTATTTAATAAAAATAAC;ALGNURL=http://orca.bu.edu/vntrview/index.php?db=VNTRPIPE_NA12892&ref=-175605002&isref=1&istab=1&ispng=1&rank=3	GT:SP:CGL	1/1:9:-1
chr13	39235976	td175605202	AATAAATATATATATATATATATATATATATATATATATATGTATATATATACACGTATCTATATA	AATATATATATATATATATATATATATGTATATATATACACGTATCTATATA,AATAAATATATATATGTATATATACATACATATATATATATATATATATATATGTATATATATACACGTATATATATA	.	PASS	RC=4.64;RPL=14;RAL=65;RCP=ATATATATATATGT;ALGNURL=http://orca.bu.edu/vntrview/index.php?db=VNTRPIPE_NA12892&ref=-175605202&isref=1&istab=1&ispng=1&rank=3	GT:SP:CGL	1/2:5,5:-1,1
chr13	40431215	td175605628	TCCTGATCCTGAATCAAGATCACGATCCCCTGATCCTGAATCAAGGTCAGAATCC	TCCTGATCCTGAATCAAGATCACGATCCCCTGATCCTGAATCAAGATCAGGATCCCCTGATCCTGAATCAAGGTCAGAATCC	.	PASS	RC=2.00;RPL=27;RAL=54;RCP=CCTGATCCTGAATCAAGATCACAATCC;ALGNURL=http://orca.bu.edu/vntrview/index.php?db=VNTRPIPE_NA12892&ref=-175605628&isref=1&istab=1&ispng=1&rank=3	GT:SP:CGL	0/1:12,6:0,1
chr13	40895911	td175605788	TTTAGCAGATGTATGGCCCCCAGACAGTTAGGAGATGTATGGCCCCCAAACACTTAGGAGATGTATGGCCCCCAAACACTTAGGAG	TTTAGCAGATGTATGGCCCCCAAACAGTTAGGAGATGTTTGGCCCCCAAACACTTAGGAG	.	PASS	RC=3.27;RPL=26;RAL=85;RCP=TTAGGAGATGTATGGCCCCCAAACAC;ALGNURL=http://orca.bu.edu/vntrview/index.php?db=VNTRPIPE_NA12892&ref=-175605788&isref=1&istab=1&ispng=1&rank=3	GT:SP:CGL	0/1:9,16:0,-1
chr13	42456915	td175606457	CAGAGGGAGACCGTGGAAAGAGAGGGAGAGGGAGACCGTGGGGAGAGGGAGAGGGAGA	CAGAGGGAGACCGTGGAAAGAGAGGGAGAGGGAGACCGTGGGGAGAGGGAGAGGGAGATGGAGAGGGAGAGAGAGAGGGAGA	.	SC	RC=2.36;RPL=25;RAL=57;RCP=AGAGGGAGACCGTGGAAAGAGAGGG;ALGNURL=http://orca.bu.edu/vntrview/index.php?db=VNTRPIPE_NA12892&ref=-175606457&isref=1&istab=1&ispng=1&rank=3	GT:SP:CGL	0/1:19,2:0,1
chr13	42588030	td175606500	TGCGGAGAGATGCCGAAGCACACTCCGCGGAGGGAAGCCGAAGCACACTCCGCGGAGGGAAGCCGAAGCACACT	TGCGGAGAGATGCCGAAGCACACTCCGCGGAGGGAAGCCGAAGCACACT	.	PASS	RC=2.92;RPL=25;RAL=73;RCP=GCGGAGGGAAGCCGAAGCACACTCC;ALGNURL=http://orca.bu.edu/vntrview/index.php?db=VNTRPIPE_NA12892&ref=-175606500&isref=1&istab=1&ispng=1&rank=3	GT:SP:CGL	0/1:5,12:0,-1
chr13	42683779	td175606528	CGTGCGTGCCTGTGCGTGCGTGTGTGTGCGTGTGTGTGTGTGTGTGTG	CTGTGCGTGCGTGTGTGTGCGTGTGTGTGTGTGTGTGTG	.	PASS	RC=4.70;RPL=10;RAL=47;RCP=GTGTGTGCGT;ALGNURL=http://orca.bu.edu/vntrview/index.php?db=VNTRPIPE_NA12892&ref=-175606528&isref=1&istab=1&ispng=1&rank=3	GT:SP:CGL	0/1:9,5:0,-1
chr13	42755952	td175606557	CTGCTGGCAGCTGAGCTGCTGGTGCTGGCAGCTGAGCTGCTGGTGCTGGCAGCTGAGCTGCTGGTGCTGGCAGCTGAGCTGCTGGTGCTGGCAGCTGAGCTGCTGGTGCTGGCAGCTGAGCTGCTGGTGCTGGCAGCTGAGCTGCTGGTGCTGGCAGCTGAGCTGCTGGTGCTGGCAGCTGAGCTGCTGGTGCTGGCAGCTGAGCTGCTGGTGCTGGCAGCTGAGCTGCTGGTGCTGGCAGCTGAGCTGCTGGTGCTGGCAGCTGAGCTGCTGGTGCTGGCAGCTGAGCTGCTGGTGCTGGC	CTGCTGGCAGCTGAGCTGCTGGTGCTGGCAGCTGAGCTGCTGGTGCTGGC	.	PASS	RC=14.33;RPL=21;RAL=301;RCP=TGCTGGCAGCTGAGCTGCTGG;ALGNURL=http://orca.bu.edu/vntrview/index.php?db=VNTRPIPE_NA12892&ref=-175606557&isref=1&istab=1&ispng=1&rank=3	GT:SP:CGL	1/1:24:-12
chr13	46060424	td175607730	TCGGGAGACGGGAGACGGGAGACGGGAGACGGGAGACGGGAGACGGGAGACGGGAGAGGGAGAGGGAGAGGGAGAGGGAGAC	TCGGGAGACGGGAGACGGGAGACGGGAGACGGGAGACGGGAGACGGGAGACGGAGAGGGAGAGGGAGAGGGAGAGGGAGAGGGAGAC	.	SC	RC=12.14;RPL=7;RAL=81;RCP=CGGGAGA;ALGNURL=http://orca.bu.edu/vntrview/index.php?db=VNTRPIPE_NA12892&ref=-175607730&isref=1&istab=1&ispng=1&rank=3	GT:SP:CGL	0/1:5,2:0,1
chr13	48015694	td175608414	TATGTACATATATCATATGTACAATTCATGTACATATATCATATGTACAATTCATGTACATATATCATATGTACAATTCATGTACATATATCATATGTACAATTCATGTACATATATCATATGTACAATTCATGTACATATATCATATGTACAATTCATGTACATAT	TATGTACATATATCATATGTACAATTCATGTACATATATCATATGTACAATTCATGTACATAT	.	PASS	RC=6.38;RPL=26;RAL=166;RCP=ATGTACATATATCATATGTACAATTC;ALGNURL=http://orca.bu.edu/vntrview/index.php?db=VNTRPIPE_NA12892&ref=-175608414&isref=1&istab=1&ispng=1&rank=3	GT:SP:CGL	1/1:31:-4
chr13	49398407	td175608817	CAGTATGCTTTTGTAAAAAGTATACTGACTTAGTAGTATGCTTTTGTAAAAAGTATACTGACTTAGTAGTATGCTTTTGTAAAAAGTATACTTACTTAGTAGTATGCTTTTGTAAAA	CAGTATGCTTTTGTAAAAAGTATACTGACTTAGTAGTATGCTTTTGTAAAAAGTATACTTACTTAGTAGTATGCTTTTGTAAAA	.	PASS	RC=3.52;RPL=33;RAL=116;RCP=AGTATGCTTTTGTAAAAAGTATACTGACTTAGT;ALGNURL=http://orca.bu.edu/vntrview/index.php?db=VNTRPIPE_NA12892&ref=-175608817&isref=1&istab=1&ispng=1&rank=3	GT:SP:CGL	0/1:15,17:0,-1
chr13	49843376	td175608952	AACTTTTATAAAAAGTACAGATGCTATACTTTTTACTTTTATAAAAAGTACAGATGCTATACTTTTTACTTTTATAAAAAGTACAGATGCTATACTTTTTACTTTTATAAAAAGTACA	AACTTTTATAAAAAGTACAGATGCTATACTTTTTACTTTTATAAAAAGTACAGATGCTATACTTTTGACTTTTATACANAGTA	.	PASS	RC=3.55;RPL=33;RAL=117;RCP=ACTTTTATAAAAAGTACAGATGCTATACTTTTT;ALGNURL=http://orca.bu.edu/vntrview/index.php?db=VNTRPIPE_NA12892&ref=-175608952&isref=1&istab=1&ispng=1&rank=3	GT:SP:CGL	1/1:23:-1
chr13	50082296	td175609077	ATATGTATTAATATATTATTAATGCAGTATGTATTAATATATTATTAATGTGTTATGTATTAATATATTATTGTGTTATGTATTAATATATTATTAATGTGTTATGTATTAATATATTA	ATATGTATTAATATATTATTAATGCAGTATGTATTAATATATTATTAATGCAGTATGTATTAATATATTATTAATGTGTTATGTATTAATATATTATTGTGTTATGTATTAATATATTATTAATGTGTTATGTATTAATATATTA	.	PASS	RC=4.65;RPL=26;RAL=118;RCP=TATGTATTAATATATTATTAATGTGT;ALGNURL=http://orca.bu.edu/vntrview/index.php?db=VNTRPIPE_NA12892&ref=-175609077&isref=1&istab=1&ispng=1&rank=3	GT:SP:CGL	0/1:13,9:0,1
chr13	57617322	td175611909	AATATATATATATACATATCTATATATATCTATATAGATATATATAGATACGTATCTATATATATCTATATAGATATATATATATACGTATCTATATATATCTATATAGATATATATAT	AATATATATATATACATATCTATATATATCTATATAGATATATATATACATATCTATATATATCTATATAGATATATATA	.	PASS	RC=3.28;RPL=36;RAL=118;RCP=ATATATATATATACGTATCTATATATATCTATATAG;ALGNURL=http://orca.bu.edu/vntrview/index.php?db=VNTRPIPE_NA12892&ref=-175611909&isref=1&istab=1&ispng=1&rank=3	GT:SP:CGL	1/1:16:-1
chr13	57910724	td175612036	TATATAATATAAATATTATATGAATAAACATATAATATAAATATAAGATTTATATTATATAATATAAACATATATAAATATAAGATTTATATTATATAATATAAACATATATAAATATAAGATTTATATTATATAATATAAACATATAATATAAATATAAGATTTATATTATATAATATAAATTATATAATATAA	TATATAATATAAATATTATATGAATAAACATATAATATAAATATAAGATTTATAATATATAATATAAACATATATAAATATAAGATTTATATTATATAATATAAACATATAATATAAATATAAGATTTATATTATATAATATAAATTATATAATATAA	.	PASS	RC=5.15;RPL=37;RAL=194;RCP=ATATAAGATTTATATTATATAATATAAACATATATAA;ALGNURL=http://orca.bu.edu/vntrview/index.php?db=VNTRPIPE_NA12892&ref=-175612036&isref=1&istab=1&ispng=1&rank=3	GT:SP:CGL	1/1:4:-1
chr13	62860872	td175613864	CTAATAGAAATATATATATATATATATATAATATATATATATTATATATAATATATATATAATATATATATATATAAAATATATATATATAATATATATATATA	CCTAGCTAATAGAAATATATATATATATATATATTATATATATATATATTATATATATATAATATATATATATATAAAATATATATATATAATATATATATAATATATATATATAAAATATATATATATAATATATA	.	PASS	RC=8.14;RPL=13;RAL=103;RCP=TAATATATATATA;ALGNURL=http://orca.bu.edu/vntrview/index.php?db=VNTRPIPE_NA12892&ref=-175613864&isref=1&istab=1&ispng=1&rank=3	GT:SP:CGL	0/1:6,3:0,2
chr13	65395535	td175614921	CACATTTATATACATATATATATATATATATATATATA	CACATTTATATACATATATATATATATATATATATATATATATATATA	.	PASS	RC=3.70;RPL=10;RAL=37;RCP=ACATATATAT;ALGNURL=http://orca.bu.edu/vntrview/index.php?db=VNTRPIPE_NA12892&ref=-175614921&isref=1&istab=1&ispng=1&rank=3	GT:SP:CGL	1/1:12:1
chr13	66436308	td175615344	ATGTATACATATATTTGTATACATTGTACACATATATTTGTATACATTGTATACATATATTTGTATACATTGTATACATATATTTGTATACATTGTATACATATATATGTACATTTATATATATA	ATGTATACATATATTTGTATATATTGTACACATATATTTGTATACATTGTATACATATATTTGTATACATTGTATACATATATATGTACATTTATATATATA	.	PASS	RC=5.52;RPL=23;RAL=124;RCP=TGTATACATATATTTGTATACAT;ALGNURL=http://orca.bu.edu/vntrview/index.php?db=VNTRPIPE_NA12892&ref=-175615344&isref=1&istab=1&ispng=1&rank=3	GT:SP:CGL	1/1:26:-1
chr13	68966256	td175616306	CACACACACACACATACACATAGATACATAAATACATATATATATAAATACACACACACACATACACATAGATACATAAATACATATATATATAAATACACACACACACATACACATAGATACATAAACATATATATATAAATACACACACACACACACACA	CACACACACACACATACACATAGATACATAAATACATATATATATAAATACACACACACACATACACATAGATACATAAACATATATATATAAATACACACACACACACACACA	.	PASS	RC=3.40;RPL=48;RAL=161;RCP=ACACACACACACATACACATAGATACATAAATACATATATATATAAAT;ALGNURL=http://orca.bu.edu/vntrview/index.php?db=VNTRPIPE_NA12892&ref=-175616306&isref=1&istab=1&ispng=1&rank=3	GT:SP:CGL	1/1:9:-1
chr13	69571390	td175616565	CATATGTATATATGTACATATATGTGTATATATAAATAAATG	CATATGTATATATGTACATATATGTATATATGTACATATATGTGTATATATAAATAAATG	.	PASS	RC=2.28;RPL=18;RAL=41;RCP=ATATGTATATATATAAAT;ALGNURL=http://orca.bu.edu/vntrview/index.php?db=VNTRPIPE_NA12892&ref=-175616565&isref=1&istab=1&ispng=1&rank=3	GT:SP:CGL	0/1:17,13:0,1
chr13	70513451	td175616939	TCATATATATACATATACATACATATATATATATATATATATATATATATATATATATATACA	TCATATATATACATATACATACATATATATATATATATATATATATATATATATATATATATATATATACACA	.	PASS	RC=6.20;RPL=10;RAL=62;RCP=CATATATATA;ALGNURL=http://orca.bu.edu/vntrview/index.php?db=VNTRPIPE_NA12892&ref=-175616939&isref=1&istab=1&ispng=1&rank=3	GT:SP:CGL	0/1:4,11:0,1
chr13	71272347	td175617233	GTAGCCACAAGAAGAATAGCCACAAGAAGA	GTAGCCACAAGAAGAATAGCCAAAAGAAGAATAGCCACAAGAAGA	.	PASS	RC=1.93;RPL=15;RAL=29;RCP=TAGCCACAAGAAGAA;ALGNURL=http://orca.bu.edu/vntrview/index.php?db=VNTRPIPE_NA12892&ref=-175617233&isref=1&istab=1&ispng=1&rank=3	GT:SP:CGL	0/1:5,7:0,1
chr13	71320770	td175617259	CAAAAATAAATAAATAAATAAATAAATAAATAAATAAATAAATAAATAAATAAAAATAAATAGAGAA	CAAAAATAAATAAATAAATAAATAAATAAATAAATAAATAAAAATAAATAGAGAA	.	PASS	RC=3.89;RPL=18;RAL=66;RCP=AAAAATAAATAAATAAAT;ALGNURL=http://orca.bu.edu/vntrview/index.php?db=VNTRPIPE_NA12892&ref=-175617259&isref=1&istab=1&ispng=1&rank=3	GT:SP:CGL	0/1:11,11:0,-1
chr13	71428744	td175617302	TTAATATATATATAATATATATGTTATGTAATATATATATAACATATATGTTATGTAATATATATATAACATATATGTTATGTAATATATATATAACATATATGTTATGTAATATATATATAACATATATGTTATGTAATATATATAT	TTAATATATATATAACATATATGTTATGTAATATATATATAACATATATGTTATGTAATATATATATAACATATATGTTATGTAATATATATAT,TTAATATATATATAATATATATGTTATGTAATATATATATAACATATATGTTATGTAATATATATATAACATATATGTTATGTAATATATATATACCATATATGTTATGTAATATATATAT	.	PASS	RC=5.44;RPL=27;RAL=147;RCP=TAATATATATATAACATATATGTTATG;ALGNURL=http://orca.bu.edu/vntrview/index.php?db=VNTRPIPE_NA12892&ref=-175617302&isref=1&istab=1&ispng=1&rank=3	GT:SP:CGL	1/2:2,6:-2,-1
chr13	71990631	td175617533	ATATATATGTATATATGTATATATGTA	ATATATATGTATATATGTATATATGTATATATGTA	.	PASS	RC=3.25;RPL=8;RAL=26;RCP=TATATATG;ALGNURL=http://orca.bu.edu/vntrview/index.php?db=VNTRPIPE_NA12892&ref=-175617533&isref=1&istab=1&ispng=1&rank=3	GT:SP:CGL	1/1:27:1
chr13	72386637	td175617683	GCATCAAAATGGCACCATCAGAAACACATCAAAATGGCACCATCAGAAACACATCAAAATGGCACCATCAGAAACACATCAAAATAGTACCAACAG	GCATCAAAATGGCACCATCAGAAACACATCAAGATAGTACCAACAGAAA	.	PASS	RC=3.80;RPL=25;RAL=95;RCP=CATCAAAATGGCACCATCAGAAACA;ALGNURL=http://orca.bu.edu/vntrview/index.php?db=VNTRPIPE_NA12892&ref=-175617683&isref=1&istab=1&ispng=1&rank=3	GT:SP:CGL	1/1:2:-2
chr13	72390682	td175617685	GTATATACATATATGTGTGTATATATATACACGTATATATATACACACATATGTGTGTATATATATACACGTGTATATATACACACACATATGTGTGTATATATATACACGTGTATATATATACACACATAT	GTATATACATATATGTGTGTATATATATACACATATATATATACACACATATGTGTGTATATATATACACGTATATATATATACACACATAT	.	PASS	RC=3.33;RPL=40;RAL=131;RCP=TATACACACATATGTGTGTATATATATACACGTGTATATA;ALGNURL=http://orca.bu.edu/vntrview/index.php?db=VNTRPIPE_NA12892&ref=-175617685&isref=1&istab=1&ispng=1&rank=3	GT:SP:CGL	1/1:3:-1
chr13	73443760	td175618014	TAATAAAAAATAAATAATAAAAAAATAAAAAATAAA	TAATAATAAAAAAAAATAAATAATAAAAAAATAAAAAATAAA	.	PASS	RC=4.88;RPL=7;RAL=35;RCP=AATAAAA;ALGNURL=http://orca.bu.edu/vntrview/index.php?db=VNTRPIPE_NA12892&ref=-175618014&isref=1&istab=1&ispng=1&rank=3	GT:SP:CGL	0/1:10,10:0,1
chr13	73662242	td175618138	TATATATATACACATATATATACACATATATATACACATATATATACATATATATACACATATATATACACATATATATACACATATATATACACATATATATACATATATATATACACATATATATACACATATATATACATATATATACACATATATA	TATATATATACACATATATATATACATATATATACACATATATATACACATATATATACACATATATATACATATATATACACATATATA	.	PASS	RC=13.58;RPL=12;RAL=159;RCP=ATATATATACAC;ALGNURL=http://orca.bu.edu/vntrview/index.php?db=VNTRPIPE_NA12892&ref=-175618138&isref=1&istab=1&ispng=1&rank=3	GT:SP:CGL	0/1:8,10:0,-6
chr13	76606036	td175619160	TTCTCTCTCTCCCTGTCTTAGTCTCTCTCTCTCTCTCTGAATCTCTCTCTCTCTCTCTCTGAGTCAGTCTCTCTCTCTCTCTCTGAGTCTCTCTCTCTCTGTCTGTGAG	TTCTCTCTCTCCCTGTCTTAGTCTCTCTCTCTCTCTCTGAATCTCTCTCTCTCTCTCTCTCTGAATCTCTCTCTCTCTCTCTCTGAGTCAGTCTCTCTCTCTCTCTCTGAGTCTCTCTCTCTCTGTCTGTGAG	.	PASS	RC=4.92;RPL=22;RAL=108;RCP=TCTCTCTCTCTCTCTCTGAGTC;ALGNURL=http://orca.bu.edu/vntrview/index.php?db=VNTRPIPE_NA12892&ref=-175619160&isref=1&istab=1&ispng=1&rank=3	GT:SP:CGL	1/1:7:1
chr13	78443029	td175619838	TAGTGACTGACTCACTTCCTAGAAGTGACTGACTCACTTCCTAGAAGTGACTGACTCACTTCTAGA	TAGTGACTGACTCACTTCCTAGAAGTGACTGACTCACTTCTAGA	.	PASS	RC=3.00;RPL=22;RAL=65;RCP=AGTGACTGACTCACTTCCTAGA;ALGNURL=http://orca.bu.edu/vntrview/index.php?db=VNTRPIPE_NA12892&ref=-175619838&isref=1&istab=1&ispng=1&rank=3	GT:SP:CGL	0/1:11,12:0,-1
chr13	79993226	td175620367	CCAGGGTTTTTGTTTGTTTTGCATTTTAAGGAGCTAGAAAGGTAGAGGAGGCTAAACGCCATCTACATCTCAGGGTTTTTGTTTGTTTTGCATTTTAAGGAGCTAGAAAGGTAGAGGAGGCTAAACGCCATCTACATCTCAGGGTTTTTGTTTGTTTTGCATTTTAAGGAGCTAGAAAGGTAGAGGAGGCTAAAAGCCATCT	CCAGGGTTTTTGTTTGTTTTGCATTTTAAGGAGCTAGAAAGGTAGAGGAGGCTAAACGCCATCTACATCTCAGGGTTTTTGTTTGTTTTGCATTTTAAGGAGCTAGAAAGGTAGAGGAGGCTAAAAGCCATCT	.	PASS	RC=2.91;RPL=69;RAL=201;RCP=CAGGGTTTTTGTTTGTTTTGCATTTTAAGGAGCTAGAAAGGTAGAGGAGGCTAAACGCCATCTACATCT;ALGNURL=http://orca.bu.edu/vntrview/index.php?db=VNTRPIPE_NA12892&ref=-175620367&isref=1&istab=1&ispng=1&rank=3	GT:SP:CGL	0/1:2,3:0,-1
chr13	82820419	td175621412	CATATATATACACATACATATGTATATATATACACACACATATGTATATATATACACACACATATGTATATATATACACATACATATGTGTATATATATACACATACATACATATACATATATACATATATAT	CATATATATACACATACATATGTATATATATACACACACATATGTATATATATACACACACATATGTATATATATACACATACATATGTGTATATATATACACATACATATGTGTATATATATACACATACATATGTGTATATATATACACATACATACATATACATATATACATATATAT	.	PASS	RC=5.92;RPL=22;RAL=132;RCP=ATATATATACACATACATATGT;ALGNURL=http://orca.bu.edu/vntrview/index.php?db=VNTRPIPE_NA12892&ref=-175621412&isref=1&istab=1&ispng=1&rank=3	GT:SP:CGL	1/1:5:2
chr13	83202620	td175621588	ATGTATATACATTGTATATACATTGTATATACATTGTATATACAT	ATGTATATACATTGTATATACATTGTATATACAT	.	PASS	RC=4.00;RPL=11;RAL=44;RCP=TGTATATACAT;ALGNURL=http://orca.bu.edu/vntrview/index.php?db=VNTRPIPE_NA12892&ref=-175621588&isref=1&istab=1&ispng=1&rank=3	GT:SP:CGL	0/1:20,12:0,-1
chr13	84941858	td175622280	TATATATGTGTATATATATATATACATATACATATATATGTATATATATATATACATATACATATATATGTATATATAT	TATATATGTGTATATATATATATACATATACATATATATGTATATATATATATACATATACATATATATGTATATATATATATACATATACATATATATGTATATATAT	.	PASS	RC=2.60;RPL=30;RAL=78;RCP=ATATATATGTATATATATATATACATATAC;ALGNURL=http://orca.bu.edu/vntrview/index.php?db=VNTRPIPE_NA12892&ref=-175622280&isref=1&istab=1&ispng=1&rank=3	GT:SP:CGL	0/1:6,7:0,1
chr13	86063061	td175622709	CTATATATATGTATATATATATGTGTACATATATATGTATATATATATGTGTACATATATATGTATATATATATGTGTACATATATATGTATATATATGTGTACATATATATGTATATATATGTGTACATATATATGTATATATATGTGTACATATATATGTATATATATGTGTACATATATATGTATATATATATGTA	CATATATATGGATATATATATGTGTACATATATATGTATATATATATGTGTACATATATATGTATATATATGTGTACATATATATGTATATATATGTGTACATATATATGTATATATATGTGTACATATATATGTATATATATATGTA	.	PASS	RC=16.00;RPL=12;RAL=198;RCP=TATATATATGTA;ALGNURL=http://orca.bu.edu/vntrview/index.php?db=VNTRPIPE_NA12892&ref=-175622709&isref=1&istab=1&ispng=1&rank=3	GT:SP:CGL	1/1:15:-4
chr13	88426554	td175623702	CATATATATATATAAAATATATATATATATAAAATATATATATATATAAAATATATATATATAAAATATATATATATATAAAATATATATATATAAAATATATATATATATAAAATATATATATATAAAATATATATATATATAAAATATATATATATAT	CATATATATATATATAAAATATATATATATATAAAATATATATATAAAATATATATATATATATATATAAAATATATATATATAT,CATATATATATATAAAATATATATATATATAAAATATATATATATATAAAATATATATATATAAAATATATATATATATAAAATATATATATATAAAATATATATATATATAAAATATATATATATAAAATATATATATATATAAAATATATATATATAAAATATATATATATATAAAATATATATATATAT	.	PASS	RC=9.71;RPL=17;RAL=159;RCP=ATATATATATATAAAAT;ALGNURL=http://orca.bu.edu/vntrview/index.php?db=VNTRPIPE_NA12892&ref=-175623702&isref=1&istab=1&ispng=1&rank=3	GT:SP:CGL	1/2:11,4:-5,2
chr13	88628759	td175623800	CCCTCACCTCCCGGACGGGGCGGCTGGCCGGGCGGGGGGCTGACCCCCCACCTCCCTCCCGGATGGGGCGGCTGGCCAGGCGGGGGGCTGACCCCCCCACCTCCCTCCCGGACGGGGCGGCTGGCCGGGCAGGGGGCTGACCCCCCACCTCCCTCCTGGACTGGGCGGCTGCCGGGCGG	CCCTCACCTCCCGGACGGGGCGGCTGGCCGGGCGGGGGGCTGACCCCCCACCTCCCTCCCGGACGGGGCGGCTGGCCGGGCAGTGGGCTGACCCCCCACCTCCCTCCCTGACAAGGCGGCTTCCCGGCGGGG	.	SC	RC=3.68;RPL=48;RAL=178;RCP=CCTCCCTCCCGGACGGGGCGGCTGGCCGGGCGGGGGGCTGACCCCCCA;ALGNURL=http://orca.bu.edu/vntrview/index.php?db=VNTRPIPE_NA12892&ref=-175623800&isref=1&istab=1&ispng=1&rank=3	GT:SP:CGL	1/1:2:-1
chr13	90249518	td175624536	CATATATATATACATATATATATATACGTATATATATATACGTATATATATATACATATATATATACGTATATATATATACATATATATATACATATATATATACATATATATATATACATATATATATACATATATATATATAT	CATATATATATACGTATATATATATACATATATATACATACGTATATATATATATACATATATATATACGTATATATATATA	.	PASS	RC=10.71;RPL=14;RAL=144;RCP=ATATATATATACAT;ALGNURL=http://orca.bu.edu/vntrview/index.php?db=VNTRPIPE_NA12892&ref=-175624536&isref=1&istab=1&ispng=1&rank=3	GT:SP:CGL	1/1:17:-5
chr13	92326743	td175625345	GTATATATGCATATGTGTATATATACACATATATGCGTATGTGTATATATACGCATATATATGCGTATGTGTATATATACGCATATATATGCGTATGTGTATATATACGCATATATATGCGTATGTGTATATATACGCATATATATGCGTATGTGTAT	GTATATATGCATATATGTATATATACACATATATGCGTATGTGTATATATACGCATATATATGCGTATGTGTATATATACGCATATATATGCGTATGTGTATATATACGCATATATATGCGTATGTGTAT	.	PASS	RC=5.68;RPL=28;RAL=157;RCP=TATATATGCGTATGTGTATATATACGCA;ALGNURL=http://orca.bu.edu/vntrview/index.php?db=VNTRPIPE_NA12892&ref=-175625345&isref=1&istab=1&ispng=1&rank=3	GT:SP:CGL	1/1:19:-1
chr13	92443853	td175625381	TTTACATCAACAATTACATGTTGATGTTTAATTACATCAACAATTACATGTTGATGTTTAATTACATCAACAATT	TTTACATCAACAATTACATGTTGATGTTTAATTACATCAACAATTACATGTTGATGTTTAATTACATCAACAATTACATGTTGATGTTTAATTACATCAACAATT	.	SC	RC=2.47;RPL=30;RAL=74;RCP=TTACATCAACAATTACATGTTGATGTTTAA;ALGNURL=http://orca.bu.edu/vntrview/index.php?db=VNTRPIPE_NA12892&ref=-175625381&isref=1&istab=1&ispng=1&rank=3	GT:SP:CGL	1/1:8:1
chr13	93284726	td175625713	TATATATATATATACACATATATATATGCACACACACATATACATACACACACACA	TATATATATATATATATATATATATATATATACACATATATATATACACACACACATATACATACACACACACA	.	PASS	RC=3.06;RPL=18;RAL=55;RCP=ATATATATACACACACAC;ALGNURL=http://orca.bu.edu/vntrview/index.php?db=VNTRPIPE_NA12892&ref=-175625713&isref=1&istab=1&ispng=1&rank=3	GT:SP:CGL	1/1:8:1
chr13	98930183	td175627848	GGGTCAAAATCTGGTGATCTGTTATTTAACAAGCTATTGTTTTAAATGGTCAAAATCTGGTGATCTGTTATTTAACAAGCTATTGTTTTAAATGGTCAAAATCTGGTGATCTGTTATTTAACAAGCTATTGTTTTAAATGG	GGGTCAAAATCTGGTGATCTGTTATTTAACAAGCTATTGTTTTAAATGGTCAAAATCTGGTGATCTGTTATTTAACAAGCTATTGTTTTAAATGGTCAAAATCTGGTGATCTGTTATTTAACAAGCTATTGTTTTAAATGGTCAAAATCTGGTGATCTGTTATTTAACAAGCTATTGTTTTAAATGG	.	PASS	RC=3.04;RPL=46;RAL=140;RCP=GGTCAAAATCTGGTGATCTGTTATTTAACAAGCTATTGTTTTAAAT;ALGNURL=http://orca.bu.edu/vntrview/index.php?db=VNTRPIPE_NA12892&ref=-175627848&isref=1&istab=1&ispng=1&rank=3	GT:SP:CGL	1/1:8:1
chr13	99085078	td175627921	ACTGGAGGGTCTGCAGGCAGGTACCTGGGTGCTGGAGGGTCTGCAGGCAGGTACCTGGG	ACTGGAGGGTCTGCAGGCAGGTACCTGGGTGCTGGAGGGTCTGCAGGCAGGTACCTGGGTGCTGGAGGGTCTGCAGGCAGGTACCTGGG	.	PASS	RC=1.93;RPL=30;RAL=58;RCP=CTGGAGGGTCTGCAGGCAGGTACCTGGGTG;ALGNURL=http://orca.bu.edu/vntrview/index.php?db=VNTRPIPE_NA12892&ref=-175627921&isref=1&istab=1&ispng=1&rank=3	GT:SP:CGL	0/1:5,6:0,1
chr13	100079056	td175628316	CAGGGAGGGGAAGGGAGGGGAAGGGAGGGGA	CGGGGGGGAGGGGAAGGGAGGGGAAGGGAGGGGAAGGGAGGG	.	PASS	RC=3.00;RPL=10;RAL=30;RCP=AGGGAGGGGA;ALGNURL=http://orca.bu.edu/vntrview/index.php?db=VNTRPIPE_NA12892&ref=-175628316&isref=1&istab=1&ispng=1&rank=3	GT:SP:CGL	1/1:10:1
chr13	101489066	td175628917	ACACCCTCCAGCAAGCTCCACCTTCCAGCAAGCTCCACCCTTCAGCA	AAGCTACATACCCTCCAGCAAGCTCCACCCTCCAGCAAGCTCCACCTTCCAGCAAGCTCCACCCTTC	.	PASS	RC=2.71;RPL=17;RAL=46;RCP=CACCCTCCAGCAAGCTC;ALGNURL=http://orca.bu.edu/vntrview/index.php?db=VNTRPIPE_NA12892&ref=-175628917&isref=1&istab=1&ispng=1&rank=3	GT:SP:CGL	0/1:4,7:0,1
chr13	105284647	td175630323	TTTTAAAAAGATTTTTAAATAATAAAATCTTAATCTTATTATTTAAAAAGATTTTTAAATAATAAAATCTTAATTTTATTATTTAAAAAGATTTTTAAATAATAAAATCTTAATTTTATTATTTAAAAAGATTTTTAAATAATAAAATCTTAATTTTATTATTTAAAAA	TTTTAAAAAGATTTTTAAATAATAAAATCTTAATCTTATTATTTAAAAAGATTTTTAAATAATAAAATCTTAATTTTATTATTTAAAAAGATTTTTAAATAATAAAATCTTAATTTTATTATTTAAAAA	.	PASS	RC=4.20;RPL=40;RAL=168;RCP=TTTAAAAAGATTTTTAAATAATAAAATCTTAATTTTATTA;ALGNURL=http://orca.bu.edu/vntrview/index.php?db=VNTRPIPE_NA12892&ref=-175630323&isref=1&istab=1&ispng=1&rank=3	GT:SP:CGL	1/1:16:-1
chr13	105676701	td175630482	TATATATATAAAATATATATATATATAAAATATATATATATAAAATATATATAAAATATATATATAAAATATATATAATATATATATAAAATATATATAAAATATATATATAAAATATATAT	TATATATATATATAAAATATATATAAAATATATATATAAAATATATATAATATATATATAAAATATATATAAAATATATATATAAAATATATAT	.	PASS	RC=9.60;RPL=13;RAL=121;RCP=ATATATATATAAA;ALGNURL=http://orca.bu.edu/vntrview/index.php?db=VNTRPIPE_NA12892&ref=-175630482&isref=1&istab=1&ispng=1&rank=3	GT:SP:CGL	0/1:2,8:0,-2
chr13	106345811	td175630745	TATATATACAATACATGATATATATAATACATTATATAT	TATATATACAATACATGATATATATAATACATTATATATTATATATAAATTATAATATATTATA	.	PASS	RC=2.38;RPL=16;RAL=38;RCP=ATATATACAATACATG;ALGNURL=http://orca.bu.edu/vntrview/index.php?db=VNTRPIPE_NA12892&ref=-175630745&isref=1&istab=1&ispng=1&rank=3	GT:SP:CGL	0/1:25,2:0,1
chr13	106456728	td175630801	TTATACATATATATGATATATATCATATATACATATATATGATATATACATATATATGTATATAT	TCATATATATGATATATATCATATATACGTATATATGATATATATCATATATACGTATATATGATATATATCATATATATGTATATA	.	PASS	RC=2.50;RPL=26;RAL=64;RCP=TATACATATATATGATATATATCATA;ALGNURL=http://orca.bu.edu/vntrview/index.php?db=VNTRPIPE_NA12892&ref=-175630801&isref=1&istab=1&ispng=1&rank=3	GT:SP:CGL	1/1:9:1
chr13	106491006	td175630827	TCACCCTAGATCTCAGCCACCCTAGATCCTCAGCCAC	TCACCCTAGATCTCAGCCACCCTAGATCTCAGCCACCCTAGATCCTCAGCCAC	.	PASS	RC=2.18;RPL=17;RAL=36;RCP=CACCCTAGATCCTCAGC;ALGNURL=http://orca.bu.edu/vntrview/index.php?db=VNTRPIPE_NA12892&ref=-175630827&isref=1&istab=1&ispng=1&rank=3	GT:SP:CGL	1/1:19:1
chr13	106898045	td175630955	CATATCTATATATCTATATATCTAGATATATATATATATCTATATATCTAGATATATATATATATCTAGATATATAGATAT	CAGATCAATTATATGAATGCATGAATTCAATATACATATCTATATATCTATATATCTAGATATATATATATATATCTATATATCTAGATATATATATATATATCTATATATCTAGATATATATATATATC	.	PASS	RC=3.08;RPL=26;RAL=80;RCP=ATATATATATATCTATATATCTAGAT;ALGNURL=http://orca.bu.edu/vntrview/index.php?db=VNTRPIPE_NA12892&ref=-175630955&isref=1&istab=1&ispng=1&rank=3	GT:SP:CGL	1/1:5:1
chr13	107856332	td175631288	CCCAGGTGAGCTGGAGGCAGAGAGGGGCGCCCACAAGCTCTCCCTGCTCTCCAGGTGAGCTGGAGGCAGAGAGGGGCGCCCACAAGCTCTCCCTGCTCTCCAGGTGAGCTGGAGGCAGAGAGGGGCGCCCACAAGCTCTCCCTGCTCTCCA	CCCAGGTGAGCTGGAGGCAGAGAGGGGCGCCCACAAGCTCTCCCTGCTCTCCAGGTGAGCTGGAGGCAGAGAGGGGCGCCCACAAGCTATCCATGCTCTCCA	.	PASS	RC=3.06;RPL=49;RAL=150;RCP=CCAGGTGAGCTGGAGGCAGAGAGGGGCGCCCACAAGCTCTCCCTGCTCT;ALGNURL=http://orca.bu.edu/vntrview/index.php?db=VNTRPIPE_NA12892&ref=-175631288&isref=1&istab=1&ispng=1&rank=3	GT:SP:CGL	1/1:8:-1
chr13	110213166	td175632334	GTACATGTATCTGTACATGTATCTAGGATACATGTATCTGTACATGTATCTGGGATACATGTATCTGTACATGTATCTGGGATACATGTATCTGTACATGTATCTGGGATACATGTA	GTACATGTATCTGTACATGTATCTAGGATACATGTATCTGTACATGTATCTGGGATACATGTA	.	PASS	RC=4.30;RPL=27;RAL=116;RCP=TACATGTATCTGTACATGTATCTGGGA;ALGNURL=http://orca.bu.edu/vntrview/index.php?db=VNTRPIPE_NA12892&ref=-175632334&isref=1&istab=1&ispng=1&rank=3	GT:SP:CGL	1/1:23:-2
chr13	111567930	td175632906	CCGGGGCTTGGAGGTCACGGGGCTCGGAGGTCACGGGGCTCGGAGGTCACGGGGCT	CCGGGGGTTGGAGGTCACGGGGCTCGGAGGTCACGGGGCT	.	PASS	RC=3.44;RPL=16;RAL=55;RCP=CGGGGCTCGGAGGTCA;ALGNURL=http://orca.bu.edu/vntrview/index.php?db=VNTRPIPE_NA12892&ref=-175632906&isref=1&istab=1&ispng=1&rank=3	GT:SP:CGL	1/1:4:-1
chr13	112252738	td175633241	GGAGAGAGAGAGAGGCAGAGAGAGAGTGAGGAAGAGAGAG	GGAGAGAGAGAGAGGCAGAGAGAGAGTGGCAGAGAGAGAGTGAGGAAGAGAGAG	.	PASS	RC=2.44;RPL=16;RAL=39;RCP=GAGAGAGAGAGAGGAA;ALGNURL=http://orca.bu.edu/vntrview/index.php?db=VNTRPIPE_NA12892&ref=-175633241&isref=1&istab=1&ispng=1&rank=3	GT:SP:CGL	0/1:12,4:0,1
chr13	112573016	td175633350	ACTGTGCATTTTGTGGGCCAGGTAGAATTTCTGAGCATTTTGTGGGCCAGGTAGAATTTCTGAGCATTTTGTGGGCCAGGTAGAATTTCTGAGCATTTTGTGGGCCAGGTAGAATTTCTGAGCATCTTGTGGGCCAGTTAGAATTTCTG	ACTGTGCATTTTGTGGGCCAGGTAGAATTTCTGAGCATTTTGTGGGCCAGGTAGAATTTCTGAGCATCTTGTGGGCCAGTTAGAATTTCTG	.	PASS	RC=5.10;RPL=29;RAL=148;RCP=CTGAGCATTTTGTGGGCCAGGTAGAATTT;ALGNURL=http://orca.bu.edu/vntrview/index.php?db=VNTRPIPE_NA12892&ref=-175633350&isref=1&istab=1&ispng=1&rank=3	GT:SP:CGL	0/1:5,8:0,-2
chr13	112598452	td175633369	ATCAGCACAGGTTATTACTCACCAAAGGTCAGTACCGGTTACTAGTCACCCACGGTCAGCACCGGTTACTGGTCACCCGCGGTCAGCACCGGTTACTGGTCACCCGCGGTCAGCACGGGTTACTGGTCACC	ATCAGCACAGGTTATTACTCACCAAAGGTCAGTACCGGTTACTAGTCACCCACGGTCAGCACCGGTTACTGGTCACCCGCGGTCAGCACGGGTTACTGGTCACC	.	PASS	RC=4.81;RPL=27;RAL=130;RCP=TCAGCACCGGTTACTGGTCACCCACGG;ALGNURL=http://orca.bu.edu/vntrview/index.php?db=VNTRPIPE_NA12892&ref=-175633369&isref=1&istab=1&ispng=1&rank=3	GT:SP:CGL	0/1:2,5:0,-1
chr13	112601897	td175633370	CCACCTGCCACAGCCTCTCCCCTGGCACCTGCCGCAGCGTGTCCCCTGGCACCTGCCACAGCCTCTCCCCTGGC	CCACCTGCCACAGCCTCTCCCCTGGCACCTGCCGCGGCGTGTCCCCTGGCACCTGCCACAACCTCTCCCCAGGCACCTGCCACAGCCCCTCCCCTGGC	.	PASS	RC=3.04;RPL=24;RAL=73;RCP=CACCTGCCACAGCCTCTCCCCTGG;ALGNURL=http://orca.bu.edu/vntrview/index.php?db=VNTRPIPE_NA12892&ref=-175633370&isref=1&istab=1&ispng=1&rank=3	GT:SP:CGL	0/1:8,3:0,1
chr13	112832800	td175633551	TTCACTGTATTCCCTCTGGAGAGAAGGTACTTCTCCATTCTCCTGATTTCACTCACTGTATTCCCTCTGGAGAGAAGGTACTTCTCCATTCTCCTGATTTCACTCACTGCATTCCCTCTGGAGAGAAGGTACTTCTCCATTCTCCTGATTTCACTCACTGTATTCCCTCTGGAGAGAAGGTACTTCTCCATTCTCCTGATTTCAC	TTCACTGTATTCCCTCTGGAGAGAAGGTACTTCTCCATTCTCCTGATTTCACTCACTGTATTCCCTCTGGAGAGAAGGTACTTCTCCATTCTCCTGATTTC	.	PASS	RC=4.00;RPL=51;RAL=204;RCP=TCACTGTATTCCCTCTGGAGAGAAGGTACTTCTCCATTCTCCTGATTTCAC;ALGNURL=http://orca.bu.edu/vntrview/index.php?db=VNTRPIPE_NA12892&ref=-175633551&isref=1&istab=1&ispng=1&rank=3	GT:SP:CGL	1/1:12:-2
chr13	112906629	td175633613	AGCCCGGGCTCTCATTCCAGGGACAGGCACTGCTACGGACCCAGGTCCGCCCGGGCTCTCATTCCAGGGACAGGCACTGCGACGGACCCAGGTCCGCCCGGGCTCTCATTCCAGTGACAGGCACTGCAACGGACCCAGGTCCACCCGGGCTCTCATTCCAGTGACAGGCACTGCAACGGACCCA	AAGCTGGGCATCGGCCCGGGCTCTCATTCCAGGGACAGGCACTGCTACGGACCCAGGTCCGCCCGGGCTCTCATTCCAGGGACAGGCACTGGGACGGACCCAGGTCCGCCCGGGCTCCCATTCCAGTGAAAGGCACTGCAACG	.	PASS	RC=3.89;RPL=47;RAL=183;RCP=GCCCGGGCTCTCATTCCAGGGACAGGCACTGCAACGGACCCAGGTCC;ALGNURL=http://orca.bu.edu/vntrview/index.php?db=VNTRPIPE_NA12892&ref=-175633613&isref=1&istab=1&ispng=1&rank=3	GT:SP:CGL	0/1:3,8:0,-1
chr13	113271025	td175633778	CCGTGCCTGGAGGTGCGTGCCTGGAGGTGCATGCCTGGA	CCGTGCCTGGAGGTGCGTGCCTGGAGGTGCGTGCCTGGAGGTGCATGCCTGGA	.	PASS	RC=2.71;RPL=14;RAL=38;RCP=CGTGCCTGGAGGTG;ALGNURL=http://orca.bu.edu/vntrview/index.php?db=VNTRPIPE_NA12892&ref=-175633778&isref=1&istab=1&ispng=1&rank=3	GT:SP:CGL	1/1:18:1
chr13	113548119	td175633976	TCCAGCTAGGGCGATCCCAGCTAGGGCGATCCCAGCT	TCCAGCTAGGGCGATCCCAGCTAGGGCGATCCCAGCTAGGGCGATCCCAGCTAGGGCGATCCCAGCT,TCCAGCTAGGGCGATCCCAGCTAGGGCGATCCCAGCTAGGGCGATCCCAGCTAGGGCGATCCCAGCTAGGGCGATCCCAGCTAGGGCGATCCCAGCTAGGGCGATCCCAGCT	.	PASS	RC=2.40;RPL=15;RAL=36;RCP=CCAGCTAGGGCGATC;ALGNURL=http://orca.bu.edu/vntrview/index.php?db=VNTRPIPE_NA12892&ref=-175633976&isref=1&istab=1&ispng=1&rank=3	GT:SP:CGL	1/2:8,5:2,5
chr13	113634942	td175634043	GCCGCCTTCCCCTTTCCCCCGCCTTCCCCTTTCCCCCGCCTT	GCCGCCTTCCCCTTTCCCCCGCCTTCCCCTTTCCCCCGCCTTCCCCTTTCCCCCGCCTTCCCCTTTCCCCCGCCTT	.	PASS	RC=2.41;RPL=17;RAL=41;RCP=CCGCCTTCCCCTTTCCC;ALGNURL=http://orca.bu.edu/vntrview/index.php?db=VNTRPIPE_NA12892&ref=-175634043&isref=1&istab=1&ispng=1&rank=3	GT:SP:CGL	1/1:4:2
chr13	113654170	td175634052	AGAGTCGGCTGGGAATGAAGATGCCTGCAGGCCCCAGAGCACAGGCAGGGCTGAAGTGCGGGCGGCGAGTGGGCTGGGAATGAAGACACCGGAGGGCCCCAGAGTGGAGGCAGGGCTGAGGCACAGGTGGCGAGTGGGCCGGGAATGAAGACGCCGGCAGGCCCCAGAGTGGAGGCAGGGCTGAGGTGCAGGTGGC	AGAGTCGGCTGGGAATGAAGATGCCTGCAGGCCCCAGAGCACAGGCAGGGCTGAAGTGCGGGCGGCGAGTGGGCTGGGAATGAAGACGCCGGCAGGCCCCAGAGTGGAGGCAGGGCTGAGGTGCAGGTGGC	.	PASS	RC=3.00;RPL=65;RAL=195;RCP=GAGTGGGCTGGGAATGAAGACGCCGGCAGGCCCCAGAGTGGAGGCAGGGCTGAGGTGCAGGTGGC;ALGNURL=http://orca.bu.edu/vntrview/index.php?db=VNTRPIPE_NA12892&ref=-175634052&isref=1&istab=1&ispng=1&rank=3	GT:SP:CGL	0/1:2,2:0,-1
chr13	113655212	td175634053	CTGACTCCAGCAGTGGGTGTGATATTCTCAGGAGATGTGCGTTGACTCCAGCACTGGGTGTGATATTCTCAGGAGATGTGCGTTG	CTGACTCCAGCAGTGGGTGTGATATTCTCAGGAGATGTGCATTGACTCCAGCACTGGGTGTGATATTCTCAGGAGATGTGCGTTGACTCCAGCACTGGGTGTGATATTCTCAGGAGATGGGCGTTG	.	PASS	RC=2.05;RPL=41;RAL=84;RCP=TGACTCCAGCACTGGGTGTGATATTCTCAGGAGATGTGCGT;ALGNURL=http://orca.bu.edu/vntrview/index.php?db=VNTRPIPE_NA12892&ref=-175634053&isref=1&istab=1&ispng=1&rank=3	GT:SP:CGL	0/1:6,4:0,1
chr13	113988575	td175634336	CCCCACCCTGCACTGCCACGACAGCCTCCCGCCCACCCTGCACTGCTACGACAGCCTCCCGC	CCCCACCCTGCACTGCCACGACTGCCTCCCGCCCACCCCGCACTGCTACGACCGCCTCCCGCCCACCCTGCACTGCTACGACAGCCTCCCGC	.	PASS	RC=2.03;RPL=30;RAL=61;RCP=CCCACCCTGCACTGCCACGACAGCCTCCCG;ALGNURL=http://orca.bu.edu/vntrview/index.php?db=VNTRPIPE_NA12892&ref=-175634336&isref=1&istab=1&ispng=1&rank=3	GT:SP:CGL	0/1:13,2:0,1
chr13	114072027	td175634401	TTTCTGTGTGTTAACTGGAAATGCGTTTACACACCAGGGATTTTAACCAGGGAAGCTTCTGTGTGTTAACTGGAAATGCGTTTACACACGAGGGATTTTTACCAGGGGAGCT	TTTCTGTGTGTTAACTGGAAATGCGTTTACACACCAGGGATTTTAACCAGGGAAACTTCTGTGTGTTAACTGGAAATGCGTTTACACACCAGGGATTTTAACCAGGGGAGCTTCTGTGTGTTAACTGGAAATGCGTTTACACACGAGGGATTTTAACCAGGGGAGCT	.	PASS	RC=2.02;RPL=55;RAL=111;RCP=TTCTGTGTGTTAACTGGAAATGCGTTTACACACCAGGGATTTTAACCAGGGAAGC;ALGNURL=http://orca.bu.edu/vntrview/index.php?db=VNTRPIPE_NA12892&ref=-175634401&isref=1&istab=1&ispng=1&rank=3	GT:SP:CGL	0/1:10,2:0,1
chr13	114503875	td175634778	GCCTGCGGGAGGTGAGGGGCACCGGGGACCCCCATATCTACACCTGCGGGAGGTGAGGGGCGCTGGGGACCCCCGTATCTACACCTGCGGGAGGTGAGGGGCGCTGGGGACCCCTATATCTACACCTGAGGGAGGTGAGGGGCGCTGGGAACCCCCGTAT	GCTGTGACCTCTATGCCTGCGGGAGGTGAGGGGCACCGGGGACCCCCATATCTATGCCTGCGGGAGGTGAGGGGCGCTGGGGACCCCCGTATCTACACCTGCGGGAGGTGAGGGGCGCTGGGGACCCCC	.	PASS	RC=3.88;RPL=41;RAL=159;RCP=CCTGCGGGAGGTGAGGGGCGCTGGGGACCCCCATATCTACA;ALGNURL=http://orca.bu.edu/vntrview/index.php?db=VNTRPIPE_NA12892&ref=-175634778&isref=1&istab=1&ispng=1&rank=3	GT:SP:CGL	1/1:6:-1
chr13	114506860	td175634779	ATCACCCTGTCCCGGGGTTTTCACCGTGTCCCCGGGTTGTCACCGTGTCCCCGGGTCGTCACCGTG	ATCACCCTGTCCCGGGGTTTTCACCGTGTCCCCGGGTCGTCACCCTGTCCCGGGGTTGTCACCGTGTCCCAGGGTCGTCACCCTATCCCGGGGTTGTCACTGTGTCCCGGGGTTGTCACCGTGTCCCCGGGTCGTCACCGTG	.	PASS	RC=3.42;RPL=19;RAL=65;RCP=TCACCGTGTCCCCGGGTTG;ALGNURL=http://orca.bu.edu/vntrview/index.php?db=VNTRPIPE_NA12892&ref=-175634779&isref=1&istab=1&ispng=1&rank=3	GT:SP:CGL	0/1:9,4:0,4
chr13	114909054	td175635158	CTATGGAGGAAATACAGTCACGCACCACATGACAATGTTTTGATATGGAGGAAATACAGCCACGCACCATATAACAATGTTTTGATATGGAGGAAATACAGCCACGCACCATATAACAATGTTTTGATATGGAGGAAATACAGCCACGCACCATATAACAATGTTTTG	CTATGGAGGAAATACAGTCACGCACCACATGACAATGTTTTGATATGGAGGAAATACAGCCACGCACCATATAACAATGTTTTGATATGGAGGAAATACAGCCACGCACCATATAACAATGTTTTG	.	PASS	RC=3.98;RPL=42;RAL=167;RCP=TATGGAGGAAATACAGCCACGCACCATATAACAATGTTTTGA;ALGNURL=http://orca.bu.edu/vntrview/index.php?db=VNTRPIPE_NA12892&ref=-175635158&isref=1&istab=1&ispng=1&rank=3	GT:SP:CGL	1/1:5:-1
chr14	19109948	td175635325	TCCTAATGGTTCTGCTCAGCTGCCTAATGGTTTTGCACAGC	TTGCCTAACGGTTCTGCTCAGCTGCCTAACGGTTCTGCTCAGCTGCCTAACGGTTCTGCTCAGCTGCCTAACGGTTTTGCGCAGC	.	SC	RC=1.90;RPL=21;RAL=40;RCP=CCTAATGGTTCTGCACAGCTG;ALGNURL=http://orca.bu.edu/vntrview/index.php?db=VNTRPIPE_NA12892&ref=-175635325&isref=1&istab=1&ispng=1&rank=3	GT:SP:CGL	0/1:11,5:0,2
chr14	20405444	td175635946	GTATATATATATATAAAATATATATAATATATATAAAAAATATATAATATATATAAAAATATATAATATATAT	GTATATATATATATAAAATATATATAATATATATAAAATATATATAATATATATAAAAATATATAATTATATATATAATATATATATATAATATATATTATATATATA	.	PASS	RC=3.67;RPL=19;RAL=72;RCP=TATATAATATATATAAAAA;ALGNURL=http://orca.bu.edu/vntrview/index.php?db=VNTRPIPE_NA12892&ref=-175635946&isref=1&istab=1&ispng=1&rank=3	GT:SP:CGL	1/1:17:1
chr14	22836255	td175636938	TATATATATTGAAATTATTTATATATTTTGAAATATATTATATATATTTATATATAAATATATATTATATATATTTATATATAAATATATATTATATATATTTATATATAAAATATATATTTTATATATT	TTGAAATATATTATATATATTTATATATAAATATATATTATATATATTTATATATAAATATATATTATATATATTTATATATAAAATATATATTTTATATA	.	PASS	RC=4.61;RPL=27;RAL=129;RCP=ATATATATTATATATATTTATATATAA;ALGNURL=http://orca.bu.edu/vntrview/index.php?db=VNTRPIPE_NA12892&ref=-175636938&isref=1&istab=1&ispng=1&rank=3	GT:SP:CGL	0/1:7,2:0,-1
chr14	23563313	td175637243	CCACACAAACACACACACACAAACACACACACACAAA	CCACACAAACCCACACACACAAACGCACACACACAAACCCACACACACAAA	.	PASS	RC=2.57;RPL=14;RAL=36;RCP=CACACAAACACACA;ALGNURL=http://orca.bu.edu/vntrview/index.php?db=VNTRPIPE_NA12892&ref=-175637243&isref=1&istab=1&ispng=1&rank=3	GT:SP:CGL	0/1:13,7:0,1
chr14	24313813	td175637541	TTACAGAGGTATAGATATCATAGAGAGGTATAGATATCATACAGAGGTATAGATATCA	TACAGAGGTATAGATATCATAGAGAGGTATAGATATCATAGAGAGGTATAGATATCATACAGAGGTATAGATATC	.	PASS	RC=3.00;RPL=19;RAL=57;RCP=TACAGAGGTATAGATATCA;ALGNURL=http://orca.bu.edu/vntrview/index.php?db=VNTRPIPE_NA12892&ref=-175637541&isref=1&istab=1&ispng=1&rank=3	GT:SP:CGL	1/1:25:1
chr14	24889091	td175637747	AGAAAGAAGGAAAGAAGGAAAGAAGGAAAGAAGGAAAGAAAGAAAGAAGGAAAGAAGGAAGGAAGGAAGGAAGGAAGGGAGGAATGAAAGAAAGAA	AGAAAGAAGGAAAGAAGGAAAGAAGGAAAGAAGGAAAGAAAGAAAGAAGGAAAGAAGGAAGGAAGGAAGGGAGGAATGAAAGAAAGAA	.	PASS	RC=11.88;RPL=8;RAL=95;RCP=GAAAGAAG;ALGNURL=http://orca.bu.edu/vntrview/index.php?db=VNTRPIPE_NA12892&ref=-175637747&isref=1&istab=1&ispng=1&rank=3	GT:SP:CGL	0/1:7,10:0,-1
chr14	28014085	td175638784	TAAATATGTGAAAATAAAAATATGTGAAAATA	TAAATATGTGAAAATAAAAATATGTGAAAATAAATATGTGAAAATA	.	PASS	RC=1.94;RPL=16;RAL=31;RCP=AAATATGTGAAAATAA;ALGNURL=http://orca.bu.edu/vntrview/index.php?db=VNTRPIPE_NA12892&ref=-175638784&isref=1&istab=1&ispng=1&rank=3	GT:SP:CGL	0/1:17,11:0,1
chr14	29995738	td175639530	TGATATATATGTATGTATATACACATATATGTGGATATATATGTATGTATATACACATATATGTGGATATATATGTATGTATATACACATATATGTGGATATATATGTATGTATATACACATATATGTGGATATATATGTATGTATATACACATATATGTGGATATATATGTATGTATATACACATATATGTGGATATATATGTATGTATATACACATATATGTGGATATATATGTATGTATATACACATATATGTGGATATATATGTGTATATATA	TGATATATATGTATGTATATACACATATATGTGGATATATATGTATGTATATACACATATATGTGGATATATATGTATGTATATACACATATATGTGGATATATATGTATGTATATATACATATATGTGGATATATATGTGTATATATA	.	PASS	RC=8.62;RPL=32;RAL=276;RCP=GATATATATGTATGTATATACACATATATGTG;ALGNURL=http://orca.bu.edu/vntrview/index.php?db=VNTRPIPE_NA12892&ref=-175639530&isref=1&istab=1&ispng=1&rank=3	GT:SP:CGL	1/1:3:-4
chr14	36375026	td175642041	GTATATATAACTATATATATAACTATATATAACTATATATATAACTATATATAACTATATATATAACTATATATATAACTATATATATAACTATATATATAACTATATATATAACTATATATAACTATATATATAACTATATATATAACTATATATAACTGTATATATAACTATATATATAACTATATATAT	GTATATATAACTATATATATAACTATATATAACTATATATATAACTATATATAACTATATATATAACTATATATATAACTATATATATAACTATATATATAACTATATATATAACTATATATATAACTATATATATAACTATATATAACTATATATATAACTATATATAACTGTATATATAACTATATATATAACTATATATAT	.	PASS	RC=16.58;RPL=12;RAL=191;RCP=TATATATAACTA;ALGNURL=http://orca.bu.edu/vntrview/index.php?db=VNTRPIPE_NA12892&ref=-175642041&isref=1&istab=1&ispng=1&rank=3	GT:SP:CGL	1/1:2:1
chr14	36647932	td175642148	ACTTCCAATATTACAATATTCTAACATTCTTCGAATATTACAATATTCTAACATTCTTCGAATATTACAATATTCTAACATTCTTCGAATATTACAATATTCTAACATTCT	ACTTCCAATATTACAATATTCTAACATTCTTCGAATATTACAATATTCTAACATTCTTCGAATATTACAATATTCTAACATTCTTCGAATATTACAATATTCTAACATTCTTCGAATATTACAATATTCTAACATTCTTCGAATATTACAATATTCTAACATTCTTCGAATATTACAATATTCTAACATTCT	.	PASS	RC=4.07;RPL=27;RAL=110;RCP=CTTCGAATATTACAATATTCTAACATT;ALGNURL=http://orca.bu.edu/vntrview/index.php?db=VNTRPIPE_NA12892&ref=-175642148&isref=1&istab=1&ispng=1&rank=3	GT:SP:CGL	1/1:5:3
chr14	36980762	td175642246	AATAGATATATGTGTGTAAGATAGATACATATGTATATATACATGTGTATAAGAGATACATATGTATATATACATGTGTATAAGAGAGATACATATGTATATATACATGTGTATAAGAGAGATACATATGTATATATACATGTGTATAAGAGAGATACATATGTATATATACATGTGTATAAGAGAGATACATATGTATATATACATGTGTATAAGAGAGATACATATGTATATATACATGTGTATAAGAGAGACACATATGTATATATAC	AATAGATATATGTGTGTAAGATAGATACATATGTATATATACATGTGTATAAGAGATACATATGTATATATACATGTGTATAAGAGAGATACATATGTATATATACATGTGTATAAGAGAGATGCATATGTATATATACATGTGTATGAGATAGATACATATGTATATATACATGTGTATAAGAGAGAAACATATGTATATATAC	.	PASS	RC=8.24;RPL=33;RAL=270;RCP=ATATATACATGTGTATAAGAGAGATACATATGT;ALGNURL=http://orca.bu.edu/vntrview/index.php?db=VNTRPIPE_NA12892&ref=-175642246&isref=1&istab=1&ispng=1&rank=3	GT:SP:CGL	1/1:3:-2
chr14	38679763	td175642804	CGCTCTGAGCCCGGGCCACGCAGGGGCTCTGAGCCCGGGCCACGCAGGGGCCCTGAGCC	CGCTCTGAGCCCGGGCCACGCAGGGGCTCTGAGCCCGGGCCACGCAGGGGCTCTGAGCCCGGGCCACGCAGGGGCCCTGAGCC	.	PASS	RC=2.42;RPL=24;RAL=58;RCP=GCTCTGAGCCCGGGCCACGCAGGG;ALGNURL=http://orca.bu.edu/vntrview/index.php?db=VNTRPIPE_NA12892&ref=-175642804&isref=1&istab=1&ispng=1&rank=3	GT:SP:CGL	1/1:13:1
chr14	39059171	td175642902	GGGAAGGGAAGGAAGAAAGGGAAGGAGGAAGGGAAGGAAGAAAGGGAAGGAGGAAGGGAAGGAAGAAAGGGAAGGAGGAAGGGAAGGAAGAAAGGGAAGGAGGAAGGGAAGGAAGAAAGGGAAGGAGGAAGGGAAGGAAGAAAGGGAAGGAGGAAGGGAAGGAA	GGGAAGGGAAGGAAGAAAGGGAAGGAGGAAGGGAAGGAAGAAAGGGAAGGAGGAAGGGAAGGAAGCAAGGGAAGGAGGAAGGGAAGGAAGAAAGGGAAGGAGGAAGGGAAGGAA,GGGAAGGGAAGGAAGAAAGGGAAGGAGGAAGGGAAGGAAGAAAGGGAAGGAGGAAGGGAAGGAAGAAAGGGAAGGAGGAAGGGAAGGAAGAAAGGGAAGGAGGAAGGGAAGGAAGAAAGGGAAGGAGGAAGGGAAGGAA	.	PASS	RC=6.52;RPL=25;RAL=163;RCP=GGAAGGGAAGGAAGAAAGGGAAGGA;ALGNURL=http://orca.bu.edu/vntrview/index.php?db=VNTRPIPE_NA12892&ref=-175642902&isref=1&istab=1&ispng=1&rank=3	GT:SP:CGL	1/2:5,9:-2,-1
chr14	41602279	td175643839	GAATATATATGCATATATTTTCTCAAATATATGCATATATATTTTTTCTCAAATATATACATACATATTTCTCAAATATATACATACATATTTTCTCAAATATATACGTATATATTTTCTCAAATATATACGTATATATTTTCTCAAATATATACAT	GCAGAATATATATGCATATATTTTCTCAAATATATGCATATATATTTTTTCTCAAATATATACATACGTATTTCTCAAATATATACATACATTTCTCAAATATATA,GAATATATATGCATATATTTTCTCAAATATATGCATATATATTTTTTCTCAAATATATACATACATATTTCTCAAATATATACATACATATTTTCTCAAATATATACGTATATATTTTCTCAAATATATACGTATATATTTTCTCAAATATATACGTATATATTTTCTCAAATATATACAT	.	PASS	RC=6.42;RPL=24;RAL=156;RCP=AATATATACATATATATTTTCTCA;ALGNURL=http://orca.bu.edu/vntrview/index.php?db=VNTRPIPE_NA12892&ref=-175643839&isref=1&istab=1&ispng=1&rank=3	GT:SP:CGL	1/2:8,6:-2,1
chr14	42233989	td175644078	GTGCAGAATACATATATATGATTATATATGCAGAATACATATATATGATTATATATGCAGAATACATATATATGATTATATATGCAGAATACATATATAT	GACCTGTATCTACTAACCTGTGAGCAGTATCCATATATATGATTATATATGCAAAATACATATATATGATTATATATGCAGAA	.	PASS	RC=3.67;RPL=27;RAL=99;RCP=TGCAGAATACATATATATGATTATATA;ALGNURL=http://orca.bu.edu/vntrview/index.php?db=VNTRPIPE_NA12892&ref=-175644078&isref=1&istab=1&ispng=1&rank=3	GT:SP:CGL	0/1:10,13:0,-1
chr14	42799372	td175644328	TATATATATATAATATCTATATATTATATATATTATATATATATAATATATATATTATATATATTATATATATATAATATATATTATTATATATATTATATATATTATATATAGATATTATATATATAATATATATATAATATATATTATATATTATAATATATATATAA	TACAAACGACCAACAGATATATATATATAATATCTATATATTATATATATAATATATATAATATATATATAATATATATTATATATATAATATATAGATATTATATATTATATATATATAATATATATTATATATATATAATATATTA	.	PASS	RC=16.09;RPL=11;RAL=169;RCP=ATATATATATA;ALGNURL=http://orca.bu.edu/vntrview/index.php?db=VNTRPIPE_NA12892&ref=-175644328&isref=1&istab=1&ispng=1&rank=3	GT:SP:CGL	1/1:6:-3
chr14	42879145	td175644358	TTTTAAATAGATACTATTTAAATATCTATTTAAATAGATACTATTTAAATATCTATTTAAATAGATACTATTTAAATATCTATTTAAATAGATACTATTTAAATATCTATTTAAATAGATACTATTTAAATATCTATTTAAATAGATACTATTTAAATATCTATTTAAATAGATACTATTTAAATATCTATTTAAATAGATACTATTTAAATATCTATTTAAATAGATATTATTTAAATATCTATTTAAATAGATA	TTTTAAATAGATTCTATTTAAATATCTATTTAAATAGATACTATTTAAATATCTATTTAAATAGATACTATTTAAATATCTATTTAAATAGATACTATTTAAATATCTACTTAAATGATACTATTTAAATATCTATTTAAATAGATATTATTTAAATATCTATTTAAATAGATA	.	PASS	RC=9.44;RPL=27;RAL=255;RCP=TTTAAATAGATACTATTTAAATATCTA;ALGNURL=http://orca.bu.edu/vntrview/index.php?db=VNTRPIPE_NA12892&ref=-175644358&isref=1&istab=1&ispng=1&rank=3	GT:SP:CGL	1/1:3:-3
chr14	42904816	td175644365	TTATATATATATATATGTATATAATATATATATGCATATAATATATATATGTATATAATATATATATGTATATAATATATATATGTATATAATATATATATGTATATAATATATATATGTATATTATATATATATATATGTATATAT	TTATATATATATATATGTATATAATATATATATGTATATAATATATATGTATATAATATATATATGTATATAATATATATATGTATATAATATATATATATATGTATATAT	.	PASS	RC=8.71;RPL=17;RAL=146;RCP=TATATAATATATATATG;ALGNURL=http://orca.bu.edu/vntrview/index.php?db=VNTRPIPE_NA12892&ref=-175644365&isref=1&istab=1&ispng=1&rank=3	GT:SP:CGL	1/1:8:-2
chr14	44537477	td175645014	AATAATGTACATTTCTTCTATTAGCCATAGCATTTTCTATAATGTACATTTCTTCTATTAGCCATAGTATTTTCTATAATGTACATTTCTTCTATTAGCCATAGCATTTTCTATAAAGTACATTTATTCTATAAGCCATGGCACTTTCTATA	AATAATGTACATTTCTTCTATTAGCCATAGCATTTTCTATAATGTACATTTCTTCTATTAGCCATAGCATTTTCTATAAAGTACATTTATTCTATAAGCCATGGCACTTTCTATA	.	PASS	RC=4.08;RPL=37;RAL=151;RCP=ATAATGTACATTTCTTCTATTAGCCATAGCATTTTCT;ALGNURL=http://orca.bu.edu/vntrview/index.php?db=VNTRPIPE_NA12892&ref=-175645014&isref=1&istab=1&ispng=1&rank=3	GT:SP:CGL	1/1:16:-1
chr14	45386551	td175645292	CTGTGTACACACACACACGCACTGTGTGTGTGTACACGCACACACGCACTGTGTGTGTGTACACGCACACACGCACTGTGTGTGTGTA	CTGTGTACACACACACACGCACTGTGTGTGTGTACACGCACACACGCACTGTGTGTGTGTACACGCACACACGCACTGTGTGTGTGTACACGCACACACGCACTGTGTGTGTGTA	.	PASS	RC=3.22;RPL=27;RAL=87;RCP=TGTGTACACGCACACACGCACTGTGTG;ALGNURL=http://orca.bu.edu/vntrview/index.php?db=VNTRPIPE_NA12892&ref=-175645292&isref=1&istab=1&ispng=1&rank=3	GT:SP:CGL	0/1:13,6:0,1
chr14	45405054	td175645301	CATGTATGTATGTGTATGTGTATGTATATATATATGTGTGTATATATATAT	CATGTATGTATGTGTATGTGTATGTATATATATATGTGTGTATATATATATATATATATATATATATATATATATATATATATATATATATAT	.	PASS	RC=3.12;RPL=16;RAL=50;RCP=ATGTATGTATATATAT;ALGNURL=http://orca.bu.edu/vntrview/index.php?db=VNTRPIPE_NA12892&ref=-175645301&isref=1&istab=1&ispng=1&rank=3	GT:SP:CGL	1/1:6:2
chr14	46731449	td175645778	CTATATATATCTATTATATATATATCTATTTTACATATATATCTATTTTATATATATCTATTTTACATATATATCTATTTTATATATATCTAT	CTATATATATCTATTATATATATATCTATTTTACATATATATCTATTTTATATATAT,CAAAGGAATCTGATAATGTAGTTCATAGTTTATTTTAGTCATATTCTATATATATCTATTATATATATATCTATTTTACATATATA	.	PASS	RC=5.82;RPL=16;RAL=92;RCP=TATATATATCTATTTA;ALGNURL=http://orca.bu.edu/vntrview/index.php?db=VNTRPIPE_NA12892&ref=-175645778&isref=1&istab=1&ispng=1&rank=3	GT:SP:CGL	0/1/2:12,21,2:0,-2,-1
chr14	50334891	td175646996	CGGCGGGGTGTGGGAGAGGCGGGGCGTGGGAGAGGCGGGGCGTGGGAGAGGCGGGGC	CGGCGGGGTGTGGGAGAGGCGGGGCGTGGGAGAGGCGGGGC	.	PASS	RC=3.50;RPL=16;RAL=56;RCP=GGCGGGGCGTGGGAGA;ALGNURL=http://orca.bu.edu/vntrview/index.php?db=VNTRPIPE_NA12892&ref=-175646996&isref=1&istab=1&ispng=1&rank=3	GT:SP:CGL	1/1:2:-1
chr14	51151456	td175647359	GATTTTGATATTCAATTTGGATATTCAATTTGGATATTCAATTTGGATATT	GATTTTGATATTCAATTTGGATATTCAATTTGGATATTCAATTTGGATATTCAATTTGGATATT,GATTTTGATATTCAATTTGGATATTCAATTTGGATATTCAATTTGGATATTCAATTTGGATATTCAATTTGGATATTCAATTTGGATATT	.	PASS	RC=3.85;RPL=13;RAL=50;RCP=ATTTGGATATTCA;ALGNURL=http://orca.bu.edu/vntrview/index.php?db=VNTRPIPE_NA12892&ref=-175647359&isref=1&istab=1&ispng=1&rank=3	GT:SP:CGL	1/2:18,19:1,3
chr14	52581655	td175647897	TTTCCTTCCTTCCTTCCTTCCTTCCTTCCTTCCTTCCTTCCTTTCTT	TTTCCTTCCTTCCTTCCTTCCTTCCTTCCTTCCTTCCTTCCTTCCTTCCTTTCTT	.	PASS	RC=5.75;RPL=8;RAL=46;RCP=TTCCTTCC;ALGNURL=http://orca.bu.edu/vntrview/index.php?db=VNTRPIPE_NA12892&ref=-175647897&isref=1&istab=1&ispng=1&rank=3	GT:SP:CGL	0/1:2,8:0,1
chr14	56301933	td175649122	TATATATGTGTGTGTGTGTATATACACACACACACTATATATATATATATATACACACATATATGTGTGTGTGTGTATATACACACACACTATATATATATATATATATATATACACATATAT	TATATATTTGTGTGTGTGTATATACACACACACACTATATATATATATATATACACACATATATATGTGTGTGTGTGTATATACACACACACTATATATATATATATATACACACATATATATGTGTGTGTGTGTATATACACACACACTATATATATATATATATACACACACACATAT	.	PASS	RC=2.10;RPL=59;RAL=122;RCP=ATATATGTGTGTGTGTGTATATACACACACACTATATATATATATATATATATACACAC;ALGNURL=http://orca.bu.edu/vntrview/index.php?db=VNTRPIPE_NA12892&ref=-175649122&isref=1&istab=1&ispng=1&rank=3	GT:SP:CGL	0/1:7,2:0,1
chr14	61044082	td175650620	TATATATATATATAGATATATATATAGAGATATATATAGAGAGAGATATATATATAGATATATATAGAGAGAGATATATATATAGATATATATATATA	TTGCCAGGGC	.	PASS	RC=6.93;RPL=14;RAL=97;RCP=ATATATATATATAG;ALGNURL=http://orca.bu.edu/vntrview/index.php?db=VNTRPIPE_NA12892&ref=-175650620&isref=1&istab=1&ispng=1&rank=3	GT:SP:CGL	1/1:18:-1
chr14	62222033	td175651038	CCATGCCTCACATGCCACTCCTCACATGCCACTCATGCCTCACATGCCACTCATGCCTCACATGCCACTCATGCCTCACATGCCACTCATGCCTCACATGCCACTCATGCCTCACATGCCACTCATGCCTCACATGCCACTCATGCCTCACATGCCACTCATGCCTCACATGCCACTCATGCCTCACATGCCACTCATGCCTCACATG	CCATGCCTCACATGCCACTCATGCCTCACATGCCACTCATGCCTCACATGCCACTCATGCCTCACATGCCACTCATGCCTCACATGCCACTCATGCCTCACATG	.	PASS	RC=11.72;RPL=18;RAL=207;RCP=CATGCCTCACATGCCACT;ALGNURL=http://orca.bu.edu/vntrview/index.php?db=VNTRPIPE_NA12892&ref=-175651038&isref=1&istab=1&ispng=1&rank=3	GT:SP:CGL	1/1:5:-6
chr14	63028027	td175651281	AATATATATATACATATATATATGTATATATATGTATATATATGTGTGTATATATATGTATATATATGTGTGTATATATATGTATATATATATGTGTGTATATATATGTATATATATATGTGTGTATATATATGTATATATATATGTGTGTATATATATATGTATATATATATGTGTGTATATATATATGTATATA	AATATATATATACATATATATATGTATATATATGTATATATATGTGTGTATATATATGTATATATATATGTGTGTATATATATGTATATATATATGTGTGTATATATATATGTATATATATATGTGTGTATATATATATGTATATATATATGTGTGTATATATATATGTATATA	.	PASS	RC=7.54;RPL=26;RAL=195;RCP=ATATATGTATATATATATGTGTGTAT;ALGNURL=http://orca.bu.edu/vntrview/index.php?db=VNTRPIPE_NA12892&ref=-175651281&isref=1&istab=1&ispng=1&rank=3	GT:SP:CGL	1/1:3:-1
chr14	64218927	td175651737	CAGTAATACATTTTCATAAATGTAATACATAGTAATACATTTTCATAAATGTAATACATAGTAATACATTTTCATAAATGTAATACATAGTAATACATTTTCATAAATGTAATACATAGTAATACATTTTCATAAATGTAATACATAGTAATACATTTTCATAAATGTAATACATAGTAATACATTTTCATAAA	CAGTAATACATTTTCATAAATGTAATACATAGTAATACATTTTCATAAATGTAATACATAGTAATACATTTTCATAAATGTAATACATAGTAATACATTTTCATAAATGTAATACATAGTAATACATTTTCATAAA,CAGTAATACATTTTCATAAATGTAATACATAGTAATACATTTTCATAAATGTAATACATAGTAATACATTTTCATAAATGTAATACATAGTAATACATTTTCATAAATGTAATACATAGTAATACATTTTCATAAATGTAATACATAGTAATACATTTTCATAAA	.	PASS	RC=6.66;RPL=29;RAL=193;RCP=AGTAATACATTTTCATAAATGTAATACAT;ALGNURL=http://orca.bu.edu/vntrview/index.php?db=VNTRPIPE_NA12892&ref=-175651737&isref=1&istab=1&ispng=1&rank=3	GT:SP:CGL	1/2:10,3:-2,-1
chr14	67095794	td175652880	AATACATATATATATATATAAATATATATTTATATACATATATAAATATGTATATAAATATATATTTATATACATATATAAATATGTATATAAATATATATATACATATATAAATATGTATATAAATATATATTTATATACATATATAAATATGTATATAAATATA	AATACATATATATATATATAAATATATATTTATATACATATATAAATATGTATCTAAATATATATTTATATACATATATAAATATGTATATAAATATATATTTATATACATATATAAATATGTATATAAATATA	.	PASS	RC=4.69;RPL=36;RAL=165;RCP=ATATATAAATATGTATATAAATATATATTTATATAC;ALGNURL=http://orca.bu.edu/vntrview/index.php?db=VNTRPIPE_NA12892&ref=-175652880&isref=1&istab=1&ispng=1&rank=3	GT:SP:CGL	1/1:5:-1
chr14	67808154	td175653175	GCAGCCACCCCGTCCAGGAGGGAGGTTGGGGGGTCAGCCCCCGGCCCGGCCAGCCGCCCCGTCCGGGAGGGAGGTGGGGGGGGTCAGCCCCCCGCCTGGCCAGCCGCCCCGTCCGGGAGGGAGGTGGGGGGGTCAGCCCCCGCCAGGCCAGCCACCCTGTCCGGGAGGTGAGG	GTAGCTTCCCCGCCCATCAGCCTCTCCGTCCGGGATGTAGGTGGGGGTGTCAGCTCCCCGCCCGGCCTGCTGCCCCGTCCAGGAGGGAGGTGGGGGGGTCAGCCCCCCGCCCGGCCAGCCGCCCCGTCCGGG	.	SC	RC=3.49;RPL=49;RAL=172;RCP=CAGCCACCCCGTCCGGGAGGGAGGTGGGGGGGTCAGCCCCCCGCCAGGC;ALGNURL=http://orca.bu.edu/vntrview/index.php?db=VNTRPIPE_NA12892&ref=-175653175&isref=1&istab=1&ispng=1&rank=3	GT:SP:CGL	1/1:2:-1
chr14	69445616	td175653718	CGGGGCTGGGGGCTGGGGGCTGGGGGCTG	CGGGGCTGGGGGCTGGGGGCTGGGGGCTGGGGGCTGGGGGCTG	.	PASS	RC=4.00;RPL=7;RAL=28;RCP=GGGGCTG;ALGNURL=http://orca.bu.edu/vntrview/index.php?db=VNTRPIPE_NA12892&ref=-175653718&isref=1&istab=1&ispng=1&rank=3	GT:SP:CGL	1/1:5:2
chr14	70029676	td175653961	TTCCCTTCCTCCCTCCCTCCCTCTCTCCCTCCCTCTCTCCCTCCCTCTCTCCCTCCCTCT	TTCCCTTCCTCCCTCCCTCCCTCTCTCCCTCCCTCTCTCCCTCCCTCT	.	PASS	RC=4.92;RPL=12;RAL=59;RCP=TCCCTCCCTCTC;ALGNURL=http://orca.bu.edu/vntrview/index.php?db=VNTRPIPE_NA12892&ref=-175653961&isref=1&istab=1&ispng=1&rank=3	GT:SP:CGL	1/1:17:-1
chr14	72232440	td175654829	TCCTCCCTCCCTCCTTCCCTCCTTCCCTCCCTCCTTCCTTCCCTCCCTCCTTCCCTCCCTCCTTCCTTCCCTCCCTCCTTCCTTCCCTCCTTCCTTCCTTCCCTCCCTCCCTCCCTCATTCCTTTCCTCCCTCCCTCCCTCCTTCCTTCCCTCCCTCCCTTCTTTCCTTCCT	TCCTCCCTCCCTCCTCCCCTCCCTTCTTCCTTCCCTCCCTCCTTCCTTCCCTCCTTCCTTCCTTCCCTCCCTCCCTCCCTCATTCCTTCCCTCCCTCCCTCCCTCCTTCCTTCCCTCCCTCCCTTCTTTCCTTC	.	PASS	RC=6.11;RPL=28;RAL=171;RCP=CCTCCTTCCTTCCCTCCCTCCTTCCCTC;ALGNURL=http://orca.bu.edu/vntrview/index.php?db=VNTRPIPE_NA12892&ref=-175654829&isref=1&istab=1&ispng=1&rank=3	GT:SP:CGL	1/1:3:-1
chr14	72371528	td175654893	ACTTTTCCTGATATTTGGCTTTTCCTGATATTTGGCTTTT	ACTTTTCCTGATATTTGGCTTTTCCTGATATTTGGCTTTTCCTGATATTTGGCTTTT	.	PASS	RC=2.29;RPL=17;RAL=39;RCP=CTTTTCCTGATATTTGG;ALGNURL=http://orca.bu.edu/vntrview/index.php?db=VNTRPIPE_NA12892&ref=-175654893&isref=1&istab=1&ispng=1&rank=3	GT:SP:CGL	1/1:26:1
chr14	74649164	td175655896	TATCAGCTAAGTAATGTAGATGCTGATTTGTCCAAATCAGCCAAGTAATGTAGATGCTGATTTGGACAAATCAGC	TATCAGCTAAGTAATGTAGATGCTGATTTGTCCAAATCAGCCAAGTAATGTAGATGCTGATTTGTCCAAATCTGCCAAGTAATGTAGATGCTGATTTGGACAAATCAGC	.	PASS	RC=2.18;RPL=34;RAL=74;RCP=ATCAGCCAAGTAATGTAGATGCTGATTTGGACAA;ALGNURL=http://orca.bu.edu/vntrview/index.php?db=VNTRPIPE_NA12892&ref=-175655896&isref=1&istab=1&ispng=1&rank=3	GT:SP:CGL	0/1:20,10:0,1
chr14	75178741	td175656119	CAAAAAAAAAAAAAAAAAAAAAAAAAAAAAGAAAAAAAAAGAAAGAAAGAAAGAAAGAAAAAGAAAAAAAGAAA	CAGGAAGTGGAAAATGGAAAACAAAGTGAAAAAAAAAAAAAAAAAAAAGAAAGAAAGAAAGAAAGAAAA	.	PASS	RC=3.32;RPL=22;RAL=73;RCP=AAAAAAAAAGAAAAAAAAAGAA;ALGNURL=http://orca.bu.edu/vntrview/index.php?db=VNTRPIPE_NA12892&ref=-175656119&isref=1&istab=1&ispng=1&rank=3	GT:SP:CGL	1/1:4:-1
chr14	76560180	td175656640	ATCGGTGCCTCTCTTCTCGTTCTGTCGGTGCCTCTCTTCTCGTTCTGTCGGTGCCTCTCTCCTCGTTCTGTCGGTGCCTCTCTCCTCGTTCTGTCGGTGCCTCTCTCCTTGTTCTGTCGGTGACTCTCTACTCATTCT	ATCGGTGCCTCTCTTCTCGTTCTGTCGGTGCCTCTCTCCTCGTTCTGTCGGTGCCTCTCTCCTTGTTCTGTCGGTGACTCTCTACTCATTCT	.	PASS	RC=5.96;RPL=23;RAL=137;RCP=TCGGTGCCTCTCTCCTCGTTCTG;ALGNURL=http://orca.bu.edu/vntrview/index.php?db=VNTRPIPE_NA12892&ref=-175656640&isref=1&istab=1&ispng=1&rank=3	GT:SP:CGL	1/1:14:-2
chr14	76753465	td175656688	TATATTGAATATATCAATATATATTCAATATAATTGAATATAATATTCAATATAATTGAATATAATATTCAATATAATTGAATATAATATTCAATATAATTGAATATTATATTCAATGTAATTGAATATTATATTCAATAT	TCAATATATTGAATATATCAATATATATTCAATATAATTGAATATTATATTCAATA,TTCAATATATTGAATATATCAATATATATTCAATATAATTGAATATTATATTCAATATAATTGAATATTATATTCAAT	.	PASS	RC=6.50;RPL=22;RAL=140;RCP=ATATTCAATATAATTGAATATA;ALGNURL=http://orca.bu.edu/vntrview/index.php?db=VNTRPIPE_NA12892&ref=-175656688&isref=1&istab=1&ispng=1&rank=3	GT:SP:CGL	1/2:17,14:-4,-3
chr14	77076028	td175656814	TATATATATAAATATATATAAAACATATATAAATATATATAATATATATATAAATATATATAATATATATATAAATATATATAAATATATATAAATACATATAAATATATATAAAATATATATATATATAAAAA	TATATATATAAATATATATAAAACATATATAAATATATATAATATATATATAAATATATATAAATATATATAAATACATATAAATATATATAAAATATATATATATATAAAAA,TATATATATAAATATATATAAAACATATATAAATATATATAATATATATATATAATATATATATAAATATATATAAATATTTATAAATACATATAAATATATATAAAATATATATATATATATAAA	.	PASS	RC=13.17;RPL=10;RAL=133;RCP=ATATATATAA;ALGNURL=http://orca.bu.edu/vntrview/index.php?db=VNTRPIPE_NA12892&ref=-175656814&isref=1&istab=1&ispng=1&rank=3	GT:SP:CGL	1/2:9,2:-2,-1
chr14	77215927	td175656897	CTCTCCTTCTCCCCATGGTCTCCCTCTCCCCATGGTCTCCCTCTCCCCATGGTCTCCCTCTCCC	CTCTCCTTCTCCCCATGGTCTCCCTCTCCCCATGGTCTCCCTCTCCC	.	SC	RC=3.71;RPL=17;RAL=63;RCP=TCTCCCTCTCCCCATGG;ALGNURL=http://orca.bu.edu/vntrview/index.php?db=VNTRPIPE_NA12892&ref=-175656897&isref=1&istab=1&ispng=1&rank=3	GT:SP:CGL	0/1:7,10:0,-1
chr14	77335402	td175656978	GCCTGTCCCTGTGCCTCCTCACCTGCCCCGTGCCTCCTCACCTGCCCCGTGCCTCCTCACCTGCCCCGTGCCTCCTCACCTGCCCCGTACCT	GCCTGTCCCCGTGCCTCCTCACCTGCCCCGTGCCTCCTCACCTGCCCCGTACCT	.	PASS	RC=4.75;RPL=19;RAL=91;RCP=CCTGCCCCGTGCCTCCTCA;ALGNURL=http://orca.bu.edu/vntrview/index.php?db=VNTRPIPE_NA12892&ref=-175656978&isref=1&istab=1&ispng=1&rank=3	GT:SP:CGL	1/1:16:-2
chr14	77564188	td175657137	AACGGCGGCACGGCGGCACGGCGGCACG	AACGGCGGCACGGCGGCACGGCGGCACGGCGGCACG	.	PASS	RC=3.38;RPL=8;RAL=27;RCP=ACGGCGGC;ALGNURL=http://orca.bu.edu/vntrview/index.php?db=VNTRPIPE_NA12892&ref=-175657137&isref=1&istab=1&ispng=1&rank=3	GT:SP:CGL	0/1:5,7:0,1
chr14	79929174	td175658013	TTATGTATATGTATATGTGCATACACAATGAATGTATATGTATATGTACATACACATATGTATGTATATGTATATGTACATACACATATGTATGTATAT	TTATGTATATGTATATGTGCATACACAATGAATGTATATGTATATGTACATACACATATGTATATGTATATGTACATACACATATGTATGTATATGTATATGTACATACACATATGTATGTATAT	.	PASS	RC=3.30;RPL=30;RAL=98;RCP=TATGTATATGTATATGTACATACACATATG;ALGNURL=http://orca.bu.edu/vntrview/index.php?db=VNTRPIPE_NA12892&ref=-175658013&isref=1&istab=1&ispng=1&rank=3	GT:SP:CGL	0/1:12,7:0,1
chr14	81412652	td175658524	TTGATGCCTCATGATGCATCATGATGATGCCTCATGATGCATCATGATGATGCCTCATGATGCATCATGATGATGCCTCATGATG	TTGATGCCTCATGATGCATCATGATGATGCCTCATGATGCATCATGATGATGCCTCATGATG	.	PASS	RC=3.65;RPL=23;RAL=84;RCP=TGATGCCTCATGATGCATCATGA;ALGNURL=http://orca.bu.edu/vntrview/index.php?db=VNTRPIPE_NA12892&ref=-175658524&isref=1&istab=1&ispng=1&rank=3	GT:SP:CGL	0/1:10,21:0,-1
chr14	83292108	td175659239	TTATATTATAAATAAATATATATTCATTTATATATTCAAAAATGAATATATACTCATATATATTCAAAAATGAATATATACTCATATATATTCAAAAATGAATATATACTCATATATATTCAAAAATGAATATATACTCATATATATTCA	TTATATTATAAATGAATTTATATTCATTTATATATTCAAAAATGAATATATACTCATATATATTCAAAAATGAATATATACTCATATATATTCAAAAATGAATATATACTCATATATATTCA	.	PASS	RC=5.27;RPL=28;RAL=149;RCP=TATATTCAAAAATGAATATATACTCATA;ALGNURL=http://orca.bu.edu/vntrview/index.php?db=VNTRPIPE_NA12892&ref=-175659239&isref=1&istab=1&ispng=1&rank=3	GT:SP:CGL	0/1:9,10:0,-1
chr14	86890793	td175660807	CATATAAATATATACCTATATATTCATATATATATCTATATACCTATATATTCATATATATATCTATATACCTATATATTCATATATATAT	CATATAAATATATATCTATATATTCATATATATATCTATATACCTATATATTCATATATATATCTATATACCTATATACTCATATATATATCTATATTCCTATATATTCATATATATAT	.	PASS	RC=3.21;RPL=28;RAL=90;RCP=ATATATCTATATACCTATATATTCATAT;ALGNURL=http://orca.bu.edu/vntrview/index.php?db=VNTRPIPE_NA12892&ref=-175660807&isref=1&istab=1&ispng=1&rank=3	GT:SP:CGL	0/1:16,8:0,1
chr14	92267285	td175662912	GATATATATATATACACACACACATATGTATACATATATACATATATATACACACACATATGTATACATATATACATATATATACACACACATATGTATACATATATACATATATACACATACATATAT	GATATATATATATACACACACACATATGTATACATATATACATATATATACACACACATATGTATACATATATACATATATATACACACACATATGTATACATATATACATATATATACACACACATATGTATACATATATACATATATACACATACATATAT	.	PASS	RC=3.76;RPL=34;RAL=128;RCP=ATATACATATATACACACACACATATGTATACAT;ALGNURL=http://orca.bu.edu/vntrview/index.php?db=VNTRPIPE_NA12892&ref=-175662912&isref=1&istab=1&ispng=1&rank=3	GT:SP:CGL	1/1:4:1
chr14	92302921	td175662928	AGGCGAGGCAAGGCGGGGAGGGGCGAGGCAAGGCGGGGAGGGGCGAGGCAGGGCGGGGCAGGG	AGAGGCAGGGCGGGGAGGGGCGAGGCATGGCGGGGGGGGGCGAGGCAGGGGGGGGAGGGGCGAGGCAAGGCGGGGAGGGGCGAGGCGGGGCGGGGCAGGG	.	PASS	RC=3.05;RPL=20;RAL=62;RCP=GGCGAGGCAAGGCGGGGAGG;ALGNURL=http://orca.bu.edu/vntrview/index.php?db=VNTRPIPE_NA12892&ref=-175662928&isref=1&istab=1&ispng=1&rank=3	GT:SP:CGL	1/1:2:2
chr14	96020438	td175664496	CTGGGGTGTCTCTTGCCTCACTTTGCATGCTTGTTTATGCTTCTACCTTGGGGTCTCTCTTGCCTCACTTTGCATGCTTGTTTATGCTTCTACCTTGGGGTCTCTCTTGCC	CTGGGGTGTCTCTTGCCTCACTTTGCATGCTTGTTTATGCTTCTACCTTGGGGTCTCTCTTGCCTCACTTTGCATGCTTGTTTATGCTTCTACCTTGGGGTCTCTCTTGCCTCACTTTGCATGCTTGTTTATGCTTCTACCTTGGGGTCTCTCTTGCC	.	PASS	RC=2.34;RPL=47;RAL=110;RCP=TGGGGTCTCTCTTGCCTCACTTTGCATGCTTGTTTATGCTTCTACCT;ALGNURL=http://orca.bu.edu/vntrview/index.php?db=VNTRPIPE_NA12892&ref=-175664496&isref=1&istab=1&ispng=1&rank=3	GT:SP:CGL	1/1:10:1
chr14	96025144	td175664499	TTATATATAAATATAAAAATATATATGTATATATAAATATAAAAATATATACATATGTGTATATAAAAATATATA	TTATATATAAATATAAAAATATATATGTATATATAAATATAAAAATATATA	.	PASS	RC=3.00;RPL=24;RAL=74;RCP=TATATATAAATATAAAAATATATA;ALGNURL=http://orca.bu.edu/vntrview/index.php?db=VNTRPIPE_NA12892&ref=-175664499&isref=1&istab=1&ispng=1&rank=3	GT:SP:CGL	1/1:2:-1
chr14	96745732	td175664806	GTTCACTCACTCATTCATTCATTCATTCACTCATTCACCATT	GTTCACTCACTCATTCATTCATTCATTCATTCATTCACTCATTCACCATT	.	PASS	RC=5.25;RPL=8;RAL=41;RCP=TTCACTCA;ALGNURL=http://orca.bu.edu/vntrview/index.php?db=VNTRPIPE_NA12892&ref=-175664806&isref=1&istab=1&ispng=1&rank=3	GT:SP:CGL	1/1:25:1
chr14	101641496	td175666947	CAGGTGTGGGCAGGAGGCCAGGGGTGTGGGCAGGAGGCCAGAGGTGTGGGCAGGAG	CAGGTGTGGGCAGGAGGCCAGGGGTGTGGGCAGGAGGCCAGAGGTGTGGGCAGGAGGCCAGAGGTGTGGGCAGGAG	.	PASS	RC=2.75;RPL=20;RAL=55;RCP=AGGTGTGGGCAGGAGGCCAG;ALGNURL=http://orca.bu.edu/vntrview/index.php?db=VNTRPIPE_NA12892&ref=-175666947&isref=1&istab=1&ispng=1&rank=3	GT:SP:CGL	1/1:16:1
chr14	101662862	td175666956	ATGCTATTCCAACACACAGAGCTTCCCAGTGCTATTCCAGCACACAGAGCTTCCCAGTGCTATTCCAACAAACAGAGCTTCCCAGTGCTATTCCAACAAACAGAGCTTCCCAGTGCT	ATGCTATTCCAACACACAGAGCTTCCCAGTGCTATTCCAGCACACAGAGCTTCCCAGTGCTATTCCAACAAACAGAGCTTCCCAGTGCT	.	PASS	RC=4.14;RPL=28;RAL=116;RCP=TGCTATTCCAACAAACAGAGCTTCCCAG;ALGNURL=http://orca.bu.edu/vntrview/index.php?db=VNTRPIPE_NA12892&ref=-175666956&isref=1&istab=1&ispng=1&rank=3	GT:SP:CGL	0/1:6,7:0,-1
chr14	101694532	td175666971	AGAACCGCCGGGTCTGTGCGAACCGCGGGGTCTGTGCGAACCGCGGGGTCTGTGAGAACCGCGGGGTCTGTGC	AAGACCCGCCGGGTCTGTGCGAACCGCGGGGTCTGTGAGAACCGCGGGGTCTGTG	.	PASS	RC=4.00;RPL=18;RAL=72;RCP=GAACCGCGGGGTCTGTGC;ALGNURL=http://orca.bu.edu/vntrview/index.php?db=VNTRPIPE_NA12892&ref=-175666971&isref=1&istab=1&ispng=1&rank=3	GT:SP:CGL	0/1:9,9:0,-1
chr14	101868150	td175667039	TCTCTTTCCTCTTCCTCTTCCCTCCTCCCTCTTCCCTCTTCCCTCTTC	TCTCTTTCCTCTTCCCTCCTCCCTCTTCCCTCTTCCCTCTTC	.	PASS	RC=6.86;RPL=7;RAL=47;RCP=CTCTTCC;ALGNURL=http://orca.bu.edu/vntrview/index.php?db=VNTRPIPE_NA12892&ref=-175667039&isref=1&istab=1&ispng=1&rank=3	GT:SP:CGL	0/1:11,7:0,-1
chr14	102876791	td175667555	CAATAAAAAAATAAATTAAAAAAAAAAATAAAAAATAAAAAATAAAAAAATAAAAA	CAATAAAAAAATAAATTAAAAAAAAAAATAAAAAAATAAAAA	.	SC	RC=7.00;RPL=8;RAL=55;RCP=AATAAAAA;ALGNURL=http://orca.bu.edu/vntrview/index.php?db=VNTRPIPE_NA12892&ref=-175667555&isref=1&istab=1&ispng=1&rank=3	GT:SP:CGL	1/1:9:-2
chr14	102904551	td175667582	CCCCGCTCCCTGCTCCCGCTCCCTGCTCCCGCTCGCCGCTCCTGCTCCCCGCCCCCG	CCCCGCTCCCTGCTCCCGCTCGCCGCTCCTGCTCCCCGCCCCCG	.	PASS	RC=4.31;RPL=13;RAL=56;RCP=CCCGCTCCCCGCT;ALGNURL=http://orca.bu.edu/vntrview/index.php?db=VNTRPIPE_NA12892&ref=-175667582&isref=1&istab=1&ispng=1&rank=3	GT:SP:CGL	1/1:25:-1
chr14	103658159	td175668025	GTATATATATATATATATATATATATATATATATATATATATATATGTATATATGTATATATGTATATGTATATATGTATATATGTATATGTATATATGTATATATGTATATATGTATATATATATATAT	GTATATATATATATATATATATATATATATATATATATATATATATATATATGTATATATGTATATATGTATATGTATATATGTATATATGTATATGTATATATGTATATATGTATATGTATATATGTATATATGTATATATGTATATATATATATAT	.	PASS	RC=16.12;RPL=8;RAL=129;RCP=TATATATA;ALGNURL=http://orca.bu.edu/vntrview/index.php?db=VNTRPIPE_NA12892&ref=-175668025&isref=1&istab=1&ispng=1&rank=3	GT:SP:CGL	1/1:3:3
chr14	104720911	td175668587	ATGTGTCTGTATGTGCGTGGGTGAGTGTGTGTCTGTATCTGTGCATGTGTGAGTGTGTGTCTGTATCTGTGCATGTGTGAGTGTGTGTCTGTATCTGTGTGTGTGTGTGTGTGTCTGT	ATGTGTCTGTATGTGCGTGGGTGAGTGTGTGTCTGTATCTGTGCATGTGTGAGTGTGTGTCTGTATCTGTGTGTGTGTGTGTGTGTGTCTGT	.	PASS	RC=4.32;RPL=28;RAL=117;RCP=TGTGTCTGTATCTGTGCATGTGTGAGTG;ALGNURL=http://orca.bu.edu/vntrview/index.php?db=VNTRPIPE_NA12892&ref=-175668587&isref=1&istab=1&ispng=1&rank=3	GT:SP:CGL	0/1:5,8:0,-1
chr14	104798278	td175668663	AGCAGCGGTGCAGCAGTGCAGTGGTGCAGCAGTGCAGTGGTGCAGCAGTGCAGTGGCGCAGCCGTGCAGTGGCGCAGCCGTGCAGTGGCGCAGCAGTGC	AGCAGCGGTGCAGCAGTGCAGTGGTGCAGCAGTGCAGTGGTGCAGCAGTGCAGTGGCGCAGCCGTGCAGTGGCGCAGCCGTGCAGTGGCGCAGCCGTGCAGTGGCGCAGCAGTGC	.	PASS	RC=6.12;RPL=16;RAL=98;RCP=GCAGTGGCGCAGCAGT;ALGNURL=http://orca.bu.edu/vntrview/index.php?db=VNTRPIPE_NA12892&ref=-175668663&isref=1&istab=1&ispng=1&rank=3	GT:SP:CGL	0/1:5,7:0,1
chr14	105273900	td175668926	CAACAAGGCCGTACAGAGCACCCCCAGACTCCCCAGGATAACAAGGCCGTACAGAGCACCCCCAGACTCCCCAGGATAACAAGGCCGTACAGAGCACCCCCAGACTCCCCAGGATAACAAGGCCGTACAGAGCACCCCCAGACTCCCCAGGATAACAAGGCCGTACAGAGCACCCCCAGACTCCCCAGGATAACAAGGCCGTACAGAGCACCCCCAGACTCCCCAGGATAACAAGGCCGTACAGAGCACCCCCAGACTCCCCAGGATAACAAGGCCGTACAGAGCACCCCCAGACTCCCCAGGATAACAAGGCCGTACAGAGCACCCCCAGACTCCCCAGGATAACAAGGCCGTACAGAGCACCCCCAGACTCCCCAGGATAACAAGGCCGTACAGAGCACCCCCAGACTCCCCAGGATAACAAGGCCGTACAGAGCACCCCCAGACTCCCCAGGATAACAAGGCCGTACAGAGCACCCCCAGACTCCCCAGGATAACAAGGCCGTACACAGCACCCCCAGACTCCCCAGGATAACAAGGCCGTACAGAGCACCCCCAGACTCCCCAGGATAACAAGGCCGTACAGAGCACCCCCAGACTCCCCAGGATAACAAGGCCGTACAGAGCACCCCCAGACTCCCCAGGATAACAAGGCCGTACAGAGCACCCCCAGACTCCCCAGGATAACAAGGCCGTACAGAGCACCCCCAGACTCCCCAGGATAACAAGGCCGTACAGAGCACCCCCAGACTCCCCAGGATAACAAGGCCGTACAGAGCACCCCCAGACTCCCCAGGATAACAAGGCCGTACACAGCACCCCCAGACTCCCCAGGATAACAAGGCCGTACACAGCACCCCCAGACTCCCCAGGATAACAAGGCCGTACAGAGCACCCCCAGCCTCCC	CAACAAGGCCGTACAGAGCACCCCCAAACTCCCCAGGATAACAAGGCCGTACAGAGCACCCCCAGACGCCCCAGGATAACAAGGCCGTACAGAGCACCCCCAGACTCCCCAGGATAACAAGGCCGTACAAAGCACCCCCAGCCTCCC	.	PASS	RC=23.84;RPL=38;RAL=906;RCP=AACAAGGCCGTACAGAGCACCCCCAGACTCCCCAGGAT;ALGNURL=http://orca.bu.edu/vntrview/index.php?db=VNTRPIPE_NA12892&ref=-175668926&isref=1&istab=1&ispng=1&rank=3	GT:SP:CGL	1/1:3:-20
chr14	105738141	td175669240	GCAAGGCCAAGCTGCACACCGCTGAGGGTCGGCAGCCTCCCCGCCCACCGCCTGCAGTCACGGTGTCCACGCACAAGGCCAAGCTGCACACCGCTGAGGGTCGGCGGCCTCCCCGCCCACCGCCTGCAGTCACGGTGTCCACGCACAAGGCCAAGCTGCACACCGCTGAGGGTCGGCGGCCTCCCCGCCCACCGCCTGCAGTCACGGTGTCCACGCACAAGGCCAAGCTGCACACCGCTGAGGGTCGGCGGCCTCCCCGCCCACCGCCTGCAGTCACGGTGTCCACGCACAAGGCCAAGCTGCACACCGCTGAGGGTCGGGGGCCTCCTCGCCCACCGCCTGCGGTCACGGTGTCCACACACAAGGCCAAGCTGCACACCGCTGAGGGTCGGCGGCCTCCCCACCCACGGCCTGCAGTCACGGTATCCACGCACAAGGCCGAGCTGCACACCGCTGAGGGTCGGCGGCCTCCCCACCCATCGCCCACAGTCACGGTGTCCAC	GCAAGGCCAAGCTGCCCCCCGTTGAGGGTCGGCAGCCTCCCCGCCCACCGCCTGCAGTCACGGTGTCCACGCACAAGGCCAAGCTGCACACCGCTGAGGGTCGGCGGCCTCCCCACCCATCGCCCACAGTCACGGTGTCCAC	.	PASS	RC=6.96;RPL=72;RAL=501;RCP=CAAGGCCAAGCTGCACACCGCTGAGGGTCGGCGGCCTCCCCGCCCACCGCCTGCAGTCACGGTGTCCACGCA;ALGNURL=http://orca.bu.edu/vntrview/index.php?db=VNTRPIPE_NA12892&ref=-175669240&isref=1&istab=1&ispng=1&rank=3	GT:SP:CGL	1/1:6:-5
chr14	105881181	td175669338	CGGGAGTGGGAAGGATCCTGGGAGGGGAGTGGGAAGGATCCTGGGAGGGGAGTGGGAAGGATCCTGGGAGGGGAGTGGGAAGGATCCTGGGAGGGGAGTGGGAAGGATCCTGGGAGGGGAGTGGG	CGGGAGTGGGAAGGATCCTGGGAGGGGAGTGGGAAGGATCCTGGGAGGGGAGTGGGAAGGATCCTGGGAGGGGAGTGGGAAGGATCCTGGGAGGGGAGTGGGAAGGATCCTGGGAGGGGAGTGGGAAGGATCCTGGGAGGGGAGTGGG	.	PASS	RC=5.39;RPL=23;RAL=124;RCP=GGGAGTGGGAAGGATCCTGGGAG;ALGNURL=http://orca.bu.edu/vntrview/index.php?db=VNTRPIPE_NA12892&ref=-175669338&isref=1&istab=1&ispng=1&rank=3	GT:SP:CGL	1/1:4:1
chr14	106027454	td175669419	ACTGTCCCCCACCCTGTCCCCCACCCTGTCCCCCACCCTGTCCCC	ACTGTCCCCCACCCTGTCCCCCACCCTGTCCCCCACCCTGTCCCCCACCCTGTCCCC	.	SC	RC=3.67;RPL=12;RAL=44;RCP=CTGTCCCCCACC;ALGNURL=http://orca.bu.edu/vntrview/index.php?db=VNTRPIPE_NA12892&ref=-175669419&isref=1&istab=1&ispng=1&rank=3	GT:SP:CGL	1/1:4:1
chr14	106084051	td175669523	GATGTCATACCCATCACACTATGTCACAGCACATCACACCAGGGATGTCACACTGTGTCACACCACATCCCACCATGTGCAACACCACCTCACACCAGGGACATTACACCATGTCACACCACATCCCACCATGTGCAACACCACCTCACACCAGGGACATTACAACATGTCACACCACATC	GATGTCATACCCATCACACTATGTCATAGCACATCACACCAGGGATGTCACACTGTGTCACACCACATCCCACCATGTGCAACACCACCTCACACCAGGGACATTACACCATGTCACACCACATC	.	PASS	RC=3.27;RPL=56;RAL=180;RCP=ATGTCACACCACATCCCACCATGTGCAACACCACCTCACACCAGGGACATTACACC;ALGNURL=http://orca.bu.edu/vntrview/index.php?db=VNTRPIPE_NA12892&ref=-175669523&isref=1&istab=1&ispng=1&rank=3	GT:SP:CGL	1/1:11:-1
chr14	106147871	td175669598	ACTGTCCCCCACCCTGTCCCCCACCCTGTCCCCCACCCTGTCCCC	ACTGTCCCCCACCCTGTCCCCCACCCTGTCCCC	.	SC	RC=3.67;RPL=12;RAL=44;RCP=CTGTCCCCCACC;ALGNURL=http://orca.bu.edu/vntrview/index.php?db=VNTRPIPE_NA12892&ref=-175669598&isref=1&istab=1&ispng=1&rank=3	GT:SP:CGL	1/1:2:-1
chr15	20397914	td175670403	CATATATATATATATATATATATATATATTTAAACATATATATATATTTAAAC	CATATATATATATATTTATTTAAACATATATATATATTTA	.	PASS	RC=2.89;RPL=18;RAL=52;RCP=ATATATATATTTAAACAT;ALGNURL=http://orca.bu.edu/vntrview/index.php?db=VNTRPIPE_NA12892&ref=-175670403&isref=1&istab=1&ispng=1&rank=3	GT:SP:CGL	0/1:7,3:0,-1
chr15	20510393	td175670498	GGGGTAGGGCCAGGGTCAGGACCAGGGTAGGGCCATGGTAAGGCC	GGGGTAGGGCCAGGGTCAGGACCAGACCAGGGCAGGGTCAGGACCAGGGTAGGGCCATGGTAAGGCC	.	SC	RC=3.92;RPL=11;RAL=44;RCP=GGGTAGGGCCA;ALGNURL=http://orca.bu.edu/vntrview/index.php?db=VNTRPIPE_NA12892&ref=-175670498&isref=1&istab=1&ispng=1&rank=3	GT:SP:CGL	0/1:65,12:0,2
chr15	22383949	td175671143	AATATATTTTTATATATTTATAAATATATATTTTTATATATTTATAAATATATATTTTTATATATTTAATCAATATATA	AATATATTTTTATATATTTATAAATATATATTTTTATATATTTATAAATATATATTTTTATATATTTATAAATATATATTTTTATATATTTATAAATATATATTTTTATATATTTAATCAATATATA	.	SC	RC=3.20;RPL=24;RAL=78;RCP=ATATATTTTTATATATTTATAAAT;ALGNURL=http://orca.bu.edu/vntrview/index.php?db=VNTRPIPE_NA12892&ref=-175671143&isref=1&istab=1&ispng=1&rank=3	GT:SP:CGL	1/1:7:2
chr15	22430632	td175671160	ATATAATTATATAAATAATTATAATACTGTTATAATTATATAAATAATTATAATACTGTTATAATTATATAAATAATTATAATACTGTCATAATTATATTAGAAATATACTATTATAATTTTATAATAATTA	ATATAATTATATAAATAATTATAATACTGTTATAATTATATAAATAATTATAATACTGTCATAATTATATTAGAAATATACTATTATAATTTTATAATAATTA	.	PASS	RC=4.69;RPL=29;RAL=131;RCP=TATAATTATATAAATAATTATAATACTGT;ALGNURL=http://orca.bu.edu/vntrview/index.php?db=VNTRPIPE_NA12892&ref=-175671160&isref=1&istab=1&ispng=1&rank=3	GT:SP:CGL	0/1:5,7:0,-1
chr15	22450928	td175671172	TCATATATATATATACACACACACATATATATATACACACACACACA	TCATATATATATATACACACACACATATATATATACACACACACATATATATATACACACACACACA	.	PASS	RC=2.09;RPL=22;RAL=46;RCP=CATATATATATACACACACACA;ALGNURL=http://orca.bu.edu/vntrview/index.php?db=VNTRPIPE_NA12892&ref=-175671172&isref=1&istab=1&ispng=1&rank=3	GT:SP:CGL	1/1:7:1
chr15	22545695	td175671243	GCCGCCGCCCGTCCGCCGCCCGTCCGCCGC	GCCGCCGCCCGTCCGCCGCCCGTCCGCCGCCCGTCCGCCGC	.	PASS	RC=2.64;RPL=11;RAL=29;RCP=CCGCCGCCCGT;ALGNURL=http://orca.bu.edu/vntrview/index.php?db=VNTRPIPE_NA12892&ref=-175671243&isref=1&istab=1&ispng=1&rank=3	GT:SP:CGL	0/1:7,12:0,1
chr15	23606511	td175671752	AAGGAGAGGCTTCGGGAGCAGCAGGAGAGGCTTCCAGAGCAGGAGGAGAGGCTTC	AAGGGAGAGACTGCGGGAGCGGGGGGAGGGGCTTCAGGAGCAGCAGGAGAGGCTTCGGGAGCAGGAGGAGAGGCTT	.	SC	RC=2.57;RPL=21;RAL=54;RCP=AGGAGAGGCTTCCAGAGCAGC;ALGNURL=http://orca.bu.edu/vntrview/index.php?db=VNTRPIPE_NA12892&ref=-175671752&isref=1&istab=1&ispng=1&rank=3	GT:SP:CGL	0/1:3,3:0,1
chr15	24504453	td175672138	AAACAAATGACACAGTATTTGTTTTCAACAAATGAAACAGTATTTGTTTTCAACAAATGAAACAGTGTTTGTTTT	AAACAAATGACACAGTATTTGTTTTCAACAAATGACACAGTATTTGTTTTCAACAAATGAAACAGTATTTGTTTTCAACAAATGAAACAGTGTTTGTTTT	.	SC	RC=2.96;RPL=25;RAL=74;RCP=AACAAATGAAACAGTATTTGTTTTC;ALGNURL=http://orca.bu.edu/vntrview/index.php?db=VNTRPIPE_NA12892&ref=-175672138&isref=1&istab=1&ispng=1&rank=3	GT:SP:CGL	1/1:11:1
chr15	26212028	td175672743	GTATATATATTATATATTTTTTATATATATTATATATATATTTTATATATATTATATATATTTTATATATATTATATATATTTTATATATATTATATATATATTTTATATATATTATATATATATTTTATATATATTATATATATATTTTATATATATATTTTATATAT	GTATATATATTATATATTTTTTATATATATTATATATATATTTTATATATATTATATATATTTTATATATATTATATATATATTTTATATATATTATATATATATTTTATATATATATTTTATATAT	.	PASS	RC=15.64;RPL=11;RAL=168;RCP=TATATATTTTA;ALGNURL=http://orca.bu.edu/vntrview/index.php?db=VNTRPIPE_NA12892&ref=-175672743&isref=1&istab=1&ispng=1&rank=3	GT:SP:CGL	0/1:3,5:0,-4
chr15	27044399	td175673103	CTTTCCTTTATATATATATTTCCTATATATATATTTCCTATATATATATATTTCCTATATATATAT	CTTTCCTTTATATATATATTTCCTATATATATATATTTCCTATATATATTTCCTATATATATATTTCCTATATATATATATTTCCTATATATATAT	.	PASS	RC=3.94;RPL=17;RAL=65;RCP=TTTCCTATATATATATA;ALGNURL=http://orca.bu.edu/vntrview/index.php?db=VNTRPIPE_NA12892&ref=-175673103&isref=1&istab=1&ispng=1&rank=3	GT:SP:CGL	1/1:8:2
chr15	27249089	td175673200	CCCTCACCTCCTGGACGGGGCGGCTGGCCGGGCGGGGGGCTGACCCCCCACCTCCCTCCCGGACGGGGCGGCTGTCCGGGCGGGGGGCTGAACCCCCAACTCCCTCCCGGACGGGGCGGCTGACCCGGCGGGGGGCTGACCCCCCTACCTCCCTCCCGGACGGGGCGGCTGGCCGGGCGGGGGGCTGACCCCCCCACCTCCCTCCCGGACGGGGTGGCTGCCGGGCGG	CCCTCACCTCCCGGACGGGGTGGCTGGCCGGGCGGGGGGCTGCCCCCCCCCCACCTCCCTCCCGGACAGGGCGGCTGGCCGGGCGGGGGGCCGACCCCCACCCCCCTCCCCGGAGGGGGGGCCGCCGGGCGG	.	SC	RC=4.67;RPL=48;RAL=227;RCP=CCTCCCTCCCGGACGGGGCGGCTGGCCGGGCGGGGGGCTGACCCCCCA;ALGNURL=http://orca.bu.edu/vntrview/index.php?db=VNTRPIPE_NA12892&ref=-175673200&isref=1&istab=1&ispng=1&rank=3	GT:SP:CGL	1/1:3:-2
chr15	34103808	td175676039	TATTACAAAGAGGATTACAAAGAGGAT	TATTACAAAGAGGATTACAAAGAGGATACAAAGAGGAT	.	PASS	RC=2.17;RPL=12;RAL=26;RCP=ATTACAAAGAGG;ALGNURL=http://orca.bu.edu/vntrview/index.php?db=VNTRPIPE_NA12892&ref=-175676039&isref=1&istab=1&ispng=1&rank=3	GT:SP:CGL	1/1:31:1
chr15	34398780	td175676160	TCACATGGTACAATATTCAAAAGGCACATGGTACAATATTCAAAAGGCACATGGTACAATATTCAAAAGG	TCACATGGTACAATATTCAAAAGGCACATGGTACAATATTCAAAAGGCACATGGTACAATATTCAAAAGGCACATGGTACAATATTCAAAAGG	.	PASS	RC=3.00;RPL=23;RAL=69;RCP=CACATGGTACAATATTCAAAAGG;ALGNURL=http://orca.bu.edu/vntrview/index.php?db=VNTRPIPE_NA12892&ref=-175676160&isref=1&istab=1&ispng=1&rank=3	GT:SP:CGL	1/1:17:1
chr15	34892327	td175676391	TTTACATCAATAATTGCATGTTGATGTTTGATTACATCAACAATTGCATGTTGATGTTTGATTACATCAACAATTGCATGTTGATGTTTGATTACATCAACAATTGCATGTTGATGTTTGATTACATCAACAATTGCATGTTGATGTTTGATTACATCAACAATTGCATGTTGATGTTTGATTACATCAACAATTGTATG	TTTACATCAATAATTGCATGTTGATGTTTAATTACATCAACAATTGCATGTTGATGTTTAATTACATCAACAATTGCATGTTGATGTTTGATTACATCAACAATTGCATGTTGATGTTTGATTACATCAACAATTGCATGTTGATGTTTGATTACATCAACAATTGTATG	.	SC	RC=6.63;RPL=30;RAL=199;RCP=TTACATCAACAATTGCATGTTGATGTTTGA;ALGNURL=http://orca.bu.edu/vntrview/index.php?db=VNTRPIPE_NA12892&ref=-175676391&isref=1&istab=1&ispng=1&rank=3	GT:SP:CGL	1/1:6:-1
chr15	37676641	td175677294	CTTGTATCCCAGTTTTATTGTATCCCAGTTTTATTG	CTTGTATCCCAGTTTTATTGTATCCCAGTTTTATTGTATCCCAGTTTTATTG	.	PASS	RC=2.19;RPL=16;RAL=35;RCP=TTGTATCCCAGTTTTA;ALGNURL=http://orca.bu.edu/vntrview/index.php?db=VNTRPIPE_NA12892&ref=-175677294&isref=1&istab=1&ispng=1&rank=3	GT:SP:CGL	1/1:36:1
chr15	38380532	td175677536	GGAAAAGGAGGAGAAAAGGGGGAGAAAAGGGGGAGAAAAGGGGGAGAAAAGGGGGA	GGAAAAGGAGGAGAAAAGGGGGAGAAAAGGGGGAGAAAAGGGGGAGAAAAGGGGGAGAAAAGGGGGA	.	PASS	RC=5.00;RPL=11;RAL=55;RCP=GAAAAGGGGGA;ALGNURL=http://orca.bu.edu/vntrview/index.php?db=VNTRPIPE_NA12892&ref=-175677536&isref=1&istab=1&ispng=1&rank=3	GT:SP:CGL	0/1:11,7:0,1
chr15	38471371	td175677568	TGTATACACATTAATTATACATGTATAATTATACACTAATTATACATGTATAATTATA	TACACACTAATTATACATGTATAATTATACACTAATTATACATGTATAATTATACACTAATTATACATGTATAATTAT	.	PASS	RC=2.19;RPL=27;RAL=57;RCP=TTATACACATTAATTATACATGTATAA;ALGNURL=http://orca.bu.edu/vntrview/index.php?db=VNTRPIPE_NA12892&ref=-175677568&isref=1&istab=1&ispng=1&rank=3	GT:SP:CGL	0/1:20,10:0,1
chr15	38841847	td175677681	CCTGCTTCCCTCTTCCCCTCTGCTTCCCTCTTCCCC	CCTGCTTCCCTCTTCCCCTCTGCTGCCCTCTTTCCCTCTGCTTCCCTCTTCCCC	.	PASS	RC=1.94;RPL=18;RAL=35;RCP=CTGCTTCCCTCTTCCCCT;ALGNURL=http://orca.bu.edu/vntrview/index.php?db=VNTRPIPE_NA12892&ref=-175677681&isref=1&istab=1&ispng=1&rank=3	GT:SP:CGL	1/1:21:1
chr15	40039200	td175677978	GCTTCCCTCCTTCCCTCCTTCCCTCCTTCCCTCCTTCCCTCCTTCCATTCTTCCTTTCTTCCTTCCT	GCTTCCCTCCTTCCCTCCTTCCCTCCTTCCCTCCTTCCATCCTTCCCTCCTTCCCTCCTTCCATTCTTCCTTTCTTCCTTCCT	.	PASS	RC=8.25;RPL=8;RAL=66;RCP=CTTCCCTC;ALGNURL=http://orca.bu.edu/vntrview/index.php?db=VNTRPIPE_NA12892&ref=-175677978&isref=1&istab=1&ispng=1&rank=3	GT:SP:CGL	1/1:6:2
chr15	40389349	td175678098	GAAGCACCCAACTGAGCTATCAAGCACCCAACTGAGCTACCAAGCACCCAACTGAGCTACCAAGCACCCAACTGAGCTACCAAGCACCTAACTGAGCTACCAAACACCTGAGCTACCAAGCACCCAACTGAGCTACCAAGCACCTAACTGAGCTACCAAGCACCCAACTGAGCTACTAAGCACCCAACTGAGCTA	GAAGCACCCAACTGAGCTATCAAGCACCCAACTGAGCTACCAAGCACCCAACTGAGCTACCAAGCACCTAACTGAGCTACCAAACACCTGAGCTACCAAGCACCCAACTGAGCTACCAAGCACCTAACTGAGCTACCAAGCACCCAACTAAGCTACTAAGCACCCAACTGAGCTA	.	PASS	RC=9.90;RPL=20;RAL=194;RCP=AAGCACCCAACTGAGCTACC;ALGNURL=http://orca.bu.edu/vntrview/index.php?db=VNTRPIPE_NA12892&ref=-175678098&isref=1&istab=1&ispng=1&rank=3	GT:SP:CGL	1/1:9:-1
chr15	43297434	td175679423	AGGAGGTGGGGGGGCAGCCTCTGCCCGGCCAGCTGCCCCTTCCGGGAGGGAGGTGGGGGGCAGCCCCCGCCCGGCAGCCGCCCCATCCGGGAGGTGGGGGGCAGCCCCCGCCTGGCCAGCCGCCCCATCCGGGAGGGAGGTGAGGGGCAGCCCCCGCCCGGCCAGCCGCCCTGTCTTGGAGGGAGGTGGGGGGCAGCCCCCGCCCGGCCAGCCACCCCATCTGGGAGGGAGGTGGGGGGGCAGCCCCTGCCCAGCCAGCCGCTCCGTCTGGGAGG	AGGAGATGGGGGGCAGCCCCTGCCCGGCCAGCCGCCCCGTCCGGGAGGGAGGTAGGGGGCAGCCCCTGCCCGGCAGGTGCCCCGTCCGGGAG	.	SC	RC=6.02;RPL=46;RAL=274;RCP=GGAGGTGGGGGGCAGCCCCCGCCCGGCCAGCCGCCCCATCCGGGAG;ALGNURL=http://orca.bu.edu/vntrview/index.php?db=VNTRPIPE_NA12892&ref=-175679423&isref=1&istab=1&ispng=1&rank=3	GT:SP:CGL	1/1:3:-4
chr15	46459553	td175680786	CATGTTATATATACATATGTATATACACATGTGTGCATATGTGTATATATACACACATATTTACATATATATGTACATATGTGTATATATACACACATATATACATATATATGTACA	CATGTTATATATACATATGTATATACACATGTGTGCATATGTGTATATATACACACATATATACATATATATGTACATATGTGTATATATACACACATATACACATATATATGTACATATGTGTATATATACACACATATGTACATATATATGTACA	.	PASS	RC=2.98;RPL=40;RAL=116;RCP=ATGTGTATATATACACACATATATACATATATATGTACAT;ALGNURL=http://orca.bu.edu/vntrview/index.php?db=VNTRPIPE_NA12892&ref=-175680786&isref=1&istab=1&ispng=1&rank=3	GT:SP:CGL	0/1:14,3:0,1
chr15	48532202	td175681459	TTATCCATATATATATATATATATCCATATATATATATATATATCCATATATATATATATATATATCCATATATATATATATATATCCATATATATATATATATATCCATATATATATATATAATATGCATAAATTTTATATATACATATATAT	TTATCCATATATATATATATATATCCATATATATATATATATATATATCCATATATATATATATATATCCATATATATATATATATATCCATATATATATATATAATATGCATAAATTTTATATATACATATATAT	.	PASS	RC=7.65;RPL=20;RAL=153;RCP=TATCCATATATATATATATA;ALGNURL=http://orca.bu.edu/vntrview/index.php?db=VNTRPIPE_NA12892&ref=-175681459&isref=1&istab=1&ispng=1&rank=3	GT:SP:CGL	1/1:5:-1
chr15	52016800	td175682724	AAAGAAAGAAAGAAATTAAGAAAGGAAGAAATTAAGAAAGAAAGAAATTAAGAAAAAAAGAAA	AAAGAAAGAAAGAAATTAAGAAAGGAAGAAATTAAGAAAGGAAGAAATTAAGAAAGAAAGAAATTAAGAAAAAAAGAAA	.	PASS	RC=3.88;RPL=16;RAL=62;RCP=AAGAAAGAAAGAAATT;ALGNURL=http://orca.bu.edu/vntrview/index.php?db=VNTRPIPE_NA12892&ref=-175682724&isref=1&istab=1&ispng=1&rank=3	GT:SP:CGL	0/1:16,10:0,1
chr15	53792435	td175683339	TTATATATATATCTCCATATATATATATATATCTCCATATATATATATATATCTCCATATATATAATCTCCATGGATTTATATATATATATATCCATATATATA	TTATATATATATCTCCATATATATATATATATCTCCATATATATATATATATCTCCATATATATA	.	PASS	RC=5.20;RPL=20;RAL=103;RCP=TATATATATATCTCCATATA;ALGNURL=http://orca.bu.edu/vntrview/index.php?db=VNTRPIPE_NA12892&ref=-175683339&isref=1&istab=1&ispng=1&rank=3	GT:SP:CGL	1/1:2:-2
chr15	53890410	td175683361	CTTCATATAGCTACATCCCAGTGCCTTTCATATAGCTACATCCCAGTGCCTTTCATATAGCCACATCCCAGTGCC	CTTCATATAGCTACATCCCAGTGCCTTTCATATAGCCACATCCCAGTGCC	.	PASS	RC=2.96;RPL=25;RAL=74;RCP=TTCATATAGCTACATCCCAGTGCCT;ALGNURL=http://orca.bu.edu/vntrview/index.php?db=VNTRPIPE_NA12892&ref=-175683361&isref=1&istab=1&ispng=1&rank=3	GT:SP:CGL	0/1:7,6:0,-1
chr15	53931668	td175683377	AATAAAATTTTATATAATTTTATTTATTTATAAAATTATATATAATTTTATTTATTTATAAAATTATATATAATTTTATTTATTTATAAAATTATATATAATGTTATAAATTAAAAATTATATAAAAT	AATAAAATTTTATATAATTTTATTTATTTATAACATTATATATAATTTTATTTATTTATAAAATTATATATATTTTTATTTATTTATAAAATTATATATAATTTTATTTATTTATAAAATTATATCTAATGTCATAAATTAAAAATTATATAAAAT	.	PASS	RC=4.61;RPL=28;RAL=127;RCP=ATAAAATTATATATAATTTTATTTATTT;ALGNURL=http://orca.bu.edu/vntrview/index.php?db=VNTRPIPE_NA12892&ref=-175683377&isref=1&istab=1&ispng=1&rank=3	GT:SP:CGL	0/1:3,3:0,1
chr15	55739977	td175683964	AGAGAGGGGAGAGGGGAGAGGGGAGAGGGCAGAGGGGAGAGGGGAGAGGGCAGAGGGGAGAGGGGAGAGGGCAGAGGGGAGAGGGGAGAGGGGAGAGGGGAGAGGGGAG	AGCGAGAGGGGAGAGGGGAGAGGGGAGAGGTGAGAGGGG	.	PASS	RC=15.43;RPL=7;RAL=108;RCP=GAGAGGG;ALGNURL=http://orca.bu.edu/vntrview/index.php?db=VNTRPIPE_NA12892&ref=-175683964&isref=1&istab=1&ispng=1&rank=3	GT:SP:CGL	1/1:2:-10
chr15	56776997	td175684416	TTCATGAGATTACATATCATGATTACATATCATGAGATTACATATCATGATTACATATCATGAGATTACATATCATATTACATGATATCATGAGATTACATATCATGATATTACATATCATGAGA	TTCATGAGATTACATATCATGATTACATATCATGAGATTACATATCATGATTACATATCATGAGATTACATATCATGATTACATATCATGAGATTACATATCATATTACATGATATCATGAGATTACATATCATGATATTACATATCATGAGA	.	PASS	RC=8.44;RPL=15;RAL=124;RCP=TCATGAGATTACATA;ALGNURL=http://orca.bu.edu/vntrview/index.php?db=VNTRPIPE_NA12892&ref=-175684416&isref=1&istab=1&ispng=1&rank=3	GT:SP:CGL	1/1:3:2
chr15	58038100	td175684850	TGCATCAGGCATCAGGCATCAGGCATCAGGCATCAGGC	TGCATCAGGCATCAGGCATCAGGCATCAGGC	.	PASS	RC=5.29;RPL=7;RAL=37;RCP=GCATCAG;ALGNURL=http://orca.bu.edu/vntrview/index.php?db=VNTRPIPE_NA12892&ref=-175684850&isref=1&istab=1&ispng=1&rank=3	GT:SP:CGL	0/1:6,7:0,-1
chr15	58785738	td175685049	ATATACAAAATTTATTACATATAAATAAAATTTATACAAAATTTATTACGTATAAATAAAATTTATACAAAATTTATTACGTATAAATAAAATTTATACAAAATTTATTACGTATAAATAAAATTTATACAAAATTTATTACGTATAAATAAAATTTATACAAAATTT	ATATACAAAATTTATTACGTATAAATAAAATTTATACAAAATTTATTACGTATAAATAAAATTTATACAAAATTTATTACGTATAAATAAAATTTATACAAAATTTATTACGTATAAATAAAATTTATACAAAATTT	.	PASS	RC=5.39;RPL=31;RAL=167;RCP=TATACAAAATTTATTACGTATAAATAAAATT;ALGNURL=http://orca.bu.edu/vntrview/index.php?db=VNTRPIPE_NA12892&ref=-175685049&isref=1&istab=1&ispng=1&rank=3	GT:SP:CGL	1/1:12:-1
chr15	62975599	td175686646	ATCCTGCCTCTCATTGGTAGAATGCCTGCATTCTCCCGCCTCTCATTGGTAGAATGCCTGCATTCTCCCGCCTCTCATTGGTAGAATGCCTGCATTCTCCCGCCTCTCATTGGTAGAATGCCTGCATTCTCCCGCCTCTCATTGGTAGAATGCCTGCATTCTCCCGCCTCTCATTGGTAGAATGCCTGCATTCTCCTGCCTCT	ATCCTGCCTCTCATTGGTAGAATGCCTGCATTCTCCCGCCTCTCATTGGTAGAATGCCTGCATTCTCCCGCCTCTCATTGGTAGAATGCCTGCATTCTCCCGCCTCTCATTGGTAGAATGCCTGCATTCTCCTGCCTCT	.	PASS	RC=6.31;RPL=32;RAL=202;RCP=TCCCGCCTCTCATTGGTAGAATGCCTGCATTC;ALGNURL=http://orca.bu.edu/vntrview/index.php?db=VNTRPIPE_NA12892&ref=-175686646&isref=1&istab=1&ispng=1&rank=3	GT:SP:CGL	1/1:2:-2
chr15	64029549	td175687001	GATATATATATATCTTTTTTCCAGATATATATATATATATCGTTTTTCCAGATATATATATATATATCTTTTTTCCAGATATATATATATATATCTTTTTTCCAGATATATATATATATATCTTTTTTCCAGATATATATATATACATATATATATCTTTTTTCCAGATATATATATATATAT	GATATATATATATCTTTTTTCCAGATATATATATATATATCGTTTTTCCAGATATATATATATATATCTTTTTTCCAGATATATATATATATATCTTTTTTCCAGATATATATATATACATATATATATCTTTTTTCCAGATATATATATATATAT	.	PASS	RC=6.40;RPL=27;RAL=182;RCP=ATATATATATATCTTTTTTCCAGATAT;ALGNURL=http://orca.bu.edu/vntrview/index.php?db=VNTRPIPE_NA12892&ref=-175687001&isref=1&istab=1&ispng=1&rank=3	GT:SP:CGL	1/1:3:-1
chr15	64338521	td175687106	CGCGGCCGCGGCAGGCGCGGCGGGAGCGGCGGGCGCGGCGGGCGCGGCGGGCGCGGCGGGCGCGGCGGGAACGGGGGACGCGGCGGG	CGCGGCCGCGGCGGGCGCGGCGGGAGCGGCGGGCACGGCGGGACCGGGGGACGCGGCGGG	.	PASS	RC=9.56;RPL=9;RAL=86;RCP=GCGGGCGCG;ALGNURL=http://orca.bu.edu/vntrview/index.php?db=VNTRPIPE_NA12892&ref=-175687106&isref=1&istab=1&ispng=1&rank=3	GT:SP:CGL	1/1:5:-3
chr15	64578519	td175687197	GATATTGTTAACATGTTATTGTTAACAATATTGTTAACATGTTATTGTTAACAATATTGTTAACAATATATTGTTAACTCATATTGTTAACATGTTA	GATATTGTTAACATGTTATTGTTAACAATATTGTTAACATGTTATTGTTAACAATATTGTTAACAATATATTGTTAACAATATTGTTAACAATATATTGTTAACTCATATTGTTAACATGTTA	.	PASS	RC=3.63;RPL=26;RAL=96;RCP=ATATTGTTAACATGTTATTGTTAACA;ALGNURL=http://orca.bu.edu/vntrview/index.php?db=VNTRPIPE_NA12892&ref=-175687197&isref=1&istab=1&ispng=1&rank=3	GT:SP:CGL	1/1:23:1
chr15	65008004	td175687458	TGTATATATATACACACGTATATATATATATACACGTATATATATACACACGTATATATATACACACGTATATATGTACACGTATATATATACACACGTATATATATACACGTATATATATACACACGTATATATATATACACGTATATATATACACGTATATATATATATACACGT	TGTATATATATACACACGTATATATATATATACACGTATATATATACACACGTATATATATACACACGTATATATATACACGTATATATATACACACGTATATATATATACACGTATATATATACACGTATATATATATACACGT	.	PASS	RC=11.22;RPL=16;RAL=176;RCP=GTATATATATACACAC;ALGNURL=http://orca.bu.edu/vntrview/index.php?db=VNTRPIPE_NA12892&ref=-175687458&isref=1&istab=1&ispng=1&rank=3	GT:SP:CGL	1/1:5:-2
chr15	65438277	td175687704	AATATATAAATATATATATAAAATATATATATAAATATATATATAAATATATATATAAATATATATATAAATATATATATAAATATATATATAAATATATATATAAATATATATATAAATATATATATAAATATATATATAAATATATATATAAATATATATATAAATATATATATAAATATATATATAAA	AATATATATATATATATAAAATATATATATAAATATATATATAAATATATATATAAATATATATATATAAATATATATATAAA	.	SC	RC=15.77;RPL=12;RAL=190;RCP=ATATATAAATAT;ALGNURL=http://orca.bu.edu/vntrview/index.php?db=VNTRPIPE_NA12892&ref=-175687704&isref=1&istab=1&ispng=1&rank=3	GT:SP:CGL	1/1:6:-9
chr15	66332076	td175688085	CTGAGGGTTCTGAGCCGGGTCAGGCGGCGGTGGGGTGACGGTCCTGAGCCGGGTCAGGCGGCGGTGGGGTGACGGTCCTGAGCCGGGTCAGGCGGCGGTGGGGTGACGGTCCTGAGCCGGGTCAGGCGGCGGTGGGGTGACGGTCCTGAGCCGGGTCAGGCGGCGGTGGGGTGACGGTCCTGAGCCGGGTCAGGCGGCGGTGGGGTGACGGTCCTGAGCCGGGTCAGGCGGCGGTGGGGTGACGGTCCTGAGCCGGGTCAGGCGGCGGTGGGGTGACGGTC	CTGAGGGTTCTGAGCCGGGTCAGGCGGCGGTGGGGTGACGGTCCTGAGCCGGGTCAGGCGGCGGTGGGGTGACGGTC,CTGAGGGTTCTGAGCCGGGTCAGGCGGCGGTGGGGTGCCGGTCCTGAGCCGGGTCAGGCGGCGGTGGGGTGACGGTCCTGAGCCGGGTCAGGCGGCGGTGGGGTGACGGTC	.	PASS	RC=8.24;RPL=34;RAL=280;RCP=TGACGGTCCTGAGCCGGGTCAGGCGGCGGTGGGG;ALGNURL=http://orca.bu.edu/vntrview/index.php?db=VNTRPIPE_NA12892&ref=-175688085&isref=1&istab=1&ispng=1&rank=3	GT:SP:CGL	1/2:7,4:-6,-5
chr15	66606089	td175688182	GTATATGTGTGTGTGTGTGTATATATATATGTGTGTGTGTATATATATATGTGTGTGTGTGTA	GTATATGTGTGTGTGTGTGTATATATATATGTGTGTGTGTGTA	.	PASS	RC=2.82;RPL=22;RAL=62;RCP=TATATGTGTGTGTGTGTATATA;ALGNURL=http://orca.bu.edu/vntrview/index.php?db=VNTRPIPE_NA12892&ref=-175688182&isref=1&istab=1&ispng=1&rank=3	GT:SP:CGL	0/1:10,10:0,-1
chr15	66713224	td175688242	TATATATACACATACATACATACACACACATACATACATATATATACACACATACATATATACATACACATACATATATACACACACATACATACACACACATACATACATATATACACGTGCATATATATA	T	.	PASS	RC=7.28;RPL=18;RAL=131;RCP=ATATATACACATACATAC;ALGNURL=http://orca.bu.edu/vntrview/index.php?db=VNTRPIPE_NA12892&ref=-175688242&isref=1&istab=1&ispng=1&rank=3	GT:SP:CGL	0/1:7,4:0,-1
chr15	66914664	td175688335	CCCTTCCCGCCTTCCCGCCTTCCCGCCTTCCCGCC	CCCTTCCCGCCTTCCCGCCTTCCCGCC	.	PASS	RC=4.25;RPL=8;RAL=34;RCP=CCTTCCCG;ALGNURL=http://orca.bu.edu/vntrview/index.php?db=VNTRPIPE_NA12892&ref=-175688335&isref=1&istab=1&ispng=1&rank=3	GT:SP:CGL	1/1:3:-1
chr15	69257830	td175689204	CAGAGGGAGACCGTGGAAAGAGAGGGAGAGGGAGACCGTGGGGAGAGGGAGAGGGAGA	CAGAGGGAGACTGTGGAAAGAGGGAGAGGGAGACCGTGGGGAGAGGGAGAGGGTGACTGTGGGGAGAGGGAGAGGGAGA	.	SC	RC=2.36;RPL=25;RAL=57;RCP=AGAGGGAGACCGTGGAAAGAGAGGG;ALGNURL=http://orca.bu.edu/vntrview/index.php?db=VNTRPIPE_NA12892&ref=-175689204&isref=1&istab=1&ispng=1&rank=3	GT:SP:CGL	0/1:8,2:0,1
chr15	70677040	td175689722	ATATATAGGTGCCTATATACGTGTATATAGGTGCCTATATACGTGTATATATATGTACATATATATGTGTGTATATAGGTACCTATATATGTGTGTATATAGGTACCTATATATGTGTGTATATAGGTACCTATATATGTGTGTATATAGGTACCTATATATGTGTGTATATAGGTACCTATATATGTGTATATATAGGTACATATATATGTGTATATATA	AGCTTTTACATATATAGGCGCCTATATACGTGTATATAGGCGCCTATATATGTGTATATATATGTACATATATATGTGTGTATATATGTACCTATATATGTGTATATATAGGTACCTATATATGTGTATATATAGGTACATATATATGTGTATA	.	PASS	RC=9.25;RPL=24;RAL=220;RCP=TATATAGGTACCTATATATGTGTG;ALGNURL=http://orca.bu.edu/vntrview/index.php?db=VNTRPIPE_NA12892&ref=-175689722&isref=1&istab=1&ispng=1&rank=3	GT:SP:CGL	1/1:2:-3
chr15	70770135	td175689760	AGGAGGAGGAAGAGATGGAGGAGGAGGAGATGGAGGAGGAGGAGATGGAGGAGGAGGAG	AGGAGGAGGAAGAGATGGAGGAGGAGGAGATGGAGGAGGAGGAGATGGAGGAGGAGGAGATGGAGGAGGAGGAGATGGAGGAGGAGGAG	.	PASS	RC=3.87;RPL=15;RAL=58;RCP=GGAGGAGGAGGAGAT;ALGNURL=http://orca.bu.edu/vntrview/index.php?db=VNTRPIPE_NA12892&ref=-175689760&isref=1&istab=1&ispng=1&rank=3	GT:SP:CGL	0/1:11,6:0,2
chr15	70771910	td175689765	AGCAGCTTCCCACCGTCGCCGGGCTCTGGAGGCAGCTTCCCGCCGTCGCCGGGCTCTGGAGGCAGCTTCCCGCCGTCGCCGGGCTCTGGAGGCAGCTTCCCGCCGTCGCCGGGCTCTGGAGGCAGCTTCCCGCCGTCGCCGGGCTCTGGAGGCAGCTTCCCGCCGTCGCCGGGCTCTGGAGGCAGCTTCCCGCCGTCGCCGGGCTCTGGAGGCAGCTTCCCGCCGTCGCCGGGCTCTGGAGGC	AGCAGCTTCCCGCCGCCGCCGGGGTCTGGAGGGAGCTTCCCGCCGCCGCCGGGCTCTGGAGGCAGCTTCCTGCCGCCGCCGGGCTCTGGAGGC	.	PASS	RC=8.07;RPL=30;RAL=242;RCP=GCAGCTTCCCGCCGTCGCCGGGCTCTGGAG;ALGNURL=http://orca.bu.edu/vntrview/index.php?db=VNTRPIPE_NA12892&ref=-175689765&isref=1&istab=1&ispng=1&rank=3	GT:SP:CGL	1/1:4:-5
chr15	71856958	td175690138	GTAATACAATATATATTGTATATTATAACATATAATACAATATATAGTATATTATAACATATAATACAATATATAGTATAACATATAATACAATATATATTGTATATTATAACATATAATACAATATATAGTATAACATATAATACAATATATATTGTATATTATAACATATAATACAATATATATTGTATATTATAACATATAATACTATATATTGTATATTATAACATATAATACAATATATTGTATATTATA	GTAATACAATATATATTGTATATTATAACATATAATACAATATATATTGTATATTATAACATATAATACAATATATAGTATAACATATAATACAATATATATTTTATATTATAACATATAATACTATAGATTGTATAACATATAATACAATATATTGTATATTAT	.	PASS	RC=8.84;RPL=31;RAL=254;RCP=TAATACAATATATATTGTATATTATAACATA;ALGNURL=http://orca.bu.edu/vntrview/index.php?db=VNTRPIPE_NA12892&ref=-175690138&isref=1&istab=1&ispng=1&rank=3	GT:SP:CGL	1/1:3:-3
chr15	72688087	td175690540	ATCTGCCCCTCTTTCCACGGTCTCCCTCTCCCTCTCCCTCTCTTTCCACGGTCTCCCTCTCCCTCTCCCTCTCCCCTCTTTCCACGGTCTCCCTCTCCCTCTCCCCTCTTTCCACGGTCTCCCTCTCCCTCTC	ATCTGCCCCTCTTTCCACGGTCTCCCTCTCCCTCTCCCTCTCTTTCCACGGTCTCCCTCTCCCTCTCCCTCTC	.	SC	RC=4.14;RPL=31;RAL=132;RCP=TCTCCCTCTCTTTCCACGGTCTCCCTCTCCC;ALGNURL=http://orca.bu.edu/vntrview/index.php?db=VNTRPIPE_NA12892&ref=-175690540&isref=1&istab=1&ispng=1&rank=3	GT:SP:CGL	0/1:6,2:0,-2
chr15	73783566	td175690955	CTTTGTGTACTATCTTTGTGTATTATCTTAATTTTTTGTATTATCTTTGTGTATTATCTTAATTTTGTGTATTTTCTT	CTTTGTGTACTATCTTTGTGTATTATCTTAATTTTTTGTATTATCTTTGTGTATTATCTTAATTTTTTGTATTATCTTTGTGTATTATCTTAATTTTGTGTATTTTCTT	.	PASS	RC=2.48;RPL=31;RAL=77;RCP=TTTGTGTATTATCTTTGTGTATTATCTTAAT;ALGNURL=http://orca.bu.edu/vntrview/index.php?db=VNTRPIPE_NA12892&ref=-175690955&isref=1&istab=1&ispng=1&rank=3	GT:SP:CGL	1/1:13:1
chr15	73943497	td175691003	AGAAAGAAAGAAGGCAAGAAGGCAAGAAGGAAGGCAAGAAGGAAAGAAGGAAGG	AGAAAGAAAGAAGGCAAGAAGGCAAGAAGGAAGGCAAGAAGGAAAGAAGGAAGGAAGGAAAGAAGGAAGGGAGG	.	PASS	RC=2.65;RPL=20;RAL=53;RCP=GAAAGAAGGAAGGCAAGAAG;ALGNURL=http://orca.bu.edu/vntrview/index.php?db=VNTRPIPE_NA12892&ref=-175691003&isref=1&istab=1&ispng=1&rank=3	GT:SP:CGL	0/1:19,7:0,1
chr15	75795852	td175691849	TCCGCCCGGCAGCCGCCCCGTCCGGGAGGGAGGTGGGGGGGTCAGCCCCCCGCCCGGCCAGCCGCTCCGTCCGGGAGGGAGGTGGGGGGGTCAGCCCCCCGCCCGGCCAGCCGCCCCGTCCGGGAGGTGAGG	TCCGCCCGGCAGCCGCCCCGTCCGGGAGGGAGGTGGGGGGCTCAGCCCCCCGCCCTGCCAGCCGCCCCATCCGGGAGGGAGGTGGGGGGGTCAGCCCCCCGCCCGGCCAGCCGCCCCATCCGGGAGGGAGGTGGGGGGGTCAGCCCCCCGCCCGGCCAGCCGGCCCGTCCGGGAGG	.	SC	RC=2.68;RPL=49;RAL=131;RCP=CCGCCCGGCCAGCCGCCCCGTCCGGGAGGGAGGTGGGGGGGTCAGCCCC;ALGNURL=http://orca.bu.edu/vntrview/index.php?db=VNTRPIPE_NA12892&ref=-175691849&isref=1&istab=1&ispng=1&rank=3	GT:SP:CGL	1/1:3:1
chr15	76615516	td175692172	GTCTGTCTTTCTTTCTTTCTTTCTCTCTCTCTCTCTCTCTCTCTTTCT	GTCTGTCTTTCTTTCTTTCTTTCTCTCTCTCTCTCTCTCTCTCTCTCTCTTTCTTT	.	PASS	RC=3.92;RPL=12;RAL=47;RCP=TCTCTCTTTCTC;ALGNURL=http://orca.bu.edu/vntrview/index.php?db=VNTRPIPE_NA12892&ref=-175692172&isref=1&istab=1&ispng=1&rank=3	GT:SP:CGL	1/1:14:1
chr15	77844525	td175692616	CCCGGGCCACACCCTGCTCTGGACAGCTCTTACCTGTCCAGGCCACACCCTGCTCTGGACAGCTCTTACCTGTCCGGGCCACAACCTGCTCTGGACAGCTCTTACCTGTCAGGGCCACACCCTGCTCTGGACAGCTCTTACCTGTC	CCCGGGCCACACCCTGCTCTGGACAGCTCCTACCTGTCCAGGCCACACCCTGCTCTGGACAGCTCTTACCTGTCCGGGCCACACCCTGCTCTTGACAGCTCTTACCTGTC	.	PASS	RC=4.03;RPL=36;RAL=145;RCP=CCGGGCCACACCCTGCTCTGGACAGCTCTTACCTGT;ALGNURL=http://orca.bu.edu/vntrview/index.php?db=VNTRPIPE_NA12892&ref=-175692616&isref=1&istab=1&ispng=1&rank=3	GT:SP:CGL	1/1:8:-1
chr15	78282894	td175692769	GACCCTGTCCTTAACCCTGATCTTAACCCTGACCT	GACCCTGTCCTTAACCCTGATCTTAACCCTGATCTTAACCCTGACCT	.	PASS	RC=2.83;RPL=12;RAL=34;RCP=ACCCTGACCTTA;ALGNURL=http://orca.bu.edu/vntrview/index.php?db=VNTRPIPE_NA12892&ref=-175692769&isref=1&istab=1&ispng=1&rank=3	GT:SP:CGL	0/1:10,2:0,1
chr15	78285471	td175692774	CCCCTACGCCCTACGCCCTACGCCCTA	CCCCTACGCCCTACGCCCTACGCCCCACACCCTACGCCCTACGGCCTA	.	PASS	RC=3.71;RPL=7;RAL=26;RCP=CCCTACG;ALGNURL=http://orca.bu.edu/vntrview/index.php?db=VNTRPIPE_NA12892&ref=-175692774&isref=1&istab=1&ispng=1&rank=3	GT:SP:CGL	1/1:5:3
chr15	78559466	td175692875	TTGTGAGTGTGTATGTGAGTGTGTGTGTGAGTGTGTATGTGAGTGTGTGAGTGTGTGAGTGTGTGTGTGAGTGTGTATGTGAGTGTGTATGTGTGTGT	TTGTGAGTGTGTATGTGAGTGTGTGTGTGAGTGTGTATGTGAGTGTGTGAGTGTGTATGTGAGTGTGTGAGTGTGTATGTAAGTGTGTGAGTGTGTATGTGAGTGTGTATGTGTGTGT	.	PASS	RC=7.75;RPL=12;RAL=97;RCP=TGTGAGTGTGTA;ALGNURL=http://orca.bu.edu/vntrview/index.php?db=VNTRPIPE_NA12892&ref=-175692875&isref=1&istab=1&ispng=1&rank=3	GT:SP:CGL	1/1:9:2
chr15	82296767	td175694253	TTATATATATATGTGTGTGTATATATATATGTGTGTGTATATATATATATGTGTGTGTATATATATATATATATATATATATATATATATATATATATATATATA	TTATATATATATGTGTGTGTATATATATATATGTGTGTGTATATATATATATGTGTGTGTATATATATATATATATATATATATATATA	.	PASS	RC=5.20;RPL=20;RAL=104;RCP=TATATATATATGTGTGTATA;ALGNURL=http://orca.bu.edu/vntrview/index.php?db=VNTRPIPE_NA12892&ref=-175694253&isref=1&istab=1&ispng=1&rank=3	GT:SP:CGL	0/1:3,7:0,-1
chr15	85723349	td175695643	ACTTCAATCATGCATACAGATGCTTCAATCATGCATACAGATGCTTCAATCATGCATACAGATCCTTC	ACTTCAATCATGCATACAGATGCTTCAATCATGCATACAGATCCTTC,ACTTCAATCATGCATACAGATGCTTCAATCATGCATACAGATGCTTCAATCATGCATACAGATGCTTCAATCATGCATACAGATGCTTCAATCATGCATACAGATGCTTCAATCATGCATACAGATCCTTC	.	PASS	RC=3.19;RPL=21;RAL=67;RCP=CTTCAATCATGCATACAGATG;ALGNURL=http://orca.bu.edu/vntrview/index.php?db=VNTRPIPE_NA12892&ref=-175695643&isref=1&istab=1&ispng=1&rank=3	GT:SP:CGL	1/2:6,4:-1,3
chr15	85847941	td175695710	TTATATATAATAATATATTATATATTATTATATTATATATATAATAATATATTATATATTATTATATTATATATATAATAATATATTATATATTATTATATTATATATATAATAATATATTATATATTATTATATTATATATATAATAATATATTATGTATTATTATATTATATATATAAT	TTATATATAATAATATATTATATATTATTATATTATATATATAATAATATATTATATATTATTATATTATATATATAAT	.	PASS	RC=5.29;RPL=34;RAL=180;RCP=TATATATAATAATATATTATATATTATTATATTA;ALGNURL=http://orca.bu.edu/vntrview/index.php?db=VNTRPIPE_NA12892&ref=-175695710&isref=1&istab=1&ispng=1&rank=3	GT:SP:CGL	0/1:2,6:0,-3
chr15	87210429	td175696172	ATATCTATGTATGTATCTATGTATGTATGTATGTATGTATGTATGTATGTATGTATGTATCTATCTATCTATCTGTCTAT	ATATCTATGTATGTATGTATGTATGTATGTATGTATGTATGTATGTATCTATCTATCTAT	.	PASS	RC=6.58;RPL=12;RAL=79;RCP=TATCTATGTATG;ALGNURL=http://orca.bu.edu/vntrview/index.php?db=VNTRPIPE_NA12892&ref=-175696172&isref=1&istab=1&ispng=1&rank=3	GT:SP:CGL	1/1:8:-1
chr15	91362438	td175697960	TGGTTCCACGGCCCCACAGAGGGTTCGGTGACGCCTGGGAAGGTGCCGGGTTCCACGGCCCCACAGAGGGTTCGGTGACGCCTGGGAAGGTGCCGGGATCCACGGCCCCACAGAGGGTTCGGTGACGCCTGGGAAGGTGCCGGGTTCCACGGCCCCACAGAGGGTTCGGTGACGCCTGGGAAGGTGCCGGGATCCACGGCCCCACAGAGGGTTCGGTGACGCCTGGGAAGGTGCC	TTCCACGGCCCCACAGAGGGTTCGGTGACGCCTGGGAAGGTGCCGGGATCCACGGCCCCACAGAGGGTTCGGTGACGCCTGGGAAGGTGCCAGGAT	.	PASS	RC=4.98;RPL=47;RAL=234;RCP=GGTTCCACGGCCCCACAGAGGGTTCGGTGACGCCTGGGAAGGTGCCG;ALGNURL=http://orca.bu.edu/vntrview/index.php?db=VNTRPIPE_NA12892&ref=-175697960&isref=1&istab=1&ispng=1&rank=3	GT:SP:CGL	1/1:4:-3
chr15	91605009	td175698090	TTAATAATAAAAACAACTTTATATTTATACAATGATAAAAATATAAACAACTTTATATTTACATAATGATAAAAATATGAACAACTTTATATTTATATAATGATAAAAATATAAACAACTATATTTATATAATGATAAAAATATAAACAACTTTATATTTATAATAAAAATATAAACAACCTCATATTCATA	TTAATAATAAAAACAACTTTATATTTATACAATGATAAAAATATAAACAACTTTATATTTACATAATGATAAAAATATGAACAACTTTATATTTATATAATGATAAAAATATAAACAACTTTATATTTATAATAAAAATATAAACAACCTCATATTCATA	.	PASS	RC=5.82;RPL=34;RAL=191;RCP=TAAAAATATAAACAACTTTATATTTATATAATGA;ALGNURL=http://orca.bu.edu/vntrview/index.php?db=VNTRPIPE_NA12892&ref=-175698090&isref=1&istab=1&ispng=1&rank=3	GT:SP:CGL	1/1:7:-1
chr15	91680803	td175698117	TATATATATATATTTCTCATATATATATATATTTCATATATATATTTCATATATACATATATTTCATATATACATATATATTTCATATATACATATATTTCATATATATATA	TACAGGACAAAACTAGGAAAATGTGAAATATATATATATATTTCTCATATATATATATTTCATATATACATATATATTTCATATATACATATATTTCATATATACATATATTTC,TATATATATATATTTCTCATATATATATATATTTCATATATATATTTCATATATACATATATATTTCATATATACATATATTTCATATATACATATATATTTCATATATACATATATTTCATATATATATA	.	PASS	RC=6.68;RPL=17;RAL=111;RCP=ATATATATATATATTTC;ALGNURL=http://orca.bu.edu/vntrview/index.php?db=VNTRPIPE_NA12892&ref=-175698117&isref=1&istab=1&ispng=1&rank=3	GT:SP:CGL	1/2:5,10:-1,1
chr15	92791593	td175698468	TCACGCACACACACACACGCACACACACACAC	TCACGCACACACACACACGCACCCACACACACGCACACACACACAC	.	PASS	RC=2.21;RPL=14;RAL=31;RCP=CACGCACACACACA;ALGNURL=http://orca.bu.edu/vntrview/index.php?db=VNTRPIPE_NA12892&ref=-175698468&isref=1&istab=1&ispng=1&rank=3	GT:SP:CGL	0/1:21,9:0,1
chr15	93876773	td175698879	TGGTGCATGTCTATTACAACCTGGTGGGGGAACAGGTAGGTGCATGACTATTACAGCCTGGTGGGGGAACAGGTAGGTGCATGACTATTACAGCCTGGTGGGGGAACAGGTAGGTG	TGGTGCATGTCTATTACAACCTGGTGGGGGGAACAGGTAGGTGCATGACTATTACAGCCTGGTGGGGGAACAGGTAGGTG	.	PASS	RC=3.11;RPL=37;RAL=115;RCP=GGTGCATGACTATTACAGCCTGGTGGGGGAACAGGTA;ALGNURL=http://orca.bu.edu/vntrview/index.php?db=VNTRPIPE_NA12892&ref=-175698879&isref=1&istab=1&ispng=1&rank=3	GT:SP:CGL	1/1:8:-1
chr15	94546063	td175699155	TATATGATTATATAAATTTATATAATTTCATATGATTATATGAATTATATAATTTCATATGATTATATGAATTATATAATTTCATATGATTATATGAATTATATAATTTCATATAATTATATGAA	TATATGATTATATAAATTTATATAATTTCATATGATTATATGAATTATATAATTTCATATGATTATATGAATTATATAATTTCATATAATTATATGAA	.	PASS	RC=4.54;RPL=27;RAL=124;RCP=ATATGATTATATGAATTATATAATTTC;ALGNURL=http://orca.bu.edu/vntrview/index.php?db=VNTRPIPE_NA12892&ref=-175699155&isref=1&istab=1&ispng=1&rank=3	GT:SP:CGL	0/1:7,11:0,-1
chr15	94846291	td175699291	ATATATATATATAGTTTATATATATATAGTTTATATAGTTTATATATATATATAGTTTATATATATAGTTTATATATATATA	ATATATATATATAGTTTATATATATATAGTTTATATATATAGTTTATATATATATAGTTTATATAGTTTATATATATATATAGTTTATATATATAGTTTATATATATATA	.	PASS	RC=5.80;RPL=15;RAL=81;RCP=TATATATATATAGTT;ALGNURL=http://orca.bu.edu/vntrview/index.php?db=VNTRPIPE_NA12892&ref=-175699291&isref=1&istab=1&ispng=1&rank=3	GT:SP:CGL	1/1:7:2
chr15	96096029	td175699770	TATATACACACATGTATATGTACACATATACACACATGTATATGTACACATATACACACATGTATATGTACATATATACA	TATATACACACATGTATATGTACACATATACACACATGTATATGTACACATATACACACATGTATATGTACACATATACACACATGTATATGTACATATATACA	.	PASS	RC=3.29;RPL=24;RAL=79;RCP=ATATACACACATGTATATGTACAC;ALGNURL=http://orca.bu.edu/vntrview/index.php?db=VNTRPIPE_NA12892&ref=-175699770&isref=1&istab=1&ispng=1&rank=3	GT:SP:CGL	1/1:8:1
chr15	97899221	td175700441	ATATATACACATGTGTATATATACGCATATATATACACATGTGTATATGTGTATATATACACGTGTATATATGTGTATATATATACACGTGTATATATATGTGTATATATACACGTGTATATATATGTGTATGTATATACACGTGTATATATACGTGTATGTATACACACGTGTATATATACGTGTATGTATATACATGTGTATATATATGTGTATGTATATACACGTGTATATA	ATATATACACATGTGTATATATACGCGTATATATACACATGTGTATATGTGTATATATACACGTGTATATATGTGTATATATATACACGTGTATATATACGTGTATGTATATACACGTGTATATATACGTGTATGTATACACACGTGTATATATACGTGTATGTATATACACGTGTATATA	.	PASS	RC=8.64;RPL=28;RAL=234;RCP=TATATACACGTGTATATATATGTGTATG;ALGNURL=http://orca.bu.edu/vntrview/index.php?db=VNTRPIPE_NA12892&ref=-175700441&isref=1&istab=1&ispng=1&rank=3	GT:SP:CGL	1/1:3:-2
chr15	98209753	td175700586	CCACCATCTGAATGCACCATCTGAATGCACC	CCACCATCTGAATGCACCCATCTGAATGCACCATCTGAATGCACC	.	PASS	RC=2.31;RPL=13;RAL=30;RCP=CACCATCTGAATG;ALGNURL=http://orca.bu.edu/vntrview/index.php?db=VNTRPIPE_NA12892&ref=-175700586&isref=1&istab=1&ispng=1&rank=3	GT:SP:CGL	0/1:11,7:0,1
chr15	98370930	td175700641	TTAAAATATTTAATAAAATATTAATAAAATATTAATAAAATA	TTAAAATATTTAATAAAATATTAATAAAATATTTAATAAAATATTAATAAAATA	.	PASS	RC=3.58;RPL=11;RAL=41;RCP=TAAAATATTAA;ALGNURL=http://orca.bu.edu/vntrview/index.php?db=VNTRPIPE_NA12892&ref=-175700641&isref=1&istab=1&ispng=1&rank=3	GT:SP:CGL	0/1:9,7:0,1
chr15	100273755	td175701343	AGGGCCCGGGGCGGGGCTCGGGGCGGGGCTCGGGGCGGGGCTCG	AGGGCCCGGGGCGGGGCTCGGGGCGGGGCTCGGGGCGGGGCTCGGGGCGGGGCTCG	.	PASS	RC=3.58;RPL=12;RAL=43;RCP=GGGCTCGGGGCG;ALGNURL=http://orca.bu.edu/vntrview/index.php?db=VNTRPIPE_NA12892&ref=-175701343&isref=1&istab=1&ispng=1&rank=3	GT:SP:CGL	0/1:4,6:0,1
chr15	100759058	td175701477	AAACACGCACACGTCCACCTGAACACGCAAACGTCCACCTGAACACGCACACGTCCACCTGAACATGCACACGTCCA	AAACACGCACACGTCCACCTGAACACGCAAACGTCCACCTGAACATGCACACGTCCA	.	PASS	RC=3.80;RPL=20;RAL=76;RCP=AACACGCACACGTCCACCTG;ALGNURL=http://orca.bu.edu/vntrview/index.php?db=VNTRPIPE_NA12892&ref=-175701477&isref=1&istab=1&ispng=1&rank=3	GT:SP:CGL	0/1:11,17:0,-1
chr15	100810309	td175701502	ACTGCAGCCATTTCTTCTGTGACTCTGGAGCCATTTCTTCTGTGACTCTGGAGCCATTTCTTCTGTGGCTCTGGAGCCATTTCTTCTGTGACTCTGGAGCCATTTCTTC	ACTGCAGCCATTTCTTCTGTGACTCTGGAGCCATTTCTTCTGTGGCTCTGGAGCCATTTCTTCTGTGACTCTGGAGCCATTTCTTC	.	PASS	RC=4.70;RPL=23;RAL=108;RCP=CTGGAGCCATTTCTTCTGTGACT;ALGNURL=http://orca.bu.edu/vntrview/index.php?db=VNTRPIPE_NA12892&ref=-175701502&isref=1&istab=1&ispng=1&rank=3	GT:SP:CGL	0/1:7,9:0,-1
chr15	101084547	td175701601	ACTCTGGGCCTTGACCTGCGCGGGGACACGGGCCCTCTCTCGGCCTTGACCTCCGCGGGGACACGGGCCCTCTCTCGGCCTTGACCTGCGCGGGGTCACGGGCCCTCTCTCGGCCTAGGTCTGCGCGGGGACACGGGCCCTCTCTCGGCCTCGACCTG	ACTCTGGGCCTTGACCTGCGCGGGGACTCGGGCCCTCTCTCGGCCTTGACCCCCGGGGGGACACGGGCCCTCTCTCGGCCTAGGTCTGCGCGGGGACACGGGCCCTCTCTCGGCCTCGACCTG	.	PASS	RC=4.49;RPL=35;RAL=157;RCP=CTCTCGGCCTTGACCTGCGCGGGGACACGGGCCCT;ALGNURL=http://orca.bu.edu/vntrview/index.php?db=VNTRPIPE_NA12892&ref=-175701601&isref=1&istab=1&ispng=1&rank=3	GT:SP:CGL	1/1:9:-1
chr15	101200402	td175701643	CGCCATCCCTGGGGTGTGGAATTACGGTGCCATCCCTGGGGTGTAGAATTACGGTGCCATCCCTGGGGTGTGGAATTACGGTGCCATCCCTGGGGTGTGGAATTACGGTGCCATCCCTGGGGTGTGGAATTACGGT	CGCCATCCCTGGGGTGTGGAATTACGGTGCCATCCCTGGGGTGTGGAATTACGGTGCCATCCCTGGGGTGTGGAATTACGGT	.	PASS	RC=5.00;RPL=27;RAL=135;RCP=GCCATCCCTGGGGTGTGGAATTACGGT;ALGNURL=http://orca.bu.edu/vntrview/index.php?db=VNTRPIPE_NA12892&ref=-175701643&isref=1&istab=1&ispng=1&rank=3	GT:SP:CGL	1/1:11:-2
chr15	101322125	td175701700	AGGGCTGCAAGGAGGGACAGGCAGGACTCGGGCTGCAAGGAGGGACAGGCAGGACTCGGGCTGCAAGGAGGGACAGGCAGGACTCGGGCTGCAAGGAGGGACAGGCAGGACTCGGGCTGCAAGGAGGGACAGGCAGGACTCGGGCTGCAAGG	AGGGCTGCAAGGAGGGACAGGCAGGACTCGGGCTGCAAGGAGGGACAGGCAGGACTCGGGCTGCAAGGAGGGACAGGCAGGACTCGGGCTGCAAGGAGGGACAGGCAGGACTCGGGCTGCAAGG	.	PASS	RC=5.39;RPL=28;RAL=151;RCP=GGGCTGCAAGGAGGGACAGGCAGGACTC;ALGNURL=http://orca.bu.edu/vntrview/index.php?db=VNTRPIPE_NA12892&ref=-175701700&isref=1&istab=1&ispng=1&rank=3	GT:SP:CGL	1/1:6:-1
chr15	101966940	td175701958	CAAAGCGGCTGCAGCCACCCTCACCAAGGCTCGGTGGCAGAACGGCAGAAAGTGGCTGCAGCCACCCTCACCAAGGCTCGGTGGCAGAACGGCAGAAAGCGGCTGCAGGCACCCTCACCAAGGCTCAGTGGCAGGATGGCAG	CAAAGCGGCTGCAGCCACCCTCACCAAGGCTCGGTGGCAGAACGGCAGAAAGCGGCTGCAGGCACCCTCACCAAGGCTCAGTGGCAGGATGGCAG	.	PASS	RC=3.00;RPL=47;RAL=141;RCP=AAAGCGGCTGCAGCCACCCTCACCAAGGCTCGGTGGCAGAACGGCAG;ALGNURL=http://orca.bu.edu/vntrview/index.php?db=VNTRPIPE_NA12892&ref=-175701958&isref=1&istab=1&ispng=1&rank=3	GT:SP:CGL	0/1:2,5:0,-1
chr15	102306521	td175702129	GCTCTCTGCTCACTTTTCTCTCTCCTGCTTCTCTCTGCTTGCTTTTCTCTCTCCTGCTTCTCTCTGCTT	GCTCTCTGCTCACTTTTCTCTCTCCTGCTTCTCTCTGCTTGCTTTTCTCTCTCCTGCTTCTCTCTGCTTGCTTTTCTCTCTCCTGCTTCTCTCTGCTT	.	PASS	RC=2.34;RPL=29;RAL=68;RCP=CTCTCTGCTTACTTTTCTCTCTCCTGCTT;ALGNURL=http://orca.bu.edu/vntrview/index.php?db=VNTRPIPE_NA12892&ref=-175702129&isref=1&istab=1&ispng=1&rank=3	GT:SP:CGL	0/1:13,10:0,1
chr16	60563	td175702201	TCGCAAAGGCGCGCGCCGCGCCGGCGCAGGCGCAGAGGGGCGCGCCGCGCCGGCGCAGGCGCAGAG	TCGCAAAGGCGCGCGCCGCGCCGGCGCAGGCGCAGAGGGGCGCGCCGCGCCGGCGCAGGCGCAGAGGGGCGCGCCGCGCCGGCGCAGGCGCAGAGGGGCGCGCCGCGCCGGCGCAGGCGCAGAG	.	SC	RC=2.24;RPL=29;RAL=65;RCP=CGCAGAGGCGCGCGCCGCGCCGGCGCAGG;ALGNURL=http://orca.bu.edu/vntrview/index.php?db=VNTRPIPE_NA12892&ref=-175702201&isref=1&istab=1&ispng=1&rank=3	GT:SP:CGL	1/1:5:2
chr16	335824	td175702360	TCAACCCGGCAATTCTCCCAACCCGGCGGTTCTCCCAACCC	TCAACCCGGCAATTCTCCCAACCCGGCGGTTCTCCCAACCCCAACCCGGCGGTTCTCCCAACCC	.	PASS	RC=2.35;RPL=17;RAL=40;RCP=CAACCCGGCAATTCTCC;ALGNURL=http://orca.bu.edu/vntrview/index.php?db=VNTRPIPE_NA12892&ref=-175702360&isref=1&istab=1&ispng=1&rank=3	GT:SP:CGL	0/1:4,4:0,1
chr16	615736	td175702595	AGGAGAGCCGTGTGGACTGGGCTGCTCGGCCTGTGTCTTGGTGTGTCGGGGGTGGAGAGGCGTGTGGACTGGGCTGCTCGGCCTGTGTCTTGGTGTGTCGGGGGTGG	AGCTGAGCCAGGGGAGTGGTGTGGTGGGGGCTGGTCGGCCTGTGTCGTGGTGTGTCGGGGGGGGAGAGCGGTGTGGTCTGGGCTGCTCGGCCTGTGTCTTGGTGTGTCGGGGGTGGAGAGGCGTGTGGACTGGGCTGCTCGGCCTGTGTCTTGGTGTGTCGG	.	PASS	RC=2.04;RPL=52;RAL=106;RCP=GGAGAGCCGTGTGGACTGGGCTGCTCGGCCTGTGTCTTGGTGTGTCGGGGGT;ALGNURL=http://orca.bu.edu/vntrview/index.php?db=VNTRPIPE_NA12892&ref=-175702595&isref=1&istab=1&ispng=1&rank=3	GT:SP:CGL	0/1:6,2:0,1
chr16	637362	td175702615	TGTCCATCCCTCCCTTCACTGGGCCTGCTGCCCCAGAGTCCGTCCCTCCCTTCACTGGGCCTGCTGCCCCAGAGTCCGTCCCTCCCTTCACTGGGCCTGCTGCCCTAGA	TGTCCATCCCTCCCTTCACTGGGCCTGCTGCCCCAGAGTCCGTCCCTCCCTTCACTGGGCCTGCTGCCCCAGAGTCCGTCCCTCCCTTCACTGGGCCTGCTGCCCCAGAGTCCGTCCCTCCCTTCACTGGGCCTGCTGCCCTAGA	.	PASS	RC=3.00;RPL=36;RAL=108;RCP=GTCCGTCCCTCCCTTCACTGGGCCTGCTGCCCCAGA;ALGNURL=http://orca.bu.edu/vntrview/index.php?db=VNTRPIPE_NA12892&ref=-175702615&isref=1&istab=1&ispng=1&rank=3	GT:SP:CGL	0/1:4,3:0,1
chr16	801802	td175702733	GGCGTCCCTGGCACGGAGCGGTGTCCCTGGCACGGAGCAGCGTCCCTGGCATGGAGCAGCGT	GGCGTCCCTGGCACGGAGCGGTGTCCCTGGCACGGAGCAGCGTCCCTGGCACGGAGCAGCGTCCCTGGCGTGGAGCAGCGT	.	PASS	RC=3.21;RPL=19;RAL=61;RCP=GCGTCCCTGGCACGGAGCA;ALGNURL=http://orca.bu.edu/vntrview/index.php?db=VNTRPIPE_NA12892&ref=-175702733&isref=1&istab=1&ispng=1&rank=3	GT:SP:CGL	0/1:9,7:0,1
chr16	936515	td175702854	GCCAAGCCCCTCCCACCCGAGACCCCCGACATTCCCCAGGCCCCTCCCACCCTAGGCCCCCGGCGTTCCCCAGGCCCCTCCCACCCTAGGCCCCCGGCGTTCCCCAGGCCCCTCCCACCCTAGGCCCCCGGCGTTCCCCAGGCCCCTCCCACCCTAGGCCCCCGGCGTTCCCCAGGCCCCTCCCACCCTAGGCCCCCGGCGTTCCCCAGGCCCCTCCCACCCTAGGCCCCCGGCGTTCCCCAGGCCCCTCCCACCCTAGGCCCCCGGCGTTCCCCAGGCCCCTCCCACCCTAGGCCCCCGGCGTTCCCCAGGCCCCTCCCACCCTAGGCCCCCGGCGTTCCCCAGGCCCCTCCCACCCTAGGCCCCCGGCATTCCCCAGGCCC	GCCAAGCCCCTCCCACCCGAGTCCCCCGACATTCCCCAGGCCCCTCCCACCCTAGGCCCCCGGCGTTCCCCAGGCCCCTCCCACCCTAGGCCCCCCGGCGTTCCCCAGGCCCCTCCCACCCTAGGCCCCCGGCATTCCCCAGGCCC	.	PASS	RC=11.24;RPL=34;RAL=382;RCP=CCAGGCCCCTCCCACCCTAGGCCCCCGGCGTTCC;ALGNURL=http://orca.bu.edu/vntrview/index.php?db=VNTRPIPE_NA12892&ref=-175702854&isref=1&istab=1&ispng=1&rank=3	GT:SP:CGL	1/1:2:-7
chr16	1025962	td175702960	ATGTGGACATTCCGGGCAAGGGGCCTCATGAACTCTGTGGACATTCTGGGCAAGGGGCCTCATGAACTCTG	ATGTGGACATTCCGGGCAAGGAGCCTCATGAACTCTGTGGACATTCAAGGGGCCTCATGAACTCTGTGGACATTCTGGGCAAGGGGCCTCATGAACTCTG	.	PASS	RC=2.06;RPL=34;RAL=70;RCP=TGTGGACATTCCGGGCAAGGGGCCTCATGAACTC;ALGNURL=http://orca.bu.edu/vntrview/index.php?db=VNTRPIPE_NA12892&ref=-175702960&isref=1&istab=1&ispng=1&rank=3	GT:SP:CGL	0/1:5,8:0,1
chr16	1104280	td175703016	TCCTCCTGGTCCTGCCCACCCTCCTGGTGCTGCCCACCCTCCTGGCCTGCACACCCTCCTGGCCTGCACACCCTCCTGGCCTGCACACCCTCCTGGCCT	TCCTCCGGGTCCTGCCCGCCCTCCTGGTGCTGCCCTCCCTCCTGGCCTGCACCCCCTCCTGGCCTGCCCACCCTCCTGGCCTGCACACCCTCCTGGCCTGCCCACCCTCCTGGCCTACCCA	.	PASS	RC=5.67;RPL=17;RAL=98;RCP=CCTCCTGGCCTGCACAC;ALGNURL=http://orca.bu.edu/vntrview/index.php?db=VNTRPIPE_NA12892&ref=-175703016&isref=1&istab=1&ispng=1&rank=3	GT:SP:CGL	0/1:12,2:0,1
chr16	1406851	td175703257	AGCGGGAGTGTGAGAGCGGGAATCTGCGGGCGGGGGTCTGCGGGCGGGAGTGTGCGGGCGAGAGTGTGCGGGCGGGGGTCTGCGGGCGGGAGTGTGCGGGTGGCGGTCTGCGGGCAGGAGTCTG	AGCGGGAGTGTGAGAGCGGGAATCTGCGGGCGGGGGTCTGCGGGCGGGAGTGTGCGGGTGGCGGTCTGCGGGCAGGAGTCTG	.	PASS	RC=2.93;RPL=42;RAL=123;RCP=GCGGGAGTGTGCGGGCGGGAGTCTGCGGGCGGGGGTCTGCGG;ALGNURL=http://orca.bu.edu/vntrview/index.php?db=VNTRPIPE_NA12892&ref=-175703257&isref=1&istab=1&ispng=1&rank=3	GT:SP:CGL	1/1:5:-1
chr16	1649290	td175703422	TCCGCCCGGCAGCCACCCCGTCCGGGAGGGAGGTGGGGGGGGTCAGCCCCCGCCAGGCCAGCCGCCCCATCCGGGAGGGAGGTGGGGGGGTCAGCCCCCCGCCTGGCCAGCCGTGCCGTCCGGGAGGGAGGTGGGGGGGTCAGCCCCCCGCCTGGCCAGCCGTGCCGTCCGGGAGGGAGGTGGGGGGGTCGGCCCCCCGCCCGGCCAGCCGCCCCGTCCGGGAGGGAGGTGGGGGGGGGGTCAGCCCCCCTGCCCGGCCAGCCGCCCCGTCCGGGAGGTGAGG	TGCCCGGCCAGCCGTCCCATCCAGGAGGGAGGTGGGGGGGTCAGCCCCCCGCCCGGCCAGCCGCCCCGTCCAGGAGGGAGGTTGGGGGGTCAGCCCCCCACCCGGCCAGCTGCCCCGTCCCGGAGGTGAGG	.	SC	RC=5.65;RPL=49;RAL=282;RCP=CCGCCCGGCCAGCCGCCCCGTCCGGGAGGGAGGTGGGGGGGTCAGCCCC;ALGNURL=http://orca.bu.edu/vntrview/index.php?db=VNTRPIPE_NA12892&ref=-175703422&isref=1&istab=1&ispng=1&rank=3	GT:SP:CGL	1/1:2:-3
chr16	1870037	td175703564	TGGGCTGCCTGCTGAGCTGAGGGGGCTGCCTGCTGAGCTGAGGGGGCTGCCTGCTGAGCTGAGGGGCTGCCTGCTG	TGGTCCCTAGAAGTCAAACAGGAGACCTGGGCTGCCTGCTGAGCTGAGGTGGCTGCATGCTGAGCTGA	.	PASS	RC=3.62;RPL=21;RAL=75;RCP=GGGCTGCCTGCTGAGCTGAGG;ALGNURL=http://orca.bu.edu/vntrview/index.php?db=VNTRPIPE_NA12892&ref=-175703564&isref=1&istab=1&ispng=1&rank=3	GT:SP:CGL	1/1:11:-1
chr16	2349001	td175703819	TATTCACAGACAGAGGCGGTGAGGAGGGCAGGGGTCCCTGGGGGTCCCCCTGCATTCATGGACAGAGGCGGTGAGGAGGGCAGGGGTCCCTGGGGGTCCCCCTGCATTCACGGACAGAGGCGGTGAGGAGGGCAGGGGTCCCTGGGGGTCCCCCTGCATTCACGGACAGAGGCGGTGAGGAGGGCAGGGGTCCCTGGGGGTCCCCCGGCATGTCCCGGACAGAGGCGGTGAGGAGGGCAG	TATTCACAGACAGAGGCGGTGAGGAGGGCAGGGGTCCCTGGGGGTCCCCCTGCATTCATGGACAGAGGCGGTGAGGAGGGCAGGGGTCCCTGGGGGTCCCCCTGCATTCACGGACAGAGGCGGTGAGGAGGGCAGGGGTCCCTGGGGGTCCCCCGGCATGTCCCGGACAGAGGCGGTGAGGAGGGCAG	.	PASS	RC=4.58;RPL=52;RAL=239;RCP=ATTCACGGACAGAGGCGGTGAGGAGGGCAGGGGTCCCTGGGGGTCCCCCTGC;ALGNURL=http://orca.bu.edu/vntrview/index.php?db=VNTRPIPE_NA12892&ref=-175703819&isref=1&istab=1&ispng=1&rank=3	GT:SP:CGL	1/1:2:-1
chr16	2499760	td175703929	GCCCCTCCGTCCCCTCCATCCCCTCCGTCCCCTCCATCCCCTCCACCCCT	GCCCCTCCGTCCCCTCCATCCCCTCCGTCCCCTCCATCCCCTCCATCCCCTCCACCCCT	.	PASS	RC=5.56;RPL=9;RAL=49;RCP=CCCCTCCAT;ALGNURL=http://orca.bu.edu/vntrview/index.php?db=VNTRPIPE_NA12892&ref=-175703929&isref=1&istab=1&ispng=1&rank=3	GT:SP:CGL	0/1:7,2:0,1
chr16	3116911	td175704241	CGGCCCACGCAGGCCCTGCTCTTGTGAGGAGGGGTCACCTAGGCCCACGCAGGCCCTGCTCTTGTGAGGAGGGGTCACCTAGGCCCACGCAGGCCCTGCTCTTGTGAGGAGGGGTCACCTAGGCCCACGCAGGCCCTGCTCTTGTGAGGAGGGGTCACCTAGGCCCACGCAGGCCCTGCTCTTGTGAGGAGGGGTCACCTAGGCCCATGCTGGCCCTGCTCTTG	CGGCCCACGCAGGCCCTGCTCTTGTGAGGAGGGGTCACCTAGGCCTACGCAGGCCCTGCTCTTGTGAGGAGGGGTCACCTAGGCCGACGCAGGCCCTGCTCTTG,CGGCCCACGCAGGCCCTGCTCTTGTGAGGAGGGGTCACCTAGGCCCACGCAGGCCCTGCTCTTGTGAGGAGGGGTCACCTAGGCCCACGCAGGCCCTGCTCTTGTGAGGAGGGGTCACCTAGGCCCACGCAGGCCCTGCTCTTG	.	PASS	RC=5.58;RPL=40;RAL=223;RCP=GGCCCACGCAGGCCCTGCTCTTGTGAGGAGGGGTCACCTA;ALGNURL=http://orca.bu.edu/vntrview/index.php?db=VNTRPIPE_NA12892&ref=-175704241&isref=1&istab=1&ispng=1&rank=3	GT:SP:CGL	1/2:10,2:-3,-2
chr16	3706331	td175704567	AGGTCCCGGACCAATGGGTTGAGCAGGTGCCTGGCTCCCCCGCCCTCCTGTCGCCTGGGTCCCGGACCAATGGGTTGAGCAGGTGCCTGGCTCCCCCGCCCTCCTGTCGCCTGGGTCCCGGACCAATGGGTTGAGCAGGTGCCTGGCTCCCCCGCCCTCCTGTCGCCTGGGTCCCGGACCAATGGGTTGAGCAGGTGCCTGGCTCCCCCGCCCTCCTGTCGCCTGGG	AGGTCCTGGACCAATGGGTTGAGCAGGTGCCTGGCTCCCCCGCCCTCCTGTCGCCTGGGTCCCGGACCAATGGGTTGAGCAGGTGCCTGGCTCCCCCGCCCTCCTGTCGCCTGGGTCCCGGACCAATGGGTTGAGCAGGTGCCTGGCTCCCCCGCCCTCCTGTCGCCTGGG	.	PASS	RC=4.04;RPL=56;RAL=226;RCP=GGTCCCGGACCAATGGGTTGAGCAGGTGCCTGGCTCCCCCGCCCTCCTGTCGCCTG;ALGNURL=http://orca.bu.edu/vntrview/index.php?db=VNTRPIPE_NA12892&ref=-175704567&isref=1&istab=1&ispng=1&rank=3	GT:SP:CGL	1/1:3:-1
chr16	4949463	td175705255	GGCCCAGCTATGGCTGGCCTGAGGACAAGCCCAGCTATGGGTGGCCTGAGGACAAGCCCAGCT	GGCCCAGCTATGGCTGGCCTGAGGCCAAGCCCAGCTATGGGTGGCCTGAGGACAAGCCCAGCTATGGGTGGCCTGAGGACAAGCCCAGCT	.	PASS	RC=2.30;RPL=27;RAL=62;RCP=GCCCAGCTATGGCTGGCCTGAGGACAA;ALGNURL=http://orca.bu.edu/vntrview/index.php?db=VNTRPIPE_NA12892&ref=-175705255&isref=1&istab=1&ispng=1&rank=3	GT:SP:CGL	1/1:14:1
chr16	7079122	td175706456	CATATACGTATATATATATGTGTATATATGTATATATATACACATATATATACGTATACGTGTATATATACACATATGTATACGTATACGTATATATATACACACATATATATACGTATACGTATATATATACACACATATATATACGTATACGTATATATATACACATATATATATACGTATATGTATATATATA	CATATACGTATATATATGTGTATATATGTATATATATACACATATATATACGTATACGTGTATATATACACATATGTATACGTATACGTATATATATACACATATATATATACGTATACGTATATATATACACATATATATATACGTATATGTATATATATA	.	PASS	RC=6.16;RPL=32;RAL=195;RCP=ATATACACACATATATATACGTATACGTATAT;ALGNURL=http://orca.bu.edu/vntrview/index.php?db=VNTRPIPE_NA12892&ref=-175706456&isref=1&istab=1&ispng=1&rank=3	GT:SP:CGL	1/1:5:-1
chr16	8616436	td175707224	TAGAAGAGAACAGATCAGAATGGATCAGAACACAACAGAATGGATCAGAATAGAACAGATCAGAATGGATCAGAACACAACAGAATGGATCAGAATAGAACAGATCAGAATGGATCAGGATAGAACAGAACAGAACAGAATGGAACAG	TAGAAGAGAACAGATCAGAATGGATCAGAACACAACAGAATGGATCAGAATAGAACAGATCAGAATGGATCAGGATAGAACAGAACAGAACAGAATGGAACAG	.	PASS	RC=3.27;RPL=45;RAL=147;RCP=AGAATAGAACAGATCAGAATGGATCAGAACACAACAGAATGGATC;ALGNURL=http://orca.bu.edu/vntrview/index.php?db=VNTRPIPE_NA12892&ref=-175707224&isref=1&istab=1&ispng=1&rank=3	GT:SP:CGL	1/1:10:-1
chr16	8995145	td175707376	TAAAAAACAAAAAAACAAACAAACAAAAAAACGAAAAAAAAAAAA	TAAAAAACAAAAAAACAAACAAACAAAAAAACGAAAAAA	.	PASS	RC=5.62;RPL=8;RAL=44;RCP=AAAAAACA;ALGNURL=http://orca.bu.edu/vntrview/index.php?db=VNTRPIPE_NA12892&ref=-175707376&isref=1&istab=1&ispng=1&rank=3	GT:SP:CGL	1/1:22:-1
chr16	11609566	td175708796	AGGAGGAAGGAGGAGGAAAAGGGAGGAGGAGGAGGAAAAGGGAGGAGGAGGAGAAAAAGGGAGGAGGAGGAGGAAAAGGGAGGAGGAGGAGGAAGAGGAAGAAGAGGAG	AGGAGGAAGGAGGAGGAAAAGGGAGGAGGAGAAGGAAAAGGGAGGAGGAGGAGGAAAAGGGAGGAGGAGGAGAAAAAGGGAGGAGGAGGAGGAAAAGGGAGGAGGAGGAGGAAGAGGAAGAAGAGGAG	.	PASS	RC=5.70;RPL=19;RAL=108;RCP=GGAGGAGGAGGAGGAAAAG;ALGNURL=http://orca.bu.edu/vntrview/index.php?db=VNTRPIPE_NA12892&ref=-175708796&isref=1&istab=1&ispng=1&rank=3	GT:SP:CGL	1/1:3:1
chr16	13292059	td175709654	ATGTGTGTATATGCATACATATATACTTGTGTGTATATGCATACATATATACTTGTGTGTATATGCATACATATATACTTGTGTGTATATGCATACATATATACTTGTGTGTATATGCATACATATATACTTGTGTGTATATGCATACATATATACTTGTATGTGTATGTACATAT	ATGTGTGTATATGCATACATATATACTTGTGTGTATATGCATACATATATACTTGTGTGTATATGCATACATATATACTTGTGTGTATATGCATACATATATACTTGTGTGTATATGCATACATATATACTTGTATGTGTATGTACATAT	.	PASS	RC=6.81;RPL=26;RAL=175;RCP=TGTGTGTATATGCATACATATATACT;ALGNURL=http://orca.bu.edu/vntrview/index.php?db=VNTRPIPE_NA12892&ref=-175709654&isref=1&istab=1&ispng=1&rank=3	GT:SP:CGL	0/1:2,5:0,-1
chr16	15015507	td175710478	CACCTCTGACCTCCGACCTCCGACCTCCAACCTCCGACCTC	CACCTCTGACCTCCGACCTCCAACCTCCGACCTC	.	SC	RC=5.71;RPL=7;RAL=40;RCP=ACCTCCG;ALGNURL=http://orca.bu.edu/vntrview/index.php?db=VNTRPIPE_NA12892&ref=-175710478&isref=1&istab=1&ispng=1&rank=3	GT:SP:CGL	0/1:17,3:0,-1
chr16	16542044	td175711441	GTGTGTGTGTGTATACACACATATACATGTGTGTATATATACACACATATACATGTGTGTATATATACACACATGTATATGT	GTGTGTGTGTGTATACACACATATACATGTGTGTATATATACACACATGTATATGT,GTGTGTGTGTGTATACACACATATATATGTGTGTATATATACACATATATATATGTGTGTATATATACACACATATACATGTGTGTATATATACACACATGTATATGT	.	PASS	RC=3.12;RPL=26;RAL=81;RCP=TGTGTGTATATATACACACATATACA;ALGNURL=http://orca.bu.edu/vntrview/index.php?db=VNTRPIPE_NA12892&ref=-175711441&isref=1&istab=1&ispng=1&rank=3	GT:SP:CGL	1/2:11,4:-1,1
chr16	18357446	td175712379	CACATATATGTGTGTGTACATATACATGTGTGTATATATACA	CACATATATGTGTGTGTACATATACATGTGTGTATATATACACACACATATATGTGTGTGTACATATACACGTGTGTATATATACA	.	PASS	RC=2.56;RPL=16;RAL=41;RCP=ACATATACATGTGTGT;ALGNURL=http://orca.bu.edu/vntrview/index.php?db=VNTRPIPE_NA12892&ref=-175712379&isref=1&istab=1&ispng=1&rank=3	GT:SP:CGL	0/1:3,3:0,3
chr16	18762064	td175712644	GAGGATGGAAGGAAGGAAGGAAGGAAGGAAGGAAAGAAAGAAGGAAGGAAGGAAGGAAGAAAGGGAGGGAGGGAGG	GAGGATGGAAGGAAGGAAGGAAGGAAGGAAGGAAAGAAAGAAGGAAGGAAGGAAGGAAGAAAGGGAGGGAGGGAGGGGAAGAAAGGGAGGGAGGGAGG	.	PASS	RC=9.38;RPL=8;RAL=75;RCP=AGGAAGGA;ALGNURL=http://orca.bu.edu/vntrview/index.php?db=VNTRPIPE_NA12892&ref=-175712644&isref=1&istab=1&ispng=1&rank=3	GT:SP:CGL	1/1:2:3
chr16	18771661	td175712656	GGGGGAGGGAAGAGGAGGGAAGAGGAGGGAAGGGGAGGGAAGGGGAGGGAAGGGGAGGGAAGGGGAGGGA	GGGGGAGGGAAGAGGAGGGAAGGGGAGGGAAGGGGAGGGAAGGGGAGGGAAGGGGAGGGAAGGGGAGGGAAGGGGAGGGA	.	PASS	RC=6.90;RPL=10;RAL=69;RCP=GGGGAGGGAA;ALGNURL=http://orca.bu.edu/vntrview/index.php?db=VNTRPIPE_NA12892&ref=-175712656&isref=1&istab=1&ispng=1&rank=3	GT:SP:CGL	1/1:4:1
chr16	23746851	td175715217	ATATATATATATATATATATATATATATATATATATATATATATATATATATATATATAATTATTTATAA	ATATATATATATATATATATATATATATATATATATATATATATATATAATTATTTATAA	.	PASS	RC=7.00;RPL=10;RAL=69;RCP=TATATATATA;ALGNURL=http://orca.bu.edu/vntrview/index.php?db=VNTRPIPE_NA12892&ref=-175715217&isref=1&istab=1&ispng=1&rank=3	GT:SP:CGL	0/1:2,6:0,-1
chr16	23902330	td175715327	GTGTGTGTGTGTGTATATATATAATGTGTGTGTATATATATATATAAT	GTGTGTGTGTGTGTATATATATAATGTGTGTGTATATATATATAATGTGTGTGTATATATATATATAAT	.	PASS	RC=2.04;RPL=23;RAL=47;RCP=TGTGTGTGTATATATATATATAA;ALGNURL=http://orca.bu.edu/vntrview/index.php?db=VNTRPIPE_NA12892&ref=-175715327&isref=1&istab=1&ispng=1&rank=3	GT:SP:CGL	0/1:15,8:0,1
chr16	25031493	td175715984	AAAGAAAGGAAGGAAGGACGGAAGGAAGGAAGGAAGGAAGGAAGGAAGGAAGGAAGGAAGAAAGAAAG	AAAGAAAGGAAGGAAGGACGGAAGGAAGGAAGGAAGGAAGGAAGGAAGGAAGGAAGGAAGGAAGGAAGAAAGAAAGAAAG	.	PASS	RC=8.38;RPL=8;RAL=67;RCP=AAGGAAGG;ALGNURL=http://orca.bu.edu/vntrview/index.php?db=VNTRPIPE_NA12892&ref=-175715984&isref=1&istab=1&ispng=1&rank=3	GT:SP:CGL	1/1:3:1
chr16	25914623	td175716426	GTATGTATATGTATATATTATATATATGTATATGTATATATTATATATATGTATATGTATATCTTATATATATATATAT	GTATATGTATATGTATATATTATATTCATATGTATATGTATATATTATATATATGTATATGTATATATTATATATATGTATATGTATATCTTATATATATATATAT	.	PASS	RC=3.39;RPL=23;RAL=78;RCP=TATGTATATGTATATATTATATA;ALGNURL=http://orca.bu.edu/vntrview/index.php?db=VNTRPIPE_NA12892&ref=-175716426&isref=1&istab=1&ispng=1&rank=3	GT:SP:CGL	1/1:12:1
chr16	26164745	td175716538	TTTATATATACATATACATAAAATTTATATATTATATATACATATACATAAAATTTATATATTATATATACATATACATAAAATTTATATATTATATATACATATACATAAAATTTATATATTATATATAGCAACATATACTATTATGATATAATATATAAATATATAATACATAAATTTATATATTACATAT	TTTATATATACATATACATAAAATTTATATATTATATATACATATACATAAAATTTATATATTATATATACATATACATAAAATTTATATATTATATATAGCAACATATACTATTATGATATAATATATAAATATATAATACATAAATTTATATATTACATAT	.	PASS	RC=6.25;RPL=30;RAL=192;RCP=TTATATATACATATACATAAAATTTATATA;ALGNURL=http://orca.bu.edu/vntrview/index.php?db=VNTRPIPE_NA12892&ref=-175716538&isref=1&istab=1&ispng=1&rank=3	GT:SP:CGL	1/1:3:-1
chr16	29265639	td175718327	CCCTGCACGTTTCCACCCGTGCCTCCTCCACGCCAGGGCCTGCGCGTTTCCACCCGTGCCTCCTCCACGCCGGGGCCTGCGCGTTTCCACCCGTGCCTCCTCCACGCCGGGGCCT	CCCTGCACGTTTCCACCCGTGCCTCCTCCACGCCAGGGCCTGCGCGTTTCCACCCGTGCCTCCTCCACGCCGGGGCCT	.	SC	RC=3.08;RPL=37;RAL=114;RCP=CCTGCGCGTTTCCACCCGTGCCTCCTCCACGCCGGGG;ALGNURL=http://orca.bu.edu/vntrview/index.php?db=VNTRPIPE_NA12892&ref=-175718327&isref=1&istab=1&ispng=1&rank=3	GT:SP:CGL	0/1:3,7:0,-1
chr16	32096452	td175720025	AGCAAAAAGCCGCGGCGTCGGGGGCAAAAAGCCTCAAAAAGCCACGGCGGAGGGGGTAAAAAGCCGCAAAAAGCCGCGACAGAGGGGGCAAAAAGC	AGCAAAAAGGCGGGGCGGCGGGGGCAAGAAGCCTGAAAAAGCCATGGCGTCCGGTGCCAAAAGCCGCAAAAAGCCACGGTGGAGGTGGTAAAAAGCCGCAAAAAGCCGCGTCAGAGGGGGCAAAAAGC	.	PASS	RC=2.97;RPL=32;RAL=95;RCP=GCAAAAAGCCGCGGCGGAGGGGGCAAAAAGCC;ALGNURL=http://orca.bu.edu/vntrview/index.php?db=VNTRPIPE_NA12892&ref=-175720025&isref=1&istab=1&ispng=1&rank=3	GT:SP:CGL	1/1:2:1
chr16	32347713	td175720200	AGGCCAGGGCTAGGACAGAACTGAGACAGGGCCAGGGATAGGACAGAACCGGGGCAGGG	AGGCCAGGGCTAGGACAGAACTGAGACAGGGCCAGGGATAGGACAGAACCGGGGCAGGGTCATGGACAGAGAAAAACCAGGGGCAGGG	.	SC	RC=2.07;RPL=28;RAL=58;RCP=GGCCAGGGATAGGACAGAACCGAGACAG;ALGNURL=http://orca.bu.edu/vntrview/index.php?db=VNTRPIPE_NA12892&ref=-175720200&isref=1&istab=1&ispng=1&rank=3	GT:SP:CGL	0/1:55,2:0,1
chr16	33429062	td175720897	GTACCAGTCTGTGAGTTTTCAGCTGTGTGCACTAGTATAAAAGATGTGCTTTACCAGTCTGTGAGTTTTCAGTTGTGTGCACTAGTATAAAAGATGTGCTTTACCAGTCTGTGAGTTTTCAGTTGTGTGCACTAGTATAAAAGATGTGCTT	GTACCAGTCTGTGAGTTTTCAGCCGTGTGCACTAGTATAAAAGATGTGCTTTTACCAGTCTGTGAGTTTTCAGTTGTGTGCACTAGTATAAAAGATGTGCTT	.	PASS	RC=3.00;RPL=50;RAL=150;RCP=TACCAGTCTGTGAGTTTTCAGTTGTGTGCACTAGTATAAAAGATGTGCTT;ALGNURL=http://orca.bu.edu/vntrview/index.php?db=VNTRPIPE_NA12892&ref=-175720897&isref=1&istab=1&ispng=1&rank=3	GT:SP:CGL	1/1:13:-1
chr16	46387016	td175721841	TATTCGATTCCATTCAATGATAATTCCATTCAATTCAGTGAT	TCCATTTGATTCCATGCAATGATTCTATTCGATTCCATTCAATGATAATTCCATTCAATTCAGTGA	.	SC	RC=1.95;RPL=21;RAL=41;RCP=ATTCCATTCAATTCAATGATA;ALGNURL=http://orca.bu.edu/vntrview/index.php?db=VNTRPIPE_NA12892&ref=-175721841&isref=1&istab=1&ispng=1&rank=3	GT:SP:CGL	0/1:3306,9:0,1
chr16	46392478	td175721851	TTGATTTCATTTGATGATGATTCCATTCGATGATGATTACATTGGAT	TTGATTTCATTTGATGATGATTCCATTCGATGATGATTACATTGGATTCCATGATTCCATTCAATTCCATTCGTTGATGATTCGATTCCATTCAATGATGATTCCATT	.	SC	RC=2.88;RPL=16;RAL=46;RCP=TGATTACATTCGATGA;ALGNURL=http://orca.bu.edu/vntrview/index.php?db=VNTRPIPE_NA12892&ref=-175721851&isref=1&istab=1&ispng=1&rank=3	GT:SP:CGL	0/1:752,4:0,3
chr16	46423199	td175721907	ATCGAATGGAATCGAATGGAATCATCGAATGGACTCGAATGGAATCATCTAATGCACTCGAATGGA	ATCGAATGGAATCGAATGGAATCATCGAATGGACTCGAATGGAATCATCTAATGCACTCGAATGGAATAATCATCGAATGTAATCGAATGGACTCATCCAATGGAATCAAATGGAATCA	.	PASS	RC=1.97;RPL=35;RAL=65;RCP=TCGAATGGAATCGAATCGAATGCACTCGAATGGAC;ALGNURL=http://orca.bu.edu/vntrview/index.php?db=VNTRPIPE_NA12892&ref=-175721907&isref=1&istab=1&ispng=1&rank=3	GT:SP:CGL	0/1:1040,11:0,1
chr16	46434337	td175721927	TATGGAATTGAATGGAATCATTGAATGGAATTGAATGGAAT	TATGGAATTGAATGGAATAATTGAATGGAATTGAATGAAATCATAATTGAATGGAATCGAATGAAATT	.	PASS	RC=3.77;RPL=10;RAL=40;RCP=ATGGAATTGA;ALGNURL=http://orca.bu.edu/vntrview/index.php?db=VNTRPIPE_NA12892&ref=-175721927&isref=1&istab=1&ispng=1&rank=3	GT:SP:CGL	0/1:1571,3:0,3
chr16	46434460	td175721928	AAATGGACTCGAATGGAATCATCGAATGGACTCGAATGGA	AAATGGACTCGAATGGAATCATCAAATGGACTCGAATGGAATCATCGAGTGGACTCGAATGGA	.	PASS	RC=3.54;RPL=10;RAL=39;RCP=AATGGACTCG;ALGNURL=http://orca.bu.edu/vntrview/index.php?db=VNTRPIPE_NA12892&ref=-175721928&isref=1&istab=1&ispng=1&rank=3	GT:SP:CGL	0/1:1187,2:0,2
chr16	46496489	td175722038	ATGTATGTGTGTGTAAATGTAACTGTATGTGTGTGTAAATGTAACTGGATG	ATGTATGTGTGTGTAAATGTAACTGTATGTGTGTGTAAATGTAACTGTATGTGTGTGTAAATGTAACTGGATG	.	SC	RC=2.27;RPL=22;RAL=50;RCP=TGTATGTGTGTGTAAATGTAAC;ALGNURL=http://orca.bu.edu/vntrview/index.php?db=VNTRPIPE_NA12892&ref=-175722038&isref=1&istab=1&ispng=1&rank=3	GT:SP:CGL	0/1:163,2:0,1
chr16	49101471	td175723108	AATATATATATGTGTGTATATATACATATATATGTGTGTGTATATATATGTGTGTGTATATATATATGT	AATATATATATGTGTGTATATATACATATATATGTGTGTGTATATATATGTGTGTGTATATATATGTGTGTGTATATATATATGT	.	PASS	RC=3.70;RPL=18;RAL=68;RCP=ATATATATATGTGTGTGT;ALGNURL=http://orca.bu.edu/vntrview/index.php?db=VNTRPIPE_NA12892&ref=-175723108&isref=1&istab=1&ispng=1&rank=3	GT:SP:CGL	1/1:26:1
chr16	49902390	td175723433	CCCCGTGAGCAGCGCGGCCCAAGCTCCCGCAGTGGCCCGTGAGCAGCGCGGCCCAAGCTCCCGCAGTGGCCC	CCCCGTGAGCAGCGCGGCCCAAGCTCCCGCAGTGGCCCGTGAGCAGCGCGGCCCAAGCTCCCGCAGTGGCCCGTGAGCAGCGCGGCCCAAGCTCCCGCAGTGGCCC	.	PASS	RC=2.09;RPL=34;RAL=71;RCP=CCCGTGAGCAGCGCGGCCCAAGCTCCCGCAGTGG;ALGNURL=http://orca.bu.edu/vntrview/index.php?db=VNTRPIPE_NA12892&ref=-175723433&isref=1&istab=1&ispng=1&rank=3	GT:SP:CGL	0/1:13,11:0,1
chr16	50315287	td175723662	TGGCAGGTAAGGCAGGTGCGGCAGGTGCAGCAGGTGC	TGGCAGGTAAGGCAGGTGCGGCAGGTGCGGCAGGTGCAGCAGGTGC	.	PASS	RC=4.00;RPL=9;RAL=36;RCP=GGCAGGTGC;ALGNURL=http://orca.bu.edu/vntrview/index.php?db=VNTRPIPE_NA12892&ref=-175723662&isref=1&istab=1&ispng=1&rank=3	GT:SP:CGL	0/1:6,6:0,1
chr16	50403002	td175723681	CGGGCCGGGGGCGGGGCCGAGGGCGGGGCCGGGGCGGG	CGGGCCGGGGGCGGGGCCGAGGGCGGGGCCGGGGCGGGGCCGGGGCGGG	.	PASS	RC=3.17;RPL=12;RAL=37;RCP=GGGCCGGGGGCG;ALGNURL=http://orca.bu.edu/vntrview/index.php?db=VNTRPIPE_NA12892&ref=-175723681&isref=1&istab=1&ispng=1&rank=3	GT:SP:CGL	1/1:11:1
chr16	50422576	td175723691	AAGCCTCATCTTATGCTGGCACAGCCTCATCTCATGCTGGCACA	AAGCCTCATCTTATGCTGGCACAGCCTCATCTCATGCTGGCACAGCCTCATCTCATGCTGGCACA	.	PASS	RC=2.05;RPL=21;RAL=43;RCP=AGCCTCATCTCATGCTGGCAC;ALGNURL=http://orca.bu.edu/vntrview/index.php?db=VNTRPIPE_NA12892&ref=-175723691&isref=1&istab=1&ispng=1&rank=3	GT:SP:CGL	0/1:8,13:0,1
chr16	50789009	td175723873	CATATATACACACATATACACATGTGTATATATACACACGTGTACATATGTGTGTATATACACACGTGTACATATGTGTGTGTATATACACACGTGTACATATGTGTGTGTATATACACACGTGTACATATGTGTGTATATACACACA	CATATATACACACATATACACATGTGTATATATACACACGTGTACATATGTGTGTGTATATACACACGTGTACATATGTGTGTATATACACACA	.	PASS	RC=5.39;RPL=28;RAL=147;RCP=ATATATACACACGTGTACATATGTGTGT;ALGNURL=http://orca.bu.edu/vntrview/index.php?db=VNTRPIPE_NA12892&ref=-175723873&isref=1&istab=1&ispng=1&rank=3	GT:SP:CGL	1/1:4:-2
chr16	50966466	td175723920	CCAAAATCAAGAAGGGGCAGCCTTCTTGATTGCAAAATCAAGAAGGGGCAGCCTTCTTGATTGCAAAATCAAGAAGGGGCAGCCTTCTTGATTGCAAAATCAAGAAAAGGCAGCCTTCTTGATTGCAAAATCAAGAA	CCAAAATCAAGAAGGGGCAGCCTTCTTGATTGCAAAATCAAGAAGGGGCAGCCTTCTTGATTGCAAAATCAAGAAAAGGCAGCCTTCTTGATTGCAAAATCAAGAA	.	PASS	RC=4.39;RPL=31;RAL=136;RCP=CAAAATCAAGAAGGGGCAGCCTTCTTGATTG;ALGNURL=http://orca.bu.edu/vntrview/index.php?db=VNTRPIPE_NA12892&ref=-175723920&isref=1&istab=1&ispng=1&rank=3	GT:SP:CGL	0/1:5,8:0,-1
chr16	52109817	td175724369	AATCTATCTATCATCTATCTATCTATCATCTATCTATCTATCTATCATCTATCTATCTATCATCTCTATCATTTATCTATCTAT	AATCTATCTATCATCTATCTATCTATCATCTATCTATCTATCTATCTATCTATCTATCTATCTATCTATCTATCATCTATCTATCTATCATCTCTATCATTTATCTATCTAT	.	PASS	RC=5.62;RPL=15;RAL=83;RCP=ATCTATCTATCATCT;ALGNURL=http://orca.bu.edu/vntrview/index.php?db=VNTRPIPE_NA12892&ref=-175724369&isref=1&istab=1&ispng=1&rank=3	GT:SP:CGL	1/1:12:1
chr16	52149478	td175724379	AAAGAATAAAAATCTAACCTGTAATATCAAGTTTAATACTTAGTATTATATTTGAAGCATAAAAATCTAACCTGTAATATCAAGTTTAGTACTTAGTATTATATTTGAAGCATAAAAATCTAACCTGTAATATCAAGTTTAGTACTTAGTATTATATTTGAAGCA	AAAGAATAAAAATCTAACCTGTAATATCAAGTTTAATACTTAGTATTATATTTGAAGCATAAAAATCTAACCTGTAATATCAAGTTTAGTACTTAGTATTATATTTGAAGCA	.	PASS	RC=3.09;RPL=53;RAL=164;RCP=AAGCATAAAAATCTAACCTGTAATATCAAGTTTAGTACTTAGTATTATATTTG;ALGNURL=http://orca.bu.edu/vntrview/index.php?db=VNTRPIPE_NA12892&ref=-175724379&isref=1&istab=1&ispng=1&rank=3	GT:SP:CGL	1/1:16:-1
chr16	53573412	td175724960	GCAGCCACCCCGTCCGGGAGGGAGGTGGGGGGGTCAGCCCCCCGCCCGGCCAGCCGCCCCGTCCGGGAGGGAGGTGAGGGGGTCAGCCCCCCGCCCGGCCAGCCACCCCGTCCGGGAGGGAGGTGGGGGGGTCAGCCCCCCGCCCAGCCAGCCGCCCCGTCCGGGAGGGAGGTGGGGGGGTCAGCCCCCCTCCCGGCCAGCCGCCCC	GCAGCCGCCCCGTCCGGGAGGAAGGTGGGGGGGTGAGCGACCCCGCCCGGCCAGCCGCCCCGTCCGGGAGGGAGGTGAGGGGTCAGCCCCCCGCCCAGCCAGCCGCCCGTCTGGGAGGTGAGGGGCGCCTCTGCCCAGCCGCCC	.	SC	RC=4.20;RPL=49;RAL=206;RCP=CAGCCGCCCCGTCCGGGAGGGAGGTGGGGGGGTCAGCCCCCCGCCCGGC;ALGNURL=http://orca.bu.edu/vntrview/index.php?db=VNTRPIPE_NA12892&ref=-175724960&isref=1&istab=1&ispng=1&rank=3	GT:SP:CGL	1/1:4:-1
chr16	53823756	td175725077	GACAAATTATATAAATGTATGTATATATATACAAATTATATATACATATACGTATATATATACAAATTATATATATACATATACGTATATACACAAAAATTATA	GACCAATTATATAAATGTATGTATATATATACAAATTATATATATACATATACGTATATACACAAAAATT	.	PASS	RC=3.36;RPL=31;RAL=103;RCP=ACAAATTATATATACATATACGTATATATAT;ALGNURL=http://orca.bu.edu/vntrview/index.php?db=VNTRPIPE_NA12892&ref=-175725077&isref=1&istab=1&ispng=1&rank=3	GT:SP:CGL	1/1:6:-1
chr16	53908981	td175725115	AGAGGAAGAAAAGAAGGGAGGGAGGGAGGAAGGAAGAGAGGGAGGGAGGAAGGGAGG	AGAGGAAGAAAAGAAGGGAGGGAGGGAGGAAGGAAGAGAGGGAGGGAGGAAGGAAGAGAGGGAGGGAGGAAGG	.	PASS	RC=2.80;RPL=20;RAL=56;RCP=GAGGGAGGAAGGAAGGGAGG;ALGNURL=http://orca.bu.edu/vntrview/index.php?db=VNTRPIPE_NA12892&ref=-175725115&isref=1&istab=1&ispng=1&rank=3	GT:SP:CGL	0/1:9,13:0,1
chr16	54155976	td175725200	TGCACAGTCCCAGGGTGCGCCGGGAGCCCCGCCGTCCATGGAGGCACTGTCCCAGGGTGTGCCGTCGCCCTGAGCCCCGCCGTCCATGGAGGCACTGTCCCAGGGTGTGCCGTCGCCCTGAGCCCCGCCGTCCATGGAGGCACTGTCCCAGGGTGTGCCGTCGCCCTGAGCCCCGCCGTCCATGGAGGCACTGTCCCACGGTGCGC	TGCACAGTCCCAGGGTGCGCCGGGAGCCCCGCCGTCCATGGAGGCACTGTCCCAGGGTGTGCCGTCGCCCTGAGCCCCGCCGTCCATGGAGGCACTGTCCCAGGGTGTGCCGTCGCCCTGAGCCCCGCCGTCCATGGAGGCACTGTCCCACGGTGCGC	.	PASS	RC=4.40;RPL=48;RAL=205;RCP=GCACTGTCCCAGGGTGTGCCGTCGCCCTGAGCCCCGCCGTCCATGGAG;ALGNURL=http://orca.bu.edu/vntrview/index.php?db=VNTRPIPE_NA12892&ref=-175725200&isref=1&istab=1&ispng=1&rank=3	GT:SP:CGL	1/1:2:-1
chr16	58015287	td175726952	AATAATAATAATTATTATTATTATAATAATAATTATTATTATTATTATTATAATT	AATAATAATAATAATTATTATTATTATTATAATTATTATTATTATAATAATAATTATTATTATTATAATAATAATT	.	PASS	RC=2.57;RPL=21;RAL=54;RCP=ATAATAATAATTATTATTATT;ALGNURL=http://orca.bu.edu/vntrview/index.php?db=VNTRPIPE_NA12892&ref=-175726952&isref=1&istab=1&ispng=1&rank=3	GT:SP:CGL	0/1:3,2:0,1
chr16	58888722	td175727450	TTTTATAAATACTGGTATACCAATATTTATAAATACTGGTATACCAATATTTAT	TTTTATAAATACTGGTATACCAATATTTATAAATACTGGTATACCAATATTTATAAATACTGGTATACCAATATTTATAAATACTGGTATACCAATATTTATAAATACTGGTATACCAATATTTAT	.	PASS	RC=2.21;RPL=24;RAL=53;RCP=TTTATAAATACTGGTATACCAATA;ALGNURL=http://orca.bu.edu/vntrview/index.php?db=VNTRPIPE_NA12892&ref=-175727450&isref=1&istab=1&ispng=1&rank=3	GT:SP:CGL	0/1:13,11:0,3
[truncated: 810,865 more chars]
