# Supplementary material for: VNTRseek—a computational tool to detect tandem repeat variants in high-throughput sequencing data
Source: Nucleic Acids Res. 2014 Jul 23;42(14):8884–94. doi: 10.1093/nar/gku642 (PMC4132751; doi:10.1093/nar/gku642)
Supplement: SUPPLEMENTARY DATA [file supp_gku642_nar-00437-n-2014-File011.zip › VNTRseek_NA19238_ERX283213.vcf]

##fileformat=VCFv4.1
##fileDate="20140620"
##source="Vntrseek ver. 1.08"
##TRFParameters="'./trf407b-ngs.linux.exe' - 2 5 7 80 10 50 2000 -d -h -ngs"
##referenceseq="t26__.seq"
##referenceprofile="t26__.leb36"
##numrefTRs="230306"
##readseqfolder="/projectnb/vntrseek/NA19238_ERX283213/"
##readprofilefolder="/projectnb/vntrseek/output//vntr_NA19238_ERX283213/data_out/"
##numreads="913959800"
##numreadTRs="206288195"
##numVNTRs="3779"
##numTRsWithSupport="200771"
##database="VNTRPIPE_NA19238_ERX283213"
##databaseurl="http://orca.bu.edu/vntrview/result.php?db=VNTRPIPE_NA19238_ERX283213" 
##INFO=<ID=RC,Number=1,Type=Float,Description="Reference Copies">
##INFO=<ID=RPL,Number=1,Type=Integer,Description="Reference Pattern Length">
##INFO=<ID=RAL,Number=1,Type=Integer,Description="Reference Tandem Array Length">
##INFO=<ID=RCP,Number=1,Type=String,Description="Reference Consensus Pattern">
##INFO=<ID=ALGNURL,Number=1,Type=String,Description="Alignment URL">
##FILTER=<ID=SC,Description="Reference is Singleton">
##FORMAT=<ID=GT,Number=1,Type=String,Description="Genotype">
##FORMAT=<ID=SP,Number=A,Type=Integer,Description="Number of Spanning Reads">
##FORMAT=<ID=CGL,Number=A,Type=Integer,Description="Copies Gained or Lost with respect to reference">
#CHROM	POS	ID	REF	ALT	QUAL	FILTER	INFO	FORMAT	[Subject name or id]
chr1	840392	td175343714	TGCGGGGGAGGCTGTTGGGGACGTTCGTGGCGGGGGAGGCTGTTGGGGACGTTCGTGGCGGGGGAGGCTGTTGGGGACGTTCGTGGCGGGGGAGGCTGTTGGG	TGCGGGGGAGGCTGTTGGGGACGTTCGTGGCGGGGGAGGCTGTTGGGGACGTTCGTGGCGGGGGAGGCTGTTGGG	.	PASS	RC=3.64;RPL=28;RAL=102;RCP=GCGGGGGAGGCTGTTGGGGACGTTCGTG;ALGNURL=http://orca.bu.edu/vntrview/index.php?db=VNTRPIPE_NA19238_ERX283213&ref=-175343714&isref=1&istab=1&ispng=1&rank=3	GT:SP:CGL	1/1:2:-1
chr1	874778	td175343742	GCCTCCCCAGCCACGGTGAGGACCCACCCTGGCATGATCCCCCTCATCACCTCCCCAGCCACGGTGAGGACCCACCCTGGCATGATCTCCCCTCATCACCTCCCCAGCCAC	GCCTCCCCAGCCCCGGTGAGGACCCACCCTGGCATGCTCCCCCTCATCCCCTCCCCAGCCACGGTGAGGACCCCCCCTGGCATGATCTCCCCTCATCACCTCCCCAGCCACGGTGAGGACCCACCCTGGCATGATCTCCCCTCATCACCTCCCCAGCCAC	.	PASS	RC=2.27;RPL=49;RAL=110;RCP=CCTCCCCAGCCACGGTGAGGACCCACCCTGGCATGATCTCCCCTCATCA;ALGNURL=http://orca.bu.edu/vntrview/index.php?db=VNTRPIPE_NA19238_ERX283213&ref=-175343742&isref=1&istab=1&ispng=1&rank=3	GT:SP:CGL	1/1:7:1
chr1	934123	td175343806	TGCGGAGGGGAGGGCGCGGAGCGGAGGGCGCGGAGCGGAGGG	TGCGGAGGGGAGGGCGCGGAGGGGAGGGCGCGGAGCGGAGGGGAGGGCGCGGAGCGGAGGGGAGGGCGCGGAGCGGAGGG	.	PASS	RC=2.93;RPL=14;RAL=41;RCP=GCGGAGCGGAGGGC;ALGNURL=http://orca.bu.edu/vntrview/index.php?db=VNTRPIPE_NA19238_ERX283213&ref=-175343806&isref=1&istab=1&ispng=1&rank=3	GT:SP:CGL	0/1:30,6:0,3
chr1	977058	td175343849	CGCTCCGGCCAGTGCCAGGGTCGAGGTGAGCGGCTCCCCCGGGGGAGGGCTCCGGCCAGTGCCAGGGTCGAGGTGGGCGGCTCCCCCGGGGGAGGGCTCCGGCCAGTGCCAGGGTCGAGGTGGGCGGCTCCCCCGGGGGAGGGCTGCGGCCAGTGCCAGGGTCGAGGTGGGCGGCTCCCCTCTGGGAGGGC	CGCTCCGGCCAGTGCCAGGGTCGAGGTGAGCGGCTCCCCCGGGGGAGGGCTCCGGCCAGTGCCAGGGTCGAGGTGGGCGGCTCCCCCGGGGGAGGGCTCCGGCCAGTGCCAGGGTCGAGGTGGGCGGCTCCCCTCTGGGAGGGC	.	PASS	RC=4.04;RPL=47;RAL=190;RCP=GCTCCGGCCAGTGCCAGGGTCGAGGTGGGCGGCTCCCCCGGGGGAGG;ALGNURL=http://orca.bu.edu/vntrview/index.php?db=VNTRPIPE_NA19238_ERX283213&ref=-175343849&isref=1&istab=1&ispng=1&rank=3	GT:SP:CGL	0/1:3,8:0,-1
chr1	1010966	td175343893	CGGACCCCTGCCAGTTCCATGAGGACTCTCAGTCGGGGGTTGGGGGGACCCCTGCCAGTTCCATGAGGACTCTCAGTCAGGGGTTGGGGGGACCCCTGCCAGTTCCATGAGGACTCTCAGTCGGGGGTTAGGGGGG	CGGACCCCTGCCAGTTCCATGAGGACTCTCAGTCGGGGGTTGGGGGGACCCCTGCCAGTTCCATGAGGACTCTCAGTCGGGGGTTGGGGGG	.	PASS	RC=3.04;RPL=44;RAL=135;RCP=GGACCCCTGCCAGTTCCATGAGGACTCTCAGTCGGGGGTTGGGG;ALGNURL=http://orca.bu.edu/vntrview/index.php?db=VNTRPIPE_NA19238_ERX283213&ref=-175343893&isref=1&istab=1&ispng=1&rank=3	GT:SP:CGL	1/1:8:-1
chr1	1016016	td175343895	ACTCCTTCCCTCCACCCCCACCTCGGTCCCTGTCTCCTTCCCTCCGCCCCCACCTCGGTCCCTGTCTCCTTCCCTCCGCCCCCACCTCGGTCCCTGTCTCCTTCCCTCCGCCCCCACCTCGGTCCCTGTCTCCTTCCCTCCGCCCCCACCTCGGTCCCTGTCTCCTTCCCTCCGCCCCCACCTCGGTCCCTGTCTCCTTCCCTCCGCCCCCACCTCGGTCCCTGTCTCCTTCCCTCCGCCCCCACCTCGGTCCCTGTCTCCTTCCCTCCGCCCCCACCTCGGTCCCTGTCTCCTTCCCTCCGCCCCCACCTCGGTCCCTGTCTCCTTCCCTCCGCCCCCACCTCGGTCCCTGTCTCCTTCCCTCTGCTCCCATCTCGGTCCCTGTCTCCTTCCC	ACTCCTTCCCTCCACCCCCACCTCGGTCCCTGTCTCCTTCCCTCCGCCCCCACCTCGGCCCCTGTCTCCTTCCCTCCGCCCCCACCTCGGTCCCTGTCTCCTTCCCTCCGCCCCCACCTCGGTCCCTGTCTCCTTCCCTCTGCTCCCATCTCGGACCCTGTCTCCTTCCC	.	PASS	RC=12.28;RPL=32;RAL=393;RCP=CTCCTTCCCTCCGCCCCCACCTCGGTCCCTGT;ALGNURL=http://orca.bu.edu/vntrview/index.php?db=VNTRPIPE_NA19238_ERX283213&ref=-175343895&isref=1&istab=1&ispng=1&rank=3	GT:SP:CGL	1/1:2:-7
chr1	1070119	td175343938	ACATCTGAGTCTGCAGCCCCTCTCAGGAGGGGGCACCGTGAGGGGTGTGGCTTCCTCGCCATCTGAGGCTGCAGCCCCTCTCAGGAGGGGGACACCGTGAGGGGGTGGCTTACTCGCCA	ACATCTGAGGCTGCAGCCCCTCTCAGGAGGGGGCACCGTGAGGGGTGTGGCTGCCTCGCCATCTGAGGCTGCGGCCCCTCTCAGGAGGGGGCACCGTGAGGGGTGTGGCTTCCTCGCCATCTGAGGCTGCAGCCCCTCTCAGGAGGGGGACACCGTGAGGGGGTGGCTTACTCGCCA	.	PASS	RC=2.03;RPL=59;RAL=118;RCP=CATCTGAGGCTGCAGCCCCTCTCAGGAGGGGGACACCGTGAGGGGTGTGGCTTACTCGC;ALGNURL=http://orca.bu.edu/vntrview/index.php?db=VNTRPIPE_NA19238_ERX283213&ref=-175343938&isref=1&istab=1&ispng=1&rank=3	GT:SP:CGL	0/1:6,2:0,1
chr1	1103389	td175343974	GGGGCGGAGGGCCGAGCGGGGCCAGCAGACGGGTGAGGGCGGAGGGCCGAGCGGGGCCAGCAGACGGGTGAGGGCGGAGGGCCGAGCGGGGCCAGCAGACGGGTGAGGGCGGAGGGCTGAGCGGG	GGGGCGGAGGGCCGAGCGGGGCCAGCAGACGGGTGAGGGCGGAGGGCCGAGCGGGGCCAGCAGACGGGTGAGGGCGGAGGGCTGAGCGGG	.	PASS	RC=3.54;RPL=35;RAL=124;RCP=GGGCGGAGGGCCGAGCGGGGCCAGCAGACGGGTGA;ALGNURL=http://orca.bu.edu/vntrview/index.php?db=VNTRPIPE_NA19238_ERX283213&ref=-175343974&isref=1&istab=1&ispng=1&rank=3	GT:SP:CGL	1/1:20:-1
chr1	1204479	td175344064	CCATGCAAGAGAGGAGGCTGGATCAGGGACCCCAAGGCCCCTCAGCCACACCCGAGACTGGGGAGAGGGGTGGTGATCATCATGCAAGAGAGGAGGCTGGATCAGGGACCCCAAGGCCCCTCAGCCACACCCGAGACTGGGGAGAGGGGTGGTGATCATCATGCAAGAGAGGAGGCTGGATCAGGGACCCCAAAGCCCCTCAGCCACACCCGAGACTGGGGAGAGGGGTGGTGATCATCATGCAAGAGAGGAGGCTGGATCAGGGACCCCAAGGCCCCTCAGCCACACCTGAGACTGGGGAGAGGGGTGGTGAT	CCATCATGCAAGAGAGGAGGCTGGATCAGGGACCCCAAGGCCCCTCAGCCACACCCGAGACTGGGGAGAGGGGTGGTGATCATCATGCAAGAGAGGAGGCTGGATCAGGGACCCCAAGGCCCCTCAGCCACACCTGAGACTGGGGAGAGGGGTGGTGAT	.	PASS	RC=3.96;RPL=79;RAL=313;RCP=CATGCAAGAGAGGAGGCTGGATCAGGGACCCCAAGGCCCCTCAGCCACACCCGAGACTGGGGAGAGGGGTGGTGATCAT;ALGNURL=http://orca.bu.edu/vntrview/index.php?db=VNTRPIPE_NA19238_ERX283213&ref=-175344064&isref=1&istab=1&ispng=1&rank=3	GT:SP:CGL	1/1:8:-2
chr1	1207988	td175344067	CACCTGCCTGGGTCACCTGCCTGTCACTCATCCACGCACCTACCTGCCTGGCTCACCTGCCTGTCACTCAAGCACTCACCTACCTGCCTGGCTCACCTGCCTGTCACTCA	CACCTGCCTGGGTCACCTGCCTGTCACTCATCCACGCACCTACCTGCCTGGCTCACCTGCCTGTCACTCACGCACGCACCTACCTGCCTGGCTCACCTGCCTGTCACTCAAGCACTCACCTACCTGCCTGGCTCACCTGCCTGTCACTCACGCAC	.	PASS	RC=2.73;RPL=40;RAL=109;RCP=ACCTGCCTGGCTCACCTGCCTGTCACTCAACCACGCACCT;ALGNURL=http://orca.bu.edu/vntrview/index.php?db=VNTRPIPE_NA19238_ERX283213&ref=-175344067&isref=1&istab=1&ispng=1&rank=3	GT:SP:CGL	0/1:8,2:0,1
chr1	1229111	td175344089	ACGCCCCTGCCCTGGAGGCCCCGCCCCTGCCCTGGAGGCCCCGCCCCTGCCCTGGAGGCCCCGCCC	ACGCCCCTGCCCTGGAGGCCCCGCCCCTGCCCTGGAGGCCCCGCCCCTGCCCTGGAGGCCCCGCCCCTGCCCTGGAGGCCCCGCCC	.	PASS	RC=3.25;RPL=20;RAL=65;RCP=CGCCCCTGCCCTGGAGGCCC;ALGNURL=http://orca.bu.edu/vntrview/index.php?db=VNTRPIPE_NA19238_ERX283213&ref=-175344089&isref=1&istab=1&ispng=1&rank=3	GT:SP:CGL	1/1:8:1
chr1	1378218	td175344259	GTTTCTATAGTGACGGTAATAAACCAAGTCAATTTTCTATAGTGACGGTGATAAACCAAGTCAATTTTCTATAGTGACGGTGATAAACCAAGTCAATTTTCT	GTTTCTATAGTGACGGTAATAAACCAAGTCAATTTTCTATAGTGACGGTGATAAACCAAGTCAATTTTCTATAGTGACGGTGATAAACCAAGTCAATTTTCTATAGTGACGGTGATAAACCAAGTCAATTTTCT	.	PASS	RC=3.16;RPL=32;RAL=101;RCP=TTTCTATAGTGACGGTGATAAACCAAGTCAAT;ALGNURL=http://orca.bu.edu/vntrview/index.php?db=VNTRPIPE_NA19238_ERX283213&ref=-175344259&isref=1&istab=1&ispng=1&rank=3	GT:SP:CGL	1/1:12:1
chr1	1830042	td175344607	GTGCACACACATGAGTTGGATGTGCACACACATAAGTTGGATATGCACACACATAAGTTGGATATACACACATAAGTTGGATATACACACA	GTGCACACACATGAGTTGGAGGTGCACACACATAAGTTGGATATGCACACACATAAGTTGGATATACACACA	.	PASS	RC=4.38;RPL=21;RAL=90;RCP=TGCACACACATAAGTTGGATA;ALGNURL=http://orca.bu.edu/vntrview/index.php?db=VNTRPIPE_NA19238_ERX283213&ref=-175344607&isref=1&istab=1&ispng=1&rank=3	GT:SP:CGL	1/1:22:-1
chr1	1850627	td175344624	CAGCGGCAGGAGCGGCAGGAGCGGCAGGAGCGGCAGCAGC	CAGCGGCAGGAGCGGCAGGAGCGGCAGCAGC	.	PASS	RC=4.33;RPL=9;RAL=39;RCP=AGCGGCAGG;ALGNURL=http://orca.bu.edu/vntrview/index.php?db=VNTRPIPE_NA19238_ERX283213&ref=-175344624&isref=1&istab=1&ispng=1&rank=3	GT:SP:CGL	0/1:6,10:0,-1
chr1	1886457	td175344673	AGGAAGTGCGGCTCACACCGGAAGTGCGGCTCACACCGGAAGTGCGGCTCACACCGGAAGTGCGGCTCACAC	AGGAAGTGCGGCTCACACCGGAAGTGCGGCTCACACCGGAAGTGAGGCTCACAC	.	PASS	RC=3.94;RPL=18;RAL=71;RCP=GGAAGTGCGGCTCACACC;ALGNURL=http://orca.bu.edu/vntrview/index.php?db=VNTRPIPE_NA19238_ERX283213&ref=-175344673&isref=1&istab=1&ispng=1&rank=3	GT:SP:CGL	1/1:23:-1
chr1	2011760	td175344761	GGGCAGTGCGCGTGGACGTGGCGGTGCGCGTGGACGTGGCAGGTG	GGGCAGTGCGCGTGGACGTGGCGGTGCGCGTGGACGTGGCGGTGCGCGTGGACGTGGCGGTGCGCGTGGACGTGGCAGGTG	.	PASS	RC=2.42;RPL=18;RAL=44;RCP=GGCGGTGCGCGTGGACGT;ALGNURL=http://orca.bu.edu/vntrview/index.php?db=VNTRPIPE_NA19238_ERX283213&ref=-175344761&isref=1&istab=1&ispng=1&rank=3	GT:SP:CGL	0/1:9,7:0,2
chr1	2041460	td175344790	TCGGGGCCCTCCCTGGGGGCAGCCAAGGACCTAAAACCAATGGGTCCCAACCAAGAGGATCCCAGAGGTGAGACACAGAACGGCCAGGGCTGAATCCGGGGCCCTCCCTGGGGGCAGCCAAGGACCTAAAACCAATGGGTCCCAACCAAGAGGATCCCAGAGGTGAGACACAGAACGGCCAGGGCTGAATCCGGGGCCCTCCCTGGGGGCAGCCAAGGACCTAAAACCAATGGGTCCCAACCAAGAGGATCCCAGAGGTGAGAAACAGAACGGCCAGGGCTGAATC	TCGGGGCCCTCCCTGGGGGCAGCCAAGGACCTAAAACCAATGGGTCCCAACCAAGAGGATCCCAGAGGTGAGACACAGAACGGCCAGGGCTGAATCCGGGGCCCTCCCTGGGGGCAGCCAAGGACCTAAAACCAATGGGTCCCAACCAAGAGGATCCCAGAGGTGAGAAACAGAACGGCCAGGGCTGAATC	.	PASS	RC=3.00;RPL=95;RAL=285;RCP=CGGGGCCCTCCCTGGGGGCAGCCAAGGACCTAAAACCAATGGGTCCCAACCAAGAGGATCCCAGAGGTGAGACACAGAACGGCCAGGGCTGAATC;ALGNURL=http://orca.bu.edu/vntrview/index.php?db=VNTRPIPE_NA19238_ERX283213&ref=-175344790&isref=1&istab=1&ispng=1&rank=3	GT:SP:CGL	1/1:4:-1
chr1	2794087	td175345302	CACAGAGGCAGAGTGACCTGGGGCAGGCGGCGTTGGGGACCGTCAGGAGGACAGAGGCGGAGTGGCCTGGAGCAGGCGGCGTTGGGGACCGTCAGGAGGACAGAGGCGGAGTGG	CCAGGCGCAGAGGCAGAGTGACCTGGGGCAGGCGGCGTTGGGGACCGTCAGGAGGACAGGGGTGGAGCGGCCTGGAGCAGGCGGCGTTGGGGACCGTCAGGAGGACAGAGGCGGAGTGGCCTGGAGCAGGCGGCGTTGGGGACCGTCAGGAGGACAGAGGCGGAG	.	PASS	RC=2.31;RPL=49;RAL=113;RCP=ACAGAGGCGGAGTGGCCTGGAGCAGGCGGCGTTGGGGACCGTCAGGAGG;ALGNURL=http://orca.bu.edu/vntrview/index.php?db=VNTRPIPE_NA19238_ERX283213&ref=-175345302&isref=1&istab=1&ispng=1&rank=3	GT:SP:CGL	0/1:8,3:0,1
chr1	2876563	td175345378	GCCTGCCCCACGACTGGAGTGAAGCCTGGGACCTGCCCCACGACTGGAGTGAAGCCTCGGACCTGCCCCGCGACTGGAGTGAAGCCTCGGACCTGCCCCGCGACTGGAGTGAAGCCTGGGACCTGCCCCGCGACTGGAGTGAAGCCTGGGACCTGCCCCGCGACTGGAGTGAAGCCTGGGACCTGCCCCGCGACTGGAGTGAAGCCTCAGACCTGCCCCGCGACTGGAGTGAAGCCGTGGG	GCCTGCCCCACGACTGGAGTGAAGCCTGGGACCTGACCCGCGACTGGAGTGAAGCCTGGGACCTGCCCCGCGACTGGAGTGAAGCCTCAGACCTGCCCCGCGACTGGAGTGAAGCCGTGGG	.	PASS	RC=7.97;RPL=30;RAL=240;RCP=CCTGCCCCGCGACTGGAGTGAAGCCTGGGA;ALGNURL=http://orca.bu.edu/vntrview/index.php?db=VNTRPIPE_NA19238_ERX283213&ref=-175345378&isref=1&istab=1&ispng=1&rank=3	GT:SP:CGL	1/1:2:-4
chr1	2897557	td175345396	CAACAGGAGGTCTGGTAACAGGAGGTCTGGTAACAGGAGGTCTGGTAACAGGAGGTCTGGTAACAGGGGGTCTGGTAACAGGGGGTCTGGT	CAACAGGAGGGCTGGTAACAGGGGGTCTGGTAACAGGAGGTCTGGTAACAGGGGGTCTGGTAACAGGGGGTCTGGT	.	PASS	RC=6.00;RPL=15;RAL=90;RCP=AACAGGAGGTCTGGT;ALGNURL=http://orca.bu.edu/vntrview/index.php?db=VNTRPIPE_NA19238_ERX283213&ref=-175345396&isref=1&istab=1&ispng=1&rank=3	GT:SP:CGL	0/1:9,3:0,-1
chr1	2959178	td175345438	AGGCACGCACCACCGCACCCGGCACGCACCACCGCACCCGCATGCACCACCGCACCTGGCATGCACCACTGCACCTGGCATGCACCACCACACCC	AGGCACGCACCACCGCACCCGGCACGCACCACCGCACCCGGCACGCACCACCGCACCCGCATGCACCACCGCACCTGGCATGCACCACTGCACCTGGCATGCACCACCACACCC	.	PASS	RC=5.00;RPL=19;RAL=94;RCP=GGCATGCACCACCGCACCC;ALGNURL=http://orca.bu.edu/vntrview/index.php?db=VNTRPIPE_NA19238_ERX283213&ref=-175345438&isref=1&istab=1&ispng=1&rank=3	GT:SP:CGL	1/1:18:1
chr1	3003732	td175345454	TCAGCCCCACCCGAGACCAGCCCCACCCGAGACCAGCCCCACCCGAGACCAGCCCCACCCGAGACCAGCCCCACCGGAGACCAGCCCCACCTGAGACCAGCCCCACCTGAGGCCAGCCCCACCTGAGACCAGCC	TCAGCCCCACCCGAGACCAGCCCCACCGGAGACCAGCCCCACCTGAGACCAGCCCCACCTGAGGCCAGCCCCACCTGAGACCAGCC	.	PASS	RC=8.31;RPL=16;RAL=133;RCP=CAGCCCCACCCGAGAC;ALGNURL=http://orca.bu.edu/vntrview/index.php?db=VNTRPIPE_NA19238_ERX283213&ref=-175345454&isref=1&istab=1&ispng=1&rank=3	GT:SP:CGL	0/1:3,2:0,-3
chr1	3131910	td175345535	TGGGGACAGGCAAGGCCCACGGGGTCCAGGAGAACAGGGCCTCCAGGAGGGTCATGGGTCCCGGGGACAGGCAAGGCCTATTGGGGTCCAGGAGAACAGAGCCTCCAGGAGGGTCATGGGT	TGGGGACAGGCAAGGCCCACGGGGTCCAGGAGAACAGGGCCTCCAGGAGGGTCATGGGTCCCGGGGACAGGCAAGGCCCACAGGATCCAGGAGAACAGGGCCTCCAGGAGGGTCATGGGTCCCGGGGACAGGCAAGGCCTATTGGGGTCCAGGAGAACAGAGCCTCCAGGAGGGTCATGGGT	.	PASS	RC=1.95;RPL=62;RAL=120;RCP=GGGGACAGGCAAGGCCCATCGGGGTCCAGGAGAACAGAGCCTCCAGGAGGGTCATGGGTCCC;ALGNURL=http://orca.bu.edu/vntrview/index.php?db=VNTRPIPE_NA19238_ERX283213&ref=-175345535&isref=1&istab=1&ispng=1&rank=3	GT:SP:CGL	1/1:4:1
chr1	3147934	td175345541	TCTTCCCCGTCGTCATGGACAGCGGTCAAGGCCGTCTCCCCTTCTCCGTCGTCAGGGACAGCGGTCAAGGCCGTCCCCCT	TCTTCCCCGTCGTCATGGACAGCGGTCAAGGCCGTCCCCCCTTCTCCGTCGTCAGGGACAGCGGTCAAGGCCGTCCCCCCTTCTCCGTCGTCAGGGACAGCGGTCAAGGCCGTCCCCC	.	PASS	RC=2.05;RPL=39;RAL=79;RCP=CTTCCCCGTCGTCAGGGACAGCGGTCAAGGCCGTCTCCC;ALGNURL=http://orca.bu.edu/vntrview/index.php?db=VNTRPIPE_NA19238_ERX283213&ref=-175345541&isref=1&istab=1&ispng=1&rank=3	GT:SP:CGL	1/1:17:1
chr1	3193223	td175345564	CAGCCAGCTCGAGGTGCCGTGAACAGAGCCAGCGAGGGGTGCCGTGAACAGAGCCAGCGAGGGGTGCC	CAGCCAGCTCGAGGTGCCATGAACAGAGCCAGCGAGGGGTGCCGTGAACAGAGCCAGCGAGGGGTGCCGTGAACAGAGCCAGCGAGGGGTGCC	.	PASS	RC=2.68;RPL=25;RAL=67;RCP=AGCCAGCGAGGGGTGCCGTGAACAG;ALGNURL=http://orca.bu.edu/vntrview/index.php?db=VNTRPIPE_NA19238_ERX283213&ref=-175345564&isref=1&istab=1&ispng=1&rank=3	GT:SP:CGL	1/1:18:1
chr1	3349983	td175345720	GGGGATGGCCTGTCCTGCCCACACACTCACCTGCCTGTCCAGGATGGCCTGCCCTGCCCATCTGCTGCCTGTCTGGGATGGCCCGCCCTGCCCACGCGCTCACCTGCCTGTCTGGGATGGCCCGCCCTGCCCACGCGCTCACCTGCCTGTCTGGGATGGCCCGCCCTGCCCACGCGCTCACCTGCCTGTCTGGGATGGCCCGCCCTGCCCACGCGCTCACCTGCCTGTC	GGGGATGGCCTGTCCTGCCCACACACTCACCTGCCTGTCCAGGATGGCCTGCCCTGCCCATCTGCTGCCTGTCTGGGATGGCCCGCCCTGCCCACGCGCTCACCTGCCTGTCCGGGATGGCCCGCCCTGCCCACGCGCTCACCTGCCTGTCC	.	PASS	RC=5.97;RPL=39;RAL=228;RCP=GGGATGGCCCGCCCTGCCCACGCGCTCACCTGCCTGTCT;ALGNURL=http://orca.bu.edu/vntrview/index.php?db=VNTRPIPE_NA19238_ERX283213&ref=-175345720&isref=1&istab=1&ispng=1&rank=3	GT:SP:CGL	1/1:2:-2
chr1	3460741	td175345790	AGCATCAGGCTAACCCTCTCCCCCCAGCGTCGCAGCGGCATCAGGCTAACCCTCTCCCCCCAGCATCGCAGCGGCATCAGGCTAACCCTCTCCCCTCAGCATCACAGC	AGCATCAGGCTAACCCTCTCCCCCCAGCGTCGCAGCGGCATCAGGCTAACCCTCTCCCCCCAGCGTCGCAGCGGCATCAGGCTAACCCTCTCCCCCCAGCGTCGCAGCGGCATCAGGCTAACCCTCTCCCCTCAGCATCACAGC	.	PASS	RC=2.97;RPL=36;RAL=107;RCP=GCATCAGGCTAACCCTCTCCCCCCAGCATCGCAGCG;ALGNURL=http://orca.bu.edu/vntrview/index.php?db=VNTRPIPE_NA19238_ERX283213&ref=-175345790&isref=1&istab=1&ispng=1&rank=3	GT:SP:CGL	0/1:8,5:0,1
chr1	3748771	td175346004	ATAACCAGGAGTGTATTGTAGCACATTAGGTCGTAACCAGGAGTGTATTGTAACCAGGAGTGTATTGTAACCAGGAGTGTATTGTAACCAGGAGTGTATTGTA	ATAACCAGGAGTGTATTGTAGCACATTAGGTCGTAACCAGGAGTGTATTGTAACCAGGAGTGTATTGTAACCAGGAGTGTATTGTA	.	PASS	RC=6.11;RPL=17;RAL=102;RCP=TAACCAGGAGTGTATTG;ALGNURL=http://orca.bu.edu/vntrview/index.php?db=VNTRPIPE_NA19238_ERX283213&ref=-175346004&isref=1&istab=1&ispng=1&rank=3	GT:SP:CGL	1/1:29:-1
chr1	3789178	td175346020	GGGCCCTGTCCCTGCCGTGGCCCTGTCCCTGCCATGGCCCTGTCCCTGCCACGGCCCTGTCCCTGCCA	GGGCCCTGTCCCTGCCGCGGCCCTGTCCCTGCCGCGGCCCTGTCCCTGCCATGGCCCTGTCCTTGCCACGGCCCTGTCCCTGCCACGG	.	PASS	RC=3.94;RPL=17;RAL=67;RCP=GGCCCTGTCCCTGCCAT;ALGNURL=http://orca.bu.edu/vntrview/index.php?db=VNTRPIPE_NA19238_ERX283213&ref=-175346020&isref=1&istab=1&ispng=1&rank=3	GT:SP:CGL	0/1:14,7:0,1
chr1	4677718	td175346449	GCCTGGGAGGCTGAGCCCCTGGGAGGCCGAGCCCCTGGGAGGCCAGCCCCTG	GCCTGGGAGGCCGAGCCCCTGGGAGGCCAGCCCCTG	.	PASS	RC=3.24;RPL=15;RAL=51;RCP=CCTGGGAGGCCAGCC;ALGNURL=http://orca.bu.edu/vntrview/index.php?db=VNTRPIPE_NA19238_ERX283213&ref=-175346449&isref=1&istab=1&ispng=1&rank=3	GT:SP:CGL	0/1:16,8:0,-1
chr1	4786198	td175346512	GAGAGAGCTGGGCACAGGGGCAGGCCCTGAATCCTGCAGAGAGCTGGGCACAGGGGCAGGCCCTGAATCCTAGAGAGAGCTGGGCACAGGGGCAGGCCCTGAATC	GGCGAGGGCTGGGCACAGGGGCAGGCCCTGAATCCTGCAGAGAGCGGGGCACAGGGGCAGGCCCTGAATCCTGCAGAGAGCTGGGCACAGGGGCAGGCCCTGAATCCTAGAGAGAGCTGGGCACAGGGGCAGGCCCTGAAT	.	PASS	RC=2.89;RPL=36;RAL=104;RCP=AGAGAGCTGGGCACAGGGGCAGGCCCTGAATCCTAC;ALGNURL=http://orca.bu.edu/vntrview/index.php?db=VNTRPIPE_NA19238_ERX283213&ref=-175346512&isref=1&istab=1&ispng=1&rank=3	GT:SP:CGL	0/1:11,3:0,1
chr1	4825534	td175346547	AGAGAGACATGAGTGAAGAAGGAGAGACATGAGTGAAGAAGGAG	AGAGAGACATGAGTGAAGAAGGAGAGACATGAGTGAAGAAGGAGAGACATGAGTGAAGAAGGAG	.	PASS	RC=2.15;RPL=20;RAL=43;RCP=GAGAGACATGAGTGAAGAAG;ALGNURL=http://orca.bu.edu/vntrview/index.php?db=VNTRPIPE_NA19238_ERX283213&ref=-175346547&isref=1&istab=1&ispng=1&rank=3	GT:SP:CGL	0/1:9,23:0,1
chr1	5804147	td175347041	ATTCTTCCCTCCCTCCCTCCCTTCCTCCCTCCCTCCCTTCCTTCTTCCCTCCCTCCCTTCCTTCTTCCCTCCCTCCCTCCCTTCCTCCCTCCCTCCCTTCCTCCCTCCCTCCCTTCCTTCTTCCCTCCCTCCCTCCCTTCCTTCTTCCCTCCCTCCCTCCCTTCCTCCCTCCCTCCCTCCCTTCCTCCCTCCCTCCCTTCCTTCTTCCCTCCCTCCCTTCCTTCCTTCCTCCCTCCCTTCCTTCCT	ATTCTTCCCTCCCTCCCTCCCTTCCTCCCTCCCTCCCTTCCTTCCTCCCTCCCTTCCTTCCTTTCTC	.	PASS	RC=12.25;RPL=20;RAL=245;RCP=TTCCTCCCTCCCTCCCTTCC;ALGNURL=http://orca.bu.edu/vntrview/index.php?db=VNTRPIPE_NA19238_ERX283213&ref=-175347041&isref=1&istab=1&ispng=1&rank=3	GT:SP:CGL	1/1:7:-9
chr1	5939835	td175347151	GCGCACACACACACACACACGCAAACACACACACACACGCAAACACACACACACACGCAAACACACACAGACACGCACACAGACACGCACACACACATGCACACACAGACACGCA	GGTGCACACACACACACACACACGCAAACACACACACACACGCAAACACACACAGACACGCACACAGACACGCACACACACATGCACACACAGACA	.	PASS	RC=6.20;RPL=18;RAL=114;RCP=CGCAAACACACACACACA;ALGNURL=http://orca.bu.edu/vntrview/index.php?db=VNTRPIPE_NA19238_ERX283213&ref=-175347151&isref=1&istab=1&ispng=1&rank=3	GT:SP:CGL	0/1:3,9:0,-1
chr1	6051981	td175347214	CCAGGGGGCAGGGGGCAGGGGGCAGGGGGCAGGGGGCAAAGGGCAAGGG	CCAGGGGGCAGGGGGCAGGGGGCAGGGGGCAAAGGGCAAGGG	.	PASS	RC=6.86;RPL=7;RAL=48;RCP=CAGGGGG;ALGNURL=http://orca.bu.edu/vntrview/index.php?db=VNTRPIPE_NA19238_ERX283213&ref=-175347214&isref=1&istab=1&ispng=1&rank=3	GT:SP:CGL	0/1:5,2:0,-1
chr1	6067560	td175347229	CGCGCCACCTCTGCGCCTCCTCCGCGCCTCCTCTGCGCC	CGTGGGGAGCCGCGCCACCTCTGCGCCTCCTCCGCGCCTCCTCCGCGCCTCCTCTG	.	PASS	RC=3.45;RPL=11;RAL=38;RCP=GCGCCTCCTCT;ALGNURL=http://orca.bu.edu/vntrview/index.php?db=VNTRPIPE_NA19238_ERX283213&ref=-175347229&isref=1&istab=1&ispng=1&rank=3	GT:SP:CGL	1/1:30:1
chr1	6085888	td175347251	GCAGCCCACCCCAGCACACAGCCGATCCCGGCACACAGCCGATCCCGGCACACAGCCGATCCCGGCACACAGCCGATCCCGGCACACAGCCGATCCCGGCACACAGCCGATCCCGGCACACAGCCGATCCCGGCACACAGCCGATCCCGGCACAC	GCAGCCCACCCCAGCACACAGCGGACCCCGGCACCCAGCCGATCCCGGCACCCAGCCGATCCCGGCACACAGCCGATCCCGGCACACAGCCGATCCCGGCACACAGCCGATCCCGGCACACAGCCGATCCCGGCAC	.	PASS	RC=9.06;RPL=17;RAL=154;RCP=CAGCCGATCCCGGCACA;ALGNURL=http://orca.bu.edu/vntrview/index.php?db=VNTRPIPE_NA19238_ERX283213&ref=-175347251&isref=1&istab=1&ispng=1&rank=3	GT:SP:CGL	0/1:3,2:0,-1
chr1	6249227	td175347356	GCTCCACACCAACAAAGCAATCTCCACACCAACAAAGCAATCTCCACACCAACAAAGCAATCTCCACACCAACAAAGCAATCGCCACA	GCTCCACACCAACAAAGCAATCTCCACACCAACAAAGCAATCTCCACACCAACAAAGCAATCTCCACACCAACAAAGCAATCTCCACACCAACAAAGCAATCGCCACA	.	PASS	RC=4.35;RPL=20;RAL=87;RCP=CTCCACACCAACAAAGCAAT;ALGNURL=http://orca.bu.edu/vntrview/index.php?db=VNTRPIPE_NA19238_ERX283213&ref=-175347356&isref=1&istab=1&ispng=1&rank=3	GT:SP:CGL	0/1:13,9:0,1
chr1	6535232	td175347503	TCTCCTCACCGCCCTCATTCCCGCCCTCCTCCCCACCCTCCTTCCCACCCTCCTTCCCAACCCTCCTCCCCACCCTCCTTCCCACCCTCCTTCCCAACCCTCCTCCCCACCCTCC	TCTCCTCACCGCCCTCATTCCCGCCCTCCTCCCCACCCTCCTTCCCCCCCTCCTTCCCAACCCTCCTCCCCACCCTCCCCACCCTC	.	PASS	RC=4.65;RPL=24;RAL=114;RCP=CTCCTCCCCACCCTCCTTCCCACC;ALGNURL=http://orca.bu.edu/vntrview/index.php?db=VNTRPIPE_NA19238_ERX283213&ref=-175347503&isref=1&istab=1&ispng=1&rank=3	GT:SP:CGL	0/1:2,3:0,-1
chr1	7661998	td175348151	AGGGAGAGGGAGACCGTGGGGAGAGGGAGACTGTGGGGAGAGGGAGACCGTGGGGAGAGGGAGAGGGAGAGGGAGAGGGAGA	AGGGAGAGGGGGACCGTGGGGAGAGGGAGACCGTGGGGAGAGGGAGA	.	SC	RC=4.72;RPL=17;RAL=81;RCP=GGGAGAGGGAGACCGTG;ALGNURL=http://orca.bu.edu/vntrview/index.php?db=VNTRPIPE_NA19238_ERX283213&ref=-175348151&isref=1&istab=1&ispng=1&rank=3	GT:SP:CGL	0/1:5,8:0,-2
chr1	7963049	td175348276	CTCCCTCCCTCCCTCCTTCCCTCTTCCCCTCCTTCCCCTCCTCCCCTCCTTCCCCTCCTTCTCCTGCTTCCCCTCCTTCCCCTCCTTCTCCTGCTTCCCCTCCTTCCCCTCCTTCTCCTGCTTCCCCTCCTTCCCCTCCTTCTCCTGCTTCCCCTCCTTCTCCTGCTTCCCCTCCTTCCCCTCCTTCTCCTGCTTCCCCTCCTTCTCCTGCTTCCCCTCCTTCCCCTCCTTCTCCTGCTTCCCCTCCTTCCCCTCCTTCTCCTGCTTCCCCTCCTTCTCCTGCTTCCCCTCCTTCCCCTCCTTCTCCTGCTTCCCCTCCTTCCCCTCCTTCTCCTGCTTCCCCTCCTTCTCCTGCTTCCCCTCCTTCCCCTCCTTCC	CTTTTCTCCCTCCCTCCCTCCCTCCCTCCTTCCCTCCTCCCCTCCTTCCCTCCTCCCCTCCTTCCCCTCCTTCTCCTGCTTCCCCTCCTTCCCCTCCTTCTCCTGCTTCCCCTCCTTCCCCTCCTTCTCCTGCTTCCCCTCCTTCCCCTCCTTCTCCTGCTTCCCCTCCTTCCCCTCCT	.	PASS	RC=42.22;RPL=9;RAL=376;RCP=TCCCCTCCT;ALGNURL=http://orca.bu.edu/vntrview/index.php?db=VNTRPIPE_NA19238_ERX283213&ref=-175348276&isref=1&istab=1&ispng=1&rank=3	GT:SP:CGL	1/1:2:-22
chr1	9370132	td175349129	CCTGTGATGATGCCTCTGCACCTGCCGTGGGAAGGCCACAGAGTCTAGGGGCCATCTGTGATGATGCCTCTGCACCTGCCGTGGGAAGGCCACAGAGTCTAGGGGCCATCTGTGATGATGCTCCTGCACCTGCCGTGGGAAGGCCACAGAGTCTAGGG	CCTGTGATGATGCCTCTGCACCTGCCGTGGGAAGGCCACAGAGTCTAGGGGCCATCTGTGATGATGCTCCTGCACCTGCCGTGGGAAGGCCACAGAGTCTAGGG	.	PASS	RC=2.91;RPL=54;RAL=157;RCP=CTGTGATGATGCCTCTGCACCTGCCGTGGGAAGGCCACAGAGTCTAGGGGCCAT;ALGNURL=http://orca.bu.edu/vntrview/index.php?db=VNTRPIPE_NA19238_ERX283213&ref=-175349129&isref=1&istab=1&ispng=1&rank=3	GT:SP:CGL	1/1:9:-1
chr1	9444705	td175349167	CACCAGCAGGACTGTGACCAGCAGGACTGTGACCAGCAGGACTGTGA	CACCAGCAGGACTGTGACCAGCAGGACTGTGA	.	PASS	RC=3.07;RPL=15;RAL=46;RCP=ACCAGCAGGACTGTG;ALGNURL=http://orca.bu.edu/vntrview/index.php?db=VNTRPIPE_NA19238_ERX283213&ref=-175349167&isref=1&istab=1&ispng=1&rank=3	GT:SP:CGL	0/1:16,25:0,-1
chr1	11701739	td175350425	GCAGGGGAAGGTCCCAGGGGGCCTCGGATGGACATGGTCAGGGGAAGGTCCCAGGGGGCCTCGGATGGACATGGTCAGG	GCAGGGGAAGGTCCCAGGGGGCCTCGGATGGACATGGTCAGGGGAAGGTCCCAGGGGGCCTCGGATGGACATGGTCAGGGGAAGGTCCCAGGGGGCCTCGGATGGACATGGTCAGG	.	PASS	RC=2.11;RPL=37;RAL=78;RCP=CAGGGGAAGGTCCCAGGGGGCCTCGGATGGACATGGT;ALGNURL=http://orca.bu.edu/vntrview/index.php?db=VNTRPIPE_NA19238_ERX283213&ref=-175350425&isref=1&istab=1&ispng=1&rank=3	GT:SP:CGL	1/1:4:1
chr1	11969605	td175350575	AGCCCCGCCGTGCCCCGCCGTGCCCCGCCGTGCCCCGCCGTGCCCCGCCATGC	AGCCCCGCCATGCCCCGCCGTGCCCCGCCGTGCCCCGCCGTGCCCCGCCGTGCCCCGCCGTGCCCCGCCATGC	.	PASS	RC=5.20;RPL=10;RAL=52;RCP=GCCCCGCCGT;ALGNURL=http://orca.bu.edu/vntrview/index.php?db=VNTRPIPE_NA19238_ERX283213&ref=-175350575&isref=1&istab=1&ispng=1&rank=3	GT:SP:CGL	1/1:2:2
chr1	12107303	td175350696	TACACACACGCACACACACACGCACACACACACATGCACACACACACATGCACACACACAC	TACACACACGCACACACACACGCACACACACACATGCACACACACAC	.	PASS	RC=4.29;RPL=14;RAL=60;RCP=ACACACGCACACAC;ALGNURL=http://orca.bu.edu/vntrview/index.php?db=VNTRPIPE_NA19238_ERX283213&ref=-175350696&isref=1&istab=1&ispng=1&rank=3	GT:SP:CGL	0/1:14,10:0,-1
chr1	12142001	td175350719	CCTCTTGCCTCACTTCCTGCTTCCCTTCTCTTGCCTCACTTCCTGCTTCCCTTCTCTTGCCTCACTTCCTGCTTCCCTTCTCTTGCCTCCCTTCCTGCTTCCCTTCTTTTCCCT	CCTCTTGCCTCACTTCCTGCTTCCCTTCTCTTGCCTCACTTCCTGCTTCCCTTCTCTTGCCTCCCTTCCTGCTTCCCTTCTTTTCCCT	.	PASS	RC=4.35;RPL=26;RAL=113;RCP=CTCTTGCCTCACTTCCTGCTTCCCTT;ALGNURL=http://orca.bu.edu/vntrview/index.php?db=VNTRPIPE_NA19238_ERX283213&ref=-175350719&isref=1&istab=1&ispng=1&rank=3	GT:SP:CGL	0/1:9,13:0,-1
chr1	12675138	td175350927	ACAGAAGCCTCATTATAAAGTAGCTCCAGAAGCCTCATTATAAAGTAGCTCCAGAAGCCTCATTATAAAGTAGCTCCAG	ACAGAAGCCTCATTATAAAGTAGCTCCAGAAGCCTCATTATAAAGTAGCTCCAG	.	PASS	RC=3.12;RPL=25;RAL=78;RCP=CAGAAGCCTCATTATAAAGTAGCTC;ALGNURL=http://orca.bu.edu/vntrview/index.php?db=VNTRPIPE_NA19238_ERX283213&ref=-175350927&isref=1&istab=1&ispng=1&rank=3	GT:SP:CGL	0/1:13,19:0,-1
chr1	12962175	td175351035	CTCTCCCTCTCCCTCTCCCTCTCCCTCTCCCCACGGTCTCCCTCTCCCCACGGTCTCCCTCTCCCCACGGTCTCCCTCTCCC	CTCTCCCTCTCCCCACGGTCTCCCTCTCCCCACGGTCTCCCTCTCCCCACGGTCTCCCTCTCCC	.	SC	RC=4.67;RPL=17;RAL=81;RCP=TCTCCCTCTCCCCACGG;ALGNURL=http://orca.bu.edu/vntrview/index.php?db=VNTRPIPE_NA19238_ERX283213&ref=-175351035&isref=1&istab=1&ispng=1&rank=3	GT:SP:CGL	0/1:7,21:0,-1
chr1	13848608	td175351504	TTGCTGAGCAGTATTTCCGCTGTCATGACTGGCTGCTGAGCAGTATTTCCGCTGTCATGACTGGCTGCTGAGCAGTATTTCCGCTGTCATGACTGGCTGCTGAGCAGTATTTCCGCTGTCATGACTGGCTGCTGAGCAGTATTTCTGCTGTCATGACTGGCTGCTGAGCAGTATTTCCGCTGTCATGACTGGC	TTGCTGAGCAGTATTTCCGCTGTCATGACTGGCTGCTGAGCAGTATTTCCGCTGTCATGACTGGCTGCTGAGCAGTATTTCTGCTGTCATGACTGGCTGCTGAGCAGTATTTCCGCTGTCATGACTGGC	.	PASS	RC=6.00;RPL=32;RAL=192;RCP=TGCTGAGCAGTATTTCCGCTGTCATGACTGGC;ALGNURL=http://orca.bu.edu/vntrview/index.php?db=VNTRPIPE_NA19238_ERX283213&ref=-175351504&isref=1&istab=1&ispng=1&rank=3	GT:SP:CGL	1/1:7:-2
chr1	13928461	td175351553	CGGTGGCTCATGCCTTTGGGTGGCTCATGCCTTTGGGTGGCTCATGCCTTTGGGTGGCTCATGCCTTTGGGTGGCTCATGCCTTTGGGTGGCTCAGCACTTTGGGTGGCTCA	CGGTGGCTCATGCCTTTGGGTGGCTCATGCCTTTGGGTGGCTCATGCCTTTGGGTGGCTCAGCACTTTGGGTGGCTCA	.	PASS	RC=6.50;RPL=17;RAL=111;RCP=GGTGGCTCATGCCTTTG;ALGNURL=http://orca.bu.edu/vntrview/index.php?db=VNTRPIPE_NA19238_ERX283213&ref=-175351553&isref=1&istab=1&ispng=1&rank=3	GT:SP:CGL	1/1:21:-2
chr1	15390186	td175352089	GTTCCCCTGAGCCCACATCCATGCCGCACACCCAAGGTGGAGAGGATTTATGCCACTTCCGCTGAGCCCACGTCCATACTGCACACCCAAGGCGGAGAGGATTTATGCCACTTCCGCTGAGCCCACATCCATGCCGCACACCCAAGGCGGAGAGGATTTATGCCACTTCCGCTGAGCCCACATCCATGCCGCACACCCAAGATGGAGAGGATTTATGCCACTTC	GTTCCCCTGAGCCCACATCCATGCCACACACCCAAGGTGGAGAGGATTTATGCCACTTCCGCTGAGCCCACGTCCATACTGCACACCCAAGGCGGAGAGGATTTATGCCACTTCCGCTGAGCCCACATCCATACTGCACACCCAAGATGGAGAGGATTTATGCCACTTC	.	PASS	RC=4.05;RPL=55;RAL=223;RCP=TTCCGCTGAGCCCACATCCATGCCGCACACCCAAGGCGGAGAGGATTTATGCCAC;ALGNURL=http://orca.bu.edu/vntrview/index.php?db=VNTRPIPE_NA19238_ERX283213&ref=-175352089&isref=1&istab=1&ispng=1&rank=3	GT:SP:CGL	1/1:2:-1
chr1	16491854	td175352660	GAAGGAAGAAGGGAGGAAAGGAGGAAAGGAGGAAAGGAGGAA	GAAGGAAGAAGGGAGGAAAGGAGGAAAGGAGGAAAGGAGGAAAGGAGGAAAGGAGGAA	.	PASS	RC=5.12;RPL=8;RAL=41;RCP=AAGGAGGA;ALGNURL=http://orca.bu.edu/vntrview/index.php?db=VNTRPIPE_NA19238_ERX283213&ref=-175352660&isref=1&istab=1&ispng=1&rank=3	GT:SP:CGL	0/1:16,9:0,2
chr1	16528813	td175352693	AGGGGTGCCCGCCATGGGGACGGGGTGCCCATCATGGGGACGGGGTGCCTGTCATGGGGAGGGGGAGCC	AGGGGTGCCCGTCATGGGGACGGGGTGCCTGTCATGGGGAGGGGGAGCCT	.	PASS	RC=3.40;RPL=20;RAL=68;RCP=GGGGTGCCCGTCATGGGGAC;ALGNURL=http://orca.bu.edu/vntrview/index.php?db=VNTRPIPE_NA19238_ERX283213&ref=-175352693&isref=1&istab=1&ispng=1&rank=3	GT:SP:CGL	0/1:7,22:0,-1
chr1	16884222	td175352897	TTATGTATAGTATACGTATATGTGTATGTATATGTATATGTATATGTATATGTATATGTATATGTATATGTGTATGTGTATGTGTATGTGTATGTGTATGTGTATGTGTATGTATGTGTATGTGTATGTGTATATGTATATGTATATGTA	TTATGTATAGTATACGTATATGTGTATGTATATGTATATGTATATGTATATGTATATGTATATGTATATGTATATGTGTATGTGTATGTGTATGTGTATGTGTATGTATGTGTATGTGTATGTGTATATGTATATGTA	.	PASS	RC=12.50;RPL=12;RAL=149;RCP=TATGTATATGTA;ALGNURL=http://orca.bu.edu/vntrview/index.php?db=VNTRPIPE_NA19238_ERX283213&ref=-175352897&isref=1&istab=1&ispng=1&rank=3	GT:SP:CGL	0/1:23,8:0,-1
chr1	17027898	td175352958	CACGCACACAGCCGGGAGGGACGCACACAGCCGGGAGGGGGCTCGCACAGCCAGGAGGTGAC	CACGCACACAGCCGGGAGGGACGCACACAGCCGGGAGGGGCACACACAGCCGGGAGGGACGCACACAGCCCGGAGGGGGCTCGCACAGCCAGGAGG	.	PASS	RC=3.10;RPL=20;RAL=61;RCP=ACGCACACAGCCGGGAGGGG;ALGNURL=http://orca.bu.edu/vntrview/index.php?db=VNTRPIPE_NA19238_ERX283213&ref=-175352958&isref=1&istab=1&ispng=1&rank=3	GT:SP:CGL	0/1:39,12:0,2
chr1	17363168	td175353080	CATATATAAATATAAATATTTATATAAATATGAATATATAAATATAAATATTTATATAAATATGAATATATAAATATAAATATTTATATAAATATGAATATATAAATATAAATACATATATAAATAT	CATATATAAATATAAATATTTATATAAATATGAATATATAAATATAAATATTTATATAAATATGAATATATAAATATAAATACATATATAAATAT	.	PASS	RC=3.94;RPL=32;RAL=126;RCP=ATATATAAATATAAATATTTATATAAATATGA;ALGNURL=http://orca.bu.edu/vntrview/index.php?db=VNTRPIPE_NA19238_ERX283213&ref=-175353080&isref=1&istab=1&ispng=1&rank=3	GT:SP:CGL	0/1:11,14:0,-1
chr1	18442308	td175353623	GAAGACAGGAAGGAAGGAAGGAAGGAAGGAAGAAAGAAAGAAAGAAAGAAAGAAAGAAAGAAAGAAAGAAAGAAAGAAAGAAAGAAAGAA	GAAGACAGGAAGGAAGGAAGGAAGAAAGAAAGAAAGAAAGAAAGAAAGAAAGAAAGAAAGAAAGAAAGAA	.	PASS	RC=11.12;RPL=8;RAL=89;RCP=AAGAAAGA;ALGNURL=http://orca.bu.edu/vntrview/index.php?db=VNTRPIPE_NA19238_ERX283213&ref=-175353623&isref=1&istab=1&ispng=1&rank=3	GT:SP:CGL	0/1:3,5:0,-2
chr1	18656989	td175353692	AGCTGGAGGAAGGGGCAGGGGCGAGAGAGAAGGGAAGGTGGGAGACATGGCTGGAGGAAGGGGCAGGGGCGTGGGAGAAGGGAAGGTGGGAGACATGGCTGGAGGAAGGGGCAGGGGCGTGGGAGAAGGGAAGGTGGGAGACATGGCTGGAGGAAGGGGCAGGGACATGGGATAAGGGAAGGTGGAAGACATAGCTAGAG	AGCTGGAGGAAGGGGCAGGGGCGAGAGAGAAGGGAAGGTGGGAGACATGGCTGGAGGAAGGGGCAGGGGCGTGGGAGAAGGGAAGGTGGGAGACATAGCTAGAG,AGCTGGAGGAAGGGGCAGGGGCGAGAGAGAAGGGAAGGTGGGAGACATGGCTGGAGGAAGGGGCAGGGGCGTGGGAGAAGGGAAGGTGGGAGACATGGCTGGAGGAAGGGGCAGGGACATGGGATAAGGGAAGGTGGAAGACATAGCTAGAG	.	PASS	RC=4.15;RPL=48;RAL=199;RCP=GCTGGAGGAAGGGGCAGGGGCGTGGGAGAAGGGAAGGTGGGAGACATG;ALGNURL=http://orca.bu.edu/vntrview/index.php?db=VNTRPIPE_NA19238_ERX283213&ref=-175353692&isref=1&istab=1&ispng=1&rank=3	GT:SP:CGL	1/2:17,4:-2,-1
chr1	19038620	td175353926	GGTGTGAACTGATGGTCAGTGTGAATTGATGGTCAGTGTGAACTGACGGTC	GGTGTGAACTGATGGTCAGTGTGAATTGATGGTCAGTGTGAATTGATGGTCAGTGTGAACTGACGGTC	.	PASS	RC=2.94;RPL=17;RAL=50;RCP=GTGTGAACTGATGGTCA;ALGNURL=http://orca.bu.edu/vntrview/index.php?db=VNTRPIPE_NA19238_ERX283213&ref=-175353926&isref=1&istab=1&ispng=1&rank=3	GT:SP:CGL	1/1:27:1
chr1	20200557	td175354441	ACATCACTATCACTATCACCACCATCACCATCACCACCACCACCACCATCACCACCACCACCATCACCACCACCACCACCACCACCACCACCATCACCACCACCACCATC	ACATCACTATCACTATCACCACCATCACCATCACCACCACCACCACCATCACCACCACCACCATCACCACCACCACCATC	.	PASS	RC=7.27;RPL=15;RAL=109;RCP=CATCACCACCACCAC;ALGNURL=http://orca.bu.edu/vntrview/index.php?db=VNTRPIPE_NA19238_ERX283213&ref=-175354441&isref=1&istab=1&ispng=1&rank=3	GT:SP:CGL	1/1:7:-2
chr1	21783843	td175355222	ATATATATATATATGTATGTATATATATGTATGTATATATATGTATGTATATATATGCATGTGTATATATATGTGTGTTTATATATGT	ATATATATATATATGTATGTATATATATGTATGTATATATATGCATGTGTATATATATGTGTGTTTATATATGT	.	PASS	RC=6.19;RPL=14;RAL=87;RCP=TATGTATATATATG;ALGNURL=http://orca.bu.edu/vntrview/index.php?db=VNTRPIPE_NA19238_ERX283213&ref=-175355222&isref=1&istab=1&ispng=1&rank=3	GT:SP:CGL	1/1:31:-1
chr1	22720736	td175355712	GGAAAGAAAGAAAAAGAAAGAAAGAAAGAAAGAAAGAAAGAAAGAAAGAAAGAAAGAAAGAAAGAGAAAGAAAGAAAGAAA	GGAAAGAAAGAAAAAGAAAGAAAGAAAGAAAGAAAGAAAGAAAGAAAGAAAGAAAGAAAGAAAGAAAGAAAGAAAGAGAAAGAAAGAAAGAAA	.	PASS	RC=7.00;RPL=12;RAL=80;RCP=GAAAGAAAGAAA;ALGNURL=http://orca.bu.edu/vntrview/index.php?db=VNTRPIPE_NA19238_ERX283213&ref=-175355712&isref=1&istab=1&ispng=1&rank=3	GT:SP:CGL	1/1:5:1
chr1	24179803	td175356448	TGCCCGGCAGCCACCCCATCCGGGAGGGAGGTGGGGGTCAGCCCCCGCCCGGCCAGCCGCCCCGTCCGGGAGGGAGGTGGGGGGGTCAGCCCCCCGCCTGGCCAGCCGCCCCGTCCGGGAGGGAGGTGGGGGGGTCAGCCCCCCGCCCAGCCAGCCGCCCGGTCCGGGAGGTGAGG	TCGGCCCGGCTGCCGCCCCATCCGGGAGGGAGGTGGGGTTCAGCCCCCGCCCGGCCAGCCGCCCCGTCCGGGGGGGAGGTGGGGGGGTCAGCCCCCCGCCCAGCCAGCCGCCCGGTCCGGGAGGTGAG	.	SC	RC=3.64;RPL=49;RAL=175;RCP=GCCCGGCCAGCCGCCCCGTCCGGGAGGGAGGTGGGGGGGTCAGCCCCCC;ALGNURL=http://orca.bu.edu/vntrview/index.php?db=VNTRPIPE_NA19238_ERX283213&ref=-175356448&isref=1&istab=1&ispng=1&rank=3	GT:SP:CGL	0/1:2,3:0,-1
chr1	24529601	td175356665	TCCCACACACCCCTGCTGCCCACACATCCCTGCTGCCCACACACCCCTGCTGCCCACACACCCCTGCTGCCCACACACCCCTGCTGC	TCCCACACACCCCTGCTGCCCACACACCCCTGCTGCCCACACACCCCTGCTGCCCACACACCCCTGCTGC	.	PASS	RC=5.06;RPL=17;RAL=86;RCP=CCCACACACCCCTGCTG;ALGNURL=http://orca.bu.edu/vntrview/index.php?db=VNTRPIPE_NA19238_ERX283213&ref=-175356665&isref=1&istab=1&ispng=1&rank=3	GT:SP:CGL	1/1:17:-1
chr1	26134780	td175357466	CTGGGCTGCGCCTGGGTGGGCTGTGCCTGGGTGGGCTGTGCCTGGGTGGGCTGTGCCTGGGTGGGCTGTGCCTGGGTGGGCTG	CTGGGCTGCGCCTGGGTGGGCTGTGCCTGGGTGGGCTG	.	PASS	RC=5.47;RPL=15;RAL=82;RCP=TGGGCTGTGCCTGGG;ALGNURL=http://orca.bu.edu/vntrview/index.php?db=VNTRPIPE_NA19238_ERX283213&ref=-175357466&isref=1&istab=1&ispng=1&rank=3	GT:SP:CGL	1/1:29:-3
chr1	26265573	td175357512	ATATATATCTATATATCTATATATCTATATATCTATATATCTATATATCTATATAT	ATATATATCTATATATCTATATATCTATATATCTATATATCTATATATCTATATATCTATATA	.	PASS	RC=6.88;RPL=8;RAL=55;RCP=TATATATC;ALGNURL=http://orca.bu.edu/vntrview/index.php?db=VNTRPIPE_NA19238_ERX283213&ref=-175357512&isref=1&istab=1&ispng=1&rank=3	GT:SP:CGL	0/1:21,13:0,1
chr1	26535363	td175357633	TTATATATAATATATATTTATATATGTATATATAATATATATTTATATGTATATATAATATATATTTATATGTATATATATTTTATATATATA	TTATATATAATATATATTTATATATGTATATATAATATATATTTATATGTATATATATTTTATATATATA	.	PASS	RC=3.92;RPL=23;RAL=92;RCP=TATATATAATATATATATATATG;ALGNURL=http://orca.bu.edu/vntrview/index.php?db=VNTRPIPE_NA19238_ERX283213&ref=-175357633&isref=1&istab=1&ispng=1&rank=3	GT:SP:CGL	0/1:10,22:0,-1
chr1	27986520	td175358530	GCCGCCCCACCGCCCCACCGCCCCACCGCCCCACCGCC	GCCGCCCCACCGCCCCACCGCCCCACCGCC	.	PASS	RC=4.62;RPL=8;RAL=37;RCP=CCGCCCCA;ALGNURL=http://orca.bu.edu/vntrview/index.php?db=VNTRPIPE_NA19238_ERX283213&ref=-175358530&isref=1&istab=1&ispng=1&rank=3	GT:SP:CGL	0/1:5,9:0,-1
chr1	30243496	td175359616	TACATATGAATATATATTTATATATAAAACATGTGAATATATATTCATATATAAAACATACATGTGAATATACACATATAAAACATATTCATATATAAAACATGTGAATATATATTCATATATAAAACATATGTGAATATTCATATATAAAACATATATGTGTATATATATAAAACATATGTGAATATATATTTATATATAAAACATATATGTGAATATA	TACATATGAATATATATTTATATATAAAACATGTGAATATATATTCATATATAAAACATACATGTGAATATACACATATAAAACATATTCATATATAAAACATGTGAATATATTCATATATAAAACATATGTGAATATA	.	PASS	RC=2.99;RPL=71;RAL=219;RCP=ACATATAAAACATATTTATATATAAAACATGTGAATATATATTCATATATAAAACATACATGTGAATATAC;ALGNURL=http://orca.bu.edu/vntrview/index.php?db=VNTRPIPE_NA19238_ERX283213&ref=-175359616&isref=1&istab=1&ispng=1&rank=3	GT:SP:CGL	0/1:2,9:0,-1
chr1	30553120	td175359728	GGTGAGGATGATACCATGGAGGGCGTGAGGATGATACCATGGAGGGCGTGAGGATGATACCACAGAGGGTGTGAGGATGA	GGTGAGGATGATACCATGGAGGGCGTGAGGATGATACCACAGAGGGTGTGAGGATGA	.	PASS	RC=3.43;RPL=23;RAL=79;RCP=GTGAGGATGATACCATGGAGGGC;ALGNURL=http://orca.bu.edu/vntrview/index.php?db=VNTRPIPE_NA19238_ERX283213&ref=-175359728&isref=1&istab=1&ispng=1&rank=3	GT:SP:CGL	0/1:11,15:0,-1
chr1	31562856	td175360234	AGGCCAGGGGCCAGGGGCCAGGGGCCAGGGGCCAGGGGC	AGGCCAGGGGCCAGGGGCCAGGGGCCAGGGGC	.	PASS	RC=5.43;RPL=7;RAL=38;RCP=GGCCAGG;ALGNURL=http://orca.bu.edu/vntrview/index.php?db=VNTRPIPE_NA19238_ERX283213&ref=-175360234&isref=1&istab=1&ispng=1&rank=3	GT:SP:CGL	0/1:16,13:0,-1
chr1	32498616	td175360694	GTTTTTCTTTTTTCTTTTTTCTTTTTT	GTTTTTCTTTTTTCTTTTTTCTTTTTTTTTTT	.	PASS	RC=3.71;RPL=7;RAL=26;RCP=TTTTTCT;ALGNURL=http://orca.bu.edu/vntrview/index.php?db=VNTRPIPE_NA19238_ERX283213&ref=-175360694&isref=1&istab=1&ispng=1&rank=3	GT:SP:CGL	0/1:40,2:0,1
chr1	34493441	td175361657	CTGGGCAGACAGCCCTACATGGGCAGACAGCCCTACATGGGCAGAGCAGGACATGGGCAGACA	CTGGGCAGACAGCCCTACATGGGCAGAGCAGGACATGGGCAGACA	.	PASS	RC=3.56;RPL=18;RAL=62;RCP=TGGGCAGACAGCCCTACA;ALGNURL=http://orca.bu.edu/vntrview/index.php?db=VNTRPIPE_NA19238_ERX283213&ref=-175361657&isref=1&istab=1&ispng=1&rank=3	GT:SP:CGL	0/1:6,19:0,-1
chr1	34568146	td175361689	CATCCCTGTGATCCAACCATATCCCTGTGATCCAGCCATATCCCTGTAATCCGGCCATATCCCTGTGATCCAACCATATCCCTGTAATCCGGCCATATCCCTGTAATCCAACCATATCCCTGTAATCCGGCCATATCCCTGTAATCCGGCCAT	CATCCCTGTGATCCAACCATATCCCTGTGATCCAGCCATATCCCTGTAATCCGGCCATATCCCTGTGATCCAACCATATCCCTGTAATCCGGCCATATCCCTGTAATCCGGCCAT	.	PASS	RC=8.00;RPL=19;RAL=152;RCP=ATCCCTGTAATCCAGCCAT;ALGNURL=http://orca.bu.edu/vntrview/index.php?db=VNTRPIPE_NA19238_ERX283213&ref=-175361689&isref=1&istab=1&ispng=1&rank=3	GT:SP:CGL	1/1:11:-2
chr1	35668513	td175362113	CTATATATGTATATATATGTATATATATGTATATATGTATATATATGTATATATGTATATATATGTATATATGTATATATGTATATATGTATATATATGTGTATATATATGTATATATGTATATATATATA	CTATATATGTATATATATGTATATATGTATATATATGTATATATATGTATATATGTATATATGTATATATGTATATATGTATATATATGTATATATGTATATATGTATATATATGTGTATATATATATGTATATATGTATATATATATA,CTATATATGTATATATATGTATATATATGTATATATGTATATATATGTATATATGTATATATGTATATATGTATATATGTATATATGTATATATGTATATATATGTATATATGTATATATGTATATATATATGTGTATATATATGTATATATGTATATATAT	.	PASS	RC=7.20;RPL=18;RAL=130;RCP=TATATATATGTATATATG;ALGNURL=http://orca.bu.edu/vntrview/index.php?db=VNTRPIPE_NA19238_ERX283213&ref=-175362113&isref=1&istab=1&ispng=1&rank=3	GT:SP:CGL	1/2:10,10:1,2
chr1	36042529	td175362353	CGCGGGACCCCAGCGCCAGCGGGACCCCAGCGCCAGCGGGACCCCAGCGCCAGCGGGACCCCAGCGCCAGCGGGACCCCAGCGCCAGCGGGACCCCAGCGCCAGCGGGACCCCAGCGCCAGCGGG	CGCGGGACCCCAGCGCCAGCGGGACCCCAGCGCCAGCGGGACCCCAGCGCCAGCGGGACCCCAGCGCCAGCGGGACCCCAGCGCCAGCGGG	.	PASS	RC=7.29;RPL=17;RAL=124;RCP=GCGGGACCCCAGCGCCA;ALGNURL=http://orca.bu.edu/vntrview/index.php?db=VNTRPIPE_NA19238_ERX283213&ref=-175362353&isref=1&istab=1&ispng=1&rank=3	GT:SP:CGL	0/1:5,12:0,-2
chr1	36236067	td175362452	CACACACACACATATGTACACACATATATACATACACATATATACACATACA	CACACACACATATGTACACACATATGTACACACATATATACATACACATATATACACATACACATGTA	.	PASS	RC=3.64;RPL=14;RAL=51;RCP=ACACACACATATAT;ALGNURL=http://orca.bu.edu/vntrview/index.php?db=VNTRPIPE_NA19238_ERX283213&ref=-175362452&isref=1&istab=1&ispng=1&rank=3	GT:SP:CGL	0/1:2,2:0,1
chr1	36761146	td175362730	TTTCCTTCCTTCCTTCCTTCCTTCCTTCCTTCCCTCCTCCCTTCCTTCCTCCCTCCCTTCCTTCTTCCCTCCCTTCCTCCCTTTCTCCCT	TTTCCTTCCTTCCTTCCCTCCTCCCTTCCTTCCTCCCTCCCTTCCTTCTTCCCTCCCTTCCTCCCTTTCTCCCT	.	PASS	RC=5.56;RPL=16;RAL=89;RCP=TTCCTCCCTTCCTTCC;ALGNURL=http://orca.bu.edu/vntrview/index.php?db=VNTRPIPE_NA19238_ERX283213&ref=-175362730&isref=1&istab=1&ispng=1&rank=3	GT:SP:CGL	0/1:14,15:0,-1
chr1	37593858	td175363079	GCTCCACAGGCTACAGTTCCCACTCCCCGCCACTCCGCGGGCTACAGTTCCCACTCCCCGCCACTCCATGAGCTACAGTTACCACTCCCTGCCACT	GCTCCACAGGCTACAGTTCCCACTCCCCGCCACTCCGCGGGCTACAGTTCCCACTCCCCGCCACTCCTCGGGCTACAGTTCCCACTCCCCGCCACTCCGCGGGCTACAGGTCCCACTCCCCGCCACTCCCTGAGCTACAGTTACCACTCCCTGCCACT	.	PASS	RC=3.06;RPL=31;RAL=95;RCP=CTCCACGGGCTACAGTTCCCACTCCCCGCCA;ALGNURL=http://orca.bu.edu/vntrview/index.php?db=VNTRPIPE_NA19238_ERX283213&ref=-175363079&isref=1&istab=1&ispng=1&rank=3	GT:SP:CGL	1/1:8:2
chr1	38219310	td175363333	CGGGGCAAGCGGGAGCAGGGGCGAGCGGGAGCAGGGGTGAGTGGGAGCAGGGGCGAGCGGGAGCAGGGGTGAGTGGGAGCAGGGGCGAGCGGGAGGAGGGGC	CGGGGCAAGCGGGAGCAGGGGCGAGCGGGAGCAGGGGTGAGTGGGAGCAGGGGCGAGCGGGAGGAGGGGC	.	PASS	RC=6.31;RPL=16;RAL=101;RCP=GGGGCGAGCGGGAGCA;ALGNURL=http://orca.bu.edu/vntrview/index.php?db=VNTRPIPE_NA19238_ERX283213&ref=-175363333&isref=1&istab=1&ispng=1&rank=3	GT:SP:CGL	0/1:4,2:0,-2
chr1	39112440	td175363703	CTCTCCCTCTTCCTCTCCCCACGGTCTCCCTCTGCCTCTCTTTCCACGGTCTCCCTCTCCCTCTCTTTCCACGGTCTCCCTCTG	CCGCCTCTGCCTCTCCCCACGGTCTCCCTCTCCCTCTCTTTCCACGGTCTCCCTCT	.	SC	RC=3.40;RPL=25;RAL=83;RCP=TCTCCCTCTGCCTCTCTTTCCACGG;ALGNURL=http://orca.bu.edu/vntrview/index.php?db=VNTRPIPE_NA19238_ERX283213&ref=-175363703&isref=1&istab=1&ispng=1&rank=3	GT:SP:CGL	0/1:10,3:0,-1
chr1	40385351	td175364329	AGAGGGAAACCCAGTCTAGAGAGATGGGGAGGGAAACCCAGGCTAGAGAGATGGGGAGGGAAACCCAGGCTAGA	AGAGGGAAACCCAGTCTAGAGAGATGGGGAGGGAAACCCAGGCTAGAGAGATGGGGAGGGAAACCCAGGCTAGAGAGATGGGGAGGGAAACCCAGGCTAGA	.	PASS	RC=2.70;RPL=27;RAL=73;RCP=GAGGGAAACCCAGGCTAGAGAGATGGG;ALGNURL=http://orca.bu.edu/vntrview/index.php?db=VNTRPIPE_NA19238_ERX283213&ref=-175364329&isref=1&istab=1&ispng=1&rank=3	GT:SP:CGL	0/1:11,11:0,1
chr1	40465593	td175364361	GCCCGGCAGCCGCCCCATCCGGGAGGGAGGTGGGGGGTCAGCCCCCCCACCCGGCCAGCCGTGCCGTCCGGGAGGGAGGTGGGGGGGTCAGCCCCCCGCCCGGCCAGCCGCCCCGTCCGGGAGGTGAGG	GCCCGGCAGCCGACCCGTCCGGGAGGGAGGTGGGGGGTCAGCCCCCACCAGGCCCGCCGCCCCGTCCGGGAGGGAGGGGGGGGGGGCAGCCCCCCACCCGGCCAGCCGCCCCGTCCGGGGGGGGGGGGGGGGCGTCAGCCCCCCGCCCGGCCAGCGGCCACATCCGGGAGGCGAGGGG	.	SC	RC=2.61;RPL=50;RAL=128;RCP=CCCGGCCAGCCGCCCCGTCCGGGAGGGAGGTGGGGGGGTCAGCCCCCCCA;ALGNURL=http://orca.bu.edu/vntrview/index.php?db=VNTRPIPE_NA19238_ERX283213&ref=-175364361&isref=1&istab=1&ispng=1&rank=3	GT:SP:CGL	0/1:15,2:0,1
chr1	40493100	td175364379	GATATATATGTGTGTGTATATATATATGTGTATATATATGTGTATATATATGTGTGTATATATATGTGTGTGTATATATATATATATATATA	GATATATATGTGTGTGTATATATATGTGTATATATATGTGTGTATATATATGTGTGTGTGTATATATATATATATATAT	.	PASS	RC=6.50;RPL=14;RAL=91;RCP=ATATATATATGTGT;ALGNURL=http://orca.bu.edu/vntrview/index.php?db=VNTRPIPE_NA19238_ERX283213&ref=-175364379&isref=1&istab=1&ispng=1&rank=3	GT:SP:CGL	0/1:11,22:0,-1
chr1	40598250	td175364427	AATAACAATAAATATAAATTTTATATTTATTATAAAAATAAATATAAATTTTATATTTATTATAAAAATAAATATAAATTT	AATAACAATAAATATAAATTTTATATTTATTATAAAAATAAATATAAATTTTATATTTATTATAAAAATAAATATAAATTTTATATTTATTATAAAAATAAATATAAATTT	.	PASS	RC=2.67;RPL=30;RAL=80;RCP=ATAAAAATAAATATAAATTTTATATTTATT;ALGNURL=http://orca.bu.edu/vntrview/index.php?db=VNTRPIPE_NA19238_ERX283213&ref=-175364427&isref=1&istab=1&ispng=1&rank=3	GT:SP:CGL	0/1:17,9:0,1
chr1	45546939	td175366426	CTCTCCCTCTCCCCATGGTCTCCCTCTCCCCATGGTCTCCCTCTCCCCATGGTCTCCCTCTCCC	CTCTCCCTCCCCCCATGGTCTCCCTCTCCCCATGGTCTCCCTCCCCC	.	SC	RC=3.71;RPL=17;RAL=63;RCP=TCTCCCTCTCCCCATGG;ALGNURL=http://orca.bu.edu/vntrview/index.php?db=VNTRPIPE_NA19238_ERX283213&ref=-175366426&isref=1&istab=1&ispng=1&rank=3	GT:SP:CGL	0/1:17,4:0,-1
chr1	47804167	td175367385	TTCTCCTTCCTTCCTTCCTTCCCTCCCTCCCTCCCTCTCTCCTTCCCTCCCTCCCTCTCTCCTTCCCTCCCTCCCTCTCTCCTTCCCTCCCTCCCTC	TTCTCCTTCCTTCCTTCCTTCCTTCCCTCCCTCCCTCCCTCTCTCCTTCCCTCCCTCCCTCTCTCCTTCCCTCCCTCCCTC	.	PASS	RC=5.00;RPL=20;RAL=96;RCP=TCTCCTTCCCTCCCTCCCTC;ALGNURL=http://orca.bu.edu/vntrview/index.php?db=VNTRPIPE_NA19238_ERX283213&ref=-175367385&isref=1&istab=1&ispng=1&rank=3	GT:SP:CGL	0/1:7,5:0,-1
chr1	48174099	td175367552	TGTGCCCAGGAGCCTGGACAAGGGATGCCGTGCCCAGCAGCCTGGACAAGGGATGCCGTGCCCAGGAGCCTGGACAAGGGATGCCGTGCCCAGGAGCCTGGACAAGGGATGCCGTGCCCAGGAGCCTGGACAAGGGATGCCGTGCCCAGGAGCCTGGACAAGGGATGCCGTGCCCAGGAGCCTGGACAAGGGATGCCGTGCCCAGG	TGTGCCCAGGAGCCTGGACAAGGGAGGCCGGGCCCGGCAGCCTGGACAAGGGATGCCGTGCCCAGGAGCCTGGACAAGGGATGCCGTGCCCAGGAGCCTGGACAAGGGATGCCGTGCCCAGG	.	PASS	RC=7.32;RPL=28;RAL=205;RCP=GTGCCCAGGAGCCTGGACAAGGGATGCC;ALGNURL=http://orca.bu.edu/vntrview/index.php?db=VNTRPIPE_NA19238_ERX283213&ref=-175367552&isref=1&istab=1&ispng=1&rank=3	GT:SP:CGL	1/1:9:-3
chr1	49516266	td175368041	CTCCTTGCCTTTTTAAATGCTATTCCTTGCCTTTTTAAATGCTATTCCTTGCCTTTTTAAATGCTATTCC	CTCCTTGCCTTTTTAAATGCTATTCCTTGCCTTTTTAAATGCTATTCC	.	PASS	RC=3.14;RPL=22;RAL=69;RCP=TCCTTGCCTTTTTAAATGCTAT;ALGNURL=http://orca.bu.edu/vntrview/index.php?db=VNTRPIPE_NA19238_ERX283213&ref=-175368041&isref=1&istab=1&ispng=1&rank=3	GT:SP:CGL	0/1:18,23:0,-1
chr1	51973908	td175368952	AAGAAAGAGAGAAAGAGAGAGAGAGAGAGAGAGAGAGAAAGAGAGAAAGAGAGAAAGAGAGAGAGAGAAAGAGAGAAAGAGAGAAAGAGAGAAAGAGAAAGAGAGAAAGAAAGAAAGAAAGAAAGAAAGAAAGAAAGAAAGAAAGAAAGAGA	AAGAAAGAGAGAAAGAGAGAGAGAGAGAGAAAGAAAGAGAGAAAGAGAGAAAGAGAGAGAGAGAAAGAGAGAAAGAGAGAAAGAGAGAAAGAGAAAGAGAGAAAGAAAGAAAGAAAGAAAGAAAGAAAGAAAGAAAGAAAGAAAGAAAGAAAGAGA	.	PASS	RC=19.10;RPL=8;RAL=151;RCP=AGAAAGAG;ALGNURL=http://orca.bu.edu/vntrview/index.php?db=VNTRPIPE_NA19238_ERX283213&ref=-175368952&isref=1&istab=1&ispng=1&rank=3	GT:SP:CGL	0/1:4,2:0,1
chr1	52535953	td175369213	GATTTGGTATAATAGTTCATTGGTATAATAGTTCATTTGGTATAATAGTTCATTTGGTATAATAGTTCATT	GATTTGGTATAATAGTTCATTGGTATAATAGTTCATTTGGTATAATAGTTCATT	.	PASS	RC=4.18;RPL=17;RAL=70;RCP=ATTTGGTATAATAGTTC;ALGNURL=http://orca.bu.edu/vntrview/index.php?db=VNTRPIPE_NA19238_ERX283213&ref=-175369213&isref=1&istab=1&ispng=1&rank=3	GT:SP:CGL	0/1:13,17:0,-1
chr1	54174991	td175369964	GTATAAATATACACATATATATACATATATACATATATATACATATACATATATATATACATATATACATATATATACATATACATATATATATACACACACACA	GTATAAATATACACATATATATACATATATACATATATATACATATACATATACATATATATATACATATATACATATATATACATATACATATATATATACATATATACATATATATACATATACATATATATATACACACACACA	.	PASS	RC=5.78;RPL=18;RAL=104;RCP=TATACATATACACATATA;ALGNURL=http://orca.bu.edu/vntrview/index.php?db=VNTRPIPE_NA19238_ERX283213&ref=-175369964&isref=1&istab=1&ispng=1&rank=3	GT:SP:CGL	1/1:7:2
chr1	55974722	td175370621	TATTAATTACAGTCATGTAATTAATTGCATTAATTACAGTCATGTAATTAATTGCATTAATTACAGTCATGTAATTAATTGCATTAATTACAGTCATGTAATTAATTGCATTAATTACAGTCATGTAATTAATTGCATTAATTACAGTCATGTAATTAATTGCATTAATTACAG	TATTAATTACAGTCATGTAATTAATTGCATTAATTACAGTCATGTAATTAATTGCATTAATTACAGTCATGTAATTAATTGCATTAATTACAGTCATGTAATTAATTGCATTAATTACAG	.	PASS	RC=6.41;RPL=27;RAL=173;RCP=ATTAATTACAGTCATGTAATTAATTGC;ALGNURL=http://orca.bu.edu/vntrview/index.php?db=VNTRPIPE_NA19238_ERX283213&ref=-175370621&isref=1&istab=1&ispng=1&rank=3	GT:SP:CGL	1/1:32:-2
chr1	59194909	td175371710	AATAATATATGATTATATAATATAAATTACATATATGTAATATATAATCAAAATTACATATTATATGTAATATATAATCAAAATTACATATTATATGTAATATATAATCAAAATTACATATTATATGTAATATATAATCTAAATTACATACTATATGTAATATATAATATGAATTACATAT	AATAATATATGATTATATAATATAAATTACATATATGTAATATATAATCAAAATTACATATTATATGTAATATATAATCAAAATTACATATTATATGTAATATATAATCTAAATTACATACTATATGTAATATATAATATGAATTACATAT	.	PASS	RC=6.13;RPL=30;RAL=180;RCP=ATATTATATGTAATATATAATCAAAATTAC;ALGNURL=http://orca.bu.edu/vntrview/index.php?db=VNTRPIPE_NA19238_ERX283213&ref=-175371710&isref=1&istab=1&ispng=1&rank=3	GT:SP:CGL	0/1:4,13:0,-1
chr1	59762309	td175371915	AGGCCGCGCTTTACAGGGGCCGCGCTTTACAGGGGCCGCGCTTTACAGGGGCCGCGCTTTACAGGGGCCGCGCTTTACAGGGGCCGCGCTTTACAGGGGCCGCGCTTTACAGGGGCCGCGCTTTACAGGGGCCGCGC	AGGCCGCGCTTTACAGGGGCCGCGCTTTACAGGGGCCGCGCTTTACAGGGGCCGCGCTTTACAGGGGCCGCGCTTTACAGGGGCCGCGCTTTACAGGGGCCGCGCTTTACAGGGGCCGCGCTTTACAGGGGCCGCGCTTTACAGGGGCCGCGC	.	PASS	RC=8.50;RPL=16;RAL=136;RCP=GGCCGCGCTTTACAGG;ALGNURL=http://orca.bu.edu/vntrview/index.php?db=VNTRPIPE_NA19238_ERX283213&ref=-175371915&isref=1&istab=1&ispng=1&rank=3	GT:SP:CGL	1/1:2:1
chr1	64932138	td175373788	CATATATACACATATGTATATATACATATATACACGTATACATATACACACATGCATATATATGTATATGTATTTGTATATATACACACACGCATATATATGTATATGTATTTATATA	CATATACACACATGCATATATATGTATATATATTTGTATATATACACACACGCATATATATGTATATGTATTTATATA	.	PASS	RC=3.08;RPL=38;RAL=117;RCP=ATATATACACACATGCATATATATGTATATGTATTTAT;ALGNURL=http://orca.bu.edu/vntrview/index.php?db=VNTRPIPE_NA19238_ERX283213&ref=-175373788&isref=1&istab=1&ispng=1&rank=3	GT:SP:CGL	0/1:3,3:0,-1
chr1	65079033	td175373843	GTAAAAATATAAAAATATAAAAAAATAAAAATATAAATATAAAAA	GTAAAAATATAAAAATATAAAAATATAAATATAAAAA	.	PASS	RC=5.75;RPL=8;RAL=44;RCP=TAAAAATA;ALGNURL=http://orca.bu.edu/vntrview/index.php?db=VNTRPIPE_NA19238_ERX283213&ref=-175373843&isref=1&istab=1&ispng=1&rank=3	GT:SP:CGL	0/1:19,29:0,-1
chr1	66156771	td175374233	AAGCAGCCTTCAACTGTGCTGAGCAGCCTTCAACTGTGCTGAGCAGCCTTCAACTGTGCTGAGCAGCCTTCAACTGTGCTGAGCAGCCT	AAGCAGCCTTCAACTGTGCTGAGCAGCCTTCAACTGTGCTGAGCAGCCT	.	PASS	RC=4.40;RPL=20;RAL=88;RCP=AGCAGCCTTCAACTGTGCTG;ALGNURL=http://orca.bu.edu/vntrview/index.php?db=VNTRPIPE_NA19238_ERX283213&ref=-175374233&isref=1&istab=1&ispng=1&rank=3	GT:SP:CGL	0/1:15,11:0,-2
chr1	69054834	td175375226	TATATATAGTTAGTTATCATATATATATAGTTATC	TGGTATATATATGTATCATATATATAGTTAGTTATCATATATATATAGTTAT	.	PASS	RC=2.00;RPL=17;RAL=34;RCP=ATATATAGATAGTTATC;ALGNURL=http://orca.bu.edu/vntrview/index.php?db=VNTRPIPE_NA19238_ERX283213&ref=-175375226&isref=1&istab=1&ispng=1&rank=3	GT:SP:CGL	1/1:2:1
chr1	70908726	td175375864	TATGGAAACCTTAATACTATTAAGATGTAAATCTTAATACTATTAAGATGCAAATCTTAATACTATTAAGATGCAAATCTTAATAGTATT	TATGGAAACCTTAATACTATTAAGATGCAAATCTTAATACTATTAAGATGCAAATCTTAATAGTATT	.	PASS	RC=3.87;RPL=23;RAL=89;RCP=ATGCAAATCTTAATACTATTAAG;ALGNURL=http://orca.bu.edu/vntrview/index.php?db=VNTRPIPE_NA19238_ERX283213&ref=-175375864&isref=1&istab=1&ispng=1&rank=3	GT:SP:CGL	0/1:16,18:0,-1
chr1	74462317	td175377180	CACACACATATATATATACACACACATATATATACACACACATATATATACACACATATATACACACACACACA	CACACACACATATATATACACACACATATATATACACACACATATATATACACACACATATATATACACACATATATACACACACACACA	.	PASS	RC=4.56;RPL=16;RAL=73;RCP=ACACACACATATATAT;ALGNURL=http://orca.bu.edu/vntrview/index.php?db=VNTRPIPE_NA19238_ERX283213&ref=-175377180&isref=1&istab=1&ispng=1&rank=3	GT:SP:CGL	0/1:16,10:0,1
chr1	74604784	td175377244	ATATATACATATATGTATGTGTGTGTGTATATATATATATACATGTGTGTGTGTATATATATACACACAT	ATATACACATATATGTATGTGTGTGTGTATATATATATATACATATATGTATGTGTGTGTGTATATATATATACATGTGTGTGTGTATATATATACACACAT	.	PASS	RC=2.65;RPL=26;RAL=69;RCP=TATATATATATATACATGTGTGTGTG;ALGNURL=http://orca.bu.edu/vntrview/index.php?db=VNTRPIPE_NA19238_ERX283213&ref=-175377244&isref=1&istab=1&ispng=1&rank=3	GT:SP:CGL	0/1:23,2:0,1
chr1	76428270	td175377839	TTATATATATATATATATATTTATATATATATATTTATATATATATTTATATATATATTTATATATATATTTATATATATATATTTATATATATATTTATATATATATATTTATATATATATTTATATATATATTTATATATATAAATATATATATATTTATATATATAAATATATATATATAT	TTATATATAAATATATATATATTTATATATATATATTTATATATATATATTTATATATATATTTATATATATATATTTATATATATATATTTATATATATATTTATATATATAAATATATATATATAT	.	PASS	RC=15.25;RPL=12;RAL=183;RCP=TATATATATATA;ALGNURL=http://orca.bu.edu/vntrview/index.php?db=VNTRPIPE_NA19238_ERX283213&ref=-175377839&isref=1&istab=1&ispng=1&rank=3	GT:SP:CGL	1/1:7:-4
chr1	77305403	td175378103	AATATATATATAAAGATATATATATATATAAAGATAT	AATATATATATAAAGATATATATATATATAAAGATATATATATAGATATAGATATAGATATATATATAGATAT	.	PASS	RC=2.00;RPL=18;RAL=36;RCP=ATATATATATAAAGATAT;ALGNURL=http://orca.bu.edu/vntrview/index.php?db=VNTRPIPE_NA19238_ERX283213&ref=-175378103&isref=1&istab=1&ispng=1&rank=3	GT:SP:CGL	1/1:23:2
chr1	79568181	td175378895	GAAATATGAACTATGAAATATTTCATAAAATATGAACTATGAAATATTTCATAAAATATGAAATATGAACTATTTCATAAAATATGAACTAT	GAAATATGAACTATGAAATATTTCATAAAATATGAACTATGAAATATTTCATAAAATATGAACTATGAAATATTTCATAAAATATGAAATATGAACTATTTCATAAAATATGAACTAT,GAAATATGAACTATGAAATATTTCATAAAATATGAACTATGAAATATTTCATAAAATATGAACTATGAAATATTTCATAAAATATGAACTATGAAATATTTCATAAAATATGAAATATGAACTATTTCATAAAATATGAACTAT	.	PASS	RC=3.50;RPL=26;RAL=91;RCP=AAATATGAACTATGAAATATTTCATA;ALGNURL=http://orca.bu.edu/vntrview/index.php?db=VNTRPIPE_NA19238_ERX283213&ref=-175378895&isref=1&istab=1&ispng=1&rank=3	GT:SP:CGL	1/2:12,9:1,2
chr1	81859499	td175379745	CTTGCTTTTTTTTTTTTTTTGCTTTTTTTTGCTTTTTT	CTTTTTTTTTTTTGCTTTTTTTTGCTTTT	.	PASS	RC=4.00;RPL=10;RAL=37;RCP=TTGCTTTTTT;ALGNURL=http://orca.bu.edu/vntrview/index.php?db=VNTRPIPE_NA19238_ERX283213&ref=-175379745&isref=1&istab=1&ispng=1&rank=3	GT:SP:CGL	1/1:15:-1
chr1	82212517	td175379880	ATATACATGTATATACACACGTGCACACGTATACACGTATATACACACGTGCACACGTATACACGTATATACACACGTGCACACGTATATACGTATATACACACGT	ATATACACGTATATACACACGTGCACACGTATACACGTATATACACACGTGCACACGTATATACGTATATACACACGT	.	PASS	RC=3.75;RPL=28;RAL=105;RCP=TATACACGTATATACACACGTGCACACG;ALGNURL=http://orca.bu.edu/vntrview/index.php?db=VNTRPIPE_NA19238_ERX283213&ref=-175379880&isref=1&istab=1&ispng=1&rank=3	GT:SP:CGL	0/1:16,18:0,-1
chr1	84493154	td175380629	ATAGGGAATCAAAGCAATTTACATACAGGGAGTGGGGGCTTAGGGAACCAAAGCAATTTACATACAGGGAGTGGGGGCTTAGGGAACTAAAGCAATTTACATACAGGGAGTGGCGGTTTAGGGAACCAA	ATAGGGAATCAAAGCAATTTACATACAGGGAGTGGGGGCTTAGGGAACCAAAGCAATTTACATACAGGGAGTAGGGGCTTAGGGAGCCAAAGCAATTTACATACAGGGAGTGGGGGCTTAGGGAACTAAAGCAATTTACATACAGGGAGTGGCGGTTTAAGGGAACCAAA	.	PASS	RC=3.28;RPL=39;RAL=128;RCP=TAGGGAACCAAAGCAATTTACATACAGGGAGTGGGGGCT;ALGNURL=http://orca.bu.edu/vntrview/index.php?db=VNTRPIPE_NA19238_ERX283213&ref=-175380629&isref=1&istab=1&ispng=1&rank=3	GT:SP:CGL	1/1:5:1
chr1	85039998	td175380804	CGCAGCGCCAGCAGCGCCAGCAGCGCCAGCAGCGC	CGCAGCGCCAGCAGCGCCAGCAGCGC	.	PASS	RC=3.78;RPL=9;RAL=34;RCP=GCAGCGCCA;ALGNURL=http://orca.bu.edu/vntrview/index.php?db=VNTRPIPE_NA19238_ERX283213&ref=-175380804&isref=1&istab=1&ispng=1&rank=3	GT:SP:CGL	1/1:18:-1
chr1	85562168	td175381010	ATATATATAAAGATTATATATAAAGATTATATATAAAGATTATATATA	ATATATATAAAGATTATATATAAAGATTATATATA	.	PASS	RC=3.62;RPL=13;RAL=47;RCP=TATATATAAAGAT;ALGNURL=http://orca.bu.edu/vntrview/index.php?db=VNTRPIPE_NA19238_ERX283213&ref=-175381010&isref=1&istab=1&ispng=1&rank=3	GT:SP:CGL	1/1:44:-1
chr1	89761289	td175382381	ATATTTTATAAATAACTTTATAAAATAACAGTATTTTATAAATAACTTTATAAAATAACAGTATTTTATAAATAACTTTATAAAATAACAGTATTTTATAAATAACTTTATAAAATAACAGTATTTTATAAAT	ATATTTTATAAATAACTTTATAAAATAACAGTATTTTATAAATAACTTTATAAAATAACAGTATTTTATAAATAACTTTATAAAATAACAGTATTTTATAAAT,ATATTTTATAAATAACTTTATAAAATAACAGTATTTTATAAATAACTTTATAAAATAACAGTATTTTATAAATAACTTTATAAAATAACAGTATTTTATAAATAACTTTATAAAATAACAGTATTTTATAAATAACTTTATAAAATAACAGTATTTTATAAATAACTTTATAAAATAACAGTATTTTATAAAT	.	PASS	RC=4.40;RPL=30;RAL=132;RCP=TATTTTATAAATAACTTTATAAAATAACAG;ALGNURL=http://orca.bu.edu/vntrview/index.php?db=VNTRPIPE_NA19238_ERX283213&ref=-175382381&isref=1&istab=1&ispng=1&rank=3	GT:SP:CGL	1/2:11,3:-1,2
chr1	91312663	td175382908	CCAGATAACTGATACTCCCTTCAGATAACTGATACTCCCTT	CCAGATAACTGATACTCCCTTCAGATAACTGATACTCCCTTCAGATAACTGATACTCCCTT	.	PASS	RC=2.00;RPL=20;RAL=40;RCP=CAGATAACTGATACTCCCTT;ALGNURL=http://orca.bu.edu/vntrview/index.php?db=VNTRPIPE_NA19238_ERX283213&ref=-175382908&isref=1&istab=1&ispng=1&rank=3	GT:SP:CGL	1/1:34:1
chr1	91544338	td175382955	ATGTATATATACACATATATGTGTGTGTATATATACACATATGTGTGTGTATATATACACATATATGTGTGTGTATATACACATATGTGTGTGTATATATACACATATATGTGTGTGTATATACACATATGTGTGTGTGTATATATACACATATATGT	ATGTATATATACACATATATGTGTGTGTATATATACACATATGTGTGTGTATATATACACATATGTGTGTGTATATACACATATGTGTGTGTATATATACACATATTTGTGTGTGTATATACACATATGTGTGTGTATATATACACATATATGTGTGTGTATATACACATATGTGTGTGTATATATACACATATATGT	.	PASS	RC=6.88;RPL=24;RAL=157;RCP=TGTATATATACACATATATGTGTG;ALGNURL=http://orca.bu.edu/vntrview/index.php?db=VNTRPIPE_NA19238_ERX283213&ref=-175382955&isref=1&istab=1&ispng=1&rank=3	GT:SP:CGL	0/1:3,3:0,2
chr1	91634118	td175383002	CATGTCTACATGTCTACACGTGTAGACATATATCTACATGTCTACACGTGTACACATATGTCTACATGTCTACACGTGTACACATATGTCTACATGTCTACACGTGTACACATATGTCTACATGTCTACACGTGTACACATGTCTATGTCTACACGTGTACACATATGTCTA	CATGTCTATATGTCTACACGTGTACACATATGTCTATATGTGTACACGTGTACACATATGTCTATATGTCTACACGTGTACACATATGTCTATATGTCTACACGTGTACACATATGTCTATATGTGTACACGTGTACACATATGTCTATAT	.	PASS	RC=6.25;RPL=28;RAL=171;RCP=ATGTCTACATGTCTACACGTGTACACAT;ALGNURL=http://orca.bu.edu/vntrview/index.php?db=VNTRPIPE_NA19238_ERX283213&ref=-175383002&isref=1&istab=1&ispng=1&rank=3	GT:SP:CGL	1/1:9:-1
chr1	92391239	td175383289	TGGAGGGGAGGGGAGGGGAGGGGAGAAGGAGAGGGAGGGGAGAAGGAGAGGGAGGGGAGAAGGAGAGGGAGGGGAGAAGGAGAGGGAGGGG	TGGAGGGGAGGGGAGGGGAGGGGAGAAGGAGAGGGAGGGGAGAAGGAGAGGGAGGGGAGAAGGAGAGGGAGGGG	.	PASS	RC=5.41;RPL=17;RAL=90;RCP=GGAGGGGAGAAGGAGAG;ALGNURL=http://orca.bu.edu/vntrview/index.php?db=VNTRPIPE_NA19238_ERX283213&ref=-175383289&isref=1&istab=1&ispng=1&rank=3	GT:SP:CGL	1/1:6:-1
chr1	94745567	td175384123	TTTTTCCTGTGATACAGTACTTTTCCTGTGATACAGTACTTTT	TTTTTCCTGTGATACAGTACTTTTCCTGTGATACAGTACTTTTCCTGTGATACAGTACTTTT	.	PASS	RC=2.21;RPL=19;RAL=42;RCP=TTTTCCTGTGATACAGTAC;ALGNURL=http://orca.bu.edu/vntrview/index.php?db=VNTRPIPE_NA19238_ERX283213&ref=-175384123&isref=1&istab=1&ispng=1&rank=3	GT:SP:CGL	0/1:19,18:0,1
chr1	94761256	td175384134	TAATGTGGAATTCTAACTCCACACAATGTGGAATCTTCTAATTCCACACAATGTGGAATCTTCTAATTCCACACAATGTGGAATCTTCTAATTCCACA	TAATGTGGAATTCTAACTCCACACAATGTGGAATCTTCTAATTCCACACAATGTGGAATCTTCTAATTCCACACAATGTGGAATCTTCTAATTCCACACAATGTGGAATCTTCTAATTCCACA	.	PASS	RC=3.96;RPL=25;RAL=97;RCP=AATGTGGAATCTTCTAATTCCACAC;ALGNURL=http://orca.bu.edu/vntrview/index.php?db=VNTRPIPE_NA19238_ERX283213&ref=-175384134&isref=1&istab=1&ispng=1&rank=3	GT:SP:CGL	0/1:17,12:0,1
chr1	95715391	td175384432	CTAAGAGCCTACATTTGCTATTGCACTATTGGAGACGTTGTAATAGCCTATATCTGCTATTGCACTATTGGAGACGTTGTAATAGCCTATATCTGCTATTGCACTATTGGAGACGTTGTAATAGCCTATATCTGCTATTGCACTATTGGAG	CTAAGAGCCTACATTTGCTATTGCACTATTGGAGACGTTGTAATAGCCTATATCTGCTATTGCACTATTGGAGACGTTGTAATAGCCTATATCTGCTATTGCACTATTGGAG	.	PASS	RC=3.85;RPL=39;RAL=150;RCP=TAATAGCCTATATCTGCTATTGCACTATTGGAGACGTTG;ALGNURL=http://orca.bu.edu/vntrview/index.php?db=VNTRPIPE_NA19238_ERX283213&ref=-175384432&isref=1&istab=1&ispng=1&rank=3	GT:SP:CGL	1/1:13:-1
chr1	95745012	td175384440	TTGGACAATAGTGGTGTTAATGGGAATCACTGGGCAATAGGAGTGTTAGTGGGAATCACTGGGCAATAGGAGTGTTAGTGGGAATCACTGGGCAGTAGGGGTGTTAGTGGGGATCATTGGGCAATAGGGGTGCTAGTGGGAATC	TTGGACAATAGTGGTGTTAATGGGAATCACTGGGCAATAGGAGTGTTAGTGGGAATCACTGGGCAGTAGGGGTGTTAGTGGGGATCATTGGGCAATAGGGGTGCTAGTGGGAATC	.	PASS	RC=4.93;RPL=29;RAL=143;RCP=TGGGCAATAGGGGTGTTAGTGGGAATCAC;ALGNURL=http://orca.bu.edu/vntrview/index.php?db=VNTRPIPE_NA19238_ERX283213&ref=-175384440&isref=1&istab=1&ispng=1&rank=3	GT:SP:CGL	0/1:7,11:0,-1
chr1	96483069	td175384663	CACACACACAAATATATGTATGTATATATACACATACATGTATATGTATGTATATATACACATACATGTATATGTATGTATATATACACATACATGTATATGTATGTATATATACACATACATGTATATGTATGTATATATATATACACATACATGTATATGTATGTATATATACACATATATGTATATGTGTGT	CACACACACAAATATATGTATGTATATATACACATACATGTATATGTATGTATATATATATACACATACATGTATATGTATGTATATATACACATATATGTATATGTGTGT	.	PASS	RC=6.81;RPL=28;RAL=194;RCP=ACACATACATGTATATGTATGTATATAT;ALGNURL=http://orca.bu.edu/vntrview/index.php?db=VNTRPIPE_NA19238_ERX283213&ref=-175384663&isref=1&istab=1&ispng=1&rank=3	GT:SP:CGL	1/1:19:-3
chr1	98511729	td175385385	AGCTGCCGCTGCCGCTGCTACCGCTGCCGCTGCTACCGCTGCCGCTGCTACTGCCGCCGC	AGCTGCCGCTGCCGCTGCTACCGCTGCCGCTGCTACCGCTGCCGCTGCTACCGCTGCCGCTGCTACCGCTGCCGCTGCTACTGCCGCCGC,AGCTGCCGCTGCCGCTGCTACCGCTGCCGCTGCTACCGCTGCCGCTGCTACCGCTGCCGCTGCTACCGCTGCCGCTGCTACCGCTGCCGCTGCTACTGCCGCCGC	.	PASS	RC=3.93;RPL=15;RAL=59;RCP=GCTACCGCTGCCGCT;ALGNURL=http://orca.bu.edu/vntrview/index.php?db=VNTRPIPE_NA19238_ERX283213&ref=-175385385&isref=1&istab=1&ispng=1&rank=3	GT:SP:CGL	1/2:8,9:2,3
chr1	98552036	td175385409	ATGTGTATATATACACATATATACACATACAATATATACACATATATGTGTGTATATATACACATACAATATATACACATATATGTGTGTATATATACACACATTTACACATACAATATATACACATATAT	ATGTGGGACACATATGTGTATATATACACATATATACACATACAATATATACACATATATGTGGGTATATATACACACATTTACACATACAATATATAC	.	PASS	RC=2.98;RPL=47;RAL=130;RCP=TGTGTATATATACACATATATACACATACAATATATACACATATATG;ALGNURL=http://orca.bu.edu/vntrview/index.php?db=VNTRPIPE_NA19238_ERX283213&ref=-175385409&isref=1&istab=1&ispng=1&rank=3	GT:SP:CGL	1/1:15:-1
chr1	99965120	td175385895	TAATATATTTAATATATAAATATATCAAATATAT	TAATATATTTAATATATAAATATATCAAATATATTTATATTTAATATATAAATATATCAAATATAT,TAATATATTTAATATATAAATATATCAAATATATTTATATTTAATATATAAATATATCAAATATATTTATATTTAATATATAAATATATCAAATATATTTATATTTAATATATAAATATATCAAATATAT	.	PASS	RC=1.94;RPL=17;RAL=33;RCP=AATATATCAAATATATA;ALGNURL=http://orca.bu.edu/vntrview/index.php?db=VNTRPIPE_NA19238_ERX283213&ref=-175385895&isref=1&istab=1&ispng=1&rank=3	GT:SP:CGL	1/2:16,11:2,6
chr1	100288422	td175386031	ACCTCTACCTCCTCTACCTCCTCTACCTCCTCTACCTCCTCTACCTCCTCTACCTCCTCTTCCTC	ACCTCTACCTCCTCTACCTCCTCTACCTCCTCTACCTCCTCTACCTCCTCTTCCTC	.	PASS	RC=7.11;RPL=9;RAL=64;RCP=CCTCTACCT;ALGNURL=http://orca.bu.edu/vntrview/index.php?db=VNTRPIPE_NA19238_ERX283213&ref=-175386031&isref=1&istab=1&ispng=1&rank=3	GT:SP:CGL	1/1:22:-1
chr1	102494816	td175386801	CTGTATACATGTTAAATGTATACAGTATACATGTATACAG	CTGTATACATGTTAAATGTATACAGTATACATGTTAAATGTATACAGTATACATGTATACA	.	PASS	RC=2.62;RPL=15;RAL=39;RCP=TGTATACAGTATAAA;ALGNURL=http://orca.bu.edu/vntrview/index.php?db=VNTRPIPE_NA19238_ERX283213&ref=-175386801&isref=1&istab=1&ispng=1&rank=3	GT:SP:CGL	0/1:27,14:0,1
chr1	104068119	td175387381	GCCGCCGTGCGCCCCGCCCCGCCGTGCGCCCCGCCCCGCCGTGCGCCCCGCCCCGCCGTGCGCCCCGCCCCGCCGTGCGCCCCGCCCCGCCGTGCGCCCCGCCCCGCCGTGCGCCCCGCCCCGCCGTGCGCCCCGCCCCGCCGTGCGCCCCGCCCCGCCGTGCGCCCCGCCCCGCC	GCCGCCGTGCGCCCCGCCCCGCCGTGCGCCCCGCCCCGCCGTGCGCCCCGCCCCGCCGTGCGCCCCGCCCCGCCGTGCGCCCCGCCCCGCCGTGCGCCCCGCCCCCCCGTGCGCCCCGCCCCGCC	.	PASS	RC=10.29;RPL=17;RAL=175;RCP=CCGCCGTGCGCCCCGCC;ALGNURL=http://orca.bu.edu/vntrview/index.php?db=VNTRPIPE_NA19238_ERX283213&ref=-175387381&isref=1&istab=1&ispng=1&rank=3	GT:SP:CGL	1/1:2:-3
chr1	106166317	td175388148	GTTTTTTATTTTTTTATTTTTTCATTTTTTTAATGTTTTAATTTTTATTTTTT	GCTAAAATCTTTTTTTTTATTTTTTATTTTTTTATTTTTTATTTTTTATACATATTTTTATTTATTTAT	.	SC	RC=6.62;RPL=8;RAL=52;RCP=TTTTTTAT;ALGNURL=http://orca.bu.edu/vntrview/index.php?db=VNTRPIPE_NA19238_ERX283213&ref=-175388148&isref=1&istab=1&ispng=1&rank=3	GT:SP:CGL	0/1:32,2:0,1
chr1	106482101	td175388269	TATATATATAGACATATATATAGACATATATATAGACATATATATAGACATATATATAGACATATATATAGACATATATATATAGACATATATATAGACATATATATATATATATAT	TATATATATAGACATATATATAGACATATATATAGACATATATATAGACATATATATAGACATATATATATAGACATATATATAGACATATATATATATATATAT	.	PASS	RC=9.57;RPL=12;RAL=116;RCP=ATATATATAGAC;ALGNURL=http://orca.bu.edu/vntrview/index.php?db=VNTRPIPE_NA19238_ERX283213&ref=-175388269&isref=1&istab=1&ispng=1&rank=3	GT:SP:CGL	0/1:6,8:0,-1
chr1	106944779	td175388439	CTATATATATATATGATGGAATTATATATATATATATGATGGAATTATATATATATGATGGAATTATATATATATATATATGATGGAATTATATATATATATATGATGGAAT	CTATATATATATATGATGGAATTATATATATATATATATGATGGAATTATATATATATATATATGATGGAATTATATATATATATATGATGGAATTATATATATATATATATGATGGAATTATATATATATATATGATGGAAT	.	PASS	RC=4.88;RPL=23;RAL=111;RCP=TATATATATATATGATGGAATTA;ALGNURL=http://orca.bu.edu/vntrview/index.php?db=VNTRPIPE_NA19238_ERX283213&ref=-175388439&isref=1&istab=1&ispng=1&rank=3	GT:SP:CGL	0/1:11,2:0,1
chr1	109079435	td175389182	AGAGGGAGAGGAGGGAGAGGAGGGAGAGGAGGGAGAGGAGGGAGAGGAGGGAGACGGGAGAGGGAGAGGGAGAGGGAGAGGGAGAGGGAGAGGAGGGAGAGGAGGGAGAGGAGGGAGAG	AGAGGGAGAGGAGGGAGAGGAGGGAGAGGAGGGAGAGGAGGGAGAGGGAGAGGGAGAGGGAGAGGGAGAGGGAGGGGGAGAGGAGGGAGAGGAGGGA	.	SC	RC=13.00;RPL=9;RAL=118;RCP=GAGGGAGAG;ALGNURL=http://orca.bu.edu/vntrview/index.php?db=VNTRPIPE_NA19238_ERX283213&ref=-175389182&isref=1&istab=1&ispng=1&rank=3	GT:SP:CGL	1/1:4:-2
chr1	111112220	td175389896	ATATAAGTTCTATAGAACTTATATAAGTTATATAAGTTCTATATAACTTATATAATGTTCTATAAGTTCTATATAACTTATATAATGTTCTATAAGTTCTATATAACTTATATAATGTTCTATAAGTTCTATATAACTTATATAATGTTCTATAAGTTCTATATAACTTATATAATGTTCTATAAGTTCTATATAACTTATATAATGTTATATAAGTTCCAAATAA	AACTCTTTTATATAAGTTCTATAGAACTTATATAAGTTATATAAGTTCTATAGAACTTATATAATGTTCTATAAGTTCTATATAACTTATATAATGTTCTATAAGTTCTATATAACTTATATAATGTTATATAAGTTCCAAA	.	PASS	RC=7.53;RPL=30;RAL=225;RCP=TATAAGTTCTATATAACTTATATAATGTTC;ALGNURL=http://orca.bu.edu/vntrview/index.php?db=VNTRPIPE_NA19238_ERX283213&ref=-175389896&isref=1&istab=1&ispng=1&rank=3	GT:SP:CGL	1/1:7:-3
chr1	111119277	td175389899	TATCCTATCCTATCCTATCCTATCCTATCCTATCCTATCCTATCCTATCCTATCCTATCCTATCCTATCCCATCCCATCCTATCCCATCCCATCCCATCCCATCCCATCCCACCCCACCCATCCTAT	TATCCTATCCTATCCTATCCTATCCTATCCTATCCTATCCTATCCTATCCTATCCTATCCCATCCTATCCCATCCCATCCCATCCCACCCCACCCATCCTAT	.	PASS	RC=8.47;RPL=15;RAL=126;RCP=ATCCTATCCCATCCC;ALGNURL=http://orca.bu.edu/vntrview/index.php?db=VNTRPIPE_NA19238_ERX283213&ref=-175389899&isref=1&istab=1&ispng=1&rank=3	GT:SP:CGL	0/1:8,3:0,-1
chr1	113270954	td175390593	GTCCCCTCTCCCCTCTCCCCTCTCCCCTCTCCCCTCTCCCCTCTCCCCTCTCCCCTCTTCCCTCTTCCCTCTTCCCTCTCC	GTCCCCTCTCCCCTCTCCCCTCTACCCTCCTCCCTCCTCCCTCTCCCCTCTCCC	.	PASS	RC=11.43;RPL=7;RAL=80;RCP=TCCCCTC;ALGNURL=http://orca.bu.edu/vntrview/index.php?db=VNTRPIPE_NA19238_ERX283213&ref=-175390593&isref=1&istab=1&ispng=1&rank=3	GT:SP:CGL	1/1:2:-4
chr1	113607017	td175390809	AGAGGCAGAGGCAGAAGCAGGAGGCAGGAGGCAGGAGGCAGGAGGCAGGAGGCAGGAGGCAGGAGGCAG	AGAGGCAGAGGCAGAAGCAGGAGGCAGGAGGCAGGAGGCAGGAGGCAGGAGGCAGGAGGCAG	.	PASS	RC=10.00;RPL=7;RAL=68;RCP=GAGGCAG;ALGNURL=http://orca.bu.edu/vntrview/index.php?db=VNTRPIPE_NA19238_ERX283213&ref=-175390809&isref=1&istab=1&ispng=1&rank=3	GT:SP:CGL	1/1:22:-1
chr1	116643312	td175391839	AATATATACATAAAATATATAATATGTATATAAACTATATATACATTATATAGTATATATTGTATATAAACTATATATACATTATATAGTATATATTGTATATAAACTATATATACATTATATAGTATATATTGTATATA	AATATATACATAAAATATATAATATGTATATAAACTATATATACATTATATAGTATATATTGTATATAAACTATATATACATTATATAGTATATATTGTATATA	.	PASS	RC=3.89;RPL=36;RAL=139;RCP=ATATATACATTATATAGTATATATTGTATATAAACT;ALGNURL=http://orca.bu.edu/vntrview/index.php?db=VNTRPIPE_NA19238_ERX283213&ref=-175391839&isref=1&istab=1&ispng=1&rank=3	GT:SP:CGL	1/1:33:-1
chr1	119256795	td175392745	CATATATATGCATATATATGCATATACACCTGCATACATATACATGCATGCATATATACATGCATATATATGCATATATATACCTGCATATATATGCATATATATACCTGCATATATATGCATATATATACATG	CATATATATGCATATATATGCATATATACCTGCATACATATACATGCATGCATATATACATGCATATATATGCATATATATACCTGCATATATATGCATATATATACATG	.	PASS	RC=5.39;RPL=24;RAL=133;RCP=ATATACATGCATATATATGCATAT;ALGNURL=http://orca.bu.edu/vntrview/index.php?db=VNTRPIPE_NA19238_ERX283213&ref=-175392745&isref=1&istab=1&ispng=1&rank=3	GT:SP:CGL	1/1:17:-1
chr1	119862937	td175392986	TTTTTCTTTCCCTACTCTTTCCTTTTCCCTTTCCTTTCCCTTCTTTTCTTTTTTCCT	TCTTTCCTTCCTTCCTTCTTTCATTTTTCTTTCCCTACTCTTTCCTTTTCCCTTTCCTTTCCCTTCTTTTCTTTTTTCCT	.	PASS	RC=2.04;RPL=28;RAL=56;RCP=TTTCCTTTCCCTACTCTTTCCTTTTCCC;ALGNURL=http://orca.bu.edu/vntrview/index.php?db=VNTRPIPE_NA19238_ERX283213&ref=-175392986&isref=1&istab=1&ispng=1&rank=3	GT:SP:CGL	0/1:11,5:0,1
chr1	120050779	td175393044	GGGGGAGAGAGAGTCGGGGAGAGAGAGTCGGGGAGAGAGACTCAGAGAGAGAGA	GGGGGAGAGAGAGTCGGGGAGAGAGAGTCGGGGAGAGAGAGTCGGGGAGAGAGACTCAGAGAGAGAGA	.	PASS	RC=3.79;RPL=14;RAL=53;RCP=GGGGAGAGAGAGTC;ALGNURL=http://orca.bu.edu/vntrview/index.php?db=VNTRPIPE_NA19238_ERX283213&ref=-175393044&isref=1&istab=1&ispng=1&rank=3	GT:SP:CGL	0/1:11,15:0,1
chr1	120174206	td175393083	CCCCCGCTTGGGCCCCGCTTGGGCCCCGCCTGGGCCCCGC	CCCCCGCTTGGGCCCCGCCTGGGCCCCGCC	.	PASS	RC=3.55;RPL=11;RAL=39;RCP=CCCCGCTTGGG;ALGNURL=http://orca.bu.edu/vntrview/index.php?db=VNTRPIPE_NA19238_ERX283213&ref=-175393083&isref=1&istab=1&ispng=1&rank=3	GT:SP:CGL	1/1:36:-1
chr1	120190799	td175393090	CGCTGGGTGGCCCGCTGGCTGGCTGGTTGGCTGGCTGGCTGGCTGGCTGGCTGGCTGGCTCGCTGGCTGGCTGCCCGGCTG	CGCTGGGTGGCCCGCTGGCTGGCTGGTTGGCTGGCTGGCTGGCTGGCTGGCTGGCTGGCTGGCTGGCTCGCTGGCTGGCTGCCCGGCTG	.	PASS	RC=10.00;RPL=8;RAL=80;RCP=GCTGGCTG;ALGNURL=http://orca.bu.edu/vntrview/index.php?db=VNTRPIPE_NA19238_ERX283213&ref=-175393090&isref=1&istab=1&ispng=1&rank=3	GT:SP:CGL	1/1:9:1
chr1	142909878	td175393564	AAAAAATATAAATATAAATATATAAATATAAATATAAATATATATATATATATATATATATATATATATATATATATATATA	AATAAATATAAATATATAAATATAAATATATAAATATAAATATAAATATATATATATATATATATATATATATATATATATATATATATATATATATATA	.	PASS	RC=5.79;RPL=14;RAL=81;RCP=AAATATATATATAT;ALGNURL=http://orca.bu.edu/vntrview/index.php?db=VNTRPIPE_NA19238_ERX283213&ref=-175393564&isref=1&istab=1&ispng=1&rank=3	GT:SP:CGL	0/1:22,3:0,1
chr1	143267406	td175393657	ATCATCTTCAACAGACTCCTCATCTTCCATGGACTCCTCATCTTCCATGG	ATCATCTTCAACAGACTCCTCATCTTCAATGGACTCCTCATCTTCCATGGACTCCTCATCTTCCATGG	.	SC	RC=2.72;RPL=18;RAL=49;RCP=TCATCTTCCATGGACTCC;ALGNURL=http://orca.bu.edu/vntrview/index.php?db=VNTRPIPE_NA19238_ERX283213&ref=-175393657&isref=1&istab=1&ispng=1&rank=3	GT:SP:CGL	0/1:47,5:0,1
chr1	143274047	td175393662	GACCCCTGAACCTGACCCTGACCCCTGACCCTGATCCCTAACCCCTGACCCTGACCACTAACCCCTGACCCTAACCCTAACCCCTAACCCTAACCCTTAACC	GACCCCTGAACCTGACCCTGACCCCTGACCCTGATCCCTAACCTCTGACCCTGACCCCTAACCCCTGACCCTAACCCTAACCCCTAACCCTAACCCTTAACCATAAACCCTAAGCCTAACCCCTAACC	.	SC	RC=5.15;RPL=20;RAL=101;RCP=ACCCCTGACCCTGACCCCTA;ALGNURL=http://orca.bu.edu/vntrview/index.php?db=VNTRPIPE_NA19238_ERX283213&ref=-175393662&isref=1&istab=1&ispng=1&rank=3	GT:SP:CGL	0/1:22,2:0,1
chr1	143275001	td175393670	AAGGCGCACAGCGCCGGCGCAGGAGCAGAGAGGCCCACAGCGCTGGCGAAAGGCGCAGAGAGGCCCACAGCGCCGGCGCAGGCGCAGAGAGGCCCACAGCGCTGGCGCAGGCGCAGAGAGGC	AAGGCGCACAGCGCCGGCGCAGGTGCAGAGAGGCCCACAGCGCTGGCGAAAGGCGCAGAGAGGC	.	SC	RC=4.13;RPL=29;RAL=121;RCP=AGGCCCACAGCGCCGGCGCAGGCGCAGAG;ALGNURL=http://orca.bu.edu/vntrview/index.php?db=VNTRPIPE_NA19238_ERX283213&ref=-175393670&isref=1&istab=1&ispng=1&rank=3	GT:SP:CGL	0/1:22,38:0,-2
chr1	145113356	td175394249	CATATTAAATATATATTTAATATATATTAAATATAT	CATATTAAATATATATTTAATATATATTAAATATATATTTAATATATATTAAATATAT	.	PASS	RC=3.18;RPL=11;RAL=35;RCP=ATATTAAATAT;ALGNURL=http://orca.bu.edu/vntrview/index.php?db=VNTRPIPE_NA19238_ERX283213&ref=-175394249&isref=1&istab=1&ispng=1&rank=3	GT:SP:CGL	0/1:68,20:0,2
chr1	145209604	td175394271	CCCGTGGTGCCCCGCCAACCGCCGGGGTTCCCCGCCAACCGCCGGGGTTCCCCGCCAACCGCCGGGGTTCCCCGCC	CCCGTGGTGCCCCGCCAACCGCCGGGGTTCCCCGCCAACCGCCGGGGTTCCCCGCC	.	PASS	RC=3.75;RPL=20;RAL=75;RCP=CCGGGGTTCCCCGCCAACCG;ALGNURL=http://orca.bu.edu/vntrview/index.php?db=VNTRPIPE_NA19238_ERX283213&ref=-175394271&isref=1&istab=1&ispng=1&rank=3	GT:SP:CGL	1/1:57:-1
chr1	147724082	td175395167	CATATATATGTGTGTATATATATATGTGTGTGTGTATATATATA	CATATATATGTGTGTATATATATATGTGTGTGTGTATATATGTGTGTGTGTATATATATA	.	PASS	RC=2.39;RPL=18;RAL=43;RCP=ATATATATGTGTGTATAT;ALGNURL=http://orca.bu.edu/vntrview/index.php?db=VNTRPIPE_NA19238_ERX283213&ref=-175395167&isref=1&istab=1&ispng=1&rank=3	GT:SP:CGL	0/1:19,25:0,1
chr1	149218456	td175395813	TTTTAGAAATTTAGAAATTTAGAAATTT	TTTTAGAAATTTAGAAATTTAGAAATTTAGAAATTT	.	SC	RC=3.38;RPL=8;RAL=27;RCP=TTTAGAAA;ALGNURL=http://orca.bu.edu/vntrview/index.php?db=VNTRPIPE_NA19238_ERX283213&ref=-175395813&isref=1&istab=1&ispng=1&rank=3	GT:SP:CGL	0/1:7,10:0,1
chr1	150014081	td175396101	CCCTCCCTCCCTCCCTCCCTCCCTCCCTCCCTCCCTTCCTTCCTCCCTTCCTTCCTTCCTTCCTCCCTCCCTTCCTCCCTTCCTTCCT	CCAGGCTGGAATGCAGAGGTGCGGACCCTCCCTCCCTCCCTCCCTCCCTCCCTTCCTTCCTCCCTTCCTTCCTTCCTTCCT	.	PASS	RC=7.25;RPL=12;RAL=87;RCP=CCTCCCTCCCTT;ALGNURL=http://orca.bu.edu/vntrview/index.php?db=VNTRPIPE_NA19238_ERX283213&ref=-175396101&isref=1&istab=1&ispng=1&rank=3	GT:SP:CGL	1/1:4:-1
chr1	150573776	td175396403	ATTATATATATATATATTTATAATATATTTATATTTATATATATTTATAATATATTTATATTTATATATATTTATAATATATTTATATTTATATATATATTTATA	ATTATATATATATATATTTATAATATATTTATATTTATATATATTTATAATATATTTATATTTATATATATTTATAATATATTTATATTTATATATATTTATAATATATTTATATTTATATATAT	.	PASS	RC=3.79;RPL=27;RAL=104;RCP=TTATATATATATATATTTATAATATAT;ALGNURL=http://orca.bu.edu/vntrview/index.php?db=VNTRPIPE_NA19238_ERX283213&ref=-175396403&isref=1&istab=1&ispng=1&rank=3	GT:SP:CGL	0/1:19,12:0,1
chr1	150757416	td175396505	TATAGATAGAGATAGATAGATAGAGATATAGATAAATATAGATATAGATA	TATAGATAGAGATATAGATAAATATAGATATAGATA	.	PASS	RC=3.19;RPL=16;RAL=49;RCP=ATAGATAGAGATATAG;ALGNURL=http://orca.bu.edu/vntrview/index.php?db=VNTRPIPE_NA19238_ERX283213&ref=-175396505&isref=1&istab=1&ispng=1&rank=3	GT:SP:CGL	0/1:16,26:0,-1
chr1	151819673	td175397071	CAGGCAGGCAGGGGAGGCAGGAGGCAGGAGGCAGGCAGGGGAGGCAGGAGGCAGGAGGCAGGCAGGGGAGGCAGGAGGCAGGCAGGGGAGGCAGGAGGCAGGAGGCAGGCAGGGGAGGCAGGAGGCAGGAGGCAGGCAGGGGAGGCAG	CAGGCAGGCAGGGGAGGCAGGAGGCAGGAGGCAGGCAGGGGAGGCAGGAGGCAGGAGGCAGGCAGGGGAGGCAG,CAGGCAGGCAGGGGAGGCAGGAGGCAGGAGGCAGGCAGGGGAGGCAGGGGGCAGGAGGCAGGCAGGGGGGGCAGGAGGCCGGAGGCCGGCAGGGGAGGCAG	.	PASS	RC=5.70;RPL=27;RAL=147;RCP=AGGCAGGCAGGGGAGGCAGGAGGCAGG;ALGNURL=http://orca.bu.edu/vntrview/index.php?db=VNTRPIPE_NA19238_ERX283213&ref=-175397071&isref=1&istab=1&ispng=1&rank=3	GT:SP:CGL	1/2:12,7:-3,-2
chr1	152129006	td175397244	TTGTCTTGTCTCTCAGACTGATTGTGGTGAGAATCTCTGTCTTGTCTCTCAGGCTGACTGTGGTGGGAATCTCTGTCTTGTTTCTCAGACTGACCATGGTGGGAATCTCTGTCTTGTCTCTCAGGCTGACCATGGTGGGAATCTCCGTCTTGTCTCTCAGGCTGACTGTGGTGGGA	TTGTCTTGTCTCTCAGACTGATTGTGGTGAGAATCTCTGTCTTGTCTCTCAGGCTGACTGTGGTGGGAATCTCTGTCTTGTCTCTCAGGCTGACCATGGTGGGAATCTCCGTCTTGTCTCTCAGGCTGACTGTGGTGGGA	.	PASS	RC=4.86;RPL=36;RAL=175;RCP=TGTCTTGTCTCTCAGGCTGACTGTGGTGGGAATCTC;ALGNURL=http://orca.bu.edu/vntrview/index.php?db=VNTRPIPE_NA19238_ERX283213&ref=-175397244&isref=1&istab=1&ispng=1&rank=3	GT:SP:CGL	0/1:6,11:0,-1
chr1	152229600	td175397321	CAGAGGGAGACCGTGGAGAGAGAGGGAGAGGGAGACCGTGGGGAGAGGGAGAGGGAGA	CAGAGGGAGACCGTGGAAAGAGAGGGAGAGGGAGACCGTGGGGAAAGAGGGAGAGGGAGAGGGAGAGGGAGAGGGAGAGGG	.	SC	RC=2.36;RPL=25;RAL=57;RCP=AGAGGGAGACCGTGGAGAGAGAGGG;ALGNURL=http://orca.bu.edu/vntrview/index.php?db=VNTRPIPE_NA19238_ERX283213&ref=-175397321&isref=1&istab=1&ispng=1&rank=3	GT:SP:CGL	0/1:15,16:0,1
chr1	152797823	td175397552	GTGTGTATATACATATATATGTACATACATATATGTGTATATACATATATATGTACATACATATATGTGTAT	GTGTGTATATACATATATATGTACATACATATATGTGAATATACACATATATGTACATACATATATGTGTATATACACATATATGTACATACATATATGTGTAT	.	PASS	RC=2.22;RPL=32;RAL=71;RCP=TGTGTATATACATATATATGTACATACATATA;ALGNURL=http://orca.bu.edu/vntrview/index.php?db=VNTRPIPE_NA19238_ERX283213&ref=-175397552&isref=1&istab=1&ispng=1&rank=3	GT:SP:CGL	0/1:10,3:0,1
chr1	153228996	td175397719	ATATATATATATATCTCTACAGATATATCTCTATATATATGTAACTCTATATATATATAACT	AGT	.	PASS	RC=3.94;RPL=16;RAL=61;RCP=TATATATATATAACTC;ALGNURL=http://orca.bu.edu/vntrview/index.php?db=VNTRPIPE_NA19238_ERX283213&ref=-175397719&isref=1&istab=1&ispng=1&rank=3	GT:SP:CGL	0/1:23,2:0,-2
chr1	153462257	td175397819	AAGTGACGGTGGTAAAGGCAGTGGAGTGGCTGTGGTAGTGGCAGCGGAGTGGCGGTGGTAGTGGCAGTGGAGTGGCGGTGGTAGTGGCAGTGGAGTGGCGGTGGTAGTGGCAGTGGAGTGG	AAGTGACGGTGGTAATGGCAGTGGAGTGGCGGTGGTAGTGGCAGCGGAGTGGCGGTGGTAGTGGCAGTGGAGTGGCTGTGGTAGTGGCAGCGGAGTGGCGGTGGTAGTGGCAGTGGAGTGGCTGTGGTAGTGGCAGCGGAGTGGCGGTGGTAGTGGCAGTGGAGTGG	.	PASS	RC=5.22;RPL=23;RAL=120;RCP=AGTGGCGGTGGTAGTGGCAGTGG;ALGNURL=http://orca.bu.edu/vntrview/index.php?db=VNTRPIPE_NA19238_ERX283213&ref=-175397819&isref=1&istab=1&ispng=1&rank=3	GT:SP:CGL	0/1:3,2:0,2
chr1	156001765	td175399173	ATCAAATATGAACAAGCAGGATTGTTCAAATATGAACAAGCAGGATT	ATCAAATATGAACAAGCAGGATTGTTCAAATATGAACAAGCAGGATTGTTCAAATATGAACAAGCAGGATT	.	PASS	RC=1.92;RPL=24;RAL=46;RCP=TCAAATATGAACAAGCAGGATTGT;ALGNURL=http://orca.bu.edu/vntrview/index.php?db=VNTRPIPE_NA19238_ERX283213&ref=-175399173&isref=1&istab=1&ispng=1&rank=3	GT:SP:CGL	0/1:20,5:0,1
chr1	158871199	td175400250	CATTTAGTTACCACAATAATGTTATCACAATATTGAGTTACCACAATACTGTTATCACAATATTGAGTTACCACAATAATGTTACCACAATATTGAGTTACCACAATAAT	CATTTAGTTACCACAATAATGTTATCACAATATTGAGTTACCACAATAATGTTACCACAATATTGAGTTACCACAATAAT	.	PASS	RC=3.63;RPL=30;RAL=109;RCP=ATTGAGTTACCACAATAATGTTATCACAAT;ALGNURL=http://orca.bu.edu/vntrview/index.php?db=VNTRPIPE_NA19238_ERX283213&ref=-175400250&isref=1&istab=1&ispng=1&rank=3	GT:SP:CGL	0/1:13,15:0,-1
chr1	160749872	td175400890	CGCGATATCCAGGAGATGGTCGCCACCTCCTGTCCAGAGCGATATCCAGGAGATGGTCGCCACCTCCTGTCCAGAGCGATATCCAGGAGATGGTCGCCACCTCCTGTCCAGAGCG	CGCGATATCCAGGAGATGGTCGCCACCTCCTGTCCAGAGCGATATCCAGGAGATGGTCGCCACCTCCTGTCCAGAGCG	.	PASS	RC=3.08;RPL=37;RAL=114;RCP=GCGATATCCAGGAGATGGTCGCCACCTCCTGTCCAGA;ALGNURL=http://orca.bu.edu/vntrview/index.php?db=VNTRPIPE_NA19238_ERX283213&ref=-175400890&isref=1&istab=1&ispng=1&rank=3	GT:SP:CGL	1/1:28:-1
chr1	162457669	td175401669	AAAAAAAAAAAAAAGAGAAAGAAAGAAAGAAAAAAGGAGAGAGAGAAAGAAAGAAAGAAAGAAAGAAAGAAAGAAAGAAAGAAAGAAAGAAAGAAAGAAA	AACTCAAAAAAAAAAAAAAAGAGAAAGAAAGAAAGAAAAAAGGAGAGAGAAAGAAAGAAAGAAAGAAAGAAAGAGAAAGAAAGAAAGA	.	PASS	RC=4.12;RPL=24;RAL=99;RCP=AAAGAAAAAAAGAAAGAAAGAAAG;ALGNURL=http://orca.bu.edu/vntrview/index.php?db=VNTRPIPE_NA19238_ERX283213&ref=-175401669&isref=1&istab=1&ispng=1&rank=3	GT:SP:CGL	0/1:3,4:0,-1
chr1	162697751	td175401780	CTATATATATATATATAGATATAATCACACTATATATATCTATATATATATAGATATAATCACACTATATATATCTATATATATCTATATATAGATATAATCACACTATATATATCTATATATAGATATAATCACACTATATATATCTATATATAGATATAATCACACTATATATATCTATATATAGATATA	CATAAA	.	PASS	RC=5.58;RPL=31;RAL=191;RCP=TATATATCTATATATAGATATAATCACACTA;ALGNURL=http://orca.bu.edu/vntrview/index.php?db=VNTRPIPE_NA19238_ERX283213&ref=-175401780&isref=1&istab=1&ispng=1&rank=3	GT:SP:CGL	0/1:4,5:0,-1
chr1	162730206	td175401795	ATATATATATACACAACTACATATATATAACCATATATACATATACAACTATATATATACATATACAACTATATATGTATATACATATACAACTATATATATGTATATACATATACAACTAGATATATGTATATACATATACAACTAGATATATGTATATACATATACAACTAGATATATGTATATACATATACAACTAGATATATATAT	AACTATATATATACATATACAACTATATATGTATATACATATACAACTATATATATGTATATACATATACAACTAGATATATGTATATACATATACAACTAGATATATGTATATACATATACAACTAGATATATATA,ATATATATATACACAACTACATATATATAACCATATATACATATACAACTATATATATACATATACAACTATATATGTATATACATATACAACTATATATATGTATATACATATACAACTAGATATATGTATATACATATACAACTAGATATATGTATATACATATACAACTAGATATATATAT	.	PASS	RC=8.12;RPL=26;RAL=209;RCP=TATATACATATACAACTAGATATATG;ALGNURL=http://orca.bu.edu/vntrview/index.php?db=VNTRPIPE_NA19238_ERX283213&ref=-175401795&isref=1&istab=1&ispng=1&rank=3	GT:SP:CGL	1/2:2,3:-3,-1
chr1	163229661	td175401967	GGAGGTACTGAGGTACTGAGGTACTGAGGTA	GGAGGTACTGAGGTACTGAGGTACTGAGGTACTGAGGTA	.	PASS	RC=3.75;RPL=8;RAL=30;RCP=GAGGTACT;ALGNURL=http://orca.bu.edu/vntrview/index.php?db=VNTRPIPE_NA19238_ERX283213&ref=-175401967&isref=1&istab=1&ispng=1&rank=3	GT:SP:CGL	0/1:30,27:0,1
chr1	165667829	td175402778	CGGGCCGCGGGAGGGGCGGGGCCGCGGGAGGGGCGGGGCCGCGGGA	CGGGCCGCGGGAGGGGCGGGGCCGCGGGAGGGGCGGGGCCGCGGGAGGGGCGGGGCCGCGGGA	.	PASS	RC=2.65;RPL=17;RAL=45;RCP=GGGCCGCGGGAGGGGCG;ALGNURL=http://orca.bu.edu/vntrview/index.php?db=VNTRPIPE_NA19238_ERX283213&ref=-175402778&isref=1&istab=1&ispng=1&rank=3	GT:SP:CGL	0/1:7,6:0,1
chr1	165677374	td175402785	CCTCTCTCTCTGCCTCTCTCCCCGTCTCTCTCTCTCTGCCTCTCTCCCCGTCTCTCTCTCTCTGCCTCTCTCCCCGTCTCTCTCTCT	CCTCTCTCTCTGCCTCTCTCCCCGTCTCTCTCTCTGCCTCTCTCCCCGTCTCTCTCTCT	.	PASS	RC=3.31;RPL=26;RAL=86;RCP=CTCTCTCTCTGCCTCTCTCCCCGTCT;ALGNURL=http://orca.bu.edu/vntrview/index.php?db=VNTRPIPE_NA19238_ERX283213&ref=-175402785&isref=1&istab=1&ispng=1&rank=3	GT:SP:CGL	0/1:14,12:0,-1
chr1	170516538	td175404464	GCTGCTGCTGCTGCTGCTACTGCTGCTACTGCTGCTACTGCTGCTACTGCTGCTACTGCTACTACTGCT	GCTGCTGCTGCTGCTGCTACTGCTGCTACTGCTGCTACTGCTACTACTGCT,GCTGCTGCTGCTGCTGCTACTGCTGCTACTGCTGCTACTGCTGCTACTGCTACTACTGCT	.	PASS	RC=7.56;RPL=9;RAL=68;RCP=CTGCTGCTA;ALGNURL=http://orca.bu.edu/vntrview/index.php?db=VNTRPIPE_NA19238_ERX283213&ref=-175404464&isref=1&istab=1&ispng=1&rank=3	GT:SP:CGL	1/2:14,13:-2,-1
chr1	171179856	td175404683	TGTACTTCTCCCTCAGGGACGTAGAACAATGGAATGTCAGTCAGTCTCTGTAGTTAAAACTTTTTCTTTAAAATTCAATTAAGGTACTTCTCCCTCAGGGACGTAGAACAATGGAATGTCAGTCAGTCTCTGTAGTTAAAACTTTTTCTTTAAAATTCAATTAAGGTACTTCTCCCTCAGGGACGTAGAACAATGGAATGTCAGTCAGTCTCTGTAGTTAAAACTTTTTCTTTAAAATTCAATTAAGTTAC	TTTACTTTTTCCTCAGGGACGGAGAACCATGGAAATTCAGTCAGTCTCTGTTGTTAAAACGTTTTTTTTAAAATTCAATTTAGTTACTTCTCCCTCAGGGACGTAGAACAATGGAATGTCAGTCAGTCTCTGTAGTTAAAACTTTTTCTTTAAAATTCAATTAAGTTAC	.	PASS	RC=3.05;RPL=82;RAL=250;RCP=GTACTTCTCCCTCAGGGACGTAGAACAATGGAATGTCAGTCAGTCTCTGTAGTTAAAACTTTTTCTTTAAAATTCAATTAAG;ALGNURL=http://orca.bu.edu/vntrview/index.php?db=VNTRPIPE_NA19238_ERX283213&ref=-175404683&isref=1&istab=1&ispng=1&rank=3	GT:SP:CGL	1/1:12:-1
chr1	171663764	td175404889	CAGAGGGAGACCGTGGAAAGAGAGGGAGAGGGAGACCGTGGGGAGAGGGAGAGGGAGA	CAGAGGGAGACCGTGGAAAGAGAGGGAGAGGGAGACCGTGGAAAGAGAGGGAGAGGGAGACCGTGGGGAGAGGGAGAGGGAGA	.	SC	RC=2.36;RPL=25;RAL=57;RCP=AGAGGGAGACCGTGGAAAGAGAGGG;ALGNURL=http://orca.bu.edu/vntrview/index.php?db=VNTRPIPE_NA19238_ERX283213&ref=-175404889&isref=1&istab=1&ispng=1&rank=3	GT:SP:CGL	0/1:12,15:0,1
chr1	174769070	td175406098	ACACACACACACACACACACACACACACACACACACACACACACACACTCTCACACATTCTCACA	ACACACACACACACACACACACACACACACACACACACTCTCACACATTCTCACA	.	PASS	RC=6.40;RPL=10;RAL=64;RCP=CACACACACA;ALGNURL=http://orca.bu.edu/vntrview/index.php?db=VNTRPIPE_NA19238_ERX283213&ref=-175406098&isref=1&istab=1&ispng=1&rank=3	GT:SP:CGL	0/1:12,2:0,-1
chr1	175395931	td175406360	TATATATAATATATATAAAATATAAATATATATAAAATATATTATATATATAAAATATAAATATATATAAAATATATTATATATATAAAATATAAATATATATAAAATATATTATATATATAAAATATAAATATATATAAAATATATTATATATATATTATATATAAAATATATTATATATATATTATATATATGAAA	TATATATAATATATATAAAATATAAATATATATAAAATATATTATATATATAAAATATAAATATATATAAAATATATTATATATATATTATATATAAAATATATTATATATATATTATATATATGAAA	.	PASS	RC=5.50;RPL=35;RAL=197;RCP=ATATATTATATATATAAAATATAAATATATATAAA;ALGNURL=http://orca.bu.edu/vntrview/index.php?db=VNTRPIPE_NA19238_ERX283213&ref=-175406360&isref=1&istab=1&ispng=1&rank=3	GT:SP:CGL	1/1:7:-2
chr1	177384690	td175407075	ACATATGTAGTTATATTACTATATATAGCATATATAGTTATATTACTATATATAGCATATATAGTTATATTACTATATATAGCATATATAGTAATTTTAC	ACATATGTAGTTATATTACTATATATAGCATATATAGTTATATTACTATATATAGCATATATAGTTATATTACTATATATAGCATATATAGTTATATTACTATATATAGCATATATAGTAATTTTAC,ACATATGTAGTTATATTACTATATATAGCATATATAGTTATATTACTATATATAGCATATATAGTTATATTACTATATATAGCATATATAGTTATATTACTATATATAGCATATATAGTTATATTACTATATATAGCATATATAGTAATTTTAC	.	PASS	RC=3.67;RPL=27;RAL=99;RCP=CATATATAGTTATATTACTATATATAG;ALGNURL=http://orca.bu.edu/vntrview/index.php?db=VNTRPIPE_NA19238_ERX283213&ref=-175407075&isref=1&istab=1&ispng=1&rank=3	GT:SP:CGL	1/2:17,5:1,2
chr1	177789353	td175407191	CTAGTGTACATTATCTTGTACATTGCATAGTGTACATTATCTTGTACATTGTGTAGTGTACATTATCTTGTACTTGTATAGTGTACATTATCTTATACA	CTAGTGTACATTATCTTGTACATTGTGTAGTGTACATTATCTTGTACTTGTATAGTGTACATTATCTTATACA	.	PASS	RC=3.81;RPL=26;RAL=98;RCP=TAGTGTACATTATCTTGTACATTGTA;ALGNURL=http://orca.bu.edu/vntrview/index.php?db=VNTRPIPE_NA19238_ERX283213&ref=-175407191&isref=1&istab=1&ispng=1&rank=3	GT:SP:CGL	0/1:10,12:0,-1
chr1	178639850	td175407470	GATATATATATATTTATATTTATATATTTATATTTATATATTTATATTTATATTTATATTTATATTTTT	GATATATATATATTTATATTTATATATTTATATTTATATATATATTTATATTTATATATTTATATTTATATTTATATTTATATTTTT	.	PASS	RC=5.00;RPL=14;RAL=68;RCP=ATATTTATATATTT;ALGNURL=http://orca.bu.edu/vntrview/index.php?db=VNTRPIPE_NA19238_ERX283213&ref=-175407470&isref=1&istab=1&ispng=1&rank=3	GT:SP:CGL	1/1:28:1
chr1	180679932	td175408229	ACCTCCCGGATGGGGCGGCTGGCTGGGCGGGGGCTGCCCCCCACCTCCCTCCCGAACGGGGCAGCTGGCCGGGTGGGGGCTGCCCCCCACCTCCC	ACCTCCCGGATGGGGCAGCTGGCCGGGCGGAGGCGCCCCCCACCTCCCTCCTGGATGGGGCGGCTGGCCGGGTGGGGACTGGCCCCCACCTCCCTCCCGGACGGGGCAGCTGGCCAGGCGGGGGCTGCCCCCCACCTCCC	.	SC	RC=2.04;RPL=46;RAL=94;RCP=CCTCCCGAACGGGGCAGCTGGCCGGGCGGGGGCTGCCCCCCACCTC;ALGNURL=http://orca.bu.edu/vntrview/index.php?db=VNTRPIPE_NA19238_ERX283213&ref=-175408229&isref=1&istab=1&ispng=1&rank=3	GT:SP:CGL	0/1:10,4:0,1
chr1	181979331	td175408622	TCCTCGTCTCCCACTTTCCACGGTCTCCCTCTGATGCCGCTCCCTCGTCTCCCACTTTCCACGGTCTCCCTCTGATGCCG	TCTCCCTCGTCTCCCACTTTCCACGGTCTCCCTCTGATGCCGCTCCCTCGTCTCCCACTTTCCACGGTCTCCCTCTGATGCCGCTCCCTCGTCTCCCACTTTCCACGGTCTCCCTCTGATGCCG	.	SC	RC=1.93;RPL=41;RAL=79;RCP=CCTCGTCTCCCACTTTCCACGGTCTCCCTCTGATGCCGCTC;ALGNURL=http://orca.bu.edu/vntrview/index.php?db=VNTRPIPE_NA19238_ERX283213&ref=-175408622&isref=1&istab=1&ispng=1&rank=3	GT:SP:CGL	0/1:10,7:0,1
chr1	182087828	td175408653	TTATATATAAAGTCATATATATAACTATATATAACTATAACTATATATATAACTATATATATAACTATATATATAACTATATATATAACTATATATATAACTATATATATA	TTATATATAAAGTCATATATATAACTATATATAACTATAACTATATATATAACTATATATATA,TTATATATAAAGTCATATATATAACTATATATAACTATAACTATATATATAACTATATATATAACTATATATATAACTATATATATAACTATATATATA	.	PASS	RC=8.88;RPL=12;RAL=110;RCP=TATATATATAAC;ALGNURL=http://orca.bu.edu/vntrview/index.php?db=VNTRPIPE_NA19238_ERX283213&ref=-175408653&isref=1&istab=1&ispng=1&rank=3	GT:SP:CGL	1/2:12,9:-4,-1
chr1	182298699	td175408774	CACTGAGGGATGGGACTGAGGGATGGGACTGA	CACTGAGGGATGGGACTGAGGGATGGGACTGAGGGATGGGACTGA	.	PASS	RC=2.38;RPL=13;RAL=31;RCP=ACTGAGGGATGGG;ALGNURL=http://orca.bu.edu/vntrview/index.php?db=VNTRPIPE_NA19238_ERX283213&ref=-175408774&isref=1&istab=1&ispng=1&rank=3	GT:SP:CGL	0/1:2,4:0,1
chr1	182959662	td175409052	ATCAGTCCCAGTCATTGCTTAATCATACTGGGGGTCAGTCCCAGTCATTGCTTAATCATACTGGGGGTCAGTCCCAGTCATTGCTTAATCATACTGGGGGTCAGTCCCAGTCATTGCTTAATCATACTAGGGGT	ATCAGTCCCAGTCATTGCTTAATCATACTGGGGGTCAGTCCCAGTCATTGCTTAATCATACTGGGGGTCAGTCCCAGTCATTGCTTAATCATACTAGGGGT	.	PASS	RC=4.03;RPL=33;RAL=133;RCP=TCAGTCCCAGTCATTGCTTAATCATACTGGGGG;ALGNURL=http://orca.bu.edu/vntrview/index.php?db=VNTRPIPE_NA19238_ERX283213&ref=-175409052&isref=1&istab=1&ispng=1&rank=3	GT:SP:CGL	1/1:10:-1
chr1	185389961	td175409842	CTTTTTGTGTAAGGGATGTGGTGCAATTGGGGAAGGTGCTATTGGGGTTTTTAGTGTAAGGGATGTGGTGCAATTGGGGAAGGTGCTATTGGGGTTTTTAGTATAAGGGATGTGGTGCAATTGGGGAAGGTGCTATTGGGGTTTTTAGTGTAAGGGATGTGGTGCAATTGGGGA	CTTTTTGTGTAAGGGATGTGGTGCAATTGGGGAAGGTGCTATTGGGGTTTTTAGTGTAAGGGATGTGGTGCAATTGGGGAAGGTGCTATTGGGGTTTTTAGTGTAAGGGATGTGGTGCAATTGGGGA	.	PASS	RC=3.68;RPL=47;RAL=173;RCP=TTTTTAGTGTAAGGGATGTGGTGCAATTGGGGAAGGTGCTATTGGGG;ALGNURL=http://orca.bu.edu/vntrview/index.php?db=VNTRPIPE_NA19238_ERX283213&ref=-175409842&isref=1&istab=1&ispng=1&rank=3	GT:SP:CGL	1/1:20:-1
chr1	185624847	td175409934	GTGTGTATATATATATGTGTGTGTATATATAGATGTGTATATATATGTGTGTATATATGTATATATATGTGTATATATGTGTGTATATATATGTGTATATATATGTGTATATATGTGTATATATATGTGTGTATATATGTGTATATATGTGTGTATATATGTGTATATATGTGTGTATATATGTGTATATATGTGTGTATATATGTGTATATATATGTGT	GTGTGTGTATATATATATATGTGTGTGTATATATAGATGTGTATATATGTGTGTATATATGTATATATATGTGTATATATATGTGTATATATGTGTGTATATATATGTATATATATGTGTATATATGTGTGTATATATGTGTATATATATGT	.	PASS	RC=9.81;RPL=22;RAL=219;RCP=TGTGTATATATATGTGTATATA;ALGNURL=http://orca.bu.edu/vntrview/index.php?db=VNTRPIPE_NA19238_ERX283213&ref=-175409934&isref=1&istab=1&ispng=1&rank=3	GT:SP:CGL	1/1:8:-3
chr1	185758744	td175409988	AATGACATATGACATATGACATATGA	AATGACATATGACATATGACATATGACATATGA	.	PASS	RC=3.57;RPL=7;RAL=25;RCP=ATGACAT;ALGNURL=http://orca.bu.edu/vntrview/index.php?db=VNTRPIPE_NA19238_ERX283213&ref=-175409988&isref=1&istab=1&ispng=1&rank=3	GT:SP:CGL	0/1:21,21:0,1
chr1	185885170	td175410037	GTATATGTGTGTGCATATGCGTGTGTGCATATGTGTGTGTG	GTATATGTATGTGCATATGTGTGTGTGCATATGTGTGTGTGTGTGTGTGTGTGTG	.	PASS	RC=2.86;RPL=14;RAL=40;RCP=TATGTGTGTGTGCA;ALGNURL=http://orca.bu.edu/vntrview/index.php?db=VNTRPIPE_NA19238_ERX283213&ref=-175410037&isref=1&istab=1&ispng=1&rank=3	GT:SP:CGL	1/1:2:1
chr1	188576413	td175411060	TATATATACACACATATGTATACACACATATATACACACATATACACACATATATATACACATATATATACACATATATATACACACATATATATACCCATATATACACACATATATATATACACATATATATACACA	TATATATACGCACATATGTATACACACATATATACACACATATACACACATATATATACACATATATATACACATATATATACACACATATATATACCCATATATACACACATATATATACCCATATATACACACATATATATATACACATATATATACACA	.	PASS	RC=5.50;RPL=26;RAL=137;RCP=ATATATACACACATATATATACACAC;ALGNURL=http://orca.bu.edu/vntrview/index.php?db=VNTRPIPE_NA19238_ERX283213&ref=-175411060&isref=1&istab=1&ispng=1&rank=3	GT:SP:CGL	1/1:9:1
chr1	189248842	td175411361	ATATATAAATACATGTATATTTATATATGTATATAAAT	ATATATAAATACATGTATATTTATATATGTATATAAATACATGTATATTTATATATGTATATAAAT	.	PASS	RC=2.64;RPL=14;RAL=37;RCP=TATATAAATACATG;ALGNURL=http://orca.bu.edu/vntrview/index.php?db=VNTRPIPE_NA19238_ERX283213&ref=-175411361&isref=1&istab=1&ispng=1&rank=3	GT:SP:CGL	0/1:25,5:0,2
chr1	189675934	td175411581	AAGATGGAAGTATAAACTACACCATGTGCAGATGGAAGTATAAACTACACCATGTGCAGATGGAAGTATAAACTACACCATTTGCAGA	AAGATGGAAGTATAAACTACACCATGTGCAGATGGAAGTATAAACTACACCATTTGCAGA	.	PASS	RC=3.11;RPL=28;RAL=87;RCP=AGATGGAAGTATAAACTACACCATGTGC;ALGNURL=http://orca.bu.edu/vntrview/index.php?db=VNTRPIPE_NA19238_ERX283213&ref=-175411581&isref=1&istab=1&ispng=1&rank=3	GT:SP:CGL	0/1:10,19:0,-1
chr1	191203757	td175412189	TTATATATATATATATATTATATATATATTATATATATATATAATATATATATATATATTATATATATATATTATATATATATATAATATATATATATATAA	TTATATATATATATATATTATATATATATATATATTATATATATATATTATATATATATAAAATATATATATATATTATATATATTATATATATATATTATATATATATAAAATATATATATATATATTATATATATATATATAATATATATATATA	.	PASS	RC=7.00;RPL=15;RAL=101;RCP=TATATATATATATAA;ALGNURL=http://orca.bu.edu/vntrview/index.php?db=VNTRPIPE_NA19238_ERX283213&ref=-175412189&isref=1&istab=1&ispng=1&rank=3	GT:SP:CGL	1/1:4:3
chr1	191618145	td175412347	TTATTAATATTAAATAATATATTATTTATAGTAATATTAATATTAAATAATATATTATTTATAGTAATATTAATATTAAATAATATATTATTTATAGTAATATTAATATTAAATA	TTATTAATATTAAATAATATATTATTTATAGTAATATTAATATTAAATAATATATTATTTATAGTAATATTAATATTAAATA,TTATTAATATTAAATAATATATTATTTATAGTAATATTAATATTAAATAATATATTATTTATAGTAATATTAATATTAAATAATATAATATTTATAGTAATATTAATATTGAATCATATTTTATTTATAGTAATATTAATATTAAATA	.	PASS	RC=3.45;RPL=33;RAL=114;RCP=TATTAATATTAAATAATATATTATTTATAGTAA;ALGNURL=http://orca.bu.edu/vntrview/index.php?db=VNTRPIPE_NA19238_ERX283213&ref=-175412347&isref=1&istab=1&ispng=1&rank=3	GT:SP:CGL	1/2:17,10:-1,1
chr1	194249452	td175413372	AATATATATATATACACACACATATATATGTATATATACACACACATATATATGTATATATACACACACATATATGTATATATACACACACATATAT	AATATATATATATATATATATATATATATATATATATATATACACACACACACATATATATGTATATATACACACACATATATATGTATATATACACACACATATATATGTATATATACACACACATATTT	.	PASS	RC=4.25;RPL=22;RAL=96;RCP=ATATATGTATATACACACACAC;ALGNURL=http://orca.bu.edu/vntrview/index.php?db=VNTRPIPE_NA19238_ERX283213&ref=-175413372&isref=1&istab=1&ispng=1&rank=3	GT:SP:CGL	1/1:11:1
chr1	197130571	td175414615	CTATTATTTGTTAAATATTATTGTTAAATATTTTGT	CTATTATTTGTTAAATATTATTGTTAAATATTATTGTTAAATATTTTGT	.	PASS	RC=2.71;RPL=13;RAL=35;RCP=TATTATTGTTAAA;ALGNURL=http://orca.bu.edu/vntrview/index.php?db=VNTRPIPE_NA19238_ERX283213&ref=-175414615&isref=1&istab=1&ispng=1&rank=3	GT:SP:CGL	1/1:41:1
chr1	198486119	td175415122	GTATATTTACATACACTGATAGTATATATATATATACACACTAATAGTATATATATA	GTATATTTACATACACTGATAGTATATATATATATACACACTAATAGTATATATATACTCATAGTATAGATATATACACTAATAGTATATATATACTCATAGTATAGATATATACACTAATAGTATATATATA	.	PASS	RC=2.24;RPL=25;RAL=56;RCP=TATATATACACACACTAATAGTATA;ALGNURL=http://orca.bu.edu/vntrview/index.php?db=VNTRPIPE_NA19238_ERX283213&ref=-175415122&isref=1&istab=1&ispng=1&rank=3	GT:SP:CGL	0/1:21,3:0,3
chr1	198843047	td175415259	GGAGAGAAAGAGGGAGAGAGAAAGAGGGAGAGAGAAAGAGGAAGAGAAAGA	GGAGAGAAAGAGGGAGAGAGAAAGAGGAAGAGAAAGA	.	PASS	RC=3.71;RPL=14;RAL=50;RCP=GAGAGAAAGAGGGA;ALGNURL=http://orca.bu.edu/vntrview/index.php?db=VNTRPIPE_NA19238_ERX283213&ref=-175415259&isref=1&istab=1&ispng=1&rank=3	GT:SP:CGL	0/1:18,19:0,-1
chr1	199873563	td175415646	CCCTCACCTCCCGGACGGGGCGGCTGGCCGGGCAGGGGCTGACCCCCCACCTCCCTCCTGGACGGGGCGGCTGGCCGGGTGGGGGCTGACCCCCACCTCCCTCCCGGACGGGGTGGCTGCCGGGC	CCCTCACCTCCCGGACGGGGCGGCTGGCCGGGCAGGGGCTGACCCCCCACCTCCCTCCCGGACGGGGCGGCTGGCCGGGCGGGGGCTGACCCCCCACCTCCCTCCTGGACGGGGCGGCTGGCCGGGTGGGGGCTGACCCCCACCTCCCTCCCGGACGGGGTGGCTGCCGGGCGG	.	SC	RC=2.67;RPL=47;RAL=124;RCP=CCTCCCTCCCGGACGGGGCGGCTGGCCGGGCAGGGGCTGACCCCCCA;ALGNURL=http://orca.bu.edu/vntrview/index.php?db=VNTRPIPE_NA19238_ERX283213&ref=-175415646&isref=1&istab=1&ispng=1&rank=3	GT:SP:CGL	1/1:2:1
chr1	199874531	td175415651	TGGGGAGAGGGGAGAGGGGAGAGGGGAGAGGGAGAG	TGGGGAGAGGGGAGAGGGGAGAGGGAGACCGTGGGGAGAGGGGAGAGGGGAGAGGGGAGGGGGAGAG	.	PASS	RC=5.14;RPL=7;RAL=35;RCP=GGGGAGA;ALGNURL=http://orca.bu.edu/vntrview/index.php?db=VNTRPIPE_NA19238_ERX283213&ref=-175415651&isref=1&istab=1&ispng=1&rank=3	GT:SP:CGL	1/1:2:4
chr1	200042372	td175415751	ATATATATATATATATATTCCCCTTTATATATATATATATATATATATTCCCCTTTATATATATATATATATTCCCCTTTATATATATATATATATTCCCCTTTATATATATAT	ATATATATATATATATATTCCCCTTTATATATATATATATATTCCCCTTTATATATATATATATATTCCCCTTTATATATATAT,ATATATATATATATATATTCCCCTTTATATATATATATATATATATATATATATATATATTCCCCTTTATATATATATATATATTCCCCTTTATATATATATATATATTCCCCTTTATATATATAT	.	PASS	RC=4.40;RPL=24;RAL=113;RCP=TATATATATATATATATTCCCCTT;ALGNURL=http://orca.bu.edu/vntrview/index.php?db=VNTRPIPE_NA19238_ERX283213&ref=-175415751&isref=1&istab=1&ispng=1&rank=3	GT:SP:CGL	0/1/2:10,3,7:0,-1,1
chr1	200786275	td175416127	CATACACACATACACACACGTGTGTGTATATACACACACACACATGTGTGTGTGTATACACACATACACACATATGTGTGTGTATATACACACATACACACATATGTGTGTGTATATACACACATA	CATACACACATACACACACGTGTGTGTATATACACACACACACATATAAGTGTGTGTGTATACACACATACACACA	.	PASS	RC=4.37;RPL=30;RAL=125;RCP=ATACACACATACACACACATGTGTGTGTAT;ALGNURL=http://orca.bu.edu/vntrview/index.php?db=VNTRPIPE_NA19238_ERX283213&ref=-175416127&isref=1&istab=1&ispng=1&rank=3	GT:SP:CGL	0/1:20,16:0,-1
chr1	200867608	td175416149	GCCCTAGTCCCTAGTCCCTGGTCCCTGGTCCCTGGCCCTG	GCCCTAGTCCCTAGTCCCTGGTCCCTGGTCCCTGG	.	PASS	RC=5.71;RPL=7;RAL=39;RCP=CCCTGGT;ALGNURL=http://orca.bu.edu/vntrview/index.php?db=VNTRPIPE_NA19238_ERX283213&ref=-175416149&isref=1&istab=1&ispng=1&rank=3	GT:SP:CGL	0/1:19,2:0,-1
chr1	200880137	td175416151	GAAAGTACTTAATGTAGTACTTTAAAAAAAGTAGTTAATGTAGTACTTTAAAAAAAGTAGTTAATGTAGTACTTTAAAAAAAGTACTTAATGTAGTACTTTAAAAAAGTACTTAATGTAGTACTTTAAAAAAAGTACTTAATGTAGTACTTTAAAAAAAGTACTTAATGTGCTACTT	GAAAGTACTTAATGTAGTACTTTAAAAAAAGTAGTTAATGTAGTACTTTAAAAAAAGTACTTAATGTAGTACTTTAAAAAAAGTACTTAATGTAGTACTTTAAAAAAAGTACTTAATGTGCTACTT,GAAAGTACTTAATGTAGTACTTTAAAAAAAGTAGTTAATGTAGTACTTTAAAAAAAGTAGTTAATGTAGTACTTTAAAAAAAGTACTTAATGTAGTACTTTAAAAAAGTACTTAATGTAGTACTTTAAAAAAAGTACTTAATGTGCTACTT	.	PASS	RC=6.81;RPL=26;RAL=176;RCP=AAAGTACTTAATGTAGTACTTTAAAA;ALGNURL=http://orca.bu.edu/vntrview/index.php?db=VNTRPIPE_NA19238_ERX283213&ref=-175416151&isref=1&istab=1&ispng=1&rank=3	GT:SP:CGL	1/2:6,4:-2,-1
chr1	201158335	td175416251	ACAGCCTCCTCCTTCCCCCTCCTGGAATGATGCAGCCTCCTCCTTCCCCCTCCTGGAATGATGCAGC	ACAGCCTCCTCCTTCCCCCTCCTGGAATGATGCAGCCTCCTCCTTCCCCCTCCTGGAATGATGCAGCCTCCTCCTTCCCCCTCCTGGAATGTTGCAGCCTCCTCCCTCCCCCTCCTGCAATGAAGCAGC	.	PASS	RC=2.13;RPL=31;RAL=66;RCP=CAGCCTCCTCCTTCCCCCTCCTGGAATGATG;ALGNURL=http://orca.bu.edu/vntrview/index.php?db=VNTRPIPE_NA19238_ERX283213&ref=-175416251&isref=1&istab=1&ispng=1&rank=3	GT:SP:CGL	0/1:15,8:0,2
chr1	202130136	td175416637	AGCCCTCTCCCTCAAGGCCCTCTCCCTCAAGGCCCTCTCCCTCAAAGCCCT	ATTTCTCCTTCTCTGCTTCTGCCCCACAGCCCTCTCCCTCAAAGCCCTCT	.	PASS	RC=3.33;RPL=15;RAL=50;RCP=GCCCTCTCCCTCAAG;ALGNURL=http://orca.bu.edu/vntrview/index.php?db=VNTRPIPE_NA19238_ERX283213&ref=-175416637&isref=1&istab=1&ispng=1&rank=3	GT:SP:CGL	0/1:12,21:0,-1
chr1	202151782	td175416652	GCCTTCTCCAGTTCCCACCTTCTCCAGTTCCCACCTTCTCCAGTTCCCACCTTCTCC	GCCTTCTCCAGTTCCCACCTTCTCCAGTTCCCACCTTCTCCAGTTCCCACCTTCTCCAGTTCCCACCTTCTCC,GCCTTCTCCAGTTCCCACCTTCTCCAGTTCCCACCTTCTCCAGTTCCCACCTTCTCCAGTTCCCACCTTCTCCAGTTCCCACCTTCTCCAGTTCCCACCTTCTCTAGTTCCCACCTTCTCCAGTTCCCACCTTCTCCAGTTCCCACCTTCTCC	.	PASS	RC=3.50;RPL=16;RAL=56;RCP=CCTTCTCCAGTTCCCA;ALGNURL=http://orca.bu.edu/vntrview/index.php?db=VNTRPIPE_NA19238_ERX283213&ref=-175416652&isref=1&istab=1&ispng=1&rank=3	GT:SP:CGL	1/2:15,6:1,6
chr1	202156135	td175416655	CCCTCGCTCCTCGCTCCTCGCTCCTCGCTCCTCGCT	CCCTCGCTCCTCGCTCCTCGCTCCTCGCTCCTCGCTCCTCGCTCCTCGCTCCTCGCTCCTCGCT	.	PASS	RC=5.00;RPL=7;RAL=35;RCP=CCTCGCT;ALGNURL=http://orca.bu.edu/vntrview/index.php?db=VNTRPIPE_NA19238_ERX283213&ref=-175416655&isref=1&istab=1&ispng=1&rank=3	GT:SP:CGL	1/1:22:4
chr1	202160540	td175416659	GCCCCTCACCTCCCGGACGGGGCGGCTGGCCAGGCGGGGGGCTGACCCCCCCACCTCCCTCCCGGATGGGGCGGCTGGCCGGGCAGAGGGGCT	GCCCCCCTCCCCTCCCGGCCGGCGCGGCGGGCCGGGCGGGGGGCTGACCCCCCCTCCCCCCTCCCGGATGGGGCGGCCGGGCGGGCGGGGGGCTGACCCCCCCACCTCCCTCCCGGGCGGGGGGGGTGGCCGGGCAGAGGGGCT,GCCCCCCACCTCCCGGACGGGGCGGCTGGCCAGGCGGGGGGGTGATCCCCCCCCCTCCCCCCCGCACGGGGCGGCTGGCCGGGCGGGGGGCTGCCCCCGCCCCCCCCCCTCCCGGCCGGGGCGGCCGGGCCGGCGGGGGGCTGACCCCCCCGCCTCCCTCCCGGATGGGGCGACTGGCCGGGCAGAGGGGCT	.	SC	RC=1.84;RPL=51;RAL=92;RCP=CACCTCACCTCCCGGACGGGGCGGCTGGCCAGGCAGAGGGGCTGACCCCCC;ALGNURL=http://orca.bu.edu/vntrview/index.php?db=VNTRPIPE_NA19238_ERX283213&ref=-175416659&isref=1&istab=1&ispng=1&rank=3	GT:SP:CGL	0/1/2:2,33,7:0,1,2
chr1	202160682	td175416661	AGCGGCTGGCCGGGCGGGGGGCTGATTCCCCCACCTCCCTTCCGGACGGGGCGGCTGGCCAGGCGGGGAGCTGACCCCCCCATCTCCCTCCCGGACGGGGTGGCTGCCGGGCGG	ACGGGGCGGCTGGCCGGGCGGGGGGCTGACCCCCCCCACCTCCCTTCCGGACGGGGCAGCTGGCCGGGCGGGGGGCTGACCCCCCCACCTCCCTTCTGGCCGGGGCGGAGGGCCGGGCGGGGGGCTGACCCCCACCTCCCTCCTGGCGGGGGGGGCTGCCGGGCGG	.	SC	RC=2.33;RPL=49;RAL=113;RCP=GCGGCTGGCCGGGCGGGGAGCTGACCCCCCCACCTCCCTCCCGGACGGG;ALGNURL=http://orca.bu.edu/vntrview/index.php?db=VNTRPIPE_NA19238_ERX283213&ref=-175416661&isref=1&istab=1&ispng=1&rank=3	GT:SP:CGL	0/1:21,2:0,1
chr1	202360688	td175416756	CTCAGGTGTATTGAAGATAAATGAATTATCTTCAGGTGTACTGAAGATAAATGAATTATCTTCAGGTGTACTGAAGATAAATGAATTATCTTCAGGTGTACTGAAGATAAATGAATTATCTTCAGGTGTACTGAAGATAAATGAATTATCTTCAGGTGTACTGAAGATAAATGAATTATCTTCAGGTGTACTGAAGATAAATGAATTATCTTCAGGTGTACTGAAGATAAATGAATTATCTTCAGGTGTACTGAAGATAAATGAATTATCTTCAGGTGTACTGAAGATAAATGAATTATCTTCAGGTGTACTGAAGATAAATGAATTATCTTCAGGTGTACTGAAGATAAATGAATTATCTTCAGGTGTACTGAAGATAAATGAATTATCTTCAGGTGTACTGAAGATAAATGAATTATCTTCAGGTGTACTGAAGATAAATGAATTATCTTCAGGTGTACTGAAGATAAATGAATTATCTTCAGGTGTACTGAAGATAAATGAATTATCTTCAGGTGTACTGAAGATAAATGAATTATCTTCAGGTGTACTGAAGATAAATGAATTATCTTCAGGTGTACTGAAGATAAATGAA	CTCAGGTGTATTGAAGATAAATGAATTATCTTCAGGTGTACTGAAGATAAATGAATTATCTTCAGGTGTACTGAAGATAAATGAATTATCTTCAGGTGTACTGAAGATAAATGAATTATCTTCAGGTGTACTGAAGATAAATGAATTATCTTCAGGTGTACTGAAGATAAATGAA	.	PASS	RC=19.80;RPL=30;RAL=594;RCP=TCAGGTGTACTGAAGATAAATGAATTATCT;ALGNURL=http://orca.bu.edu/vntrview/index.php?db=VNTRPIPE_NA19238_ERX283213&ref=-175416756&isref=1&istab=1&ispng=1&rank=3	GT:SP:CGL	1/1:7:-14
chr1	202770733	td175416909	AATTTAATTTTTCATTTAATTTTTATTTACAATTTTCATTTAATTTTCATATTAATTTTTC	AATTTAATTTTTCATTTAATTTTTATTTACAATTTTATTTAAAATTAAATTTTCATTTAATTTTCATATTAATTTTTC	.	PASS	RC=5.00;RPL=12;RAL=60;RCP=ATTTAATTTTTC;ALGNURL=http://orca.bu.edu/vntrview/index.php?db=VNTRPIPE_NA19238_ERX283213&ref=-175416909&isref=1&istab=1&ispng=1&rank=3	GT:SP:CGL	0/1:28,14:0,1
chr1	204629323	td175417696	GTCCACCCTCGTTTCTCCTTCCAGCTCCACCCTCGTTTCTCCTTCCAGCTCCACCCTCGTTTCTCCTTCCAGCT	GTCCACCCTCGTTTCTCCTTCCAGCTCCACCCTCGTTTCTCCTTCCAGCT	.	PASS	RC=3.04;RPL=24;RAL=73;RCP=TCCACCCTCGTTTCTCCTTCCAGC;ALGNURL=http://orca.bu.edu/vntrview/index.php?db=VNTRPIPE_NA19238_ERX283213&ref=-175417696&isref=1&istab=1&ispng=1&rank=3	GT:SP:CGL	1/1:28:-1
chr1	206955186	td175418477	GGTTATATATACATATATATGTATATAGTTATATATACATATATATGTATATAGTTATATATACATATATATGTATATAGTTATATATACATATATATGTATATAGTTATATATACATATATATGTATATGTTATATATACATATATATGTATATGTTATATATACATATATATGTATATAGTTATATATACATATATATGTATATAGTTATATATACATATATGTGTA	GGTTATATATACATATATATGTATATAGTTATATATACATATATATGTATATAGTTATATATACATATATATGTATATAGTTATATATACATATATATGTATATGTTATATATACATATATATGTATATGTTATATATACATATATATGTATATAGTTATATATACATATATATGTATATAGTTATATATACATATATGTGTA	.	PASS	RC=8.85;RPL=26;RAL=228;RCP=GTTATATATACATATATATGTATATA;ALGNURL=http://orca.bu.edu/vntrview/index.php?db=VNTRPIPE_NA19238_ERX283213&ref=-175418477&isref=1&istab=1&ispng=1&rank=3	GT:SP:CGL	1/1:2:-1
chr1	207067844	td175418509	CATGAAGTATGAAGTATGAAGTATGAAGTATGAAGT	CATGAAGTATGAAGTATGAAGTATGAAGT	.	PASS	RC=5.00;RPL=7;RAL=35;RCP=ATGAAGT;ALGNURL=http://orca.bu.edu/vntrview/index.php?db=VNTRPIPE_NA19238_ERX283213&ref=-175418509&isref=1&istab=1&ispng=1&rank=3	GT:SP:CGL	1/1:33:-1
chr1	207181478	td175418552	TATAATTCTCTGGAAATAATTCTCTGGAAAT	TATAATTCTCTGGAAATAATTCTCTGGAAATAATTCTCTGGAAAT	.	PASS	RC=2.14;RPL=14;RAL=30;RCP=ATAATTCTCTGGAA;ALGNURL=http://orca.bu.edu/vntrview/index.php?db=VNTRPIPE_NA19238_ERX283213&ref=-175418552&isref=1&istab=1&ispng=1&rank=3	GT:SP:CGL	0/1:17,16:0,1
chr1	210163869	td175419514	CATATATATATATACGTATATATATGTATATATATACGTATATATATGTATGTATAT	CATATATATATATACGTATATATATACGTATATATATGTATATATATATACGTATATATATGTATGTATAT,CATATATATATATACGTATATATATATACGTATATATATGTATATATATATACGTATATATATACGTATATATATGTATATATATACGTATATATATACGTATATATATGTATATATATACACGTATATATGTATGTATAT	.	PASS	RC=5.33;RPL=10;RAL=56;RCP=ATATGTATAT;ALGNURL=http://orca.bu.edu/vntrview/index.php?db=VNTRPIPE_NA19238_ERX283213&ref=-175419514&isref=1&istab=1&ispng=1&rank=3	GT:SP:CGL	1/2:19,3:1,8
chr1	211370748	td175419869	CGCCGCCCCGTCCAGGAGGTGGGGGGCGCCTCTGCCCGGCCGCCCCTTCTGGGAAGTGAGGAGCCCCTCTGCCCGGCCGCC	CCAGCCGCCCCATCCGGGAGGTGGGGGGCGCCTCCGCCCAGCTGCCGCCCCATCCGGGAGGTGGGGGGCACCTCTGCCCGGCCGCCCCTTCTGGGAAGTGAGGAGCCCCTCTGCCCGGCCGC	.	SC	RC=2.16;RPL=37;RAL=80;RCP=GCCGCCCCGTCCAGGAAGTGAGGAGCCCCTCTGCCCG;ALGNURL=http://orca.bu.edu/vntrview/index.php?db=VNTRPIPE_NA19238_ERX283213&ref=-175419869&isref=1&istab=1&ispng=1&rank=3	GT:SP:CGL	0/1:61,6:0,1
chr1	212076799	td175420188	TAGGTGTTTCTGGGAAAGGTGTTTCTGGGAAAGGTGTTTCTGGGAAAGGTGTTTCTGGGAAAG	TAGGTGTTTCTGGGAAAGGTGTTTCTGGGAAAG	.	PASS	RC=4.13;RPL=15;RAL=62;RCP=AGGTGTTTCTGGGAA;ALGNURL=http://orca.bu.edu/vntrview/index.php?db=VNTRPIPE_NA19238_ERX283213&ref=-175420188&isref=1&istab=1&ispng=1&rank=3	GT:SP:CGL	1/1:38:-2
chr1	212359895	td175420283	GAATGTGAGGGAGGGCCAATCACATTAACATTAAATGTGAGGGAGGGCCAATCACATTAACATTAAATGTGAGGGAGGGCCAATCACATTAACATTA	GAATGTGAGGGAGGGCCAATCACATTAACATTAAATGTGAGGGAGGGCCAATCACATTAACATTAAATGTGAGGGAGGGCCAATCACATTAACATTAAATGTGAGGGAGGGCCAATCACATTAACATTAAATGTGAGGGAGGGCCAATCACATTAACATTA	.	PASS	RC=3.00;RPL=32;RAL=96;RCP=AATGTGAGGGAGGGCCAATCACATTAACATTA;ALGNURL=http://orca.bu.edu/vntrview/index.php?db=VNTRPIPE_NA19238_ERX283213&ref=-175420283&isref=1&istab=1&ispng=1&rank=3	GT:SP:CGL	0/1:9,3:0,2
chr1	213132765	td175420649	ACACACTCACATTCACACGCACATTCACACACACACACACACACACA	ACACACTCACATTCACACGCACATTCACACACACA	.	PASS	RC=3.83;RPL=12;RAL=46;RCP=CACACACACATT;ALGNURL=http://orca.bu.edu/vntrview/index.php?db=VNTRPIPE_NA19238_ERX283213&ref=-175420649&isref=1&istab=1&ispng=1&rank=3	GT:SP:CGL	1/1:37:-1
chr1	213997069	td175420909	CCACACACACACACACACACACACACACCACACCACATCAAACCA	CAGCCACACACACACACACACACACACACACACACACACACACACACACCACACCACATCAAACC	.	PASS	RC=3.00;RPL=15;RAL=44;RCP=CACACACACACACCA;ALGNURL=http://orca.bu.edu/vntrview/index.php?db=VNTRPIPE_NA19238_ERX283213&ref=-175420909&isref=1&istab=1&ispng=1&rank=3	GT:SP:CGL	0/1:20,8:0,1
chr1	214858858	td175421211	TCATATATATATATATATACACACATACATATATATATACACATACACACACATATATATAAATA	TTCATATATATATATATACACACATACATATATATATATACATACACACATACATATATATATATACATACACACACATATATATAAAT	.	PASS	RC=2.54;RPL=26;RAL=64;RCP=CATATATATATATACATACACACATA;ALGNURL=http://orca.bu.edu/vntrview/index.php?db=VNTRPIPE_NA19238_ERX283213&ref=-175421211&isref=1&istab=1&ispng=1&rank=3	GT:SP:CGL	0/1:22,6:0,1
chr1	215545310	td175421450	ATCTTCTTCACCACTCTTACAGTACTCCACTGTAGCAGTTCTTCTCTAGTACCTCTATATAGTACTCCACTATAGCACTTCCTCTCTAGTACCTCTATATAGTATAGCACTTCTTCTCTACTATCTCTACATAATACTCCACTATAGCACTTCTTCTCTAGTATCTCTACATAATACTCCACTATAGCACTTCTTCTCTAGTATCTCTACATAATACTCCACTATAGCACTTCTTCTCTAGTATTTCGATATAGTACTCCACTGTAGCACTTCTTCTCTAGTATCTCTATATAGTACTCCACTATAGCACTTCTCTAGTATCTCTATACAGTACTCCACTATAGCACTTCTTCTCTAGTATCTCTATATAGTACTCCACTATAGCACTTCTTTAGTATCTCTATATAGTACTTCACTATAGTACTTTTTCTGTGGTATCTCTATATAGTACTCCACTATAGCACTTCTTCTC	ATCTTCTTCACCACTCTTACAGTACTCCACTGTAGCAGTTCTTCTCTAGTACCTCTATATAGTACTCCACTATAGCACTTCCTCTCTAGTACCTCTATATAGTATAGCACTTCTTCTCTACTATCTCTACATAATACTCCACTATAGCACTTCTTCTC	.	PASS	RC=12.18;RPL=40;RAL=471;RCP=TCTTCTCTAGTATCTCTATATAGTACTCCACTATAGCACT;ALGNURL=http://orca.bu.edu/vntrview/index.php?db=VNTRPIPE_NA19238_ERX283213&ref=-175421450&isref=1&istab=1&ispng=1&rank=3	GT:SP:CGL	1/1:2:-8
chr1	221044820	td175423400	TTGAAAATAACACAGTGAACACAGTGAAAATAACACAGTGAATACAATAAAAATAACA	TTGAAAATAACACAGTGAACACAGTGAAAATAACACAGTGAACACAGTGAAAATAACACAGTGAATACAATAAAAATAACA	.	PASS	RC=2.48;RPL=23;RAL=57;RCP=TGAAAATAACACAGTGAACACAA;ALGNURL=http://orca.bu.edu/vntrview/index.php?db=VNTRPIPE_NA19238_ERX283213&ref=-175423400&isref=1&istab=1&ispng=1&rank=3	GT:SP:CGL	1/1:26:1
chr1	221174655	td175423462	CCACAGGCACACACAGGCACACACATGCACACACAGACACACACATGCACACACAGACACACACATACACACACATGCACACACATACACACACATACACATACA	CCACAGGCACACACAGGCACACACATGCACACACAGACACACACATGCACACACAGACACACACATACACACACATGCACACACATACACATACA	.	PASS	RC=10.40;RPL=10;RAL=104;RCP=CACATGCACA;ALGNURL=http://orca.bu.edu/vntrview/index.php?db=VNTRPIPE_NA19238_ERX283213&ref=-175423462&isref=1&istab=1&ispng=1&rank=3	GT:SP:CGL	0/1:6,11:0,-1
chr1	221589625	td175423619	CCTGCAGATCATTAGATCTGCAGATCATTAGATCTGCAGATCATTAGA	CCTGCAGATCATTAGATCTGCAGATCATTAGA	.	PASS	RC=2.94;RPL=16;RAL=47;RCP=CTGCAGATCATTAGAT;ALGNURL=http://orca.bu.edu/vntrview/index.php?db=VNTRPIPE_NA19238_ERX283213&ref=-175423619&isref=1&istab=1&ispng=1&rank=3	GT:SP:CGL	1/1:26:-1
chr1	224464613	td175424733	TTGACACATAAAACTAGTTTTATGACACATAAAACTAGTTTTATGACACATAAAACTAGTTTTATGACACATAAAACTAGTTTTATGACACATAAAACTGTTTTA	TTGACACATAAAACTAGTTTTATGACACATAAAACTAGTTTTATGACACATAAAACTGTTTTA	.	PASS	RC=5.00;RPL=21;RAL=104;RCP=TGACACATAAAACTAGTTTTA;ALGNURL=http://orca.bu.edu/vntrview/index.php?db=VNTRPIPE_NA19238_ERX283213&ref=-175424733&isref=1&istab=1&ispng=1&rank=3	GT:SP:CGL	1/1:38:-2
chr1	226250225	td175425413	AGGGAGCGGGCGGCGCGCGGGGGAGGGGCGAGCGCGCG	AGGGAGCGGGCGGCGCGCGGGGGAGGGGCGAGCGCGCGCCGGGGGAGGGGCGAGCGCGCG	.	PASS	RC=1.95;RPL=20;RAL=37;RCP=GGGAGCGGGCGAGCGCGCGG;ALGNURL=http://orca.bu.edu/vntrview/index.php?db=VNTRPIPE_NA19238_ERX283213&ref=-175425413&isref=1&istab=1&ispng=1&rank=3	GT:SP:CGL	0/1:6,7:0,1
chr1	227068193	td175425780	TCTCTGGACAGCGATCACTCAGCCTCTGGACAGCGATCACTCAGCCTCTGGACAGACAGCGATCACTCAGCCTCTGGACAGCGATCACTCAGCCTCTGGACAGCGATCACTCAGCCTCTGGACAGCGATAACTCAGCCTCTG	TCTCTGGACAGCGATCACTCAGCCTCTGGACAGCGATCACTCAGCCTCTGGACAGACAGCGATCACTCAGCCTCTGGACAGCGATCACTCAGCCTCTGGACAGCGATAACTCAGCCTCTG	.	PASS	RC=6.23;RPL=22;RAL=141;RCP=CTCTGGACAGCGATCACTCAGC;ALGNURL=http://orca.bu.edu/vntrview/index.php?db=VNTRPIPE_NA19238_ERX283213&ref=-175425780&isref=1&istab=1&ispng=1&rank=3	GT:SP:CGL	1/1:14:-1
chr1	227456262	td175425935	CTGTATATATATAGTGTATATATATATGTGTATATATAGTGTGTGTATAGTGTGTGTATATATA	CTGTATATATATAGTGTATATATATATGTGTATATATAATGTGTGTATAGTGTGTGTATATATATAGTATGTATATATA	.	PASS	RC=4.92;RPL=13;RAL=63;RCP=TGTGTATATATAG;ALGNURL=http://orca.bu.edu/vntrview/index.php?db=VNTRPIPE_NA19238_ERX283213&ref=-175425935&isref=1&istab=1&ispng=1&rank=3	GT:SP:CGL	0/1:2,2:0,1
chr1	227553882	td175425978	TTACATATATTCATGTATGAATACATACATATATTCGTGTATGAATACATGCATATATTCGTGTATGAATACATGCATATATTCGTGTATGAATACATACATATATTC	TTACATATATTCATGTATGAATATATACATATATTAGTGTATGAATACATGCATATATTCGTGTATGAATACATGCATATATTCGTGTATGAATACATGCATATATTCGTGTATGAATACATACATATATTC	.	PASS	RC=4.46;RPL=24;RAL=107;RCP=TACATATATTCGTGTATGAATACA;ALGNURL=http://orca.bu.edu/vntrview/index.php?db=VNTRPIPE_NA19238_ERX283213&ref=-175425978&isref=1&istab=1&ispng=1&rank=3	GT:SP:CGL	1/1:10:1
chr1	227736777	td175426041	TCTATACATGGAATCTTTTCCCTATACATGGAATCTTTTCCATAT	TTCAGACTCTATACATGGAATCTTTTCCCTATACATGGAATCTTTTCCATATACATGGAATCTTTTCC	.	PASS	RC=2.20;RPL=20;RAL=44;RCP=CTATACATGGAATCTTTTCC;ALGNURL=http://orca.bu.edu/vntrview/index.php?db=VNTRPIPE_NA19238_ERX283213&ref=-175426041&isref=1&istab=1&ispng=1&rank=3	GT:SP:CGL	1/1:36:1
chr1	236166356	td175429950	GGTTATCACTCCTAGTGAACGAGTGGTAGTTGTCACTCCTAGTGAACGACTGGTAGTTGTCACTCCTAGTGAACGACTGGTAGTTGTCACTCCTAGTGAACGACTGGTAGTTGTCACTCCTAGTGAACGACTGGTAGTTGTCACTCCTAGTGAACGACCGGTAGTT	GGTTATCACTCCTAGTGAACGAGTGGTAGTTGTCACTCCTAGTGAACGAGTGGTAGTTGTCACTCCTAGTGAACGAGTGGTAGTTGTCACTCCTAGTGAACGACTGGTAGTTGTCACTCCTAGTGAACGACTGGTAGTT	.	PASS	RC=6.11;RPL=27;RAL=165;RCP=GTTGTCACTCCTAGTGAACGACTGGTA;ALGNURL=http://orca.bu.edu/vntrview/index.php?db=VNTRPIPE_NA19238_ERX283213&ref=-175429950&isref=1&istab=1&ispng=1&rank=3	GT:SP:CGL	0/1:4,5:0,-1
chr1	236201958	td175429964	ACATATATAATATATATTACCTATGTTATATAGGTCATATATAATATATATTACCTATGTTATATAGGTCATATATAATATATATTACCTATGTTATATAGGTCATATATAATATATATTACCTATGCTATATAGGTCATATATAATATATATTACCTATGTTATATAGGTCATATATAATAAATATTACCTATGTTATATAGGTCATATATAATATATATTACCTATGTTATATAGGTCATATATAACATA	ACATATATAATATATATGACCTATGTTATATAGGTCATATATAATATATATGACCTATGTTATATAGGTCATATATAACATA	.	PASS	RC=7.38;RPL=34;RAL=251;RCP=CATATATAATATATATTACCTATGTTATATAGGT;ALGNURL=http://orca.bu.edu/vntrview/index.php?db=VNTRPIPE_NA19238_ERX283213&ref=-175429964&isref=1&istab=1&ispng=1&rank=3	GT:SP:CGL	1/1:17:-5
chr1	236305684	td175430050	CGGGCCGGGGCGCGCGGGCCGGGGCGGGGGCGCGCGGGCCGGGGCGGGGGCGCGCGGGGCCGG	CGGGCCGGGGCGCGCGGGCCGGGGCGGGGGCGCGCGGGGCCGG	.	PASS	RC=3.05;RPL=20;RAL=62;RCP=GGGCGGGGGCGCGCGGGCCG;ALGNURL=http://orca.bu.edu/vntrview/index.php?db=VNTRPIPE_NA19238_ERX283213&ref=-175430050&isref=1&istab=1&ispng=1&rank=3	GT:SP:CGL	1/1:7:-1
chr1	236324784	td175430066	TTCACACCTCCTCACGCCTCCCACTCACACCTTCTCACGCCTCCCAC	TTCACACCTCCTCACGCCTCCCACTCACACCTCCTCATGCCTCCCACTCACACCTTCTCACGTCTCCC	.	PASS	RC=2.00;RPL=23;RAL=46;RCP=TCACACCTCCTCACGCCTCCCAC;ALGNURL=http://orca.bu.edu/vntrview/index.php?db=VNTRPIPE_NA19238_ERX283213&ref=-175430066&isref=1&istab=1&ispng=1&rank=3	GT:SP:CGL	1/1:20:1
chr1	236801681	td175430314	TAAAAAATTAAGCAAAAAAAAAAAGAAAGAAAAAAAAGAAAAAAAAA	TAAGCAAAAAAAAAAAAAAGAAAGAAAAAAAAGAAAAAA	.	PASS	RC=3.54;RPL=13;RAL=46;RCP=AAAAAAAAAAGAA;ALGNURL=http://orca.bu.edu/vntrview/index.php?db=VNTRPIPE_NA19238_ERX283213&ref=-175430314&isref=1&istab=1&ispng=1&rank=3	GT:SP:CGL	0/1:8,2:0,-1
chr1	237311839	td175430565	TATATATATATATATACACACACACATATATATATATATACACACACATATATATATAT	TATATATATATATATACACACATATATATATATATATATATACACACACACATATATATATATACACACACATATATATATATAT	.	PASS	RC=2.42;RPL=24;RAL=58;RCP=ATATATATATATATACACACACAC;ALGNURL=http://orca.bu.edu/vntrview/index.php?db=VNTRPIPE_NA19238_ERX283213&ref=-175430565&isref=1&istab=1&ispng=1&rank=3	GT:SP:CGL	0/1:7,7:0,1
chr1	237952805	td175430879	CCATGGCTGCAGGTATAGTTCTATTATAGGTCATGGCTGCAGGTATAGTTCTATTATAGGTCATGGCTGCAGGTATAGTTCTATTATAGGT	CCATGGCTGCAGGTATAGTTCTATTATAGGTCATGGCTGCAGGGATAGTTCTATTATAGG	.	PASS	RC=3.00;RPL=30;RAL=90;RCP=CATGGCTGCAGGTATAGTTCTATTATAGGT;ALGNURL=http://orca.bu.edu/vntrview/index.php?db=VNTRPIPE_NA19238_ERX283213&ref=-175430879&isref=1&istab=1&ispng=1&rank=3	GT:SP:CGL	0/1:17,18:0,-1
chr1	238047256	td175430917	TCACACACACAAACACACACACACACAAACACACACACACACACACACACACACACACACAAACACACACACACACAAACACACACAAACACACACAAACACACACAAACACACACAAACACACACAAACACACACAAACA	TGGTCACACACACACACACAAACACACACACACACAAACACACACAAACACACACAAACACACACAAACACACACAAACACACACAA,TAGTCACACACACAAACACACACACACACACACACACACACACACACACACACACACACACACACAAACACACACAAACACACACAAACACACACAAACACACACAAACACACACAAACACACACAAA	.	PASS	RC=14.00;RPL=10;RAL=140;RCP=CACACAAACA;ALGNURL=http://orca.bu.edu/vntrview/index.php?db=VNTRPIPE_NA19238_ERX283213&ref=-175430917&isref=1&istab=1&ispng=1&rank=3	GT:SP:CGL	1/2:12,2:-5,-2
chr1	238110204	td175430937	AAGCGTAGGTGCGTGAGCGTAGGTGCGTGAGCGTAGGTGCGTGAGCGTAGGTGCGTGAGCGTAGGTGAGCGTAGGTGCGTAAGCGTAAGTGCGTGAG	AAGCGTAGGTGCGTGAGCGTAGGTGCGTGAGCGTAGGTGAGCGTAGGTGCGTAAGCGTAAGTGCGTGAG	.	PASS	RC=7.14;RPL=14;RAL=96;RCP=AGCGTAGGTGCGTG;ALGNURL=http://orca.bu.edu/vntrview/index.php?db=VNTRPIPE_NA19238_ERX283213&ref=-175430937&isref=1&istab=1&ispng=1&rank=3	GT:SP:CGL	1/1:22:-2
chr1	240342807	td175431855	TAGGAAGTGTTGTTCCAGGAAGTGTTGTTCCAGG	TAGGAAGTGTTGTTCCAGGAAGTGTTGTTCCAGGAAGTGTTGTTCCAGG	.	PASS	RC=2.20;RPL=15;RAL=33;RCP=AGGAAGTGTTGTTCC;ALGNURL=http://orca.bu.edu/vntrview/index.php?db=VNTRPIPE_NA19238_ERX283213&ref=-175431855&isref=1&istab=1&ispng=1&rank=3	GT:SP:CGL	0/1:17,24:0,1
chr1	240699867	td175431991	GGAGTTTAAGACAAAATGGCAGCGGGGGCTGTAGATCTGGAAGCCATCTGTAGAGTTTAAGACAAAATGGCAGCGGGGGCTGTAGATCTGGAAGCCATCTGTAGAGTTTAAGACAAAATGGCAGCGGGGGCTGTAGATCTGGAAGCCATCTGTAGAGTTTAAGACAAAATGGCAGTGGGGGCTGTAGATCTGGAAGCCATCGGTAG	GGAGTTTAAGACAAAATGGCAGCGGGGGCTGTAGATCTGGAAGCCATCTGTAGAGTTTAAGACAAAATGGCAGTGGGGGCTGTAGATCTGGAAGCCATCGGTAG	.	PASS	RC=4.02;RPL=51;RAL=205;RCP=GAGTTTAAGACAAAATGGCAGCGGGGGCTGTAGATCTGGAAGCCATCTGTA;ALGNURL=http://orca.bu.edu/vntrview/index.php?db=VNTRPIPE_NA19238_ERX283213&ref=-175431991&isref=1&istab=1&ispng=1&rank=3	GT:SP:CGL	1/1:23:-2
chr1	242657361	td175432914	CCCTTCCCTCCACTCCCCTCCCCTGCCCTCCCTTCCCCTCTCCTCCCCTCTCCTCCCCTCTCCTCCCCTCTCCTCCCCTCTCCTC	CCCTCCCCTCCCCTCCCCTCCCTTCCCCTCTCCTCCCCTCTCCTCCCCTCTCCTCCCCTCTCCTCCCCTCTCCTC	.	PASS	RC=8.40;RPL=10;RAL=84;RCP=CCTCCCCTCT;ALGNURL=http://orca.bu.edu/vntrview/index.php?db=VNTRPIPE_NA19238_ERX283213&ref=-175432914&isref=1&istab=1&ispng=1&rank=3	GT:SP:CGL	0/1:5,6:0,-1
chr1	243265072	td175433178	CGAAGGCGCGCCCTTGTGACGTCACGGAAGGCGCGCCCTTGTGACGTCACGGAAGGCGCGCCCTTGTGACGTCACGGAAGGCGCCCCTTGTGACGTCACGGAAGGCGCGCCCTTGTGACGTCACGGAAG	CGAAGGCGCGCCCTTGTGACGTCACGGAAGGCGCGCCCTTGTGACGTCACGGAAGGCGCGCCCCTGTGACGTCCCGGAAG	.	SC	RC=5.16;RPL=25;RAL=128;RCP=GAAGGCGCGCCCTTGTGACGTCACG;ALGNURL=http://orca.bu.edu/vntrview/index.php?db=VNTRPIPE_NA19238_ERX283213&ref=-175433178&isref=1&istab=1&ispng=1&rank=3	GT:SP:CGL	1/1:20:-2
chr1	244338469	td175433548	GCAGTCCAGAGTCCACAGTCCACAGTCCACAGTCCACAGTCCACAGT	GCAGTCCAGAGTCCACAGTCCACAGTCCACAGTCCACAGT	.	PASS	RC=6.57;RPL=7;RAL=46;RCP=CAGTCCA;ALGNURL=http://orca.bu.edu/vntrview/index.php?db=VNTRPIPE_NA19238_ERX283213&ref=-175433548&isref=1&istab=1&ispng=1&rank=3	GT:SP:CGL	0/1:13,13:0,-1
chr1	245082009	td175433898	CGGGACCCGGGGAGGCAGGCGGGGACCCGGGGAGGCAGGCGGGGACCCGGGGAGGCAGGCGGGGACCCGGGCAGGCAGGCGGGGACCCGGGGAGGCAGGCGGGGACCCGGGCAGGCAGGCGGGGACCCGGGGAGGCAGGCGGGGAC	CGGGACCCGGGGAGGCAGGCGGGGACCCGGGGAGGCAGGCGGGGACCCGGGCAGGCAGGCGGGGACCCGGGGAGGCAGGCGGGGACCCGGGCAGGCAGGCGGGGACCCGGGGAGGCAGGCGGGGAC	.	PASS	RC=7.25;RPL=20;RAL=145;RCP=GGGACCCGGGGAGGCAGGCG;ALGNURL=http://orca.bu.edu/vntrview/index.php?db=VNTRPIPE_NA19238_ERX283213&ref=-175433898&isref=1&istab=1&ispng=1&rank=3	GT:SP:CGL	0/1:5,4:0,-1
chr1	245086143	td175433899	CTTGATGAGCATGATTTGGTGAGCATGATTTGGTGAGCATGATTTGGTGAGCATGATTTGGT	CTTGATGAGCATGATTTGGTGAGCATGATTTGGTGAGCATGATTTGGTGAGCATGATTTGGTGAGCATGATTTGGT	.	PASS	RC=4.36;RPL=14;RAL=61;RCP=TTGGTGAGCATGAT;ALGNURL=http://orca.bu.edu/vntrview/index.php?db=VNTRPIPE_NA19238_ERX283213&ref=-175433899&isref=1&istab=1&ispng=1&rank=3	GT:SP:CGL	1/1:27:1
chr1	245100350	td175433909	GGGAGGGATGGAGGGATTGGAGGGATTGGGAGGGATGGAGGGATTGGGAGGGATGGAGGGATTGGGAGGGATGGAGGGATTGGGAGGGATGGAGGGATTGTGAGGGATGGAGGGATTGGGAGGGATGGAGGGATTGGGAGGGATGGAGGGATTGTGGGGGATGGAGGGATTGTGGGGGATGGAGGGATGGAGGGAT	GGAGCACTAGAATTGGGAGGGATGGAGGGATTGGGAGGGATGGAGGGATTGTGGGGGATGGAGGGATGGAGGGATTGGGAGGGATGGAGGGATTGGGAGGGATGGAGGGATTGTGGGGGATGGAGGGATGGA	.	PASS	RC=11.00;RPL=18;RAL=195;RCP=GGAGGGATTGGGAGGGAT;ALGNURL=http://orca.bu.edu/vntrview/index.php?db=VNTRPIPE_NA19238_ERX283213&ref=-175433909&isref=1&istab=1&ispng=1&rank=3	GT:SP:CGL	1/1:5:-3
chr1	246525715	td175434574	CTCTCCCTCTCCCTCTCCCTTTCCCACGGTCTCCCTCTCCCTCTCCCTCTCCACGGTCTCCCTCTCCCTCTCTTTCCACGGTCTCCCTCT	CTCTCCCTCTCCCTCTCCCTTTCCCACGGTCTCCCTCTCCCTCTCTTTCCACGGTCTCCCTCT	.	SC	RC=3.32;RPL=27;RAL=89;RCP=TCTCCCTCTCCCTCTCCCTTTCCACGG;ALGNURL=http://orca.bu.edu/vntrview/index.php?db=VNTRPIPE_NA19238_ERX283213&ref=-175434574&isref=1&istab=1&ispng=1&rank=3	GT:SP:CGL	1/1:7:-1
chr1	246558881	td175434608	GACCCCCACGGTCAGACAGGGAAGAGGAACCCACCATGGCTGGACAGGGAAGACGAACACACCACAGTCAGACAGGGAAGACGAACCCACCACAGTCAGACAGGGAAGACGAACCCACCATGGCTGGACAGGGAAGACGAACACACCAGTCAGACAGGGAAGACGAACCCACCACAGTCAGACAGGGAAGAGGAACCCACCATGGTCAGACAGGGAAGAGGAACCCACCACGGCTGGACAGGGAAGACGAACCCACCAC	GACCCCCACGGTCAGACAGGGAAGAGGAACCCACCATGGCTGGACAGGGAAGACGAACACACCACAGTCAGACAGGGAAGACGAACCCACCACAGTCAGACAGGGACGAGGAACCCACCATGGCCAGACAGGGAAGAGGCACCCACCACGGCTGGACAGGGAAGACGAACCCAC	.	PASS	RC=9.32;RPL=28;RAL=258;RCP=ACCCACCACGGTCAGACAGGGAAGACGA;ALGNURL=http://orca.bu.edu/vntrview/index.php?db=VNTRPIPE_NA19238_ERX283213&ref=-175434608&isref=1&istab=1&ispng=1&rank=3	GT:SP:CGL	1/1:2:-3
chr1	246625479	td175434632	CGCCTGCTGGGTACAGTGCATCCTCCCGCGGGGCCTGCTGGGTACAGTGCATCCTCCCGCGGGGCCTGCTGGGTACAGTGCATCCTCCCGCGGGGCCTGCTGGGTACAGTGCATCCTCTCGCGGGGCCTGCTGGGTATAGTGAATTCTCCCG	CGCCTGCTGGGTACAGTGCATCCTCCCGCGGGGCCTGCTGGGTACAGTGCATCCTCCCGCGGGGCCTGCTGGGTACAGTGCATCCTCCCGCGGGGCCTGCTGGGTATAGTGAATTCTCCCG	.	PASS	RC=4.87;RPL=31;RAL=151;RCP=GCCTGCTGGGTACAGTGCATCCTCCCGCGGG;ALGNURL=http://orca.bu.edu/vntrview/index.php?db=VNTRPIPE_NA19238_ERX283213&ref=-175434632&isref=1&istab=1&ispng=1&rank=3	GT:SP:CGL	1/1:19:-1
chr1	247603323	td175435120	GTGTGTTAGGTATAGCCTATGGGTTAGGCATAGCCTGTGTGTTAGGTATAGCCTATGGGTTAGGTATAGCCTACGTGTTAGGTATAGCCTATGTGTTAGGTATAGCCTATGTGTTAGGTATAGC	GTGTGTTAGGTATAGCCTATGGGTTAGGCATAGCCTGTGTGTTAGGTATAGCCTATGGGTTAGGTATAGCCTATGTGTTAGGTATAGCCTATGTGTTAGGTATAGC	.	PASS	RC=6.83;RPL=18;RAL=123;RCP=TGTGTTAGGTATAGCCTA;ALGNURL=http://orca.bu.edu/vntrview/index.php?db=VNTRPIPE_NA19238_ERX283213&ref=-175435120&isref=1&istab=1&ispng=1&rank=3	GT:SP:CGL	0/1:8,13:0,-1
chr1	247988830	td175435277	TCGGGGGAAGTGCTGGCGGGCGGAAGTGCTGGCCGGCGGAAGTGCTGGCGGGCGGAAGTGCTGGCGGGCGGAAGTGCTGGCGGGC	TCGGGGGAAGTGCTGGCGGGCGGAAGTGCTGGCGGGCGGAAGTGCTGGCGGGC	.	PASS	RC=5.31;RPL=16;RAL=84;RCP=CGGGCGGAAGTGCTGG;ALGNURL=http://orca.bu.edu/vntrview/index.php?db=VNTRPIPE_NA19238_ERX283213&ref=-175435277&isref=1&istab=1&ispng=1&rank=3	GT:SP:CGL	0/1:10,10:0,-2
chr1	248023080	td175435302	AGAAATATATAAATATAGAGAAATGTATAAATATAGTTATATAGAGAAATATATGAAATATAGAGATATA	AGAAATACAGAATATAGTTATATAGAGAAATATATAAATATAGAGAAATGTATAAATATAGTTATATAGAGAAATATATGAAATATAGAGATATA	.	PASS	RC=2.59;RPL=27;RAL=69;RCP=GAAATATAGAAATATAGAGAAATATAT;ALGNURL=http://orca.bu.edu/vntrview/index.php?db=VNTRPIPE_NA19238_ERX283213&ref=-175435302&isref=1&istab=1&ispng=1&rank=3	GT:SP:CGL	0/1:20,2:0,1
chr1	248266312	td175435406	ATTAATTAATTAAAACTAATTTAATTTTAATTAATTTAATTAAATAATAAATAAAATAATTATTAATAATTTAATTAAATAATAAATAAAATAATTATTAATAATTTAATTAAATAATAAATAAATTAATTATTAATTAATTTAATTAAATAATAAATAAATTAATTATTAATTAATTTAA	ATCTTAATTAATTTAATTAAATAATAAATAAAATAATTATTAATTAATTTAATTAAATAATAAATAAATTAATTATTAATTAATTTAATTAAATAATAAATAAATTAATTATTAATTAATTTA	.	PASS	RC=5.11;RPL=36;RAL=180;RCP=TTAATTAAATAATAAATAAATTAATTATTAATTAAT;ALGNURL=http://orca.bu.edu/vntrview/index.php?db=VNTRPIPE_NA19238_ERX283213&ref=-175435406&isref=1&istab=1&ispng=1&rank=3	GT:SP:CGL	0/1:6,8:0,-1
chr1	248474416	td175435459	TTTCTCAGAAAACTCCATTTAAAATTCTCAGAAAACTCCATTTAAAATT	TTTCTCAGAAAACTCCATTTAAAATTCTCAGAAAACTCCATTTAAAATTCTCAGAAAACTCCATTTAAAATT	.	PASS	RC=2.09;RPL=23;RAL=48;RCP=TTCTCAGAAAACTCCATTTAAAA;ALGNURL=http://orca.bu.edu/vntrview/index.php?db=VNTRPIPE_NA19238_ERX283213&ref=-175435459&isref=1&istab=1&ispng=1&rank=3	GT:SP:CGL	0/1:27,21:0,1
chr1	248627885	td175435502	ATCATATATATTCATATATTCACACATATACTCATATATTCATATATATTCATATATTCACACATATACTCATATATTCATATATACTCATATATTCATATATACTCATATTCATATATACTCATATATTCATATATACTCATATAT	ATCATATATATTCATATATTCACACATATACTCATATATTCATATATATTCATATATTCACACATATACTCATATATTCATATATACTCATATATTCATATATACTCATATATTCATATATACTCATATATTCATATATACTCATATATTCATATATACTCATATAT	.	PASS	RC=8.00;RPL=18;RAL=146;RCP=TCATATATACTCATATAT;ALGNURL=http://orca.bu.edu/vntrview/index.php?db=VNTRPIPE_NA19238_ERX283213&ref=-175435502&isref=1&istab=1&ispng=1&rank=3	GT:SP:CGL	0/1:8,6:0,1
chr10	130045	td175435708	CCACACACTCACACATGCACACAGTCACACAT	CCACACCCTCACACATGCACACACTCACACATGCACACAGTCACACAT	.	PASS	RC=1.94;RPL=16;RAL=31;RCP=CACACACTCACACATG;ALGNURL=http://orca.bu.edu/vntrview/index.php?db=VNTRPIPE_NA19238_ERX283213&ref=-175435708&isref=1&istab=1&ispng=1&rank=3	GT:SP:CGL	0/1:29,2:0,1
chr10	413833	td175435823	CCACAGCCCCAGGTGCCTCCGACGGGGGCCCGGGAAGCCCGCGGTTGCTCTCACTGCCGCACAGCCCCAGGTGCCTCCGACGGGGGCCCGGGAAGCCCGCGGTTGCTCTCACTGCTGCACAGCCCCAGGTGCCTCCGACGGGGGCCCGGGAAGCCCGCGGTTGCTCTCACTGCTGCACAGCCCCAGGTGCCTCCGACGGGGGCCCGGGAAGCCCGCGGTTGCTCTCACTGCTGCACAGCCCCAGGTGCCTCCGACGGGGGCCCGGGAAGCCCGCGGTTGCTCTCACTGCTGCACAGCCCCAGGTGCCTCCGACGGGGGCCCGGGAAGCCCGCGGTTGCTCTCACTGCTGCACAGCCCCAGGTGCCTCTGACAGGGGCCTGGGAAGCCCGCGGTTGTTCTCAC	CCACAGCCCCAGGTGCCTCCGACGGGGGCCCGGGAAGCCCGCGGTTGCTCTCACTGCTGCACAGCCCCAGGTGCCTCTGACAGGGGCCTGGGAAGCCCGCGGTTGTTCTCAC	.	PASS	RC=6.91;RPL=58;RAL=401;RCP=CACAGCCCCAGGTGCCTCCGACGGGGGCCCGGGAAGCCCGCGGTTGCTCTCACTGCTG;ALGNURL=http://orca.bu.edu/vntrview/index.php?db=VNTRPIPE_NA19238_ERX283213&ref=-175435823&isref=1&istab=1&ispng=1&rank=3	GT:SP:CGL	1/1:10:-5
chr10	574218	td175435984	ACCCAGAACATAGACTGCCTGCTGCCCACCCAGAATGCAGACCGCCCACAGCTCCCCCAGAAAGCAGACCGCCCGCTGCCCACCCAGAACGCAGACCGCCCGCAGCTCCCCCAGAACGCAGACCGCCCACTGCTCCCCCAGAACGCAGACCGCCCGCTGCTCCCCCAGAACGCAGACC	ACCCAGAACATAGACTGCCTGCTGCCCACCCAGAATGCAGACCGCCCACAGCTCCCCCAGAAAGCAGACCGCCCGCTGCCCACCCAGAACGCAGACCGCCCACTGCTCCCCCAGAACGCAGACCACCCGCTGCTCCCCCAGAACGCAGACC	.	PASS	RC=6.56;RPL=27;RAL=177;RCP=CCCAGAACGCAGACCGCCCGCTGCTCC;ALGNURL=http://orca.bu.edu/vntrview/index.php?db=VNTRPIPE_NA19238_ERX283213&ref=-175435984&isref=1&istab=1&ispng=1&rank=3	GT:SP:CGL	1/1:3:-1
chr10	586916	td175435992	GGATGTGGGGAGCCACAACACCCGATGCTGGGGAGCCACAACACCCGATGCTGGGGAGCCACAACACCCGATGCTGGGGAGCCACAACACCCGATGCTGGGGAGCCACAACACCCGATGCTGGGGAGCCACAACACCCGATGCTGGGGAGCCACAACACCCGATGCTTGGGAGGCAC	GGATGTGGGGAGCCACAACCCCCGATGCTGGGGAGCAACAACACCCGATGCTGGGGAGCCACAACACCCGATGCTGGGGAGCCACAACCCCCGATGCTTGGGAGGCAC,GGGGGGGCCACAACCCCCGATGCTGGGGACCCACAACCCCCGATGCTGGGGAGCCACAACCCCCGATGCTGGGGAGCCACAACCCCCGATGCTGGGGAGCCACAACACCCGATGCTTGGGAGGCAC	.	PASS	RC=7.70;RPL=23;RAL=176;RCP=GATGCTGGGGAGCCACAACACCC;ALGNURL=http://orca.bu.edu/vntrview/index.php?db=VNTRPIPE_NA19238_ERX283213&ref=-175435992&isref=1&istab=1&ispng=1&rank=3	GT:SP:CGL	1/2:4,4:-3,-2
chr10	605262	td175436022	TGGGGAACGCCGGGGGAACGCCGGGGGAA	TGGGGAACGCCGGGGGAACGCCGGGGGAACGCCGGGGGAA	.	PASS	RC=2.55;RPL=11;RAL=28;RCP=GGGGAACGCCG;ALGNURL=http://orca.bu.edu/vntrview/index.php?db=VNTRPIPE_NA19238_ERX283213&ref=-175436022&isref=1&istab=1&ispng=1&rank=3	GT:SP:CGL	0/1:11,9:0,1
chr10	672342	td175436073	TGGTGTTACCCTCCATCCCCCATCCTCGGTGTTACCCTCCGTCCCCCCGTCCCCGGAGTTACCCTCCGTCCCCCGTCCCCGGGGTTACCCTCCATCCC	TGTTACCCTCCGTCCCCCCGTCCCCGGAGTTACCCTCCATCCCCCGTCCCCGGGGTTACCCTCCATCCC,TGGTGTTACCCTCCATCCCCCATCCTCGGTGTTACCCTCCATCCCCCATCCTCGGTGTTACCCTCCGTCCCCCCGTCCCCGGAGTTACCCTCCGTCCCCCGTCCCCGGGGTTACCCTCCATCCC	.	PASS	RC=3.70;RPL=26;RAL=97;RCP=GGTGTTACCCTCCATCCCCCGTCCCC;ALGNURL=http://orca.bu.edu/vntrview/index.php?db=VNTRPIPE_NA19238_ERX283213&ref=-175436073&isref=1&istab=1&ispng=1&rank=3	GT:SP:CGL	1/2:15,6:-1,1
chr10	686518	td175436084	GGGGGACGAGGGTGCGTGCCGGGACGAGGGTGCGCGCGGGGAAGAAGCTGCGCGCGGGGATGAGGGTGCGCGCGGGGAAGAGGGTGCGCGCGGGGATGAGGGTGCGCGCGGGGAAGAGGCTGCGCGCGGGGAAGAGGCTGCGCGCGGGGAAGAGGGTGGGCGCCGGGAAGAGGGTGGGCGCCGGGAAGAGGGTGGGCGCCGGGAAGAGGGTGCGC	GGGGGACGAGGGTGCGTGCCGGGTCGAGGGTGCGCGCGGGGAAGAAGCTGCGCGCGGGGATGAGGGTGCGCGCGGGGAAGCGGGTGCGCGCGGGGATGAGGGTGCGCGCGGGGAAGAGGCTGCGCGCCGGGAAGAGGGTGGGCGCCGGGAAGAGGGTGGGCGCCGGGAAGAGGGTGCGC	.	PASS	RC=11.89;RPL=18;RAL=214;RCP=GGGGAAGAGGGTGCGCGC;ALGNURL=http://orca.bu.edu/vntrview/index.php?db=VNTRPIPE_NA19238_ERX283213&ref=-175436084&isref=1&istab=1&ispng=1&rank=3	GT:SP:CGL	1/1:5:-2
chr10	712526	td175436102	GGTCGGCCCGTGGCCTGTCTGCCCGTGGCCTGTCTGCCCGTGGCCTGTCTGCCCGTGGCCTGTCTGC	GGTCGGCCCGTGGCCTGTCTGCCCGTGGCCTGTCTGCCCGTGGCCTGTCTGC	.	PASS	RC=4.40;RPL=15;RAL=66;RCP=GTCTGCCCGTGGCCT;ALGNURL=http://orca.bu.edu/vntrview/index.php?db=VNTRPIPE_NA19238_ERX283213&ref=-175436102&isref=1&istab=1&ispng=1&rank=3	GT:SP:CGL	1/1:25:-1
chr10	951600	td175436292	GGGGAGGAGCTGAGGAGCAAGGGAGGAGCTGAGGAGCAAGGGAGGAGCTGAGGAGCAGGGAAGGAG	GGGGAGGAGCTGAGGAGCAAGGGAGGAGCTGAGGAGCAGGGAAGGAG	.	PASS	RC=3.42;RPL=19;RAL=65;RCP=GGGAGGAGCTGAGGAGCAA;ALGNURL=http://orca.bu.edu/vntrview/index.php?db=VNTRPIPE_NA19238_ERX283213&ref=-175436292&isref=1&istab=1&ispng=1&rank=3	GT:SP:CGL	1/1:40:-1
chr10	1055210	td175436365	CAGAAACAGCCTCTTCCTACCAGAACCTAAAGGCCGGCCCCACAGACAGGGAGATAAGAAACAGCCTCTTCCTACCAGAACCCAAAGGCTGGCCCCGCAGACAGGGAGATAAGAAACAGCCTTCCTACCAGAA	CAGAAACAGCCTCTTCCTACCAGAACCTAAAGGCCGGCCCCACAGACAGGGAGATAAGAAACAGCCTCTTCCTACCAGAACCTAAAGGCCGGCCCCACAGACAGGGAGATAAGAAACAGCCTCTTCCTACCAGAACCCAAAGGCAGGCCCCGCAGACAGGGAGATAAGAAACAGCCTTCCTACCAGAA	.	PASS	RC=2.44;RPL=55;RAL=132;RCP=AGAAACAGCCTCTTCCTACCAGAACCCAAAGGCCGGCCCCACAGACAGGGAGATA;ALGNURL=http://orca.bu.edu/vntrview/index.php?db=VNTRPIPE_NA19238_ERX283213&ref=-175436365&isref=1&istab=1&ispng=1&rank=3	GT:SP:CGL	0/1:8,3:0,1
chr10	1055977	td175436366	ATTGTTTCCTGTTGTTTTGGGATGGTGGGGTGATTTCTGTAGCTTTCTCCACGTGTGGGTGTTGAATGAGGCTGATGTGTTGTTTCCTGTTGTTTTGGGATGGTGGGGTGATTTCTGTAGCTTTCTCCACGTGTGGGTGTTGAATGAGGCTGATGTGTTGTTTCCTGTTGTTTTGGGATGGTGGGGTGATTTCTGTAGCTTTCTCCACGTGTGGGTGTTGAATGAGGCTGATGTGTTG	ATTGTTTCCTGTTGTTTTGGGATGGTGGGGTGATTTCTGTAGCTTTCTCCACGTGTGGGTGTTGAATGAGGCTGATGTGTTGTTTCCTGTTGTTTTGGGATGGTGGGGTGATTTTTGTAGCTTTCTCCACGTGTGGGTGTTGAATGAGGCTGATGTGTTG	.	PASS	RC=3.04;RPL=78;RAL=237;RCP=TTGTTTCCTGTTGTTTTGGGATGGTGGGGTGATTTCTGTAGCTTTCTCCACGTGTGGGTGTTGAATGAGGCTGATGTG;ALGNURL=http://orca.bu.edu/vntrview/index.php?db=VNTRPIPE_NA19238_ERX283213&ref=-175436366&isref=1&istab=1&ispng=1&rank=3	GT:SP:CGL	1/1:17:-1
chr10	1062697	td175436376	AGATAACTGTGCTGGGCTTAAGAGAAAAGAGATGTAACAGGGATAACTGTGCTGGGCTTAAGAGAAAAGAGATGTAACAGGGGTAACTGTGCTGGGCTTAAGAGAAAAGAGATGTAACAGGGGTAACTGTGCTGGGCTTAAGAGAAAAGAGATGTAACAGGGATAACTGTGCTGGGCTTAAGAGAAAAGAGATGTAACAGGG	AGATAACTGTGCTGGGCTTAAGAGAAAAGAGATGTAACAGGGATAACTGTGCTGGGCTTAAGAGAAAAGAGATGTAACAGGG	.	PASS	RC=5.03;RPL=40;RAL=201;RCP=GATAACTGTGCTGGGCTTAAGAGAAAAGAGATGTAACAGG;ALGNURL=http://orca.bu.edu/vntrview/index.php?db=VNTRPIPE_NA19238_ERX283213&ref=-175436376&isref=1&istab=1&ispng=1&rank=3	GT:SP:CGL	1/1:17:-3
chr10	1088798	td175436395	TTTTTAAGGATTTTAAAATCAGTTATAATGGGCTATCAGTAATTATTTTAAGGATTTTAAAATTGGTTATAATGGGCTATCAGTAATTATTTTAAGGATTTTAAAATTGGTTATAATGGGCTATCAGTAATTAT	TGAAATTATTTTTAAGGATTTTAAAATCAGTTATAATGGGCTATCAGTAATTATTTTAAGGATTTTAAAATTGGTTATAATGGGCTATCAGTAATTA	.	PASS	RC=3.02;RPL=44;RAL=133;RCP=TTTTAAGGATTTTAAAATTGGTTATAATGGGCTATCAGTAATTA;ALGNURL=http://orca.bu.edu/vntrview/index.php?db=VNTRPIPE_NA19238_ERX283213&ref=-175436395&isref=1&istab=1&ispng=1&rank=3	GT:SP:CGL	0/1:8,23:0,-1
chr10	1128698	td175436409	TGCACAGCTCCAGCAGCACAGCTCCAGCAGCACAGCTCCAGCAGCA	TGCACAGCTCCAGCAGCACAGCTCCAGCAGCACAGCTCCAGCAGCACAGCTCCAGCAGCA	.	PASS	RC=3.21;RPL=14;RAL=45;RCP=GCACAGCTCCAGCA;ALGNURL=http://orca.bu.edu/vntrview/index.php?db=VNTRPIPE_NA19238_ERX283213&ref=-175436409&isref=1&istab=1&ispng=1&rank=3	GT:SP:CGL	0/1:20,17:0,1
chr10	1221905	td175436496	AAAATGCAGGCACCCACGGCCTGGCCTGAAGGGAGGTAGGGTGGGACTGGAGACGCGGGGTGGACGAGAGCAACACCTCCAAACGCAGGCACCCGCAGCCTGGCCTGAAGGGAGGTAGGGTGGGACTGGAGACGCGGGGTGGGTGAGAGCAACACCTCCAAATGCAGGCACCCGCAGCCTGGCCTGAAGGGAGGTAGGGTGGGACTGGAGACGCGAGGTGGACAAGAGCAACAACTCCAAAC	AAAATGCAGGCACCCACGGCCTGGCCTGAAGGGAGGAAGGGTGGGACTGGAGACGCGGGGGGGGGGAGAGCAACACCCCCAAATGCAGGCCCCCGCAGCCGGGCCTGAAGGGGGGGAGGGGGGGACCGGAGACCCGAGGGGGACAAGAGCAACAACTCCAAA	.	PASS	RC=3.05;RPL=79;RAL=241;RCP=AAACGCAGGCACCCGCAGCCTGGCCTGAAGGGAGGTAGGGTGGGACTGGAGACGCGGGGTGGACGAGAGCAACACCTCC;ALGNURL=http://orca.bu.edu/vntrview/index.php?db=VNTRPIPE_NA19238_ERX283213&ref=-175436496&isref=1&istab=1&ispng=1&rank=3	GT:SP:CGL	1/1:5:-1
chr10	1617196	td175436821	TGGGCAGCAACATTGTAACAGGTAACAGGGCTGCAACATTGTAATAGGTAAC	TGGGCAGCAACATTGTAACAGGTAACAGGGCTGCAACATTGTAACAGGTAACTGGGCTGCAACATTATAGCAGGTAACAGGGCTGCAACACTGTAATAGGTAAC	.	PASS	RC=1.96;RPL=26;RAL=51;RCP=GGGCAGCAACATTGTAACAGGTAACA;ALGNURL=http://orca.bu.edu/vntrview/index.php?db=VNTRPIPE_NA19238_ERX283213&ref=-175436821&isref=1&istab=1&ispng=1&rank=3	GT:SP:CGL	1/1:27:2
chr10	1749077	td175436962	CGGCAGGAAGTGGGGTTTTTGTTGGGCAGGAAGTAGGGTTTCATTGGGCAGGAAGTGGGATTTTCTTTGGGCA	CGGCAGGAAGTGGGGTTTTTGTTGGGCAGGAAGTAGGGTTTCATTGGGCAGGAAGTAGGGTTTCATTGGGCAGGAAGTGGGATTTTCTTTGGGCA	.	PASS	RC=3.17;RPL=23;RAL=72;RCP=GGCAGGAAGTGGGGTTTTCATTG;ALGNURL=http://orca.bu.edu/vntrview/index.php?db=VNTRPIPE_NA19238_ERX283213&ref=-175436962&isref=1&istab=1&ispng=1&rank=3	GT:SP:CGL	0/1:20,15:0,1
chr10	1759198	td175436965	TCATGTTATTCTGATCACGTTATTCTGATCACATTATTCTGATCACAAGTTATTCTGATCACATGTTATTCTGATCACATGTTATTCTGATCACGTGTT	TCATGTTATTCTGATCACGTTATTCTGATCACATTATTCTGATCACAAGTTATTCTGATCACATGTTATTCTGATCACGTGTT	.	PASS	RC=6.38;RPL=16;RAL=98;RCP=CATGTTATTCTGATCA;ALGNURL=http://orca.bu.edu/vntrview/index.php?db=VNTRPIPE_NA19238_ERX283213&ref=-175436965&isref=1&istab=1&ispng=1&rank=3	GT:SP:CGL	0/1:6,6:0,-1
chr10	2029783	td175437134	GAGCGAGGGACCTCTCATGAATGAACGCCCTAGATGCCCACCCCTGTCAAGCGAGGGACCTCTCATGAATGAACGCCCTAGATACCCACCCCTGTCAAG	GCACACAGCGCGAGGGACCTCTCATGAATGAACGCCCTAGATGCCCACCCCTGTCAAGCGAGGGACCTCTCATGAATGAACGCCCTAGATGCCCACCCCTGTCAAGCGAGGGACCTCTCATGAATGAACGCCCTAGATACCCACCCCTGT	.	PASS	RC=2.04;RPL=48;RAL=98;RCP=AGCGAGGGACCTCTCATGAATGAACGCCCTAGATACCCACCCCTGTCA;ALGNURL=http://orca.bu.edu/vntrview/index.php?db=VNTRPIPE_NA19238_ERX283213&ref=-175437134&isref=1&istab=1&ispng=1&rank=3	GT:SP:CGL	0/1:13,3:0,1
chr10	2185436	td175437226	GGGGGAAGCGGAAATGAAATGCAGTGAATGAGTGACAGCTGGGGAAGTGGAAATGAAGTGCAGTGAATGAGTGACAGCCGGGGAAGTGGAAATGAAGTGCAGTGAATGAGTGACAGCCGGGGAAGCGGAAATGAAGTGTAGTGAATGAGTGACAGCCGGGGAAGCGGAAATGAAGTGTAGTGAATGAGTGACAGC	GGGGGAAGCGGAAATGAAATGCAGTGAATGAGTGACAGCTGGGGAAGTGGAAATGAAGTGCAGTGAATGAGTGACAGCCGGGGAAGCGGAAATGAAGTGTAGTGAATGAGTGACAGCCGGGGAAGCGGAAATGAAGTGTAGTGAATGAGTGACAGC	.	PASS	RC=4.97;RPL=39;RAL=194;RCP=GGGGAAGCGGAAATGAAGTGCAGTGAATGAGTGACAGCC;ALGNURL=http://orca.bu.edu/vntrview/index.php?db=VNTRPIPE_NA19238_ERX283213&ref=-175437226&isref=1&istab=1&ispng=1&rank=3	GT:SP:CGL	0/1:3,5:0,-1
chr10	2578505	td175437498	TTTCCTTAAATGTAAATATTCCTTAATAAGGAATGTAAACATTCCTTAAATGTAAATATTCCTTAATAAGGAATGTAAACATTTCTTAAATGTAAATATTCCTTAATAAGGAATGTAAACATTCCTTAAATGTAAATATTCCTTAATAAGGAATGTAAACATTTCTTAAATGTAAATATTCCTTAATAAGGAATGTAAACATTCCTTAAATGTAAATATTCCTTAA	TTTCCTTAAATGTAAATATTCCTTAATAAGGAATGTAAACATTCCTTAAATGTAAATATTCCTTAATAAGGAATGTAAACATTTCTTAAATGTAAATATTCCTTAATAAGGAATGTAAACATTCCTTAAATGTAAATATTCCTTAA	.	PASS	RC=5.62;RPL=40;RAL=225;RCP=TTCCTTAAATGTAAATATTCCTTAATAAGGAATGTAAACA;ALGNURL=http://orca.bu.edu/vntrview/index.php?db=VNTRPIPE_NA19238_ERX283213&ref=-175437498&isref=1&istab=1&ispng=1&rank=3	GT:SP:CGL	1/1:4:-2
chr10	2848673	td175437647	ACACCTCCCAGACGGGGTCGTGGCCGGGCAGAGGGGCTCCTCACATCCCAGACGATGGGTGGCCAGGCAGAGACGCTCCTCACTTCCCAGACGGGGCGGCGGCCGGGCAGAGGC	AGCCAGGCAGCGACGCTCCTCACTTCCCAGATGGGATGGCGGCCGGGAGGAGGCGCTCCTCACTTCCCAGACTGGGCGGCCAGGCAGAGGGGCTCCTCACCTCCCAGAGGATGGGCGGCCAGGCAGAGACGCTCCTCACTTCCCAGACGGGGTGGCGGCCGGGCAGAGGC	.	SC	RC=2.85;RPL=40;RAL=113;RCP=CACATCCCAGACGGGGCGGTGGCCGGGCAGAGGCGCTCCT;ALGNURL=http://orca.bu.edu/vntrview/index.php?db=VNTRPIPE_NA19238_ERX283213&ref=-175437647&isref=1&istab=1&ispng=1&rank=3	GT:SP:CGL	0/1:42,10:0,1
chr10	3090683	td175437806	GCCCCCCAACCCAGAATCAGTCACCAGTGGGGAGAAAACCCCCGAACCCAGAATCAGTCAGCAGTGGAGAGAAAACCCCCGAACCCAGAACCAGTCAGCAGTGGAGAGAAAACCCCCGAACCCAGAACCAGTCAGCAGTGGAGAGAAAACCCCCGAACCCAGAACCAGTCAGCAGTGGGGAGAAAAC	GCCCCCCAACCCAGAATCAGTCACCAGTGGGGAGAAAACCCCCGAACCCAGAATCAGTCAGCAGTGGAGAGAAAACCCCTGAACCCAGAACCAGTCAGCAGTGGAGAGAAAACCCCCGAACCCAGAACCAGTCAGCAGTGGGGAGAAAAC	.	PASS	RC=5.03;RPL=37;RAL=186;RCP=CCCCCGAACCCAGAACCAGTCAGCAGTGGAGAGAAAA;ALGNURL=http://orca.bu.edu/vntrview/index.php?db=VNTRPIPE_NA19238_ERX283213&ref=-175437806&isref=1&istab=1&ispng=1&rank=3	GT:SP:CGL	1/1:15:-1
chr10	3095676	td175437810	TTTCCCCTCCAGCCCACCCTTCCCCTCCAGCCCACCCTTCCCCTCCAGTCCACCTTTTCCCTCCAGCCCACCCTTCCCCTCCAGCCCACCCTTCCCCTCCAGCCCACCCTTCCCCTCCAGCCCACCCTTCCCCTCCAGCCCACCCTTCCCCTCCAGTCCACCTTTTCCCTCCAGCCCACCCTTCCCCTCCAGCCCACCCTTCCCCTCCAGCCCACCCTTCCCCTCCAGCCCACCCTTCCCCTCCAGTCCACCTTTTCCCTCCAGCCCACCCTTCCCCTCCAGTCCACCTTTTCCCTCCAGCCCACCCTTCCCCTCCAGCCCACCGGTCCCCT	TTTCCCCTCCAGCCCACCCTTCCCCTCCAGCCCTCCCTTCCCCTCCAGCCCACCCTTCCCCTCCAGTCCACCTTTTCCCTCCAGCCCACCCTTCCCCTCCAGCCCACCGGTCCCCT	.	PASS	RC=18.39;RPL=18;RAL=331;RCP=TTCCCCTCCAGCCCACCC;ALGNURL=http://orca.bu.edu/vntrview/index.php?db=VNTRPIPE_NA19238_ERX283213&ref=-175437810&isref=1&istab=1&ispng=1&rank=3	GT:SP:CGL	1/1:4:-12
chr10	3272763	td175437935	AAAACAAGAGAGAAGGCTGGTGATACCATGTCAAGTTAGAAACAAGAGAGAAGGCTGGTGATACCATGTCAAGTTAGAAACAAGAGAGAAGGCTGGTGATAACATGTCAAGTTAGAAACAAGAGAGAAGGCTGGTGATACCATGTCAAGCTAGAAACAAGAGAGAAGGCTGGTGATAACATGTCAAGTTAGAAACAAGAGAGAAGGCTGGTGATACCATGTCAAGCTAGAAACGAGAGAAGGCTGGTGATACCATGTCAAGTTAGAAACAAGAGAGAAGGCTGGTGGTACCATGTCAAGTTAGAAACAAGAGAGAAGGCTGGTGATACCATGTCAAGTTAGAAACAAGAGAGAAGGCTGGTGGTACCATGTCAAGTTAGAAACAAGAGAGAAGGCTGGTGATGCCATGTCAAGTTAGAAA	AAAACAAGAGAGAAGGCTGGTGATACCATGTCAAGTTAGAAACAAGAGAGAAGGCTGGTGATACCATGTCAAGTTAGAAACAAGAGAGAAGGCTGGTGATGCCATGTCAAGTTAGAAA	.	PASS	RC=11.08;RPL=38;RAL=419;RCP=AAACAAGAGAGAAGGCTGGTGATACCATGTCAAGTTAG;ALGNURL=http://orca.bu.edu/vntrview/index.php?db=VNTRPIPE_NA19238_ERX283213&ref=-175437935&isref=1&istab=1&ispng=1&rank=3	GT:SP:CGL	1/1:13:-8
chr10	3285197	td175437947	CGGGGGGGTTCTGCATTCTAATGGGGCGGGTTCTGCATTCTAATGGGGCGGGTTCTGCATTCTAATGGAGTGGGT	CGGGGGGGGGGGGGGGGGGGGGGGGGGTTCTGCATTCTAATGGGGCGGGTTCTGCATTCTAAT	.	PASS	RC=3.36;RPL=22;RAL=74;RCP=GGGGCGGGTTCTGCATTCTAAT;ALGNURL=http://orca.bu.edu/vntrview/index.php?db=VNTRPIPE_NA19238_ERX283213&ref=-175437947&isref=1&istab=1&ispng=1&rank=3	GT:SP:CGL	1/1:4:-1
chr10	3318900	td175437963	CTCAAACCCAAATCCCGAAACAAGCACGCCCCAGGTTTTCAAACCCAAATCCCTAAACAAGCACGCCCCAGGTTTTCAAAGCCA	CTCAAACCCAAATCCCGAAACAAGCACGCCCCAGGTTTTCAAACCCAAATCCCGAAACAAGCACGCCCCAGGTTTTCAAACCCAAATCCCTAAACAAGCACGCCCCAGGTTTTCAAAGCCA	.	PASS	RC=2.24;RPL=37;RAL=83;RCP=TCAAACCCAAATCCCGAAACAAGCACGCCCCAGGTTT;ALGNURL=http://orca.bu.edu/vntrview/index.php?db=VNTRPIPE_NA19238_ERX283213&ref=-175437963&isref=1&istab=1&ispng=1&rank=3	GT:SP:CGL	1/1:11:1
chr10	3785104	td175438234	TACACACACACACACACACACATGCACACACACATGCACACATGCATGCACA	TGAAGACAAGGACTACACACACACACACATGCACCCACACATGCACACAT	.	PASS	RC=4.25;RPL=12;RAL=51;RCP=ACACACACATGC;ALGNURL=http://orca.bu.edu/vntrview/index.php?db=VNTRPIPE_NA19238_ERX283213&ref=-175438234&isref=1&istab=1&ispng=1&rank=3	GT:SP:CGL	0/1:18,25:0,-1
chr10	3869330	td175438294	TTGGAAACATTCTCGGGGGGCAGAGGGAAGGGGACTGGAAGCATTCTCGGGGGGCAGAGGGAAGGGGACTGGAAGCATTCTCGGGGGGCAGAGGGAAGGGGACTGGAAGCATTCTCGGGGGCAGAGGGAAGGGGACCGGAAGCATTCT	TTGGAAACATTCTCGGGGGGCAGAGGGAAGGGGACTGGAAGCATTCTCGGGGGGCAGAGGGAAGGGGACTGGAAGCATTCTCGGGGGGCAGAGGGAAGGGGACCGGAAGCATTCT	.	PASS	RC=4.35;RPL=34;RAL=147;RCP=TGGAAGCATTCTCGGGGGGCAGAGGGAAGGGGAC;ALGNURL=http://orca.bu.edu/vntrview/index.php?db=VNTRPIPE_NA19238_ERX283213&ref=-175438294&isref=1&istab=1&ispng=1&rank=3	GT:SP:CGL	0/1:2,6:0,-1
chr10	4032480	td175438375	TATACACACACACAAATATACACACACATATAT	TATATATACAACATACACACACACACACAAATATACACACACATATAT	.	PASS	RC=2.29;RPL=14;RAL=32;RCP=ATATACACACACAA;ALGNURL=http://orca.bu.edu/vntrview/index.php?db=VNTRPIPE_NA19238_ERX283213&ref=-175438375&isref=1&istab=1&ispng=1&rank=3	GT:SP:CGL	1/1:23:1
chr10	4073417	td175438411	TGTATATATATACGTATATATATATACGTATATATATACGTATATATATATACGTATATATATATACGTATATATACGTATATATATATACGTATATATATACACATACATAT	TCCTGAGCAAGAGCGAAACTCCGTCTCAAAAAATATATGTGTGTGTGTGCATGTGTGTGTGTGTGTGTGTGTATATATATACGTATATATATATACGTATATATATACGTATATATATATACGTATATATATACGTATATATATACGTATATATATATACGTATATATATACG	.	PASS	RC=4.36;RPL=26;RAL=112;RCP=GTATATATATACGTATATATATATAC;ALGNURL=http://orca.bu.edu/vntrview/index.php?db=VNTRPIPE_NA19238_ERX283213&ref=-175438411&isref=1&istab=1&ispng=1&rank=3	GT:SP:CGL	1/1:6:1
chr10	4964161	td175438807	CAGGGATGCCTCATTCCTAGGCTCTGGGAGGGATGCCTCATTCCTAGGCTCTGGGAGGGATGCCTCATTCCTAGGCTCTGGGAGGGAGCCT	CAGGGATGCCTCATTCCTAGGCTCTGGGAGGGATGCCTCATTCCTAGGCTCTGGGAGGGAGCCT	.	PASS	RC=3.37;RPL=27;RAL=90;RCP=AGGGATGCCTCATTCCTAGGCTCTGGG;ALGNURL=http://orca.bu.edu/vntrview/index.php?db=VNTRPIPE_NA19238_ERX283213&ref=-175438807&isref=1&istab=1&ispng=1&rank=3	GT:SP:CGL	1/1:48:-1
chr10	5522912	td175439037	CCTGGGGGCTCCGTCCTCACGGCTGGAGGGGCTCTCAGAACATCTGGTGGGCTCCGTCCTCACGGCTGGAGGGGCTCTCAGAACATCTGGTGGGCTCCGTCCTCACGGCTGGAGGGGCTCTCAGAACATCTGGTGGGCTCCGTCCTCACGGCTGGAGGGGCTCTCAGAACATCTGGTG	CCTGGGGGCTCCATCCTCACGGCTGGAGGGGCTCTCAGAACATCTGGTGGGCTCCGTCCTCACGGCTGGTGGGGCTCTCAGAACATCTGGTG	.	PASS	RC=4.14;RPL=43;RAL=177;RCP=CTGGTGGGCTCCGTCCTCACGGCTGGAGGGGCTCTCAGAACAT;ALGNURL=http://orca.bu.edu/vntrview/index.php?db=VNTRPIPE_NA19238_ERX283213&ref=-175439037&isref=1&istab=1&ispng=1&rank=3	GT:SP:CGL	1/1:22:-2
chr10	5605281	td175439082	TGCCCCCCCAGGTCCGCCTCACAGACCCACTTCTGCAGCCCCCCGTCAGGTCCCCCTCACAGACCCACTTCTGCAGCCCCCTGTC	TGCCCCCCCAGGTCCGCCTCACAGACCCACTTCTGCAGCCCCCCGTCAGGTCCGCCTCACAGACCCACTTCTGCAGCCCCCCGTCAGGTCCCCCTCACAGACCCACTTCTGCAGCCCCCTGTC	.	PASS	RC=2.26;RPL=38;RAL=84;RCP=GCCCCCCGTCAGGTCCCCCTCACAGACCCACTTCTGCA;ALGNURL=http://orca.bu.edu/vntrview/index.php?db=VNTRPIPE_NA19238_ERX283213&ref=-175439082&isref=1&istab=1&ispng=1&rank=3	GT:SP:CGL	0/1:10,4:0,1
chr10	6027193	td175439285	AGCCAGGCAGAGGGGAGGATGGCAGATGGGGCCAGGCAGAGGGGAGGATGGCGGACGGGGCCAGGCAGAGGGGAGGATGGTAGATGG	AGCCAGGCAGAGGGGAGGATGGCAGATGGGGCCAGGCAGAGGGGAGGATGGCGGACGGGGCCAGGCAGAGGGGAGGATGGCGGACGGGGCCAGGCAGAGGGGAGGATGGTAGA	.	PASS	RC=2.97;RPL=29;RAL=86;RCP=GCCAGGCAGAGGGGAGGATGGCAGATGGG;ALGNURL=http://orca.bu.edu/vntrview/index.php?db=VNTRPIPE_NA19238_ERX283213&ref=-175439285&isref=1&istab=1&ispng=1&rank=3	GT:SP:CGL	0/1:2,8:0,1
chr10	6127686	td175439338	AGAAAGAAAGAAAGAAAGAAAGAAAGAAAGAAAGAAAGAAAGAAAGAAGGAAAGAAGGAAAGAAGGAAAGAAGGAAAGAAGGAAAGAAGGAAAGAAGGAAAGAAGGAAGGAAGGAAGGAAGGAAGGAAGGAAAGA	AGAAAGAAAGAAAGAAAGAAAGAAGGAAAGAAGGAAAGAAGGAAAGAAGGAAAGAAGGAAAGAAGGAAAGAAGGAAAGAAGGAAGGAAGGAAGGAAGGAAGGAAGGAAGGAAGGAAGGAAGGAAGGAA	.	PASS	RC=16.75;RPL=8;RAL=134;RCP=GAAAGAAG;ALGNURL=http://orca.bu.edu/vntrview/index.php?db=VNTRPIPE_NA19238_ERX283213&ref=-175439338&isref=1&istab=1&ispng=1&rank=3	GT:SP:CGL	1/1:9:-1
chr10	6622218	td175439579	CGCGGGGACTGCGCGGGGACTGCGCGGGGACTGGCGGGGCTGGCGGGGCTGGCGGGGCTGGCGGGGCTGGCGGG	CGCGGGGACTGCGCGGGGACTGGCGGGGCTGGCGGGGCTGGCGGGGCTGGCGGG,CGCGGGGACTGCGCGGGGACTGGCGGGGCTGGCGGGGCTGGCGGGGCTGGCGGGGCTGGCGGG	.	PASS	RC=7.55;RPL=9;RAL=73;RCP=GCGGGGCTG;ALGNURL=http://orca.bu.edu/vntrview/index.php?db=VNTRPIPE_NA19238_ERX283213&ref=-175439579&isref=1&istab=1&ispng=1&rank=3	GT:SP:CGL	1/2:3,4:-2,-1
chr10	6936513	td175439748	CCAGTTTCCAGCATACTGCATGGTATGGAGTAGCAGTTTCCAGCATACTGCATGGTATGGAGTAGCAGTTTCAAGCATACTGCATGGTATGGAATAGCAGTTTCAAGCATACTACATGATTTGGAATAGCTGTT	CCAGTTTCAAGCATACTGCATGGTATGGAGTAGCAGTTTCAAGCATACTGCATGGTACGGAGTAGCAGTTTCAAGCATACTGCATGGTATGGAGTAGCAGTTTCAAGCATACTGCATGGTATGGAGTAGCAGTTTCAAGCATACTGCATGGTATGGAATAGCAGTTTCAAGCATACTACATGATTTGGAATAGCTGTT	.	PASS	RC=4.16;RPL=32;RAL=133;RCP=CAGTTTCAAGCATACTGCATGGTATGGAATAG;ALGNURL=http://orca.bu.edu/vntrview/index.php?db=VNTRPIPE_NA19238_ERX283213&ref=-175439748&isref=1&istab=1&ispng=1&rank=3	GT:SP:CGL	1/1:2:2
chr10	6965823	td175439763	AATATACATATATTTTAAATATATATATAAATATTTTAAATATAAATATAAATATTTTAAATATAAATATTATATATATTTTAAA	AAATATACATATATTTTAAATATATATATAAATATTTTAAATATAAATATTATATATATTTTAAA,AATATACATATATTTTAAATATATATATAAATATTTTAAATATATATATAAATATTTTAAATATAAATATAAATATTTTAAATATAAATATTATATATATTTTAAA	.	PASS	RC=3.88;RPL=21;RAL=84;RCP=ATATATAAATATTTTAAATAT;ALGNURL=http://orca.bu.edu/vntrview/index.php?db=VNTRPIPE_NA19238_ERX283213&ref=-175439763&isref=1&istab=1&ispng=1&rank=3	GT:SP:CGL	1/2:16,9:-1,1
chr10	7409231	td175439950	TCAACTCCTGATGTCCTTTCAGCCTTCCTTTCTTACCCTCCAATTCCTGATGTCCTTTCAGCCTTCCTTTCTTACCCTCCAATTCCTGATGTCCTTTCAGCCTTCCTTTCTTACCCTCCAA	TCAACTCCTGATGTCCTTTCAGCCTTCCTTTCTTACCCTCCAATTCCTGATGTCCTTTCAGCCTTCCTTTCTTACCCTCCAA	.	PASS	RC=3.08;RPL=39;RAL=120;RCP=CAATTCCTGATGTCCTTTCAGCCTTCCTTTCTTACCCTC;ALGNURL=http://orca.bu.edu/vntrview/index.php?db=VNTRPIPE_NA19238_ERX283213&ref=-175439950&isref=1&istab=1&ispng=1&rank=3	GT:SP:CGL	1/1:27:-1
chr10	7505709	td175439987	CCCTTCCTTCCTACCTTCCTTCCTTCCTTCCTTCCTTCCTTCCTTCCTTC	CCCTTCCTTCCTACCTTCCTTCCTTCCTTCCTTCCTTCCTTCCTTCCTTCCTTCCTTCCTTCCTTC	.	PASS	RC=4.08;RPL=12;RAL=49;RCP=CCTTCCTTCCTT;ALGNURL=http://orca.bu.edu/vntrview/index.php?db=VNTRPIPE_NA19238_ERX283213&ref=-175439987&isref=1&istab=1&ispng=1&rank=3	GT:SP:CGL	1/1:17:1
chr10	7639465	td175440085	TCCCCTCTGTACCCCATAGACACCCATACACAGCATGGTCCCAAGTCACCTTGGAGTCACCCCCTCTGTACCCCAGAGACACCCGTACACAGCATGGTCCCAAGTCACCTTGGAGTCACCCCCTCTGTACCCCAGAGACACCCGTACACAGCATGGTCCCAAGTCACCTTGGAGTCAC	TCCCCTCTGTACCCCATAGACACCCATACACAGCATGGTCCCAAGTCACCTTGGAGTCACCCCCTCTGTACCCCAGAGACACCCGTACACAGCATGGTCCCAAGTCACCTTGGAGTCAC	.	PASS	RC=3.00;RPL=59;RAL=177;RCP=CCCCTCTGTACCCCAGAGACACCCGTACACAGCATGGTCCCAAGTCACCTTGGAGTCAC;ALGNURL=http://orca.bu.edu/vntrview/index.php?db=VNTRPIPE_NA19238_ERX283213&ref=-175440085&isref=1&istab=1&ispng=1&rank=3	GT:SP:CGL	0/1:4,14:0,-1
chr10	8242487	td175440380	ATTATTTAATTTATATATATTTATATATATTATTTAATTTATATATATTTATATATATTTA	AATTTATATATATTTATATATATTATTTAATTTATATATATTTATATATATTTA	.	PASS	RC=6.30;RPL=10;RAL=60;RCP=TTATATATAT;ALGNURL=http://orca.bu.edu/vntrview/index.php?db=VNTRPIPE_NA19238_ERX283213&ref=-175440380&isref=1&istab=1&ispng=1&rank=3	GT:SP:CGL	0/1:21,4:0,-1
chr10	8604724	td175440604	GTGTATATATATGTATATATACATTATGTATATATATGTATATATACAGTATGTATATATATGTATATATACAGTATGTATATATATGTATATATACAGTATGTATATATATGTATATATACAGTATGTATATATGTATATATACAGTATGTATATATATGTGTAGATGTGTATATTATATATACATATGTATATGTACATTATATATTCATATATGTGTATATA	GTGTATATATATGTATATATACAGTATGTATATATATGTATATATACAGTATGTATATATATGTATATATACAGTATGTATATATATGTGTAGATGTGTATATTATATATACATATGTATATGTACATTATATATTCATATATGTGTATATA	.	PASS	RC=8.84;RPL=25;RAL=224;RCP=TGTATATATATGTATATATACAGTA;ALGNURL=http://orca.bu.edu/vntrview/index.php?db=VNTRPIPE_NA19238_ERX283213&ref=-175440604&isref=1&istab=1&ispng=1&rank=3	GT:SP:CGL	1/1:10:-3
chr10	8765849	td175440680	GACCAGAATACGTGGGTTCACATTTCAAAATCTTATTGGCCACCAGAATACGTGGGTTCACATTTCAAAATCTTATTGGCCAC	GACCAGAATACGTGGGTTCACATTTCAAAATCTTATTGGCCACCAGAATACGTGGGTTCACATTTCAAAATCTTATTGGCCACCAGAATACGTGGGTTCACATTTCAAAATCTTATTGGCCAC	.	PASS	RC=2.05;RPL=40;RAL=82;RCP=ACCAGAATACGTGGGTTCACATTTCAAAATCTTATTGGCC;ALGNURL=http://orca.bu.edu/vntrview/index.php?db=VNTRPIPE_NA19238_ERX283213&ref=-175440680&isref=1&istab=1&ispng=1&rank=3	GT:SP:CGL	0/1:14,17:0,1
chr10	9438172	td175440990	TCAAAGTTCTCCTGAGTCTGGTAGGTTCTGGGAGTCAGAAGAGATGAGGAAGTTACACAAAGTTCTCCTGAGTCTGGTAGGTTCTGGGAGTCAGAAGAGATGAGGAAGTTACACAAAGTTCTCCTGAGTCTGGTAGGTTCTGGGAGTCAGAAGAGATGAGGAAGTTACACAAAGTTCTCCTGAGTCTGGTAGGTTCTGGGAGTCGGAAGAGATGAGGAAGTTACACAAAG	TCAAAGTTCTCCTGAGTCTGGTAGGTTCTGGGAGTCGGAAGAGATGAGGAAGTTACACAAAGTTCTCCTGAGTCTGGTAGGTTCTGGGAGTCGGAAGAGATGAGGAAGTTACACAAAG	.	PASS	RC=4.09;RPL=56;RAL=229;RCP=CAAAGTTCTCCTGAGTCTGGTAGGTTCTGGGAGTCAGAAGAGATGAGGAAGTTACA;ALGNURL=http://orca.bu.edu/vntrview/index.php?db=VNTRPIPE_NA19238_ERX283213&ref=-175440990&isref=1&istab=1&ispng=1&rank=3	GT:SP:CGL	1/1:17:-2
chr10	10219797	td175441332	CCCTTCCCTCCCTTCTCATTCCTTCTCCTTCCTTCTCCTTCTCCTTCCTTCTCCTTCTTTCTCCTTCTCCTTCCTTCTCCTTCTCCTTCCTTCCTTCCTT	CCCTTCCCTCCCTTCTCATTCCTTCTCCTTCCTTCTCCTTCTCCTTCCTTCTCCTTCTTTCTCCTTCTCCTTCCTTCTCCT	.	PASS	RC=3.93;RPL=26;RAL=99;RCP=CCTTCCCTCTCCTTCTCCTTCCTTCT;ALGNURL=http://orca.bu.edu/vntrview/index.php?db=VNTRPIPE_NA19238_ERX283213&ref=-175441332&isref=1&istab=1&ispng=1&rank=3	GT:SP:CGL	0/1:13,2:0,-1
chr10	10981038	td175441622	CTTATCAGTGTGGCCGCTATTGTAACCCCATCACCTAGGCTGTAGTGCTTGATAATTAGCAAGTTATCAGTGTGGCCGCTATTGTAACCCCATCACCTAGGCTGTAGTGCTTGATAATTAGCAAGTTATCAGTGTGGCCGCTATTGTAACCCCATCACCTAGGCTGTAGTGCTTGATAATTAGCAAGTT	CTTATCAGTGTGGCCGCTATTGTAACCCCATTACCTAGGCTGTAGTGCTTGATAATTAGCAAGTTATCAGTGTGGCCGCTATTGTAACCCCATCACCTAGGCTGTAGTGCTTGATAATTAGCAAGTT	.	PASS	RC=3.03;RPL=62;RAL=188;RCP=TTATCAGTGTGGCCGCTATTGTAACCCCATCACCTAGGCTGTAGTGCTTGATAATTAGCAAG;ALGNURL=http://orca.bu.edu/vntrview/index.php?db=VNTRPIPE_NA19238_ERX283213&ref=-175441622&isref=1&istab=1&ispng=1&rank=3	GT:SP:CGL	1/1:11:-1
chr10	12429337	td175442170	ATATATATATTATATTTTATATATATAATATATATATTATATATTATATATATTATATATTTTTATATATTATATATATTTTATATATTTTATATATTATATATATTTTATATATATATATATATATA	ATATATATATTATATTTTATATATATAATATATATTATATATTATATATATTATATATATTTTATATATTATATATATTTTATATATATATATATATATA,ATATATATATTATATTTTATATATATAATATATATATTATATATTATATATATTATATATTTTTATATATTATATATATTTTATATATTTTATATATTATATATATTTTATATATATATATATAT	.	PASS	RC=14.67;RPL=9;RAL=127;RCP=TATATATAT;ALGNURL=http://orca.bu.edu/vntrview/index.php?db=VNTRPIPE_NA19238_ERX283213&ref=-175442170&isref=1&istab=1&ispng=1&rank=3	GT:SP:CGL	0/1/2:5,11,5:0,-3,-1
chr10	12936204	td175442427	CTCCCTCCTTCCCTCCTTTCCCTCCCTCCCTCCTTTCCTTCCTTCCTTCCTT	CTCCCTCCTTCCCTCCTTTCCCTCCCTCCCTCCTTTCCTTCCTTCCTTCCTTCCTTCTCTCCCTCCCTCCCTTCCTTCC	.	PASS	RC=3.00;RPL=17;RAL=51;RCP=TCCCTCCTTCCCTCCTT;ALGNURL=http://orca.bu.edu/vntrview/index.php?db=VNTRPIPE_NA19238_ERX283213&ref=-175442427&isref=1&istab=1&ispng=1&rank=3	GT:SP:CGL	0/1:12,5:0,1
chr10	13570545	td175442685	GGCGGCGGCGGGGGCTGAGGAGGCGGCGGCAGCGGCGGCAGCGGCAGCGGCGGCAGCGGCAGCGGCGGCGCGG	GGCGGCGGCGGGGGCTGAGGAGGCGGCGGCAGCGGCGGCAGCGGCAGCGGCGGCG	.	PASS	RC=4.87;RPL=15;RAL=72;RCP=GCGGCGGCAGCGGCA;ALGNURL=http://orca.bu.edu/vntrview/index.php?db=VNTRPIPE_NA19238_ERX283213&ref=-175442685&isref=1&istab=1&ispng=1&rank=3	GT:SP:CGL	1/1:12:-1
chr10	14139938	td175442945	CATATATTATATACAAATTATATATATTATATACAAATTATATATTATATAAATTATAGATTATATATAAATTATATATTATATAAATTATAGATTATATATAAATTATTTATTATATAAATTATAGATTATATATAAATTATATATTATATAAATTATAGATTATATATAATTTATATATATTATATAAAAATTATATATTATATATAAAAATTATACATATTATATATAATT	CAAGTCTAGAATACTCT	.	PASS	RC=6.51;RPL=34;RAL=233;RCP=ATATATTATATAAATTATAGATTATATATAAATT;ALGNURL=http://orca.bu.edu/vntrview/index.php?db=VNTRPIPE_NA19238_ERX283213&ref=-175442945&isref=1&istab=1&ispng=1&rank=3	GT:SP:CGL	1/1:2:-1
chr10	14590819	td175443144	GCACACGCACACACACGCACACACAC	GCACACGCACACACACGCACACACACACGCACACGCGC	.	PASS	RC=2.50;RPL=10;RAL=25;RCP=CACACGCACA;ALGNURL=http://orca.bu.edu/vntrview/index.php?db=VNTRPIPE_NA19238_ERX283213&ref=-175443144&isref=1&istab=1&ispng=1&rank=3	GT:SP:CGL	1/1:2:1
chr10	15479798	td175443613	TTATATAATTTATATAATTATATGTAATATATAATTTATATAATTATATGTAATATATAATT	TTATATAATTTATATAATTATATGTAATATATAATTTATATAATTATATGTAATATATAATTTATATAATTATATGTAATATATAATT	.	PASS	RC=2.35;RPL=26;RAL=61;RCP=TATATAATTTATATAATTATATGTAA;ALGNURL=http://orca.bu.edu/vntrview/index.php?db=VNTRPIPE_NA19238_ERX283213&ref=-175443613&isref=1&istab=1&ispng=1&rank=3	GT:SP:CGL	0/1:17,17:0,1
chr10	16445782	td175444025	CGAACTTTACCATGAACTTTACCATGAACTTTACCATGAACTTTACCATGAACTTTACCATGAACTTTACC	CGAACTTTACCATGAACTTTACCATGAACTTTACCATGAACTTTACCATGAACTTTACCATGAACTTTACCATGAACTTTACCATGAACTTTACCATGAACTTTACC,CGAACTTTACCATGAACTTTACCATGAACTTTACCATGAACTTTACCATGAACTTTACCATCAACTTTACCATGAACTTTACCATGAACTTTACCATGAACTTTACCATGAACTTTACC	.	PASS	RC=5.83;RPL=12;RAL=70;RCP=GAACTTTACCAT;ALGNURL=http://orca.bu.edu/vntrview/index.php?db=VNTRPIPE_NA19238_ERX283213&ref=-175444025&isref=1&istab=1&ispng=1&rank=3	GT:SP:CGL	1/2:10,10:3,4
chr10	16827410	td175444171	TATATATACATATATACATATATATATATACACATATATACATATATACATATATATATACACATATATACATATATACATATATATATACACATATATACATATATATATATATA	TATATATACATATATACATATATATATATACACATATATACATATATACATATATATACACATATATACATATATACATATATATATACACATATATACATATATACATATATATATACACATATATACATATATATATATATA	.	PASS	RC=3.78;RPL=30;RAL=115;RCP=ATATATACATATATACATATATATATACAC;ALGNURL=http://orca.bu.edu/vntrview/index.php?db=VNTRPIPE_NA19238_ERX283213&ref=-175444171&isref=1&istab=1&ispng=1&rank=3	GT:SP:CGL	1/1:8:1
chr10	17243443	td175444354	GCCGCCCCACAGTGTCCGCCCCACAGTGTCCGCCCC	GCCGCCCCACAGTGTCCGCCCCACAGTGTCCGCCCCACAGTGTCCGCCCC	.	PASS	RC=2.50;RPL=14;RAL=35;RCP=CCGCCCCACAGTGT;ALGNURL=http://orca.bu.edu/vntrview/index.php?db=VNTRPIPE_NA19238_ERX283213&ref=-175444354&isref=1&istab=1&ispng=1&rank=3	GT:SP:CGL	0/1:31,21:0,1
chr10	19030362	td175445149	CATGAGGTTCTACAGTTGAGGTTCTATGGCATGGTGGAACCATGAGGTTCTATGAGGTTCTTTAGTTGAGGTTCTATGGCATGGTGGAACCATGAGGTTCTATGAGATTCCTTAGTTGAGGTTCCGTGGCATGGTGGAACCACGAGGTTCTATGAGGTTCTTTAATTGAGGTTCTATGGCATGGTGGAACCATGAGGTTCTATGAGGTTCTTTAGTTGAGGTTCTATGGCATGGTGGAACCACGAGGTTCTATGAGGTTCTTTAGTTAAGGTTCTATGGTATAGTGGAACC	CATGAGGTTCTACAGTTGAGGTTCTATGGCATGGTGGAACCATGAGGTTCTATGAGGTTCTTTAGTTGAGGTTCTATGGCATGGTGGAACCACGAGGTTCTATGAGGTTCTTTAGTTAAGGTTCTATGGTATAGTGGAACCTCCAGGT	.	PASS	RC=5.80;RPL=50;RAL=290;RCP=ATGAGGTTCTTTAGTTGAGGTTCTATGGCATGGTGGAACCATGAGGTTCT;ALGNURL=http://orca.bu.edu/vntrview/index.php?db=VNTRPIPE_NA19238_ERX283213&ref=-175445149&isref=1&istab=1&ispng=1&rank=3	GT:SP:CGL	1/1:4:-3
chr10	21300557	td175446161	CCTGTTGGCATCTGTGGCTGGCATCTGTTGGCATCTGTGGCATCTGTTGGCATCTGTTGGCATCTGT	CCTGTTGGCATCTGTGGCTGGCATCTGTTGGCATCTGTGGCATCTGTTGGCATCTGT	.	PASS	RC=6.31;RPL=10;RAL=66;RCP=CTGTTGGCAT;ALGNURL=http://orca.bu.edu/vntrview/index.php?db=VNTRPIPE_NA19238_ERX283213&ref=-175446161&isref=1&istab=1&ispng=1&rank=3	GT:SP:CGL	0/1:14,21:0,-1
chr10	21408347	td175446205	GTAATATACTTAATATAACATATATAGTTATATTAATATACTGAATATAACATATATAGTTATATTAATATACTGAATATAACATATATAGTTATATTGAGTAATATACTGAATATAACATATATA	GTATAAAGCAAATATTTGTAATATACTGAATATAACATATATAGTTATATTCATATACTGAATATAACATATATAGTTATATTGAGTAATATACTGAATATAAC	.	PASS	RC=3.78;RPL=32;RAL=125;RCP=TAATATACTGAATATAACATATATAGTTATAT;ALGNURL=http://orca.bu.edu/vntrview/index.php?db=VNTRPIPE_NA19238_ERX283213&ref=-175446205&isref=1&istab=1&ispng=1&rank=3	GT:SP:CGL	1/1:22:-1
chr10	24696185	td175447638	ACGTGTGTGTGTGTGTGTGTGTGTGTGTGTGCGTGCGTGTGCGTGCGCGTGCG	AAGATACGTGTGTGTGTGTGTGTGTGTGCGTGCGTGTGCGTGCGCG	.	PASS	RC=5.20;RPL=10;RAL=52;RCP=CGTGTGTGTG;ALGNURL=http://orca.bu.edu/vntrview/index.php?db=VNTRPIPE_NA19238_ERX283213&ref=-175447638&isref=1&istab=1&ispng=1&rank=3	GT:SP:CGL	0/1:25,3:0,-1
chr10	24722234	td175447646	TTTTTTTGTTTTTTGTTTTTTGTTTTTTGTTTTTTGTTT	TTTTTTTGTTTTTTGTTTTTTGTTTTTTGTTT	.	PASS	RC=5.43;RPL=7;RAL=38;RCP=TTTTTTG;ALGNURL=http://orca.bu.edu/vntrview/index.php?db=VNTRPIPE_NA19238_ERX283213&ref=-175447646&isref=1&istab=1&ispng=1&rank=3	GT:SP:CGL	1/1:34:-1
chr10	24813873	td175447686	GGGTGAGACACCTGGCCTGTAGGAAGGTGAGACACCTGGCCTGTAGGAAGGTGAGACACCTGGCCTGTAGGAAGGTGAGACA	GGGTGAGACGCCTGGCCTGTAGGAAGGTGAGACACCTGGCCTGTAGGAAGGTGAGACA	.	PASS	RC=3.38;RPL=24;RAL=81;RCP=GGTGAGACACCTGGCCTGTAGGAA;ALGNURL=http://orca.bu.edu/vntrview/index.php?db=VNTRPIPE_NA19238_ERX283213&ref=-175447686&isref=1&istab=1&ispng=1&rank=3	GT:SP:CGL	0/1:7,9:0,-1
chr10	25033578	td175447802	TACTATACATATACACACATACACACACTATATATATATATACACACACACTATATATATATACACAC	TACTATACATATACACACATACACACACTATATATATATATATACACACACACTATATATATATATACACACTATATATATACACACAC	.	PASS	RC=2.84;RPL=23;RAL=67;RCP=ACTATATATATATACACACACAC;ALGNURL=http://orca.bu.edu/vntrview/index.php?db=VNTRPIPE_NA19238_ERX283213&ref=-175447802&isref=1&istab=1&ispng=1&rank=3	GT:SP:CGL	0/1:24,13:0,1
chr10	26436160	td175448380	CAGATGATAAGGAGCTACCTTAAGATGATAAGGAGCTACCTTAAGATGATAAGGGGCTACCTTA	CAGATGATAAGGAGCTACCTTAAGATGATAAGGGGCTACCTTA	.	PASS	RC=3.00;RPL=21;RAL=63;RCP=AGATGATAAGGAGCTACCTTA;ALGNURL=http://orca.bu.edu/vntrview/index.php?db=VNTRPIPE_NA19238_ERX283213&ref=-175448380&isref=1&istab=1&ispng=1&rank=3	GT:SP:CGL	1/1:44:-1
chr10	27395694	td175448827	TATATATATATATAATCATATATATATAATCATATATATAATGAATATATATATATAATCATATATATAATGAATATATATATATAATCATATATATAATGAATATATATATATAATCATATATATAATGAATATATATAATGAATATATATATATA	TATATATATATATATATATATAAAATCATATATATATAATCATATATATAATGAATATATATATAATCATATATATAATGAATATATATAATGAATATATATATA	.	PASS	RC=5.34;RPL=29;RAL=156;RCP=ATATATATATATAATCATATATATAATGA;ALGNURL=http://orca.bu.edu/vntrview/index.php?db=VNTRPIPE_NA19238_ERX283213&ref=-175448827&isref=1&istab=1&ispng=1&rank=3	GT:SP:CGL	1/1:15:-1
chr10	28153412	td175449141	AGAGAGTGAGGAGTGAAGTGAGAGTGGAGAGTGAGGTGAGAGCGGGGAGTGAGGTGAGAGCGGGGAGTGAGGTGAGAGCGGGGAGTGAGGTGAGAATGGGGAGTGAGGTGAGAGTGGGGAGTGAGGTGAGAGTGGGGAGTGAGGGGAGAGTGAGGAGTGGGGTGATAGTGGG	AAGGAGAGAGTGAGGAGAGAGGAGAGAGTGGAGAGTGAGGAGAGAGCGGGGGGTGAGGAGAGAGGGGGGAGTGAGGTGAGAGCGGGGAGTGAGGTGAGAGCGGGGAGTGAGGTGAGAGTGGGGAGTGAGGTGAGAGTGGGGAGTGAGGTGAGAGTGGGGAGTGAGGGGAGAGTGAGGAGTGGGGTGATAGTGGG	.	PASS	RC=9.50;RPL=18;RAL=171;RCP=GAGAGTGGGGAGTGAGGT;ALGNURL=http://orca.bu.edu/vntrview/index.php?db=VNTRPIPE_NA19238_ERX283213&ref=-175449141&isref=1&istab=1&ispng=1&rank=3	GT:SP:CGL	1/1:2:1
chr10	29796468	td175449933	TCTCACAGATACACACTCATAGATACACACTC	TCTCACAGATACACACTCAGAAACACACTCATAGATACACACACAC	.	PASS	RC=2.21;RPL=14;RAL=31;RCP=CTCACAGATACACA;ALGNURL=http://orca.bu.edu/vntrview/index.php?db=VNTRPIPE_NA19238_ERX283213&ref=-175449933&isref=1&istab=1&ispng=1&rank=3	GT:SP:CGL	0/1:15,3:0,1
chr10	30122579	td175450113	GTATGTGTGTTTGTATATATATATATATATATATATATATGTATATATATGTGTATATATATGTATATATATGTGTATATATATGTATATATATGTGTATATATATGTATATATATGTATATATA	GTATGTGTGTTTGTATATATATATATATATATATATATATGTATATATATGTGTATATATATGTATATATATGTGTATATATATGTATATATATGTATATATA	.	PASS	RC=5.64;RPL=22;RAL=124;RCP=TATATGTGTATATATATGTATA;ALGNURL=http://orca.bu.edu/vntrview/index.php?db=VNTRPIPE_NA19238_ERX283213&ref=-175450113&isref=1&istab=1&ispng=1&rank=3	GT:SP:CGL	0/1:15,14:0,-1
chr10	30348528	td175450252	TCCGCCCCGCCCACCGCCCGGGCCCGCCCCGCCCACCGCCCGGG	TCCGCCCCGCCCACCGCCCGGGCCCGCCCCGCCCACCGCCCGGGCCCGCCCCGCCCACCGCCCGGG	.	PASS	RC=1.95;RPL=22;RAL=43;RCP=CCGCCCCGCCCACCGCCCGGGC;ALGNURL=http://orca.bu.edu/vntrview/index.php?db=VNTRPIPE_NA19238_ERX283213&ref=-175450252&isref=1&istab=1&ispng=1&rank=3	GT:SP:CGL	1/1:9:1
chr10	31884265	td175450911	TGGAAGGGAAGGAAGGGGAGGGGAGGGGAGGGGAGGGGAGGGGAAGGGAGGGGAAGGGAGGGGAAGGGAGGGGAAGGGAGGGGAGGGAAGGGAAGGGAAGGGAAGGGAG	TGGAAGGGAAGGAAGGGGAGGGGAGGGGAGGGGAGGGGAAGGGAGGGGAAGGGAGGGGAGGGAAGGGAAGGGAAGGGAAGGGAG	.	PASS	RC=10.90;RPL=10;RAL=108;RCP=GGAAGGGAGG;ALGNURL=http://orca.bu.edu/vntrview/index.php?db=VNTRPIPE_NA19238_ERX283213&ref=-175450911&isref=1&istab=1&ispng=1&rank=3	GT:SP:CGL	1/1:3:-2
chr10	34034200	td175451718	TATATATATATTCCATCATATATATATTCTATCATATATATATATTCCATCATAAATA	TATATATATATTCCATCATATATATATTCTATCATATATATAT	.	PASS	RC=3.50;RPL=16;RAL=57;RCP=ATATATATATTCCATC;ALGNURL=http://orca.bu.edu/vntrview/index.php?db=VNTRPIPE_NA19238_ERX283213&ref=-175451718&isref=1&istab=1&ispng=1&rank=3	GT:SP:CGL	0/1:33,5:0,-1
chr10	34156321	td175451776	TTTGACCCAGCTGAGTACTGCAGAAGCTTTCTGCTTGGTCTTTGAAGTTCTACCTTGACCCAGCTGAGTACTGCAGAAGCTTTCTGCTTGGTCTTTGAAGTTCTACCTTGACCCAGCTGAGTACTGCAGAAGCTTTCTGCTTGGTCTTTGAAGTTCTACCTTGACCCAGCTGAGTACTGCAGAAGCTTTCTGCTT	TTTGACCCAGCTGAGTACTGCAGAAGCTTTCTGCTAGGTCTTTGAAGTTCTACCTTGACCCAGCTGAGTACTGCAGAAGCTTTCTGCTTGGTCTTTGAAGTTCTACCTTGACCCAGCTGAGTACTGCAGAAGCTTTCTGCTT	.	PASS	RC=3.66;RPL=53;RAL=194;RCP=TTGACCCAGCTGAGTACTGCAGAAGCTTTCTGCTTGGTCTTTGAAGTTCTACC;ALGNURL=http://orca.bu.edu/vntrview/index.php?db=VNTRPIPE_NA19238_ERX283213&ref=-175451776&isref=1&istab=1&ispng=1&rank=3	GT:SP:CGL	1/1:2:-1
chr10	34796468	td175452030	TAAAAAAACAAAAAAAAAAAAACAAAAAA	TAAAAAAACAAAAAAAAAAAACAAAAAAAAAAAACAAAAAA	.	PASS	RC=2.00;RPL=14;RAL=28;RCP=AAAAAAACAAAAAA;ALGNURL=http://orca.bu.edu/vntrview/index.php?db=VNTRPIPE_NA19238_ERX283213&ref=-175452030&isref=1&istab=1&ispng=1&rank=3	GT:SP:CGL	0/1:4,3:0,1
chr10	36017989	td175452677	ATTATATATAATATATATTATATATGTGTATATATAATATATAATATATATAATTATGTATAATATATAATATGATTAGTTATATATAATATA	AATTATATATAATATATATTATATATGTGTATATATAATATATAATATATATAATTATGTATTATATATAATATATAATATATATAATTATGTATAATATATAATATGATTAGTTATATATAATA	.	PASS	RC=3.54;RPL=25;RAL=92;RCP=TTATATATAATATATAATATATATG;ALGNURL=http://orca.bu.edu/vntrview/index.php?db=VNTRPIPE_NA19238_ERX283213&ref=-175452677&isref=1&istab=1&ispng=1&rank=3	GT:SP:CGL	0/1:15,11:0,1
chr10	38597164	td175453695	AATTTCAAGCCCAGCTTCCTCCAGATTTCAAGCCCAGCTTCCTCCAGATTTCAAGCCCAGCTTCCTCCTAGAT	AATTTCAAGCCCAGCTTCCTCCAGATTTCAAGCCCAGCTTCCTCCTAGAT	.	PASS	RC=3.08;RPL=23;RAL=72;RCP=ATTTCAAGCCCAGCTTCCTCCAG;ALGNURL=http://orca.bu.edu/vntrview/index.php?db=VNTRPIPE_NA19238_ERX283213&ref=-175453695&isref=1&istab=1&ispng=1&rank=3	GT:SP:CGL	0/1:28,8:0,-1
chr10	42383864	td175453968	AATCGAATGGAATCATCATCGAATGGACTCATCATCAAATCGAATC	AATCGAATGGAATCAACATCAAATGGAATCAA	.	SC	RC=2.81;RPL=16;RAL=45;RCP=ATCGAATGGAATCATC;ALGNURL=http://orca.bu.edu/vntrview/index.php?db=VNTRPIPE_NA19238_ERX283213&ref=-175453968&isref=1&istab=1&ispng=1&rank=3	GT:SP:CGL	0/1:87,661:0,-1
chr10	42385702	td175453973	AATCGAATGGAATCATCATTAAATGGAATCATCATCAAAT	AATCGAATGGAATCATCATCAAATGGAATCTAATGGAATCATCATCAAATGGAATC	.	SC	RC=2.44;RPL=16;RAL=39;RCP=ATCAAATGGAATCATC;ALGNURL=http://orca.bu.edu/vntrview/index.php?db=VNTRPIPE_NA19238_ERX283213&ref=-175453973&isref=1&istab=1&ispng=1&rank=3	GT:SP:CGL	0/1:52,4:0,1
chr10	43365051	td175454532	TATATGCATATGCACATACGCACACACATATGCATATGCACATACGCACACACATATGCATATGCACATACGCACACACATATGCATATGCACATACGCACACACATATGCATATGCACATATGCACACACATATGCATATGCACA	TATATGCATATGCACATACGCACACACATATGCATATGCACATACGCACACACATATGCATATGCACATACGCACACACATATGCATATGCACATATGCACACACATATGCATATGCACA	.	PASS	RC=5.58;RPL=26;RAL=145;RCP=ATATGCATATGCACATACGCACACAC;ALGNURL=http://orca.bu.edu/vntrview/index.php?db=VNTRPIPE_NA19238_ERX283213&ref=-175454532&isref=1&istab=1&ispng=1&rank=3	GT:SP:CGL	0/1:2,5:0,-1
chr10	43396028	td175454550	GCAGCCGCCCCGTCCGGGAGGGAGGTGGGGGGCAGACCCCTCCCGGCCAGCCTCCCCGTCCGGGAGGGAGTTGGGGGCCAGCCCCTGCCCGGCCAGCTGCCCTGTCCGGGAGGGAGGTGGGGGGCGCCTCTGCCCGGC	GCAGCCGCCCCGTCCGGGAGGGAGGTGGGGGGCAGACCCCTCCCGGCCAGCCTCCCGGTCCAGGAGGGAGGTGGGGGGCAGCCCCCTCCCGGCCAGCCTCCCCGTCCGGGAGGGAGTTGGGGGCCAGCCCCTGCCCGGCCAGCCGCCCTGTCCGGGAGGGAGGTGGGGGGCGCCTCTGCCCGGC	.	SC	RC=3.00;RPL=46;RAL=137;RCP=CAGCCGCCCCGTCCGGGAGGGAGGTGGGGGGCAGCCCCTGCCCGGC;ALGNURL=http://orca.bu.edu/vntrview/index.php?db=VNTRPIPE_NA19238_ERX283213&ref=-175454550&isref=1&istab=1&ispng=1&rank=3	GT:SP:CGL	0/1:3,3:0,1
chr10	43576754	td175454620	TTAATAGTAACAATAACAGTAACAATAATAGTAACAA	TTAATAGTAACAATAATAGTAACAATAACAGTAACAATAATAGTAACAA	.	PASS	RC=3.00;RPL=12;RAL=36;RCP=TAATAGTAACAA;ALGNURL=http://orca.bu.edu/vntrview/index.php?db=VNTRPIPE_NA19238_ERX283213&ref=-175454620&isref=1&istab=1&ispng=1&rank=3	GT:SP:CGL	0/1:13,16:0,1
chr10	45158101	td175455248	GAGGGGGCTGTGTCGTGGAGGGTGAGGATGGGGGGAGGGTCGTGGGGTCCTAGGCGGCTGTGTCATGGAGGGTGAGGACAGGGGGAGGGTCGGGGGGTCCTAGGCGGCTGTGTCATGGAGGGTGAGGACAGGGGGAGGGTCGGGGGGTCCTAGGCGGCTGTGTCATGGAGGGTGAGGACAGGGGGAGGGTCGTGGGGTCCTAGGCGGCTGTGTCATGGAGGGTGAGGACAGGGGGAGGGTCGTGGGGTCCTAGGCGGCTGTGTCATGGAGGGTGAGGATGGGGGGAGGGTCGTGGGGTCCTAGGCGGCTGTGTCATGGAGGGTGAGGATGGGGGGAGGGTCGTGGGGTCCTAGGGGGCTGTGTCATGGAGGGTGAGGACGGGGGGAGGGTCGGGGGGTCCTAGGCGGCTGTGTCGTGGAGGGTGAGGATGGGGGGAGTGTTGTGGGGTCCT	GAGGGGGCTGTGTCGTGGAGGGTGAGGAGGGGGGGAGGGTCGTGGGGTCCTAGGCGGCTGTGTCATGGAGGGTGAGGATGGGGGGAGTGTTGTGGGGTCCT	.	PASS	RC=9.00;RPL=50;RAL=450;RCP=AGGCGGCTGTGTCATGGAGGGTGAGGACGGGGGGAGGGTCGTGGGGTCCT;ALGNURL=http://orca.bu.edu/vntrview/index.php?db=VNTRPIPE_NA19238_ERX283213&ref=-175455248&isref=1&istab=1&ispng=1&rank=3	GT:SP:CGL	1/1:22:-7
chr10	45524611	td175455400	ATATTAGATATGTATATATTATAGCTAATATTACTTATTAGATATGTATATATTATAGCTAATATTACTTATTAGATATGTATATATTATAGCTAATATTAGATATTAGA	ATATTAGATATGTATATATTATAGCTAATATTACTTATTAGATATGTATATATTATAGCTAATATTACTTATTAGATATGTATATATTATAGCTAATATTACTTATTAGATATGTATATATTATAGCTAATATTAGATATTAGA	.	PASS	RC=3.21;RPL=34;RAL=109;RCP=TATTAGATATGTATATATTATAGCTAATATTACT;ALGNURL=http://orca.bu.edu/vntrview/index.php?db=VNTRPIPE_NA19238_ERX283213&ref=-175455400&isref=1&istab=1&ispng=1&rank=3	GT:SP:CGL	0/1:16,9:0,1
chr10	47083150	td175456092	GAGAGAGAGAGAGAGAGAGAGAGAAAGAAAGAAAGAAAGAAAGAAAGAAAGAAAGAAAGAAAGAAAGAAAGAAAGAAAGAGAGAGAGAAAGA	GAGAGAGAGAGAGAGAGAGAGAGAGAGAGAGAGAGAAAGAAAGAAAGAAAGAAAGAAAGAAAGAAAGAAAGAAAGAAAGAAAGAAAGAAAGAAAGAAAGAAAGAAAGAAAGAAAGAAAGAAAGAGAGAGAGAAAGA	.	PASS	RC=11.38;RPL=8;RAL=91;RCP=AGAAAGAA;ALGNURL=http://orca.bu.edu/vntrview/index.php?db=VNTRPIPE_NA19238_ERX283213&ref=-175456092&isref=1&istab=1&ispng=1&rank=3	GT:SP:CGL	1/1:3:5
chr10	47567933	td175456252	GATATATTACATATATAATATATATTTATAATATATATAATTATATATATATTATATATA	GATATATTACATACATAATATAATATATAATATATATTATATTATATATA	.	PASS	RC=5.25;RPL=11;RAL=59;RCP=ATATATTATAT;ALGNURL=http://orca.bu.edu/vntrview/index.php?db=VNTRPIPE_NA19238_ERX283213&ref=-175456252&isref=1&istab=1&ispng=1&rank=3	GT:SP:CGL	0/1:20,6:0,-1
chr10	47584712	td175456272	AATAAATAAATAATTAAATATATATATATATTTAATTATATATATATAT	AATAAATAAATAATTAAATATATATATATTTAATTATATATATATTATTAAATATATATATATATATAATTATATATATATAATTAAATATATATATATTTAATTATATATATATAATTAAATATATATAATTAATTATATATATATTTAATTAAATATATATATAT	.	PASS	RC=2.67;RPL=18;RAL=48;RCP=ATATATATATATTTAAAT;ALGNURL=http://orca.bu.edu/vntrview/index.php?db=VNTRPIPE_NA19238_ERX283213&ref=-175456272&isref=1&istab=1&ispng=1&rank=3	GT:SP:CGL	0/1:18,5:0,7
chr10	49885127	td175457051	GATATGACATATAAGTATATATATCGTATATATGACATATAAATATATATATCGTATATATGACATATAAGTATATATATCGTATATATGACATATAAGTATATATATCGTATATATGACATATGAGTATATATATGATATATAGACATATCTATATATGATATATATGTATATATGATATATAGACATATATAT	GATATGACATATAAGTATATATATCGTATATATGACATATAAGTATATATATCGTATATATGACATATAAGTATATATATCGTATATATGACATATGAGTATATATATCGTATATATGACATATGAGTATATATATGATATATAGACATAT	.	PASS	RC=6.81;RPL=28;RAL=194;RCP=ATATGACATATAAGTATATATATCGTAT;ALGNURL=http://orca.bu.edu/vntrview/index.php?db=VNTRPIPE_NA19238_ERX283213&ref=-175457051&isref=1&istab=1&ispng=1&rank=3	GT:SP:CGL	1/1:4:-1
chr10	50173810	td175457138	CTTATATCTATATCAGTTAGATATAGATTATATCTGTATCAGTTAGATATAGATTATATCTATACCAGTTAGATATAGATTATATCTATATCAGTTAGATAAAGATTATATCTATATC	CTTATATCTATATCAGTTAGATATAGATTATATCTGTATCAGTTAGATATAGATTATATCTGTATCAGTTAGATATAGATTATATCTATACCAGTTAGATATAGATTATATCTATATCAGTTAGATAAAGATTATATCTATATC	.	PASS	RC=4.50;RPL=26;RAL=117;RCP=TTATATCTATATCAGTTAGATATAGA;ALGNURL=http://orca.bu.edu/vntrview/index.php?db=VNTRPIPE_NA19238_ERX283213&ref=-175457138&isref=1&istab=1&ispng=1&rank=3	GT:SP:CGL	1/1:12:1
chr10	50460099	td175457237	TAATATTGAATGTGATGATTCAATATTGAATGTGATGATTCAATATTGAATGTGATGATTCAATATTGAATGTGATGATTCAATATTGAATGTGATGATTCAATATTG	TAATATTGAATGTGATGATTCAATATTGAATGTGATGATTCAATATTGAATGTGATGATTCAATATTGAATGTGATGATTCAATATTGAATGTGATGATTCAATATTGAATGTGATGATTCAATATTG	.	PASS	RC=5.35;RPL=20;RAL=107;RCP=AATATTGAATGTGATGATTC;ALGNURL=http://orca.bu.edu/vntrview/index.php?db=VNTRPIPE_NA19238_ERX283213&ref=-175457237&isref=1&istab=1&ispng=1&rank=3	GT:SP:CGL	1/1:22:1
chr10	52716779	td175458115	GCATGTGTGTGTATATATATACACACACACATACATGTGTGTGTATATATATACACACACACATACATGTGTGTATATATATACACACACATACATGTGTGTATACATATATACACACACACATACATGTGTGTATATATATATACACACACACATACATGTGTGTATATATATATACACACACACATACATGTGTGTATACATACACACACACACA	GCATGTGTGTGTATATATATACACACACACATACATGTGTGTATACATATATATACACACACATACATGTGTGTATATATATACACACACATACATGTGTGTATACATACACACACACACACA	.	PASS	RC=6.94;RPL=32;RAL=216;RCP=CATGTGTGTGTATATATATACACACACACATA;ALGNURL=http://orca.bu.edu/vntrview/index.php?db=VNTRPIPE_NA19238_ERX283213&ref=-175458115&isref=1&istab=1&ispng=1&rank=3	GT:SP:CGL	1/1:12:-3
chr10	53581433	td175458439	GTATTGACCTATATATATTGACCTTATATATT	GTATTGACCTATATATATTGACCTATATATTGACCTTATATATT	.	PASS	RC=2.29;RPL=14;RAL=31;RCP=TATTGACCTATATA;ALGNURL=http://orca.bu.edu/vntrview/index.php?db=VNTRPIPE_NA19238_ERX283213&ref=-175458439&isref=1&istab=1&ispng=1&rank=3	GT:SP:CGL	0/1:23,25:0,1
chr10	53730446	td175458503	GATATATATATCAGATATATCATCTGATATATATATATCAGATATATCAGATTATATATATATATCAGATATATCAGATTATATATATATATCAGATATATCAGATTATATATATATATCAGATGATGTGTATATATATATATGTGATATATATATATATATAT	GATATATATATCAGATATATCATCTGATAATATATATCAGATATATCAGATTATATATATATATCAGATATATCAGATTATATATATATATCAGATGATGTGTATATATATATATGTGATATATATATATATATAT	.	PASS	RC=6.22;RPL=27;RAL=163;RCP=ATATATATATCAGATATATCAGATTAT;ALGNURL=http://orca.bu.edu/vntrview/index.php?db=VNTRPIPE_NA19238_ERX283213&ref=-175458503&isref=1&istab=1&ispng=1&rank=3	GT:SP:CGL	0/1:6,10:0,-1
chr10	54539014	td175458782	TCTCCCTCCTCCCCTCCCTGCCTCCCTCCTCCCATCTCTGTCTCCCTCTTCCCCTCCCTGCTTCCCTCCTCCCCACCTTCCCTCCCTCTTCCCCTCCTTCCCTCCCTCTTCCCCTCCTTCCCTCCCTCTTCCCCTCCTTCCCTCCCTCTTCCCCTCCTTCCCTCCCTC	TCTCCCTCCTCCCCTCCCTGCCTCCCTCCTCCCATCTCTGTCTCCCTCTTCCCCTCCCTGCTTCCCTCCTCCCCACCTTCCCTCCCTCTTCCCCTCCTTCCCTCCCTCTTCCCCTCCTTCCCTCCCTCTTCCCCTCCTTCCCTCCCTC	.	PASS	RC=8.35;RPL=20;RAL=167;RCP=CTCCCTCTTCCCCTCCTTCC;ALGNURL=http://orca.bu.edu/vntrview/index.php?db=VNTRPIPE_NA19238_ERX283213&ref=-175458782&isref=1&istab=1&ispng=1&rank=3	GT:SP:CGL	1/1:3:-1
chr10	55906655	td175459263	CATATATATATAGTGTATATATATAGTGTATATATATATAATGTATATATATAGTGTATATATATATAATGTATATATATAGTGTATATATATATAATGTATATATATAGTGTATATATAATGTGTATATATA	CATATATATATAGTGTATATATATAGTGTATATATATATAGTGTATATATATAGTGTATATATATATAATGTATATATATAGTGTATATATATATAATGTATATATATAGTGTATATATATATAATGTATATATATAGTGTATATATATATAATGTATATATATAGTGTATATATAATGTGTATATATA	.	PASS	RC=4.79;RPL=28;RAL=132;RCP=ATATATATATAATGTATATATATAGTGT;ALGNURL=http://orca.bu.edu/vntrview/index.php?db=VNTRPIPE_NA19238_ERX283213&ref=-175459263&isref=1&istab=1&ispng=1&rank=3	GT:SP:CGL	1/1:6:2
chr10	56181490	td175459399	ATATATACACACTATATACACACTATATACACACTATATA	ATATATACACACTATATACACACTATATA	.	PASS	RC=3.55;RPL=11;RAL=39;RCP=TATATACACAC;ALGNURL=http://orca.bu.edu/vntrview/index.php?db=VNTRPIPE_NA19238_ERX283213&ref=-175459399&isref=1&istab=1&ispng=1&rank=3	GT:SP:CGL	1/1:9:-1
chr10	58978047	td175460571	AGAGGAAGAAGGAGGAGGAGGAGGAGGAGGAAGAGGAGGAGGAAG	AGAGGAAGAAGGAGGAGGAGGAGGAGGAAGAGGAGGAGGAAGAGGAGGAGGA	.	PASS	RC=3.54;RPL=12;RAL=44;RCP=GAGGAAGAGGAG;ALGNURL=http://orca.bu.edu/vntrview/index.php?db=VNTRPIPE_NA19238_ERX283213&ref=-175460571&isref=1&istab=1&ispng=1&rank=3	GT:SP:CGL	1/1:38:1
chr10	60028691	td175460977	CCAGGGCCCTGCCCCTCGGCTTCAGGGCCCCGCCCCTCGGCTTCAGGGCCCCGCCCCTCGGC	CCAGGGCCCTGCCCCTCGGCTTCAGGGCCCCGCCCCTCGGC	.	PASS	RC=2.90;RPL=21;RAL=61;RCP=CAGGGCCCCGCCCCTCGGCTT;ALGNURL=http://orca.bu.edu/vntrview/index.php?db=VNTRPIPE_NA19238_ERX283213&ref=-175460977&isref=1&istab=1&ispng=1&rank=3	GT:SP:CGL	1/1:27:-1
chr10	62711504	td175461867	CAATGGTTGTTAATAATGGTAAATGGTTGTTAATAATGGTAAATGGTTGTTAATAATGGTAAATG	CAATGGTTGTTAATAATGGTAAATGGTTGTTAATAATGGTAAATG	.	PASS	RC=3.20;RPL=20;RAL=64;RCP=AATGGTTGTTAATAATGGTA;ALGNURL=http://orca.bu.edu/vntrview/index.php?db=VNTRPIPE_NA19238_ERX283213&ref=-175461867&isref=1&istab=1&ispng=1&rank=3	GT:SP:CGL	0/1:15,17:0,-1
chr10	66189935	td175463058	ATATATGTGTGTACACATATATGTGTATATGTGTGTACACATATATGTGTATATGTGTGTACACATATATGTGTATATGTGTGTACACATATATGTGTATATGTGTGTACACATATATGTGTATATGTGTGTACACATATATGTGTATATGTGTGTACACATATATGTGTATATGTGTGTACACATATATGTGTATATGTGTGT	ATATATGTGTGTACACATATATGTGTATATGTGTGTACACATATATGTGTATATGTGTGTACACATATATGTGTATATGTGTGTACACATATATGTGTATATGTGTGTACACATATATGTGTATATGTGTGTACACATATATGTGTATATGTGTGT	.	PASS	RC=8.46;RPL=24;RAL=203;RCP=TATATGTGTGTACACATATATGTG;ALGNURL=http://orca.bu.edu/vntrview/index.php?db=VNTRPIPE_NA19238_ERX283213&ref=-175463058&isref=1&istab=1&ispng=1&rank=3	GT:SP:CGL	1/1:9:-2
chr10	66811364	td175463254	TCTCTCCCTCTCCCTCTCTCCCTCTCCCTCTCTCCCTCTCTCCCTCTCCCTCTCTCCCTCTCCCTCTCTCCCTCTCCCTCTCTTCCTCTCCCTCTCTTCCTCTCCCTCTCTCCCTCTCCCTCTCCCTCTCTCCCTCTCCCTCTCCCTCTCT	TCTCTCCCTCTCTCCCTCTCTCTCTCTCCCTCTCCCTCTCTCCCTCTCCCTCTCTTCCTCTCCCTCTCTCCCTCTCCCTCTCCCTCTCTCCCTCTCCCTCTCCCTCTCT	.	PASS	RC=10.86;RPL=14;RAL=150;RCP=CTCTCCCTCTCTCC;ALGNURL=http://orca.bu.edu/vntrview/index.php?db=VNTRPIPE_NA19238_ERX283213&ref=-175463254&isref=1&istab=1&ispng=1&rank=3	GT:SP:CGL	1/1:3:-3
chr10	67907519	td175463696	TTATGTTTAGTATAGTATGTATAGTATGTATGTATAGTATGTATGTATAGTATGCTATGT	TTATGTTTAGTATAGTATGTATAGTATGTATGTATAGTATGTATAGTATGTATGTATAGTATGTTATGT	.	PASS	RC=4.40;RPL=13;RAL=59;RCP=TATGTATAGTATG;ALGNURL=http://orca.bu.edu/vntrview/index.php?db=VNTRPIPE_NA19238_ERX283213&ref=-175463696&isref=1&istab=1&ispng=1&rank=3	GT:SP:CGL	1/1:32:1
chr10	68448855	td175463922	TATCCATGAATCAATGAATCAATGAATCAATGAATCCATTAATCA	TATCCATGAATCAATGAATCAATGAATCCATTAATCA	.	PASS	RC=5.50;RPL=8;RAL=44;RCP=ATCAATGA;ALGNURL=http://orca.bu.edu/vntrview/index.php?db=VNTRPIPE_NA19238_ERX283213&ref=-175463922&isref=1&istab=1&ispng=1&rank=3	GT:SP:CGL	1/1:29:-1
chr10	68717145	td175464010	TATATACATATATATATATATATATATGCATATATATATATGCATATATATATATGCATATATATATATGCATATATATATATG	TCCAGAATATGTGTGTGTATATATATACATATATATATATATGCATATATATATATGCATATA	.	PASS	RC=5.93;RPL=14;RAL=83;RCP=ATATATATATATGC;ALGNURL=http://orca.bu.edu/vntrview/index.php?db=VNTRPIPE_NA19238_ERX283213&ref=-175464010&isref=1&istab=1&ispng=1&rank=3	GT:SP:CGL	1/1:39:-2
chr10	68966484	td175464118	TTCTAGAATCTAGATTCTAGAATCTAGAATCAGGACTCTAGAAT	TTCTAGAATCTAGATTCTAGATTCTAGAATCTAGAATCAGGACTCTAGAAT	.	PASS	RC=6.14;RPL=7;RAL=43;RCP=TCTAGAA;ALGNURL=http://orca.bu.edu/vntrview/index.php?db=VNTRPIPE_NA19238_ERX283213&ref=-175464118&isref=1&istab=1&ispng=1&rank=3	GT:SP:CGL	0/1:25,21:0,1
chr10	69310375	td175464210	ATTCTTTATTTAAAGAATAAAGAAATTCTTTTATTAAAGAATAAAGAAATTTCTTTACCGTAGAATAAAGAAATTTCTTTATTCATAGAATAAAGAAAT	ATTCTTTATTTAAAGAATAAAGAAATTCTTTTATTAAAGAATAAAGAAATTTCTTTACCGTAGAATAAAGAAATTTCTTTATTCATAGAATAAAGAAATTTCTTTATTCATAGAATAAAGAAAT	.	PASS	RC=4.00;RPL=24;RAL=98;RCP=TTCTTTATTAAAGAATAAAGAAAT;ALGNURL=http://orca.bu.edu/vntrview/index.php?db=VNTRPIPE_NA19238_ERX283213&ref=-175464210&isref=1&istab=1&ispng=1&rank=3	GT:SP:CGL	0/1:10,4:0,1
chr10	70065877	td175464544	AAATATTTAACTATTCTATTAATATTTATCTATTTAACTATTAATATTTAACTATTCCATTAATATTTAACTATTCCATTAATAT	ATCTATTTAACTATTCTATTAATATTTAACTATTCCATTAATATTTAACTATTCCATTAATA	.	PASS	RC=4.23;RPL=19;RAL=84;RCP=AATATTTAACTATTCCATT;ALGNURL=http://orca.bu.edu/vntrview/index.php?db=VNTRPIPE_NA19238_ERX283213&ref=-175464544&isref=1&istab=1&ispng=1&rank=3	GT:SP:CGL	0/1:34,4:0,-1
chr10	71237887	td175465186	AGCAGTGTGCAGAGCAGGTGGCAGTGTGCAGAGCAGGTGGCAGTGTGCAGAGCAGGTGGCTGTCTGCAG	AGCAGTGTGCAGAGCGGGTGGCAGTGTGCAGAGCAGGTGGCTGTCTGCAG	.	PASS	RC=3.58;RPL=19;RAL=68;RCP=GCAGTGTGCAGAGCAGGTG;ALGNURL=http://orca.bu.edu/vntrview/index.php?db=VNTRPIPE_NA19238_ERX283213&ref=-175465186&isref=1&istab=1&ispng=1&rank=3	GT:SP:CGL	0/1:11,11:0,-1
chr10	71406143	td175465245	TGCTGGGGGCTGGGGGCTGGGGGCTGGGG	TGCTGGGGGCTGGGGGCTGGGGGCTGGGGGCTGGGG	.	PASS	RC=4.00;RPL=7;RAL=28;RCP=GCTGGGG;ALGNURL=http://orca.bu.edu/vntrview/index.php?db=VNTRPIPE_NA19238_ERX283213&ref=-175465245&isref=1&istab=1&ispng=1&rank=3	GT:SP:CGL	0/1:13,9:0,1
chr10	72444596	td175465697	GCCTGGGTCCTGGGTCCTGGGTCCTGGGTCCTGGGT	GCCTGGGTCCTGGGTCCTGGGTCCTGGGT	.	PASS	RC=5.00;RPL=7;RAL=35;RCP=CCTGGGT;ALGNURL=http://orca.bu.edu/vntrview/index.php?db=VNTRPIPE_NA19238_ERX283213&ref=-175465697&isref=1&istab=1&ispng=1&rank=3	GT:SP:CGL	0/1:16,17:0,-1
chr10	72487266	td175465730	TCTGATGGCATCACCTCCCTAACCGCACTGCTGGCATCACATCCCTGACCGCGCTGGTGGCATCACATCCCTGACTGCGCTGGTGGCATCACATCCCTGACCACACTGCTGGCATCACATCCCTGACCATGCTGGTGGCATCACATCCCTGACCACACTGCTGGCATCACATCCCTGACCATGCTGGTGGCATCACATCCCTGACCACACTGCTGGCATCACATCCCTGA	TCCGCTGCTGATGGCATCGCCTCCCTAACCGCACTGCTGGCATCACATCCCTGACTGCGCTGGTGGCATCACATCCCTGACCACACTGCTGGCATCACATCCCTGACCATGCTGGTGGCATCACATCCCTGACCACACTGCTGGCATCACATCCCTGACCATGCTGGTGGCATCACATCCCTGACCACACTGCTGGCATCACATCCC	.	PASS	RC=8.81;RPL=26;RAL=229;RCP=CTGCTGGCATCACATCCCTGACCACA;ALGNURL=http://orca.bu.edu/vntrview/index.php?db=VNTRPIPE_NA19238_ERX283213&ref=-175465730&isref=1&istab=1&ispng=1&rank=3	GT:SP:CGL	1/1:2:-1
chr10	73519868	td175466065	ATATATGTGTGTATATATATGTATATACATATATATGTGTGTATATATATGTATATACATATATATGTGTGTATATATATGTATATACATATATATGTGTGTATATATGTGTATATATATGTATATACATATATATGTATGTATATATATGTATATACATATATATGTATGTATATATGTGTATATATATGTATATACACACACATATATATATATATAT	AGGA	.	PASS	RC=3.13;RPL=70;RAL=219;RCP=TATATATATGTATATACATATATATGTATGTATATATGTGTATATATATGTATATACATATATATGTATG;ALGNURL=http://orca.bu.edu/vntrview/index.php?db=VNTRPIPE_NA19238_ERX283213&ref=-175466065&isref=1&istab=1&ispng=1&rank=3	GT:SP:CGL	1/1:5:-1
chr10	73571900	td175466083	GCCACCCTCCCTTCACCCTCCCTCCACCCTC	GGCCACCCTCCCTTCACCCTCCCTTCACCCTCCCTCCACCCT	.	PASS	RC=2.73;RPL=11;RAL=30;RCP=CCACCCTCCCT;ALGNURL=http://orca.bu.edu/vntrview/index.php?db=VNTRPIPE_NA19238_ERX283213&ref=-175466083&isref=1&istab=1&ispng=1&rank=3	GT:SP:CGL	0/1:16,18:0,1
chr10	73630198	td175466118	AGAGGGAGAGGAGGGAGAGGAGGGAGAGGAGGGAGAGGAGGGAGAGGAGGGAGAGGGAGAGGGAGAGGGAGAG	AGAGGGAGTGGAGGGAGAGGAGGGAGGGGAGGGAGAGTAGGGAGGGGGAGAGGGAGAGGGAGAGG	.	SC	RC=8.00;RPL=9;RAL=72;RCP=GAGGGAGAG;ALGNURL=http://orca.bu.edu/vntrview/index.php?db=VNTRPIPE_NA19238_ERX283213&ref=-175466118&isref=1&istab=1&ispng=1&rank=3	GT:SP:CGL	0/1:11,12:0,-1
chr10	75041857	td175466794	GAGGCTGGGGAAGGCTGGGGAAGGCTGGGGAAGGCTGGAGAA	GAGGCTGGGGAAGGCTGGGGAAGGCTGGAGAA	.	PASS	RC=4.10;RPL=10;RAL=41;RCP=AGGCTGGGGA;ALGNURL=http://orca.bu.edu/vntrview/index.php?db=VNTRPIPE_NA19238_ERX283213&ref=-175466794&isref=1&istab=1&ispng=1&rank=3	GT:SP:CGL	0/1:13,23:0,-1
chr10	76060017	td175467251	TTTCCTTCCTTCCTTCCTTCCTTCCTTCCTTCCTTCCTTCCTTCCTTCCTTCTTTCCTTCCTTCCTTCCTTCCTTCCTTCCTTCCTTCCTTCCTTCCTTCCTTTCTTTCTTTCTTC	TTTCTTTCCTTCCTTCCTTCCTTCCTTCCTTCCTTCCTTCCTTCCTTCCTTCCTTCCTTTCTTCCTTCCTTCCTTCCTTTCTTTCTTTCTTC,TTTCTTTCCTTCCTTCCTTCCTTCCTTCCTTCCTTCCTTCCTTCCTTCCTTCCTTCCTTCCTTCCTTCCTTCCTTCCTTTCTTTCTTTCTTCTTT,TTTCCTTCCTTCCTTCCTTCCTTCCTTCCTTCTTTCCTTCCTTCCTTCCTTCCTTCCTTCCTTCCTTCCTTCCTTCCTTCCTTCCTTCCTTTCTTTCTTTCTTC	.	PASS	RC=14.38;RPL=8;RAL=115;RCP=TTCCTTCC;ALGNURL=http://orca.bu.edu/vntrview/index.php?db=VNTRPIPE_NA19238_ERX283213&ref=-175467251&isref=1&istab=1&ispng=1&rank=3	GT:SP:CGL	1/2/3:8,2,11:-3,-2,-1
chr10	77375988	td175467758	ATAGTAGCAGTAGCAGCAGTAGCAGCAGCAGCAGCAGCAGCAGCAGCAGCAGCAGTAGTAGTAGTAG	ATAGTAGCAGTAGCAGCAGTAGCAGCAGCAGCAGCAGCAGCAGCAGCAGCAGCAGCAGCAGCAGCAGCAGTAGTAG	.	PASS	RC=7.33;RPL=9;RAL=66;RCP=TAGCAGCAG;ALGNURL=http://orca.bu.edu/vntrview/index.php?db=VNTRPIPE_NA19238_ERX283213&ref=-175467758&isref=1&istab=1&ispng=1&rank=3	GT:SP:CGL	0/1:14,13:0,1
chr10	77450822	td175467774	CCATAGATATATAGATCTATATATCTATGTACATAGATATATAGATCTATATATCTATATACATAGATATATAGATCTATATATCTATATACATAGATATATAGATCTATATATCTATGTACATAGATATATA	CCATAGATATATAGATCTATATATCTATGTACATAGATATATAGATCTATATATCTATATACATAGATATATAGATCTATATATCTATGTACATAGATATATA	.	PASS	RC=4.40;RPL=30;RAL=132;RCP=CATAGATATATAGATCTATATATCTATATA;ALGNURL=http://orca.bu.edu/vntrview/index.php?db=VNTRPIPE_NA19238_ERX283213&ref=-175467774&isref=1&istab=1&ispng=1&rank=3	GT:SP:CGL	1/1:12:-1
chr10	78000179	td175467945	GTATATATATGTTATATATAATATATACATGTTATATATTATATATATGTTATATTTATATAT	GTATATATATGTTATATATAATATATACATGTTATATATTATATATATGTTATATATAATATATACATGTTATATATTATATATATGTTATATTTATATAT	.	PASS	RC=3.25;RPL=19;RAL=62;RCP=TATATATATGTTATATATA;ALGNURL=http://orca.bu.edu/vntrview/index.php?db=VNTRPIPE_NA19238_ERX283213&ref=-175467945&isref=1&istab=1&ispng=1&rank=3	GT:SP:CGL	0/1:18,14:0,2
chr10	78398168	td175468067	GAGTTTGGCTAAACTACAAACTTTGTCTATTAGCTATGAAGTTTGGCTAAACTACGAAGTTTGGCTAAACTACGAAGTTTGGCTA	GAGTTTGGCTAAACTACAAAGTTTGTCTATTAGCTATGAAGTTTGGCTAAACTACGAAGTTTGGCTA	.	SC	RC=4.50;RPL=18;RAL=84;RCP=AGTTTGGCTAAACTACGA;ALGNURL=http://orca.bu.edu/vntrview/index.php?db=VNTRPIPE_NA19238_ERX283213&ref=-175468067&isref=1&istab=1&ispng=1&rank=3	GT:SP:CGL	0/1:19,21:0,-1
chr10	78930175	td175468261	TATCCCTGGGAGAAGGTTGGAGGTGAGGCTCCATCCCTGGGAGAAGGTCGGAGGTGAGGCTCCATCCCTGGGAGAAGGTCAGAGGTGAGGCTCCATCCCTGGGAGAAGGTCAGAGGTGAGGCTCCATCCCTGGGAGAAGGTCAGAGGTGAGGCTCCATCCCTGGGAGAACATCGGAGGTGAGACTC	TATCCCTGGGAGAAGGTTGGAGGTGAGGCTCCATCCCTGGGAGAAGGACGGAGGTGAGGCTCCATCCCTGGGAGAAGGTCAGAGGTGAGGCTCCATCCCTGGGAGAAGGTCGGAGGTGAGGCTCCATCCCTCGGAGAACGTCGGAGGTGCGGCTC	.	PASS	RC=5.97;RPL=31;RAL=185;RCP=ATCCCTGGGAGAAGGTCAGAGGTGAGGCTCC;ALGNURL=http://orca.bu.edu/vntrview/index.php?db=VNTRPIPE_NA19238_ERX283213&ref=-175468261&isref=1&istab=1&ispng=1&rank=3	GT:SP:CGL	1/1:3:-1
chr10	79302764	td175468439	ACTCTCTCTCTTTCTCTCTCTCTCATTCTCTCTCTCTTTCTCTCTCTCTCATTCTCTCTCTCTTTCTCTC	ACTCTCTCTCTTTCTCTCTCTCTCATTCTCTCTCTCTTTCTCTC	.	PASS	RC=5.36;RPL=12;RAL=69;RCP=CTCTCTCTCTTT;ALGNURL=http://orca.bu.edu/vntrview/index.php?db=VNTRPIPE_NA19238_ERX283213&ref=-175468439&isref=1&istab=1&ispng=1&rank=3	GT:SP:CGL	1/1:40:-2
chr10	80228276	td175468778	CCCTCACCTCCCGGGCAGGGCGGCTGGCCGGGCGGGGGCCTGACCCCCCCCACCTCCCTCCCGGACGGGGCGGCTGGCCAGGCGGGGCGGCTGACCCCCCCACCTCCCTCCCGGACGGGGCGGCTGGCCGGGC	CCCTCACCTCCCGGACAGGGCGGCTGGCCGGGTTGGGAGCTGACCCCTCCACCTCCCTCCCGGTCAGGGCGGCTGGCCGGGCCGGGGGCTGACCCCCACACCTCCCTCCCGGACGGGGCGGCTGGCCGGGCGGGGGGCTGCCCCCCCCACCTCCCTCCCGGACGGGGCGGCTGGC	.	SC	RC=2.62;RPL=51;RAL=132;RCP=CCTCCCTCCCGGACGGGGCGGCTGGCCGGGCGGGGCGCCTGACCCCCCCCA;ALGNURL=http://orca.bu.edu/vntrview/index.php?db=VNTRPIPE_NA19238_ERX283213&ref=-175468778&isref=1&istab=1&ispng=1&rank=3	GT:SP:CGL	0/1:51,2:0,1
chr10	80733712	td175468950	TCCCGGCCCCGCCCGGCCCAGCCCGGCCCGGCCCGCCCGCCGCC	TCCCCGCCCCCCCCGGCCCCGCCCGGCCCAGCCCGGCCCGGCCCGCCCGCCGCC	.	PASS	RC=4.18;RPL=10;RAL=43;RCP=CCCGGCCCCG;ALGNURL=http://orca.bu.edu/vntrview/index.php?db=VNTRPIPE_NA19238_ERX283213&ref=-175468950&isref=1&istab=1&ispng=1&rank=3	GT:SP:CGL	0/1:14,2:0,1
chr10	80968899	td175469021	AAAGCAGCAGAGGGGCAGGAGTGCTCGGGGCACAAGCAGCAGAGGGGGCAGGAGTGCTCGGGGCACAAGCAGCAGAGGGGGCAGGAGTGCTTGGGGCACA	AAAGCAGCAGAGGGGCAGGAGTGCTCGGGGCACAAGCAGCAGAGGGGGCAGGAATGCTTGGGGCACA	.	PASS	RC=3.03;RPL=33;RAL=99;RCP=AAGCAGCAGAGGGGGCAGGAGTGCTCGGGGCAC;ALGNURL=http://orca.bu.edu/vntrview/index.php?db=VNTRPIPE_NA19238_ERX283213&ref=-175469021&isref=1&istab=1&ispng=1&rank=3	GT:SP:CGL	0/1:8,11:0,-1
chr10	81204896	td175469114	ACGGTGGGGCGGTGGGGCGGTGGGGCGGTGGG	ACGGTGGGGCGGTGGGGCGGTGGGGCGGTGGGGCGGTGGG	.	PASS	RC=3.88;RPL=8;RAL=31;RCP=CGGTGGGG;ALGNURL=http://orca.bu.edu/vntrview/index.php?db=VNTRPIPE_NA19238_ERX283213&ref=-175469114&isref=1&istab=1&ispng=1&rank=3	GT:SP:CGL	1/1:10:1
chr10	82293940	td175469594	TCCGCCTGGCAGCCACCCCGTCTGGGAGGGAGGTGGGGGTCAGCCCCCCGCCCGGCCAGCCGCCCTGTCCAGAAGGGAGGTGGGGGGGTTAGCCCCCCGCCCGGCCAGCCGCCCCATCCAGGAGGGAGGTGGGGGGGGTCATCCCTCTGCCCGGCCAGCTGCCCGTCCGGGAGGGAGGTGGGGGGGTCAGCCCCCCGCCCGGCCAGCCACCCCGTCCGGGAGGTGAGG	TCCGCCTGGCAGCCACCCCGTCTGGGAGGGAGGTGGGGGGGTTAGCCCCCCGCCCGGCCAGCCGCCCCATCCAGGAGGGAGGTGGGGGGGTCATCCCCCTGCCCGGCCAGCTGCCCGTCCGGGAGGGAGGTGGGGGGGGCAGCCCCCCGCCCGGCCCGCTGCCCCGTCGGGGAGGTGAGG	.	SC	RC=4.67;RPL=49;RAL=227;RCP=CCGCCCGGCCAGCCGCCCCGTCCGGGAGGGAGGTGGGGGGGTCAGCCCC;ALGNURL=http://orca.bu.edu/vntrview/index.php?db=VNTRPIPE_NA19238_ERX283213&ref=-175469594&isref=1&istab=1&ispng=1&rank=3	GT:SP:CGL	1/1:3:-1
chr10	83892203	td175470168	TTATATATATATGATATATATGATATATATATGATATATATATATGATATATATATATCATATATATATGATATATATGATATATATATGATATATATAT	TATATATATATGATATATATGATATATATATATGATATATATAT,TTATATATATGAGATATATATGATATATATATGATATATATATCATATATATATATCATATATATATATGATATATATGATATATATATGATATATATATCATATATATATATCATATATATATATATGATATATATATAT	.	PASS	RC=8.71;RPL=11;RAL=99;RCP=TATATATATGA;ALGNURL=http://orca.bu.edu/vntrview/index.php?db=VNTRPIPE_NA19238_ERX283213&ref=-175470168&isref=1&istab=1&ispng=1&rank=3	GT:SP:CGL	1/2:18,10:-5,4
chr10	84070705	td175470240	ACTCTAAGATTGAGGCAAATGAGAGTGACAGTTCTTTCCAGCTCCTCCCCTGATTACTGATGAGGTATTACTCTCTGAGTTGCTCTAAGATTGAGCCAAATGAGAGTGACAGTTCTTTCCGGCTCCTCCCCTGGTTACTGATGAGGTATTACTCTCTGAGTTGCTCTAAGATTGAGCCAAATGAGAGTGACAGTTCTTTCTGGCTCCTCCGCTGGTTACTGATAAGGTATTACTCTCTGAGTTGC	ACTCTAAGATTGAGGCAAATGAGAGTGACAGTTCTTTCCAGCTCCTCCTCTGATTACTGATGAGGTATTACTCTCTGAGTTGCTCTAAGATTGAGCCAAATGAGAGTGACAGTTCTTTCTGGCTCCTCCGCTGGTTACTGATAAGGTATTACTCTCTGAGTTGC	.	PASS	RC=3.01;RPL=81;RAL=244;RCP=CTCTAAGATTGAGCCAAATGAGAGTGACAGTTCTTTCCGGCTCCTCCCCTGGTTACTGATGAGGTATTACTCTCTGAGTTG;ALGNURL=http://orca.bu.edu/vntrview/index.php?db=VNTRPIPE_NA19238_ERX283213&ref=-175470240&isref=1&istab=1&ispng=1&rank=3	GT:SP:CGL	1/1:8:-1
chr10	84228109	td175470297	TGGAAGTGTCAGACCTTTAGAGGAAGTGTCAGACCTTCAGAGG	TGGAAGTGTCAGACCTTTAGAGGAAGTGTCAGACCTTTAGAGGAAGAGTCAGACCTTCAGAGG	.	PASS	RC=2.10;RPL=20;RAL=42;RCP=GGAAGTGTCAGACCTTCAGA;ALGNURL=http://orca.bu.edu/vntrview/index.php?db=VNTRPIPE_NA19238_ERX283213&ref=-175470297&isref=1&istab=1&ispng=1&rank=3	GT:SP:CGL	0/1:15,25:0,1
chr10	85714909	td175470843	AAGTACTCATAGTAGTACTATGTAGTAGTACTCATAGTAGTACTATGTAGTAGTACTCATAGTAGT	AAGTACTCATAGTAGTACTATGTAGTAGTACTCATAGTAGTACTATGTAGTAGTACTCATAGTAGTACTATGTAGTAGTACTCATAGTAGTACTATGTAGTAGTACTCATAGTAGTACTATGTAGTAGTACTCATAGTAGT	.	PASS	RC=2.60;RPL=25;RAL=65;RCP=AGTACTCATAGTAGTACTATGTAGT;ALGNURL=http://orca.bu.edu/vntrview/index.php?db=VNTRPIPE_NA19238_ERX283213&ref=-175470843&isref=1&istab=1&ispng=1&rank=3	GT:SP:CGL	0/1:14,13:0,3
chr10	88005151	td175471646	GCTCCTACTACCATTCGCTTTACTCCATTCCTCTTCTACCATTCGCTTTACTCCATTCCTCCTCTACCATTCGCTTTACTCCATTCCTCCTCTACCATTTGCTTTACTCCATTCCTCCTCTACCATTTGCTTTACTCCATTCCTCCTCTACCATTCGCTTTACTCCATTCCTCCTCTACTATTCGCTTTACTCCATTCCT	GCTCCTACTCCCATTCGCTTTACTCCATTCCTCCTCTACCATTCGCTTTACTCCATTCCTCCTCTACCATTCGCTTTACTCCATTCCTCCTCTACCATTTGCTTTACTCCATTCCTCCTCTACCATTCGCTTTACTCCATTCCTCCTCTACTATTCGCTTTACTCCATTCCT	.	PASS	RC=7.07;RPL=28;RAL=199;RCP=CTCCTCTACCATTCGCTTTACTCCATTC;ALGNURL=http://orca.bu.edu/vntrview/index.php?db=VNTRPIPE_NA19238_ERX283213&ref=-175471646&isref=1&istab=1&ispng=1&rank=3	GT:SP:CGL	1/1:7:-1
chr10	89893776	td175472449	TATTTACATATTCATTCACATATTCATTCACATATTCATTCA	TATTTACATATTCATTCACATATTCATTCA	.	PASS	RC=3.42;RPL=12;RAL=41;RCP=ATTCACATATTC;ALGNURL=http://orca.bu.edu/vntrview/index.php?db=VNTRPIPE_NA19238_ERX283213&ref=-175472449&isref=1&istab=1&ispng=1&rank=3	GT:SP:CGL	1/1:43:-1
chr10	89897889	td175472455	ATATGTGTGTGTATGTGTGTATGTATGTGTGTGTATG	ATATGTGTGTGTATGTGTGTGTATGTGTGTATGTATGTGTGTGTATG	.	PASS	RC=3.33;RPL=10;RAL=36;RCP=TATGTGTGTG;ALGNURL=http://orca.bu.edu/vntrview/index.php?db=VNTRPIPE_NA19238_ERX283213&ref=-175472455&isref=1&istab=1&ispng=1&rank=3	GT:SP:CGL	0/1:27,25:0,1
chr10	90746378	td175472803	TGGAAGTAGTACAGAAAGGAAGTAGTACAGAAAGGAAGTAATACAGGAAGGAAGTAGTGCAGGAAGGAAGTAGTGCAGGAAGGAAGTGGTACAGGAAGGAAGTGGTACAGGAAGGAAGTAGTGCAGGAAGGAAGAAGTATAGGAAGGAAGTAGTGGAGGAAGGAAGTAGTACAGGAA	TGGAAGTAGTACAGAAAGGAAGTAGTACAGAAAGGAAGTAATACAGGAAGGAAGTAGTGCAGGAAGGAAGTGGTACAGGAAGGAAGTGGTACAGGAAGGAAGTAGTGCAGGAAGGAAGAAGTATAGGAAGGAAGTAGTGAAGGAAGGAAGTAGTACAGGAA	.	PASS	RC=11.00;RPL=16;RAL=176;RCP=GGAAGTAGTACAGGAA;ALGNURL=http://orca.bu.edu/vntrview/index.php?db=VNTRPIPE_NA19238_ERX283213&ref=-175472803&isref=1&istab=1&ispng=1&rank=3	GT:SP:CGL	1/1:9:-1
chr10	90902369	td175472875	GAAGGGGAAAGGAAAGGAAAGGAGAAAGGAAAGGAAAGGAGAAAGGAAAGGAAAGGAGAAAGGAAAGGAAAGGAGAAAGGAAAGGAAAGGAGAAAGGAAAGGAAAAGAGAAAGGAAAGGAAGGGAAGGGAAGGGAAGGAGAGAAGGGAAAGGAGAAGAGAAAGGAGAAGG	GAAGGGGAAAGGAAAGGAAAGGAGAAAGGAAAGGAAAGGAGAAAGGAAAGGAAAGGAGAAAGGAAAGGAAAGGAGAAAGGAAAGGAAAAGAGAAAGGAAAGGAAGGGAAGGGAAGGGAAGGAGAGAAGGGAAAGGAGAAGAGAAAGGAGAAGG	.	PASS	RC=9.95;RPL=17;RAL=169;RCP=AAGGAGAAAGGAAAGGA;ALGNURL=http://orca.bu.edu/vntrview/index.php?db=VNTRPIPE_NA19238_ERX283213&ref=-175472875&isref=1&istab=1&ispng=1&rank=3	GT:SP:CGL	1/1:12:-1
chr10	93030843	td175473596	AAATATAGATCTAATGCTATATATATATATAATCTAATATATATATAATC	AAATATAGATCTAATGCTATATATATATATAATCTAATATATATATAATCTAATATATATATAATC	.	PASS	RC=2.94;RPL=16;RAL=49;RCP=AATATATATATAATCT;ALGNURL=http://orca.bu.edu/vntrview/index.php?db=VNTRPIPE_NA19238_ERX283213&ref=-175473596&isref=1&istab=1&ispng=1&rank=3	GT:SP:CGL	0/1:19,21:0,1
chr10	94968900	td175474506	ATCACTGCTTATGATCTCATTGCTTATGATCTGTTTATGATCTCACTGCTTATGATCTCACTGTTTATGACCTCACTGCTTATGATCTCACTGCTTATGATCTGTTTATGATCTCACTGCTTATGATCTCACTGCTTATGATCTCACTGCTTATGATCTGTTTATGATCTTACTGCTTATGATCTCACTGCTTATGATCTCACTACTTATGATCTTTCTTACTGCTTATAATCTTACTGCTTATGATCT	ATCACTGCTTATGATCTCATTGCTTATGATCTGTTTATGATCTCACTGCTTATGATCTCACTGTTTATGACCTCACTGCTTATGATCTCACTGCTTATGATCTGTTTATGATCTCACTGCTTATGATCTCACTGCTTATGATCTCACTGCTTATGATCT	.	PASS	RC=3.42;RPL=71;RAL=248;RCP=TCACTGCTTATGATCTCACTGCTTATGATCTGTTTATGATCTCACTGCTTATGATCTCACTGCTTATGACC;ALGNURL=http://orca.bu.edu/vntrview/index.php?db=VNTRPIPE_NA19238_ERX283213&ref=-175474506&isref=1&istab=1&ispng=1&rank=3	GT:SP:CGL	1/1:3:-1
chr10	95674028	td175474789	CATATATATATATATATATATATATATATATATATATATATATATAAAATATATATATAAAGTATATATATAAAATATATATATAAAGTATATATATAAAATATATATATAAAGTATATATATAAAATATATATATAACATGTATATATATAAAATATATATAAAATATATATATATAAAATATATATATA	CATATATATATATATATAAAATATATATATAAAGTATATATATAAAATATATATATAAAGTATATATATAAAATATATATATAAAGTATATATATAACATGTATATATATAAAATATATATAAAATATATATAAAATATATATATAAAATATATAT	.	PASS	RC=14.60;RPL=13;RAL=190;RCP=ATATATATAAAAT;ALGNURL=http://orca.bu.edu/vntrview/index.php?db=VNTRPIPE_NA19238_ERX283213&ref=-175474789&isref=1&istab=1&ispng=1&rank=3	GT:SP:CGL	1/1:5:-2
chr10	95901232	td175474866	AGAAGGAGAAGGGAAGGTGAAGGGAAGGCGAAGGGAAGGTGAAGGGAAGGCTAAGGGAAGGTGAAGGGAAGGCTAAGGGAAGGTGAAGGGAAGGCTAAGGGAAGGTGAAGGGAAGGCTAAGGGAAGGCAAAGGGAAGGAGAAAGGAAGGCAGAAGG	AGAAGGAGAAGGGAAGGTGAAGGGAAGGCGAAGGGAAGGTGAAGGGAAGGCTAAGGGAAGGTGAAGGGAAGGCTAAGGGAAGGCAAAGGGAAGGAGAAAGGAAGGGAGGAAGGGA,AGAAGGAGAAGGGAAGGTGAAGGGAAGGCGAAGGGAAGGCGAAGGGAAGGCTAAGGGAAGGTGAAGGGAAGGCTAAGGGAAGGTGAAGGGAAGGCTAAGGGAAGGCAAAGGGAAGGAGAAAGGAAGG	.	PASS	RC=14.00;RPL=11;RAL=155;RCP=GAAGGCGAAGG;ALGNURL=http://orca.bu.edu/vntrview/index.php?db=VNTRPIPE_NA19238_ERX283213&ref=-175474866&isref=1&istab=1&ispng=1&rank=3	GT:SP:CGL	1/2:6,3:-4,-2
chr10	98542347	td175475763	TTTGAGTAAATATCTTACTCAAAATATTGAGTAAATATCTTACTCAAAATATTGAGTAAATATCTTACTCAAAATATTGAGTAAATATCTTACTCAAAATATTGAGTAAATATCTTACTCAAAATATTGAGTAAATATCTTACTCAAAATATTGAGTAAATATTTTA	TTTGAGTAAATATCTTACTCAAAATATTGAGTAAATATCTTACTCAAAATATTGAGTAAATATCTTACTCAAAATATTGAGTAAATATCTTACTCAAAATATTGAGTAAATATCTTACTCAAAATATTGAGTAAATATTTTA	.	PASS	RC=6.64;RPL=25;RAL=166;RCP=TTGAGTAAATATCTTACTCAAAATA;ALGNURL=http://orca.bu.edu/vntrview/index.php?db=VNTRPIPE_NA19238_ERX283213&ref=-175475763&isref=1&istab=1&ispng=1&rank=3	GT:SP:CGL	0/1:5,12:0,-1
chr10	98952876	td175475956	ACCCTTCTCTATCATATACCCTTCTCCATCACATCCCCTTCTCCATCACATCCCCTTTTCCATCACACCCCCTTCTCCATCACACCCCCTTCCCCATCACACCCACTTCTCCATTGCATGCCCTTCTCCAACACACCCCCTTCTCCATCACACGCCCTTCCCCATCACACCCCCTTCTCCACCACATCCCCTCCTCCATCGCATCCCCTTCTCCACCGCATCCCCTTCTCCATC	ACCCTTCTCTATCATATACCCTTCTCCATCACATCCCCTTCTCCATCACATCCCCTTTTCCATCACACCCCCTTCTCCATCACACGCCCTTCCCCATCACACCCCCTTCTCCACCACATCCCCTCCTCCATCGCATCCCCTTCTCCACCGCATCCCCTTCTCCATC	.	PASS	RC=13.71;RPL=17;RAL=233;RCP=CCCTTCTCCATCACATC;ALGNURL=http://orca.bu.edu/vntrview/index.php?db=VNTRPIPE_NA19238_ERX283213&ref=-175475956&isref=1&istab=1&ispng=1&rank=3	GT:SP:CGL	1/1:4:-4
chr10	99185665	td175476106	ACCCGCCGCCCGCCGCCCGCCGCCCTCCGCCCTCCGCCCTCCGCCCTCCGCCCTCCGCCCTCCGCCCTCCGCCCTCCGCCCTCCGCCCTCCGCCCTCCGCCCTCCGC	ACCCGCCGCCCGCCGCCCGCCGCCCGCCGCCCGCCGCCCTCCGCCCTCCGCCCTCCGCCCTCCGCCCTCCGCCCTCCGCCCTCCGCCCTCCGCCCTCCGCCCTCCGCCCTCCGCCCTCCGC,ACCCGCCGCCCGCCGCCCGCCGCCCGCCGCCCGCCGCCCTCCGGCCTCCGCCCACCGCCCTCCGCCCTCCGCCCTCCGCCCTCCGCCCTCCGCCCTCCGCCCTCCGCCCTCCGCCCTCCGCCCCCCGCCCTCCGCCCTCCGCCCTCCGCCCTCCGC	.	PASS	RC=15.14;RPL=7;RAL=106;RCP=CCCTCCG;ALGNURL=http://orca.bu.edu/vntrview/index.php?db=VNTRPIPE_NA19238_ERX283213&ref=-175476106&isref=1&istab=1&ispng=1&rank=3	GT:SP:CGL	1/2:4,2:2,7
chr10	100167426	td175476480	CGATGAAGACTGTCACCAGGGGTCACCAGGGATGAGGACCGTCACCAGGGGTCAGCAGGGATGGAGACCGTCACCAGGGGTCAGCAGGGATGGAGACCGTCACCCGGGGTCAGCAGGGATGGAGACCGTCACCCGGGGTCAGCAGGGATGGAGACCGTCACCCGGGGTCAGCAGGGATGGAGACTGTCACCCTGAGTCA	CGATGAAGACCGTCACCAGGGGTCAGCAGGGATGAGGACCATCACCAGGGGTCAGCAGGGATGGAGACCATCACCCGGGGTCAGCAGGGATGGAGACCGTCACCCGGGGTCAGCAGGGATGAAGACTGTCACCCTGAGTCA	.	PASS	RC=6.83;RPL=29;RAL=198;RCP=GATGGAGACCGTCACCCGGGGTCAGCAGG;ALGNURL=http://orca.bu.edu/vntrview/index.php?db=VNTRPIPE_NA19238_ERX283213&ref=-175476480&isref=1&istab=1&ispng=1&rank=3	GT:SP:CGL	1/1:6:-2
chr10	101749540	td175477056	CTAAACTGCTATGTACCCCCTCTTCTATTAAACTGCTATGTACCCCCTCTTCTATTAAACTGCTATGTACCCCCTCTTCTATTAAACTGC	CTAAACTGCTATGTACCCCCTCTTCTATTAAACTGCTATGTACCCCCTCTTCTATTAAACTGC	.	PASS	RC=3.30;RPL=27;RAL=89;RCP=TAAACTGCTATGTACCCCCTCTTCTAT;ALGNURL=http://orca.bu.edu/vntrview/index.php?db=VNTRPIPE_NA19238_ERX283213&ref=-175477056&isref=1&istab=1&ispng=1&rank=3	GT:SP:CGL	0/1:13,15:0,-1
chr10	105367243	td175478846	GAGCCCCTCTGCCCGGCCAGCCGCCCCGTCCGGGAGGGAGGTGGGGGGGTCAGCCCCCTGCCCGGCCAGCCGCCCCGTCCGGGAGGTGAGGGG	GGCCCCTCGGCCCGGCCGGCCGCCCCGTCGGGGGGGGAGGGGGGGGGGTCCGCCCCCTGCCCGGCCAGCCGCCCCGTCCGGGAGGGAGGTGGGGGGGGTCAGCCCCCCTGCCCGGCCAGCCGTCCCGTCCGGGAGGTGAGGGG	.	SC	RC=1.84;RPL=51;RAL=92;RCP=AGCCCCTCTGCCCGGCCAGCCGCCCCGTCCGGGAGGTGAGGGGGGGGGGTC;ALGNURL=http://orca.bu.edu/vntrview/index.php?db=VNTRPIPE_NA19238_ERX283213&ref=-175478846&isref=1&istab=1&ispng=1&rank=3	GT:SP:CGL	0/1:99,39:0,1
chr10	106600522	td175479268	TTTTTAGAGGCATGTGCCCTGAAGGCTTGATGTTGGGGAAAAATGATTTTGGAGGCATGTCCTCTGAAGGCTTGATGTTGGGGAAAAA	TTTTTAGAGGCATGTGCCCTGAAGGCTTGATGTTGGGGAAAAATGATTTTGGAGGCATGTCCTCTGAAGGCTTGATGTTGGGGAAAAATGATTTTGGAGGCATGTCCTCTGAAGGCTTGATGTTGGGGAAAAA	.	PASS	RC=1.93;RPL=45;RAL=87;RCP=TTTTAGAGGCATGTCCCCTGAAGGCTTGATGTTGGGGAAAAATGA;ALGNURL=http://orca.bu.edu/vntrview/index.php?db=VNTRPIPE_NA19238_ERX283213&ref=-175479268&isref=1&istab=1&ispng=1&rank=3	GT:SP:CGL	1/1:19:1
chr10	106804779	td175479348	GAAAAAAAAAAAAAAAAAAAAGAAAGAAAGAAAGAAA	GTCCAAAATTCGAAAAAAAAAAAAAAAAAAAAAGAAAGAAAGAAAAGAAAGAAAGAA	.	PASS	RC=3.00;RPL=12;RAL=36;RCP=AAAAAAAAGAAA;ALGNURL=http://orca.bu.edu/vntrview/index.php?db=VNTRPIPE_NA19238_ERX283213&ref=-175479348&isref=1&istab=1&ispng=1&rank=3	GT:SP:CGL	1/1:2:1
chr10	108001130	td175479801	TATATACACACACACACACACACACACACACATACACATACATACGCACACATACA	TACACACACACACACACACACATATACACCTACATACGCACACATACA	.	PASS	RC=5.50;RPL=10;RAL=55;RCP=ATACACACAC;ALGNURL=http://orca.bu.edu/vntrview/index.php?db=VNTRPIPE_NA19238_ERX283213&ref=-175479801&isref=1&istab=1&ispng=1&rank=3	GT:SP:CGL	1/1:41:-1
chr10	108251839	td175479925	ATTATATATTAAGTATATATAATATATATTTATATATTAAGTATATATAATATATATTTATATAAGTATATATAATATATATTTATATATTAAGTATACATAATATATATTTATTTATATATAATATATATTTAATATATA	ATTATATATTAAGTATATATAATATATATTATATATTAAGTATATATAATATATATTTATATATTAAGTATATATAATATATATTTATATAAGTATATATAATATATATTTATATATTAAGTATACATAATATATATTTATTTATATATAATATATATTTAATATATA	.	PASS	RC=4.97;RPL=28;RAL=140;RCP=TTATATATTAAGTATATATAATATATAT;ALGNURL=http://orca.bu.edu/vntrview/index.php?db=VNTRPIPE_NA19238_ERX283213&ref=-175479925&isref=1&istab=1&ispng=1&rank=3	GT:SP:CGL	0/1:10,9:0,1
chr10	112331528	td175481322	ATTTAAATAAAAATGGGTTCATTTTTAAATAAAAATGGGTTCATTTTTAAATAAAAAATGGGTTCAT	ATTTAAATAAAAATGGGTTCATTTTTAAATAAAAAATGGGTTCAT	.	PASS	RC=2.96;RPL=22;RAL=66;RCP=TTTAAATAAAAATGGGTTCATT;ALGNURL=http://orca.bu.edu/vntrview/index.php?db=VNTRPIPE_NA19238_ERX283213&ref=-175481322&isref=1&istab=1&ispng=1&rank=3	GT:SP:CGL	0/1:24,18:0,-1
chr10	112487157	td175481370	CAAAAAATAAAAATAAAAAAAAAATAAATAAAAA	CAAAAAAAAAAATAAAAAAAAAAAATAAAAAAAAAAAAAATAAAAA	.	PASS	RC=2.20;RPL=15;RAL=33;RCP=AAAAAAAAAAAATAA;ALGNURL=http://orca.bu.edu/vntrview/index.php?db=VNTRPIPE_NA19238_ERX283213&ref=-175481370&isref=1&istab=1&ispng=1&rank=3	GT:SP:CGL	1/1:2:1
chr10	112507510	td175481372	AAAAGAGAAAACTTTTTAGAAAGTTTTCTTTCTGAAAGAGAAAGCCTTTTAGAAAGTTTTCTTTCTGAAAGAGAAAACTTTTTAGAAAGTTTTCTTTCTGCAAGAGAAAGCCTTTTAGAAAGTTTTCTTTCTGAAAGAGAAAACTTTTTAGAAAGTTTTCTTTCTGAAAGAGAAAACTTTTT	AAAAGAGAAAACTTTTTAGAAAGTTTTCTTTCTGAAAGAGAAAGCCTTTTAGAAAGTTTTCTTTCTGAAAGAGAAAACTTTTTAGAAAGTTTTCTTTCTGAAAGAAAAAGCCTTTTAGAAAGTTTTCTTTCTGAAAGAGAAAACTTTTT	.	PASS	RC=5.48;RPL=33;RAL=181;RCP=AAAGAGAAAACTTTTTAGAAAGTTTTCTTTCTG;ALGNURL=http://orca.bu.edu/vntrview/index.php?db=VNTRPIPE_NA19238_ERX283213&ref=-175481372&isref=1&istab=1&ispng=1&rank=3	GT:SP:CGL	0/1:4,12:0,-1
chr10	113269541	td175481631	CTAAAGAAGAAAATGACCTCCCCTTTAAAGAAGAAAATGACCTCTCCTTTAA	CTAAAGAAGAAAATGACCTCCCCTTTAAAGAAGAAAATGACCTCCCCTTTAAAGAAGAAAATGACCTCTCCTTTAA	.	PASS	RC=2.12;RPL=24;RAL=51;RCP=TAAAGAAGAAAATGACCTCCCCTT;ALGNURL=http://orca.bu.edu/vntrview/index.php?db=VNTRPIPE_NA19238_ERX283213&ref=-175481631&isref=1&istab=1&ispng=1&rank=3	GT:SP:CGL	0/1:16,21:0,1
chr10	113493299	td175481702	CTATCTATATATATATATATCTAGATATATCTATATCTAGATATATATCTAGATATATCTATATCTAGATATATATCTAGATATATCTATATCTAGATATATATATAGATATATCTATATCTAGATATATATAGATATATCTATATCTAGATATATATATAGATATAGATATAGATATAGATATATA	CTATCTATCTATATATATATATATAGATATATCTATATCTAGATATATATATAGATATATCTATATCTAGATATATATATAGATATATCTATATCTAGATATATATAGATATATCTATATCTAGATATATATATAGATATAGATATAGATATATATA	.	PASS	RC=6.73;RPL=28;RAL=186;RCP=TATCTATATCTAGATATATATCTAGATA;ALGNURL=http://orca.bu.edu/vntrview/index.php?db=VNTRPIPE_NA19238_ERX283213&ref=-175481702&isref=1&istab=1&ispng=1&rank=3	GT:SP:CGL	1/1:5:-1
chr10	114118683	td175481894	ATATAGATATATTATGTATATTTCTATATATATTATATATATATTTCTATATATTATTATATATATATTTCTATATATATATATAT	ATATAGATATATTATGTATATTTCTATATATATTATATATATATTTCTATATATTATTATATATATATTTCTATATATTATTATATATATATTTCTATATATATATATAT	.	PASS	RC=3.71;RPL=23;RAL=85;RCP=TATATATATTATATATATATTTC;ALGNURL=http://orca.bu.edu/vntrview/index.php?db=VNTRPIPE_NA19238_ERX283213&ref=-175481894&isref=1&istab=1&ispng=1&rank=3	GT:SP:CGL	1/1:22:1
chr10	114136717	td175481906	AAGACCCTCAGGGAGTAAGCACTGGAAAGGGACTCTACCACTGGAGACCCTCAGGGAATAAGCACTGGAAAGGGACTCTACCACCGGAGACCCTCAGGGAATAAGCACTGGAAAGGGACTCTACCACCGGAGACCCTCAGGGAATAAGCACTGGAAAGGGACTCTACCACCGG	AAGACCCTCAGGGAGTAAGCACTGGAAAGGGACTCTACCACCGGAGACCCTCAGGGAATAAGCACTGGAAAGGGACTCTACCACCGGAGACCCTCAGGGAATAAGCACTGGAAAGGGACTCTACCACCGG	.	PASS	RC=4.00;RPL=43;RAL=172;RCP=AGACCCTCAGGGAATAAGCACTGGAAAGGGACTCTACCACCGG;ALGNURL=http://orca.bu.edu/vntrview/index.php?db=VNTRPIPE_NA19238_ERX283213&ref=-175481906&isref=1&istab=1&ispng=1&rank=3	GT:SP:CGL	0/1:2,8:0,-1
chr10	114305709	td175481973	GTGTGTGTGTATATACGTGTATACACGTATGTGTGTGTATATACGTGTATACGCGTATGTGTGTGTATATACGTGTATACGCGTATGTGTGTGTATATACGTGTATACGCGTATGTGTGTGTATATACGTGTATACGCGTATGTGTGTATATACGTGTATACACGTGTGTGTGT	GTGTGTGTGTATATACGTGTATACACGTATGTGTGTGTATATACGTGTATACACGTATGTGTGTGTATATATGTGTATACGCGTATGTGTGTGTATATACGTGTATACGCGTATGTGTGTATATACGTGTATACACGTGTGTGTGT	.	PASS	RC=6.25;RPL=28;RAL=173;RCP=TGTGTGTGTATATACGTGTATACGCGTA;ALGNURL=http://orca.bu.edu/vntrview/index.php?db=VNTRPIPE_NA19238_ERX283213&ref=-175481973&isref=1&istab=1&ispng=1&rank=3	GT:SP:CGL	1/1:12:-1
chr10	116042999	td175482621	GGCAGTTAGACACACAGGCAGGGCAGCGAGCAGTTAGACACACAGGCAGGCAGGGCAGCGAGCAGTTAGACACACAGGCAGGGTAGCGAGCAGTTAGACACACAGGCAGGGTAGCGAGCAGTTAGACACACAGGCAGGGTAGCGAGCAGTTAGACACACAGGCAGGGTAGCGAG	GGCAGTTAGACACACAGGCAGGGCAGCGAGCAGTTAGACACACAGGCAGGCAGGGCAGCGAGCAGTTAGACACACAGGCAGGGTAGCGAGCAGTTAGACACACAGGCAGGGTAGCGAGCAGTTAGACACACAGGCAGGGTAGCGAG	.	PASS	RC=6.03;RPL=28;RAL=173;RCP=GCAGTTAGACACACAGGCAGGGTAGCGA;ALGNURL=http://orca.bu.edu/vntrview/index.php?db=VNTRPIPE_NA19238_ERX283213&ref=-175482621&isref=1&istab=1&ispng=1&rank=3	GT:SP:CGL	0/1:3,6:0,-1
chr10	116076901	td175482630	CGATTTTACTAAGAAGCACGTTTGATTTTACTAAGAAGCACATTTGA	CGATTTCACTAAGAAGCACATTTGATTTTACTAAGAAGCACGTTTGATTTTACTAAGAAGCACATTTGA	.	PASS	RC=2.09;RPL=22;RAL=46;RCP=GATTTTACTAAGAAGCACATTT;ALGNURL=http://orca.bu.edu/vntrview/index.php?db=VNTRPIPE_NA19238_ERX283213&ref=-175482630&isref=1&istab=1&ispng=1&rank=3	GT:SP:CGL	0/1:21,20:0,1
chr10	118003834	td175483292	ATAATTTTAATAATTAAAATTTAATTTTATTTCATTTAACTTTAATAATTAAAATTTAATTTTATTTCATTTAATGTTAATAATTAAAATTTAATTTTATTTCATTTAATGTTAATAATTAAAATTTAATTTAATTTAATTTTAATATATAATAA	ATAATTTTAATAATTAAAATTTAATTTTATTTCATTTAACTTTAATAATTAAAATTTAATTTTATTTCATTTAATGTTAATAATTAAAATTTAATTTTATTTCATTTAATGTTAATAATTAAAATTTAATTTTATTTCATTTAATGTTAATAATTAAAATTTAATTTAATTTAATTTTAATATATAATAA	.	PASS	RC=4.35;RPL=35;RAL=154;RCP=TAATTTTAATAATTAAAATTTAATTTTATTTCATT;ALGNURL=http://orca.bu.edu/vntrview/index.php?db=VNTRPIPE_NA19238_ERX283213&ref=-175483292&isref=1&istab=1&ispng=1&rank=3	GT:SP:CGL	0/1:12,4:0,1
chr10	118705996	td175483585	TTTTATATATAAATATATAAAATGATTTATATATAAATATATAAAATGATTTATATATAAATATATAAAATGATTTATATATAAATATATAAAATGATTTATATATAAATATATAAAATGATTTATATATAAATATATAAAATGATTTATATATAAATATATAAAATGATTTATATATAAATATATAAAATGATTTATATATATAATATATATATATGTTTTATTTAT	TTTTATATATAAATATATAAAATGATTTATATATAAATATATAAAATGATTTATATATAAATATATAAAATGATTTATATATAAATATATAAAATGATTTATATATAAATATATAAAATAATTTATATATAAATATATAAAATGATTTATATATATAATATATATATATGTTTTATTTAT	.	PASS	RC=9.35;RPL=24;RAL=227;RCP=TTTATATATAAATATATAAAATGA;ALGNURL=http://orca.bu.edu/vntrview/index.php?db=VNTRPIPE_NA19238_ERX283213&ref=-175483585&isref=1&istab=1&ispng=1&rank=3	GT:SP:CGL	1/1:7:-2
chr10	121426059	td175484722	TGTGCTCAGCGAGATGCACGAGGTGCTCAGCGAGATGCACGAGGTGCTCAGCGAGATGCATGAGGTGCTCAGC	TGTGCTCAGCGAGATGCATGAGGTGCTCAGCGAGAGGCACGAGGTGCTCAGCGAGATGCACGAGGTGCTCAGCGAGATGCATGAGGTGCTCAGC	.	PASS	RC=3.43;RPL=21;RAL=72;RCP=GTGCTCAGCGAGATGCACGAG;ALGNURL=http://orca.bu.edu/vntrview/index.php?db=VNTRPIPE_NA19238_ERX283213&ref=-175484722&isref=1&istab=1&ispng=1&rank=3	GT:SP:CGL	1/1:14:1
chr10	124267464	td175485793	CTAGAGGGCAGCTCTGGGGCCATTTATAGAGGGCAGCTCTGGGGCCATTTATAGAGGGCAGCTCTGGGGCCATTTATAGGGGC	CTAGAGGGCAGCTCCGGGGCCGTTTATAGAGGGCAGCTCCGGGGCCGTTTATAGAGGGCAGCTCCGGGGCCGTTTATAGAGGGCAGCTCCGGGGCCGTTTATAGAGGGCAACTCCGGGGCCATTTATAGAGGGCAGCTCTGGGGCCATTTATAGAGGGCAGCTCTGGGGCCATTTATAGGGGC	.	PASS	RC=3.32;RPL=25;RAL=82;RCP=TAGAGGGCAGCTCTGGGGCCATTTA;ALGNURL=http://orca.bu.edu/vntrview/index.php?db=VNTRPIPE_NA19238_ERX283213&ref=-175485793&isref=1&istab=1&ispng=1&rank=3	GT:SP:CGL	0/1:9,2:0,4
chr10	124875159	td175485987	GTATATCTATATATCTATATATCTATATATCTATATAT	GTATATCTATATATCTATATATCTATATAT	.	PASS	RC=4.62;RPL=8;RAL=37;RCP=TATATCTA;ALGNURL=http://orca.bu.edu/vntrview/index.php?db=VNTRPIPE_NA19238_ERX283213&ref=-175485987&isref=1&istab=1&ispng=1&rank=3	GT:SP:CGL	1/1:33:-1
chr10	125386861	td175486157	TTTTCTTTTTTTGTGTTTTTTTCTTTCTTTCTTTCTTTTCTTTCTTTCCTTCTTTCTTCTTTCTTTCTTTCTTTCTTTCTTTCTTTCTTTCTTTCTTTCTTTCTTTCTTTCTTTCTTTCTTTCTTT	TTTTCTTTTTTTGTGTTTTTTTCTTTCTTTCTTTCTTTTCTTTCTTTCCTTCTTTCTTCTTTCTTTCTTTCTTTCTTTCTTTCTTTCTTTCTTTCTTTCTTTCTTTCTTTCTTTCTTTCTTTCTTTCTTTCTTTCTTT	.	PASS	RC=10.62;RPL=12;RAL=125;RCP=TTTCTTTCTTTC;ALGNURL=http://orca.bu.edu/vntrview/index.php?db=VNTRPIPE_NA19238_ERX283213&ref=-175486157&isref=1&istab=1&ispng=1&rank=3	GT:SP:CGL	0/1:10,8:0,1
chr10	125406655	td175486164	AAAGGAAGGAAGGAAGGAAGGAAGGAAGGAAGGAAGGAAGGAAGGAAGGAAG	AAAGGAAGGAAGGAAGGAAGGAAGGAAGGAAGGAAGGAAGGAAGGAAGGAAGGAAGGAAGGAAG	.	PASS	RC=6.38;RPL=8;RAL=51;RCP=AAGGAAGG;ALGNURL=http://orca.bu.edu/vntrview/index.php?db=VNTRPIPE_NA19238_ERX283213&ref=-175486164&isref=1&istab=1&ispng=1&rank=3	GT:SP:CGL	0/1:7,8:0,1
chr10	125456275	td175486192	CTGTGTGCCCGTGATCATATGCATATGGGTGAATGTTTGTGTGCCCATGATTTTATGCATATAGGTGAATATTTGTGTGCCCATGAGCATATGCATATGGGTGAATGTTTGTGTGCCCATGAGTATATGCATACGGGTGAATGTTTGTGTGCCCATGAGTATATGCATATGGGTATATGTTTGTGTGCCCGTGATTATATGCATATGGGTGAATGTTTGTGTGCCCGTGATTATATGCATGTGGGTGAATGTT	CTGTGTGCCCGTGATCATATGCATATGGGTGAATGTTTGTGTGCCCATGATTTTATGCATGTGGGTGAATGTT	.	PASS	RC=7.00;RPL=36;RAL=252;RCP=TGTGTGCCCATGATTATATGCATATGGGTGAATGTT;ALGNURL=http://orca.bu.edu/vntrview/index.php?db=VNTRPIPE_NA19238_ERX283213&ref=-175486192&isref=1&istab=1&ispng=1&rank=3	GT:SP:CGL	1/1:2:-5
chr10	125617058	td175486233	CGATGGAAGGCGGCGTGGAGATGGAAGGCGGCGTGGAGATGGAAGGCGGCGTGGAGATGGAAGGCGGCGTGGAGATGGAAGGCGGCGTGGAGATGGAAGGCGGCGTGGAGATGGAAGGCGGCGTGGAGATGGAAGGCGGCGTGGAG	CGATGGAAGGCGGCGTGGAGATGGAAGGCGGCGTGGAGATGGAAGGCGGCGTGGAGATGGAAGGCGGCGTGGAGATGGAAGGTGGCGTGGAGATGGAAGGCGGCATGGAGATGGAAGGCGGCGTGGAG,CGATGGAAGGCGGCGTGGAGATGGAAGGCGGCGTGGAGATGGAAGGCGGCGTGGAGATGGAAGGCGGCGTGGAGATGGAAGGCGGCGTGGAGATGGAAGGCGGCGTGGAGATGGAAGGCGGCGTGGAGCTGGAAGGCGGCATGGAGATGGAAGGCGGCGCGGAG	.	PASS	RC=8.06;RPL=18;RAL=145;RCP=GATGGAAGGCGGCGTGGA;ALGNURL=http://orca.bu.edu/vntrview/index.php?db=VNTRPIPE_NA19238_ERX283213&ref=-175486233&isref=1&istab=1&ispng=1&rank=3	GT:SP:CGL	1/2:2,2:-1,1
chr10	125987536	td175486361	CCAGCTCCCAGCCACACATGGACCGGCATGTCACAGCTCCCAGCCACACATGGACTGGCATGTCACAGCTCCCAGCCACACATGGACCGGCATGTCA	CCAGCTCCCAGCCACACATGGACCGGCATGTCACAGCTCCCAGCCACACATGGACTGGCATGTCACAGCTCCCAGCCACACATGGACCGGCATGTCACAGCTCCCAGCCACACACGGACTGGCATGTCACAGCTCCCAGCCACACATGGGCCATCATGTCA	.	PASS	RC=3.00;RPL=32;RAL=96;RCP=CAGCTCCCAGCCACACATGGACCGGCATGTCA;ALGNURL=http://orca.bu.edu/vntrview/index.php?db=VNTRPIPE_NA19238_ERX283213&ref=-175486361&isref=1&istab=1&ispng=1&rank=3	GT:SP:CGL	0/1:11,2:0,2
chr10	126185798	td175486468	CCCTTCCCATCCTTCCCATCCTCCCCATCCTCCCCATCCTCCCCATCCTCCCCATCCTCCCCATCCTCC	CCCTTCCCATCCTTCCCATCCTCCCCATCCTCCCCATCCTCCCCATCCTCCCCATCCTC	.	PASS	RC=7.56;RPL=9;RAL=68;RCP=CCTCCCCAT;ALGNURL=http://orca.bu.edu/vntrview/index.php?db=VNTRPIPE_NA19238_ERX283213&ref=-175486468&isref=1&istab=1&ispng=1&rank=3	GT:SP:CGL	1/1:12:-1
chr10	126358422	td175486541	CTCACAGGGTGGGTGAGGACCACAGGGTGGGTGAGGATTACAGGGTGGGTAAGGACCATAGGGTGGGTGAGGATTACAGGGTGGGTGAGGATTACAGGGTGGGTGAGGATTACAGGGTGGGTGAGGACCACA	CCTCACAGGGTGGGTGAGGACCACAGGGTGGGTGAGGATTACAGGGTGGGTAAGGACCATAGGGTGGGTGAGGATTACAGGGTGGGTGAGGATTACAGGGTGGGTGAGGACCAC	.	PASS	RC=7.28;RPL=18;RAL=131;RCP=TCACAGGGTGGGTGAGGA;ALGNURL=http://orca.bu.edu/vntrview/index.php?db=VNTRPIPE_NA19238_ERX283213&ref=-175486541&isref=1&istab=1&ispng=1&rank=3	GT:SP:CGL	1/1:13:-1
chr10	126610809	td175486656	CAAATTATATATATATGTAAAATATATATATATATATGTAAAATATATATATATATGTAAAATATATATATATATGTAAAATATATGTATATAT	CAAATTATATATATATGTAAAATATATATATATATATGTAAAATATATATATATATGTAAAATATATATATATAT	.	PASS	RC=4.81;RPL=19;RAL=93;RCP=AAATATATATATATATGTA;ALGNURL=http://orca.bu.edu/vntrview/index.php?db=VNTRPIPE_NA19238_ERX283213&ref=-175486656&isref=1&istab=1&ispng=1&rank=3	GT:SP:CGL	0/1:9,5:0,-1
chr10	128351281	td175487257	TCCTCCATGCATTCTTGCTGAGTTCTCTGGATCCACAATCTGTGTAGACACCCTGGCCTGGCATCATTGGGATGGGTGCCTCCGTGCATTCTTGCTGAGTTCTCTGGATCCACAATCTGTGTAGACACCCTGGCCTGGCATCATTGGGATGGGTGCCTCCGTGCATTCTTGCTGAGTTCTCTGGATCCACAATCTGGGTAGACACCCTGGCCTGGCATCATTGGGATGGGTGCCTCC	TCCTCCGTGCATTCTTGCTGAGTTCTCTGGATCCACAATCTGTGTAGACACCCTGGCCTGGCATCATTGGGATGGGTGCCTCCGTGCATTCTTGCTGAGCTCTCTGGATCCACAATCTGGGTAGACACCCTGGCCTGGCATCATTGGGATGGGTGCCTCC	.	PASS	RC=3.06;RPL=77;RAL=236;RCP=CCTCCGTGCATTCTTGCTGAGTTCTCTGGATCCACAATCTGTGTAGACACCCTGGCCTGGCATCATTGGGATGGGTG;ALGNURL=http://orca.bu.edu/vntrview/index.php?db=VNTRPIPE_NA19238_ERX283213&ref=-175487257&isref=1&istab=1&ispng=1&rank=3	GT:SP:CGL	1/1:6:-1
chr10	128938868	td175487416	GCACACCAAGTCTCTCGGTTGAGTTTGACACACCAAGTCTCTGGGTTGAGTTTGACACACCGAGTCTCTGGGTTGAGTCTGA	GCACACCAAGTCTCTCGGTTGAGTTTGACACACCAAGTCTCTGGGTTGAGTTTGACACACCGAGTCTCTGGGCTGAGTTTGACACACCGAGTCTCTGGGTTGAGTCTGA	.	PASS	RC=3.00;RPL=27;RAL=81;RCP=CACACCAAGTCTCTGGGTTGAGTTTGA;ALGNURL=http://orca.bu.edu/vntrview/index.php?db=VNTRPIPE_NA19238_ERX283213&ref=-175487416&isref=1&istab=1&ispng=1&rank=3	GT:SP:CGL	0/1:16,12:0,1
chr10	131629516	td175488469	TGCACCTCCCTCCCACTCCCGCACCTGCCTCCCACTCCCGCACCTCCCTCCCACTCCCGCACCTCCCTCCCACTCCTGCACC	TGCACCTCCCTCCCACTCCCGCACCTGCCTCCCACTCCCGCACCTCCCTCCCACTCCCGCACCTCCCTCCCACTCCCGCACCTCCCTCCCACTCCTGCACC	.	PASS	RC=4.26;RPL=19;RAL=81;RCP=GCACCTCCCTCCCACTCCC;ALGNURL=http://orca.bu.edu/vntrview/index.php?db=VNTRPIPE_NA19238_ERX283213&ref=-175488469&isref=1&istab=1&ispng=1&rank=3	GT:SP:CGL	1/1:10:1
chr10	132454126	td175488796	TCTCTGGCCCCGTCTCCTCACCTGCACCCCACACCTCTAGCCCCATCTCCCAACCTGCACCCCACACCTCTAGCCCCATCTCCTAACCTGCACCCCTCTCCTCTGGCCCCATCTCC	TCTCTGGCCCCGTCTCCTCACCTGCACCCCACACCTCTAGCCCCATCTCCCAACCTGCACCCCTCTCCTCCGGCCCCACCTCCC	.	PASS	RC=3.48;RPL=33;RAL=115;RCP=CTCTAGCCCCATCTCCTAACCTGCACCCCACAC;ALGNURL=http://orca.bu.edu/vntrview/index.php?db=VNTRPIPE_NA19238_ERX283213&ref=-175488796&isref=1&istab=1&ispng=1&rank=3	GT:SP:CGL	0/1:5,5:0,-1
chr10	132487005	td175488810	CTGAGGCCGCAGGTAAAACTCCTGTGGGGAACTGAATTCTGTGAGGCCCCAGTTGAAACTCCTGTGGGGAACTGAATTCTGTGAGGCCCCAGTTGAAACTCCTGTGGGGAACTGAATTCTGTGAGGCCCCAGTTGAAACTCCTGTGGGGAACTGAATTCTG	CTGAGGCCGCAGGTAAAACTCCTGTGGGGAACTGAATTCTGTGAGGCCCCAGTTGAAACTCCTGTGGGGAACTGAATTCTGTGAGGCCCCAGTTGAAACTCCTGTGGGGAACTGAATTCTG	.	PASS	RC=4.00;RPL=40;RAL=160;RCP=TGAGGCCCCAGTTGAAACTCCTGTGGGGAACTGAATTCTG;ALGNURL=http://orca.bu.edu/vntrview/index.php?db=VNTRPIPE_NA19238_ERX283213&ref=-175488810&isref=1&istab=1&ispng=1&rank=3	GT:SP:CGL	0/1:6,11:0,-1
chr10	132528769	td175488825	GGAGATTGCAGTGAGCAGAGATCGCAGCGAGCAGAGATTGCAGCGAGCAGAGGTTGCAGTGAGCAGAGGTTGCAGTGAGCAGAGGAGATTGCAGTGAGCAGAGATTGCAGTGAGCGGAGATTGCAGTGAGCAGAGGAGATTGCAATGAGTGGAGATTGCAGTGAGCAGAGATTGCAGTGAGCAGAGATTGCAGTGAGCAGAGGAGATTGCAGTGAGCAGAGATTGCAGTGAGCGGAGGAGATTGCAGTGAGCAGAGATTGCAGTGAGCAGAGATTGCAGTGAGCGGAGGAGATTGCAGTGAGCAGAGATTGCAGTGAGCGGAGATTGCAGTGAGCGGAGATTGCAGTGAGCGGAGATTGCAGTGAGTGGAGATTGC	GGAGATTGCAGTGAGCAGAGATCGCAGCGAGCAGAGATTGC	.	PASS	RC=22.47;RPL=16;RAL=375;RCP=GAGATTGCAGTGAGCA;ALGNURL=http://orca.bu.edu/vntrview/index.php?db=VNTRPIPE_NA19238_ERX283213&ref=-175488825&isref=1&istab=1&ispng=1&rank=3	GT:SP:CGL	1/1:2:-20
chr10	132541329	td175488832	GCCTTCCCCACCTGCCCGCCTCCTTCCCCACCTGCCCGCCTCCTTCCTCACCTGCCCGCCTCCTTCCTCACCTGCCCGCCTCCTTCCCCACCTGCCCGCCTCCTTCCCCACCTGCCCGCCCCCTTCCCC	GCCTTCCCCACCTGCCCGCCTCCTTCCCCACCTGCCCGCCCCCTTCCCC	.	PASS	RC=6.40;RPL=20;RAL=128;RCP=CCTTCCCCACCTGCCCGCCT;ALGNURL=http://orca.bu.edu/vntrview/index.php?db=VNTRPIPE_NA19238_ERX283213&ref=-175488832&isref=1&istab=1&ispng=1&rank=3	GT:SP:CGL	1/1:6:-4
chr10	132544810	td175488834	CCCCTCGGTGCTCTGGGAAGTTAAATTCCCTCCCTCCACTCAGGTGCTCTGGGAAGTTAAATTCCCCCAACCCTGGTGCTCTGGGAAGTTAAATTCCCCCAACCCTGGTGCTCTGGGAAGTTACCCGCCCCCAACCCCGGTGCTCTGGGAAG	CCCCTGGGTGCTCTGTGAAGTTAATTTCCCTCCCTCCACTCAGGTGCTCTGGGAAGTTAAATTCCCCCAACCCTGGTGCTCTGGGAGGTTACCCGCCCCCAACCCCGGTGCTCTGGGAAG	.	PASS	RC=4.58;RPL=32;RAL=151;RCP=CCCTGGTGCTCTGGGAAGTTAAATTCCCCCAA;ALGNURL=http://orca.bu.edu/vntrview/index.php?db=VNTRPIPE_NA19238_ERX283213&ref=-175488834&isref=1&istab=1&ispng=1&rank=3	GT:SP:CGL	1/1:9:-1
chr10	132582877	td175488862	AGAGACCACAGCTCTGGGCCTGTGCGCACCTTGCACGTTGGTGGGTGATTGCGGATGAGGAGACCACAGCTCTGGGCCTGTGCGCACCTTGCACGTTGGTGGGTGATTGCGGATGAGGAGACCACAGCTCTGGGCCTGTGCGCACCTTGCATGCTGGTGGGTGATTGCAGATGAGG	AGAGACCACAGCTCTGGGCCTGTGCGCACCTTGCACGTTGGTGGGTGATTGCGGATGAGGAGACCACAGCTCTGGGCCTGTGCGCACCTTGCATGCTGGTGGGTGATTGCAGATGAGG	.	PASS	RC=3.02;RPL=58;RAL=175;RCP=GAGACCACAGCTCTGGGCCTGTGCGCACCTTGCACGTTGGTGGGTGATTGCGGATGAG;ALGNURL=http://orca.bu.edu/vntrview/index.php?db=VNTRPIPE_NA19238_ERX283213&ref=-175488862&isref=1&istab=1&ispng=1&rank=3	GT:SP:CGL	0/1:3,6:0,-1
chr10	132586647	td175488864	GTGTGGGGAGAAGTCTCAGTCTGTATGTGGGGAGAAGTCTCAGTCTACATGTGGGGGAGAAGTCTCTGTATGTGGGGAGGGCTCAGTTTGTATGTGGGGAGGAGTCTCAGTCTGTATGTGGGGAGGAGTCTCAGTCTGTATGTGGGGAGGAGTCTCAGTCTGTATGTGGGGAGGAGTCTCAGTCTGTATGTGGGGAGGAGTCTCAGTCTGTATGTGGGGAGGAGTCTCAGTCTGTATGTAGGGGAGAAGTCTCAG	GTGTGGGGAGAAGTCTCAGTCTGTATGTGGGGAGAAGTCTCAGTCTACATGTGGGGGAGAAGTCTCTGTATGTGGGGAGGGCTCAGTTTGTATGTGGGGAGGAGTCTCAGTCTGTATGTGGGGAGGAGTCTCAGTCTGTATGTGGGGAGGAGTCTCAGTCTGTATGTAGGGGAGAAGTCTCAG	.	PASS	RC=10.76;RPL=24;RAL=254;RCP=TGTGGGGAGGAGTCTCAGTCTGTA;ALGNURL=http://orca.bu.edu/vntrview/index.php?db=VNTRPIPE_NA19238_ERX283213&ref=-175488864&isref=1&istab=1&ispng=1&rank=3	GT:SP:CGL	1/1:5:-3
chr10	132826106	td175489016	ACCCTGTCTCTAGTTGGGCCAGGAATGGGAACTCACGGTTAGGGTGGATGGAGATGACTTCCTGGGATCCCATGAAGGAGCTGCCTTTCCCTGACTTTAGTTGGGCCAGGAATGGGAACTCACGGTTAGGGTGGATGGAGATAACTTCCTGGGATCCCATGAAGGAGCTGCCTTTCCCTGACTTTAGTTGGGCCAGGAATGGGAACTCACGGTCAAGGTGGACGGAGATGACTTCCTGGGATCCCATGAAGGAGCCACCTTTCCCTGA	ACCCTGACTCTAGTTGGGCCAGGAATGGGAACTCACGGTTAGGGTGGATGGAGATAACTTCCTGGGATCCCATGAAGGAGCTGCCTTTCCCTGACTTTAGTTGGGCCAGGAATGGGAACTCACGGTCAAGGTGGACGGAGATGACTTCCTGGGATCCCATGAAGGAGCCACCTTTCCCTGA	.	PASS	RC=3.07;RPL=87;RAL=267;RCP=CCCTGACTTTAGTTGGGCCAGGAATGGGAACTCACGGTTAGGGTGGATGGAGATGACTTCCTGGGATCCCATGAAGGAGCTGCCTTT;ALGNURL=http://orca.bu.edu/vntrview/index.php?db=VNTRPIPE_NA19238_ERX283213&ref=-175489016&isref=1&istab=1&ispng=1&rank=3	GT:SP:CGL	1/1:4:-1
chr10	132877371	td175489052	CGAGCTAGGAGGGCCCAGTGCTCACGTCTGCCGAGCTAGGAGGGCCCAGTGCTCACGTCTGCCGAGCTAGGAGGGCCCAGTGCTCACGTCTGCTGAGCTAGGACGGCCCAGTGCTCACGTCTGCTGAGCTAGGACGGCCCAGTGCTCACGTCTGCTGAGCTAGAAGGGCCCAGTGCTCACGTCTGCTGAGCTAGGACGGCCCAGTGCTCATGTCTGCT	CGAGCTAGGAGGGCCCAGTGCTCACGTCTGCCGAGCTAGGAGGGCCCAGTGCTCACGTCTGCTGAGCTAGGACGGCCCAGTGCTCACGTCTGCTGAGCTAGGACGGCCCAGTGCTCACGTCTGCTGAGCTAGAAGGGCCCAGTGCTCACGTCTGCTGAGCTAGGACGGCCCAGTGCTCATGTCTGCT	.	PASS	RC=7.00;RPL=31;RAL=217;RCP=GAGCTAGGAGGGCCCAGTGCTCACGTCTGCT;ALGNURL=http://orca.bu.edu/vntrview/index.php?db=VNTRPIPE_NA19238_ERX283213&ref=-175489052&isref=1&istab=1&ispng=1&rank=3	GT:SP:CGL	1/1:2:-1
chr10	133367117	td175489303	AGCCCATGAGGCTGAATCCCCGGGGGGGTGGGGACGCCCATGAGGCTGAATCCCTGGGGGCTGGGGATGCCCATGAGGCTGAATCACAGGGGGCTGGGACGCCCATGAGGCTGAATCCCGGGGGCTGGAGAACACCATGAGGCTGAATCCCCGGGACTGGGGACACCC	AGCCCATGAGGCTGAATCCCCGGGGGGGTGGGGACGCCCATGAGGCTGAATCCCTGGGGGCTGGGGATGCCCATGAGGCTGAATCACAGGGGGCTGGGACGCCCATGAGGCTGAATCCCCGGGGCTGGGATGCCCATGAGTCTGAATCCCGGGGGCTGGAGAACACCATGAGGCTGAATCCCCGGGACTGGGGACACCC	.	PASS	RC=5.11;RPL=32;RAL=167;RCP=GCCCATGAGGCTGAATCCCGGGGGCTGGGGAC;ALGNURL=http://orca.bu.edu/vntrview/index.php?db=VNTRPIPE_NA19238_ERX283213&ref=-175489303&isref=1&istab=1&ispng=1&rank=3	GT:SP:CGL	1/1:3:1
chr10	133770671	td175489545	TCCCGTGCCCCTGTGGAGATGGAGGTGTGTGCTGATCCCCCGTCCGCCTGTGGAGATGAAGGTGTGTGTTGATTCCTCCTGCTGCTGTGGAGATGGAGGTGTGTGCTGATCGCCCGTCACCCTGTCTAGATGAAGGTATGTGCTGATTGCCTGTGCCCCTGTGGAGAAGGAGGTGTGTGCTGATCCCCTGTGCCCTGTGGAGATGGAGGTGTGTGCTGCTCCCTCGTGCCCCTGTGGAGATGGAGGTGTGTGCTGATCCCCCATCCCATCCCCCTGTCTAGATGAAGGTGTGTGCTGATTCCTCATGCCCCTGTCTGGATGAAGGTGTGTGCTGATCCCCCGTCCCCCTGTGGAGATGAAGGTGTGTGCTGATCCCCCGTGCCCCTGTGGAGATGAAGGTGCGTGCTGATCCCCCATCTCCCTGTGGAGATGAAGGTGTGTGCTGATCCCCATCCCCCTGTGGAGATGAAGGGATATGCTGATCCCCTGTCCCACTGTGGAGATGAAGGGGTGTGCTGATCCCCCGTCCCCCTGTGGAGATGAAGGTGTGTGCTGATCCCCCATCTCCCTGTGGAGATGAAGGGGTGTGCCAATCCCCCGCGCCCCTGTGGAGATGGAGGCGTGTGCTGATCCCCATCCCCCTGTGGAGATGAAGGTGTGTGCTGATCCCCCATCCCCATGTGGAGATGAAGGGGTGTGTTGATCCCCTGTCCCCCTGTGGAGATGGTGTGTGCTGATCCCCGTCCCCCTGTGGAGATGAAGGTGTGTGCTGATCCCCCATCTCCCTGTGAAGATGAAGGGGTGTGCTGATCCCCCGTGCCCCTGTGGACATGGAGGCGTGTGCTGATCCCCCGTCCCCCTGTGGAGATGAAGGTGTGTGCTGATCCCCCATCCCCATGTGGAGATGAAGGGGTGTGTTGATCCCCCGTCCCCCTGTGGAGATGAAGGTGTGTGCTGATCCCCGTCCCCCTGTGGAGATGAAGGGGTGTGCTGATCCCCCATGCCCTGTGGAGATGGAGGTGTGTGCTGATCCCTCGTGCCCCTGTGGAGATAGAGGTGTGTACTGATCCCCTGTTCCCCTATCTAGATGAAGGTGTGTACTGCTGATCCCCCGTCCCCCTGTGGAGATGAAGGTGTGTGCTGATCCCCCATCCCCCTGTGGAGATGAAGGGGTGTGCTGATCCCCCGTCTTCCTGTGGAGATGAAGGTGTGTGCTGATTCCTCATGCCCCTGTGGAGATGGAGGTGTGTGCTGATCCCCCATCCCCCTGTGGGGATGAAGGTGTGTGCTGATCCCCCATCCCCCTGTGGAGATGAAGGGGTATGCTGATCCCCCGTCCCCCTGTGGAGATGAAGGTGTGTGCTGATCCCCCATCCCCCTGTGGAGATGAAGGGGTATGCTGATCCCCTGTCCCCCTGTGGGGATGAAGGTGTGTGCTGATCTCTTGTCCCCCTGTGGAGATGGAGGTGTGTGCTGATCCCCCATCCCCCTGTGGAGATGAAGATGTGTGCTGATCCCCCGTCCTCCTGTGGAGATGAAGGTGTGTGCTGCTTCCTCGTGCCCCTGTGGAGATGGAGGTGTGTGCTGGTCCCCCGTCCCCCTGTGGAGATGGAGGTGTGTGCTGATCCCCCGTCCCCCTGTGGAGATGGAGGCGTGTGCTGATCCCCCATCCCCCTGTGGAGATGAAGGCGTGTGCTGATCCGCCATCCCACTGTGGAGATGAAGGCGTGTGCTGATCCCCCATCCCCCTGTGGAGATAAAGGTGTGTGCTGATCCCCCATCCCCCTGTGGAGATGAAGGCGTGTGCTGATCCGCCATCCCACTGTGGAGATGAAGGCGTGTGCTGATCCCCCATCCCCCTGTGGAGATGAAGGCGTGTGCTCATCCCCCATCCCCCTGTGGAGATGAAGGCGTGTGCTGATCCGCCATCCCACTGTGGAGATGAAGGTGTGTGCTGATCCCCCATCCCCCTGTGGAGATGAAGGTGTGTGCTGATCCCCGGTCCCCCTGTGGAGATGAAGGTGTGTGCTGATCCCCCGTCCTCCTGTGGAGATGAAGGCGTGTGCTGATCCCCCGTCCCCCTGTGGAGATGAAGGCGTGTGCTGATCCGCCGTCCCCCTGTGGAGATGAAGGCGTGTGCTGATCCGCCATCCCCCTGTGGAGATGAAGGCGTGTGCTCATCCCCCATCCCCCTGTGGAGATGAAGGCGTGTGCTGATCCGCCATCCCACTGTGGAGATGAAGGTGTGTGCTGATCCCCCATCCCCCTGTGGAGATGAAGGCGTGTGCTGATCCCCGGTCCCCCTGTGGAGATGAAGGTGTGTGTTGATCCCCCATCCCCCTGTGGAGGTGAAGGTGTGTGCTGAT	TCCCGTGCCCCTGTGGAGATGGAGGTGTGTGCTGATCCCCCGTCCGCCTGTGGAGATGAAGGTGTGTGTTGAT	.	PASS	RC=63.89;RPL=37;RAL=2365;RCP=CCCGTCCCCCTGTGGAGATGAAGGTGTGTGCTGATCC;ALGNURL=http://orca.bu.edu/vntrview/index.php?db=VNTRPIPE_NA19238_ERX283213&ref=-175489545&isref=1&istab=1&ispng=1&rank=3	GT:SP:CGL	1/1:2:-62
chr10	133874672	td175489582	AGCACACACACACCTGCCGTGACGGCGCACACACACACCTGCCGTGACGGCGCACACATACACCTGCCGTGACGGCGCACACACACACCTGCCGTGATGGCGCGCACACACACCTGCCGTGACGGCACACACACACAC	AGCACACACACACCTGCCGTGACGGCGCACACATACACCTGCCGTGACGGCGCACACACACACCTGCCGTGACGGCGCGCACACACACCTGCCGTGACGGCACACACACACAC	.	PASS	RC=5.48;RPL=25;RAL=137;RCP=GCACACACACACCTGCCGTGACGGC;ALGNURL=http://orca.bu.edu/vntrview/index.php?db=VNTRPIPE_NA19238_ERX283213&ref=-175489582&isref=1&istab=1&ispng=1&rank=3	GT:SP:CGL	1/1:11:-1
chr10	133914275	td175489607	GCCCCTTTCTCTCGGCATGAGGAACCCCGGCCGCGCTCCCCATTCTCTCTGCATGAGGAACCCCTGCCGCGCTCCCCGTTCTCTCTGCATGAGGAACCCCAGCTGTGCTCC	GCCCCTTTCTCTCGGCATGAGGAACCCCGGCCGCGCTCCCCGTTCTCTCTGCATGAGGAACCCCAGCTGTGCTCC	.	PASS	RC=3.06;RPL=36;RAL=110;RCP=CCCCATTCTCTCTGCATGAGGAACCCCAGCCGCGCT;ALGNURL=http://orca.bu.edu/vntrview/index.php?db=VNTRPIPE_NA19238_ERX283213&ref=-175489607&isref=1&istab=1&ispng=1&rank=3	GT:SP:CGL	0/1:7,9:0,-1
chr10	133922366	td175489613	GTATATAAATTATATACACAAATGTATATATAAATTATATACGCAAATGTATATATAAATTATATACGCAAATGTATATATAAATTATATACGCAAATGTATATATAAATTATATACGCAAATGTATATATACATATACACGCAAATGTATATAT	GTATATAAATTATATACACAAATGTATATATAAATTATATACGCAAATGTATATATAAATTATATACGCAAATATATATATAAAATATATACGAAAGTATATATAAATTTTATATACAAAAATATATATATAAAATATATACAAAAGTATATATACATATAAACACACAAATATATATATA	.	PASS	RC=6.20;RPL=25;RAL=154;RCP=TATATAAATTATATACGCAAATGTA;ALGNURL=http://orca.bu.edu/vntrview/index.php?db=VNTRPIPE_NA19238_ERX283213&ref=-175489613&isref=1&istab=1&ispng=1&rank=3	GT:SP:CGL	0/1:6,5:0,1
chr10	133954073	td175489644	ACTTGGAGGAGGTAACGAGGGTCTCCTGCCGGGTCCTGGGCTTGGAGGAGGTAACGAGGGTCTCCTGCCGGGTCCTGGGCTTGGAGGAGGTAACGAGGGTCTCCTGCCGGGTCCTGGGCTTGG	ACTTGGAGGAGGTAACGAGGGTCTCCTGCCGGGTCCTGGGCTTGGAGGAGGTAACGAGGGTCTCCTGCCGGGTCCTGGGCTTGGAGGAGGTAACGAGGGTCTCCTGCCGGGTCCTGGGCTTGGAGGAGGTAACGAGGGTCTCCTGCCGGGTCCTGGGCTTGG	.	PASS	RC=3.13;RPL=39;RAL=122;RCP=CTTGGAGGAGGTAACGAGGGTCTCCTGCCGGGTCCTGGG;ALGNURL=http://orca.bu.edu/vntrview/index.php?db=VNTRPIPE_NA19238_ERX283213&ref=-175489644&isref=1&istab=1&ispng=1&rank=3	GT:SP:CGL	1/1:6:1
chr10	133981297	td175489687	GCCCTTCGGTCCTCACCCCTCACCCCTCGGCCCTCACCCCTCGGCCCTCGCCCCTCGCCCCTCACCCCTCGGCCCTCGCCCCTCGCCCCTCGGCCCTCGCCCCTCAC	GCAGCCCTTCGGTCCTCACCCCTCACCCCTCGGCCCTCACCCCTCGGCCCTCGCCCCTCGCCCCTCGGCCCTCGCCCCTCA	.	PASS	RC=5.05;RPL=21;RAL=106;RCP=CCCCTCGGCCCTCGCCCCTCA;ALGNURL=http://orca.bu.edu/vntrview/index.php?db=VNTRPIPE_NA19238_ERX283213&ref=-175489687&isref=1&istab=1&ispng=1&rank=3	GT:SP:CGL	1/1:10:-1
chr10	134000829	td175489718	GGCCCGGCCCGGCCCGGCCCTGCCCGGCCCTGCCGGGCCCTGCCGGGCCCTGCCCGGCCTTGCCCGGCCTTGCC	GGCGCCCAGGCCCGGCCCGGCCCTGCCCGGCCCTGCCGGGCCCTGCCCGGCCTTGC	.	PASS	RC=7.30;RPL=10;RAL=73;RCP=GCCCGGCCCT;ALGNURL=http://orca.bu.edu/vntrview/index.php?db=VNTRPIPE_NA19238_ERX283213&ref=-175489718&isref=1&istab=1&ispng=1&rank=3	GT:SP:CGL	0/1:8,13:0,-2
chr10	134067912	td175489762	GAGGAGAGTAAAATAAGCCTGCCGCAGGGCGCCGGGAATCAGCACTATGTCACCCCGGCACAATGCGTGCACCCTCCACGAAGGCTGCCCCCAGACCTGGGAGCCCAGGAGAGTAAAATAAGCCTGCCGCAGGGTGCCGGGAGTCAGCACTATGTCACCCCGGCACAATGCGTGCACCCTCCACGAAGGCTGCCCCCAGACCTGGGAGCCCAGGAGAGTAAAATAAGCCTGCCGCAGGGCGCCGGGAATCAGCACTATGTCACCCCGGCACAATGCGTGCACCCTCCACGAAGGCTGCCCCCAGACCTGGGAGCCCAGGAGAGTAAAATAAGCCTGCCGCAGGGCGCCGGGAATCAGCACTATGTCACCCCGGCACAATGCGTGCACCCCACGCGAAGGCTG	GAGGAGAGTAAAATAAGCCTGCCGCAGGGCGCCGGGAATCAGCACTATGTCCCCCCGGCACAATGCGTGCACCCTCCACGAAGGCTGCCCCCAGACCTGGGAGCCCAGGAGAGTAAAATAAGCCTGCCGCAGGGTGCCGGGAGTCAGCACTATGTCACCCCGGCACAATGCGTGCACCCCACGCGAAGGCTG	.	PASS	RC=3.82;RPL=105;RAL=401;RCP=AGGAGAGTAAAATAAGCCTGCCGCAGGGCGCCGGGAATCAGCACTATGTCACCCCGGCACAATGCGTGCACCCTCCACGAAGGCTGCCCCCAGACCTGGGAGCCC;ALGNURL=http://orca.bu.edu/vntrview/index.php?db=VNTRPIPE_NA19238_ERX283213&ref=-175489762&isref=1&istab=1&ispng=1&rank=3	GT:SP:CGL	1/1:2:-2
chr10	134095919	td175489803	ACCCACCTGTGCCTGCGCCCACCTGTACCTGCACCCACCTGTGCCTGCGCCCACCTGTACCTGCGCCCACCTGTGCCTGCGCCCACCTGTGCCTGCGCCCACCTGTGCCTGTGCCCACCTGTACCTGCGCC	ACCCACCTGTGCCTGCGCCCACCTGTACCTGCACCCACCTGTGCCTGTGCCCACCTGTACCTGCGCC	.	PASS	RC=8.12;RPL=16;RAL=130;RCP=CCCACCTGTGCCTGCG;ALGNURL=http://orca.bu.edu/vntrview/index.php?db=VNTRPIPE_NA19238_ERX283213&ref=-175489803&isref=1&istab=1&ispng=1&rank=3	GT:SP:CGL	0/1:6,14:0,-4
chr10	134217488	td175489887	TGCTCCCGTAGGACGGCATTCTCCAGGGCTCCTGCAGGACGGCATTCTCCAGGGCTCCTGCAGGACGGCATTCTCCAGGGCTCCTGCAGGACGGCATTCTTCTGGGCTCCTGCAGGGAGCTTTCTCCAGGG	TGCTCCCGTAGGACGGCATTCTCCAGGGCTCCTGCAGGACGGCATTCTGCTGGGCTCCTGCAGGGAGCTTTCTCCAGGG	.	PASS	RC=5.04;RPL=26;RAL=130;RCP=GCTCCTGCAGGACGGCATTCTCCAGG;ALGNURL=http://orca.bu.edu/vntrview/index.php?db=VNTRPIPE_NA19238_ERX283213&ref=-175489887&isref=1&istab=1&ispng=1&rank=3	GT:SP:CGL	1/1:14:-2
chr10	134316289	td175490022	TTCCGTGAATGCACCAATGACCGCTGAATTGAGCATGTCCGTGAATGCACCAACGACAGCTGAACTGAGCATGTCCGTGAATGCACAAACGACCGCTGAACTGAGCGTGTCCGTGAATGCACCGACCACTGAACTGAGCGTGTCCGTGAATGCACCAACAACCACTGAACTG	TTCCGTGAATGCACCAATGACCGCTGAATTGAGCATGTCCGTGAATGCACCAACGACCGCTGAACTGAGCGTGTCCGTGAATGCACCAACAACCACTGAACTG	.	PASS	RC=4.83;RPL=36;RAL=171;RCP=TCCGTGAATGCACCAACGACCGCTGAACTGAGCATG;ALGNURL=http://orca.bu.edu/vntrview/index.php?db=VNTRPIPE_NA19238_ERX283213&ref=-175490022&isref=1&istab=1&ispng=1&rank=3	GT:SP:CGL	0/1:6,10:0,-2
chr10	134385778	td175490091	CTGGCAAGATGCCCCTGGTGGCAAGATGCCCCTGGTGGCAAGATGCCCCTGGTG	CTGGCAAGATGCCCCTGGTGGCAAGATGCCCCTGGTG	.	PASS	RC=3.12;RPL=17;RAL=53;RCP=TGGCAAGATGCCCCTGG;ALGNURL=http://orca.bu.edu/vntrview/index.php?db=VNTRPIPE_NA19238_ERX283213&ref=-175490091&isref=1&istab=1&ispng=1&rank=3	GT:SP:CGL	0/1:10,15:0,-1
chr10	134437918	td175490160	TCACCAGCACACCTGCACCTCACACCGGCACGTGCACTTCCCACCAGCGTGTCTGCACTTCCCACCGGCGTGTCTGCACTTCCCACCGGCGTGTCTGCACTTCCACCGGCGTGTCTGCACTTCCCAC	TCACCAGCACACCTGCACCTCACACCGGCACGTGCACTTCCCACCAGCGTGTCTGCACTTCCCACCGGCGTGTCTGCACTTCCCACC	.	PASS	RC=3.07;RPL=42;RAL=126;RCP=CACCAGCGTGTCTGCACTTCACACCGGCGTGTCTGCACTTCC;ALGNURL=http://orca.bu.edu/vntrview/index.php?db=VNTRPIPE_NA19238_ERX283213&ref=-175490160&isref=1&istab=1&ispng=1&rank=3	GT:SP:CGL	1/1:2:-1
chr10	134694134	td175490447	AGGGCCCCTGCAGAGGACAGCACTGAGACACGTCAGGGGCCCCTGCAGAGGACAGCACTGAGACACGTCAGGGGCCCCTGCAGAGGACAGCGCTGAGACACGTCAGGGGCTCCTG	AGGGCCCCTGCAGAGGACAGCACTGAGACACGTCAGGGGCCCCTGCAGAGGACAGCGCTGAGACACGTCAGGGGCTCCTG,AGGGCCCCTGCAGAGGACAGCACTGAGACACGTCAGGGGCCCCTGCAGAGGACAGCGCTGAGACACGTCAGGGGCCCCTGCAGAGGACAGCGCTGAGACACGTCAGGGGCCCCTGCAGAGGACAGCGCTGAGACACGTCAGGGGCTCCTG	.	PASS	RC=3.26;RPL=35;RAL=114;RCP=GGGCCCCTGCAGAGGACAGCACTGAGACACGTCAG;ALGNURL=http://orca.bu.edu/vntrview/index.php?db=VNTRPIPE_NA19238_ERX283213&ref=-175490447&isref=1&istab=1&ispng=1&rank=3	GT:SP:CGL	1/2:10,7:-1,1
chr10	134755856	td175490498	AGGGTCCGGGGCCTCCCCGGGGCGGGGGTCGTGGCGGGTCCCGGGGCCTCCCCGGGGCGGGGGTCGTGGCGGGCCTGGGG	AGGGTCCGGGGCCCCCCCGGGGCGGGGATCGTGGCGGGTCCCGGGGCCTCCCCGGGGCGGGGGTCGTGGCGGGTCCCGGGGCCTCCCCGGGGCGGGGGTCGTGGCGGGCCTGGGG	.	PASS	RC=2.31;RPL=35;RAL=79;RCP=GGGTCCCGGGGCCTCCCCGGGGCGGGGGTCGTGGC;ALGNURL=http://orca.bu.edu/vntrview/index.php?db=VNTRPIPE_NA19238_ERX283213&ref=-175490498&isref=1&istab=1&ispng=1&rank=3	GT:SP:CGL	1/1:3:1
chr10	134779328	td175490517	CGTGTTTATATGTGTTTGCATGTGTTTACATGTGTTTGCATGTG	CGTGTTTATATGTGTTTGCATGTGTTTACATGTGTTTACATGTGTTTGCATGTG	.	PASS	RC=4.30;RPL=10;RAL=43;RCP=GTGTTTACAT;ALGNURL=http://orca.bu.edu/vntrview/index.php?db=VNTRPIPE_NA19238_ERX283213&ref=-175490517&isref=1&istab=1&ispng=1&rank=3	GT:SP:CGL	0/1:21,13:0,1
chr10	134809999	td175490554	ACCCACGGAGACCCACCCTGACCCCACGGAGACCCACCCTGACCCCACGAAGACCCACCCACGGAGACCCACCCTGACCCCACGGAGACCCTTCCTGACCCCACGGAGACCCACCCTGACCCCATGGTGACCCGCCCTGACCC	ACCCACGGAGACCCACCCTGACCCCACGGAGACCCTTCCTGACCCCACGGAGACCCACCCTGACCCCATGGTGACCCGCCCTGACCC	.	PASS	RC=7.10;RPL=21;RAL=142;RCP=CCCACGGAGACCCACCCTGAC;ALGNURL=http://orca.bu.edu/vntrview/index.php?db=VNTRPIPE_NA19238_ERX283213&ref=-175490554&isref=1&istab=1&ispng=1&rank=3	GT:SP:CGL	0/1:3,8:0,-3
chr10	134818442	td175490566	TGTGGCTCAGGACAGACTGTGGCTCTGTGGCTCAGGACACACTGTGTGGCCCCGTGGCTCAGGACACGCTGTGTGGCCCCGTGGCTCAGGACACGCTGTGTGGCCCCGTGGCTCAGGACACGCTGTGTGGCCCCGTGGCTCAGGACACGCTGTGT	TGTGGCTCAGGACAGACTGTGGCTCTGTGGCTCAGGACACGCTGTGTGGCCCCGTGGCTCAGGACACACTGTGTGGCCCCGTGGCTCAGGACACGCTGTGT	.	PASS	RC=5.78;RPL=27;RAL=154;RCP=GTGGCTCAGGACACGCTGTGTGGCCCC;ALGNURL=http://orca.bu.edu/vntrview/index.php?db=VNTRPIPE_NA19238_ERX283213&ref=-175490566&isref=1&istab=1&ispng=1&rank=3	GT:SP:CGL	1/1:14:-2
chr10	134827065	td175490579	CAAGAATGAGGAAGCCGAGGAAGAATGAGGAAGCCGAGGAAGAATGAGGAAGCCGAGGAAGAATGAGGAAGCCGAGGAAGAATGAGGAAGCCGAGGAAGAA	CAAGAATGAGGAAGCCGAGGAAGAATGAGGAAGCCGAGGAAGAATGAGGAAGCCGAGGAAGAATGAGGAAGCCGAGGAAGAA,CAAGAATGAGGAAGCCGAGGAAGAATGAGGAAGCCGAGGAAGAATGAGGAAGCCGAGGAAGAATGAGGAAGCCGAGGAAGAATGAGGAAGCCGAGGAAGAATGAGGAAGCCGAGGAAGAATGAGGAAGCCGAGGAAGAATGAGGAAGCCGAGGAAGAA	.	PASS	RC=5.26;RPL=19;RAL=100;RCP=AAGAATGAGGAAGCCGAGG;ALGNURL=http://orca.bu.edu/vntrview/index.php?db=VNTRPIPE_NA19238_ERX283213&ref=-175490579&isref=1&istab=1&ispng=1&rank=3	GT:SP:CGL	1/2:8,7:-1,3
chr10	134943127	td175490699	TTCACACCCCTGCCCCTTCCTTGTGATCACACCCCTGCCCCTTCCTTGTGATCACACCCCTGCCCCTTCCTTGTGATCACACCCCTGCCCCTTCCTTGTGA	TTCACACCCCTGCCCCTTCCTTGTGATCACACCCCTGCCCCTCCCTTGTGATCTCCCCCCTGCCCCCTTCCTTGTGA	.	PASS	RC=4.00;RPL=25;RAL=100;RCP=TCACACCCCTGCCCCTTCCTTGTGA;ALGNURL=http://orca.bu.edu/vntrview/index.php?db=VNTRPIPE_NA19238_ERX283213&ref=-175490699&isref=1&istab=1&ispng=1&rank=3	GT:SP:CGL	1/1:9:-1
chr10	134973451	td175490726	CGCCCCGCCCCCCACCCCGGGCCCCGCCCCCCACCCCGGGCCCCGCCC	CGCCCCGCCCCCTCCAGGGCCCCGCCCCCCGCCCCGGGCCCCGCCCCCCACCCCGGGCCCCGCCC	.	PASS	RC=2.47;RPL=19;RAL=47;RCP=GCCCCGCCCCCCACCCCGG;ALGNURL=http://orca.bu.edu/vntrview/index.php?db=VNTRPIPE_NA19238_ERX283213&ref=-175490726&isref=1&istab=1&ispng=1&rank=3	GT:SP:CGL	1/1:4:1
chr10	135018498	td175490805	CCCTCACCCCAGAACCACCACCCTCCTCACCCCCAGAATCACCACCCTCCTCA	CCCTCACCCCAGAACCACCACCCTCCTCACCCCCAGAATCACCACCCTCCTCACCCCCAGAATCACCACCCTCCTCA	.	PASS	RC=2.21;RPL=24;RAL=52;RCP=CCTCACCCCCAGAACCACCACCCT;ALGNURL=http://orca.bu.edu/vntrview/index.php?db=VNTRPIPE_NA19238_ERX283213&ref=-175490805&isref=1&istab=1&ispng=1&rank=3	GT:SP:CGL	0/1:12,11:0,1
chr10	135182848	td175491044	CATCCGCAGACCCCTGGCTTACACGGCAGGGAGTGTCATGAAATGATCACAATCCGCAGACCCCTGGTTTACACGGCAGGGAGCGTCATGAAATGATCACAATCCGCAGACCCCTGGCTTACACGGCAGGGAGCGTCATGAAATGATCACAATCCGCAGACCCCTGGCTTACACGGCAGGGAGCGTCATGAAATGATCACA	CATCCGCAGACCCCTGGCTTACACGGCAGGGAGCGTCATGAAATGATCACAATCCGCAGACCCCTGGCTTACACGGCAGGGAGCGTCATGAAATGATCACA,CATCCGCAGACCCCTGGCTTACACGGCAGGGAGTGTCATGAAATGATCACAATCCGCAGACCCCTGGTTTACACGGCAGGGAGCGTCATGAAATGATCACAATCCGCAGACCCCTGGCTTACACGGCAGGGAGCGTCATGAAATGAACACA	.	PASS	RC=4.00;RPL=50;RAL=200;RCP=ATCCGCAGACCCCTGGCTTACACGGCAGGGAGCGTCATGAAATGATCACA;ALGNURL=http://orca.bu.edu/vntrview/index.php?db=VNTRPIPE_NA19238_ERX283213&ref=-175491044&isref=1&istab=1&ispng=1&rank=3	GT:SP:CGL	1/2:14,5:-2,-1
chr10	135187172	td175491051	GCGCCTGCCGGGCTCTGCGCCGCCTCCCCCCGCCCGCCTGCCCGCCTGCCCGCCTGCCCGCCTGCCCGCCTGCCCGCCTGCCCGCCTGCCCGCC	GCGCCTGCCGGGCTCTGCGCCGCCTCCCCCCGCCCGCCTGCCCGCCTGCCCGCCTGCCCGCCTGCCCGCCCGCCCCCCTGCCCGCCTGCCCCCCCGCCCGCC	.	PASS	RC=11.55;RPL=8;RAL=93;RCP=CGCCTGCC;ALGNURL=http://orca.bu.edu/vntrview/index.php?db=VNTRPIPE_NA19238_ERX283213&ref=-175491051&isref=1&istab=1&ispng=1&rank=3	GT:SP:CGL	1/1:5:1
chr10	135202324	td175491057	TGTCATCCCGGGGCTCTCTTTCTCCATGCAGGTCTGGTCATCCCAGGGCTCTCTTTCTCCATGCAGGTCTGGTCATCCCAGGGCTCTCTTTCTCCATGCAGGTCTGGTCATCCCAGGGCTCTCTTTCTCCATGCAGGTCTG	TGTCATCCCAGGGCTCTCTTTCTCCATGCAGGTCTGGTCATCCCAGGGCTCTCTTTCTCCATGCAGGTCTGGTCATCCCAGGGCTCTCTTTCTCCATGCAGGTCTG	.	PASS	RC=4.00;RPL=35;RAL=140;RCP=GTCATCCCAGGGCTCTCTTTCTCCATGCAGGTCTG;ALGNURL=http://orca.bu.edu/vntrview/index.php?db=VNTRPIPE_NA19238_ERX283213&ref=-175491057&isref=1&istab=1&ispng=1&rank=3	GT:SP:CGL	0/1:2,10:0,-1
chr10	135431990	td175491188	CCTGTGGCCAGCCCGGGCGCTCACTGTGGCCAGCCTGGGCGCTCACTGTGGCCAGCCTGGGCGTTCACTGTGGCCAGCCTGGGTGTTCACTG	CCTGTGGCCAGCCTGGGCGCTCACTGTGGCCAGCCTGGGCGCTCGCTGTGGCCAGCCTGGGCGTTCACTG,CCTGTGGCCAGCCTGGGCGCTCACTGTGGCCAGCCTGGGCGCTCACTGTGGCCAGCCTGGGCGCTCGCTGTGGCCAGCCTGGGCGCTCGCTGTGGCCAGCCTGGGCGTTCACTG	.	PASS	RC=4.14;RPL=22;RAL=91;RCP=CTGTGGCCAGCCTGGGCGCTCA;ALGNURL=http://orca.bu.edu/vntrview/index.php?db=VNTRPIPE_NA19238_ERX283213&ref=-175491188&isref=1&istab=1&ispng=1&rank=3	GT:SP:CGL	1/2:16,14:-1,1
chr10	135436812	td175491192	CGCTTTCCTCTCTGCTTTCCTCTCTGCTTTCCTCTCTG	CGCTTTCCTCTCTGCTTTCCTCTCTG	.	SC	RC=3.08;RPL=12;RAL=37;RCP=GCTTTCCTCTCT;ALGNURL=http://orca.bu.edu/vntrview/index.php?db=VNTRPIPE_NA19238_ERX283213&ref=-175491192&isref=1&istab=1&ispng=1&rank=3	GT:SP:CGL	1/1:13:-1
chr10	135446113	td175491199	AGATTAATGGCTGAATTCAGCATCCTGTGGTCGGAAGGGAAATGGATTAATGGCTGAATTCAGCATCCTGTAGTCGGAAGGGA	AGATTAATGGCTGAATTCAGCATCCTGTGGTCAGAAGGGAAACGGATTAATGGCTGAATTCAGCATCCTGTGGTCGGAAGGGAAATGGATTAATGGCTGAATTCAGCATCCTGTGGTCGGAAGGGAAATGGATTAATGGCTGAATTCAGCATCCTGTAGTCGGAAGGGA	.	SC	RC=1.91;RPL=43;RAL=82;RCP=GATTAATGGCTGAATTCAGCATCCTGTAGTCGGAAGGGAAATG;ALGNURL=http://orca.bu.edu/vntrview/index.php?db=VNTRPIPE_NA19238_ERX283213&ref=-175491199&isref=1&istab=1&ispng=1&rank=3	GT:SP:CGL	0/1:25,2:0,2
chr11	257856	td175491344	ACTCATCCTGGCCCATCCTGGCTCATCCTGGCTCATCTTGGCTCATCCTGGCCCATCCTGGCCCATCCTGGCCCATCCTGGCTCATCCTGGCCCATCCTGGCTCATCTTGGCTCATCCTGGCCCGTCCTGGCTCATCCTGGCTCGTCCTGGCCCATCCTGGCTCATCTTGGCTCATCCTGGCCCGTCCTGGCCCATCCTGGCTCATCCTGG	ACTCATCCTGGCCCATCCTGGCTCATCCTGGCTCATCTTGGCTCATCCTGGCCCATCCTGGCCCATCCTGGCTCATCCTGGCCCATCCTGGCTCATCTTGGCTCATCCTGGCCCGTCCTGGCTCATCCTGGCTCGTCCTGGCCCATCCTGGCCCCTCCTGG	.	PASS	RC=21.00;RPL=10;RAL=210;RCP=CTCATCCTGG;ALGNURL=http://orca.bu.edu/vntrview/index.php?db=VNTRPIPE_NA19238_ERX283213&ref=-175491344&isref=1&istab=1&ispng=1&rank=3	GT:SP:CGL	1/1:6:-5
chr11	294512	td175491377	ACCCCAGGCTGCCCCTCACCCCCAGGCTGCCTCTCTCCC	ACCCCAGGCTGTCCCTCACCCCCAGACTGCCCTCTCACCCCCAGGCTGCCCCTCACCCCCAGGCTGCCTCTCTCCC	.	PASS	RC=2.11;RPL=18;RAL=38;RCP=CCCCAGGCTGCCCCTCAC;ALGNURL=http://orca.bu.edu/vntrview/index.php?db=VNTRPIPE_NA19238_ERX283213&ref=-175491377&isref=1&istab=1&ispng=1&rank=3	GT:SP:CGL	1/1:18:2
chr11	326245	td175491389	CTAAGGAGGCTTCTCTGCAGGACCCCATCAGGACGGTGTCAGGGCGTGTGGAAACACTGTAGGCTAAGTAAGCAGGCTTCTCTGCAGGACCCCATCAGGACGGTGTCAGGGCGTGTGGAAAAACTGTAGGCTAAGTAAGGAGGCTTCTCTGCAGGACCCCATCAGGACGGTGTCAGGGCGGGTAGAAGCACTGTGGGCTAAGTAAGGAGTCTTCTCTGCAGGAGCCGCATCAGGACAGCGTCAGG	CTAAGGAGGCTTCGCTGCAGGACCCCATCAGGACGGTGTCAGGGCGTGTGGAAACACTGTAGGCTAAGTAAGCAGGCTTCTCTGCAGGACCCCATCAGGACGGTGTCAGGGCGGGTAGAAGCACTGTGGGCTAAGTAAGGAGTCTTCTCTGCAGGAGCCGCATCAGGACAGCGTCAGG	.	PASS	RC=3.63;RPL=67;RAL=244;RCP=TAAGGAGGCTTCTCTGCAGGACCCCATCAGGACGGTGTCAGGGCGTGTGGAAACACTGTAGGCTAAG;ALGNURL=http://orca.bu.edu/vntrview/index.php?db=VNTRPIPE_NA19238_ERX283213&ref=-175491389&isref=1&istab=1&ispng=1&rank=3	GT:SP:CGL	1/1:6:-1
chr11	369958	td175491444	CGGCGCGGGGGGCGCGGGGGGCGCGGGGGGCGGGGGCGGCGCGGGGGGCGCGGGGGGCGCGGGCGGCGCGGGGGGCGCGGGCGGCGCGGGCGGCGGGGG	CGGCGCGGGGGGCGCGGGGGGCGCGGGGGGCGGGGGCGGCGCGGGGGGCGCGGGGGGCGCGGGCGGCGCGGGCGGCGCGGGGGGCGCGGGCGGCGCGGGCGGCGGGGG	.	PASS	RC=11.00;RPL=9;RAL=98;RCP=GGCGCGGGG;ALGNURL=http://orca.bu.edu/vntrview/index.php?db=VNTRPIPE_NA19238_ERX283213&ref=-175491444&isref=1&istab=1&ispng=1&rank=3	GT:SP:CGL	0/1:2,5:0,1
chr11	421339	td175491490	ACCCAGATGAACCGCACCCGCACGTGGGCACGCACACACACACACACACACACAGGGGAGGCCACAGGCTCCCAGATGAACCGCACCCACACGTGGGCGCGCGCACACACACACACACCCCCACACAGGGGAGGCCACAGGCTCCCAGACGAACCGCACCTGCACGTGGGCGCACACACACCCACACACACACAGGGGAGGCCACAGGCTCCCAGATGAACCGCACCCACACGTGGGCGCGCGCACACACACACACACCCCCACACAGGGGAGGCCACAGGCTCCCAGACGAACCGCACCTGCACGTGGGCGCACACACACACACACA	ACCCAGATGAACCGCCCCCGCGCGTGGGCACGCGCACACACACACACACACACAGGGGAGGCCACAGGCTCCCAGATGAACCGCACCCACACGTGGGCGCGCGCACACACACACACACCCCCACACAGGGGAGGCCACAGGCTCCCAGACGAACCGCACCTGCACGTGGGCGCACACACACACACACA	.	PASS	RC=4.62;RPL=73;RAL=327;RCP=CCCAGATGAACCGCACCCGCACGTGGGCGCGCGCACACACACACACACCCACACACAGGGGAGGCCACAGGCT;ALGNURL=http://orca.bu.edu/vntrview/index.php?db=VNTRPIPE_NA19238_ERX283213&ref=-175491490&isref=1&istab=1&ispng=1&rank=3	GT:SP:CGL	1/1:4:-2
chr11	442346	td175491529	TCCCACCCCAGGCCATGCCCCCCACCCCGGGCCACGGCCCCCCACCCCGGGCCACGGCCTCCCCCACCCCGGGCCACGGCCTCCCCCACCCCGGGCCACGGCCCCCCACCCCGGGCCACGGCCCCCCACCCC	TCCCCCCCCAGGCCATGCCCCCCACCCCGGGCCACGGCCCCCCACCCCGGGCCACGGCCTCCCCCACCCCGGGCCACGGCCCCCCACCCCGGGCCACGGCCCCCCTACCCC	.	PASS	RC=6.36;RPL=20;RAL=131;RCP=CCCACCCCGGGCCACGGCCC;ALGNURL=http://orca.bu.edu/vntrview/index.php?db=VNTRPIPE_NA19238_ERX283213&ref=-175491529&isref=1&istab=1&ispng=1&rank=3	GT:SP:CGL	1/1:3:-1
chr11	487969	td175491587	TGCTGCCAGCCGGGGTGGGGGCTGCACGCACCCGTGGGCAGGGCCGGGCGTGGCCTGCGTCCCATACTCTGGCTGCCAGCCGGGTGGGGGCTGCACGCACCCGTGGGCAGGGCCGGGCGTGGCCGGCGTCCCATACTCTGGCTGCCAGCCGGGGTGGGGGCTGCACGCACCCGTGGGCAGGGCCGGGTGTGGCCGGCGTCCCATACTCTGGCTG	TGCTGCCAGCCGGGGTGGGGGCTGCACGCACCCGTGGGCAGGGCCGGGCGTGGCCTGCGTCCCATACTCTGGCTGCCAGCCGGGTGGGGGCTGCACGCACCCGTGGGCAGGGCCGGGTGTGGCCGGCGTCCCATACTCTGGCTG	.	PASS	RC=3.06;RPL=70;RAL=213;RCP=GCTGCCAGCCGGGGTGGGGGCTGCACGCACCCGTGGGCAGGGCCGGGCGTGGCCGGCGTCCCATACTCTG;ALGNURL=http://orca.bu.edu/vntrview/index.php?db=VNTRPIPE_NA19238_ERX283213&ref=-175491587&isref=1&istab=1&ispng=1&rank=3	GT:SP:CGL	1/1:8:-1
chr11	490770	td175491591	ACGTGTGTACGTGTGTATGCGTGTGTGTACGCGTGTGTACGCGCGTGTGTAC	ACGTGTGTACGTGTGTATGCGTGTGTGTACGCGTGTGTACGCGTGTGTGTACGCGTGTGTACGTGCGTGTGTAC	.	PASS	RC=2.41;RPL=22;RAL=51;RCP=CGTGTGTACGCGTGTGTACGCG;ALGNURL=http://orca.bu.edu/vntrview/index.php?db=VNTRPIPE_NA19238_ERX283213&ref=-175491591&isref=1&istab=1&ispng=1&rank=3	GT:SP:CGL	0/1:11,17:0,1
chr11	579220	td175491652	TCCCCCAGCCCTGCTCCTCCCCCCAGCCCTGCTCCTCCCCCCAGCCCTGCTC	TCCCCCAGCCCTGCTCCTCCCCCCAGCCCTGCTCCTCCCCCCAGCCCTGCTTTTCCCCCCAGCCCTGCTC	.	PASS	RC=2.83;RPL=18;RAL=51;RCP=CCCCCAGCCCTGCTCCTC;ALGNURL=http://orca.bu.edu/vntrview/index.php?db=VNTRPIPE_NA19238_ERX283213&ref=-175491652&isref=1&istab=1&ispng=1&rank=3	GT:SP:CGL	0/1:17,9:0,1
chr11	613610	td175491680	AGCTGTGAGTGACGGGGGTGGGCGGGGACAGGCTGTGAGTGACGGGGGTGGGCGGGGACAGGATGTGAGTGACGGGGGTGGGCGGGGACAGGATGTGAGTGATGGGTGGGCGGGGACAAGCCGTGAGTGACGGGGGTGGGCGGGGACAGGCTG	AGCTGTGAGTGACGGGGGTGGGCGGGGACAGGCTGTGAGTGACGGGGGTGGGCGGGGACAGGATGTGAGTGATGGGTGGGCGGGGACAAGCCGTGAGTGACGAGGGGGGGCGGGGACGGGCTG	.	PASS	RC=5.13;RPL=30;RAL=152;RCP=GCTGTGAGTGACGGGGGTGGGCGGGGACAG;ALGNURL=http://orca.bu.edu/vntrview/index.php?db=VNTRPIPE_NA19238_ERX283213&ref=-175491680&isref=1&istab=1&ispng=1&rank=3	GT:SP:CGL	1/1:2:-1
chr11	639988	td175491706	ACGCCACCCGCGCCCCGCCTCCCCCAGGACCCCTGCGGCCCCGACTGTGCGCCCCCCGCGCCCGGCCTTCCCCGGGGTCCCTGCGGCCCCGACTGTGCGCCCGCCGCGCCCAGCCTCCCCCAGGACCCCTGCGGCCCCGACTGTGCGCCCCCCGCGCCCGGCCTCCCCCCGGACCCCTGCGGCTCCAACTGTGCTCCCCCCGACGCC	ACGCCACCCGCGCCCCGCCTCCCCCAGGACCCCTGCGGCCCCGACTGTGCGCCCCCCGCGCCCGGCCTCCCCCCGGACCCCTGCGGCTCCCACTGTGCTCCCCCCGACGCC	.	PASS	RC=4.29;RPL=48;RAL=206;RCP=CGCCCCCCGCGCCCGGCCTCCCCCAGGACCCCTGCGGCCCCGACTGTG;ALGNURL=http://orca.bu.edu/vntrview/index.php?db=VNTRPIPE_NA19238_ERX283213&ref=-175491706&isref=1&istab=1&ispng=1&rank=3	GT:SP:CGL	1/1:7:-2
chr11	642833	td175491708	AAGGGCCAGGCGGGGTGAGGGACAGGCGGGGTGAGGGGCAGGTGGGGTGAGGTGCAG	AAGGGCCAGGCGGGGTGAGGGGCAGGTGGGGTGAGGTGCAG	.	PASS	RC=3.50;RPL=16;RAL=56;RCP=AGGGGCAGGCGGGGTG;ALGNURL=http://orca.bu.edu/vntrview/index.php?db=VNTRPIPE_NA19238_ERX283213&ref=-175491708&isref=1&istab=1&ispng=1&rank=3	GT:SP:CGL	1/1:4:-1
chr11	709155	td175491768	TCAACTGGGACGTGGGGCCAACTGGGACGTGGGGCCAACTGGGATGTCGGGC	TCAACTGGGACGTGGGGCCAACTGGGACGTGGGGCCAACTGGGACGTGGGGCCAACTGGGATGTCGGGC	.	PASS	RC=3.00;RPL=17;RAL=51;RCP=CAACTGGGACGTGGGGC;ALGNURL=http://orca.bu.edu/vntrview/index.php?db=VNTRPIPE_NA19238_ERX283213&ref=-175491768&isref=1&istab=1&ispng=1&rank=3	GT:SP:CGL	1/1:17:1
chr11	720943	td175491786	CGGGGAGGGGAGGAGCCCGGCAGGGGAGGGGAGGAGCCGGCAGGGGAGGGGAGGAGCCCGGCAGGGAGGG	CGGGGAGGGGAGGAGCCCGGCAGGGGAGGGGAGGAGCCGGCAGGGGAGGGGAGGAGCCCGGCAGGGGAGGGGAGGAGCCCGGCAGGGAGGG,CGGGGAGGGGAGGAGCCCGGCAGGGGAGGGGAGGAGCCGGCAGGGGAGGGGAGGAGCCGGCAGGGGAGGGGAGGAGCCGGCAGGGGAGGGGAGGAGCCCGGCAGGGAGGGG	.	PASS	RC=3.38;RPL=21;RAL=69;RCP=GGGGAGGGGAGGAGCCCGGCA;ALGNURL=http://orca.bu.edu/vntrview/index.php?db=VNTRPIPE_NA19238_ERX283213&ref=-175491786&isref=1&istab=1&ispng=1&rank=3	GT:SP:CGL	1/2:2,2:1,2
chr11	772177	td175491828	GGGAGCCTCCGACCTCACCTCTGGCTGTGATGGGGGAGGACAGAGCAGGGAGCACAGCCTGCCTCGGCCTCCAGGCACTCACCCTGGAGCCTCCGACCTCACCTCTGGCTGTGATGGGGGAGGACAGAGCAGGGAGCACAGCGTGCCTCGGCCTCCAGGCACTCACCCTGGAGCCTCCGACCTCACCTCTGGCTGTGATGGGGGAGGACAGAGCAGGGAGCACAGCGTGCCTCGGCCTCCAGACACTCACCC	GTTCTGGAGCCTCCGACCTCACCTCTGGCTGTGATGGGGGAGGACAGAGCAGGGAGCACAGCGTGCCTCGGCCTCCAGGCACTCACCCTGGAGCCTCCGACCTCACCTCTGGCTGTGATGGGGGAGGACAGAGCAGGGAGCACAGCGTGCCTCAGCCTCCAGACACTCACC	.	PASS	RC=2.99;RPL=84;RAL=251;RCP=GGAGCCTCCGACCTCACCTCTGGCTGTGATGGGGGAGGACAGAGCAGGGAGCACAGCGTGCCTCGGCCTCCAGGCACTCACCCT;ALGNURL=http://orca.bu.edu/vntrview/index.php?db=VNTRPIPE_NA19238_ERX283213&ref=-175491828&isref=1&istab=1&ispng=1&rank=3	GT:SP:CGL	1/1:3:-1
chr11	833053	td175491856	CCGAGCGGGGCGAGCGGGGCGAGGGGGGCGAGGGGCGCGAGGGGGGCGAGGGGCGCGAGGGGGCCGA	CCGAGCGGGGCGAGCGGGGCGAGGGAGGCGAGGGGCGCGAGGGGGGCGAGGGGCGCGAGGGGGGCGAGGGGCGCGAGGGGGCCGA	.	PASS	RC=7.33;RPL=9;RAL=66;RCP=CGAGGGGGG;ALGNURL=http://orca.bu.edu/vntrview/index.php?db=VNTRPIPE_NA19238_ERX283213&ref=-175491856&isref=1&istab=1&ispng=1&rank=3	GT:SP:CGL	0/1:12,8:0,2
chr11	1143962	td175492111	AATTTGGTGGACGACACCCCACCCTGCGTATGCATTTGGTGGACGCCCCACCCTGCGCATGCATTTGGTGGACGCCCCACCCTGCGTATGCATTTGGTGGATGACGCCCCACCCTG	AATTTGGTGGACGACACCCCACCCTGCGTATGCATTTGGTGGACGCCCCACCCTGCGTATGCAATTGGTGGACGCCCCACCCTGCGCATGCATTTGGTGGACGCCCCACCCTGCGTATGCATTTGGTGGATGACGCCCCACCCTG	.	PASS	RC=3.80;RPL=29;RAL=115;RCP=ATTTGGTGGACGCCCCACCCTGCGTATGC;ALGNURL=http://orca.bu.edu/vntrview/index.php?db=VNTRPIPE_NA19238_ERX283213&ref=-175492111&isref=1&istab=1&ispng=1&rank=3	GT:SP:CGL	0/1:8,3:0,1
chr11	1377259	td175492326	TGTCCACCCACGCTGCCCTGCCACCCACCCATGCTGCCCTGCCGTCCACCCATGCTCCCCTGCCGTCCACCTACGCTGCCCTGCCGTC	TGTCCACCCACGCTGCCCTGCCCCCCACCCATGCTCCCCTGCCGTCCACCTACGCTGCCCTGCCGTC	.	PASS	RC=4.14;RPL=21;RAL=87;RCP=GTCCACCCACGCTGCCCTGCC;ALGNURL=http://orca.bu.edu/vntrview/index.php?db=VNTRPIPE_NA19238_ERX283213&ref=-175492326&isref=1&istab=1&ispng=1&rank=3	GT:SP:CGL	0/1:16,9:0,-1
chr11	1417396	td175492363	GCGTCCCCCGCTCCTCGTCTCTCTTCCCTTCCACCCACGTCCCCCACTCCTGGTCCCTCTTCCCTTCCACCCACGTCCCCCACTCCTGGTCCCTCTTCCCTTCCACCCACGTCCCCCACTCCTGGTCCCTCTTCCCTT	GCGTCCCCCGCTCCTCGTCTCTCTTCCCTTCCACCCACGTCCCCCACTCCTGGTCCCTCTTCCCTTCCACCCACGTCCCCCACTCCTCGTCCCTCTTCCCTTCCACCCACGTCCCCCACTCCTGGTCCCTCTTCCCTTCCACCCACCTCCCCCACCCCTTGGCCCTCTTCCCCTCC	.	PASS	RC=3.81;RPL=36;RAL=137;RCP=CGTCCCCCACTCCTGGTCCCTCTTCCCTTCCACCCA;ALGNURL=http://orca.bu.edu/vntrview/index.php?db=VNTRPIPE_NA19238_ERX283213&ref=-175492363&isref=1&istab=1&ispng=1&rank=3	GT:SP:CGL	1/1:2:1
chr11	1447438	td175492401	AGCGGGCACTGGGGATGTGTGTGGGGCGTGCTCCGGGGATGTGTGTGGGGCGTGCTCCGGGGATGTGTGTGGGGCGTGCTCTGGGGATGTGTGTGGGGCGTGCTCTGGGGATGTGTGTGGGGCGTGCTCTG	AGCGGGCGCTGGGGATGTGTGTGGGGCGTGCGCCGGGGAGGGGTGTGGGGCGTGCTCTGGGGATGTGTGTGGGGCGGGCTCTGGGGATGTGTGTGGGGCGTGCTCTG	.	PASS	RC=5.42;RPL=24;RAL=130;RCP=GCGTGCTCTGGGGATGTGTGTGGG;ALGNURL=http://orca.bu.edu/vntrview/index.php?db=VNTRPIPE_NA19238_ERX283213&ref=-175492401&isref=1&istab=1&ispng=1&rank=3	GT:SP:CGL	0/1:3,3:0,-1
chr11	1456428	td175492422	ATCTCAGCAGAGGAGGGGTGCCGGTGGGGGTCTCAGCGGAGGAGGGGTGCCGGTGGGGGTCTCGGCGGAGGAGGGGTGCCGGTGGGGGTCTCGGCGGAGGAGGGGTGCCGGTGGGGGTCTCGGCGGAGGAGGGGTGCCGGTGGGGGTCTCGGCGGAGGAGGGGTGCCGGTGGGGGTCTCGGCGGAGGAGGGGTGCCGGTGGGGGTCTCGGCGGAGGAGGGGTGCCGGTGGGGGTCTCGGCGGAGGAGGGGTGCCGGTGGGGGTCTCGGCGGAGGAGGGGTGCCGGTGGGGGTCTCGGCGGAGGAGGGGTGCCGGTGGGGGTCTCGGCGGAGGAGGGGTGCCGGTGGGGGTCTCGGCGGAGGAGGGGTGCCGGTGGGGGTCTCGGCGGAGGAGGGGTGTCGGTGGGGGTCTCGGCGGAGG	ATCTCAGCAGAGGAGGGGTGCCGGTGGGGGTCTCAGCGGAGGGGGGGTGCCGGTGGATGTCTCGGCGGAGGAGGGGTGTCGGTGGGGGTCTCGGCGGAGG	.	PASS	RC=14.41;RPL=29;RAL=418;RCP=TCTCGGCGGAGGAGGGGTGCCGGTGGGGG;ALGNURL=http://orca.bu.edu/vntrview/index.php?db=VNTRPIPE_NA19238_ERX283213&ref=-175492422&isref=1&istab=1&ispng=1&rank=3	GT:SP:CGL	1/1:2:-11
chr11	1475388	td175492436	GGGGGGGCTCACCTGTGGGGGGCTCACCTGTGGAGGGGC	GGGGGGGCTCACCTGTGGGGGGCTCACCTGTGGGGGGCTCACCTGTGGAGGGGC	.	PASS	RC=2.50;RPL=15;RAL=38;RCP=GGGGGGCTCACCTGT;ALGNURL=http://orca.bu.edu/vntrview/index.php?db=VNTRPIPE_NA19238_ERX283213&ref=-175492436&isref=1&istab=1&ispng=1&rank=3	GT:SP:CGL	0/1:8,4:0,1
chr11	1564263	td175492479	TATACATATATATATATATGTACACATATATATACATATATATGTACACATATATATACATATATATGTACACATATATATACATATATATGTACACATATATATACATATATATATGTACACATATATATACATATATATATGTACACATATATATACATATATATGTACACATATATATACATATATATGTACACATATATACACACTCTCATACACACACATATATATGTATATATAT	TATACATATATATATATATGTACACATATATATACATATATATGTACACATATATATACATATATATGTACACATATATATACATATATATATGTACACATATATATACATATATATGTACACATATATATACATATATATGTACACATATATACACACATACACACACATATATATGTATATATAT	.	PASS	RC=9.79;RPL=24;RAL=240;RCP=ATATATATACATATATATGTACAC;ALGNURL=http://orca.bu.edu/vntrview/index.php?db=VNTRPIPE_NA19238_ERX283213&ref=-175492479&isref=1&istab=1&ispng=1&rank=3	GT:SP:CGL	1/1:2:-2
chr11	1651324	td175492578	GCAAAGGGGGCTGTGGCTCTTGCGGGGGCTCCAAGAGAGGCTGTGTCTCCTGTGGGGTGTCCAAGGGGGCCTGTGGCTCCTGTGGGGGGTCCAAGGGGGGCTGTGGCTCCTGTGGGGGGTCCAAGGGGGGCTGTGGCTCCTGTGGGGGGTCCAAGGGGGGCTGTGGCTCCTGTGGGGGGTCCAAGGGGGGCTGTGG	GCAAAGGGGGCTGTGGCTCTTGCGGGGGCTCCAAGAGAGGCTGTGTCTCCTGTGGGGTGTCCAAGGGGGCCTGTGGCTCCTGTGGGGGGTCCAAGGGGGGCTGTGGCTCCTGTGGGGGGTCCAAGGGGGGCTGTGGCTCCTGTGGGGGGTCCAAGGGGGGCTGTGG	.	PASS	RC=6.50;RPL=30;RAL=195;RCP=CAAGGGGGGCTGTGGCTCCTGTGGGGGGTC;ALGNURL=http://orca.bu.edu/vntrview/index.php?db=VNTRPIPE_NA19238_ERX283213&ref=-175492578&isref=1&istab=1&ispng=1&rank=3	GT:SP:CGL	1/1:2:-1
chr11	1687409	td175492613	TCTGCCCTCCTGGACCCCCTGCCCTCCTGGACCCCCTGTCCTCCTGGACCCTCTGCCCTCCTAGACCCCCTGCCCTCCAGGACCCCCTGCCCTCCTGGACCCCCTG	TCTGCCCTCCTGGACCCCCTGTCCTCCTGGACCCCCTGCCCTCCTGGACCCCCTTCCCTCCTGGGCCCTCCTGGACCCCCTGCCCTCCTGGATCCTCTGTCCTCCTGGGTCCTCTGCCCTCCTGGACCCCCTG	.	PASS	RC=6.18;RPL=17;RAL=105;RCP=CTGCCCTCCTGGACCCC;ALGNURL=http://orca.bu.edu/vntrview/index.php?db=VNTRPIPE_NA19238_ERX283213&ref=-175492613&isref=1&istab=1&ispng=1&rank=3	GT:SP:CGL	1/1:3:2
chr11	1825337	td175492722	TGGGTGTGGACAGACGGCAGGTGTGGAGGGCGGCGGGTGTGGAGGGCGGCGGGTGTGGACGGGCGGCGGGTGTGGACGGGCGGCGGGTGTGGAGGGCGGCGGGTGTGGAGGGCGGCGGGTGTGGACGGGCGGCGGGTGTGGACGGGCGGCGGGTGTGGAGGGCGGCGGGTGTGGAGGGCGGCGGGTGTGGAGGGCGGCGGGTGTGGACGGGCGGCAGGCGTGGAGGGTGGCGG	TGGGTGTGGACAGACGGCAGGTGTGGAGGGCGGCGGGTGTGGAGGGCGGCGGGTGTGGAGGGCGGCGGGTGTGGACGGGCGGCAGGCGTGGAGGGTGGCGG	.	PASS	RC=14.12;RPL=16;RAL=232;RCP=GGGTGTGGAGGGCGGC;ALGNURL=http://orca.bu.edu/vntrview/index.php?db=VNTRPIPE_NA19238_ERX283213&ref=-175492722&isref=1&istab=1&ispng=1&rank=3	GT:SP:CGL	1/1:3:-8
chr11	1971775	td175492872	ATAGCTACCCCGTTTCCCGCCCACCCCTGTTGTGAGTGGACACGCGGGGGTCTGCAGGGTTAGCTACCCTGTTTCCCGCCCACCCCTGTTGTGAGTGGACACGCGGGGGTCTGCAGGGTTAGCTACCCTGTTTCCCGCCCACCACTGTTGGGAGTGGACACGCGGGGGTCTGCAGGGTTAGCTACCCCGTTTCCCGCCCACCACTGTTGGGAGTGGACACTCAGGGATCCGCAGTGTTAGCTACCCCCTTTTCTGCCCACCCTGTTGTGAGTGGACACTCGGAGGTCTGCAGGGTT	ATAGCTACCCCGTTTCCCGCCCACCCCTGTTGTGAGTGGACACGCGGGGGTCTGCAGGGTTAGCTACCCTGTTTCCCGCCCACCACTGTTGGGAGTGGACACTCAGGGATCCGCAGTGTTAGCTACCCCCTTTTCTGCCCACCCTGTTGTGAGTGGACACTCGGAGGTCTGCAGGGTT	.	PASS	RC=5.02;RPL=59;RAL=295;RCP=TAGCTACCCCGTTTCCCGCCCACCCCTGTTGTGAGTGGACACGCGGGGGTCTGCAGGGT;ALGNURL=http://orca.bu.edu/vntrview/index.php?db=VNTRPIPE_NA19238_ERX283213&ref=-175492872&isref=1&istab=1&ispng=1&rank=3	GT:SP:CGL	1/1:6:-2
chr11	2215296	td175493125	TTGTGCGCACACATGGGAGAGTCAGAGCGTGTGAGCCCGGCCCTGTGTGCACACACATGTGAGAGTCAGAGTGTGTGAGCCCGGCCCTGTGTGCACACATGTGAGAGTCAGAGTGTGTGAACCTGGCCCTGTGTGCACACATGTGAGAGTCAGAGTGTGTGAGCCCGGCCCTGTGTGCACACATGTGAGAGTCAGAGTGTGTGAGCCCGGCCCTGTGTGCACACATGTGAGAGTCAGAGTGTGTGAGCCCGGCCCTGTGTGCACACATGTGAGAGTCAGAGTGTGTGAACCTGGCCCTGTGTGCACCCGTGTG	TTGTGCGCACACATGGGAGAGTCAGAGCGTGTGAGCCCGGCCCTGTGTGCACACACATGTGAGAGTCAGAGTGTGTGAGCCCGGCCCTGTGTGCAC	.	PASS	RC=7.41;RPL=42;RAL=312;RCP=TGTGTGCACACATGTGAGAGTCAGAGTGTGTGAGCCCGGCCC;ALGNURL=http://orca.bu.edu/vntrview/index.php?db=VNTRPIPE_NA19238_ERX283213&ref=-175493125&isref=1&istab=1&ispng=1&rank=3	GT:SP:CGL	1/1:6:-5
chr11	2333232	td175493209	TGGCAGAGCCAGGCAGGGCAGGAAGAGCCAGGCAGGGCAGGCAGGGCAGGCAGGGCAGGCAGAGCCAGGCAGGGCAGGCAGAGCAGGC	TGGCAGAGCCAGGCAGGGCAGGAAGAGCCAGGCAGGGCAGGCAGGGCAGGCAGGGCAGGCAGAGCCAGGCAGGGCAGGCAGAGCCAGGCAGGGCAGGCAGAGCAGGC	.	PASS	RC=4.68;RPL=19;RAL=87;RCP=GGCAGAGCCAGGCAGGGCA;ALGNURL=http://orca.bu.edu/vntrview/index.php?db=VNTRPIPE_NA19238_ERX283213&ref=-175493209&isref=1&istab=1&ispng=1&rank=3	GT:SP:CGL	0/1:10,3:0,1
chr11	2353815	td175493225	ACCCGGCAGCCACCCCGTCCGGGAGGGAGGTGGGGGGGGTCAGCCCCCCGCCCGGCCAGTCGCCCCATCCGGGAGGGAGGTGGGGGGGGTCAGCCCCCTGCCCGGCCAGTCGCCCCATCCGGGAGGGAGGTGGGGGGGTCAGCCCCCAGCCCGGCCAGCCGCCCCGTCTGGGAGGTGAGG	AGGTGGGGGGCGGCTCCGCCCGGCAGCCCCCCCGTCCGGGAGGGGGGTGGGGGGGGTCAGCCCCCCGCCCGGCCAGTCGCCCCATCCGGGAGGGAGGTGGGGGGGTCAGCCCCCAGCCCGGCCAGCCGCCCCGTCTGGGA	.	SC	RC=3.61;RPL=50;RAL=179;RCP=CCCGGCCAGCCGCCCCATCCGGGAGGGAGGTGGGGGGGGTCAGCCCCCAG;ALGNURL=http://orca.bu.edu/vntrview/index.php?db=VNTRPIPE_NA19238_ERX283213&ref=-175493225&isref=1&istab=1&ispng=1&rank=3	GT:SP:CGL	1/1:2:-1
chr11	2446847	td175493276	GCCCTGGGCGGGAGTCCTCACCCTGGGCGGGGGTCCTCA	GCCCTGGGCGGGAGTCCTCACCCTGGGCGGGGGTCCTCACCCTGGGCGGGGGTCCTCA	.	PASS	RC=2.00;RPL=19;RAL=38;RCP=CCCTGGGCGGGAGTCCTCA;ALGNURL=http://orca.bu.edu/vntrview/index.php?db=VNTRPIPE_NA19238_ERX283213&ref=-175493276&isref=1&istab=1&ispng=1&rank=3	GT:SP:CGL	1/1:16:1
chr11	2860239	td175493509	TAGGTGGGCAGGTGGGCAGGTGGGCAGGTGGGCAG	TAGGTGGGCAGGTGGGCAGGTGGGCAG	.	PASS	RC=4.25;RPL=8;RAL=34;RCP=AGGTGGGC;ALGNURL=http://orca.bu.edu/vntrview/index.php?db=VNTRPIPE_NA19238_ERX283213&ref=-175493509&isref=1&istab=1&ispng=1&rank=3	GT:SP:CGL	1/1:21:-1
chr11	2919053	td175493541	CCATGGAGTAATGGCGAAGGCCAGAGCCCTCCCCGCTCCTTCCAGATCACCCTTCTGTCCTCTGCAGCATCATGGAGTAATGGTGAAGGCCAGAGCCCTCCCCGCTCCTTCCAGGTCACCCTTCAGTCCTCTGCAGAATCATGGAGGGATGGTGAAGGCCAGACCCTCCCCGCTCCCTCCACATCACCCTTCCGTTCTCTGCAGCATCA	CCATGGAGTAATGGCGAAGGCCAGAGCCCTCCCCGCTCCTTCCAGGTCACCCTTCAGTCCTCTGCAGAATCATGGAGGGATGGTGAAGGCCAGACCCTCCCCGCTCCCTCCACATCACCCTTCCGTTCTCTGCAGCATCA	.	PASS	RC=3.03;RPL=69;RAL=208;RCP=CATGGAGTAATGGTGAAGGCCAGAGCCCTCCCCGCTCCTTCCAGATCACCCTTCAGTCCTCTGCAGCAT;ALGNURL=http://orca.bu.edu/vntrview/index.php?db=VNTRPIPE_NA19238_ERX283213&ref=-175493541&isref=1&istab=1&ispng=1&rank=3	GT:SP:CGL	1/1:6:-1
chr11	2944491	td175493552	AGCAGCAGATCCAGAAAGCTCAGGGCACACATCTGACACTCCATCCACCTGCCTGTCTGGGAGGCAGCAGATCCAGAAACTCAGGGCACACATCTGACACTCCATCCACCTGCCTGTCTGGGAGGCAGCAGATCCAGAAACTCAGGGCACACATCTGACACTCCATCCACCTGCCTGTCTGGGAGGCAGCAGATCCAGAAACTCAGGGCACACATCTGACACTCCATCCACCTGCCTGTCTGGGAGGCAGCAGA	AGCAGCAGATCCAGAAAGCTCAGGGCACACATCTGACCCCCCACCCCCCTGCCTGTCTGGGAGGCAGCAGATCCAGAACCTCAGGGCACACATCTGCCACTCCATCCACCTGCCTGTCTGGGAGGCAGCAGATCCAGAAACTCAGGGCACACATCTGACACTCCATCCACCTGCCTGTCTGGGAGGCAGCAGA	.	PASS	RC=4.13;RPL=61;RAL=253;RCP=GCAGCAGATCCAGAAACTCAGGGCACACATCTGACACTCCATCCACCTGCCTGTCTGGGAG;ALGNURL=http://orca.bu.edu/vntrview/index.php?db=VNTRPIPE_NA19238_ERX283213&ref=-175493552&isref=1&istab=1&ispng=1&rank=3	GT:SP:CGL	1/1:2:-1
chr11	3090629	td175493608	AAGAGAGAGAGAGAGGGAGAGAGGGAGAGAGGGAGAGAGGGAGAGACGGAGAGAGGGAGAGAGGAAGGGAGGAAGGGAGGAAGGGAGGAAGA	AAGAGAGAAAGAGAGAGAGAGAGGGAGAGAGGGAGAGAGGGAGAGAGGGAGAGAGGGAGAGAGGGAGAGAGGGAGAGAGGAAGGGAGGAAGGGAGGAAGGGAGGAAGA	.	PASS	RC=11.38;RPL=8;RAL=91;RCP=AGAGAGGG;ALGNURL=http://orca.bu.edu/vntrview/index.php?db=VNTRPIPE_NA19238_ERX283213&ref=-175493608&isref=1&istab=1&ispng=1&rank=3	GT:SP:CGL	1/1:2:2
chr11	3391400	td175493762	TATATATACACACATATATGATATATACACACACATATATACACACATATATACACACATATATACA	TGATATATGATATATACACACATATATGATATATACACACACATATATACACACATATA	.	PASS	RC=5.75;RPL=12;RAL=66;RCP=ATATATACACAC;ALGNURL=http://orca.bu.edu/vntrview/index.php?db=VNTRPIPE_NA19238_ERX283213&ref=-175493762&isref=1&istab=1&ispng=1&rank=3	GT:SP:CGL	1/1:30:-1
chr11	5476795	td175494541	GAGAGAGAGAGAGAAAGAGAAAGAGAGAAAGAGAAAAAGAGAAAGAGAAAGAGAGAAAGAGAGAGAGAGA	GAGAGAGAGGGAGAGAGAGAAAGAGAGAGGAGAGAGAGAAAGAGAAAGAGAGAAAGAGAAAAAGAGAAAGAGAAAGAGAGAAAGAGAGAGAGAGAAAGAGAGAGAGAGA	.	PASS	RC=4.93;RPL=14;RAL=69;RCP=AGAGAAAGAGAGAA;ALGNURL=http://orca.bu.edu/vntrview/index.php?db=VNTRPIPE_NA19238_ERX283213&ref=-175494541&isref=1&istab=1&ispng=1&rank=3	GT:SP:CGL	0/1:17,4:0,3
chr11	6279842	td175494841	GGATAGGAATCTGGAGATAGGAATCTGGAGATAGGAATCTGG	GGATAGGAATCTGGAGATAGGAATCTGGAGATAGGAATCTGGAGATAGGAATCTGG,GGATAGGAATCTGGAGATAGGAATCTGGAGATAGGAATCTGGAGATAGGAATCTGGAGATAGGAATCTGG	.	PASS	RC=2.93;RPL=14;RAL=41;RCP=GATAGGAATCTGGA;ALGNURL=http://orca.bu.edu/vntrview/index.php?db=VNTRPIPE_NA19238_ERX283213&ref=-175494841&isref=1&istab=1&ispng=1&rank=3	GT:SP:CGL	1/2:17,13:1,2
chr11	7598527	td175495241	GGTGCGTGTGCGTGCATGTATGTGCGTGTGTGTGTGTGTGTGTGTGTGTGTGTG	GGTGCGTGTGCGTGCATGTATGTGCGTGTGTGTGTGCGTGTGTGTGTGTGTGTGTGTGTGTGT	.	PASS	RC=5.30;RPL=10;RAL=53;RCP=GTGCGTGTGT;ALGNURL=http://orca.bu.edu/vntrview/index.php?db=VNTRPIPE_NA19238_ERX283213&ref=-175495241&isref=1&istab=1&ispng=1&rank=3	GT:SP:CGL	0/1:11,6:0,1
chr11	8244575	td175495439	CTGGGCTGTGGGCTGTGGGCTGTGGGCTGTGGGCTGTGGGCTGTGGGCTGTGG	CTGGGCTGTGGGCTGTGGGCTGTGGGCTGTGGGCTGTGGGCTGTGG	.	PASS	RC=7.43;RPL=7;RAL=52;RCP=TGGGCTG;ALGNURL=http://orca.bu.edu/vntrview/index.php?db=VNTRPIPE_NA19238_ERX283213&ref=-175495439&isref=1&istab=1&ispng=1&rank=3	GT:SP:CGL	0/1:2,37:0,-1
chr11	9507881	td175495988	AATTATATTATATATATATTATATATATATTATATATAATATATTATATATATAATATATATAATATATTATATATATAATATATATTATATATATTATATATATAATATATTATATATATTATATATAT	AATTATATTATATATATATTATATATATAAAATATATAATATATTATATATATAATATATATTATATATAATATATTATATATATAATATATATAATATATTATATATAATATATATTATATATATAATATATAATATATATTATATATATAATATATTATATATATTATATATAT	.	PASS	RC=15.22;RPL=9;RAL=129;RCP=ATTATATAT;ALGNURL=http://orca.bu.edu/vntrview/index.php?db=VNTRPIPE_NA19238_ERX283213&ref=-175495988&isref=1&istab=1&ispng=1&rank=3	GT:SP:CGL	1/1:5:5
chr11	11095082	td175496547	GTCTGTCATCTAAGTATCTATCGCCTCTCTAATCTATCATCTGTCTATCTAATCTATCATCTGTCTATCTAATCTATATCTGTCTA	GCCTCTCTAATCTATCATCTGTCTATCTAATCTATCATCTGTCTATCTAATCTATATCTGTC	.	PASS	RC=4.38;RPL=20;RAL=85;RCP=TCTGTCTATCTAATCTATCA;ALGNURL=http://orca.bu.edu/vntrview/index.php?db=VNTRPIPE_NA19238_ERX283213&ref=-175496547&isref=1&istab=1&ispng=1&rank=3	GT:SP:CGL	0/1:20,2:0,-1
chr11	12538850	td175496913	ACCACCCCCCACCCCCCACCCCCCACC	ACCACCCCCCACCCCCCACCCCCCACCCCCCACC	.	PASS	RC=3.71;RPL=7;RAL=26;RCP=CCACCCC;ALGNURL=http://orca.bu.edu/vntrview/index.php?db=VNTRPIPE_NA19238_ERX283213&ref=-175496913&isref=1&istab=1&ispng=1&rank=3	GT:SP:CGL	0/1:2,2:0,1
chr11	13054084	td175497071	CTATATATATATACACACATATATAGTGTCTATATATATATATACATACACACATATATAGTGTCTATATATATATACACACACATATATACTGTGTATATATATA	CTATATATATACACACACATATATAGTGTCTATATATATATATACACACATATATACTGTGTATATATATA	.	PASS	RC=3.17;RPL=33;RAL=105;RCP=TATATATATATACACACATATATAGTGTCTATA;ALGNURL=http://orca.bu.edu/vntrview/index.php?db=VNTRPIPE_NA19238_ERX283213&ref=-175497071&isref=1&istab=1&ispng=1&rank=3	GT:SP:CGL	0/1:4,20:0,-1
chr11	13671325	td175497276	GTGTATACACATGTGTATATATATGTATACACACGTGTGTATATATGTATACACGTGTGTATATATGTATACACATGTGTGTGTATATGTATACACATGTGTGTGTATATGTATACACGTGTGTGTATATGTATACGTGTGTATATATGTAT	GTGTATACACATGTGTATATATATGTATACACACGTGTGTATATATGTATACACGTGTGTATATATGTATACACATGTGTGTGTATATGTATACACATGTGTGTGTATATGTATACACATGTGTGTGTATATGTATACACGTGTGTGTATATGTATACGTGTGTATATATGTAT	.	PASS	RC=7.23;RPL=22;RAL=151;RCP=TGTATACACATGTGTGTATATA;ALGNURL=http://orca.bu.edu/vntrview/index.php?db=VNTRPIPE_NA19238_ERX283213&ref=-175497276&isref=1&istab=1&ispng=1&rank=3	GT:SP:CGL	0/1:10,8:0,1
chr11	16929018	td175498320	GAGCCCCTCTGCCCGGCCAGCCGCCCCGTCCGGGAGGGAGGCGGGGAGGTCAGCCCCCCGCCCAGCCAGCCGCCCCGTCCGGGAGGGAGGCGGGGGGGTCAGCCCCCCGCCCGGCCAGCCGCCCCGTCCGGGAGGTGAGG	GGCGCCCCCCTGCCCGGCCAGCCGCCCCGGCCGGGAGGGAGGTGGGGGGGTCAGCCCTCCGCCCGGCCAGCCGCCCCGTCTGGGAGGTGAGGG	.	SC	RC=2.80;RPL=49;RAL=139;RCP=AGCCCCCCGCCCGGCCAGCCGCCCCGTCCGGGAGGGAGGCGGGGAGGTC;ALGNURL=http://orca.bu.edu/vntrview/index.php?db=VNTRPIPE_NA19238_ERX283213&ref=-175498320&isref=1&istab=1&ispng=1&rank=3	GT:SP:CGL	0/1:43,13:0,-1
chr11	17548617	td175498592	AGCTCCCCCGCCCTCCCTCCCTCCCACCGTCATGGAGTACTGACCTGCTCCCCCGCCCTCCCTCCCTCCCACCGTCATGGAGTACTGCCCTGCTCCCCCGCCCTCCCTCCCTCCCACCGTTATGGAGTACTGCCCTGCTC	AGCTCCCCCGCCCTCCCTCCCTCCCACCGTCATGGAGTACTGACCTGCTCCCCCGCCCTCCCTCCCTCCCACCGTCATGGAGTACTGCCCTGCTC	.	PASS	RC=3.09;RPL=45;RAL=139;RCP=GCTCCCCCGCCCTCCCTCCCTCCCACCGTCATGGAGTACTGCCCT;ALGNURL=http://orca.bu.edu/vntrview/index.php?db=VNTRPIPE_NA19238_ERX283213&ref=-175498592&isref=1&istab=1&ispng=1&rank=3	GT:SP:CGL	1/1:5:-1
chr11	18075893	td175498762	ATTATATATTTAATATATTTATATATTTATATTTTTTATATATATATTTTTTTTAT	ATTATATATTTATATATTTATATATATTTAATATATTTATATATTTATATTTTTTATATATATATTTTTTTTAT	.	PASS	RC=3.24;RPL=17;RAL=55;RCP=TTATATATTTATTTTTT;ALGNURL=http://orca.bu.edu/vntrview/index.php?db=VNTRPIPE_NA19238_ERX283213&ref=-175498762&isref=1&istab=1&ispng=1&rank=3	GT:SP:CGL	1/1:3:1
chr11	18477412	td175498963	CTCACACCTGCCAAGCATCACACCTGCCAAGCATCACACCTGCCAAGCATCACACCTGCCAAGCATCACACCTGC	CTCACACCTGCCAAGCATCACACCTGCCAAGCATCACACCTGCCAAGCATCACACCTGC	.	PASS	RC=4.62;RPL=16;RAL=74;RCP=TCACACCTGCCAAGCA;ALGNURL=http://orca.bu.edu/vntrview/index.php?db=VNTRPIPE_NA19238_ERX283213&ref=-175498963&isref=1&istab=1&ispng=1&rank=3	GT:SP:CGL	1/1:24:-1
chr11	18830771	td175499099	TCCTTCCTTCCTTCCTTCCTTCCTTCCTTCCTGCCTTCCTGCCTTCCTGCCTTCCTGCCTTCCTGCCTTCCTGCCTTCCTGCCTTCCCGCCTTCCCGCCTTCCTGCCTTCCTTCCTCTTCCTTCCTGCCTTCCTGCCTTTCTGCCTTTCTGCCTTCCTTCCT	TCCTTCCTTCCTTCCTTCCTTCCTTCCTTCCTGCCTTCCTGCCTTCCTGCCTTCCTGCCTTCCCGCCTTCCTGCCTTCCTGCCTTCCTTCCTCTTCCTTCCTGCCTTCCTGCCTTTCTGCCTTTCTGCCTTCCTTCCT,TCCTTCCTTCCTTCCTTCCTTCCTTCCTTCCTGCCTTCCTGCCTTCCTGCCTTCCTGCCTTCCTGCCTTCCTGCCTTCCCGCCTTCCCGCCTTCCTGCCTTCCTTCCTCTTCCTTCCTGCCTTCCTGCCTTTCTGCCTTTCTGCCTTCCTTCCT	.	PASS	RC=20.38;RPL=8;RAL=161;RCP=CCTTCCTG;ALGNURL=http://orca.bu.edu/vntrview/index.php?db=VNTRPIPE_NA19238_ERX283213&ref=-175499099&isref=1&istab=1&ispng=1&rank=3	GT:SP:CGL	1/2:5,2:-3,-1
chr11	20742713	td175499663	GATATATATTTTGTGTATATATATATATATAGTGTATATATATATTTTGTTTATATATATATTTTGTTTATATATATAT	GATATATATATAGTGTATATATATATTTTGTTTATATATATATTTTGTTTATATATATAT	.	PASS	RC=4.42;RPL=17;RAL=78;RCP=ATATATATTTTGTGTAT;ALGNURL=http://orca.bu.edu/vntrview/index.php?db=VNTRPIPE_NA19238_ERX283213&ref=-175499663&isref=1&istab=1&ispng=1&rank=3	GT:SP:CGL	0/1:16,20:0,-1
chr11	21192199	td175499811	GTATATATATATACTGTATTATATATATACTGTAGTTTATATATATACTGTATTATATATATATA	GTATATATATATACTGTATTATATATATACTGTATTTTATATAT	.	PASS	RC=3.72;RPL=17;RAL=64;RCP=TATATATATATACTGTA;ALGNURL=http://orca.bu.edu/vntrview/index.php?db=VNTRPIPE_NA19238_ERX283213&ref=-175499811&isref=1&istab=1&ispng=1&rank=3	GT:SP:CGL	0/1:21,20:0,-1
chr11	22360611	td175500245	ATATATATATATGTTATATATATATGTTATATATATATGTTATATATATATGTTATATATATATGTTATATATATATGTTATATATAGTTATATATATATGTTATATATATATGTTTTATATATATATATATATATATATGTTA	ATATATATATATGTTATATATATATGTTATATATATATGTTATATATATATGTTATATATATATGTTTTATATATATATATATATATGTTA,ATATATATATATGTTATATATATATGTTATATATATGTTATATATATATGTTATATATATATGTTATATATATATATGTTTTATATATATATATATATATATGTTA	.	PASS	RC=11.21;RPL=13;RAL=143;RCP=TATATATATATGT;ALGNURL=http://orca.bu.edu/vntrview/index.php?db=VNTRPIPE_NA19238_ERX283213&ref=-175500245&isref=1&istab=1&ispng=1&rank=3	GT:SP:CGL	1/2:11,18:-4,-3
chr11	22674497	td175500387	CTCTTTCTTTCTTTGTCTTTCTTTCTTTGTCTTTCTTTCTTTGTCTTTCTTTCTTTCTTTCTTTCTTTCTTTCTTTCTTTCTTTCTCTTTCTTTCTTTCTTTGCTTTCTTTCTTT	CTCTTTCTTTCTTTGTCTTTCTTTCTTTGTCTTTCTTTCTTTGTCTTTCTTTCTTTGTCTTTCTTTCTTTCTTTCTTTCTTTCTTTCTTTCTTTCTTTCTTTCTTTCTCTTTCTTTCTTTCTTTGCTTTCTTTCTTT	.	PASS	RC=7.94;RPL=14;RAL=114;RCP=TCTTTCTTTCTTTG;ALGNURL=http://orca.bu.edu/vntrview/index.php?db=VNTRPIPE_NA19238_ERX283213&ref=-175500387&isref=1&istab=1&ispng=1&rank=3	GT:SP:CGL	1/1:3:2
chr11	23400219	td175500645	TAAATATTTTGTATAGGTACCTTAGTAAAATATTTTGTATAGGTACCTTAGTAAAATATTTTGTATAGGTACCTTAGTAAAAT	TAAATATTTTGTATAGGTACCTTAGTAAAATATTTTGTATAGGTACCTTAGTAAAAT	.	PASS	RC=3.15;RPL=26;RAL=82;RCP=AAATATTTTGTATAGGTACCTTAGTA;ALGNURL=http://orca.bu.edu/vntrview/index.php?db=VNTRPIPE_NA19238_ERX283213&ref=-175500645&isref=1&istab=1&ispng=1&rank=3	GT:SP:CGL	0/1:20,28:0,-1
chr11	23517254	td175500701	ACATTCCCTTACCAACGAACCTGTTAATGCATTTCCTCACCAACTAATCTGTTAATGCATTCCCTCACCAACTAACCTGTTAAAGCATTCCCTCATCAACTAACCTGTTAA	ACATTCCCTTACCAACGAACCTGTTAATGCATTTCCTCACCAACTAATCTGTTAATGCATTCCCTCACCAACTAACCTGTTAA	.	PASS	RC=3.93;RPL=28;RAL=110;RCP=CATTCCCTCACCAACTAACCTGTTAATG;ALGNURL=http://orca.bu.edu/vntrview/index.php?db=VNTRPIPE_NA19238_ERX283213&ref=-175500701&isref=1&istab=1&ispng=1&rank=3	GT:SP:CGL	1/1:31:-1
chr11	23570740	td175500722	TTATATATATATAATGATATATATATATAATGATATATATATATA	TTATATATATATAATGATATATATATATAATGATATATATATAATGATATATATATATAATGATATATATATATA	.	PASS	RC=2.75;RPL=16;RAL=44;RCP=TATATATATATAATGA;ALGNURL=http://orca.bu.edu/vntrview/index.php?db=VNTRPIPE_NA19238_ERX283213&ref=-175500722&isref=1&istab=1&ispng=1&rank=3	GT:SP:CGL	0/1:20,27:0,2
chr11	24808205	td175501297	AATATATAAATATGTATATTATGTATTTATATATAAATATGTATATTATGTATTTATATATATATATGTAT	AATATATAAATATGTATATTATGTATTTATATATAAATATGTATATTATGTATTTATATATAAATAGGTATATTATGTATTTATATATATATATGTAT	.	PASS	RC=2.59;RPL=27;RAL=70;RCP=ATATATAAATATGTATATTATGTATTT;ALGNURL=http://orca.bu.edu/vntrview/index.php?db=VNTRPIPE_NA19238_ERX283213&ref=-175501297&isref=1&istab=1&ispng=1&rank=3	GT:SP:CGL	0/1:18,17:0,1
chr11	26311085	td175501942	TATATATTCTATATGTGTGTATATGTACATATACACATATATCCTATATGTGTGTATATGTACATATACACACATATATTCTATATGTGTGTATATGTACATATACACACATATATTCTATATGTGTGTATATGTACATATACACACATATATTCTATATGTGTATATATATTCTATATGTGTATATATATTCTATATGTGTATATAT	TATATATCCTATATGTGTGTATATGTACAAATATACACATATATCCTATATGTGTGTATATGTACATATACACACATATATTCTATATGTGTGTATATGTACATATACACACATATATTCTATATGTGTGTATAT,TATATATCCTATATGTGTGTATATGTACAAATATACACATATATCCTATATGTGTGTATATGTACATATACACACATATATTCTATATGTGTGTATATGTACATATACACACATATATTCTATATGTGTGTATATATTCTATATGTGTATATATATTCTATATGTGTATATAT	.	PASS	RC=5.61;RPL=37;RAL=207;RCP=ATATATTCTATATGTGTGTATATGTACATATACACAC;ALGNURL=http://orca.bu.edu/vntrview/index.php?db=VNTRPIPE_NA19238_ERX283213&ref=-175501942&isref=1&istab=1&ispng=1&rank=3	GT:SP:CGL	1/2:3,9:-2,-1
chr11	27088246	td175502268	CATTTTAAGAATTTGTTGATGTTTACGTTCATACATACTATTGATTTGCCAATTTTAAGAATTTGTTGATGTTTACATTCATACATACTATTGATTTGCCTAATTT	CATTTTAAGAATTTTTTGATGTTTAAGTTAAAAAAAACTATTGATTTGCCAATTTTAAAAATTTGTTGATGTTTACTTTCATACATACTATTGATTTGCCAATTTTAAAAATTTGTTAATTTTTACATTCATACAAACTATTAATTTGCCTAATTT	.	PASS	RC=2.08;RPL=51;RAL=105;RCP=ATTTTAAGAATTTGTTGATGTTTACATTCATACATACTATTGATTTGCCTA;ALGNURL=http://orca.bu.edu/vntrview/index.php?db=VNTRPIPE_NA19238_ERX283213&ref=-175502268&isref=1&istab=1&ispng=1&rank=3	GT:SP:CGL	0/1:10,9:0,1
chr11	27722064	td175502472	GCCGCCCCCCCCCCCCCGCCCCCCGCCCCCCGCTCCCCGCTCGCCCGC	GCGCCGCCCCCCCCCCCGCCCCCCGCCCCCCGCTCCCCGC	.	PASS	RC=6.50;RPL=7;RAL=47;RCP=CCGCCCC;ALGNURL=http://orca.bu.edu/vntrview/index.php?db=VNTRPIPE_NA19238_ERX283213&ref=-175502472&isref=1&istab=1&ispng=1&rank=3	GT:SP:CGL	1/1:5:-1
chr11	31582218	td175503744	TTATAAAGACCACATTGTTTTATATATATATAAAACAACGTTGTTTTATATATATATAAAACAACATTGTTTTGTATATATATA	TTATAAAGACCACATTGTTTTATATATATATAAAACAACATTGTTTTGTATATATATA,TTATAAAGACCACATTGTTTTATATATATATAAAACAACGTTGTTTTATATATATATAAAACAACGTTGTTTTATATATATATAAAACAACATTGTTTTGTATATATATA	.	PASS	RC=3.15;RPL=26;RAL=83;RCP=TATAAAACAACATTGTTTTATATATA;ALGNURL=http://orca.bu.edu/vntrview/index.php?db=VNTRPIPE_NA19238_ERX283213&ref=-175503744&isref=1&istab=1&ispng=1&rank=3	GT:SP:CGL	1/2:11,23:-1,1
chr11	32409534	td175504046	AACAAAACACAACACAACACACACACACACACACACACACACACACACAC	AACAAAACACAACACAACACACACACACACACACACACACACA	.	PASS	RC=4.00;RPL=13;RAL=49;RCP=ACAACACACACAC;ALGNURL=http://orca.bu.edu/vntrview/index.php?db=VNTRPIPE_NA19238_ERX283213&ref=-175504046&isref=1&istab=1&ispng=1&rank=3	GT:SP:CGL	1/1:32:-1
chr11	33071916	td175504339	TTAATAACACCTGATGCTTGATAATAACACCTGATGCTTGATAATAACACCTGATGCTTGATA	TTAATAACACCTGATGCTTGATAATAACACCTGATGCTTGATA	.	PASS	RC=3.10;RPL=20;RAL=62;RCP=TAATAACACCTGATGCTTGA;ALGNURL=http://orca.bu.edu/vntrview/index.php?db=VNTRPIPE_NA19238_ERX283213&ref=-175504339&isref=1&istab=1&ispng=1&rank=3	GT:SP:CGL	1/1:37:-1
chr11	34185641	td175504789	GCCAGCCCTGCTTATCCAGCCCCGCTTTTCCAGCCCCG	GCCAGCCCTGCTTATCCAGCCCCGCTTTTCCAGCCCCGCTTTTCCAGCCCCG	.	PASS	RC=2.64;RPL=14;RAL=37;RCP=CCAGCCCCGCTTAT;ALGNURL=http://orca.bu.edu/vntrview/index.php?db=VNTRPIPE_NA19238_ERX283213&ref=-175504789&isref=1&istab=1&ispng=1&rank=3	GT:SP:CGL	0/1:8,13:0,1
chr11	34427277	td175504893	TCTCCACCCCTTCCATCTCTCCACTTCTGTTTCCCTCCAACCTTCCATCTCTCCCCCTCCACCCTTCCATCTCTCCACTTCTCTTTCCCTCCAATCTTCCATCTCTCCCCCTCCACCCTCCCATCTCTCCACTTCTCTCTCTCTCCACCCTCCCATCTCTCC	TCTCCACCCCTTCCATCTCTCCACTTCTCTTTCCCTCCAATCTTCCATCTCTCCCCCTCCACCCTCCCATCTCTCCACTCCCCTCTCTCTCCACCCTCCCATCTCTCCCC	.	PASS	RC=2.96;RPL=54;RAL=161;RCP=CTCCACCCTTCCATCTCTCCACTTCTCTTTCCCTCCAACCTTCCATCTCTCCCC;ALGNURL=http://orca.bu.edu/vntrview/index.php?db=VNTRPIPE_NA19238_ERX283213&ref=-175504893&isref=1&istab=1&ispng=1&rank=3	GT:SP:CGL	1/1:2:-1
chr11	34674687	td175504963	ACATCCTTCCATCCTTCCATCCTTCCATCCTTCCATCCTTCCATCCTTCCATCCTTCCA	ACATCCTTCCATCCTTCCATCCTTCCATCCTTCCATCCTTCCATCCTTCCA	.	PASS	RC=7.25;RPL=8;RAL=58;RCP=CATCCTTC;ALGNURL=http://orca.bu.edu/vntrview/index.php?db=VNTRPIPE_NA19238_ERX283213&ref=-175504963&isref=1&istab=1&ispng=1&rank=3	GT:SP:CGL	1/1:27:-1
chr11	34986320	td175505057	ATATTAGCATAACTAATATTAGCTATTAGCATAACTAATATTAGCTATTAGCATAACTAATATTAGCTA	ATATTAGCATAACTAATATTAGCTATTAGCATAACTAATATTAGCTA	.	PASS	RC=3.09;RPL=22;RAL=68;RCP=TATTAGCATAACTAATATTAGC;ALGNURL=http://orca.bu.edu/vntrview/index.php?db=VNTRPIPE_NA19238_ERX283213&ref=-175505057&isref=1&istab=1&ispng=1&rank=3	GT:SP:CGL	1/1:34:-1
chr11	37612814	td175505891	ATTAAAATGTATAAAATATTTATGTACTTAAATATTTATAAAATATTTATGT	ATTAAAATGTATAAAATATTTATGTACTTAAATATTTATAAAATATTTATGTACTTAAATATTTATAAAATATTTATGT	.	PASS	RC=1.93;RPL=27;RAL=51;RCP=TTAAATATGTATAAAATATTTATGTAC;ALGNURL=http://orca.bu.edu/vntrview/index.php?db=VNTRPIPE_NA19238_ERX283213&ref=-175505891&isref=1&istab=1&ispng=1&rank=3	GT:SP:CGL	0/1:18,22:0,1
chr11	38686996	td175506386	TATATATATATGTATATATATATATACATACATATATATGCATATATATATACATACATATATATGCATATATATATATATACATACATATATATGCATATATATATGCACATACATATATAT	TATATATATGTATGTATATATATATACATACATATATATGCATATATATATACATACATATATATGCATATATATATACATACATATATATGCATATATATATGCACATACATATATATGCATATATATATGCACATACATATATAT	.	PASS	RC=4.38;RPL=26;RAL=122;RCP=ATACATATATATGCATATATATATAC;ALGNURL=http://orca.bu.edu/vntrview/index.php?db=VNTRPIPE_NA19238_ERX283213&ref=-175506386&isref=1&istab=1&ispng=1&rank=3	GT:SP:CGL	1/1:17:1
chr11	40240125	td175507012	AATCTATGTATGTATGTATGTATGTATGTATGTATGTATGTATGTATGTATGTATGTATGTATCTATTTATCTATCTATCATCTAT	AATCTATGTATGTATGTATGTATGTATGTATGTATGTATGTATCTATTTATCTATCTATCATCTAT	.	PASS	RC=10.75;RPL=8;RAL=85;RCP=ATGTATGT;ALGNURL=http://orca.bu.edu/vntrview/index.php?db=VNTRPIPE_NA19238_ERX283213&ref=-175507012&isref=1&istab=1&ispng=1&rank=3	GT:SP:CGL	0/1:12,12:0,-2
chr11	40505321	td175507085	GTGTATATATATGTATATATATGTATATATATGTATATGTATGTATATACATATATATATA	GTGTATATATATGTATATATATGTATATGTATGTATATACATATATATATA	.	PASS	RC=6.00;RPL=10;RAL=60;RCP=TGTATATATA;ALGNURL=http://orca.bu.edu/vntrview/index.php?db=VNTRPIPE_NA19238_ERX283213&ref=-175507085&isref=1&istab=1&ispng=1&rank=3	GT:SP:CGL	1/1:33:-1
chr11	41129504	td175507308	AGAGAAGGGAGAGGGGAGAGGGGAGAGGGGAGAGGGGAGAGGGGAGAGTAGAGAGGAGAGAGGAGAG	AGAGAAGGGAGAGGGGAGAGGGGAGAGGGGAGAGTAGAGAGGAGAGAGGAGAG	.	PASS	RC=9.43;RPL=7;RAL=66;RCP=GAGAGGG;ALGNURL=http://orca.bu.edu/vntrview/index.php?db=VNTRPIPE_NA19238_ERX283213&ref=-175507308&isref=1&istab=1&ispng=1&rank=3	GT:SP:CGL	0/1:6,14:0,-2
chr11	41915455	td175507635	TTATATGTATCTGTGTAAATATATGTATCTGTGTAAATATATGTAT	TTATATGTATCTGTGTAAATATATGTATCTGTGTAAATATATGTATCTGTGTAAATATATGTAT	.	PASS	RC=2.50;RPL=18;RAL=45;RCP=TATATGTATCTGTGTAAA;ALGNURL=http://orca.bu.edu/vntrview/index.php?db=VNTRPIPE_NA19238_ERX283213&ref=-175507635&isref=1&istab=1&ispng=1&rank=3	GT:SP:CGL	0/1:25,22:0,1
chr11	41990059	td175507658	TATATATATTATATATAATATATGTATATATAATATATATTATATATCATATATGTATATATAATATATATTATATATATATA	TATATATATTATATATAATATATGTATATATAATATATATTATATATAATATATATGTATATATAATATATATTATATATAATATATGTATATATAATATATATTATATATAATATATTATATATAATATATATTATATATAATATATGTATATATAATATATATTATATATATATA	.	PASS	RC=2.68;RPL=31;RAL=82;RCP=ATATATATTATATATAATATATGTATATATA;ALGNURL=http://orca.bu.edu/vntrview/index.php?db=VNTRPIPE_NA19238_ERX283213&ref=-175507658&isref=1&istab=1&ispng=1&rank=3	GT:SP:CGL	1/1:6:3
chr11	42665458	td175507904	TATTATAGGGTAGAAGGATTATAGGGTAGAAGGA	TATTATAGGGTAGAAGGATTATAGGGTAGAAGGATTATAGGGTAGAAGGA	.	PASS	RC=2.06;RPL=16;RAL=33;RCP=ATTATAGGGTAGAAGG;ALGNURL=http://orca.bu.edu/vntrview/index.php?db=VNTRPIPE_NA19238_ERX283213&ref=-175507904&isref=1&istab=1&ispng=1&rank=3	GT:SP:CGL	1/1:26:1
chr11	44330704	td175508529	TCCCGCAGCCCCGCAGCCCCGCAGCCTCGCAGCCCCGCAGCCCCGCAGCCCCGCAGCCCCGCAGCCCCGCAGCCC	TCCCGCAGCCCCGCAGCCCCGCAGCCCCGCAGCCCCGCAGCCCCGCAGCCCCGCAGCCCCGCAGCCCCGCAGCCCCGCAGCCC,TCCCGCAGCCCCGCAGCCCCGCAGCCCCGCAGCCCCGCAGCCCCGCAGCCCCGCAGCCCCGCAGCCCCGCAGCCCCGCAGCCCCGCAGCCC	.	PASS	RC=9.25;RPL=8;RAL=74;RCP=CCCGCAGC;ALGNURL=http://orca.bu.edu/vntrview/index.php?db=VNTRPIPE_NA19238_ERX283213&ref=-175508529&isref=1&istab=1&ispng=1&rank=3	GT:SP:CGL	1/2:8,4:1,2
chr11	45258206	td175508901	GAGAGAGAGAGAGAGACAGACAGAGAGAGATAGAGAAAGACAGAGA	GGTCC	.	PASS	RC=4.50;RPL=10;RAL=45;RCP=AGAGAGAGAC;ALGNURL=http://orca.bu.edu/vntrview/index.php?db=VNTRPIPE_NA19238_ERX283213&ref=-175508901&isref=1&istab=1&ispng=1&rank=3	GT:SP:CGL	1/1:6:1
chr11	46614496	td175509391	CCAGGAAACAATGTAGACAACAAGGTTATCAGGAAACAAAGTAGACAACAAGGTTATCAGGAAACAAAGTAGACAACAAGGTTATCAAGAAACAAA	CCAGGAAACAATGTAGACAACAAGGTTATCAGGAAACAAAGTAGACAACAAGGTTATCAAGAAACAAA	.	PASS	RC=3.39;RPL=28;RAL=95;RCP=CAGGAAACAAAGTAGACAACAAGGTTAT;ALGNURL=http://orca.bu.edu/vntrview/index.php?db=VNTRPIPE_NA19238_ERX283213&ref=-175509391&isref=1&istab=1&ispng=1&rank=3	GT:SP:CGL	0/1:11,15:0,-1
chr11	55946461	td175511924	AAAAAGTATATATATATATAAAAGTATATATATATATAAAAGTATATATATATATATAAAAGTATATATATATATAAAAGTATATATATATATAAAAGTGTATATATATATA	AAAAAGTATATATATATATAAAAGTATATATATATATAAAAGTATATATATATATAAAAGTATATATATATATAAAAGTGTATATATATATA,AAAAAGTATATATATATATAAAAGAATATATATATATAAAAGTATATATATATATAAAAGTATATATATATATAAAAGTATATATATATATAAAAGTATATATATATAAAAGTATATATATATATAAAAGTGTATATATATATA	.	PASS	RC=6.05;RPL=18;RAL=111;RCP=AAAAGTATATATATATAT;ALGNURL=http://orca.bu.edu/vntrview/index.php?db=VNTRPIPE_NA19238_ERX283213&ref=-175511924&isref=1&istab=1&ispng=1&rank=3	GT:SP:CGL	1/2:19,6:-1,2
chr11	57639800	td175512579	TTCCAGGTTTCCTCTATCATCCCTCCAGGTCTCCTCAAGCATCCCTCCAGGTCTCCTCTAGCATCCCTCCAGGTCTCCTCTAGCATCCCTCCAGGTCTCCTCTAGCATCCCTCCAGGTCTCCTCTATCATCCCTCCAGGTCTCCTCTATCATCCCTTCCGGCTTCCTCTATAATCCC	TTCCAGGTTTCCTCTATCATCCCTCCAGGTCTCCTCAAGCATCCCTCCAGGTCTCCTCTAGCATCCCTCCAGGCCTCCTCTAGCATCCCTCCAGGTCTCCTCTAGCATCCCTCCAGGTCTCCTCTATCATCCCTTCCGGCTTCCTCTATAATCCC	.	PASS	RC=8.00;RPL=22;RAL=176;RCP=TCCAGGTCTCCTCTAGCATCCC;ALGNURL=http://orca.bu.edu/vntrview/index.php?db=VNTRPIPE_NA19238_ERX283213&ref=-175512579&isref=1&istab=1&ispng=1&rank=3	GT:SP:CGL	0/1:3,6:0,-1
chr11	58874150	td175513005	AGCTGCCGCCAGCGCGCGGCTCCCGCCAGCGCGC	AGCTGCCGCCAGCGCGCGGCTCCCGCCAGCGCGCGGCTCCCGCCAGCGCGCGGCTCCCGCCAGCGCGCGGCTCCCGCCAGCGCGC,AGCTGCCGCCAGCGCGCGGCTCCCGCCAGCGCGCGGCTCCCGCCAGCGCGCGGCTCCCGCCAGCGCGCGGCTCCCGCCAGCGCGCGGCTCCCGCCAGCGCGCGGCTCCCGCCAGCGCGCGGCTCCCGCCAGCGCGCGGCTCCCGCCAGCCCGC	.	PASS	RC=1.94;RPL=17;RAL=33;RCP=GCTCCCGCCAGCGCGCG;ALGNURL=http://orca.bu.edu/vntrview/index.php?db=VNTRPIPE_NA19238_ERX283213&ref=-175513005&isref=1&istab=1&ispng=1&rank=3	GT:SP:CGL	1/2:8,6:3,7
chr11	60259182	td175513548	GCAGCCACCCCGTCCAGGAGGAAGGTGGGGGGCCAGTCCCCGCCCAGCGAGCCGCCCCGTCCGGGAGGGAGGTGGGGGGGTCAGCCCCCGCCCGGCCAGCCGCCCCCTCCGGGAGGGAGGTGGGGGGCGCCTCCGCCCAGCC	GCAGCCACCCCGTCCGGGAGGGAGGTGGGGGGTCAGCCCCCGCCCGGCCAGCCGCCCCGTCCGGGAGGGAGGTGGGGGTCGCCTCTGCCCGGCCA	.	SC	RC=3.02;RPL=47;RAL=141;RCP=CAGCCGCCCCGTCCGGGAGGGAGGTGGGGGGCCAGCCCCCGCCCAGC;ALGNURL=http://orca.bu.edu/vntrview/index.php?db=VNTRPIPE_NA19238_ERX283213&ref=-175513548&isref=1&istab=1&ispng=1&rank=3	GT:SP:CGL	0/1:2,6:0,-1
chr11	60785952	td175513791	CAAGGGGAAAAGGAGAAAGGAAGGGTAAAAGAAGAGAGG	CAAGGGGAAAAGGAGAAAGGAAGGGGAAAAGGAGAAAGGAAGGGTAAAAGAAGAGAGG	.	PASS	RC=2.00;RPL=19;RAL=38;RCP=AAGGGGAAAAGAAGAAAGG;ALGNURL=http://orca.bu.edu/vntrview/index.php?db=VNTRPIPE_NA19238_ERX283213&ref=-175513791&isref=1&istab=1&ispng=1&rank=3	GT:SP:CGL	0/1:15,10:0,1
chr11	62785648	td175514794	GCCTCCGTCACGCTACCTCTCCCTCCGTCACCCTACCTCTCCCTCCGTCACCCTTCCTCTCCC	GCCTCCGTCACGCTACCTCTCCCTCCGTCACCCTACCTCTCCCTCCGTCACCCTTCCTCTCCCTCCGTCACCCTTCCTCTCCC	.	PASS	RC=3.10;RPL=20;RAL=62;RCP=CCTCCGTCACCCTACCTCTC;ALGNURL=http://orca.bu.edu/vntrview/index.php?db=VNTRPIPE_NA19238_ERX283213&ref=-175514794&isref=1&istab=1&ispng=1&rank=3	GT:SP:CGL	0/1:14,10:0,1
chr11	65531115	td175516094	CAGAGGAAGACCGTGGAAAGAGAGGGAGAGGGAGACCGTGGAAAGAGAGGGAGAGGGAGACCGTGGAAAGAGAGGGAGAGGGAGACCGTGGAAAGGGGAGAGGGAGA	CAGAGGGAGACCGTGGAAAGAGAGGGAGAGGGAGACCGTGGAAAGAGAGGGAGAGGGAGACCGTGGAAAGGGGAGAGGGAGA	.	SC	RC=4.36;RPL=25;RAL=106;RCP=AGAGGGAGACCGTGGAAAGAGAGGG;ALGNURL=http://orca.bu.edu/vntrview/index.php?db=VNTRPIPE_NA19238_ERX283213&ref=-175516094&isref=1&istab=1&ispng=1&rank=3	GT:SP:CGL	0/1:16,10:0,-1
chr11	66115150	td175516386	CCCGCCCGCCGCCCGCCGCCCGCCGCCCGCCGCCCGCC	CCCGCCCGCCGCCCGCCGCCCGCCGCCCGCC	.	PASS	RC=5.29;RPL=7;RAL=37;RCP=CCGCCCG;ALGNURL=http://orca.bu.edu/vntrview/index.php?db=VNTRPIPE_NA19238_ERX283213&ref=-175516386&isref=1&istab=1&ispng=1&rank=3	GT:SP:CGL	1/1:9:-1
chr11	66970873	td175516875	AAAATAGTCTAGTAATAAATAGTCTATAATAAATAATATATTAATA	AAAATAGTCTAGTAATAAATAGTCTATAATAAATAATATATTAATATAATTATATTTATTAATTATCTATTAATAA	.	PASS	RC=3.07;RPL=15;RAL=45;RCP=AAATAGTCTAGTAAT;ALGNURL=http://orca.bu.edu/vntrview/index.php?db=VNTRPIPE_NA19238_ERX283213&ref=-175516875&isref=1&istab=1&ispng=1&rank=3	GT:SP:CGL	0/1:28,2:0,2
chr11	68011495	td175517365	TAAATAATTATTTAATTATTAAAAATAATTATATAATTATTAAAAATAATTAAATAATTA	TAAATAATTATTTAATTATTAAAAATAATTATTTAATTATTAAAAATAATTATATAATTATTAAAAATAATTAAATAATTA	.	PASS	RC=2.81;RPL=21;RAL=59;RCP=AAATAATTATATAATTATTAA;ALGNURL=http://orca.bu.edu/vntrview/index.php?db=VNTRPIPE_NA19238_ERX283213&ref=-175517365&isref=1&istab=1&ispng=1&rank=3	GT:SP:CGL	1/1:16:1
chr11	68066910	td175517395	CCAGTGTAGACAGTGGGGTGGAGTCCTCAGTGTAGATGGCAGGGTGGAGTGCTCAGTGTAGACAGCAGGGTGGAGTGCTCAGTGTAGACGGGGGTGTAGAGTGCTCAG	CCAGTGTAGACAGTGGGGTGGAGTCCTCAGTGTAGATGGCAGGGTGGAGTGCTCAGTGTAGACGGGGGTGTAGAGTGCTCAG	.	PASS	RC=4.12;RPL=26;RAL=107;RCP=CAGTGTAGACAGCAGGGTGGAGTGCT;ALGNURL=http://orca.bu.edu/vntrview/index.php?db=VNTRPIPE_NA19238_ERX283213&ref=-175517395&isref=1&istab=1&ispng=1&rank=3	GT:SP:CGL	0/1:4,7:0,-1
chr11	68145300	td175517446	TTCTCAGCTTTCCCTGGATCTCAGCTTTCCCCGGATCTCAGCTTTCCCCGGATCTCAGCTTTC	TTCTCAGCTTTCCCTGGATCTCAGCTTTCCCCGGATCTCAGCTTTC	.	PASS	RC=3.65;RPL=17;RAL=62;RCP=TCTCAGCTTTCCCCGGA;ALGNURL=http://orca.bu.edu/vntrview/index.php?db=VNTRPIPE_NA19238_ERX283213&ref=-175517446&isref=1&istab=1&ispng=1&rank=3	GT:SP:CGL	1/1:30:-1
chr11	68276238	td175517523	TTGACAGGGTTAGGTTGTGTGACAGGGTTAGGTTGTGTGACAGGGTTAGGTTGTGTGACAGGGTTAGGTTGTGTGACAGGGTTAGGTTGTATGAC	TTGACAGGGTTAGGTTGTGTGACAGGGTTAGGTTGTGTGACAGGGTTAGGTTGTGTGACAGGGTTAGGTTGTATGAC	.	PASS	RC=5.22;RPL=18;RAL=94;RCP=TGACAGGGTTAGGTTGTG;ALGNURL=http://orca.bu.edu/vntrview/index.php?db=VNTRPIPE_NA19238_ERX283213&ref=-175517523&isref=1&istab=1&ispng=1&rank=3	GT:SP:CGL	0/1:16,18:0,-1
chr11	68697274	td175517743	CGGAGACACCGGAGCCCTGATGCAGTGGCCTGGCCCAGGCTGTCCTGGTGGAGACACTGGAGTCCTGATGCGGTGGCCTGGCCCAGGCTGTCCTGGTGGAGACACTGGAGCCCTGATGCAGTGGCCTGGCCCAGGCTGTCTTGGTGGAGA	CGGAGACGCCGGAGCCCTGATGCAGTGGCCTGGCCCAGGCTGTCCTGGTGGAGACACTGGAGTCCTGATGCGGTGGCCTGGCCCAGGCTGTCTTGGTGGAGA	.	PASS	RC=3.10;RPL=48;RAL=149;RCP=GGAGACACTGGAGCCCTGATGCAGTGGCCTGGCCCAGGCTGTCCTGGT;ALGNURL=http://orca.bu.edu/vntrview/index.php?db=VNTRPIPE_NA19238_ERX283213&ref=-175517743&isref=1&istab=1&ispng=1&rank=3	GT:SP:CGL	0/1:4,3:0,-1
chr11	68854248	td175517835	TGGCTGCTGGGGCCTTGGGGAGTGCTCCTGACATCTGGGCTGCTGGGGCCTTGGGGGGTGCTCCTGACATCTGGGCTGCTGGGGCCTTGGGGGGTGCTCCTGACATCTGGGCTGTGGGG	TGCCGGCCGGGGCTGCTGGGGCGGTGGGGAGTGCTCCTGGCGTCGGGGCTGCTGGGGCCTTGGGGGGTGCTCCTGACATCTGGGCTGCTGGGGCCTTGTGGGGTGCTCCTGACATCTGGGCTGCTGGGGCCTTGGGGGGTGCTCCTGACATCTGGGCTGT	.	PASS	RC=3.31;RPL=36;RAL=118;RCP=GGCTGCTGGGGCCTTGGGGGGTGCTCCTGACATCTG;ALGNURL=http://orca.bu.edu/vntrview/index.php?db=VNTRPIPE_NA19238_ERX283213&ref=-175517835&isref=1&istab=1&ispng=1&rank=3	GT:SP:CGL	1/1:3:1
chr11	68859844	td175517838	TAATCGGCTAAGGGGAGAGAGCCCGGGAGCCCCGCACACCGGCGCAAGGGCGAATCTACTAAGGGGAGAGAGCCCGGGAGCCCCGCACACCGGCGCAAGGGGCGGATCGGCTAAGGGGAGAGAGCCCGGGAGCCCTGCACA	TGCAGGAGCTAATCGGCTAAGGGGAGAGAGCCCGGAAGCCACGCACACCGGCGCAAGGGGCGGATAGGCTAAGGGGAGAGAGCCCGGGAGCCCCGCACACCGGCGCAAGGGCGAATCTACTAAGGGGAGAGAGCCCGGGAGCCCCGCACACCGGCGCAAGGGGCGGATCGGCTAAGGGGAGAGAGCCCGGGAGCCCT	.	PASS	RC=2.71;RPL=52;RAL=140;RCP=AATCGGCTAAGGGGAGAGAGCCCGGGAGCCCCGCACACCGGCGCAAGGGGCG;ALGNURL=http://orca.bu.edu/vntrview/index.php?db=VNTRPIPE_NA19238_ERX283213&ref=-175517838&isref=1&istab=1&ispng=1&rank=3	GT:SP:CGL	1/1:2:1
chr11	68860933	td175517839	ATCAGTGATGAGGTTACTTCAACACAAGACAGCCTGAAGCCTGTGGTCCAGTCAGTGCTGAGATTACTTCAACACAAGACTCCCAGAAGCCTATGGTCTGGTCAGTGCTGAGATTACTTCAACACAAGACGCCCAGAAGCCTATGGTCCGGTCAGTGCTGAGATTACTTCAACACAAGACGGCCAGAAGCTTATGGTCTGGTTAGTGCTGAGATTACTTCAACACAAGATGGCCAGAAGCCTATGGTCC	ATCAGTGATGAGGTTACTTCAACACAAGACAGCCTGAAGCCTGTGGTCCAGTCAATGCTGAGATTACTTCAACACAAGACGCCCAGAAGCCTATGGTCCGGTCAGTGCTGAGATTACTTCAACACAAGACGGCCAGAAGCTTATGGTCTGGTTAGTGCTCAGATTACTTCAACACAAGATGGCCAGAAGCCTATGGTCC	.	PASS	RC=4.96;RPL=50;RAL=248;RCP=TCAGTGCTGAGATTACTTCAACACAAGACGGCCAGAAGCCTATGGTCCGG;ALGNURL=http://orca.bu.edu/vntrview/index.php?db=VNTRPIPE_NA19238_ERX283213&ref=-175517839&isref=1&istab=1&ispng=1&rank=3	GT:SP:CGL	1/1:2:-1
chr11	69068540	td175517955	CATATGGGCAATGTGAGATGCTTCTAGCAGAGACTATGATGAGGCTCGCTTGGGATATGGGCAACATGAGACGCTTCTAGCAGAGACCGTGATGGGGCTCGCTCGGGATATGGGCAATGTGAGACGCTTCTAGCAGAGACTGTGATGGGGCTCGCTTGGGATATGGGTAATGTGAGATGCTTCTAGCAGAGACTGTGCTGGGGCTTGCT	CATATGGGCAATGTGAGATGCTTCTAGCAGAGACTATGATGAGGCTCGCTTGGGATATGGGCAACATGAGACGCTTCTAGCAGAGACCGTGATGGGGCTCGCTCGGGATATGGGTAATGTGAGATGCTTCTAGCAGAGACTGTGCTGGGGCTCGCTCGG	.	PASS	RC=3.92;RPL=53;RAL=208;RCP=ATATGGGCAATGTGAGACGCTTCTAGCAGAGACTGTGATGGGGCTCGCTTGGG;ALGNURL=http://orca.bu.edu/vntrview/index.php?db=VNTRPIPE_NA19238_ERX283213&ref=-175517955&isref=1&istab=1&ispng=1&rank=3	GT:SP:CGL	1/1:5:-1
chr11	69191574	td175517995	TGCCTTCACCCTCTCGCCTTCACCCTCTCGCCTTCACCCTCTCGCCTTCACCCT	TGCCTTCACCCTCTCGCCTTCACCCTCTCGCCTTCACCCT	.	PASS	RC=3.79;RPL=14;RAL=53;RCP=GCCTTCACCCTCTC;ALGNURL=http://orca.bu.edu/vntrview/index.php?db=VNTRPIPE_NA19238_ERX283213&ref=-175517995&isref=1&istab=1&ispng=1&rank=3	GT:SP:CGL	0/1:13,13:0,-1
chr11	70198818	td175518562	AGCGTGTGGAGGGGTGCGGAGGGCGGCGTGTGGAGGGGTGGGAGGGCGGCGTGTGGAGGTGTCGGAGGGCGGCGTGTGGAGGGGTGGGAGGGCGGCGTGTGGAGGTGTCGGAGGGCGGCGTGTGGAGGGATGAGGAGGGCAGCG	AGTGGGTGTGGGGGGGGGCGGAGGGGGGCGGGTGAAGGGGTGGGAGGGCGGCGTGTGGAGGTGTCGGAGGGCGGCGTGTGGAGGGATGAGGAGGGCAG	.	PASS	RC=6.12;RPL=23;RAL=143;RCP=GCGTGTGGAGGGGTGGGAGGGCG;ALGNURL=http://orca.bu.edu/vntrview/index.php?db=VNTRPIPE_NA19238_ERX283213&ref=-175518562&isref=1&istab=1&ispng=1&rank=3	GT:SP:CGL	1/1:10:-2
chr11	70455885	td175518664	GTATATGTATATAGATATACATAATATATCTATATTGTATATTCCATAATATA	GTATATGTATATAGATATACATAATATATCTATATTGTATATTGTATATGTATATAGATATACATAATATATCTATATTGTATATTCCATAATATA	.	PASS	RC=2.16;RPL=25;RAL=52;RCP=TATATCTATATAGTATATTACATAA;ALGNURL=http://orca.bu.edu/vntrview/index.php?db=VNTRPIPE_NA19238_ERX283213&ref=-175518664&isref=1&istab=1&ispng=1&rank=3	GT:SP:CGL	1/1:15:2
chr11	71081491	td175519013	ACAGTGCTCCTTGGCTCACTACTCCTTAGTGCAGTACTTCTTGGCTCAGTACTCCTTGGCACAGTACTCCTTGGCTCAGTACTCCTTGGCACAGTACTCCTTGGTGCAGTACTGTTTGGCACAGTACTTTTTGGCTCAGTACTCCTTGGCTCAGT	ACAGTGCTCCTTGGCTCACTACTCCTTAGTGCAGTACTTCTTGGCTCAGTACTCCTTGGCACAGTACTCCTTGGCACAGTACTCCTTGGCTCAGTACTCCTTGGCACAGTACTCCTTGGTGCAGTACTGTTTGGCACAGTACTTTTTGGCTCAGTACTCCTTGGCTCAGT	.	PASS	RC=10.27;RPL=15;RAL=154;RCP=CAGTACTCCTTGGCT;ALGNURL=http://orca.bu.edu/vntrview/index.php?db=VNTRPIPE_NA19238_ERX283213&ref=-175519013&isref=1&istab=1&ispng=1&rank=3	GT:SP:CGL	0/1:6,3:0,1
chr11	71290791	td175519176	CAGCAGCTGGACTGGGAGCAGCAGGGCTTGCAGCAGCTGGACTGGGAGCAG	CAGCAGCTGGACTGGGAGCAGCAGGACCTGCAGCAGCTGGACTGGGAGCAGCAGGGCTTGCAGCAGCTGGACTGGGAGCAG	.	PASS	RC=3.33;RPL=15;RAL=50;RCP=AGCAGCTGGACTGGG;ALGNURL=http://orca.bu.edu/vntrview/index.php?db=VNTRPIPE_NA19238_ERX283213&ref=-175519176&isref=1&istab=1&ispng=1&rank=3	GT:SP:CGL	0/1:18,2:0,2
chr11	71912801	td175519489	TATACGTATGTACACGTATACATATGTATGTATACATACATACATACGTATAAGTATACATATGTATGTATACATACATACATACGTATAAGTATACATATGTATGTAT	TATACGTATGTACACGTATACATATGTATGTATACATACATATATACGTATAAGTATACATATGTATGTATACATACATACATACGTATAAGTATACATATGTATGTATACATACATACATACGTATAAGTATACATATGTATGTAT	.	PASS	RC=2.84;RPL=38;RAL=108;RCP=ATACATACGTATAAGTATACATATGTATGTATACATAC;ALGNURL=http://orca.bu.edu/vntrview/index.php?db=VNTRPIPE_NA19238_ERX283213&ref=-175519489&isref=1&istab=1&ispng=1&rank=3	GT:SP:CGL	0/1:6,10:0,1
chr11	72088681	td175519543	AGAAAGGGAAGCAAAGGGGAAGGGAAGGGGAAGGGAAGGGGAAGGGAAGGGGAAGGGAAAGGGAAGGGGAAGG	AGAAAGGGAAGCAAAGGGGAAGGGAAGGGGAAGGGAAGGGGAAGGGAAGGGGAAGGGAAGGGGAAGGGAAGGGGAAGGGAAAGGGAAGGGGAAGG	.	PASS	RC=6.42;RPL=11;RAL=72;RCP=GAAGGGGAAGG;ALGNURL=http://orca.bu.edu/vntrview/index.php?db=VNTRPIPE_NA19238_ERX283213&ref=-175519543&isref=1&istab=1&ispng=1&rank=3	GT:SP:CGL	0/1:9,2:0,2
chr11	73053126	td175519901	GGGGTGCACAGTCTAGGTACGGGAGCACAGTCTAGGGGTGGGAGCACAGTCTAGGGATGGGAGCACAGTCTAGGGGTGGGAGCACAGTCTAGGGGTGGGAGCACAGTCTAGGAGTGGGAGCACAGTCTAGGGGTGGG	GGGGTGCACAGTCTAGGTACGGGAGCACAGTCTAGGGGTGGGAGCACAGTCTAGGGATGGGAGCACAGTCTAGGGGTGGGAGCACAGTCTAGGAGTGGGAGCACAGTCTAGGGGTGGG	.	PASS	RC=7.16;RPL=19;RAL=136;RCP=GGGAGCACAGTCTAGGGGT;ALGNURL=http://orca.bu.edu/vntrview/index.php?db=VNTRPIPE_NA19238_ERX283213&ref=-175519901&isref=1&istab=1&ispng=1&rank=3	GT:SP:CGL	0/1:3,3:0,-1
chr11	73309562	td175519993	GTCTCTCCCTCTCTCCCTCTCTCCCTCTCTCCCTCTC	GTCTCTCCCTCTCTCCCTCTCCCCCTCTCTCCCTCTCTCCCTCTC	.	PASS	RC=4.50;RPL=8;RAL=36;RCP=TCTCTCCC;ALGNURL=http://orca.bu.edu/vntrview/index.php?db=VNTRPIPE_NA19238_ERX283213&ref=-175519993&isref=1&istab=1&ispng=1&rank=3	GT:SP:CGL	1/1:9:1
chr11	73828093	td175520282	GTATATATATATGAATATATATATATGAATATATATATGAATATATATATATGAATATATATATATGAATATATATATATGAATATATATATATGAATATATATATATGAATATATATATATGAATATATATATATGAATATATATATATGAATATATATATATGAATATATATATATGAATATATATATATGA	GTATATATATATGAATATATATATATGAATATATATATATGAATATATATATATGAATATATATATATGAATATATATATATGA,GTATATATATATGAATATATATATATGAATATATATATATGAATATATATATATATGAATATATATATGAATATATATATATGAATATATATATATGAATATATATATATGAATATATATATATAAATATATATATATGAATATATATATATGAATATATATATATGAATATATATATATGA	.	PASS	RC=13.93;RPL=14;RAL=193;RCP=TATATATATATGAA;ALGNURL=http://orca.bu.edu/vntrview/index.php?db=VNTRPIPE_NA19238_ERX283213&ref=-175520282&isref=1&istab=1&ispng=1&rank=3	GT:SP:CGL	1/2:21,7:-8,-1
chr11	74275277	td175520459	GAAGCATCTAATTTAAAAGCATCTAATTTAAAAGCATCTAATTTAA	GAAGCATCTAATTTAAAAGCATCTAATTTAA	.	PASS	RC=3.00;RPL=15;RAL=45;RCP=AAGCATCTAATTTAA;ALGNURL=http://orca.bu.edu/vntrview/index.php?db=VNTRPIPE_NA19238_ERX283213&ref=-175520459&isref=1&istab=1&ispng=1&rank=3	GT:SP:CGL	1/1:36:-1
chr11	77151872	td175521495	TTCCTCCCACCTCTATCTGCCCCTCCCACCTCTACCTGCTCCTCCCACCTCTACCTGCTCCTCCCACCTCTACCTCCTCC	TTCCTCCCACCTCTACCTGCTCCTCCCACCTCTACCTCCTCC	.	PASS	RC=4.16;RPL=19;RAL=79;RCP=TCCTCCCACCTCTACCTGC;ALGNURL=http://orca.bu.edu/vntrview/index.php?db=VNTRPIPE_NA19238_ERX283213&ref=-175521495&isref=1&istab=1&ispng=1&rank=3	GT:SP:CGL	0/1:13,13:0,-2
chr11	77631196	td175521689	TATATATATACACATATATATACATATACATATACACATATATATACATATATATACACACATATATATACACATATACATACATATATACATATATATACATATATACATATATACACATATATATACACATATATATA	TATATATATACACATATATATACATATACATATACACATATATATACATATATATACACACATATATATACACATATATATACACATATATATACACACATATATACACATATACATACATATATACATATATATACATATATATACATATATATACACATATATATACACATATATATA	.	PASS	RC=11.75;RPL=12;RAL=139;RCP=ATATATATACAC;ALGNURL=http://orca.bu.edu/vntrview/index.php?db=VNTRPIPE_NA19238_ERX283213&ref=-175521689&isref=1&istab=1&ispng=1&rank=3	GT:SP:CGL	1/1:7:3
chr11	81893193	td175523204	GAGCCCCTCCGCCTGGCAGCCACCCCATCTGGGAGGGAGGTGGGGGGGTCAGCCCCCCTCCCGGCCAGCCACCCCGCCCGTGAGGGAGGTGGGGGGTCAGCCCCCCGCCCGGCCAGCCGCCCCGTCCGGGAGGTGAGG	GTTGGGGGGTCAGCCCCCCGCCCGGCCAGCCGCCCCATCCGGGAGGGAGGTGGGGGGGGGTCAGCCCCCCACCCGGCCAGCCGCCCCGTCCGGGAGGTGAG	.	SC	RC=2.80;RPL=49;RAL=137;RCP=AGCCCCCCGCCCGGCCAGCCACCCCGTCCGGGAGGGAGGTGGGGGGGTC;ALGNURL=http://orca.bu.edu/vntrview/index.php?db=VNTRPIPE_NA19238_ERX283213&ref=-175523204&isref=1&istab=1&ispng=1&rank=3	GT:SP:CGL	0/1:10,3:0,-1
chr11	82361264	td175523388	GTATATACACATATATATACACATATATATACACATATATATATATACACATATATATACACACATATATATACACATATATATACACATATATATACACATATATATA	GTATATACAAATATATATACACATATATATATACACATATATATACACATATATATACACACATATATACACACATATATATACACATATATATA	.	PASS	RC=8.44;RPL=12;RAL=108;RCP=TATATACACATA;ALGNURL=http://orca.bu.edu/vntrview/index.php?db=VNTRPIPE_NA19238_ERX283213&ref=-175523388&isref=1&istab=1&ispng=1&rank=3	GT:SP:CGL	0/1:12,14:0,-1
chr11	86099216	td175524756	CTCCCTCCCTCCCTCCTTTCCTCCTTCCCTCCTTCCCTCCTTCCTTCCTTCCTTCCTTCC	CTCCCTCCCTCCCTCCTTTCCTCCTTCCCTCCTTCCCTCCTTCCTTCCTTCCTTCCTTCCTTCCTTC	.	PASS	RC=7.38;RPL=8;RAL=59;RCP=TCCCTCCT;ALGNURL=http://orca.bu.edu/vntrview/index.php?db=VNTRPIPE_NA19238_ERX283213&ref=-175524756&isref=1&istab=1&ispng=1&rank=3	GT:SP:CGL	1/1:32:1
chr11	86445717	td175524854	ATATATATATACACAATATACATATATATTATATATATATACAATATACATATATATTATATATATATACAATATACATATATATTATATATATATACAATATACATATATATTATATATATATACAATATACATATATATTATATATATATACAATATACATATATATTATATATATA	AAGACTCTCTCTCTATATATATATATACACAATATACATATATATTATATATATATACAATATACATATATATTATATATATATACAATATACATATATATTATATATATATACAATATACATATATATTATA	.	PASS	RC=6.36;RPL=28;RAL=178;RCP=TATATATATATACAATATACATATATAT;ALGNURL=http://orca.bu.edu/vntrview/index.php?db=VNTRPIPE_NA19238_ERX283213&ref=-175524854&isref=1&istab=1&ispng=1&rank=3	GT:SP:CGL	0/1:6,10:0,-2
chr11	87596057	td175525278	CTTCAGATGTACTGGGTGTGTCAGGTGTGATCCTTAGTTGCTCTGTTGCTACACTTACCACCCTGAATATTCCTGCTTCTGCTCTCTCTGCTTTGGATTCAGTTGTACTGGGTGTGTCAGGTGTGATCCTTAGTTGCTCTGTTGCTACACTTACCACCCTGAATATTCCTGCTTCTGCTCTCTCTGCTTTGGATTCAGATGTACTGGGTGTGTCAGGTGTGATCCTTAGTTGCTCTGTTGCTACACTTACCACCCTGAATATTCCTGCTTCTGCTCTCTCTGCTTTGGA	CTTCAGATGTACTGTGTGTGTCAGGTGTGATCCTTAGTTGCTCTGTTGCTACACTTACCACCCTGAATATTCCTGCTTCTGCTCTCTCTGCTTTGGATTCAGATGTACTGGGTGTGTCAGGTGTGATCCTTAGTTGCTCTGTTGCTACACTTACCACCCTGAATATTCCTGCTTCTGCTCTCTCTGCTTTGGA	.	PASS	RC=3.00;RPL=96;RAL=288;RCP=TTCAGATGTACTGGGTGTGTCAGGTGTGATCCTTAGTTGCTCTGTTGCTACACTTACCACCCTGAATATTCCTGCTTCTGCTCTCTCTGCTTTGGA;ALGNURL=http://orca.bu.edu/vntrview/index.php?db=VNTRPIPE_NA19238_ERX283213&ref=-175525278&isref=1&istab=1&ispng=1&rank=3	GT:SP:CGL	1/1:4:-1
chr11	89219688	td175525884	ATATATATGTGTATATATACATATATGTGTGTATATATGTGTATATATACATATATATGTGTGTATATATGTGTATATATACATATATATGTGTGTATATATGTGTATATATACATATATATGTGTGTATATATGTGTATATATACATATATATGTGTGTATATATGTGTATATATACATATATGTGTGTATATATGTGTATATATATGTATAT	ATATATATGTGTATATATACATATATGTGTGTATATATGTGTATATATACATATATATGTATGTGTATATATGTGTATATATACATATATGTGTGTATATATGTGTATATATACATATATGTGTGTATATATGTGTATATATACATATATATGTGTGTATATATGTGTATATATATGTATAT	.	PASS	RC=6.78;RPL=32;RAL=213;RCP=TATATATGTGTATATATACATATATATGTGTG;ALGNURL=http://orca.bu.edu/vntrview/index.php?db=VNTRPIPE_NA19238_ERX283213&ref=-175525884&isref=1&istab=1&ispng=1&rank=3	GT:SP:CGL	1/1:5:-1
chr11	89598503	td175526047	GCCTCCAGGACGCCCTCCTCCAGGACGCCCTCCTCCAGGACGCTCTCC	GCCTCCAGGACGCCCTCCTCCAGGCCGCCCTCCTCCAGGACGCCCTCCTCCAGGACGCCCTCCTCCAGGACGCCCTCC,GCCTCCAGGACGCCCTCCTCCAGGACGCCCTCCTCCAGGACGCCCTCCTCCAGGACGCCCTCCTCCAGGACGCCCTCCTCCAGGACGCTCTCC	.	SC	RC=3.13;RPL=15;RAL=47;RCP=CCTCCAGGACGCCCT;ALGNURL=http://orca.bu.edu/vntrview/index.php?db=VNTRPIPE_NA19238_ERX283213&ref=-175526047&isref=1&istab=1&ispng=1&rank=3	GT:SP:CGL	0/1/2:4,8,10:0,2,3
chr11	89712295	td175526102	TGGAGAGCGTCCTGGAGGAGGGCGTCCTGGAGGAGGGCGTCCTGGAGG	TGGAGAGCGTCCTGGAGGAGGGCGTCCTGGAGGAGGGCGTCCTGGAGGAGGGCGTCCTGGAGG	.	SC	RC=3.13;RPL=15;RAL=47;RCP=GGAGGGCGTCCTGGA;ALGNURL=http://orca.bu.edu/vntrview/index.php?db=VNTRPIPE_NA19238_ERX283213&ref=-175526102&isref=1&istab=1&ispng=1&rank=3	GT:SP:CGL	0/1:13,8:0,1
chr11	89829728	td175526144	TTGTGTCTGTGTATGTGTGTATGTATGTGTGTGTGT	TGGACTGTGTCTGTATATGTGTGTATGTATGTGTGTGTGTATTTGTGT	.	SC	RC=2.92;RPL=12;RAL=35;RCP=TGTGTGTGTGTA;ALGNURL=http://orca.bu.edu/vntrview/index.php?db=VNTRPIPE_NA19238_ERX283213&ref=-175526144&isref=1&istab=1&ispng=1&rank=3	GT:SP:CGL	0/1:16,2:0,1
chr11	95201216	td175527924	GTGTGTATATATATATGTGTATATATATATGTGTATATATATGTGTGTATATATATATGTGTATATATATATGTGTGTGTGTGTGTGTGTGTATATATATATATATATATATATATATATATATATATATATATATATA	GTGTGTATATATATATGTGTATATATATATATGTGTATATATATGTGTGTATATATATATGTATATATATATATGTGTGTGTGTGTATATATATATATATATATATATATA	.	PASS	RC=9.86;RPL=14;RAL=138;RCP=TGTGTATATATATA;ALGNURL=http://orca.bu.edu/vntrview/index.php?db=VNTRPIPE_NA19238_ERX283213&ref=-175527924&isref=1&istab=1&ispng=1&rank=3	GT:SP:CGL	1/1:14:-2
chr11	97026002	td175528444	CACATATATTTAGAATAAATATGTATTTAATACATACATTTAGAATAAATATGTATTTAATACATATATTTAGAATAAATATGTATTGAATACA	CACATATATTTAGAATAAATATGTATTTAATACATTTAGAATAAATATGTATTTAATACATATATTTAGAATAAATATGTATTTAATACATATATTTAGAATAAATATGTATTGAATACA	.	PASS	RC=3.10;RPL=30;RAL=93;RCP=ACATATATTTAGAATAAATATGTATTTAAT;ALGNURL=http://orca.bu.edu/vntrview/index.php?db=VNTRPIPE_NA19238_ERX283213&ref=-175528444&isref=1&istab=1&ispng=1&rank=3	GT:SP:CGL	0/1:5,9:0,1
chr11	97911176	td175528755	ATCTAATAGGAGTCTAATAGGAGAGTCTAATAGGAGTCTAATAGGAGAGTCTAATAGGAGAG	ATCTAATAGGAGTCTAATAGGAGAGTCTAATAGGAGTCTAATAGGAGAGTCTAACAGGAGAGTCTAATAGGAGAG	.	PASS	RC=5.00;RPL=13;RAL=61;RCP=TCTAATAGGAGAG;ALGNURL=http://orca.bu.edu/vntrview/index.php?db=VNTRPIPE_NA19238_ERX283213&ref=-175528755&isref=1&istab=1&ispng=1&rank=3	GT:SP:CGL	1/1:34:1
chr11	99230310	td175529302	TTATTATATATGAAAAAATATATTATATATGAATAAATATATTTATTTATATAAATATATT	TTATTATATATGAAAAAATATATTATATATGAATAAATATATT	.	PASS	RC=3.21;RPL=19;RAL=60;RCP=TATTATATATGAATAAATA;ALGNURL=http://orca.bu.edu/vntrview/index.php?db=VNTRPIPE_NA19238_ERX283213&ref=-175529302&isref=1&istab=1&ispng=1&rank=3	GT:SP:CGL	1/1:35:-1
chr11	99468962	td175529381	CTTCTTTCCTTCCTTTTTCTTAGCTTTCCTTTTCTTTTCTTTTCTTTTCTTTTCTTTTCTTTTCTTTTCTTTTCTTTTCTTTTCTTTTCTTTTCT	CTTCTTTCCTTCCTTTTTCTTAGCTTTCCTTTTCTTTTCTTTTCTTTTCTTTTCT	.	PASS	RC=6.27;RPL=15;RAL=94;RCP=TTCTTTTCTTTTCTT;ALGNURL=http://orca.bu.edu/vntrview/index.php?db=VNTRPIPE_NA19238_ERX283213&ref=-175529381&isref=1&istab=1&ispng=1&rank=3	GT:SP:CGL	1/1:2:-2
chr11	100162492	td175529624	AATAAATAAATAAATAAATAAATAAATAAAAAATATAAATAAATAAAAAATTAAAAAAAGGAAAAATAT	AATAAATAAATAAAAAATATAAATAAATAAAAAATTAAAAAAAGGAAAAATAT,AATAAATAAATAAATAAATAAATAAATAAATAAATAAATAAATAAAAAATATAAATAAATAAAAAATTAAAAAAAGGAAAAATAT	.	PASS	RC=4.12;RPL=17;RAL=68;RCP=ATAAATAAATAAAAAAT;ALGNURL=http://orca.bu.edu/vntrview/index.php?db=VNTRPIPE_NA19238_ERX283213&ref=-175529624&isref=1&istab=1&ispng=1&rank=3	GT:SP:CGL	1/2:16,13:-1,1
chr11	100496124	td175529702	GTGTGTATATATGTAATATATGTATATATGTAATATGTGTATATATGTAATATGTGTATATATGTAATATGTGTATATATGTAATATGTGTATATATGTAATATATGTATATATGTAATATGTGTATATATGTAATATGTGTATATATGTAATATGTGTATATATGTAATGTATGTATATATGTAATATATGTATATATGTAATGTATGTATATATGT	GTGTGTATATATGTAATATATGTATATATGTAATATGTGTATATATGTAATATGTGTATATATGTAATATGTGTATATATGTAATATGTGTATATATGTAATGTGTGTATATATGTAATATATGTATATATGTAATGTATGTATATATGT	.	PASS	RC=12.76;RPL=17;RAL=217;RCP=TGTGTATATATGTAATA;ALGNURL=http://orca.bu.edu/vntrview/index.php?db=VNTRPIPE_NA19238_ERX283213&ref=-175529702&isref=1&istab=1&ispng=1&rank=3	GT:SP:CGL	1/1:8:-4
chr11	102114296	td175530273	GGGGAAGGGGGAAGGGAAGGGGGAAGGGAAGGG	GGGGAAGGGGGAAGGGAAGGGGGAAGGGAAGGGGGAAGGGAAGGG	.	PASS	RC=2.67;RPL=12;RAL=32;RCP=GGGAAGGGGGAA;ALGNURL=http://orca.bu.edu/vntrview/index.php?db=VNTRPIPE_NA19238_ERX283213&ref=-175530273&isref=1&istab=1&ispng=1&rank=3	GT:SP:CGL	1/1:17:1
chr11	102699470	td175530472	ATATACATTTATACAAGTATATATACATTTATACACGTATATATGTATATATACATTTTTATACACATATATATGTATATATACATTTTTATACACATATATATGTATATATACACGTTTTTATACACGTATATATGTATATATACACGTTTTTATACACGTATATATGTATATACACGTTTTTATACACGTATATATGTATATACACGTTTTTATACACGTATATATGTATATA	ATATACATTTATACAAGTATATATACATTTATACACGTATATATGTATATATACATTTTTATACACATATATATGTATATATACATTTTATACACATATATATGTATATATACACGTTTTTATACACGTATATATGTATATACACGTTTTTATACACGTATATATGTATATA	.	PASS	RC=7.69;RPL=30;RAL=234;RCP=TATACACGTATATATGTATATATACATTTT;ALGNURL=http://orca.bu.edu/vntrview/index.php?db=VNTRPIPE_NA19238_ERX283213&ref=-175530472&isref=1&istab=1&ispng=1&rank=3	GT:SP:CGL	1/1:8:-2
chr11	104300771	td175531029	GTGTATATATATATATATATCAATTGTATATATATATATATATCAATTGTATATATATATATATATCAATTGCGTATATATATATATATATATATATATATATATATATATAT	GTGTATATATATATATATATTTATTATATATATATATATATATCAATTGTATATATATATATATATATAT	.	PASS	RC=4.83;RPL=23;RAL=112;RCP=TGTATATATATATATATATCAAT;ALGNURL=http://orca.bu.edu/vntrview/index.php?db=VNTRPIPE_NA19238_ERX283213&ref=-175531029&isref=1&istab=1&ispng=1&rank=3	GT:SP:CGL	1/1:29:-2
chr11	105416334	td175531492	TATATATATATCCAGAGATATATATATCCAGAGA	TATATATATATCCAGAGATATATATATCCAGAGATATATATATCCAGAGA	.	PASS	RC=2.06;RPL=16;RAL=33;RCP=ATATATATATCCAGAG;ALGNURL=http://orca.bu.edu/vntrview/index.php?db=VNTRPIPE_NA19238_ERX283213&ref=-175531492&isref=1&istab=1&ispng=1&rank=3	GT:SP:CGL	1/1:33:1
chr11	106533910	td175531846	CTGAGGTGGTGGGTGGATTAGGTGAGGTGGTGGGTGGATTAGGTGAGGTGGTGGGTGGATTAGGTG	CTGAGGTGGTGGGTGGATTAGGTGAGGTGGTGGGTGGATTAGGTGAGGTGGTGGGTGGATTAGGTGAGGTGGTGGGTGGATTAGGTGAGGTGGTGGGTGGATTAGGTGAGGTGGTGGGTGGATTAGGTGAGGTGGTGGGTGGATTAGGTG	.	PASS	RC=3.10;RPL=21;RAL=65;RCP=TGAGGTGGTGGGTGGATTAGG;ALGNURL=http://orca.bu.edu/vntrview/index.php?db=VNTRPIPE_NA19238_ERX283213&ref=-175531846&isref=1&istab=1&ispng=1&rank=3	GT:SP:CGL	0/1:14,6:0,4
chr11	107066819	td175532000	GTATAATAAAATATATATATATATATATATATATATATATATATATATATATATAAA	GAACTTAAAGTATAATAAAATATATATATATATATATATATATATATATATATATATATATATATAAATA	.	SC	RC=4.83;RPL=12;RAL=56;RCP=TATATATATATA;ALGNURL=http://orca.bu.edu/vntrview/index.php?db=VNTRPIPE_NA19238_ERX283213&ref=-175532000&isref=1&istab=1&ispng=1&rank=3	GT:SP:CGL	1/1:5:1
chr11	107153625	td175532032	ATATATATATATATACATGTGTATATATATATATGTATATATATACATGTGTGTATATATATGTATATATACGTGTGTGTATATATGTATATATACGTGTGTGTATATGTGTATATATACGTGTGTGTATATGTGTATATATATACGTGTGTGTATATATGTATATATATACGTGTGTGTATATATGTATATATACATGTGTGTGTATATATGTATATATATAC	AATATATATATATATATACATGTGTGTATATATGTATATATACGTGTGTATATATGTGTATATATATACGTGTGTGTATATGTATGTATATACGTGTGTGTATATATGTATATATATACGTGTGTGTATATATGTATATATACATGTGTGTGTATATGTATATATACATGTGTGTGTATATATGTATATATATAC	.	PASS	RC=8.73;RPL=26;RAL=223;RCP=TATATATGTATATATATACGTGTGTG;ALGNURL=http://orca.bu.edu/vntrview/index.php?db=VNTRPIPE_NA19238_ERX283213&ref=-175532032&isref=1&istab=1&ispng=1&rank=3	GT:SP:CGL	1/1:2:-1
chr11	109321835	td175532900	GCCTTTATCTACATGTGCACATGTACACCTTTATCTACATGTGCACATGTACACCTTTATCTACATGTGCACATGTACA	GCCTTTATCTACATGTGCACATGTACACCTTTATCTACATGTGCACATGTACACCTTTATCTACATGTGCACATGTACACCTTTATCTACATGTGCACATGTACA	.	PASS	RC=3.00;RPL=26;RAL=78;RCP=CCTTTATCTACATGTGCACATGTACA;ALGNURL=http://orca.bu.edu/vntrview/index.php?db=VNTRPIPE_NA19238_ERX283213&ref=-175532900&isref=1&istab=1&ispng=1&rank=3	GT:SP:CGL	1/1:15:1
chr11	110627215	td175533335	GGTATGTATGATTTGTATGTATGATTTGT	GGTATGTATGATTTGTATGTATGATTTGTATGTATGATTTGT	.	PASS	RC=2.15;RPL=13;RAL=28;RCP=GTATGTATGATTT;ALGNURL=http://orca.bu.edu/vntrview/index.php?db=VNTRPIPE_NA19238_ERX283213&ref=-175533335&isref=1&istab=1&ispng=1&rank=3	GT:SP:CGL	0/1:30,17:0,1
chr11	111637117	td175533697	TCCCGCCCCGCGCCCAGGCCCCGCCCCGCGCCCAGGC	TCCCGCCCCGCGCCCAGGCCCCGCCCCGCGCCCAGGCCCCGCCCCGCGCCCAGGCCCCGCCCCGCGCCCAGGCCCCGCCCCGCGCCCAGGCCCCGCCCCCCCCCCAGGCC,TCCCGCCCCGCGCCCAGGCCCCGCCCCGCGCCCAGGCCCCGCCCCGCGCCCAGGCCCCGCCCCGCGCCCAGGCCCCGCCCCGCGGCCAGGCCCCGCCCCGCGCCCAGGCCCCGCCCCGCCCCCCGGC	.	PASS	RC=2.00;RPL=18;RAL=36;RCP=CCCGCCCCGCGCCCAGGC;ALGNURL=http://orca.bu.edu/vntrview/index.php?db=VNTRPIPE_NA19238_ERX283213&ref=-175533697&isref=1&istab=1&ispng=1&rank=3	GT:SP:CGL	1/2:5,2:4,5
chr11	113120143	td175534191	CCTGTGGGCAGGGACTGTGGGCAGGGACTGTGGGC	CCTGTGGGCAGGGACTGTGGGCAGGGACTGTGGGCAGGGACTGTGGGC	.	PASS	RC=2.62;RPL=13;RAL=34;RCP=CTGTGGGCAGGGA;ALGNURL=http://orca.bu.edu/vntrview/index.php?db=VNTRPIPE_NA19238_ERX283213&ref=-175534191&isref=1&istab=1&ispng=1&rank=3	GT:SP:CGL	0/1:15,11:0,1
chr11	113649513	td175534367	ACACACACACACGCACACACACACGCACACACACACGCACA	ACACACACACACGCACACACACACGCACA	.	PASS	RC=3.33;RPL=12;RAL=40;RCP=CACACACACACG;ALGNURL=http://orca.bu.edu/vntrview/index.php?db=VNTRPIPE_NA19238_ERX283213&ref=-175534367&isref=1&istab=1&ispng=1&rank=3	GT:SP:CGL	1/1:42:-1
chr11	115990447	td175535123	ATATTAGCATAGTAAATACTAATAGTATATACTATTAGTATAGTAAATACTAATAGTATATACTAATTAGTATAGTA	ATATTAGCATAGTAAATACTAATAGTATATACTATTAGTATAGTAAATACTAATAGTATATACTATTAGTATAGTAAATACTAATAGTATATACTATTAGTATAGTAAATACTAATAGTATATACTAATTAGTATAGTA	.	PASS	RC=2.44;RPL=31;RAL=76;RCP=TATTAGTATAGTAAATACTAATAGTATATAC;ALGNURL=http://orca.bu.edu/vntrview/index.php?db=VNTRPIPE_NA19238_ERX283213&ref=-175535123&isref=1&istab=1&ispng=1&rank=3	GT:SP:CGL	0/1:19,8:0,2
chr11	116218045	td175535210	TGGGAGGTGGGGGAGCAGCCCCCGCCCGGCCAGCCGCCCCGTCCGGGAGGGAGGTGGGGGGTCAGCCCCCCCACCCGGCAGCCGCCCCATCCGGGAGGGAGGTGGGGGGCAGCCTCCGCCCGGCCGCCGCCCCATCCGGGAGG	TGGGAGGGAGGTGGGGGCCAGCCCCCCACCGGGCCAGCCGCCCCGTCCGGGAGGGAGGTGGGGGGTCAGCCCCTGCCCGGCCAGCCGCCCCATCCGGGAGG	.	SC	RC=3.04;RPL=46;RAL=142;RCP=GGGAGGTGGGGGGCAGCCCCCGCCCGGCCAGCCGCCCCATCCGGGA;ALGNURL=http://orca.bu.edu/vntrview/index.php?db=VNTRPIPE_NA19238_ERX283213&ref=-175535210&isref=1&istab=1&ispng=1&rank=3	GT:SP:CGL	0/1:6,2:0,-1
chr11	117097552	td175535547	TGGGAGCTGGGGAGCTGGGGAGCTGGG	TGGGAGCTGGGGAGCTGGGGAGCTGGGGAGCTGGG	.	PASS	RC=3.25;RPL=8;RAL=26;RCP=GGGAGCTG;ALGNURL=http://orca.bu.edu/vntrview/index.php?db=VNTRPIPE_NA19238_ERX283213&ref=-175535547&isref=1&istab=1&ispng=1&rank=3	GT:SP:CGL	0/1:21,23:0,1
chr11	117122057	td175535561	CCCTCACCTCCCGGACGGGGCGGCTGGCCGGGCGGGGGGCTGACCCCCCCACCTCCCTCCCGGACGGGGCGGCTGGCCTGGCGGGGGGCTGACCCCCCCACCTCCCTCCCGGACGGGGCGGCTGGCCGGGCGGGGGGCTGACCCCCCCACCTCCCTCCCGGACGGGGCGGCTGGCCGGGCGGGGGGCTGACCCCCCCACCTCCCTCCCGGACGGGGCGGCTGGCCGGG	CGGGGCGGAGGCGCCCCTCCCCGCCCGGGCGGGGCGGCTGGCCGGGCGGGGGGCTGACCCCCCCCCCTCCCTCCCGGACGGGGCGGCTGGCCTGGCGGGGGGCTGACCCCCCCCCCTCCCTCCCGGACGGGGCGGCTGGCCGGGCGGGGGGCTGACCCCGCACCTCCCTCCCGGACGGGGCGGCTG	.	SC	RC=4.62;RPL=49;RAL=227;RCP=CCTCCCTCCCGGACGGGGCGGCTGGCCGGGCGGGGGGCTGACCCCCCCA;ALGNURL=http://orca.bu.edu/vntrview/index.php?db=VNTRPIPE_NA19238_ERX283213&ref=-175535561&isref=1&istab=1&ispng=1&rank=3	GT:SP:CGL	1/1:5:-1
chr11	117354738	td175535646	CGCCCCCCGCCCCTGCCCCCCGCCCCTGCCCC	CGCCCCCCCCCCCTGCCCCCCGCCCCTGCCCCCCGCCCCTGCCCC	.	PASS	RC=2.38;RPL=13;RAL=31;RCP=GCCCCCCGCCCCT;ALGNURL=http://orca.bu.edu/vntrview/index.php?db=VNTRPIPE_NA19238_ERX283213&ref=-175535646&isref=1&istab=1&ispng=1&rank=3	GT:SP:CGL	0/1:2,2:0,1
chr11	117427198	td175535671	CAATCTAAATCTTGTCCAGTTAATCTAAATCTTTTCCAGTTAAT	CAATCTAAATCTTGTCCAGTTAATCTAAATCTTTTCCAGTTAATCTAAATCTTTTCCAGTT	.	PASS	RC=2.15;RPL=20;RAL=43;RCP=AATCTAAATCTTGTCCAGTT;ALGNURL=http://orca.bu.edu/vntrview/index.php?db=VNTRPIPE_NA19238_ERX283213&ref=-175535671&isref=1&istab=1&ispng=1&rank=3	GT:SP:CGL	0/1:13,12:0,1
chr11	117950438	td175535844	GGGGCTTGGCTGGGCTTGGCTGGGCT	GGGGCTTGGCTGGGCTTGGCTGGGCTTGGCTGGGCT	.	PASS	RC=2.50;RPL=10;RAL=25;RCP=GGGCTTGGCT;ALGNURL=http://orca.bu.edu/vntrview/index.php?db=VNTRPIPE_NA19238_ERX283213&ref=-175535844&isref=1&istab=1&ispng=1&rank=3	GT:SP:CGL	0/1:15,19:0,1
chr11	118226545	td175535976	CGTGTGTATATACGTATATACACAAGTGTGTATATACGTATACACACATATATGTGTGTGTATACGCATACACACATATATGTGTGTGTATACGCATACACACATATA	CAAGTGTGTATATACGTATATACACACATATATGTGTGTATGCGTATACACACATATATGTGTGTGTATACGCATACACACATAT	.	PASS	RC=3.96;RPL=28;RAL=107;RCP=GTGTGTATATACGCATACACACATATAT;ALGNURL=http://orca.bu.edu/vntrview/index.php?db=VNTRPIPE_NA19238_ERX283213&ref=-175535976&isref=1&istab=1&ispng=1&rank=3	GT:SP:CGL	1/1:23:-1
chr11	123059113	td175537916	CCTTCCTCCTCCTCTTCCTCCTCCTCTTCCTCCTCCTCTTCCTCCTCTTCTTCCTCCTCCTCCTCCTCTCCTTTCTTCTCCTCT	CCTTCCTCCTCCTCTTCCTCCTCCTCTTCCTCCTCTTCTTCCTCCTCCTCCTCCTCTCCTTTCTTCTCCTCT	.	PASS	RC=7.17;RPL=12;RAL=83;RCP=CTTCCTCCTCCT;ALGNURL=http://orca.bu.edu/vntrview/index.php?db=VNTRPIPE_NA19238_ERX283213&ref=-175537916&isref=1&istab=1&ispng=1&rank=3	GT:SP:CGL	1/1:19:-1
chr11	124574512	td175538502	GAGCCCCTCTGCCCGGCCAGCCGCCCCGTCTGGGAGGGAGGTGGGGGGTCAGCCCCCTGCCCGGCCAGCTGCCCCGTCCGGGAGGGAGGTGGGGGAGTCAGCCCCCCGCCCAGCCAGCCGCCCCGTCCGGGAGGTGAGG	GGCGCCCCCCTGCCCGGCCAGCCGCCCCGTCCGGGAGGGAGGTGGGGGGGTCAGCCCCCCGCCCGGCCAGCCGCCCCGTCCGGGAGGTGAGGG	.	SC	RC=2.80;RPL=49;RAL=138;RCP=AGCCCCCTGCCCGGCCAGCCGCCCCGTCCGGGAGGGAGGTGGGGGAGTC;ALGNURL=http://orca.bu.edu/vntrview/index.php?db=VNTRPIPE_NA19238_ERX283213&ref=-175538502&isref=1&istab=1&ispng=1&rank=3	GT:SP:CGL	0/1:15,2:0,-1
chr11	124702045	td175538547	GCCTCCCTTCCTTTCTTCCTTTCCTTCCTTCCTTTCATCCCTTCCTC	GCC	.	PASS	RC=2.19;RPL=21;RAL=46;RCP=CCTCCCTTCCTTTCATCCCTT;ALGNURL=http://orca.bu.edu/vntrview/index.php?db=VNTRPIPE_NA19238_ERX283213&ref=-175538547&isref=1&istab=1&ispng=1&rank=3	GT:SP:CGL	0/1:14,2:0,1
chr11	125295399	td175538756	CTCCAATAACGATCAGAGAGCAGCCACTGTGCCTTGATGGTTTGCCGTGATCCAATAACGATCAGAGAGCAGCCACTGTGCCTTGATGGTTTGCCGTGATCCAATAATGATCAGAGAGCAGCCACTGTGCCTTGATGGTTTGCGTGATC	CTCCAATAACGATCAGAGAGCAGCCACTGTGCCTTGATGGTTTGCCGTGATCCAATAATGATCAGAGAGCAGCCACTGTGCCTTGATGGTTTGCGTGATC	.	PASS	RC=3.04;RPL=49;RAL=148;RCP=TCCAATAACGATCAGAGAGCAGCCACTGTGCCTTGATGGTTTGCCGTGA;ALGNURL=http://orca.bu.edu/vntrview/index.php?db=VNTRPIPE_NA19238_ERX283213&ref=-175538756&isref=1&istab=1&ispng=1&rank=3	GT:SP:CGL	0/1:9,12:0,-1
chr11	125774160	td175538919	TCGCCCCGCTCTCTGCCCTCCGCCCCGCTCTCTGCCCTCCGCCCCGCTCTCTGCCCCCCGCCCCGCTCTCTGCCCTCCGCCCC	TCGCCCCGCTCTCTGCCCTCCGCCCCGCTCTCTGCCCCCCGCCCCGCTCTCTGCCCTCCGCCCC	.	PASS	RC=4.32;RPL=19;RAL=82;RCP=CGCCCCGCTCTCTGCCCTC;ALGNURL=http://orca.bu.edu/vntrview/index.php?db=VNTRPIPE_NA19238_ERX283213&ref=-175538919&isref=1&istab=1&ispng=1&rank=3	GT:SP:CGL	0/1:10,7:0,-1
chr11	126007969	td175538981	GGGGACCTTTATGCGAAGATGCTCCCAACCTCATCACATCTGGGACCTTTTTGCGAAGATGCTCCCAACCTCATCACATCTGGGACCTTTTTGCGAAGATGCTCCCAACCTCATCACATCTGG	GGGGACCTTTATGCGAAGATGCTCCCAACCTCATCACATCTGGGACCTTTTTGCGAAGATGCTCCCAACCTCATCACATCTGGGACCTTTTTGCGAAGATGCTCCCAACCTCATCACATCTGGGACCTTTTTGCGAAGATGCTCCCAACCTCATCACATCTGG	.	PASS	RC=3.05;RPL=40;RAL=122;RCP=GGGACCTTTTTGCGAAGATGCTCCCAACCTCATCACATCT;ALGNURL=http://orca.bu.edu/vntrview/index.php?db=VNTRPIPE_NA19238_ERX283213&ref=-175538981&isref=1&istab=1&ispng=1&rank=3	GT:SP:CGL	1/1:6:1
chr11	126131045	td175539030	TATGTGAAATGTAAAATGTAAAATGTAAAATGT	TATGTGAAATGTAAAATGTAAAATGTAAAATGTAAAATGT	.	PASS	RC=4.57;RPL=7;RAL=32;RCP=ATGTAAA;ALGNURL=http://orca.bu.edu/vntrview/index.php?db=VNTRPIPE_NA19238_ERX283213&ref=-175539030&isref=1&istab=1&ispng=1&rank=3	GT:SP:CGL	0/1:22,19:0,1
chr11	129717299	td175540274	GTTATTTTTTTTTATTTTTTTTTATT	GTTATTTTTTTTTATTTTTTTTTATTTTTTTTTATT	.	SC	RC=2.50;RPL=10;RAL=25;RCP=TTATTTTTTT;ALGNURL=http://orca.bu.edu/vntrview/index.php?db=VNTRPIPE_NA19238_ERX283213&ref=-175540274&isref=1&istab=1&ispng=1&rank=3	GT:SP:CGL	0/1:13,9:0,1
chr11	129914771	td175540363	AGAGGGAGAGGAGGGAGAGGAGGGAGAGGAGGGAGAGGAGGGAGA	AGAGGGAGAGGAGGGAGAGGAGGGAGAGGAGGGAGA	.	SC	RC=4.89;RPL=9;RAL=44;RCP=GAGGGAGAG;ALGNURL=http://orca.bu.edu/vntrview/index.php?db=VNTRPIPE_NA19238_ERX283213&ref=-175540363&isref=1&istab=1&ispng=1&rank=3	GT:SP:CGL	1/1:34:-1
chr11	130115461	td175540452	AGTTGTGATAAGGGTAGGCCAAGAAGACTGGCATCTGCTTCTCACTATCAGCTTGTGATAAGGGTAGGCCAAGAAGACTGGCATCGGCTTCTCACTATCAGGTTGTGAGAAGGGTAGGCCAAGAAGACTGGCATCGGCTTCTCACTATCAGGTTGTGAGAAGGGTAGGCCAAGAAGACTGGCATCTGCTTCTCACTATCAGG	AGTTGTGATAAGGGTAGGCCAAGAAGACTGGCATCTGCTTCTCACTATCAGCTTGTGATAAGGGTAGGCCAAGAAGACTGGCATCGGCTTCTCACTATCAGGTTGTGAGAAGGGTAGGCCAAGAAGACTGGCATCGGCTTCTCACTATCAGG	.	PASS	RC=4.02;RPL=50;RAL=201;RCP=GTTGTGAGAAGGGTAGGCCAAGAAGACTGGCATCGGCTTCTCACTATCAG;ALGNURL=http://orca.bu.edu/vntrview/index.php?db=VNTRPIPE_NA19238_ERX283213&ref=-175540452&isref=1&istab=1&ispng=1&rank=3	GT:SP:CGL	1/1:8:-1
chr11	130301354	td175540515	TTGGCTATGTTAAACCCAGGACCTGGCTATGTTAAACCCAGGACCTGGCTATGTTAAACCCAGGACCTGGCTATGTTAAACCCAGGACCTGGCTATGTTAAACCCAGGACCTGGCTATGTTAAACCCAGGACC	TTGGCTATGTTAAACCCAGGACCTGGCTATGTTAAACCCAGGACCTGGCTATGTTAAACCCAGGACCTGGCTATGTTAAACCCAGGACCTGGCTATGTTAAACCCAGGACC	.	PASS	RC=6.00;RPL=22;RAL=132;RCP=TGGCTATGTTAAACCCAGGACC;ALGNURL=http://orca.bu.edu/vntrview/index.php?db=VNTRPIPE_NA19238_ERX283213&ref=-175540515&isref=1&istab=1&ispng=1&rank=3	GT:SP:CGL	1/1:18:-1
chr11	130430369	td175540576	CGGAGAGCAAACGTGGCAGCCTTGGAGAGCAAACGTGGCAGCCTTGGAGAGCAAACGTGGCAGCCTT	CGGAGAGCAAACGTGGCAGCCTTGGAGAGCAAACGTGGCAGCCTT	.	PASS	RC=3.00;RPL=22;RAL=66;RCP=GGAGAGCAAACGTGGCAGCCTT;ALGNURL=http://orca.bu.edu/vntrview/index.php?db=VNTRPIPE_NA19238_ERX283213&ref=-175540576&isref=1&istab=1&ispng=1&rank=3	GT:SP:CGL	0/1:24,19:0,-1
chr11	131035871	td175540759	CTATATATATATACATTATATATATATATATATAATGTATGTATATATGTAT	CATATATACATACATTATATATATATATATATACATTATATATATATATATATAATGTATGTATATATGTAT	.	PASS	RC=2.41;RPL=22;RAL=51;RCP=TATATATATATACATGTATATA;ALGNURL=http://orca.bu.edu/vntrview/index.php?db=VNTRPIPE_NA19238_ERX283213&ref=-175540759&isref=1&istab=1&ispng=1&rank=3	GT:SP:CGL	0/1:15,19:0,1
chr11	131136673	td175540801	AGTGTATATATATACAGTGTATATATATACGTTGTGTATATATATACAGTGTATATATATACGTTGTGTATATATATACAGTGTATATATATACGTTGTGTATATATATAC	AGTGTATATATATACAGTGTATATATATACGTTGTGTATATATATACAGTGTATATATATACGTTGTGTATATATATAC	.	PASS	RC=3.44;RPL=32;RAL=110;RCP=GTGTATATATATACAGTGTATATATATACGTT;ALGNURL=http://orca.bu.edu/vntrview/index.php?db=VNTRPIPE_NA19238_ERX283213&ref=-175540801&isref=1&istab=1&ispng=1&rank=3	GT:SP:CGL	1/1:26:-1
chr11	131743432	td175541032	GTATATATATACATATATATATACCGTATATATATACATATATATATACCGTATATATATACATATATATATACCGTATATATATACATATATATATACACATATATATATACACACATATATATACACATATATATATACACACATATATATACACACATATATATA	GTATATATATACATATATATATACCGTATATATATACATATATATATACACATATATATATACACACATATATATACACATATATATATACACACATATATATACACACATATATATA	.	PASS	RC=12.57;RPL=14;RAL=167;RCP=TATATATACACATA;ALGNURL=http://orca.bu.edu/vntrview/index.php?db=VNTRPIPE_NA19238_ERX283213&ref=-175541032&isref=1&istab=1&ispng=1&rank=3	GT:SP:CGL	1/1:9:-4
chr11	132145584	td175541186	TTATATATATATGTATATATATATGTATATATATACGTATATATACGTATATATATATGTGTATATATATATATAT	TTATATATATACGTATATATATATGTATATATATACGTATATATATATGTATATATATACGTATATATATGTATATATATACGTATATATACGTATATATATATGTATATATATATATAT,TTATATATATACGTATATATATATGTATATATATACGTATATATATATGTATATATATACGTATATATATGTATATATATACGTATATATACGTATATATATATGTATATATATATATAT,TTATATATATATGTATATATATATGTATATATATACGTATATATACGTATATATATATGTATATATATACGTATATATACGTATATATATATACGTATATATACGTATATATATATGTGTGTATATATATATGTTATATA	.	PASS	RC=6.42;RPL=12;RAL=75;RCP=TATATATATATG;ALGNURL=http://orca.bu.edu/vntrview/index.php?db=VNTRPIPE_NA19238_ERX283213&ref=-175541186&isref=1&istab=1&ispng=1&rank=3	GT:SP:CGL	1/2/3:3,4,5:3,4,5
chr11	132843741	td175541400	AATAAAGAAAGCACGGAGTGGATCTGGCCTAGCCTACCCCTTACCAAGCATAGAGAAAGCACGGAGTGGATCTGGCCTAGCCTACCCCTTACCAAGCATAGAGAAAGCACGGAGTGGATCTGGTCTAGCCTGCCCCTTACCAAGCA	AATAAAGAAAGCACGGAGTGGATCTGGCCTAGCCTACCCCTTACCAAGCATAGAGAAAGCACGGAGTGGATCTGGTCTAGCCTGCCCCTTACCAAGCA	.	PASS	RC=3.02;RPL=48;RAL=145;RCP=ATAGAGAAAGCACGGAGTGGATCTGGCCTAGCCTACCCCTTACCAAGC;ALGNURL=http://orca.bu.edu/vntrview/index.php?db=VNTRPIPE_NA19238_ERX283213&ref=-175541400&isref=1&istab=1&ispng=1&rank=3	GT:SP:CGL	0/1:5,12:0,-1
chr11	133010577	td175541454	AAAGATGGAAGACGGAAGAAGAAGACGGAAGACGAAGACGGAAGACG	AAAGATGGAAGACGGAAGAAGAAGACGGAAGACGAAGACGGAAGACGGAAGACG	.	PASS	RC=6.86;RPL=7;RAL=46;RCP=AAGACGG;ALGNURL=http://orca.bu.edu/vntrview/index.php?db=VNTRPIPE_NA19238_ERX283213&ref=-175541454&isref=1&istab=1&ispng=1&rank=3	GT:SP:CGL	1/1:11:1
chr11	134024426	td175541809	CGGGTGGTGCAGCCTCACCCCTCCTGGGTGGTGCAGCCTCGCCCCTCCTGGGTGGTGCAGCCTCGCCCCTCCTGGGTGGTGCAGCCTCGCCCCTCCTGGGTGGTGC	CGGGTGGTGCAGCCTCACCCCTCCTGGGTGGTGCAGCCTCGCCCCTCCTGGGTGGTGCAGCCTCGCCCCTCCTGGGTGGTGC,CCAGGTGGTGCAGCCTCACCCCTCCTGGGTGGTGCAGCCTCGCCCCTCCTGGGTGGTGCAGCCTCGCCCCTCCTGGGTGGTGCAGCCTCGCCCCTCCTGGGTGGTGCAGCCTCGCCCCTCCTGGGTGGTG	.	PASS	RC=4.38;RPL=24;RAL=105;RCP=GGGTGGTGCAGCCTCGCCCCTCCT;ALGNURL=http://orca.bu.edu/vntrview/index.php?db=VNTRPIPE_NA19238_ERX283213&ref=-175541809&isref=1&istab=1&ispng=1&rank=3	GT:SP:CGL	1/2:4,2:-1,1
chr11	134129251	td175541843	CTCAGTCTCTGTGCCATTGGACCTTATTGTCAGTCTCTGTGCCATTGGACCTTATTGTCAGTCTCTGTGCCATTGGACCTTATTGTCAGTCTCTGTGCCATTGGACCTTATTGTCAGTCTCTGTGCCATTGGACCTTATTGTCAGTCTCTGTGCCATTGGACCTTATTGTCAG	CTCAGTCTCTGTGCCATTGGACCTTATTGTCAGTCTCTGTGCCATTGGACCTTATTGTCAG	.	PASS	RC=6.14;RPL=28;RAL=172;RCP=TCAGTCTCTGTGCCATTGGACCTTATTG;ALGNURL=http://orca.bu.edu/vntrview/index.php?db=VNTRPIPE_NA19238_ERX283213&ref=-175541843&isref=1&istab=1&ispng=1&rank=3	GT:SP:CGL	0/1:3,14:0,-4
chr11	134140277	td175541845	CGAAATCATGCACCTCCTATCACCACAAACAGAAAGCATGCACCTCCTATCACCACAAACGGAAAGCATGCACCTCCCATCACCACAAACAGAAAGCATGCACCTCCCATCACCACAAACAGAAAGCATGCACCTCCTGTCACCACAAACAGAAAGCATGCACCTCCTATCACCACAAACAGAAAG	CGAAATCATGCACCTCCTATCACCACAAACAGAAAGCATGCACCTCCTATCACCACAAACGGAAAGCATGCACCTCCCATCACCACAAACAGAAAGCATGCACCTCCCATCACCACAAACAGAAAGCATGCACCTCCTGTCACCACAAACAGAAAG	.	PASS	RC=6.17;RPL=30;RAL=185;RCP=GAAAGCATGCACCTCCTATCACCACAAACA;ALGNURL=http://orca.bu.edu/vntrview/index.php?db=VNTRPIPE_NA19238_ERX283213&ref=-175541845&isref=1&istab=1&ispng=1&rank=3	GT:SP:CGL	0/1:2,3:0,-1
chr11	134211821	td175541877	GCCCACACCGGCTCCTGCCCCGGACTCAGCCACCCAGCACCGGCTCCTGCCCCGGACTCAGCCAC	GCCCACACCGGCTCCTGCCCCGGACTCAGCCACCCAGCACCGGCTCCTGCCCCGGACTCAGCCACCCAGCACCGGCTCCTGCCCCGGACTCAGCCAC	.	PASS	RC=2.03;RPL=32;RAL=64;RCP=CCCAGCACCGGCTCCTGCCCCGGACTCAGCCA;ALGNURL=http://orca.bu.edu/vntrview/index.php?db=VNTRPIPE_NA19238_ERX283213&ref=-175541877&isref=1&istab=1&ispng=1&rank=3	GT:SP:CGL	0/1:7,13:0,1
chr11	134298555	td175541923	CCCCTCCTGCTCCCTCCTGCTCCCTCCTGCTCCCTCCTGCTCC	CCCCTCCTGCTCCCTCCTGCCCCCTCCTGCTCC	.	PASS	RC=4.20;RPL=10;RAL=42;RCP=CCCTCCTGCT;ALGNURL=http://orca.bu.edu/vntrview/index.php?db=VNTRPIPE_NA19238_ERX283213&ref=-175541923&isref=1&istab=1&ispng=1&rank=3	GT:SP:CGL	1/1:30:-1
chr11	134377739	td175541962	ACTCCCCAGCATGCTAACCGCCTTCCTCCCCAGCATGCTAACCGCCTTCCTCCCCAGCATGCTAACCGCCTTCCTCCCCGGCATGCTAACCGCCTTCCTCCCCGGCATGCTAACCGCCTTCCTCCCCGGCATGCTAACCGCCTTCCTCCCTGGCATGCTAACTGCCTT	ACTCCCCAGCATGCTAACCGCCTTCCTCCCCAGCATGCTAACCGCCTTCCTCCCCGGCATGCTAACCGCCTTCCTCCCTGGCATGCTAACTGCCTT	.	PASS	RC=6.96;RPL=24;RAL=167;RCP=CTCCCCGGCATGCTAACCGCCTTC;ALGNURL=http://orca.bu.edu/vntrview/index.php?db=VNTRPIPE_NA19238_ERX283213&ref=-175541962&isref=1&istab=1&ispng=1&rank=3	GT:SP:CGL	1/1:10:-3
chr11	134401607	td175541994	TAAGTCCCATCTGACGCCTACAGCGGCCTCACTCAGCAAGACCCATCTGACGCCTACAGCGGCCTCACTCAGCAAGACCCATCTGACGCCTACAGCGGCCTCACTCAG	TAAGTCCCATCTGACGCCTACAGCGGCCTCACTCAGCAAGACCCATCTGACGCCTACAGCGGCCTCACTCAG	.	PASS	RC=2.97;RPL=36;RAL=107;RCP=AAGACCCATCTGACGCCTACAGCGGCCTCACTCAGC;ALGNURL=http://orca.bu.edu/vntrview/index.php?db=VNTRPIPE_NA19238_ERX283213&ref=-175541994&isref=1&istab=1&ispng=1&rank=3	GT:SP:CGL	0/1:8,12:0,-1
chr11	134534230	td175542037	AAGGTCACCCACACGCCGTCCACCGAGGGCAGGTCGCCCACACGCCGTCCACCGAGGGCAGGTCGCCCACTCGCCGTCCACAGAGGGCAGGTCGCCCACACGCCGTCCACCGAGGGCAGGTCGCCCACACGCCGTCCACCGAGGGCAGGTCGCCCACTCGCCGTCCACCGAGGGCAGGTCGCCCACTCGCCGTCCACCGAGGGCAGGTCGCCCACTCGCCGTCCACCGAGGGCAGG	AAGGTCACCCACACGCCGTCCACCGAGGGCAGGTCGCCCACACGCCGTCCACCGAGGGCAGGTCGCCCACTCGCCGTCCACCGAGGGCAGGTCGCCCACTCGCCGTCCACCGAGGGCAGG	.	PASS	RC=8.10;RPL=29;RAL=235;RCP=AGGTCGCCCACACGCCGTCCACCGAGGGC;ALGNURL=http://orca.bu.edu/vntrview/index.php?db=VNTRPIPE_NA19238_ERX283213&ref=-175542037&isref=1&istab=1&ispng=1&rank=3	GT:SP:CGL	1/1:15:-4
chr11	134605085	td175542057	CAGCGATGGAGAACTGGGGTTCGTGGGCAGAGTGGTGAGCGACGGAGAACTGGGGTTCGTGGGCAGAGTGGTGAGCGACGGAGAACTGGGGTTCGTGGGCAGAGTGGTGAGCGACGCAGAGCTGGGGTTCATGGGCAGAGTGGTGAGCGACGGAGAACTGGGGTTCGTGGGCAGAGTGGTGAGCGACGGAGAGCTGGGGTTCATGGGCAGAGTGGTGAGCGACGGAGAACTGGGGTTCGTGGGCAGAGTGGTGAGCGACGGAGAGCTGGGGTTCGTGGGCAGAGTGGTGAGCGACGCAGAGCTGGGGTTCGTGGGCAGAGTGGTGAGCGACGGAGAACTGGGGTTCGTGAGCAGAGTGGTGAGCGACGGAGAGCTGGGGTTCATGGGCAGAGTGGTGAGCGACGGAGAACTGGGGTTCGTGGGCAGAGTGGTGAGCGACGGAGAACTGGGGTTCGTGGGCAGAGTGGTGAGCGACGGAGAACTGGGGTTCGTGGGCAGAGTGGTGAGTGACGGAGAACTGGGGTTCGTGAGCAGAGTGGTGAGCGACGCAGAGCTGGGGTTCATGGGCAGAGTGGTGAGCGACGGAGAACTGGGGTTCGTGGGCAGAGTGGTGAGCGACGCAGAGCTGGGGTTCGTGGGCAGAGTGGTGAGCGACGGAGAACTGGGGTTCGTGGGCAGAGTGGTGAGCGACGCAGAGCTGGGGTTCATGGGCAGAGTGGTGAGCGACGGAGAACTGGGGTTCGTGGGCAGAGTGGTGAGCGACGGAGAACTGGGGTTCGTGGGCAGAGTGGT	CAGCGATGGAGAACTGGGGTTCGTGGGCAGAGTGGTGAGCGACGCAGAGCTGGGGTTCGTGGGCAGAGTGGTGAGCGACGGAGAACTGGGGTTCGTGGGCAGAGTGGTGAGCGACGCAGAGCTGGGGTTCGTGGGCAGAGTGGT	.	PASS	RC=21.97;RPL=36;RAL=791;RCP=AGCGACGGAGAACTGGGGTTCGTGGGCAGAGTGGTG;ALGNURL=http://orca.bu.edu/vntrview/index.php?db=VNTRPIPE_NA19238_ERX283213&ref=-175542057&isref=1&istab=1&ispng=1&rank=3	GT:SP:CGL	1/1:4:-18
chr11	134619829	td175542079	CAGGTCAGAAGGCTCTCTACTGCCATACAGTCAAGGAGGTGAGTAAGGCTCTCTACTGCCATACAGTCCAGGAGGTGAGTAAGGCTCTCTACTGCCATACAGTCCAGGAGGTGAGTAAGGCTCTCTACTGCCATACAGTCAAGGAGGTGAG	CAGGTCAGAAGGCTCTCTACTGCCATACAGTCAAGGAGGTGAGTAAGGCTCTCTACTGCCATACAGTCCAGGAGGTGAGTAAGGCTCTCTACTGCCATACAGTCAAGGAGGTGAG	.	PASS	RC=4.19;RPL=36;RAL=150;RCP=AGGTGAGTAAGGCTCTCTACTGCCATACAGTCAAGG;ALGNURL=http://orca.bu.edu/vntrview/index.php?db=VNTRPIPE_NA19238_ERX283213&ref=-175542079&isref=1&istab=1&ispng=1&rank=3	GT:SP:CGL	0/1:2,8:0,-1
chr11	134899454	td175542232	TGTGTGCCGTAACGATGGGGCATAGTCTCACTGCTGATGGTGGCACAGGCATCTGGGATATCACGTAGAGATCCAACCCGTGTGCCGTAGCAATGGGGCTTAGTCTCACTGCTGATGGTGGCACAGGCATCTGGGATATCACGTAGAGATCCAACCCGTGTGCCGTAACAATGGGGCTTAGTCTCACTGCTGATGGTGGCACAGGCATCTGGGGTATCACGTAGAGATCCAACCCCTGT	TGTGTGCCGTAACGATGGGGCATAGTCTCACTGCTGATGGTGGCACAGGCATCTGGGATATCACGTAGAGATCAAACCCGTGTGCCGTAACAATGGGGCTTAGTCTCACTGCTGATGGTGGCACAGGCATCTGGGGTATCACGTAGAGATCCAACCCCTGT	.	PASS	RC=3.05;RPL=78;RAL=238;RCP=GTGTGCCGTAACAATGGGGCTTAGTCTCACTGCTGATGGTGGCACAGGCATCTGGGATATCACGTAGAGATCCAACCC;ALGNURL=http://orca.bu.edu/vntrview/index.php?db=VNTRPIPE_NA19238_ERX283213&ref=-175542232&isref=1&istab=1&ispng=1&rank=3	GT:SP:CGL	1/1:9:-1
chr12	94783	td175542280	GTCTCTGCGCCTGCGCCGGCGCGGCGCGCCTCTCTGCGCCTGCGCCGGCGCGGCGCGCCTCTCTGCGCCTGCGCCGGCGCGGCGCGCCTCTCTGCGCCTGCGCCGGCGCGGCGCGCCTCTCTGCGCCTGCGCCGGCGCGGCGCGCCTCTCTGCGCCTGCGCCGGCGCGGCGCGCCTCTCTGCGCCTGCGCCGGCGCGGCGCGCCTCTCTGCGCCTGCGCCGGCG	GTCTCTGCGCCTGCGCCGGCGCGGCGCGCCTCTCTGCGCCTGCGCCGGCGCGGCGCGCCTCTCTGCGCCTGCGCCGGCG	.	SC	RC=7.69;RPL=29;RAL=223;RCP=TCTCTGCGCCTGCGCCGGCGCGGCGCGCC;ALGNURL=http://orca.bu.edu/vntrview/index.php?db=VNTRPIPE_NA19238_ERX283213&ref=-175542280&isref=1&istab=1&ispng=1&rank=3	GT:SP:CGL	1/1:2:-5
chr12	154783	td175542283	AGCCAGCCTTCTAGGGAATGGACAGAGAGGCAAGAGCAGGCCAGCCTTCTAGGGAATGGACAGAGAGGCAAGAGCAGGCCAGCCTTCTAGGGAATGGACAGAGAGGCAAGAGCAGGCCAGCCTTCTAGGGAATGGACAGAGAGGCAAGAGCAGGCCAGCCTTCTAGGGAATGGACAGAGAGGCAAGAGCAGGCCAGCCTTCTAGGGAATGGACAGAGAGGCAAGAGCAGGCCAGCCTTCTAGGGAATGGACAGAGAGGCAAGAGCAGGCCAGCCTTCTAGGGAATGGACAGAGAGGCAAGAGCAGGCCAGCCTTCTAGGGAATGGACAGAGAGGCAAGAGCAGGCCAGCCTTCTAGGGAATGGACAGAGAGGCAAGAGCAG	AGCCAGCCTAATAGGGAATGGACAGAGAGGCAAGAGCAGGCAAGCCTGCTAGGGAATGGACAGAGAGGCAAGAGCAGGCCAGCCTTCTAGGGAATGGACAGAGAGGCAAGAGCAGGCCAGCCTTCTAGGGAATGGACAGAGAGGCAAGAGCAG	.	SC	RC=10.00;RPL=38;RAL=380;RCP=GCCAGCCTTCTAGGGAATGGACAGAGAGGCAAGAGCAG;ALGNURL=http://orca.bu.edu/vntrview/index.php?db=VNTRPIPE_NA19238_ERX283213&ref=-175542283&isref=1&istab=1&ispng=1&rank=3	GT:SP:CGL	1/1:13:-6
chr12	246457	td175542318	TGGGGAGGAGCAGGGAAGCACGAGGAGCTGTGAGGGTTTTTAGCATTTATGTTTTTCATTGTTTAGGGGAGGAGCGGGGAAGCACGAGGAGCTGTGAGGTTTTTTAGCATTTCTGTTTTTCATTGTTTA	TGGGGAGGAGCAGGGAAGCACGAGGAGCTGTGAGGGTTTTTAGCATTTATGTTTTTCATTGTTTAGGGGAGGAGCGGGGAAGCACGAGGAGCTGTGAGGGTTTTTAGCATTTATGTTTTTCATTGTTTAGGGGAGGAGCGGGGAAGCACGAGGAGCTGTGAGGTTTTTTAGCATTTCTGTTTTTCATTGTTTA	.	PASS	RC=2.00;RPL=64;RAL=128;RCP=GGGGAGGAGCAGGGAAGCACGAGGAGCTGTGAGGGTTTTTAGCATTTATGTTTTTCATTGTTTA;ALGNURL=http://orca.bu.edu/vntrview/index.php?db=VNTRPIPE_NA19238_ERX283213&ref=-175542318&isref=1&istab=1&ispng=1&rank=3	GT:SP:CGL	0/1:12,2:0,1
chr12	252724	td175542319	CCAGGGCCGTGCTGGGGTGCCAGAGTTCATGCAGGGCAGTGCTGGGGTGCCAGAGTTCATGCAGGGCAGTGCTGGGGTGCCAGCGTTCATGCAGGGCAGTGCTGGGGTGCCAGCGTTCATGCAGGGCAGTGCTGGGGTGCCAGGGTTCATGCAGGGCAGTGCTGGGGTGCCAGGGTTCATG	CCAGGGCCGTGCTGGGGTGCCAGAGTTCATGCAGGGCAGTGCTGGGGTGCCAGAGTTCATGCAGGGCAGTGCTGGGGTGCCAGGGTTCATGCAGGGCAGTGCTGGGGTGCCAGGGTTCATGCAGGGCAGTGCTGGGGCGCCAGGGTTCATG	.	PASS	RC=6.00;RPL=30;RAL=180;RCP=CAGGGCAGTGCTGGGGTGCCAGAGTTCATG;ALGNURL=http://orca.bu.edu/vntrview/index.php?db=VNTRPIPE_NA19238_ERX283213&ref=-175542319&isref=1&istab=1&ispng=1&rank=3	GT:SP:CGL	1/1:11:-1
chr12	286292	td175542336	CCAGGCAGGACCCCGTCCCCTGCTCACACAGCTCTTCAAACTTACCAAGGACAGGCAGGACCCCGTCCCCTGCTCACACAGCTCTTCAAGCTTACCAAGGACAGGCAGAACCCCGTCCCCTGCTCACACAGCTCTTCAAGCTTACCAAGGACAGGCAGGACCCCGTCCCCTGCTCACACAGCTCTTCAAACTTACCAAG	CCAGGCAGGACCCCGTCCCCTGCTCACACAGCTCTTCAAACTTACCAAGGACAGGCAGGACCCCGTCCCCTGCTCACACAGCTCTTCAAGCTTACCAAGGACAGGCAGGACCCCGTCCCCTGCTCACACAGCTCTTCAAACTTACCAAG	.	PASS	RC=3.96;RPL=50;RAL=198;RCP=CAGGCAGGACCCCGTCCCCTGCTCACACAGCTCTTCAAACTTACCAAGGA;ALGNURL=http://orca.bu.edu/vntrview/index.php?db=VNTRPIPE_NA19238_ERX283213&ref=-175542336&isref=1&istab=1&ispng=1&rank=3	GT:SP:CGL	1/1:3:-1
chr12	301966	td175542345	GGCATCATTCACATCACAGACGGAGACAGGAGGCGATACAAAGGAAGGGAGGGGCTCGGAAGAGCATCATTCACATCACAGACGGAGACAGGAGGCGATACAAAGGAAGGGAGGGGCTCGGAAGAGCATCATTCACATCACAGACGGAGACAGGGGGTGATACAAAGGAAGGGAAGGGCTCAGAAGAG	GGCATCATTCACATCACAGACGGAGACAGGAGGCGATACAAAGGAAGGGAGGGGCTCGGAAGAGCATCATTCACATCACAGACGGAGACAGGGGGTGATACAAAGGAAGGGAGGGGCTCAGAAGAG	.	PASS	RC=3.02;RPL=62;RAL=187;RCP=GCATCATTCACATCACAGACGGAGACAGGAGGCGATACAAAGGAAGGGAGGGGCTCGGAAGA;ALGNURL=http://orca.bu.edu/vntrview/index.php?db=VNTRPIPE_NA19238_ERX283213&ref=-175542345&isref=1&istab=1&ispng=1&rank=3	GT:SP:CGL	0/1:3,6:0,-1
chr12	498714	td175542421	ACGGGGCGAGGCGGGGCGAGGCGCAACGAGGCGGGGCGAGGCG	ACGGGGCGAGGCGGGGCGGGGCGGGGCGAGGCGGGGCGAGGCGGAACGAGGCGGGGCGAGGCG	.	PASS	RC=4.20;RPL=10;RAL=42;RCP=CGGGGCGAGG;ALGNURL=http://orca.bu.edu/vntrview/index.php?db=VNTRPIPE_NA19238_ERX283213&ref=-175542421&isref=1&istab=1&ispng=1&rank=3	GT:SP:CGL	1/1:3:2
chr12	656321	td175542498	CGGGCGTTGCTGGGCGTTGCTGGACGTTGCTGG	CGGGCGTTGCTGGGCGTTGCTGGGCGTTGCTGGACGTTGCTGG	.	PASS	RC=3.20;RPL=10;RAL=32;RCP=GGGCGTTGCT;ALGNURL=http://orca.bu.edu/vntrview/index.php?db=VNTRPIPE_NA19238_ERX283213&ref=-175542498&isref=1&istab=1&ispng=1&rank=3	GT:SP:CGL	0/1:17,15:0,1
chr12	694640	td175542531	AGGAAGGGAACGGTTGGAGGGAAGGGAAGGGAACGGTTGGAGGGAAGGGAAGGGAACGGTTGGAGGGAAGGGAAGGGAACGGTTGGAGGGAAGGGA	AGGAAGGGAACGGTTGGAGGGAAGGGAAGGGAACGGTTGGAGGGAAGGGAAGGGAATGGTTGGAGGGAAGGGA	.	PASS	RC=4.13;RPL=23;RAL=95;RCP=GGAAGGGAACGGTTGGAGGGAAG;ALGNURL=http://orca.bu.edu/vntrview/index.php?db=VNTRPIPE_NA19238_ERX283213&ref=-175542531&isref=1&istab=1&ispng=1&rank=3	GT:SP:CGL	1/1:22:-1
chr12	697314	td175542533	GCGGAAGGAAGGGAAGGGACGGAAGGGACGGAAGGGACGGAAGGGACGGAGGGGACGGAAGGGACGGAGGGGACGGAAGGGACAGAAGGGAGGGAAGGGA	GGTGGAAGGAAGGGAACGTACGGAAGGGACGGAAGGGAGGGAAGGGACGGAAGGGACGGAGGGGACGGAAGGGACAGAAGGGAGGGAAGGG	.	PASS	RC=11.00;RPL=9;RAL=99;RCP=CGGAAGGGA;ALGNURL=http://orca.bu.edu/vntrview/index.php?db=VNTRPIPE_NA19238_ERX283213&ref=-175542533&isref=1&istab=1&ispng=1&rank=3	GT:SP:CGL	0/1:9,12:0,-1
chr12	1041906	td175542707	AGCTCACACATGTACTATGTAAACGTACTAGGTACTGCCCCCGCACGCACCGCGTCAACGTACTAGGTACTGCTCACACACGTACTAGGTAAACGTACTAGGTACTGCTCACACACGTACTAGGTAAACGTACTAGGTACTGCTCACACATGTACTA	AGCTCACACATGTACTATGTAAACGTACTAGGTACTGCCCCCGCACGCACCGCGTCAACGTACTAGGTACTGCTCACACACGTACTAGGTAAACGTACTAGGTACTGCTCACACATGTACTA	.	PASS	RC=4.46;RPL=35;RAL=156;RCP=GCTCACACACGTACTAGGTAAACGTACTAGGTACT;ALGNURL=http://orca.bu.edu/vntrview/index.php?db=VNTRPIPE_NA19238_ERX283213&ref=-175542707&isref=1&istab=1&ispng=1&rank=3	GT:SP:CGL	1/1:12:-1
chr12	1352519	td175542874	AAGATACTGAGGTGCTATGTAGGGATGTAATGAAACGTGAGAGATACTGAGGTGCTATGTAGGGATGTAATGAAACGTGAGAGATACTGAGGTGCTATGTAGGGATGTAATGAAACGTGAGAGATACTGAGGTCCTACTGTAGGGATGTAATGAAACGTGAGAGAT	AAGATACTGAGGTGCTATGTAGGGATGTAATGAAACGTGAGAGATACTGAGGTGCTATGTAGGGATGTAATGAAACGTGAGAGATACTGAGGTCCTACTGTAGGGATGTAATGAAACGTGAGAGAT	.	PASS	RC=4.10;RPL=40;RAL=165;RCP=AGATACTGAGGTGCTATGTAGGGATGTAATGAAACGTGAG;ALGNURL=http://orca.bu.edu/vntrview/index.php?db=VNTRPIPE_NA19238_ERX283213&ref=-175542874&isref=1&istab=1&ispng=1&rank=3	GT:SP:CGL	0/1:6,12:0,-1
chr12	2220089	td175543246	TCCCGAGAGGCCATACCTGTCTCACCCGAGAGGCCACACCTGTCTCACCCGAGAGGCCACACCTGTCTCACCCGAGAGGCCATACCTGTCT	TCCCGAGAGGCCATGCCTGTCTCACCCGAGAGGCCACACCTGTCTCACCCGAGAGGCCACACCTGTCTCACCCGAGAGGCCACACCTGTCTCACCCGAGAGGCCATACCTGTCT	.	PASS	RC=3.91;RPL=23;RAL=90;RCP=CCCGAGAGGCCACACCTGTCTCA;ALGNURL=http://orca.bu.edu/vntrview/index.php?db=VNTRPIPE_NA19238_ERX283213&ref=-175543246&isref=1&istab=1&ispng=1&rank=3	GT:SP:CGL	0/1:10,8:0,1
chr12	3346447	td175543647	CTGGGCTTGCCTCCTGATGGGCTTGCCTCCTGATG	CTGGGCTTGCCTCCTGATGGGCTTGCCTCCTGATGGGCTTGCCTCCTGATG	.	PASS	RC=2.12;RPL=16;RAL=34;RCP=TGGGCTTGCCTCCTGA;ALGNURL=http://orca.bu.edu/vntrview/index.php?db=VNTRPIPE_NA19238_ERX283213&ref=-175543647&isref=1&istab=1&ispng=1&rank=3	GT:SP:CGL	0/1:19,16:0,1
chr12	3411599	td175543658	GCACAAGCACACGCACACGCACGCGCACGCACACACACGCACACGCGCAC	GCACAAGCACACGCACACACGCAGACGCACACACACGCACACACGCACGCGCACGCACACACACGCACACGCGCAC	.	PASS	RC=3.06;RPL=16;RAL=49;RCP=CACACGCACACGCACA;ALGNURL=http://orca.bu.edu/vntrview/index.php?db=VNTRPIPE_NA19238_ERX283213&ref=-175543658&isref=1&istab=1&ispng=1&rank=3	GT:SP:CGL	0/1:11,4:0,2
chr12	6212537	td175544657	TGTGTGTGTATACACGTGTGTGTATACACGTGTGTGTATACACACGTGTGTGTATACACACGTGTGTATA	TGTGTGTGTATACACGTGTGTGTATACACGTGTGTATATACACACGTGTGTGTATACACGTGTGTATATACACACGTGTGTATA	.	PASS	RC=4.81;RPL=14;RAL=69;RCP=GTGTGTGTATACAC;ALGNURL=http://orca.bu.edu/vntrview/index.php?db=VNTRPIPE_NA19238_ERX283213&ref=-175544657&isref=1&istab=1&ispng=1&rank=3	GT:SP:CGL	0/1:10,9:0,1
chr12	6603454	td175544848	GACAGATCCGCAACGGAAGTTGTTAAGCAAATCGCTTAACAGATCCGCAACGGAAGATGTTAAGCAAATCGCTTAACAGATCCGCAACGGAAGATGTTAAGCAAATCGCTTAAC	GACAGATCCGCAACGGAAGTTGTTAAGCAAATCGCTTAACAGATCCGCAACGGAAGATGTTAAGCAAATCGCTTAAC	.	PASS	RC=3.05;RPL=37;RAL=113;RCP=ACAGATCCGCAACGGAAGATGTTAAGCAAATCGCTTA;ALGNURL=http://orca.bu.edu/vntrview/index.php?db=VNTRPIPE_NA19238_ERX283213&ref=-175544848&isref=1&istab=1&ispng=1&rank=3	GT:SP:CGL	0/1:5,21:0,-1
chr12	7343108	td175545207	GGCCTCTGAGGCAGTGAGTGTTCTTGAGGTGGAAAGCCCAGGTGCAGCCTCTGAGGCAGTGAGTGTTCTTGAGGTGGAAAGCCCAGGTGCAGCCTCTGAGGCAGTGAGTGTTCTTGAGGTGGAAAGCCCAGGTG	GGCCTCTGAGGCAGTGAGTGTTCTTGAGGTGGAAAGCCCAGGTGCAGCCTCTGAGGCAGTGAGTGTTCTTGAGGTGGAAAGCCCAGGTG	.	PASS	RC=2.96;RPL=45;RAL=133;RCP=GCCTCTGAGGCAGTGAGTGTTCTTGAGGTGGAAAGCCCAGGTGCA;ALGNURL=http://orca.bu.edu/vntrview/index.php?db=VNTRPIPE_NA19238_ERX283213&ref=-175545207&isref=1&istab=1&ispng=1&rank=3	GT:SP:CGL	1/1:28:-1
chr12	7362181	td175545238	CTGGAGTAATGTGCAGAGTTTGAGCTGAGTCGGTGGAGTAATGTGCAGAGTTTGAGCTGAGTC	CTGGAGTAATGTGCAGAGTTTGAGCTGAGTCGGTGGAGTAATGTGCAGAGTTTGATCTGAGTCGGTGGAGTAATGTGCAGAGTTTGAGCTGAGTC	.	PASS	RC=1.94;RPL=32;RAL=62;RCP=TGGAGTAATGTGCAGAGTTTGAGCTGAGTCGG;ALGNURL=http://orca.bu.edu/vntrview/index.php?db=VNTRPIPE_NA19238_ERX283213&ref=-175545238&isref=1&istab=1&ispng=1&rank=3	GT:SP:CGL	1/1:20:1
chr12	7532887	td175545310	GTGTGTGTGTGTATACACATATACATACATATATGTATGTATACACGTATACATACATGTATGTGTGTATACGCGTATACATACATGTATGTGTGTATATGCGTATACACACATGTATGTGTGTATA	GTGTGTGTGTGTATACGCGTATACATACATATATGTATGTATACACGTATACATACATGTATGTGTGTATA	.	PASS	RC=4.50;RPL=28;RAL=126;RCP=TGTATGTGTGTATACACGTATACATACA;ALGNURL=http://orca.bu.edu/vntrview/index.php?db=VNTRPIPE_NA19238_ERX283213&ref=-175545310&isref=1&istab=1&ispng=1&rank=3	GT:SP:CGL	0/1:11,10:0,-2
chr12	7743722	td175545404	AGACCGTGGAAAGAGAGGGAGAGGGAGACCGTGGGGAGAGGGAGAGGGAGAGATGCTGACCGTGGAAAGAGAGGGAGAGGGAGACCGTGGGGAGAGGGAGAGGGAGAG	AGACCGTGGAAAGAGAGGGAGAGGGAGATCGTGGGGAGAGGGAGAGGGAGAGATGCCGACCGTGGAAAGAGAGGGAGAGGGAGACCGTGGGGAGAGGGAGAGGGAGAGATGCTGACCGTGGAAAGAGAGGGAGAGGGAGACCGTGGGGAGAGGGAGAGGGAGAG	.	PASS	RC=1.91;RPL=56;RAL=107;RCP=GACCGTGGAAAGAGAGGGAGAGGGAGACCGTGGGGAGAGGGAGAGGGAGAGATGCT;ALGNURL=http://orca.bu.edu/vntrview/index.php?db=VNTRPIPE_NA19238_ERX283213&ref=-175545404&isref=1&istab=1&ispng=1&rank=3	GT:SP:CGL	1/1:5:1
chr12	9334728	td175546205	GAGTGAGACAAAATGGTCATAAGTGAGACAAAAAGGTCATAA	GAGTGAGACAAAATGGTCATAAGTGAGACAAAATGGTCATAAGTGAGACAAAAAGGTCATAA	.	PASS	RC=2.05;RPL=20;RAL=41;RCP=AGTGAGACAAAAAGGTCATA;ALGNURL=http://orca.bu.edu/vntrview/index.php?db=VNTRPIPE_NA19238_ERX283213&ref=-175546205&isref=1&istab=1&ispng=1&rank=3	GT:SP:CGL	0/1:25,16:0,1
chr12	9591325	td175546305	GGTTTGTGTTTTTTTTTTTTTGTTTTTTTGTTTTTTTTTTTTT	GGTTTGTGTTTTTTTTTTTTTGTTTTTTTT	.	PASS	RC=3.00;RPL=14;RAL=42;RCP=GTTTTTGTTTTTTT;ALGNURL=http://orca.bu.edu/vntrview/index.php?db=VNTRPIPE_NA19238_ERX283213&ref=-175546305&isref=1&istab=1&ispng=1&rank=3	GT:SP:CGL	0/1:7,5:0,-1
chr12	10022449	td175546483	CACACACACAAACACACACAAAGACACACA	CAACAAATATATTA	.	PASS	RC=2.90;RPL=10;RAL=29;RCP=ACACACACAA;ALGNURL=http://orca.bu.edu/vntrview/index.php?db=VNTRPIPE_NA19238_ERX283213&ref=-175546483&isref=1&istab=1&ispng=1&rank=3	GT:SP:CGL	0/1:2,45:0,1
chr12	10241026	td175546588	TAACTGTTCAAAGAACAGTTAAAAGAACTGTTCAAAGAACAGTTAAAAGAACTGTTCAAAGAACAGTTA	TAACTGTTCAAAGAACAGTTAAAAGAACTGTTCAAAGAACAGTTA	.	PASS	RC=5.67;RPL=12;RAL=68;RCP=AACAGTTAAAAG;ALGNURL=http://orca.bu.edu/vntrview/index.php?db=VNTRPIPE_NA19238_ERX283213&ref=-175546588&isref=1&istab=1&ispng=1&rank=3	GT:SP:CGL	1/1:19:-2
chr12	10341066	td175546634	AAAGGAAAGAAAGAAAGAGAGAGAGGGAAGGAAGGAAGGAAGGAAGGAAGGAAGGAAGGAAGGAAGGAAGGAA	AAAGGAAAGAAAGAAAGAGAGAGAGGGAAGGAAGGAAGAAAGGAAGGAAGGAAGGAAGGAAGGAAGGAAGGAAGGAAGGAAGGAA	.	PASS	RC=5.86;RPL=12;RAL=72;RCP=AAGGAAGGAAGG;ALGNURL=http://orca.bu.edu/vntrview/index.php?db=VNTRPIPE_NA19238_ERX283213&ref=-175546634&isref=1&istab=1&ispng=1&rank=3	GT:SP:CGL	0/1:6,9:0,1
chr12	10894273	td175546866	AGTTTAATAAAACAGCCTCTGTTTAATAAAACAGCCTCTGTT	AGTTTAATAAAACAGCCTCTGTTTAATAAAACAGCCTCTGTTTAATAAAACAGCCTCTGTT	.	PASS	RC=2.16;RPL=19;RAL=41;RCP=GTTTAATAAAACAGCCTCT;ALGNURL=http://orca.bu.edu/vntrview/index.php?db=VNTRPIPE_NA19238_ERX283213&ref=-175546866&isref=1&istab=1&ispng=1&rank=3	GT:SP:CGL	0/1:23,16:0,1
chr12	12630665	td175547514	TGCACGCTGGGCACGCTGGGCACGCTGG	TGCACGCTGGGCACGCTGGGCACGCTGGGCACGCTGG	.	PASS	RC=3.00;RPL=9;RAL=27;RCP=GCACGCTGG;ALGNURL=http://orca.bu.edu/vntrview/index.php?db=VNTRPIPE_NA19238_ERX283213&ref=-175547514&isref=1&istab=1&ispng=1&rank=3	GT:SP:CGL	0/1:27,20:0,1
chr12	19384456	td175550015	GTATATATGTACACATATATATGTATATATATTTATATATGTACACATATATATGTATATATATTTATATATGTACACATATATATATATAAATA	GTATATATGTACACATATATATGTATATATATTTATATATGTACACATATATATGTATATATATTTATATATGTACACATATATATGTATATATATTTATATATGTACACATATATATGTATATATATTTATATATGTACACATATATATGTATATATA	.	PASS	RC=2.94;RPL=32;RAL=94;RCP=TATATATGTACACATATATATGTATATATATT;ALGNURL=http://orca.bu.edu/vntrview/index.php?db=VNTRPIPE_NA19238_ERX283213&ref=-175550015&isref=1&istab=1&ispng=1&rank=3	GT:SP:CGL	0/1:23,6:0,2
chr12	19571828	td175550123	ACAGCCTCTGAGCCAGCCTCTGAGCCAACCTCT	ACAGCCTCTGAGCCAGCCTCTGAGCCAGCCTCTGAGCCAACCTCT	.	PASS	RC=2.67;RPL=12;RAL=32;RCP=CAGCCTCTGAGC;ALGNURL=http://orca.bu.edu/vntrview/index.php?db=VNTRPIPE_NA19238_ERX283213&ref=-175550123&isref=1&istab=1&ispng=1&rank=3	GT:SP:CGL	0/1:23,16:0,1
chr12	19770663	td175550214	GTGTGTGTATATATACATATGTGTGTATATATATATGTGTGTATATATATATATGTGTATATATATATATATATGTGTGTATATATATATAT	GTGTGTGTATATATACATATGTGTGTATATATATATGTGTGTATATATATATATGTGTATATATATATATATATGTGTATATATATATATATATATGTGTATATATATAT	.	PASS	RC=5.06;RPL=18;RAL=91;RCP=TGTGTGTATATATATATA;ALGNURL=http://orca.bu.edu/vntrview/index.php?db=VNTRPIPE_NA19238_ERX283213&ref=-175550214&isref=1&istab=1&ispng=1&rank=3	GT:SP:CGL	1/1:5:1
chr12	21123086	td175550768	ATATATATATTTATATAAATATATATGTATATATATTTATATAAATATATATGTAAATATATTTTTATATATA	ATATATATATTTATATAAATATATATGTATATATATTTATATAAATATATATGTATATATATTTATATAAATATATATGTATATATATTTATATAAATATATATGTATATATATTTATATAAATATATATGTATATATTTTTTATATA	.	PASS	RC=2.77;RPL=26;RAL=72;RCP=TATATATATTTATATAAATATATATG;ALGNURL=http://orca.bu.edu/vntrview/index.php?db=VNTRPIPE_NA19238_ERX283213&ref=-175550768&isref=1&istab=1&ispng=1&rank=3	GT:SP:CGL	1/1:13:3
chr12	22505535	td175551254	TATATGTATATAATTATACATTATCTATAATAATATATGTATATAATTACATATTATATATAATATGTATATAATTACATATTATATATAATATGTATATAATTACATATTATATATAATATGTATATAATTACATATTATATATAATATGTATATGATTATACATATACATAAT	TATATGTATATAATTATACATTATCTATAATAATATATGTATATAATTACATATTATCTATAATATGTATATAATTACATATTATCTATAATATGTATATAATTACATATTATATATAATATGTATATAATTACATATTATATATAATATGTATATAATTACATATTATATATAATATGTATATGATTATACATATACATAAT	.	PASS	RC=6.06;RPL=28;RAL=174;RCP=ATATGTATATAATTACATATTATATATA;ALGNURL=http://orca.bu.edu/vntrview/index.php?db=VNTRPIPE_NA19238_ERX283213&ref=-175551254&isref=1&istab=1&ispng=1&rank=3	GT:SP:CGL	1/1:2:1
chr12	23032701	td175551456	AAATATTCTATAGAAATATAGAATATTCTATAGAAATATAGAATATTCTATAGAAATATAGAATATCCTATAGAAATATAGAATATTCTATAGAAAT	AAATATTCTATAGAAATATAGAATATTCTATAGAAATATAGAATATTCTATAGAAATATAGAATATTCTATAGAAATATAGAATATCCTATAGAAATATAGAATATTCTATAGAAAT	.	PASS	RC=4.80;RPL=20;RAL=96;RCP=AATATTCTATAGAAATATAG;ALGNURL=http://orca.bu.edu/vntrview/index.php?db=VNTRPIPE_NA19238_ERX283213&ref=-175551456&isref=1&istab=1&ispng=1&rank=3	GT:SP:CGL	0/1:15,15:0,1
chr12	25326863	td175552283	TATATAATCATATATATGGAATACATATATCATATATATGGAATACATATATCATATACATGGAATACATATATCATATACATGGAATACATATCTCATATATTTATGGAATATATATATCATATATAT	TATATAATCATATATACGGAATATATATATCATATATATGGAATACATATATCATATATATGGAATACATATATCATATACATGGAATACATATATCATATACATGGAATACATATCTCATATATTTATGGAATATATATATCATATATAT	.	PASS	RC=5.72;RPL=22;RAL=128;RCP=ATATATCATATATATGGAATAC;ALGNURL=http://orca.bu.edu/vntrview/index.php?db=VNTRPIPE_NA19238_ERX283213&ref=-175552283&isref=1&istab=1&ispng=1&rank=3	GT:SP:CGL	1/1:13:1
chr12	26984612	td175552904	AATATATATATATATTCTACATAAAATATATAAATATATATTCTACATAAAATATATAAATATATATTCTACATAAAATATATAAATATATATTCTACATAAAATATATAAATATATATTATACATAAAATATATAAATATATATTATACATAAAATATATAAATATATATTATACATAAAATATATAAATATAT	AATATATATATATATTCTACATAAAATATATAAATATATATTCTACATAAAATATATAAATATATATTATACATAAAATATATAAATATATATTCTACATAAAATATATAAATATATATTATGCATAAAATATATAAATATATATTATACATAAAATATATAAATATAT	.	PASS	RC=7.46;RPL=26;RAL=194;RCP=ATATAAATATATATTCTACATAAAAT;ALGNURL=http://orca.bu.edu/vntrview/index.php?db=VNTRPIPE_NA19238_ERX283213&ref=-175552904&isref=1&istab=1&ispng=1&rank=3	GT:SP:CGL	1/1:7:-1
chr12	28251007	td175553316	CATACAGTAATGACAGTATATACAGTATATACAGTAATGACAGTATATACAGTATATACAGTA	CATACAGTAATGACAGTATATACAGTATATACAGTA	.	PASS	RC=6.90;RPL=9;RAL=62;RCP=ATACAGTAT;ALGNURL=http://orca.bu.edu/vntrview/index.php?db=VNTRPIPE_NA19238_ERX283213&ref=-175553316&isref=1&istab=1&ispng=1&rank=3	GT:SP:CGL	1/1:47:-3
chr12	28257709	td175553319	GTAAAGTAAGGAGTATAAAGTAAGGAGTATGTAAGGAGTAAGTAAGGAGTATAAAGGAAGGAGTATAAAGTAAGGAGTATAAAGGAAGGAGTAT	GTAAAGTAAGGAGTATAAAGTAAGGAGTAT	.	PASS	RC=7.07;RPL=14;RAL=93;RCP=TAAAGTAAGGAGTA;ALGNURL=http://orca.bu.edu/vntrview/index.php?db=VNTRPIPE_NA19238_ERX283213&ref=-175553319&isref=1&istab=1&ispng=1&rank=3	GT:SP:CGL	0/1:31,2:0,-5
chr12	30833038	td175554167	CCCTTCTTCTTTTCCTTCTTCTTTTCCTTCTTCTTTTCCTTCTTCTT	CCCTTCTTCTTTTCCTTCTTCTTTTCCTTCTTCTT	.	PASS	RC=3.83;RPL=12;RAL=46;RCP=CCTTCTTCTTTT;ALGNURL=http://orca.bu.edu/vntrview/index.php?db=VNTRPIPE_NA19238_ERX283213&ref=-175554167&isref=1&istab=1&ispng=1&rank=3	GT:SP:CGL	0/1:29,24:0,-1
chr12	32870499	td175555146	CAAATATATATACCTAGGTAGATATATATATAAAAAATACATATACCTAGGTAGATATATATATAAAAAATACATATACCTAGGTAGATATATATATAAAAAATACATATACCTAGGTAGATATATATATAAAAAATACATATACCTAGGTAGATATATATATAAAAAATACATATACCTAGGTAGATATATATATAAAAAATATATATACCTAGGTAGATATATATAT	CAAATATATATACCTAGGTAGATATATATATAAAAAATATATATACCTAGGTAGATATATATATAAAAAATATATATACCTAGGTAGATATATATATAAAAAATATATATACCTAGGTAGATATATATATAAAAAATATATATACCTAGGTAGATATATATAT	.	PASS	RC=6.91;RPL=33;RAL=228;RCP=AAATACATATACCTAGGTAGATATATATATAAA;ALGNURL=http://orca.bu.edu/vntrview/index.php?db=VNTRPIPE_NA19238_ERX283213&ref=-175555146&isref=1&istab=1&ispng=1&rank=3	GT:SP:CGL	1/1:5:-2
chr12	40613955	td175556914	CCATATATATAATGTACATATATATAATGTACATATATATAATGTACATATATAT	CCATATATATAATGTACATATATATAATGTACATATATATAATGTACATATATATAATGTACATATATAT	.	PASS	RC=3.60;RPL=15;RAL=54;RCP=CATATATATAATGTA;ALGNURL=http://orca.bu.edu/vntrview/index.php?db=VNTRPIPE_NA19238_ERX283213&ref=-175556914&isref=1&istab=1&ispng=1&rank=3	GT:SP:CGL	0/1:18,22:0,1
chr12	40641292	td175556943	GTATATATATTTACACATGTATATAAATATACATACAAATGTATATAAATATACATATTTATACACAGATGTATATAAATATACATATTTATACACAGATGTATATAAATATACATATTTATACACAGATGTATATAAATATACATATTTATACACAGATGTATATAAATATACAAATATAAATATATACATTTATATATAAATATACATATTTATACACAGATGTATATAAATATACAAATATAAATATATACATTTATATATAAATATACATATTTATACACAGATGTATATAAATATACAAATATAAATATATACATTTATATATAAATATATATATTT	GTATATAAATATACATATTTATACACAGATGTATATAAATATACAAATATAAATATATACATTTATATATAAATATACATATTTATACACAGATGTATATAAATATACAAATATAAATATATACATTTATATATAAATATATATATTT	.	PASS	RC=5.48;RPL=64;RAL=341;RCP=TATATACATTTATATATAAATATACATATTTATACACAGATGTATATAAATATACAAATATAAA;ALGNURL=http://orca.bu.edu/vntrview/index.php?db=VNTRPIPE_NA19238_ERX283213&ref=-175556943&isref=1&istab=1&ispng=1&rank=3	GT:SP:CGL	1/1:2:-3
chr12	40687917	td175556950	TTCATCTATCTATCTATCATCTATCTATCTATCTATCTATCTATCTATCTATCTATCTATCTATCATCTATCTATCAATCATCTATCTAT	TTCATCTATCTATCTATCATCTATCTATCTATCTATCTATCTATCTATCATCTATCTATCAATCATCTATCTAT	.	PASS	RC=5.81;RPL=15;RAL=89;RCP=TCATCTATCTATCTA;ALGNURL=http://orca.bu.edu/vntrview/index.php?db=VNTRPIPE_NA19238_ERX283213&ref=-175556950&isref=1&istab=1&ispng=1&rank=3	GT:SP:CGL	1/1:41:-1
chr12	41377630	td175557244	ATATATGCTATTATAGCATATTTTATTATATGCTATTATAGCATATTTTATTTTATGCTATTATAGCATATTTTATTATATGCTATTATAGCATATTTTATTATATGCTAT	ATATATGCTATTATAGCATATTTTATTATATGCTATTATAGCATATTTTATTATATGCTATTATAGCATATTTTATTATATGCT	.	PASS	RC=4.40;RPL=25;RAL=110;RCP=TATATGCTATTATAGCATATTTTAT;ALGNURL=http://orca.bu.edu/vntrview/index.php?db=VNTRPIPE_NA19238_ERX283213&ref=-175557244&isref=1&istab=1&ispng=1&rank=3	GT:SP:CGL	1/1:29:-1
chr12	41796318	td175557387	GTATATATATATATATACTGAGTGTATACATATATATATATATACTGAGTATATATATATATATATATATATATACTGAGTATATACATATATATATATATATACTGAGTATATATATATATATATATATATATACTGAGTATATACATATATATATATATATATACTGAGTATATACATATATATA	GCTGAGTATATACATATATATATACTGAGTATATACATATATATATATACTGAGTATATACATATATATATATATATACTGAGTATATACATATAT	.	PASS	RC=6.19;RPL=31;RAL=186;RCP=TATATATATATATATACTGAGTATATACATA;ALGNURL=http://orca.bu.edu/vntrview/index.php?db=VNTRPIPE_NA19238_ERX283213&ref=-175557387&isref=1&istab=1&ispng=1&rank=3	GT:SP:CGL	1/1:4:-3
chr12	43245880	td175557928	CATATATATATATATATATATGTATGTGTATATATATATATATATGTATGTGTATATATATATATATGTATGTGTATATATATATATGTATATATATATGTATGTATGTATATATATA	CATATATATATATATGTATGTATATATATATATATATATGTATGTATATATATATATGTATGTGTATATATATATATGTATGTATATATATATATGTATGTGTATATATATATATGTATGTATATATATATGTATGTATGTATATATATA	.	PASS	RC=5.77;RPL=20;RAL=117;RCP=ATATGTATATATATATATAT;ALGNURL=http://orca.bu.edu/vntrview/index.php?db=VNTRPIPE_NA19238_ERX283213&ref=-175557928&isref=1&istab=1&ispng=1&rank=3	GT:SP:CGL	0/1:12,6:0,1
chr12	44705499	td175558398	AATATATATATGTATATATATATGTATATATGTGTATATATGTATATATATATGTATATATGTGTATATATGTATATATATGTATATATGTATATATGTATATATATGTATATATGTATATATGTATATATATGTATATATGTATATATATGTATATATATGTATATATGTATATATATGTGTATATATATATGTGTGTATATATATATATATAT	AATATATATATGTATATATATATGTATATATGTGTATATATGTGTATATATATGTATATATGTGTATATATGTATATATATGTATATATGTATATATGTATATATATGTATATATGTATATATATGTATATATATGTATATATGTATATATATGTGTATATATATATGTGTGTATATATATATATATAT	.	PASS	RC=11.82;RPL=18;RAL=214;RCP=ATATATATATATATGTAT;ALGNURL=http://orca.bu.edu/vntrview/index.php?db=VNTRPIPE_NA19238_ERX283213&ref=-175558398&isref=1&istab=1&ispng=1&rank=3	GT:SP:CGL	1/1:6:-1
chr12	45414434	td175558633	TTATGTATGTATATGTATATATATGTATATATATATATATA	TTATGTATGTATATGTATATATATGTATATATATATATATATATATATATA	.	PASS	RC=4.00;RPL=10;RAL=40;RCP=TATGTATATA;ALGNURL=http://orca.bu.edu/vntrview/index.php?db=VNTRPIPE_NA19238_ERX283213&ref=-175558633&isref=1&istab=1&ispng=1&rank=3	GT:SP:CGL	0/1:26,22:0,1
chr12	46293422	td175558944	ATATATATATTTGGTTATATATATATATATGGTTATATATGGTTATATATATATGGTTATATATATATATGGTTATATATATATGGTTATATATATATGGTTTTATATATAT	ATATATATATATTTGGTTATATATATATATATGGTTATATATATATATGGTTATATATATATGGTTATATATATATGGTTTTATATATAT	.	PASS	RC=7.75;RPL=14;RAL=111;RCP=TATATATATATGGT;ALGNURL=http://orca.bu.edu/vntrview/index.php?db=VNTRPIPE_NA19238_ERX283213&ref=-175558944&isref=1&istab=1&ispng=1&rank=3	GT:SP:CGL	1/1:7:-2
chr12	46366631	td175558969	GTATATATATATATATCGATATATATATATATAGATATATATATAGATATATATATATATAGATATATATATAGATATATAGATATATATAGATATATATATAGATATATAGATATATATATAGATATATAGATATATAGATATAGATATATAGATATATATATAGATATATAGATATATAGATATAGATATATAGATATAT	GTATATATATATATATCGATATATATATATATAGATATATATATAGATATATAGATATATATAGATATATATATAGATATATAGATATATATATAGATATATAGATATATAGATATAGATATATAGATATATATATAGATATATAGATATATAGATATAGATATATAGATATAT	.	PASS	RC=25.12;RPL=8;RAL=201;RCP=TATATATA;ALGNURL=http://orca.bu.edu/vntrview/index.php?db=VNTRPIPE_NA19238_ERX283213&ref=-175558969&isref=1&istab=1&ispng=1&rank=3	GT:SP:CGL	1/1:7:-3
chr12	46549586	td175559044	CAATTATTAAGATTTAACTTAATAATTGTTAAATTATTAAGATTTAACTTAATAATTGTTAAATTATTAAGATTTAACTTAATAATTGTTAAATTATTAAGATTTAACTTAATAATTGTTAAATTATTAAGATTTAACTTAATAATTGTTAAATTATTAA	CAATTATTAAGATTTAACTTAATAATTGTTAAATTATTAAGATTTAACTTAATAATTGTTAAATTATTAAGATTTAACTTAATAATTGTTAAATTATTAAGATTTAACTTAATAATTGTTAAATTATTAA	.	PASS	RC=5.30;RPL=30;RAL=159;RCP=AATTATTAAGATTTAACTTAATAATTGTTA;ALGNURL=http://orca.bu.edu/vntrview/index.php?db=VNTRPIPE_NA19238_ERX283213&ref=-175559044&isref=1&istab=1&ispng=1&rank=3	GT:SP:CGL	1/1:4:-1
chr12	46572090	td175559054	CGTTGGGGGAAAGTGAGAGGGTTGGGGGAAAGTGAGAGGGTTGG	CGTTGGGGGAAAGTGAGAGGGTTGGGGGAAAGTGAGAGGGTTGGGGGAAAGTGAGAGGGTTGGGGGAAAGTGAGAGGGTTGG	.	PASS	RC=2.26;RPL=19;RAL=43;RCP=GTTGGGGGAAAGTGAGAGG;ALGNURL=http://orca.bu.edu/vntrview/index.php?db=VNTRPIPE_NA19238_ERX283213&ref=-175559054&isref=1&istab=1&ispng=1&rank=3	GT:SP:CGL	1/1:14:2
chr12	46889698	td175559145	TATATATATATATACATATATATATAATATATATATATACATATATATATATTATATATATATACATATATATATAATATATATATATACATATATATATATTATATATATATGCAATATAAAATATATA	TTGCATGTATATATATATATACATATATATATATTATATATATATGCAATATAAAATA	.	PASS	RC=5.28;RPL=25;RAL=129;RCP=ATATATATATATACATATATATATA;ALGNURL=http://orca.bu.edu/vntrview/index.php?db=VNTRPIPE_NA19238_ERX283213&ref=-175559145&isref=1&istab=1&ispng=1&rank=3	GT:SP:CGL	1/1:23:-3
chr12	48616439	td175559712	CTTCTTTCTTTCTTTTTCTTTCTTTCTTTTTCTGTCTCTCT	CTTCTTTCTTTCTTTCTTTCTTTCTTTTTCTTTCTTTCTTTTTCTGTCTCTCT	.	PASS	RC=2.86;RPL=14;RAL=40;RCP=TTCTTTCTTTCTTT;ALGNURL=http://orca.bu.edu/vntrview/index.php?db=VNTRPIPE_NA19238_ERX283213&ref=-175559712&isref=1&istab=1&ispng=1&rank=3	GT:SP:CGL	0/1:14,9:0,1
chr12	48915111	td175559852	CAGAGGGAGACCGTGGAAAGAGAGGGAGAGGGAGACGGTGGAAAGAGAGGGAGAGGGAGACCATGGAAAGAGAGGGAGAGGGAGACCGTGGAAAGAGAGGGAGAGGGAGACCGTGGAAAGAGAGGGAGAGGGAGACCGTGGAAAGAGAGGGAGAGGGAGACGTGGGGAGAGGGAGAGGGAGA	CAGAGGGAGACCGTGGAAAGAGAGGGAGAGGGAGACCGTGGAAAGAGAGGGAGAGGGAGACCGTGGAAAGAGAGGGAGAGGGAGACGTGGGGAGAGGGAGAGGGAGA	.	SC	RC=7.36;RPL=25;RAL=181;RCP=AGAGGGAGACCGTGGAAAGAGAGGG;ALGNURL=http://orca.bu.edu/vntrview/index.php?db=VNTRPIPE_NA19238_ERX283213&ref=-175559852&isref=1&istab=1&ispng=1&rank=3	GT:SP:CGL	1/1:6:-3
chr12	49658570	td175560284	GCCCTTCCTGCCCTTCCTCCCCTTCCTCCCCTTCCTCCCCTTCCTCCCCTTCCTCCCCTTCCTCCCCTTCCTCCCCTTCCTCCTCTTCCT	GCCCTTCCTGCCCTTCCTGCCCTTCCTCCCCTTCCTCCCCTTCCTCCCCTTCCTCCTCTTCCT	.	PASS	RC=9.89;RPL=9;RAL=89;RCP=CCCTTCCTC;ALGNURL=http://orca.bu.edu/vntrview/index.php?db=VNTRPIPE_NA19238_ERX283213&ref=-175560284&isref=1&istab=1&ispng=1&rank=3	GT:SP:CGL	0/1:7,14:0,-3
chr12	50255044	td175560580	TGGGAGGTGGGGAGCCCCTCTGCCCGGCCAGCCGCCCCGTCCGGGAGGGAGGTGGGGAGGTCAGCCCCCCGCCCGGCCAGCCGCCCCGTCCGGGAGGGAGGTGGGGGTCAGCCCCCCGCCCAGCCAGCCGCCCCATCCGGCAGGTGAGG	TG	.	SC	RC=3.14;RPL=47;RAL=148;RCP=GGGAGGTGGGGGTCAGCCCCCCGCCCGGCCAGCCGCCCCGTCCGGGA;ALGNURL=http://orca.bu.edu/vntrview/index.php?db=VNTRPIPE_NA19238_ERX283213&ref=-175560580&isref=1&istab=1&ispng=1&rank=3	GT:SP:CGL	0/1:17,34:0,-1
chr12	50772315	td175560852	AATATATATATACATATATGTAAATTGTATATATATATATATACACATATGTAAATTGTATATATATATATACACATATGTAAATTGTATATATATATATATACACATA	AATATATATATACATATATGTAAATTGTATATATATATATATACACATATGTAAATTGTATATATATATATACACATA	.	PASS	RC=3.55;RPL=31;RAL=108;RCP=ATATATATATACACATATGTAAATTGTATAT;ALGNURL=http://orca.bu.edu/vntrview/index.php?db=VNTRPIPE_NA19238_ERX283213&ref=-175560852&isref=1&istab=1&ispng=1&rank=3	GT:SP:CGL	1/1:10:-1
chr12	51590826	td175561238	TGTCTACCGGCTGGATGGTTTCCAGGGCTAGGGGTCTACCGGCTGGATGGTTTCCAGGGCTAGGGGTCTACCTGCTGGATGGTTTCCAGGGCTAGGGGTCTACCGGCTGGATGGTTTCCAGGGCTAGGGGTCTACCGGCTGGATGGTTTCCAGGGCTAGGGGTCTACCGGCTGGATGGTTTCCAGGGCTAGGGGTCTACCGGCTGGATGGTTTCCAGGGCTAGGGG	TGTCTACCGGCTGGATGGTTTCCAGGGCTAGGGGTCTACCGGCTGGATGGTTTCCAGGGCTAGGGGTCTACCGGCTGGATGGTTTCCAGGGCTAGGGGTCTACCGGCTGGATGGTTTCAAGGGCTAGGGG	.	PASS	RC=7.03;RPL=32;RAL=225;RCP=GTCTACCGGCTGGATGGTTTCCAGGGCTAGGG;ALGNURL=http://orca.bu.edu/vntrview/index.php?db=VNTRPIPE_NA19238_ERX283213&ref=-175561238&isref=1&istab=1&ispng=1&rank=3	GT:SP:CGL	1/1:5:-3
chr12	51592912	td175561240	AGCAGAGGCTGATGGAACCAAGTGGTCAAGGCCCCGCAGAGGCTAATGGAACCAAGTGGTCAAGGCCCCGCAGAGGCTAATGGAACCAAGTGGTCAAGGCCCCACAGAGGC	AGCAGAGGCTGATGGAACCAAGTGGTCAAGGCCCCGCAGAGGCTAATGGAACCAAGTGGTCAAGGCCCCACAGAGGC	.	PASS	RC=3.24;RPL=34;RAL=110;RCP=GCAGAGGCTAATGGAACCAAGTGGTCAAGGCCCC;ALGNURL=http://orca.bu.edu/vntrview/index.php?db=VNTRPIPE_NA19238_ERX283213&ref=-175561240&isref=1&istab=1&ispng=1&rank=3	GT:SP:CGL	1/1:20:-1
chr12	52803681	td175561721	GAGCCCCTCTGCCTGGCCAGCCGCCCCGTCCGGGAGGGAGGTGGGGGGGTCAGCCCCCCGCCCGGCCAGCCGCCCCATCCGGGAGGGAGGTGGGGGGGGTCAGCCCCCCGCCCGGCCAGCCGCCCCATCCGGGAGGTGAGG	GAGCCCCTCTGCCCAGCCAGCCGCCCCATCCGGGAGGGAGGTGGGGGTTCAGCCCCCCGCCCAGCCAGCCGCCCCGTCCGGGAGGTGAGGGG	.	SC	RC=2.79;RPL=50;RAL=140;RCP=AGCCCCCCGCCCGGCCAGCCGCCCCATCCGGGAGGGAGGTGGGGGGGGTC;ALGNURL=http://orca.bu.edu/vntrview/index.php?db=VNTRPIPE_NA19238_ERX283213&ref=-175561721&isref=1&istab=1&ispng=1&rank=3	GT:SP:CGL	0/1:53,7:0,-1
chr12	53129697	td175561849	GCCCCAGCACCCCTGTGCCCTGCCCCCAGCACCCCTGTGCCCTGCCCCCAGCACCCCTGTGACCTGCCCCCAGC	GCCCCAGCACCCCTGTGCCCTGCCCCCAGCACCCCTGTGCCCTGCCCCCAGCACCCCTGTGCCCTGCCCTCAGCACCCCTGTGACCTGCCCCCAGC	.	PASS	RC=3.32;RPL=22;RAL=73;RCP=CCCCAGCACCCCTGTGCCCTGC;ALGNURL=http://orca.bu.edu/vntrview/index.php?db=VNTRPIPE_NA19238_ERX283213&ref=-175561849&isref=1&istab=1&ispng=1&rank=3	GT:SP:CGL	1/1:23:1
chr12	53348589	td175561955	ATATATGTGTGTGTATGTATATATGTGTGTATATATGTATATATGAGTATATGTGTATATATGAGTATATGTGTATATATGTGTATATGTGTATATA	ATATATGTGTGTGTATGTATATATGTGTGTATATATGTATATATGAGTATATGTGTATATATGTGTATATGTGTATATA	.	PASS	RC=5.33;RPL=18;RAL=96;RCP=TATATATGTGTATATGTG;ALGNURL=http://orca.bu.edu/vntrview/index.php?db=VNTRPIPE_NA19238_ERX283213&ref=-175561955&isref=1&istab=1&ispng=1&rank=3	GT:SP:CGL	1/1:4:-1
chr12	53452263	td175562020	CCAGGTGGCAGGCAGGTGGCAGGCAGGTGGCAGGCAGG	CCAGGTGGCAGGCAGGTGGCAGGCAGG	.	PASS	RC=3.36;RPL=11;RAL=37;RCP=CAGGTGGCAGG;ALGNURL=http://orca.bu.edu/vntrview/index.php?db=VNTRPIPE_NA19238_ERX283213&ref=-175562020&isref=1&istab=1&ispng=1&rank=3	GT:SP:CGL	1/1:19:-1
chr12	55089129	td175562819	TATATACACATATATATGTATATATACACCCACATATATACATATATATGTATATATACACCCACATATATACATATATATGTATATATACACCCATATATACATATATGTATATATACACCCATATATATA	TATATACACATATATATGTATATATACACCCACATATATACATATATATGTATATATACACCCATATATACATATATATGTATATATACACCCATATATACATATATGTATATATACACCCATATATATACATATATATGGGTGTATATACACCCATATATA	.	PASS	RC=4.22;RPL=32;RAL=131;RCP=ATATATACATATATATGTATATATACACCCAC;ALGNURL=http://orca.bu.edu/vntrview/index.php?db=VNTRPIPE_NA19238_ERX283213&ref=-175562819&isref=1&istab=1&ispng=1&rank=3	GT:SP:CGL	0/1:8,7:0,1
chr12	55419134	td175562908	TGTTCCACTAGTTCCACTAGTTCCACTAGT	TGTTCCACTAGTTCCACTAGTTCCACTAGTTCCACTAGT	.	PASS	RC=3.22;RPL=9;RAL=29;RCP=GTTCCACTA;ALGNURL=http://orca.bu.edu/vntrview/index.php?db=VNTRPIPE_NA19238_ERX283213&ref=-175562908&isref=1&istab=1&ispng=1&rank=3	GT:SP:CGL	1/1:41:1
chr12	56084906	td175563159	TAATAAAATTAAAAAATAAAAAATAAAAAAATAAAATAAAA	TAATAAAATAAAAAAATAAAATAAAA	.	SC	RC=2.93;RPL=13;RAL=40;RCP=AATAAAATAAAAA;ALGNURL=http://orca.bu.edu/vntrview/index.php?db=VNTRPIPE_NA19238_ERX283213&ref=-175563159&isref=1&istab=1&ispng=1&rank=3	GT:SP:CGL	0/1:38,2:0,-1
chr12	56469433	td175563385	CCCTCACCTCCCAGACGGGGCGGCTGGCCGGGCGGGGGGCTGACCCCCCCACCTCCCTCCCGGACGGGGCGGCTGGCCGGGCGGGGGGCTGACCCCCCAACCTCCCTCCCCGACGGGGCGGCTGGCCGGGCGGGGGGCTGACCCCCCCACCTCCCTCCTGGACGGGGCGGCTGATCGGGCGAGGGGCTGACCCCCCCATCTCCCTCCCGGATGGGGTGGCTGCCGGGCGG	CCGGGCAGAGGGGCTCCTCCCTTCCCAGAAGGGGCGGCCGGGCGGGCAGAGGCGCCCCCCCCACCTCCCTCCCGGACGGGGCGGCCGGCCGGGCGGGGGCTGACCCCCCCCCTCCCTCCCGGACGGGGCGGCTGC	.	SC	RC=4.68;RPL=49;RAL=229;RCP=CCTCCCTCCCGGACGGGGCGGCTGGCCGGGCGGGGGGCTGACCCCCCCA;ALGNURL=http://orca.bu.edu/vntrview/index.php?db=VNTRPIPE_NA19238_ERX283213&ref=-175563385&isref=1&istab=1&ispng=1&rank=3	GT:SP:CGL	1/1:3:-2
chr12	56940131	td175563650	TAAATATAATGTACAATATATTGTACATTATAATGTAAAATATAATGTATAATATATTGTACATTATAATGTAAAATATAATGTATAATATAATATGTATAATAAAATAATATAAAATAAATGTATATTATATT	TAAATATAATGTACAATATATTGTACATTATAAATATAATGTACAATATATTGTACATTATAATGTAAAATATAATGTATAATATATTGTACATTATAATGTAAAATATAATGTATAATATAATATGTATAATAAAATAATATAAAATAAATGTATATTATATT	.	PASS	RC=3.56;RPL=36;RAL=133;RCP=AAATATAATGTATAATATATTGTACATTATAATGTA;ALGNURL=http://orca.bu.edu/vntrview/index.php?db=VNTRPIPE_NA19238_ERX283213&ref=-175563650&isref=1&istab=1&ispng=1&rank=3	GT:SP:CGL	0/1:10,4:0,1
chr12	57610616	td175564002	GCCGCCGCTCCCGCCGCTCCCGCCGCTCCCGCCGCTCCCGC	GCCGCCGCTCCCGCCGCTCCCGCCGCTCCCGC	.	PASS	RC=4.44;RPL=9;RAL=40;RCP=CCGCCGCTC;ALGNURL=http://orca.bu.edu/vntrview/index.php?db=VNTRPIPE_NA19238_ERX283213&ref=-175564002&isref=1&istab=1&ispng=1&rank=3	GT:SP:CGL	1/1:8:-1
chr12	58026475	td175564221	GCGCCTCCTCCCGCCTCCTCCCGCCTCCTCC	GCGCCTCCTCCCGCCTCCTCCCGCCTCCTCCCGCCTCCTCC	.	PASS	RC=3.00;RPL=10;RAL=30;RCP=CGCCTCCTCC;ALGNURL=http://orca.bu.edu/vntrview/index.php?db=VNTRPIPE_NA19238_ERX283213&ref=-175564221&isref=1&istab=1&ispng=1&rank=3	GT:SP:CGL	0/1:6,5:0,1
chr12	58845764	td175564485	CATATATATATCTAGAGATATATGATATATCTATCTAGAGATATATGATATATCTATCTAGATATATATGATATATCTATCTAGATATATATGATATATCTATCTAGATATATATGATATATCTATCTAGATATATATGATATATCTATCTAGATATATATGATATATCTAGATATATGATATCTATATCTATATCTATATATGATATATATATCTATCT	CATATATATATCTAGAGATATATGATATATCTATCTAGATATATATGATATATCTATCTAGATATATATGATATATCTATCTAGATATATATGATATATCTATCTAGATATATATGATATATCTATCTAGATATATATGATATATCTAGATATATGATATCTATATCTATATCTATATATGATATATATATCTATCT	.	PASS	RC=9.48;RPL=23;RAL=219;RCP=ATATATCTATCTAGATATATATG;ALGNURL=http://orca.bu.edu/vntrview/index.php?db=VNTRPIPE_NA19238_ERX283213&ref=-175564485&isref=1&istab=1&ispng=1&rank=3	GT:SP:CGL	1/1:5:-1
chr12	60398304	td175565049	CATATATATATTATATATATATTTATATATATTATATATATATTATATATATATATTTATATATATTATATATATATTTATATATATTATATATATATTTATATATATTATATATATATTTATATATATTATATATATATAATATATATTATATATATATAATATATATATTATATATATATATTTATATATATTATATATATATTTACATATATTTTATATATATATTTTTATATATAT	CATATATATATTATATATATATTTATATATATAATATATATATATTTATATATATTATATATATATTTGTATATATTATATATATATATTATATATATATTTATATATATTATATATATATATTTACATATATTTTATATATATATTTTTATATATAT	.	PASS	RC=10.96;RPL=22;RAL=239;RCP=ATATATATATTATATATATATT;ALGNURL=http://orca.bu.edu/vntrview/index.php?db=VNTRPIPE_NA19238_ERX283213&ref=-175565049&isref=1&istab=1&ispng=1&rank=3	GT:SP:CGL	1/1:5:-4
chr12	61400818	td175565453	ATATGTATATATGTATACTTAAATATGTATATATACATATTTATGTATATATGTATACTTAAATATGTATATATACATATTTATGTATATATGTATACATAAATATGTATATATACATATTTATGTATATATGTATACATAAATATGTATATATACATATTTATGTATATATACAAATATATAAAAATGTATGTATATATACATATTTATGTATATAT	ATATGTATATATGTATACTTAAATATGTATATATACATATTTATGTATATATGTATACATAAATATGTATATATACATATTTATGTATATATACAAATATATAAAAATGTATGTATATATACATATTTATGTATATAT,ATATGTATATATGTATACTTAAATATGTATATATACATATTTATGTATATATGTATACTTAAATATGTATATATACATATTTATGTATATATGTATACATAAATATGTATATATACATATTTATGTATATATACAAATATATAAAAATGTATGTATATATACATATTTATGTATATAT	.	PASS	RC=5.24;RPL=40;RAL=217;RCP=TATGTATATATGTATACATAAATATGTATATATACATATT;ALGNURL=http://orca.bu.edu/vntrview/index.php?db=VNTRPIPE_NA19238_ERX283213&ref=-175565453&isref=1&istab=1&ispng=1&rank=3	GT:SP:CGL	1/2:11,3:-2,-1
chr12	61896113	td175565619	CATATTAAATACTAACAAATATTTAATATTTATATTTAATACTAACAAATATTTAATATTTATATTTAATACTAACAAATATTTAATATTTATATTTAATA	CATATTAAATACTAACAAATATTTAATATTTATATTTAATACTAACAAATATTTAATATTTATATTTAATACTAACAAATATTTAATATTTATATTTAATATTAACAAATATTTAATATTTATATTTAATA	.	PASS	RC=3.33;RPL=30;RAL=100;RCP=ATATTTAATACTAACAAATATTTAATATTT;ALGNURL=http://orca.bu.edu/vntrview/index.php?db=VNTRPIPE_NA19238_ERX283213&ref=-175565619&isref=1&istab=1&ispng=1&rank=3	GT:SP:CGL	1/1:24:1
chr12	62104693	td175565700	CAATTATATTTGAAAAATTATATTTGAAAAATTATATTTGAAAAA	CAATTATATTTGAAAAATTATATTTGAAAAA	.	PASS	RC=3.14;RPL=14;RAL=44;RCP=AATTATATTTGAAA;ALGNURL=http://orca.bu.edu/vntrview/index.php?db=VNTRPIPE_NA19238_ERX283213&ref=-175565700&isref=1&istab=1&ispng=1&rank=3	GT:SP:CGL	0/1:19,28:0,-1
chr12	62609425	td175565878	CAAGAGGAAGAACTTGTTTTTCTTGCTTAAGAGGAAGAACTTGTTTCTCTTGCTTAAGAGAAACAACTTGTTTCTCTTGCTTAAGAGAAACAACTTGTTTCTC	CAAGAGGAAGAACTTTTTTTTCTTGCTTAAGAGGAAGAACTTGTTTCTCTTGCTTAAGAGAAACAACTTGTTTCTCTTGCTTAAGAGAAACAACTTGTTTCTCTTGCTTAAGAGAAACAACTTGTTTCTCTTGCTTAAGAGAAACAACTTGTTTCTC	.	PASS	RC=3.78;RPL=27;RAL=102;RCP=AAGAGAAACAACTTGTTTCTCTTGCTT;ALGNURL=http://orca.bu.edu/vntrview/index.php?db=VNTRPIPE_NA19238_ERX283213&ref=-175565878&isref=1&istab=1&ispng=1&rank=3	GT:SP:CGL	0/1:2,3:0,2
chr12	64237431	td175566431	TGGAGCGGGGCTTCGGCGGAGGGAGGTGCGGGGCCTCGGCGGAGGGAGGTGCCGGGG	TGGAGCGGGGCTTCGGCGGAGGGAGGTGCGGGGCCTCGGCGGAGGGCGGGGCGGGGCCTCGGCGGAGGGAGGTGCCGGGG	.	PASS	RC=2.42;RPL=23;RAL=56;RCP=GGTGCGGGGCCTCGGCGGAGGGA;ALGNURL=http://orca.bu.edu/vntrview/index.php?db=VNTRPIPE_NA19238_ERX283213&ref=-175566431&isref=1&istab=1&ispng=1&rank=3	GT:SP:CGL	0/1:16,21:0,1
chr12	64609889	td175566579	TATAAATACTTTATGATAATCATAAATACTTTATGATTATCATAAATACTTTATGATAATCATAAATACTTT	TATAAATACCTTATGATAATCATAAATACTTTATGATAATCATAAATACTTTATGATTATCATAAATACTTTATGATAATCATAAATACTTT	.	PASS	RC=3.55;RPL=20;RAL=71;RCP=ATAAATACTTTATGATAATC;ALGNURL=http://orca.bu.edu/vntrview/index.php?db=VNTRPIPE_NA19238_ERX283213&ref=-175566579&isref=1&istab=1&ispng=1&rank=3	GT:SP:CGL	0/1:16,13:0,1
chr12	65085444	td175566807	TGGGGGATGGGAAGAGAAGAGAGTTGGAGGGCAGGGGGATGGGAAGAGAAGAGAGTTGGAGGGCAGGGAGAGGGA	TGGGGGATGGGAAGAGAAGAGAGTTGGAGGGCAGGGGGATGGGAAGAGAAGAGAGTTGGAGGGCAGGGGGATGGGAAGAGAAGAGAGTTGGAGGGCAGGGGGATGGGAAGAGAAGAGAGTTGGAGGGCAGGGAGAGGGA	.	PASS	RC=2.34;RPL=32;RAL=74;RCP=GGGGGATGGGAAGAGAAGAGAGTTGGAGGGCA;ALGNURL=http://orca.bu.edu/vntrview/index.php?db=VNTRPIPE_NA19238_ERX283213&ref=-175566807&isref=1&istab=1&ispng=1&rank=3	GT:SP:CGL	0/1:12,6:0,2
chr12	65097446	td175566814	CTACATATATATATATATGTATGTATACATACATATATATATGTATGTATACATACATATATATATGTATGTATACATACATATATATATGTATGTATA	CTACATATATATATATATGTATACATACATATATATATGTATGTATA	.	PASS	RC=4.08;RPL=24;RAL=98;RCP=TACATACATATATATATGTATGTA;ALGNURL=http://orca.bu.edu/vntrview/index.php?db=VNTRPIPE_NA19238_ERX283213&ref=-175566814&isref=1&istab=1&ispng=1&rank=3	GT:SP:CGL	1/1:6:-2
chr12	65588589	td175566963	TAATTATACTTTAGATTATAATTTATAAATTATAATTTAGATTATAATTTATAAATTATAATTTAGATTATAATTTATAAAATTAAAAT	TAATTATACTTTAGATTATAATTTATAAATTATAATTTAGATTATAATTTATAAAATTAAAAT,TAATTATACTTTAGATTATAATTTATAAATTATAATCTAGATTATAATTTATAAATTATAATTTAGATTATAATTTATAAATTATAATCTAGATTATAATTTATAAATTATAATCTAGATTATAATTTATAAATTATAATTTAGATTATAATTTATAAAATTAAAAT,TAATTATACTTTAGATTATAATTTATAAATTATACTTTAGATTATAATTTATAAATTATAATTTAGATTATAATTTATAAATTATAATTTAGATTATAATTTATAAATTATAATTTAGATTATAATTTATAAATTATAATTTAGATTATAATTTATAAATTATAATTTAGATTATAATTTATAAAATTAAAAT	.	PASS	RC=3.33;RPL=26;RAL=88;RCP=AATTATAATTTAGATTATAATTTATA;ALGNURL=http://orca.bu.edu/vntrview/index.php?db=VNTRPIPE_NA19238_ERX283213&ref=-175566963&isref=1&istab=1&ispng=1&rank=3	GT:SP:CGL	0/1/2/3:2,5,6,3:0,-1,3,4
chr12	73388760	td175569739	GTATACTAGTACTATTAGTATGCTAATACTAATAGTACTGATATACTAGTACTATTAGTATGCTAATACTAATAGTGCTGATATACTAGTACTATTAGTATGCTAATACTAATAGTACTGATATACTAGTACTATTAGTATGCTAATACTAATAGTACTGATATACTAGTACTATTAGTATGCTAATACTAATAGTACTGATATACTAGTACTATTAGTATGCTAATACTAATAGTACTGATATACTAATACTAATAGTA	GTATACTAGTACTATTAGTATGCTAATACTAATAGTACTGATATACTAGTACTATTAGTATGCTAATACTAATAGTACTGATATACTAGTACTATTAGTATGCTAATACTAATAGTACTGATATACTAATACTAATAGTA	.	PASS	RC=6.47;RPL=40;RAL=259;RCP=TATACTAGTACTATTAGTATGCTAATACTAATAGTACTGA;ALGNURL=http://orca.bu.edu/vntrview/index.php?db=VNTRPIPE_NA19238_ERX283213&ref=-175569739&isref=1&istab=1&ispng=1&rank=3	GT:SP:CGL	1/1:20:-3
chr12	73455233	td175569777	CTAAATGAAATATAAATATATAGATATATAAATATATAAATAAATATATATTACATATATAAATATATCAATAAATATATATATTACATATATAAATATATAAATAAATATATATATTACATATATAAATATATAAATAAATATATATAT	CTAAATGAAATATAAATATATAGATATATAAATATATAAATAAATATATATTACATATATAAATATATAAATAAATATATATATTACATATATAAATATATAAATAAATATATATAT	.	PASS	RC=4.51;RPL=33;RAL=149;RCP=TAAATAAATATATATATTACATATATAAATATA;ALGNURL=http://orca.bu.edu/vntrview/index.php?db=VNTRPIPE_NA19238_ERX283213&ref=-175569777&isref=1&istab=1&ispng=1&rank=3	GT:SP:CGL	1/1:22:-1
chr12	73758560	td175569886	ATATCACAGATATCCTATCACAGATATCCTATCACAGATATCACAGATATCCTATCACAGATATC	ATATCACAGATATCCTATCACAGATATCCTATCACAGATATCACAGATATCCTATCACAGATATCACAGATATCCTATCACAGATATC,ATATCACAGATATCCTATCACAGATATCCTATCACAGATATCACAGATATCCTATCACAGATATCACAGATATCCTATCACAGATATCACAGATATCCTATCACAGATATC	.	PASS	RC=4.93;RPL=14;RAL=64;RCP=TATCACAGATATCC;ALGNURL=http://orca.bu.edu/vntrview/index.php?db=VNTRPIPE_NA19238_ERX283213&ref=-175569886&isref=1&istab=1&ispng=1&rank=3	GT:SP:CGL	1/2:23,12:2,4
chr12	75267730	td175570540	TTATATATATAAATATATATATTTATATATACTATATATTTATATATTTATATATACTATATATGTATTTATATATTTATATATACTATATATATTTATATATTTATATATACTATATATATTTTTATACATATATATACTATATATATAT	TTATATATATAAATATATATATTTATATATACTATATATTTATATATTTATATATACTATATATGTATTTATATATTTATATATACTATATATATTTTTATACATATATATACTATATATATATA	.	PASS	RC=5.33;RPL=29;RAL=150;RCP=TATATATATTTATATATTTATATATACTA;ALGNURL=http://orca.bu.edu/vntrview/index.php?db=VNTRPIPE_NA19238_ERX283213&ref=-175570540&isref=1&istab=1&ispng=1&rank=3	GT:SP:CGL	0/1:10,11:0,-1
chr12	75482437	td175570601	GGCCTCTTCCCTGCCTCTTCCCTGCCT	GGCCTCTTCCCTGCCTCTTCCCTGCCTCTTCCCTGCCT	.	PASS	RC=2.36;RPL=11;RAL=26;RCP=GCCTCTTCCCT;ALGNURL=http://orca.bu.edu/vntrview/index.php?db=VNTRPIPE_NA19238_ERX283213&ref=-175570601&isref=1&istab=1&ispng=1&rank=3	GT:SP:CGL	1/1:41:1
chr12	75623597	td175570661	CATATATATATATATATACATATATTTATATATGTATATATATATATACATATATTTATATATGTATATATATATATTTACATATATTTATATATGTATATATAT	CATATATATATATATATTCTTTTATTTATATATGTATATATATATATATATATTTATATATGTATATATATATACATATATTTATATATGTATATATATATATCTACATATATTTATATATGTATATATAT	.	PASS	RC=13.00;RPL=8;RAL=104;RCP=ATATATAT;ALGNURL=http://orca.bu.edu/vntrview/index.php?db=VNTRPIPE_NA19238_ERX283213&ref=-175570661&isref=1&istab=1&ispng=1&rank=3	GT:SP:CGL	1/1:20:3
chr12	76333419	td175570919	GTCTGTCTGTCTCTCTGTCTCTGTCTCTCTGTCTCTGTCTCTCTCTCTCTCTCTCTCTCTCTCT	GTCTGTCTGTCTCTCTGTCTCTGTCTCTCTGTCTCTGTCTCTCTCTCTCTCTCTCTCTCTCTCTCTCTCTCT	.	PASS	RC=7.88;RPL=8;RAL=63;RCP=TCTCTCTC;ALGNURL=http://orca.bu.edu/vntrview/index.php?db=VNTRPIPE_NA19238_ERX283213&ref=-175570919&isref=1&istab=1&ispng=1&rank=3	GT:SP:CGL	0/1:20,19:0,1
chr12	76969306	td175571208	GATATATATATATATATATATATATATATATGTACATATATATGGACATATA	GATATATATATATATATATATATATATACATATATATATATATATGTACATATATATGGACATATA,GATATATATATATATATATATATATACATATATATATATATGTACATATATATATATATATGTACATATATATGGACATATA	.	PASS	RC=4.25;RPL=12;RAL=51;RCP=ATATATATACAT;ALGNURL=http://orca.bu.edu/vntrview/index.php?db=VNTRPIPE_NA19238_ERX283213&ref=-175571208&isref=1&istab=1&ispng=1&rank=3	GT:SP:CGL	1/2:14,8:1,2
chr12	77567114	td175571438	TTTTTTTGTTTGTTTGTTTGTTTGTTTGTTTTGTTTTTTGTTTTTTGTTTTTTGTTTTTT	TTTTTTTGTTTGTTTGTTTGTTTTGTTTTTTGTTTTTTGTTTTTT	.	PASS	RC=7.90;RPL=7;RAL=59;RCP=TTTTTTG;ALGNURL=http://orca.bu.edu/vntrview/index.php?db=VNTRPIPE_NA19238_ERX283213&ref=-175571438&isref=1&istab=1&ispng=1&rank=3	GT:SP:CGL	0/1:50,9:0,-2
chr12	78982372	td175571882	ATATATATACACATGTGTATATGTACACATGTGTATAT	ATATATATACACATGTGTATATGTACATATGTGTGTATATGTACACATGTGTATAT	.	PASS	RC=2.31;RPL=16;RAL=37;RCP=TATATATACACATGTG;ALGNURL=http://orca.bu.edu/vntrview/index.php?db=VNTRPIPE_NA19238_ERX283213&ref=-175571882&isref=1&istab=1&ispng=1&rank=3	GT:SP:CGL	0/1:22,26:0,1
chr12	80309918	td175572537	AAACAAATGTACCTATAAACAACAAATGTACCTATAAACAACAAATGTACCTATAAACAACAAATGT	AAACAAATGTACCTATAAACAACAAATGTACCTATAAACAACAAATGT	.	PASS	RC=3.47;RPL=19;RAL=66;RCP=AACAAATGTACCTATAAAC;ALGNURL=http://orca.bu.edu/vntrview/index.php?db=VNTRPIPE_NA19238_ERX283213&ref=-175572537&isref=1&istab=1&ispng=1&rank=3	GT:SP:CGL	1/1:35:-1
chr12	80516661	td175572625	ATTTTATTTTTATTTTTTTATTTTTATTTTTTATTTTTT	ATTTTATTTTTATTTTTTTATTTTTATTTTTTATTTTTTATTTTTT	.	PASS	RC=5.57;RPL=7;RAL=38;RCP=TTTTATT;ALGNURL=http://orca.bu.edu/vntrview/index.php?db=VNTRPIPE_NA19238_ERX283213&ref=-175572625&isref=1&istab=1&ispng=1&rank=3	GT:SP:CGL	1/1:36:1
chr12	81815849	td175573174	GTGTGTGTATATATATGTGTATATATATGTGTGTATATATATGTGTATATATATGTGTGTATATATATGTGTATATATATGTGTGTATATATATATATATATAT	GTGTGTGTATATATATGTGTATATATATGTGTGTATATATATGTGTATATATATGTGTGTATATATATATATATAT	.	PASS	RC=3.96;RPL=26;RAL=103;RCP=TGTGTGTATATATATGTGTATATATA;ALGNURL=http://orca.bu.edu/vntrview/index.php?db=VNTRPIPE_NA19238_ERX283213&ref=-175573174&isref=1&istab=1&ispng=1&rank=3	GT:SP:CGL	0/1:12,17:0,-1
chr12	82036426	td175573267	CATGTATGTATCTATTATATACATACATGTATGTATCTATTATATACATACATGTATATGTATGTATGTATTATATACATACATGTATATGTATGTATGTATTATATACATACATGTATATGTATGTATGTATTATATACATACATGTATATGTATGTATGTATTACATACATGTATATGTATGTATGTATTACATACATA	CATGTATGTATTATATACATACATGTATATGTATGTATATATTATATACATATATGTATATTTATGTATATATTACATACATATAT	.	PASS	RC=6.66;RPL=31;RAL=200;RCP=ATGTATGTATTATATACATACATGTATATGT;ALGNURL=http://orca.bu.edu/vntrview/index.php?db=VNTRPIPE_NA19238_ERX283213&ref=-175573267&isref=1&istab=1&ispng=1&rank=3	GT:SP:CGL	1/1:3:-4
chr12	83391127	td175573805	GTATATATATATATATATGTGTATATATATATATGTGTATATATATATGTGTATATATATATGTGTATATATATAT	GTATATATATATATATGTGTATATATATATATGTGTATATATATATGTGTATATATATATATGTGTATATATATATGTGTATATATATATATGTGTATATA	.	PASS	RC=5.36;RPL=14;RAL=75;RCP=TATATGTGTATATA;ALGNURL=http://orca.bu.edu/vntrview/index.php?db=VNTRPIPE_NA19238_ERX283213&ref=-175573805&isref=1&istab=1&ispng=1&rank=3	GT:SP:CGL	1/1:9:1
chr12	84551422	td175574173	AATACATATATATTTCTATATAAATATAAATATATATTTCTACATAAATATAAATATATATTTCTATAGAAATATATATATATAT	AATACATATATATTTCTATATAAATATAAATATATATTTCTACATAAATATAAATATATATTTCTATAGAAATATAAATATATATTTCTATAGAAATATATATATATATATATATATA	.	PASS	RC=3.50;RPL=24;RAL=84;RCP=ATAAATATATATTTCTATATAAAT;ALGNURL=http://orca.bu.edu/vntrview/index.php?db=VNTRPIPE_NA19238_ERX283213&ref=-175574173&isref=1&istab=1&ispng=1&rank=3	GT:SP:CGL	1/1:16:1
chr12	84714053	td175574263	ATATATATATATGTGTACATATATATGTGTGTATATATATATGTGTACATATATATGTGTGTATATATATATGTATATATATAT	ATATATATATATGTGTACATATATATGTGTGTATATATATATGTATATATATAT	.	SC	RC=5.81;RPL=14;RAL=83;RCP=TATATATATATGTG;ALGNURL=http://orca.bu.edu/vntrview/index.php?db=VNTRPIPE_NA19238_ERX283213&ref=-175574263&isref=1&istab=1&ispng=1&rank=3	GT:SP:CGL	1/1:29:-2
chr12	86064755	td175574792	GCAAAATTTTGTACAAAATTTTGTCACAAGAATTT	GCAAAATTTTGTACAAAATTTTGTACAAAATTTTGTCACAAGAATTT	.	PASS	RC=2.64;RPL=13;RAL=34;RCP=CAAAATTTTGTCA;ALGNURL=http://orca.bu.edu/vntrview/index.php?db=VNTRPIPE_NA19238_ERX283213&ref=-175574792&isref=1&istab=1&ispng=1&rank=3	GT:SP:CGL	1/1:38:1
chr12	87208023	td175575246	ATATATATACACATATATATACATATACGTATATATATACATATATATACATATACGTATATATATACGTATATATACATATACGTATATATATACATATATATACATATACGTATATATATACGTATATATACATATACGTATATATATACATATATATACATATACATATATATAT	ATATATATACACATATATATACATATACGTATATATATACATATATATACATATACGTGTATATATATACATATATATACATATACATATATATAT	.	PASS	RC=6.32;RPL=28;RAL=177;RCP=TATATATATACATATATATACATATACG;ALGNURL=http://orca.bu.edu/vntrview/index.php?db=VNTRPIPE_NA19238_ERX283213&ref=-175575246&isref=1&istab=1&ispng=1&rank=3	GT:SP:CGL	1/1:33:-3
chr12	87465416	td175575369	CATATATATATATATATATTTATATGTATTTATTTAT	CATATATATATATATATATATATATATATATATATATATATTTATATGTATTTATTTAT	.	PASS	RC=3.60;RPL=10;RAL=36;RCP=ATATATATTT;ALGNURL=http://orca.bu.edu/vntrview/index.php?db=VNTRPIPE_NA19238_ERX283213&ref=-175575369&isref=1&istab=1&ispng=1&rank=3	GT:SP:CGL	0/1:23,15:0,2
chr12	88278278	td175575643	CTGATATATTTCCTATATTCATTAAGTGAATAATAATCATAGAATTTTGATATATTTCCTATATTCATTAAGTGAATAATAATCATAGAATTT	CTGATATATTTCCTATATTCATTAAGTGAATAATAATCATAGAATTTTGATATATTTCCTATATTCATTAAGTGAATAATAATCATAGAATTTTGATATATTTCCTATATTCATTAAGTGAATAATAATCATAGAATTT	.	PASS	RC=2.00;RPL=46;RAL=92;RCP=TGATATATTTCCTATATTCATTAAGTGAATAATAATCATAGAATTT;ALGNURL=http://orca.bu.edu/vntrview/index.php?db=VNTRPIPE_NA19238_ERX283213&ref=-175575643&isref=1&istab=1&ispng=1&rank=3	GT:SP:CGL	0/1:10,14:0,1
chr12	89874806	td175576193	CCCTAATTGTCAGGGCCTAATTGTTAGGGCCTAATTGTTAGGGCC	CCCTAATTGTCAGGGCCTAATTGTTAGGGCC	.	PASS	RC=3.14;RPL=14;RAL=44;RCP=CCTAATTGTTAGGG;ALGNURL=http://orca.bu.edu/vntrview/index.php?db=VNTRPIPE_NA19238_ERX283213&ref=-175576193&isref=1&istab=1&ispng=1&rank=3	GT:SP:CGL	0/1:12,12:0,-1
chr12	92667213	td175577266	TATCCATCCATCCATCCATCCATCCATCCATCCATCCATCCATCCATC	TATCCATCCATCCATCCATCCATCCATCCATCCATCCATCCATCCATCCATCCATC	.	PASS	RC=5.88;RPL=8;RAL=47;RCP=ATCCATCC;ALGNURL=http://orca.bu.edu/vntrview/index.php?db=VNTRPIPE_NA19238_ERX283213&ref=-175577266&isref=1&istab=1&ispng=1&rank=3	GT:SP:CGL	0/1:7,13:0,1
chr12	93030535	td175577410	CAGGACAAAGAGGACAAAGAGGACAAAGAGGACAAAGAG	CAGGACAAAGAGGACAAAGAGGACAAAGAG	.	PASS	RC=4.22;RPL=9;RAL=38;RCP=AGGACAAAG;ALGNURL=http://orca.bu.edu/vntrview/index.php?db=VNTRPIPE_NA19238_ERX283213&ref=-175577410&isref=1&istab=1&ispng=1&rank=3	GT:SP:CGL	1/1:45:-1
chr12	95152572	td175578240	CATATATATATATATGAATTATATATATATAAATATATATGAATTATATATATATGAATTATATATATACATATATATGAATTATATATATAAATATATATATGAATTATATATATAAATATATATATGAATTATATATATAAATATATATATGAATTATATATAAATATATATATGAATTATATATAAATATATATATGAATTATATATATAAATATATATATGAATTATATATATATAAATATAT	CATATATATATATATATGAATTATATATATATAAATATATATGAATTATATATATATGAATTATATATATACATATATATGAATTATATATATAAATATATATATGAATTATATATAAATATATATATGAATTATATATAAATATATATATGAATTATATATATAAATATATATATGAATTATATATATATAAATATAT	.	PASS	RC=10.64;RPL=23;RAL=246;RCP=ATATATATATATATGAATTATAT;ALGNURL=http://orca.bu.edu/vntrview/index.php?db=VNTRPIPE_NA19238_ERX283213&ref=-175578240&isref=1&istab=1&ispng=1&rank=3	GT:SP:CGL	1/1:5:-2
chr12	96035011	td175578624	TTTTCTCCCATCTATTTATTTCTCCTATCTATCTATCTATCTATCTATCTAT	TTTTCTCCCATCTATTTATTTCTCCTATCTATCTATCTATCTATCTATCTATCTATCTATCTATCTAT	.	PASS	RC=3.06;RPL=17;RAL=51;RCP=TTTCTCCTATCTATCTA;ALGNURL=http://orca.bu.edu/vntrview/index.php?db=VNTRPIPE_NA19238_ERX283213&ref=-175578624&isref=1&istab=1&ispng=1&rank=3	GT:SP:CGL	0/1:16,16:0,1
chr12	96621311	td175578920	CCCCCGGAGGAGGGTCGTCCCTGTGCCCATGCTGTCAGGAAGGCCCCGGAGGAGGGTCGTCCCTGTGCCCATGCGGTCAGAAAGGCCCCGGAGGAGGGTCATCTCTGTGCCCATGCGGTCAGG	CCCCCGGAGGAGGGTCGTCCCTGTGCCCATGCTGTCAGGAAGGCCCCGGAGGAGGGTCGTCCCTGTGCCCATGCTGTCAGGAAGGCCCCGGAGGAGGGTCGTCCCTGTGCCCATGCGGTCAGAAAGGCCCCGGAGGAGGGTCATCTCTGTGCCCATGCGGTCAGG	.	PASS	RC=2.90;RPL=42;RAL=122;RCP=CCCCGGAGGAGGGTCGTCCCTGTGCCCATGCGGTCAGGAAGG;ALGNURL=http://orca.bu.edu/vntrview/index.php?db=VNTRPIPE_NA19238_ERX283213&ref=-175578920&isref=1&istab=1&ispng=1&rank=3	GT:SP:CGL	1/1:11:1
chr12	97220072	td175579153	TATATATATAGAAGACAATATATATATTGAATATATATAGTCTACAATATATATACTTGAATATACATA	TATATATATAGAAGACAATATATATATTGAATATATATAGTCGACAATATATATATTGAATATATATAGTCTACAATATATATACTTGAATATACATA	.	PASS	RC=2.30;RPL=30;RAL=68;RCP=ATATATATAGAAGACAATATATATACTTGA;ALGNURL=http://orca.bu.edu/vntrview/index.php?db=VNTRPIPE_NA19238_ERX283213&ref=-175579153&isref=1&istab=1&ispng=1&rank=3	GT:SP:CGL	0/1:18,21:0,1
chr12	98178432	td175579506	ACAAACAAATGCACGTTTTTCAAACAAATGCACGTTTTTCAAACAAATGCACGTTTTTC	ACAAACAAATGCACGTTTTTCAAACAAATGCACGTTTTTC	.	PASS	RC=3.05;RPL=19;RAL=58;RCP=CAAACAAATGCACGTTTTT;ALGNURL=http://orca.bu.edu/vntrview/index.php?db=VNTRPIPE_NA19238_ERX283213&ref=-175579506&isref=1&istab=1&ispng=1&rank=3	GT:SP:CGL	0/1:20,23:0,-1
chr12	100774907	td175580421	CCATCTCAGCATCTCAGCATCTCAGCATCTCAGCATCTCAG	CCATCTCAGCATCTCAGCATCTCAGCATCTCAG	.	PASS	RC=5.00;RPL=8;RAL=40;RCP=CATCTCAG;ALGNURL=http://orca.bu.edu/vntrview/index.php?db=VNTRPIPE_NA19238_ERX283213&ref=-175580421&isref=1&istab=1&ispng=1&rank=3	GT:SP:CGL	1/1:34:-1
chr12	103929089	td175581577	GAAGTATAAAATACAAGCATAACTTATATTAGATATAAGTATAAAATATAAGCATAACTTATATTATATATAAGTATAAAATATAAGCATGAACT	GAAGTATAAAATACAAGCATAACTTATATTAGATATAAGTATAAAATATAAGCATAACTTATATTAGATATAAGTATAAAATATAAGCATAACTTATATTAGATATAAGTATAAAATATAAGCATGAACT	.	PASS	RC=2.67;RPL=35;RAL=94;RCP=AAGTATAAAATATAAGCATAACTTATATTAGATAT;ALGNURL=http://orca.bu.edu/vntrview/index.php?db=VNTRPIPE_NA19238_ERX283213&ref=-175581577&isref=1&istab=1&ispng=1&rank=3	GT:SP:CGL	0/1:13,9:0,1
chr12	104460196	td175581763	ATATTATTCAAGTAATGTATTATTCAAGTAAACTATTATTCAAGTAATATTATTCAAGTAATGTA	ATATTATTCAAGTAATGTATTATTCAAGTAATATTATTCAAGTAATGTA	.	PASS	RC=4.12;RPL=16;RAL=64;RCP=TATTATTCAAGTAATG;ALGNURL=http://orca.bu.edu/vntrview/index.php?db=VNTRPIPE_NA19238_ERX283213&ref=-175581763&isref=1&istab=1&ispng=1&rank=3	GT:SP:CGL	0/1:18,22:0,-1
chr12	106204028	td175582472	TTTTTACAGCATTTAGTCTAAGTACAGTGGCCAAAACAAATATGATATTATTTTACAGCATTTAGTCTAAGTACAGTGGCCAAAACAAATACGATATTATTTTACAGCATTTAGTCTAAGTACAGTGGCCGAAACAAATACGATATTATTTTACAGCATTTAGTCTAAGTACAGTGGCCGAAACAAATACGATATTATTTT	TTTTTACAGCATTTAGTCTAAGTACAGTGGCCAAAACAAATATGATATTATTTTACAGCATTTAGTCTAAGTACAGTGGCCGAAACAAATACGATATTATTTTACAGCATTTAGTCTAAGTACAGTGGCCGAAACAAATACGATATTATTTT	.	PASS	RC=4.08;RPL=49;RAL=200;RCP=TTTTACAGCATTTAGTCTAAGTACAGTGGCCAAAACAAATACGATATTA;ALGNURL=http://orca.bu.edu/vntrview/index.php?db=VNTRPIPE_NA19238_ERX283213&ref=-175582472&isref=1&istab=1&ispng=1&rank=3	GT:SP:CGL	1/1:7:-1
chr12	106618615	td175582607	CCACAGGCCCACCTGAAGACCTCACAATCAAACACAGGCCCACCTGAAGGCACTCACAATCAAACACAGGCCCACCTGAAGGCACTCACAATCAAACACAGGCCCACCTGAAGGCACTCACAATCAAACACAGGCCCACCTGAAGGCACTCACAATCAAACACAGGCCCACTTGAAGGCACTCACAATCAAACACAGGCCCACCTGAAGGCACTCATAATCAAA	CCACAGGCCCACCTGAAGACCTCACAATCAAACACAGGCCCACCTGAAGGCACTCACAATCAAACACAGGCCCACCTGAAGGCACTCACAATCAAACACAGGCCCACCTGAAGGCACTCATAATCAAA	.	PASS	RC=7.00;RPL=32;RAL=223;RCP=CACAGGCCCACCTGAAGGCACTCACAATCAAA;ALGNURL=http://orca.bu.edu/vntrview/index.php?db=VNTRPIPE_NA19238_ERX283213&ref=-175582607&isref=1&istab=1&ispng=1&rank=3	GT:SP:CGL	1/1:15:-3
chr12	107544203	td175582940	CAAAGCAAAAAAAAAAAAAAACCAAAAAAACAAAAAAACAA	CAAAAAAAAAAAACCAAAAAAACAAAAAAACAA	.	PASS	RC=4.89;RPL=8;RAL=40;RCP=AAAACAAA;ALGNURL=http://orca.bu.edu/vntrview/index.php?db=VNTRPIPE_NA19238_ERX283213&ref=-175582940&isref=1&istab=1&ispng=1&rank=3	GT:SP:CGL	0/1:6,23:0,-1
chr12	109050033	td175583602	TGCCCGGCAGCCACCCCGTCCGGGAGGGAGGTGGGGGCTCAGCCCCCGCCCGGCCAGCCGCCCCGTCCGGGAGGGAGGTGGGGGGTCAGCCCCCACCCGGCCAGCCGCCCCGTCCGGGAGGGAGGTGGGGGGGCAGCCCCCGCCCGGCCAGCAGCCCCATCCGGGAGGGAGGTGGGGGGTCAGCCTCCACCCGGCCACCACCCCATCCGGGAGG	TCCGGCAGCCACCCCGTCTGGGAGGGAGGTGGGGGGTCAGCCCCTGCCCGGCCAGCCGCCCCGTCCGGGAGGGAGGTGGGGGGCGCCTCCGCCCGGCCACTGCCCCGTCCGGGAGG,TGCCCGGCAGCCACCCCGTCCGGGAGGGAGGTGGGGGCTCAGCCCCCACCCGGCCAGCCGCCCCGTCCGGGAGGGAGGTGGGGGGGCAGCCCCCGCCCGGCCAGCAGCCCCATCCGGGAGGGAGGTGGGGGGTCAGCCTCCACCCGGCCACCACCCCATCCGGGAGG	.	SC	RC=4.57;RPL=47;RAL=213;RCP=GCCCGGCCAGCCGCCCCGTCCGGGAGGGAGGTGGGGGGTCAGCCCCC;ALGNURL=http://orca.bu.edu/vntrview/index.php?db=VNTRPIPE_NA19238_ERX283213&ref=-175583602&isref=1&istab=1&ispng=1&rank=3	GT:SP:CGL	1/2:2,3:-2,-1
chr12	110339069	td175584168	ACTTTGTAATGCTTAACGTTGTTTTTACTAACCTTGTTTTTTAATGCCTTACCTTGTTTTTACTAACCTTGCTTTT	ATCACTTTGTAATGCTTAACGTTGTTTTTACTAACCTTGTTTTTTAATGCCTTACCTTGTTTTTACTAACCTTGTTTTTTAATGCCTTACCTTGTTTTTACTAACCTTGCTT	.	PASS	RC=2.14;RPL=35;RAL=75;RCP=CTTTTTAATGCCTAACCTTGTTTTTACTAACCTTG;ALGNURL=http://orca.bu.edu/vntrview/index.php?db=VNTRPIPE_NA19238_ERX283213&ref=-175584168&isref=1&istab=1&ispng=1&rank=3	GT:SP:CGL	1/1:27:1
chr12	111023187	td175584545	TTGAGTTTCCGGCAAATGAATTTCCTGCAAGTGAGTTTCCTGCAAATGAGTT	TTGAGTTTCCGGCAAATGAATTTCCTGCAAATGAGTT	.	PASS	RC=3.40;RPL=15;RAL=51;RCP=TGAGTTTCCTGCAAA;ALGNURL=http://orca.bu.edu/vntrview/index.php?db=VNTRPIPE_NA19238_ERX283213&ref=-175584545&isref=1&istab=1&ispng=1&rank=3	GT:SP:CGL	0/1:19,13:0,-1
chr12	114013316	td175586203	CTGTGTGCGGGGCTGGACTGTGTGTGCGGGGCTGGACTGTGTGTGCGGGGCTGGTCTGTGTG	CTGTGTGCGGGGCTGGACTGTGTGTGCGGGGCTGGTCTGTGTG	.	PASS	RC=3.21;RPL=19;RAL=61;RCP=TGTGTGCGGGGCTGGACTG;ALGNURL=http://orca.bu.edu/vntrview/index.php?db=VNTRPIPE_NA19238_ERX283213&ref=-175586203&isref=1&istab=1&ispng=1&rank=3	GT:SP:CGL	0/1:11,9:0,-1
chr12	115091683	td175586789	TTGGATGGGTGGATGGGTGGATGGGTGGATGGGTGGATGGGTGGATGGGTGGTTGGATGGAT	TTGGATGGGTGGATGGGTGGATGGGTGGATGGGTGGATGGGTGGTTGGATGGAT	.	PASS	RC=7.62;RPL=8;RAL=61;RCP=TGGATGGG;ALGNURL=http://orca.bu.edu/vntrview/index.php?db=VNTRPIPE_NA19238_ERX283213&ref=-175586789&isref=1&istab=1&ispng=1&rank=3	GT:SP:CGL	1/1:27:-1
chr12	115713669	td175587185	GTATATATATAGTATATAGTATATATATATAGTATATTATATATATATATAGTATATAGTATATATAT	GTATATATATAGTATATAGTATATATATATAGTATATTATATATATATAGTATATAGTATATATATATAGTATATTATATATATATAGTATATAGTATATATATATAGTATATTATATATATATATAGTATATAGTATATATAT	.	PASS	RC=3.35;RPL=20;RAL=67;RCP=TATATATATAGTATATAGTA;ALGNURL=http://orca.bu.edu/vntrview/index.php?db=VNTRPIPE_NA19238_ERX283213&ref=-175587185&isref=1&istab=1&ispng=1&rank=3	GT:SP:CGL	0/1:17,6:0,4
chr12	117279555	td175587962	AAAATATATAAATATAAATATATATATATAAATATATATATATAAATATATATATAAATATATATATAAAAATATATATATATAAATATATATATAAATATATATAAAAATATATATATAAATATATATATAAATATATATAAAAATATATATATATAAATATATATATAAAAATATATATATATAAATATATATATAAATATATATATA	AAAATATATAAATATAAATATATATATATAAATATATATATATAAATATATATATAAATATATATATATAAATATATATATAAATATATATATAAAAATATATATATATAAATATATATAT,AAAATATATAAATATAAATATATATATAAATATATATATATAAATATATATATAAATATATATATATAAATATATATATAAATATATATATAAAAATATATATATAAATATATATATAAAAATATATATATATAAATATATATATAAATATATATATA	.	PASS	RC=7.96;RPL=28;RAL=209;RCP=AAATATATATATATAAATATATATATAT;ALGNURL=http://orca.bu.edu/vntrview/index.php?db=VNTRPIPE_NA19238_ERX283213&ref=-175587962&isref=1&istab=1&ispng=1&rank=3	GT:SP:CGL	1/2:4,5:-3,-2
chr12	117872744	td175588311	GCTCTCACACATACCCTCACACATATGCACACAACCTCACACACACACCTCTCACACATATGCACACA	GCTCTCACACATACCCTCACACATATGCACACAACCTCACACACACACCTCTCACACATATGCACGCAACCTCACACACACACCTCTCACACATATGCACACA	.	PASS	RC=1.94;RPL=35;RAL=67;RCP=CTCACACACACACCTCTCACACATATGCACACAAC;ALGNURL=http://orca.bu.edu/vntrview/index.php?db=VNTRPIPE_NA19238_ERX283213&ref=-175588311&isref=1&istab=1&ispng=1&rank=3	GT:SP:CGL	1/1:18:1
chr12	118280789	td175588499	GGGAAGGAGGGAGGAGGAAGGAGGGAGG	GGGAAGGAGGGAGGAGGAAGGAGGGAGGAGGAAGGAGGGAGG	.	PASS	RC=1.93;RPL=14;RAL=27;RCP=GGAAGGAGGGAGGA;ALGNURL=http://orca.bu.edu/vntrview/index.php?db=VNTRPIPE_NA19238_ERX283213&ref=-175588499&isref=1&istab=1&ispng=1&rank=3	GT:SP:CGL	0/1:21,20:0,1
chr12	119560049	td175589059	AAGGAAGGCAGGAAGGCAGGAAGGCAGGAAGGCAGGAAGGCAGGAAGGCAGGAAGGAAGGAAGGAAGGAAGGAAGGAAGGAAGGAAGGAAGGAAGG	AAGGAAGGCAGGAAGGCAGGAAGGCAGGAAGGCAGGAAGGCAGGAAGGCAGGAAGGCAGGAAGGCAGGAAGGCAGGAAGGCAGGAAGGAAGGAAGGAAGGAAGGAAGGAAGGAAGGGAGGAAGG	.	PASS	RC=11.88;RPL=8;RAL=95;RCP=AGGAAGGC;ALGNURL=http://orca.bu.edu/vntrview/index.php?db=VNTRPIPE_NA19238_ERX283213&ref=-175589059&isref=1&istab=1&ispng=1&rank=3	GT:SP:CGL	1/1:4:3
chr12	119750763	td175589144	AGGAGGGAAGGAGGGAAGGAAGGAGGGAAGGAAGGAAGGAAGGAGGGAGGGAGGGA	AGGAGGGAAGGAGGGAGGGGAGGAGGGAAGGAAGGAGGGAAGGAAGGAAGGAAGGAGGGAGGGAGGGA	.	PASS	RC=4.58;RPL=12;RAL=55;RCP=GGAAGGAAGGAG;ALGNURL=http://orca.bu.edu/vntrview/index.php?db=VNTRPIPE_NA19238_ERX283213&ref=-175589144&isref=1&istab=1&ispng=1&rank=3	GT:SP:CGL	1/1:3:1
chr12	119798058	td175589181	CCCTCACCTCCCGGACGGGGCGGCTGGCCGGGCAGGGGGCTGACCCCCCCACCTCCCTCCCGGACTGGGCGGCTGGCCAGGCGGGGGGCTGACGCCCCCACCTCCCTCCCGGACGGGGCGGCTGGCCGGGCGGGGGGCTGACCCCCCCACCTCCCTCCCGGACAGGGTGGCTGCCGGGCGG	CCCTCACCTCCCGGATGGGGTGGCTGGCCAGGCGGGGGGCTGACCCCCCCCACCTCCCTCCCGGACGGGGTGGCTGGCCGGGCGGGGGGATGACCCCCCACCTCCCTCCCGGATGGGGTGGCTGGCCGGGC	.	SC	RC=3.68;RPL=49;RAL=180;RCP=CCTCCCTCCCGGACGGGGCGGCTGGCCGGGCGGGGGGCTGACCCCCCCA;ALGNURL=http://orca.bu.edu/vntrview/index.php?db=VNTRPIPE_NA19238_ERX283213&ref=-175589181&isref=1&istab=1&ispng=1&rank=3	GT:SP:CGL	1/1:4:-1
chr12	120407606	td175589499	ACAGTCAGTGCCTGTCCCAGGCTTTGATCAGCTTCATTCATTCAGTCAGTGCCTGTCCCAGGCTTTGATCAGCTTCATT	ACAGTCAGTGCCTGTCCCAGGCTTTGATCAGCTTCATTCATTCAGTCAGTGCCTGTCCCAGGCTTTGATCAGCTTCATTCATTCAGTCAGTGCCTGTCCCAGGCTTTGATCAGCTTCATT	.	PASS	RC=1.90;RPL=41;RAL=78;RCP=CAGTCAGTGCCTGTCCCAGGCTTTGATCAGCTTCATTCATT;ALGNURL=http://orca.bu.edu/vntrview/index.php?db=VNTRPIPE_NA19238_ERX283213&ref=-175589499&isref=1&istab=1&ispng=1&rank=3	GT:SP:CGL	0/1:11,7:0,1
chr12	121092440	td175589864	CCAGGCCGAAGGCAGAGTGCAGGCCGAAGGCAGAGTGCAGGCCGAAGGCAGAGTGCAGGCCGAAGGCAGAGTGCAGG	CCAGGCCGAAGGCAGAGTGCAGGCCGAAGGCAGAGTGCAGGCCGAAGGCAGAGTGCAGG	.	PASS	RC=4.22;RPL=18;RAL=76;RCP=CAGGCCGAAGGCAGAGTG;ALGNURL=http://orca.bu.edu/vntrview/index.php?db=VNTRPIPE_NA19238_ERX283213&ref=-175589864&isref=1&istab=1&ispng=1&rank=3	GT:SP:CGL	1/1:30:-1
chr12	121171000	td175589898	CAGAGGGAGACCGTGGAAAGAGAGGGAGAGGGAGACCGGGGGGAGAGGGAGAGGGAGA	CAGAGGGAGACCGTGGAAAGAGAGGGAGAGGGAGCCCGTGGGGAGAGGGAGACAGGGGAGAGAGGAGAGGGGAGAGGTGAGA	.	SC	RC=2.36;RPL=25;RAL=57;RCP=AGAGGGAGACCGTGGAAAGAGAGGG;ALGNURL=http://orca.bu.edu/vntrview/index.php?db=VNTRPIPE_NA19238_ERX283213&ref=-175589898&isref=1&istab=1&ispng=1&rank=3	GT:SP:CGL	0/1:24,2:0,1
chr12	121171338	td175589899	CTGCCTGCTGAAATGGTGCCTGCTGAAATGGTGCCTGCTGAAATGGTGCCTGCTGAAATGGTGCCTGCTGAAATGGTGCCT	CTGCCTGCTGAAATGGTGCCTGCTGAAATGGTGCCTGCTGAAATGGTGCCT	.	PASS	RC=5.33;RPL=15;RAL=80;RCP=TGCCTGCTGAAATGG;ALGNURL=http://orca.bu.edu/vntrview/index.php?db=VNTRPIPE_NA19238_ERX283213&ref=-175589899&isref=1&istab=1&ispng=1&rank=3	GT:SP:CGL	1/1:29:-2
chr12	121428399	td175590025	TGATAGGAAAGGGAGGAAAGATAGGAAAGGGAGGAAAGATAGGAAAGGGAGGAAAGGTAGGAAAGGGAGGAAAGGTAGGAAAGGGAGGAAGGAAGGAAGGAAGGAAA	TGATAGGAAAGGGAGGAAAGAAAGGAAAGGGAGGAAAGGTAGGAAAGGGAGGAAGGAAGGAAGGAAGGAA	.	PASS	RC=6.00;RPL=18;RAL=106;RCP=GATAGGAAAGGGAGGAAA;ALGNURL=http://orca.bu.edu/vntrview/index.php?db=VNTRPIPE_NA19238_ERX283213&ref=-175590025&isref=1&istab=1&ispng=1&rank=3	GT:SP:CGL	0/1:10,12:0,-2
chr12	122710910	td175590870	AGGGAGGCGGGGCCGGGCGGGAGGCGGGGCCGGGCGGGAGGCGGGGCCGGGCG	AGGGAGGCGGGGCCGGGCGGGAGGCGGGGCCGGGCG	.	PASS	RC=3.06;RPL=17;RAL=52;RCP=GGGAGGCGGGGCCGGGC;ALGNURL=http://orca.bu.edu/vntrview/index.php?db=VNTRPIPE_NA19238_ERX283213&ref=-175590870&isref=1&istab=1&ispng=1&rank=3	GT:SP:CGL	0/1:5,6:0,-1
chr12	123755572	td175591437	CCCCGGCAGCCCGGCAGCCCCGCAGCCCCGCAGCCCCGCAGCCC	CCCCGGCAGCCCGGCAGCCCCGCAGCCCCGCAGCCC	.	PASS	RC=5.38;RPL=8;RAL=43;RCP=CCCCGCAG;ALGNURL=http://orca.bu.edu/vntrview/index.php?db=VNTRPIPE_NA19238_ERX283213&ref=-175591437&isref=1&istab=1&ispng=1&rank=3	GT:SP:CGL	0/1:10,8:0,-1
chr12	124587464	td175591912	CAGAAGGAGACCGTGGAAAGAGAGGGAGAGGGAGACCCTGGAAAGAGAGGGAGAGGGAGACCGTGGGGAGAGGGAGAGGGAGA	CAGAAGGAGACCGTGGAAAGAGAGGGAGAGGGAGACCGTGGGGAGAGGGAGAGGGAGA	.	SC	RC=3.36;RPL=25;RAL=82;RCP=AGAGGGAGACCGTGGAAAGAGAGGG;ALGNURL=http://orca.bu.edu/vntrview/index.php?db=VNTRPIPE_NA19238_ERX283213&ref=-175591912&isref=1&istab=1&ispng=1&rank=3	GT:SP:CGL	0/1:12,16:0,-1
chr12	124787311	td175592038	GGAGGTCAGGGGCCGAGGTCAGGGGGCCGAGGTCAGGGGCTGAGGTCAGGGGCCGAGGTCAGGGGCCGAGGTCAGAGGGCCGAGGTCAGGGGCCGAGGTCAGGGGCCGAGGTCAGGGG	GGAGGTCAGGGGCCGAGGTCAGGGGGCCGAGGTCAGGGGCCGAGGTCAGGGGCCGAGGTCAGGGGCCGAGGTCAGAGGGCCGAGGTCAGGGGCCGAGGTCAGAGGGCCGAGGTCAGGGGCCGAGGTCAGGGGCCGAGGTCAGGGG	.	PASS	RC=8.87;RPL=13;RAL=117;RCP=GAGGTCAGGGGCC;ALGNURL=http://orca.bu.edu/vntrview/index.php?db=VNTRPIPE_NA19238_ERX283213&ref=-175592038&isref=1&istab=1&ispng=1&rank=3	GT:SP:CGL	0/1:6,8:0,2
chr12	125792302	td175592580	TTATATTGCAAGTATATATACTTATAATACAAGTATATTACAAGTATATATACTTATAATAC	TTATATTGCAAGTATATATACTTATAATACAAGTATATTACAAGTATATATACTTATATTACAAGTATATATACTTATAATACTTATAA	.	PASS	RC=1.91;RPL=32;RAL=61;RCP=TATATTACAAGTATATATACTTATAATACAAG;ALGNURL=http://orca.bu.edu/vntrview/index.php?db=VNTRPIPE_NA19238_ERX283213&ref=-175592580&isref=1&istab=1&ispng=1&rank=3	GT:SP:CGL	1/1:2:1
chr12	127768350	td175593490	AAAGCAAGGAGGGAAGAAACGAAGGAAGAAAGGAAGAAAAGAAGGAAGGAAGGAAGGAAAGAAGGAAGGAAGGAAGGAAAGAAGGAAGGAAGGAAGGAA	AAAGCAAGGAGGGAAGAAACGAAGGAAGAAAGGAAGAAAAGAAGGAAGGAAGGAAGGAAGGAAAGAAGGAAGGAAGGAAGGAAGGAAAGAAGGAAGGAAGGAAGGAA	.	PASS	RC=12.25;RPL=8;RAL=98;RCP=AAGGAAGG;ALGNURL=http://orca.bu.edu/vntrview/index.php?db=VNTRPIPE_NA19238_ERX283213&ref=-175593490&isref=1&istab=1&ispng=1&rank=3	GT:SP:CGL	1/1:18:1
chr12	128266375	td175593756	TTACTATTAGTAATATTATTACTAATACAATTAGTAATAATATTACTAATACAATTAGTAATAA	TTACTATTAGTAATATTATTACTAATACAATTAGTAATAATATTACTAATACAATTAGTAATAATATTACTAATACAATTAGTAATAA	.	PASS	RC=2.62;RPL=24;RAL=63;RCP=TACAATTAGTAATAATATTACTAA;ALGNURL=http://orca.bu.edu/vntrview/index.php?db=VNTRPIPE_NA19238_ERX283213&ref=-175593756&isref=1&istab=1&ispng=1&rank=3	GT:SP:CGL	1/1:20:1
chr12	129557994	td175594526	TGATCCATGGATGCGATCCATGGATGC	TGATCCATGGATGCGATCCATGGATGCGATCCATGGATGC	.	PASS	RC=2.00;RPL=13;RAL=26;RCP=GATCCATGGATGC;ALGNURL=http://orca.bu.edu/vntrview/index.php?db=VNTRPIPE_NA19238_ERX283213&ref=-175594526&isref=1&istab=1&ispng=1&rank=3	GT:SP:CGL	0/1:17,19:0,1
chr12	129598930	td175594561	ACTCCTTCCTTCCTTCCCTCCTTCCCTCCTTCCCTCCTTCCCTCCTTCCTCCCTCCCTCC	ACTCCTTCCCTCCTTCCCTCCTTCCCTCCTTCCCTCCTTCCTCCCTCCCTCC	.	PASS	RC=7.50;RPL=8;RAL=59;RCP=CTCCTTCC;ALGNURL=http://orca.bu.edu/vntrview/index.php?db=VNTRPIPE_NA19238_ERX283213&ref=-175594561&isref=1&istab=1&ispng=1&rank=3	GT:SP:CGL	1/1:29:-1
chr12	130409142	td175595005	GCCGGGCTCCTGGAAGGCACCTGCGCACGGGTGAGACTGCCTTTGCCCACGTGAGACCGGGCTCCTGGAAGGCACCTGTGCACGCGTGAGACTGCCTTTGCCCACGTGAGACCGGGCTCCTGGAAGTCACCTGTGCACACGTGAGACTGCCTTTGCCCACGTGAGACCGGGCTCCTGGAAGGCACCTGTGCACGCGTGAGACTGTCTTTGCCCACGTGAGACAGGACTCTTGGTAGGCAACTGT	GCCGGGCTCCTGGAAGGCACCTGCGCACGGGTGAGACTGCCTTTGCCCACGTGAGACCGGGCTCCTGGAAGGCACCTGTGCACGCGTGAGACTGTCTTTGCCCACGTGAGACAGGACTCTTGGTAGGCAACTGT	.	PASS	RC=4.42;RPL=55;RAL=243;RCP=CCGGGCTCCTGGAAGGCACCTGTGCACGCGTGAGACTGCCTTTGCCCACGTGAGA;ALGNURL=http://orca.bu.edu/vntrview/index.php?db=VNTRPIPE_NA19238_ERX283213&ref=-175595005&isref=1&istab=1&ispng=1&rank=3	GT:SP:CGL	1/1:7:-2
chr12	130495200	td175595046	CAGGAGGAAACGAGCACCTCTTTCTCCTTCCTGAGCATTGTTAGGAGGGAACGAGCACCTCTTTCTCCTTCCTGAGCATTGTTAGGAGGGAACGAGCACCTCTTTCTCCTTCCTGAGCATTGTTAGGAGGGAACGAGCACCTCTTTCTCCTTCCTGAGCATTGTTAGGA	CAGGAGGGAACGAGCACCTCTTTCTCCTTCCTGAGCATTGTTAGGAGGAAACGAGCACCTCTTTCTCCTTCCTGAGCATTGTTAGGAGGGAACGAGCACCTCTTTCTCCTTCCTGAGCATTGTTAGGA	.	PASS	RC=4.10;RPL=41;RAL=168;RCP=AGGAGGGAACGAGCACCTCTTTCTCCTTCCTGAGCATTGTT;ALGNURL=http://orca.bu.edu/vntrview/index.php?db=VNTRPIPE_NA19238_ERX283213&ref=-175595046&isref=1&istab=1&ispng=1&rank=3	GT:SP:CGL	1/1:8:-1
chr12	131384479	td175595579	ATATATATATATATACACTTTATATATATATATACACTTTATATATATATACACTTTATATATATATATACACTTTATATATATATATACATATATATATATATATACACTTTATATATATATA	ATATATATATATATACACTTTATATATATATATACACTTTATATATATATACACTTTATATATATATATACACTTTATATATATATA	.	PASS	RC=6.63;RPL=19;RAL=123;RCP=TATATATATATATACACTT;ALGNURL=http://orca.bu.edu/vntrview/index.php?db=VNTRPIPE_NA19238_ERX283213&ref=-175595579&isref=1&istab=1&ispng=1&rank=3	GT:SP:CGL	0/1:8,14:0,-2
chr12	131488937	td175595656	GCTGCGGTGCTCCCCCGGGCCGCCTGCGGTGCTCCCCCGGACTGCCTG	GCTGCGGTGCTCCCCCGGGCCGCCTGCGGTGCTCCCCCGGGCCGCCTGCGGTGCTCCCCCGGACTGCCTG	.	PASS	RC=2.14;RPL=22;RAL=47;RCP=CTGCGGTGCTCCCCCGGACCGC;ALGNURL=http://orca.bu.edu/vntrview/index.php?db=VNTRPIPE_NA19238_ERX283213&ref=-175595656&isref=1&istab=1&ispng=1&rank=3	GT:SP:CGL	0/1:12,17:0,1
chr12	131490163	td175595658	GTCTCCCTGCAGGGGCTCTGAGACTGTGTGATGCCCTGGGTGAGCCTGGCTCTCCCTGCAGGGGCTCTGAGACCGTGTGATGCCCTGGGTGAGCCTGGCCCTCCCTG	GTCTCCCTGCAGGGGCTCTGAGACTGTGTGATGCCCTGGGTGAGCCTGGCCCTCCCTGCAGGGGCTCTGAGACTGTGGGATGCCCTGGGTGAGCCTGGCTCTTCCTGCAGGGGCTCTGAGACCGTGGGATCCCCGGGTGAGCCTGGCTCTCCCTGCAGGGGCTCTGAGACCGTGTGATGCCCTGGGTGAGCCTGGCCCTCCCTG	.	PASS	RC=2.16;RPL=49;RAL=106;RCP=TCTCCCTGCAGGGGCTCTGAGACCGTGTGATGCCCTGGGTGAGCCTGGC;ALGNURL=http://orca.bu.edu/vntrview/index.php?db=VNTRPIPE_NA19238_ERX283213&ref=-175595658&isref=1&istab=1&ispng=1&rank=3	GT:SP:CGL	1/1:2:2
chr12	131582673	td175595723	CCTCCCGCGGTGGCCGCTGTCTGGGCCTCACTTCCTTCTCCCGCAGTGGCTGCTGTCTGGGCTGCCTCACTGCCTTCTC	CCTCCCACGGTGGCCGCTGTCTGGGCTGCCTCACCGCCTTCTCCCACGGTGGCCGCTGTCTGGGCCTCACCGCCTTCTCCCACGGTGGCCGCTGTCTGGGCTGCCTCACCGCCTTCTC	.	PASS	RC=2.08;RPL=39;RAL=78;RCP=CTCCCGCAGTGGCCGCTGTCTGGGCTGCCTCACTGCCTT;ALGNURL=http://orca.bu.edu/vntrview/index.php?db=VNTRPIPE_NA19238_ERX283213&ref=-175595723&isref=1&istab=1&ispng=1&rank=3	GT:SP:CGL	0/1:12,4:0,1
chr12	131766816	td175595831	GCTGGGTAGCGTTCCTGGGTAGCGTTCCTGGGTGGCGTTCCTGGGTAGCGTTCCTGGGTGGCGTTCCTGGGTGGCGTTCCTGGGTGGCGTTCCTGGGTGGCGTTCCTGGG	GCTGGGTAGCGTTCCTGGGTAGCGTTCCTGGGTGGCGTTCCTGGGTAGCGTTCCTGGGTGGCGTTCCTGGGTGGCGTTCCTGGGTGGCGTTCCTGGG	.	PASS	RC=8.38;RPL=13;RAL=109;RCP=CTGGGTGGCGTTC;ALGNURL=http://orca.bu.edu/vntrview/index.php?db=VNTRPIPE_NA19238_ERX283213&ref=-175595831&isref=1&istab=1&ispng=1&rank=3	GT:SP:CGL	1/1:17:-1
chr12	131775328	td175595847	CCACACACCTGCACGTGCACACCTGCACACACACCTGCACACACACCTGCACACACACCTGCACACACAC	CCACACACCTGCACGTGCACACCTGCACACACACCTGCACACACACCTGCACCTGCACACACACCTGCACACACAC	.	PASS	RC=5.64;RPL=12;RAL=69;RCP=CACACACCTGCA;ALGNURL=http://orca.bu.edu/vntrview/index.php?db=VNTRPIPE_NA19238_ERX283213&ref=-175595847&isref=1&istab=1&ispng=1&rank=3	GT:SP:CGL	0/1:21,11:0,1
chr12	131941471	td175595962	TCCCGGATGCTGGCTGGGGATCACCCGGATGCTGGCTGGGGATTACCCGGATGCTGGCTGGGGATCACCCGGATGCTGGCTGGGGATCACCCGGATGCTGGCTGGGGCTCA	TCCCGGATGCTGGCTGGGGATTACCCGGATGCTGGCTGGGGATCACCCGGATGCTGGCTGGGGATCACCCGGCTGCTGGCTGGGG	.	PASS	RC=5.00;RPL=22;RAL=110;RCP=CCCGGATGCTGGCTGGGGATCA;ALGNURL=http://orca.bu.edu/vntrview/index.php?db=VNTRPIPE_NA19238_ERX283213&ref=-175595962&isref=1&istab=1&ispng=1&rank=3	GT:SP:CGL	1/1:19:-1
chr12	132573049	td175596343	AGTGTTTTCCTCCTTTCCTCCCTGCCTCCTCTTCCTTCCTTCCAGGATAACATTTAGTTCTTTATTCTGACTGAAATGGTATGAGGTAGGGGTGTTTTCCTCCTTTCCTCCCTGCCTCCTCTTCCTTCCTTCCAGGATAACATTTAGTTCTTTATTCTGACTGAAATGGTATGAGGTAGGGGTGTTTTCCTCCTTTCCTCCCTGCCTCCTCTTCCTTCCATGATAACATTTAGTTATTTATTCTGATTGAAATGGTGTAAGGTAGGGG	AGTGTTTTCCTCCTTTCCTCCCTGCCTCCTCTTCCTTCCTTCCAGGATAACATTTAGTTCTTTATTCTGACTGAAATGGTATGAGGTAGGGGTGTTTTCCTCCTTTCCTCCCTGCCTCCTCTTCCTTCCATGATAACATTTAGTTATTTATTCTGATTGAAATGGTGTAAGGTAGGGG	.	PASS	RC=3.01;RPL=90;RAL=267;RCP=GTGTTTTCCTCCTTTCCTCCCTGCCTCCTCTTCCTTCCTTCCAGGATAACATTTAGTTCTTTATTCTGACTGAAATGGTATGAGGTAGGG;ALGNURL=http://orca.bu.edu/vntrview/index.php?db=VNTRPIPE_NA19238_ERX283213&ref=-175596343&isref=1&istab=1&ispng=1&rank=3	GT:SP:CGL	1/1:8:-1
chr12	132677239	td175596449	CCCTCCCTCGTCCTCCTCCTGTGTCCTCCCTCGTCCTCCTCCTGTGTCCTCCCTCATCCTCCTCCTGTGTCCTCCCTCATCCTCCTCTGTCCTCCCTCCTCCTCCTCCT	CCCTCCCTCGTCCTCCTCCTGTGTCCTCCCTCATCCTCCTCCTGTGTCCTCCCTCATCCTCCTCTGTCCTCCTCCTCCTCCTC	.	PASS	RC=4.83;RPL=23;RAL=108;RCP=CCTCCCTCATCCTCCTCCTGTGT;ALGNURL=http://orca.bu.edu/vntrview/index.php?db=VNTRPIPE_NA19238_ERX283213&ref=-175596449&isref=1&istab=1&ispng=1&rank=3	GT:SP:CGL	0/1:9,10:0,-1
chr12	132822050	td175596499	GCAGCCAGGGCCCTCTGTGGTCCGGCACCCACACCCCCAGCCCAGCCTGCTGACCCTCGCCCAGCCAGGGCCCTCCGTGGTCCGGCACCCACACCCCCAGCCCAGCCTGCTGACCCTCGCCCAGCCAGGGCCCTCCGTGGTCCAGCACCCACACCCCCAGCCCGGCCTGCTGACCCTCGCCCA	GCAGCCAGGGCCCACTGTGGGCCGGCACCCACGCCCCCAGCCCAGCCTGCTGACCCTCGCCCAGCCGGGGCCCTCCGTGGTCCAGCCCCCACACCCCCCGCCCGGCCTGCTGACCCTCGCCCA	.	PASS	RC=3.03;RPL=60;RAL=182;RCP=CAGCCAGGGCCCTCCGTGGTCCGGCACCCACACCCCCAGCCCAGCCTGCTGACCCTCGCC;ALGNURL=http://orca.bu.edu/vntrview/index.php?db=VNTRPIPE_NA19238_ERX283213&ref=-175596499&isref=1&istab=1&ispng=1&rank=3	GT:SP:CGL	0/1:2,6:0,-1
chr12	132893543	td175596602	CCCTACACCCCACGGAGCATGGTCCTATTCTACACCCACAGAGCACAGCCTGCACCCTACACCCCACGGAGCATGGTCCTATTCTACACCCCACAGAGCACAGCCTGCACCCTATGGAGCACGGTCCCATCCTACACCCCACAGAGCACAGCCTGCACCCTAC	CCCTACACCCCACGGAGCATGGTCCTATTCTACACCCCACAGAGCACAGCCTGCACCCTATGGAGCACGGTCCCATCCTACACCCCACAGAGCACAGCCTGCACCCTAC	.	PASS	RC=3.35;RPL=48;RAL=162;RCP=CCTGCACCCTACGGAGCATGGTCCTATTCTACACCCCACAGAGCACAG;ALGNURL=http://orca.bu.edu/vntrview/index.php?db=VNTRPIPE_NA19238_ERX283213&ref=-175596602&isref=1&istab=1&ispng=1&rank=3	GT:SP:CGL	0/1:3,3:0,-1
chr12	132949519	td175596682	GACTGGATGGGCTAGGGTGGAGCTTCTCCACTGGATGGGCGAGGGTGGAGCTTCTCCACTGGATGGGCGAGGGTGGAGCTTCTCCACTGGATGGGCGAGGGTGGAGCTTCTCCACTGGATGGGCGAGGGTGGAGCTTCTCCACTGGATGGGCGAGGGTGGAGCTTCTCCACT	GACTGGATGGGCTAGGGTGGAGCTTCTCCACTGGGTGGGCGAGGGTGGAGCTTCTCCACTGGGTGGGCGAGGGGGGAGCTTCTCCACTGGATGGGCGAGGGTGGAGCTTCTCCACT,GACTGGATGGGCTAGGGTGGAGCTTCTCCACTGGATGGGCGAGGGTGGAGCTTCTCCACTGGATGGGCGAGGGTGGAGCTTCTCCACTGGATGGGCGAGGGTGGAGCTTCCCCACTGGATGGGCGAGGGTGGAGCTTCCCCACT	.	PASS	RC=6.11;RPL=28;RAL=171;RCP=ACTGGATGGGCGAGGGTGGAGCTTCTCC;ALGNURL=http://orca.bu.edu/vntrview/index.php?db=VNTRPIPE_NA19238_ERX283213&ref=-175596682&isref=1&istab=1&ispng=1&rank=3	GT:SP:CGL	1/2:11,3:-2,-1
chr12	133054126	td175596826	CTCAGTGGGCTAGCCTGGGCTCCTCCCAGGATCAGTGGGCTAGCCTGGGTGTGTCCTCTTGGGATCAGTGGGCTAGCCTGGGTGTGTCCTCTTGGGATCAGTGGGCTAGCCTGGGTGTGTCCTTTTGGGGCCAGTGGACTAGCCTGGGCGCATCCTCCTGGGATCAGTG	CTCAGTGGGCTAGCCTGGGCTCCTCCCAGGATCAGTGGGCTAGCCTGGGTGTGTCCTCTTGGGATCAGTGGGCTAGCCTGGGTGTGTCCTTTTGGGGCCAGTGGACTAGCCTGGGCGCATCCTCCTGGGATCAGTG	.	PASS	RC=5.18;RPL=33;RAL=168;RCP=TCAGTGGGCTAGCCTGGGTGTGTCCTCTTGGGA;ALGNURL=http://orca.bu.edu/vntrview/index.php?db=VNTRPIPE_NA19238_ERX283213&ref=-175596826&isref=1&istab=1&ispng=1&rank=3	GT:SP:CGL	0/1:3,6:0,-1
chr12	133054923	td175596828	GAGGCCACCCCCCTCGAGGTATCCCACGCACCAGGCCGCCCCCCTCGAGGTATCCCACGCACCAGGCCGCCCCCCTCGAGGTATCCCACGCACCAGGCCGCCCCCCTCGCGGTATCCCACACACCAGG	GAGGCCCCCCCCCGCGAGGTATCCCACCCCCCAGGCCGCCCCCCTCGAGGTATCCCACGCACCAGGCCGCCCCCCTCGCGGTACCCCCCACCCCAGG	.	PASS	RC=4.10;RPL=31;RAL=127;RCP=AGGCCGCCCCCCTCGAGGTATCCCACGCACC;ALGNURL=http://orca.bu.edu/vntrview/index.php?db=VNTRPIPE_NA19238_ERX283213&ref=-175596828&isref=1&istab=1&ispng=1&rank=3	GT:SP:CGL	1/1:7:-1
chr12	133107759	td175596902	GCCCAGGAGCAGGACAGGACCCAGGAGCAGGACAGGACCCAGGAGCAGGACAGGACCCAGGAGCAGG	GCCCAGGAGCAGGACAGGACCCAGGAGCAGGACAGGACCCAGGAGCAGG	.	PASS	RC=3.67;RPL=18;RAL=66;RCP=CCCAGGAGCAGGACAGGA;ALGNURL=http://orca.bu.edu/vntrview/index.php?db=VNTRPIPE_NA19238_ERX283213&ref=-175596902&isref=1&istab=1&ispng=1&rank=3	GT:SP:CGL	0/1:9,10:0,-1
chr12	133126773	td175596953	CCTGAGGAGGACAGCAGGGGAGGGAGAGGGGCTGCGGAGGACGGCAGGGGAGCGGAGAGGGGCTGC	CCTGAGGAGGACAGCAGGGGAGGGAGAGGGGCTGCGGAGGACGGCAGGGGAGCGGAGAGGGGCTGCGGAGGACGGCAGGGGAGCGGAGAGGGGCTGC	.	PASS	RC=2.13;RPL=31;RAL=65;RCP=CTGCGGAGGACAGCAGGGGAGCGGAGAGGGG;ALGNURL=http://orca.bu.edu/vntrview/index.php?db=VNTRPIPE_NA19238_ERX283213&ref=-175596953&isref=1&istab=1&ispng=1&rank=3	GT:SP:CGL	0/1:7,6:0,1
chr12	133163388	td175596989	AGCCCAGCAGCGAGTAGGAGGCAAGGCCAGGACCCAGCGGCGAGGAGGAGGCAGGGCCAGGGCCCAGCGGCGAGGAGGAGGCAGGGCCAGGGCCCAGCGGCGAGGAGGAGGCAGGGCCAGGGCCCAGC	AGCCCAGCAGCGAGTAGGAGGCAAGGCCAGGACCCAGCGGCGAGGAGGAGGCAGGGCCAGGGCCCAGCGGCGAGGAGGAGGCAGGGCCAGGGCCCAGC,AGCCCAGCAGCGAGTAGGAGGCAAGGCCAGGGCCCAGCGGCGAGGACGAGGCAGGGCCAGGGCCCAACGGCGAGGAGGAGGCAGGGCCAGGGCCCAGCGGCGAGGAGGAGGCAGGGCCAGGGCCCAGCGGCGAGGAGGAGGCAGGGCCAGGGCCCAGC	.	PASS	RC=4.23;RPL=30;RAL=127;RCP=GCCCAGCGGCGAGGAGGAGGCAGGGCCAGG;ALGNURL=http://orca.bu.edu/vntrview/index.php?db=VNTRPIPE_NA19238_ERX283213&ref=-175596989&isref=1&istab=1&ispng=1&rank=3	GT:SP:CGL	1/2:11,8:-1,1
chr12	133293877	td175597099	CGTGTTTGCGGGCGGAGGAGGGGGTGTTTGCGGGCGGAGGAGGGGGTGTTTGAGGGTGGAGGAGGGCGTGTTTGCGGGCGGAGGAGGGGGTGTTTGAGGGTGGAGGAGGGGGTG	CGTGTTTGCGGGCGGGGGAGGGGGTGTTTGCGGGCGGAGGAGGGGGTGTTTGAGGGGGGAGGAGGGGGTG	.	PASS	RC=5.14;RPL=22;RAL=113;RCP=GTGTTTGCGGGCGGAGGAGGGG;ALGNURL=http://orca.bu.edu/vntrview/index.php?db=VNTRPIPE_NA19238_ERX283213&ref=-175597099&isref=1&istab=1&ispng=1&rank=3	GT:SP:CGL	1/1:8:-2
chr12	133365471	td175597168	TGGCCCCACCCCAGACACAGGCCCCGACCCAGACAGACCCCGCCCCAGACACAGGCCCCGCCCCAGACACAGGCCCCACCC	TGGCCCCACCCCAGACACAGGCCCCGCCCCAGACAGACCCCGCCCCAGACACAGGCCCCGCCCCAGACACAGGCCCCGCCCCAGACACAGGCCCCACCC	.	PASS	RC=4.56;RPL=18;RAL=80;RCP=GGCCCCGCCCCAGACACA;ALGNURL=http://orca.bu.edu/vntrview/index.php?db=VNTRPIPE_NA19238_ERX283213&ref=-175597168&isref=1&istab=1&ispng=1&rank=3	GT:SP:CGL	0/1:2,2:0,1
chr12	133607219	td175597351	AGATCAGTTAGGGGCTCACAAGTGTATTCCTGGGTGATCAGTTAGGGGCTCACGAATGTATTCCTGGGTGATCAGTTAGGGGCTCACGAATGTATTCCTGGGTGATCAGTTAGGGGCTCACGAATGTATTCCTGGGTGATCAGTTAGGGGCTCACAAGTGTATTCCTGGGTG	AGATCAGTTAGGGGCTCACAAGTGTATTCCTGGGTGATCAGTTAGGGGCTCACGAATGTATTCCTGGGTGATCAGTTAGGGGCTCACGAATGTATTCCTGGGTGATCAGTTAGGGGCTCACAAGTGTATTCCTGGGTG	.	PASS	RC=5.03;RPL=34;RAL=171;RCP=GATCAGTTAGGGGCTCACGAATGTATTCCTGGGT;ALGNURL=http://orca.bu.edu/vntrview/index.php?db=VNTRPIPE_NA19238_ERX283213&ref=-175597351&isref=1&istab=1&ispng=1&rank=3	GT:SP:CGL	1/1:12:-1
chr12	133783872	td175597416	ACCATATTTGTGAACATAGGTTTAAAAATCCATATTTGTGAACATAGGTTTAAAAATCCATATTTGTGAACATAGGTTTAAAAAT	ACCATATTTGTGAACATAGGTTTAAAAATCCATATTTGTGAACATAGGTTTAAAAAT	.	PASS	RC=3.00;RPL=28;RAL=84;RCP=CCATATTTGTGAACATAGGTTTAAAAAT;ALGNURL=http://orca.bu.edu/vntrview/index.php?db=VNTRPIPE_NA19238_ERX283213&ref=-175597416&isref=1&istab=1&ispng=1&rank=3	GT:SP:CGL	1/1:47:-1
chr12	133833531	td175597436	ATTATAAAATTATAAAATTTGTTTAAAAAATTATAATTTTTTGTTTAAAAAATTATAATTTTTTGTTTAAAAAATTATAATTTTTTGTTTAAAAAATTATTATATTTTGTTTAAAAAATTATAA	ATTATAAAATTATAAAATTTGTTTAAAAAATTATAATTTTTTGTTTAAAAAATTATAATTTTTTGTTTAAAAAATTATAATTTTTTGTTTAAAAAATTATAATTTTTTGTTTAAAAAATTATTATATTTTGTTTAAAAAATTATAA	.	PASS	RC=5.64;RPL=22;RAL=123;RCP=TTAAAAAATTATAATTTTTTGT;ALGNURL=http://orca.bu.edu/vntrview/index.php?db=VNTRPIPE_NA19238_ERX283213&ref=-175597436&isref=1&istab=1&ispng=1&rank=3	GT:SP:CGL	1/1:8:1
chr13	19448919	td175597587	GCCGACCCAGCCCCAAATCCCCTATCCAACCCCAAATCCCCGATCCAACCCCCAATCCGCGATCC	GCCGACCCAGCCCCAAATCCCCTATCCAACCCCAAATCCCCGATCCAACCCCAAATCCGCGATCCAACCCCCAATCCGCGATCC	.	PASS	RC=3.37;RPL=19;RAL=64;RCP=CCGATCCAACCCCAAATCC;ALGNURL=http://orca.bu.edu/vntrview/index.php?db=VNTRPIPE_NA19238_ERX283213&ref=-175597587&isref=1&istab=1&ispng=1&rank=3	GT:SP:CGL	1/1:2:1
chr13	20460004	td175598113	TATATATATGTATATACACATATATATGTGTATACACATATATATGTATATACACATATATATGTGTATACACATATATATGTATATACACATATATATGTGTATACACATATATATGTATATACACATATATATGTGTATA	TACACAAAAAAAAAAGAAAAAACATATATATGTATATACACATATATATGTGTATACACATATATATGTATATACACATATA	.	PASS	RC=7.83;RPL=18;RAL=141;RCP=ATATATATGTATATACAC;ALGNURL=http://orca.bu.edu/vntrview/index.php?db=VNTRPIPE_NA19238_ERX283213&ref=-175598113&isref=1&istab=1&ispng=1&rank=3	GT:SP:CGL	0/1:14,2:0,-4
chr13	23299796	td175599510	TTGCCTGCTGCCTGCTGCCTGCTGCCTGCTGCCTGCTGCCTGCT	TTGCCTGCTGCCTGCTGCCTGCTGCCTGCT	.	PASS	RC=6.14;RPL=7;RAL=43;RCP=TGCCTGC;ALGNURL=http://orca.bu.edu/vntrview/index.php?db=VNTRPIPE_NA19238_ERX283213&ref=-175599510&isref=1&istab=1&ispng=1&rank=3	GT:SP:CGL	1/1:46:-2
chr13	24599072	td175600048	CATATATATATAAATATATATATAAATATATATATAAA	CATATATATATAAATATATATATAAA	.	PASS	RC=3.08;RPL=12;RAL=37;RCP=ATATATATATAA;ALGNURL=http://orca.bu.edu/vntrview/index.php?db=VNTRPIPE_NA19238_ERX283213&ref=-175600048&isref=1&istab=1&ispng=1&rank=3	GT:SP:CGL	1/1:42:-1
chr13	24688490	td175600066	GTGCACGTGTGTGCCTGCATGTGTGCACATGCGCGTGTGTGTGCATGTGTGCACA	GTGCACGTGTGTGCCTGCATGTGTGCACATGCGCGTGTGCCTGCATGTGTGCACATGCGCGTGTGTGTGCATGTGTGCACA	.	PASS	RC=2.00;RPL=28;RAL=54;RCP=TGCACGTGTGTGCCTGCATGTGTGCACA;ALGNURL=http://orca.bu.edu/vntrview/index.php?db=VNTRPIPE_NA19238_ERX283213&ref=-175600066&isref=1&istab=1&ispng=1&rank=3	GT:SP:CGL	0/1:22,15:0,1
chr13	25554185	td175600382	GAGCTAAACACAGAACCTGTATATTAACTAATATACAGCTAAACACAGAACCTGTATATTAACTAATATACAGCTAAACACAGAACCTGTATATTAACTAA	GTTTATACAAAATATTCCAACCTGTAGAGCTAAACACAGAACCTGTATATTAACTAATATACAGCTAAACACAGAACCTGT	.	SC	RC=2.86;RPL=35;RAL=100;RCP=AGCTAAACACAGAACCTGTATATTAACTAATATAC;ALGNURL=http://orca.bu.edu/vntrview/index.php?db=VNTRPIPE_NA19238_ERX283213&ref=-175600382&isref=1&istab=1&ispng=1&rank=3	GT:SP:CGL	1/1:12:-1
chr13	26055269	td175600584	CAGAGGGAGACCGTGGAAAGAGAGGGAGAGGGAGACCGTGGGGAGAGGGAGAGGGAGA	CAGAGGGAGACCGTGGAAAGAGAGGGAGAGGGAGACCGTGGGGAGAGGGAGACCGTGGGGAGAGGGAGAGGGAGA	.	SC	RC=2.36;RPL=25;RAL=57;RCP=AGAGGGAGACCGTGGAAAGAGAGGG;ALGNURL=http://orca.bu.edu/vntrview/index.php?db=VNTRPIPE_NA19238_ERX283213&ref=-175600584&isref=1&istab=1&ispng=1&rank=3	GT:SP:CGL	0/1:18,11:0,1
chr13	26724012	td175600801	ATATATATATATATATATATACACACACACAGTGTATATATAATGTGTATATATATATACACAGTGTATATATAATGTGTATATATATATACACAGTGTATATATAATGTGTATATATATATACACAGTGTATATATAATGTGTATATATATATACACAGTGTATATATAATGTGTATATATATATA	ATATATATATATATATATATATACACACACAGTGTATATATAATGTGTATATATATATATACACAGTGTATATATAATGTGTATATATATATACACAGTGTATATATAATGTGTATATATATATATACA	.	PASS	RC=5.79;RPL=32;RAL=186;RCP=TATATATAATGTGTATATATATATACACAGTG;ALGNURL=http://orca.bu.edu/vntrview/index.php?db=VNTRPIPE_NA19238_ERX283213&ref=-175600801&isref=1&istab=1&ispng=1&rank=3	GT:SP:CGL	0/1:4,13:0,-2
chr13	27380402	td175601008	ACCTCCCGGATGGGGCGGCTGGCCAGGCGGAGGCGCCCCCCACCTCCCTCCCGGACGGGGCGGCTGGCCAGGCGGGGGCTGACCCCCACCTCCCTCCCGGACGGGGTGGCTGGCCGGGCGGGGGCTGACCCCCCACCTCCCTCCCGGAC	ACCTCCCGGATGGGGCGGCTGGCCAGGCGGAGGCGCCCCCCACCTCCCTCCCGGACGGGGCGGCTGGCCAGGCGGGGGCTGACCCCCACCTCCCTCCCGGACGGGGCGGCTGGCCGGGCTGGGGCTGACCCCCCACCCCCCTCCCGGACGGGGCGGCCGGCCGGGCGGGGGCTGACCCCCCACCCCCCTCCCGG	.	SC	RC=3.21;RPL=46;RAL=148;RCP=CCTCCCGGACGGGGCGGCTGGCCAGGCGGGGGCTGACCCCCACCTC;ALGNURL=http://orca.bu.edu/vntrview/index.php?db=VNTRPIPE_NA19238_ERX283213&ref=-175601008&isref=1&istab=1&ispng=1&rank=3	GT:SP:CGL	1/1:2:1
chr13	27861770	td175601204	AATATATGTACATATATGTATATATATCACATATATGATATATGTATATACGTATATATATCACATATATGATATATGTATATACGTATATATATCACATATATGATATATGTATATACGTATATATATCACATATATGATATATGTATATACGTATATATATCACATATATGATATATGTATATACGTATATATATCACATATATGATATATGTATATACGTATATATATCACATATATGATATATGTATATACGTATATATATCACATATATGATATATGTATATACGTATATATATCACATATATGATATATGTATATACGTATATATATCACATATATGATATATGTATATACGTATATATATCACATATATGATATATGTATATACGTATATATATCATATATATGATATATGTATATACGTATATATATCATATATATGATATATGTATATATATCATATATGTGTATATATATTATATATATACATACATATATAT	AATATATGTACATATATGTATATATATCACATATATGATATATGTATATACGTATATATAACATATATATGATATATGTATATACGTATATATATCATATATATGATATATGTATATATATCATATATGTGTATATATATTATATATATACATACATATATAT	.	PASS	RC=14.66;RPL=34;RAL=502;RCP=ATATATGTATATACGTATATATATCACATATATG;ALGNURL=http://orca.bu.edu/vntrview/index.php?db=VNTRPIPE_NA19238_ERX283213&ref=-175601204&isref=1&istab=1&ispng=1&rank=3	GT:SP:CGL	1/1:5:-10
chr13	30970075	td175602322	GAGAAAAAAAAACAAATCCAGTCTCCTTTTCAAATAAAGATTTAGGATTGACGTTAGAGAAAAAAACATCCAGTCTCCTTTTCAAATAAAGATTTAGGATTGATGTTAGAGAAAAAAACAGATCCAGTCTCCTTTTCAAATAAAGATTTAGGATTGATGTTAGAGAAAAAAACAGATCCAGTCTCCTTTTCAAATAAAGATTTAGGATTGATGTTAGAGAAAAAAACAGATCCAGTCTCCTTTTCAAATAAAGATTTAGGATTGACGTTA	GAGAAAAAAAAACAAATCCAGTCTCCTTTTCAAATAAAGATTTAGGATTGACGTTAGAGAAAAAAACATCCAGTCTCCTTTTCAAATAAAGATTTAGGATTGATGTTAGAGAAAAAAACAGATCCAGTCTCCTTTTCAAATAAAGATTTAGGATTGACGTTA	.	PASS	RC=5.02;RPL=54;RAL=269;RCP=AGAGAAAAAAACAGATCCAGTCTCCTTTTCAAATAAAGATTTAGGATTGATGTT;ALGNURL=http://orca.bu.edu/vntrview/index.php?db=VNTRPIPE_NA19238_ERX283213&ref=-175602322&isref=1&istab=1&ispng=1&rank=3	GT:SP:CGL	1/1:13:-2
chr13	31288709	td175602474	TGGAGGTGGGAGGTGGGAGGTGGGGGGTGGGGGGTGGG	TGGAGGGGGGAGGTGGGAGGTGGGAGGTGGGGGGTGGGGGGGGGGGGGT	.	PASS	RC=5.29;RPL=7;RAL=37;RCP=GGAGGTG;ALGNURL=http://orca.bu.edu/vntrview/index.php?db=VNTRPIPE_NA19238_ERX283213&ref=-175602474&isref=1&istab=1&ispng=1&rank=3	GT:SP:CGL	0/1:5,5:0,1
chr13	33220109	td175603144	ATGTGTGTGTGTGGGTGTGTGGGTGTGTGGTGTGTGGTGTGTGGTGTGTG	ATGTGTGTGTGTGGGTGTGTGGGTGTGTGGTGTGTGGTGTGTGGTGTGTGGTGTGTG	.	PASS	RC=6.78;RPL=7;RAL=49;RCP=TGTGTGG;ALGNURL=http://orca.bu.edu/vntrview/index.php?db=VNTRPIPE_NA19238_ERX283213&ref=-175603144&isref=1&istab=1&ispng=1&rank=3	GT:SP:CGL	0/1:22,15:0,1
chr13	33737742	td175603366	AATATATATATATATATATAAAACATATATATATAACATATATATATATAAAACATATATATATAACATATATATAAAACATATATATATATAACATATATATAAAACATATATATAACATATATAAAACATATATATATAACATATATATATAACATATATATAT	AATATATATATATATATATAAAACATATATATATAACATATATATATAAAACATATATATATAACATATATATAAAACATATATATAACATATATAAAACATATATATATAACATATATATATAACATATATATAT	.	PASS	RC=12.47;RPL=13;RAL=165;RCP=ATATATATAACAT;ALGNURL=http://orca.bu.edu/vntrview/index.php?db=VNTRPIPE_NA19238_ERX283213&ref=-175603366&isref=1&istab=1&ispng=1&rank=3	GT:SP:CGL	1/1:16:-2
chr13	33934772	td175603432	TTCCTTCTGTGTAGACAGAAGGATTCCTTCTGTGTAGACAGAAGGAATCCTTCTGTGTAGACAGAAGGAATCCTTCTGTGTAGACAGAAGGA	TTCCTTCTGTGTAGACAGAAGGAATCCTTCTGTGTAGACAGAAGGA,TTTCCTTCTGTGTAGACAGAAGGATTCCTTCTGTGTAGACAGAAGGATTCCTTCTGTGTAGACAGAAGGA	.	PASS	RC=3.96;RPL=23;RAL=91;RCP=TCCTTCTGTGTAGACAGAAGGAA;ALGNURL=http://orca.bu.edu/vntrview/index.php?db=VNTRPIPE_NA19238_ERX283213&ref=-175603432&isref=1&istab=1&ispng=1&rank=3	GT:SP:CGL	1/2:4,4:-2,-1
chr13	35542990	td175604028	GATTAATGTGTTTTAATATCAATTATTAATATCAATTGATTGTTAATATCAATTGATTATTAATGTGTTTTAATATCAATTGA	GCTGTGTTTACTGTGTTTTAATCTCAATTATTAATATCATTTGTTTGTTAATATCAATTTATTATTAATGTGTTTTAATATCAATTGATTATTAATGTGTTTTAATATCTAT	.	PASS	RC=2.91;RPL=28;RAL=82;RCP=ATTAATGTGTTTTAATATCAATTGATTA;ALGNURL=http://orca.bu.edu/vntrview/index.php?db=VNTRPIPE_NA19238_ERX283213&ref=-175604028&isref=1&istab=1&ispng=1&rank=3	GT:SP:CGL	0/1:15,13:0,1
chr13	37585711	td175604660	TGAAGTTAGAATTATCGTCTTCAACTGACAGGAAGTTAGAATTATCGTCTTCAACTGACAGGAAGTTAGAATTATCGTCTTCAACTGACAGGA	TGAAGTTAGAATTATCGTCTTCAACTGACAGGAAGTTAGAATTATCGTCTTCAACTGACAGGA	.	PASS	RC=3.07;RPL=30;RAL=92;RCP=GAAGTTAGAATTATCGTCTTCAACTGACAG;ALGNURL=http://orca.bu.edu/vntrview/index.php?db=VNTRPIPE_NA19238_ERX283213&ref=-175604660&isref=1&istab=1&ispng=1&rank=3	GT:SP:CGL	0/1:18,24:0,-1
chr13	37880482	td175604757	GTATATATATATATATACATATACCTATATATATACCTATATATATATACCTATATATATACCTATATATATATACCTATATATATACCTATATATATATACCTATATATATACCTATATATATATACCTATATATATACCTATATATATATACCTATATATATATATACCTATATATATATA	GTATATATATATATACACATATACCTATATATATATATACCTATATATATATACCTATATATATATACCTATATATATATATACCTATATATATATAC,GTATATATATATATACACATATACCTATATATATATATACCTATATATATATACCTATATATATATACCTATATATATATATACCTATATATATATAC	.	PASS	RC=13.50;RPL=14;RAL=182;RCP=TATATATACCTATA;ALGNURL=http://orca.bu.edu/vntrview/index.php?db=VNTRPIPE_NA19238_ERX283213&ref=-175604757&isref=1&istab=1&ispng=1&rank=3	GT:SP:CGL	1/2:5,11:-7,-6
chr13	38330395	td175604892	AGATGAATGGATGAATGGATGGATGGATGAAT	AGATGAATGGATGAATGGATGAATGGATGGATGGATGAAT	.	PASS	RC=3.88;RPL=8;RAL=31;RCP=GATGAATG;ALGNURL=http://orca.bu.edu/vntrview/index.php?db=VNTRPIPE_NA19238_ERX283213&ref=-175604892&isref=1&istab=1&ispng=1&rank=3	GT:SP:CGL	0/1:17,21:0,1
chr13	38626192	td175605002	TATTAAAATATTAAATATTTAATAAAAATAACATTAAAATATTAATATTTAATAAAAATAGCATTAAAATAATATTATTTAATAAAAATAACATTAAAATATTAATATTATTTAATAAAAATAACATTAAAATATTAATATTATTTAATAAAAATAACATTAAAATATTAATATTATTTAATAAAAATAACATTAAAATA	TATTAAAATATTAAATATTTAATAAAAATAACATTAAAATATTAATATTTAATAAAAATAACATTAAAATATTAATATTATTTAATAAAAATAACATTAAAATATTAATATTATTTAATAAAAATAACATTAAAATA	.	PASS	RC=6.27;RPL=33;RAL=199;RCP=ATTAAAATATTAATATTATTTAATAAAAATAAC;ALGNURL=http://orca.bu.edu/vntrview/index.php?db=VNTRPIPE_NA19238_ERX283213&ref=-175605002&isref=1&istab=1&ispng=1&rank=3	GT:SP:CGL	1/1:17:-2
chr13	40431215	td175605628	TCCTGATCCTGAATCAAGATCACGATCCCCTGATCCTGAATCAAGGTCAGAATCC	TCCTGATCCTGAATCAAGATCACGATCCCCTGATCCTGAATCAAGATCAGGATCCCCTGATCCTGAATCAAGGTCAGAATCC	.	PASS	RC=2.00;RPL=27;RAL=54;RCP=CCTGATCCTGAATCAAGATCACAATCC;ALGNURL=http://orca.bu.edu/vntrview/index.php?db=VNTRPIPE_NA19238_ERX283213&ref=-175605628&isref=1&istab=1&ispng=1&rank=3	GT:SP:CGL	0/1:14,20:0,1
chr13	41139075	td175605873	GATGGGGGAGTCGGGGAACCCCGACATGGTGTAGTCGGGGAACCCCGACATGGTGTA	GATGGGGGAGTCGGGGAACCCCGACATGGTGTAGTCGGGGAACCCCGACATGGTGTAGTCGGGGAACCCCGACATGGTGTA	.	PASS	RC=2.33;RPL=24;RAL=56;RCP=ATGGTGTAGTCGGGGAACCCCGAC;ALGNURL=http://orca.bu.edu/vntrview/index.php?db=VNTRPIPE_NA19238_ERX283213&ref=-175605873&isref=1&istab=1&ispng=1&rank=3	GT:SP:CGL	0/1:24,13:0,1
chr13	42456915	td175606457	CAGAGGGAGACCGTGGAAAGAGAGGGAGAGGGAGACCGTGGGGAGAGGGAGAGGGAGA	CAGAGGGAGACCGTGGAAAGAGAGGGAGAGGGAGACCGTGGGGAGAGGGAGAGGGAGATGGAGAGGGAGAGAGAGAGGGAGA	.	SC	RC=2.36;RPL=25;RAL=57;RCP=AGAGGGAGACCGTGGAAAGAGAGGG;ALGNURL=http://orca.bu.edu/vntrview/index.php?db=VNTRPIPE_NA19238_ERX283213&ref=-175606457&isref=1&istab=1&ispng=1&rank=3	GT:SP:CGL	0/1:28,4:0,1
chr13	42588030	td175606500	TGCGGAGAGATGCCGAAGCACACTCCGCGGAGGGAAGCCGAAGCACACTCCGCGGAGGGAAGCCGAAGCACACT	TGCGGAGAGATGCCGAAGCACACTCCGCGGAGGGAAGCCGAAGCACACTCCGCGGAGGGAAGCCGAAGCACACTCCGCGGAGGGAAGCCGAAGCACACT	.	PASS	RC=2.92;RPL=25;RAL=73;RCP=GCGGAGGGAAGCCGAAGCACACTCC;ALGNURL=http://orca.bu.edu/vntrview/index.php?db=VNTRPIPE_NA19238_ERX283213&ref=-175606500&isref=1&istab=1&ispng=1&rank=3	GT:SP:CGL	0/1:10,11:0,1
chr13	42623188	td175606510	CGGGAAGGCGGGGAAGGCGGGGAAGGCGGGGAAGGCGGGGAAGGCGGGGAAGGCGGGGAAGGCGGGGAAGGCGGGGAAGGCGGGGA	CGGGAAGGCGGGGAAGGCGGGGAAGGCGGGGAAGGCGGGGA,CGGGAAGGCGGGGAAGGCGGGGAAGGCGGGGAAGGCGGGGAAGGCGGGGA	.	PASS	RC=9.44;RPL=9;RAL=85;RCP=GGGAAGGCG;ALGNURL=http://orca.bu.edu/vntrview/index.php?db=VNTRPIPE_NA19238_ERX283213&ref=-175606510&isref=1&istab=1&ispng=1&rank=3	GT:SP:CGL	1/2:2,3:-5,-4
chr13	42683779	td175606528	CGTGCGTGCCTGTGCGTGCGTGTGTGTGCGTGTGTGTGTGTGTGTGTG	CTGTGCGTGCGTGTGTGTGCGTGTGTGTGTGTGTGTGTG	.	PASS	RC=4.70;RPL=10;RAL=47;RCP=GTGTGTGCGT;ALGNURL=http://orca.bu.edu/vntrview/index.php?db=VNTRPIPE_NA19238_ERX283213&ref=-175606528&isref=1&istab=1&ispng=1&rank=3	GT:SP:CGL	0/1:17,17:0,-1
chr13	42755952	td175606557	CTGCTGGCAGCTGAGCTGCTGGTGCTGGCAGCTGAGCTGCTGGTGCTGGCAGCTGAGCTGCTGGTGCTGGCAGCTGAGCTGCTGGTGCTGGCAGCTGAGCTGCTGGTGCTGGCAGCTGAGCTGCTGGTGCTGGCAGCTGAGCTGCTGGTGCTGGCAGCTGAGCTGCTGGTGCTGGCAGCTGAGCTGCTGGTGCTGGCAGCTGAGCTGCTGGTGCTGGCAGCTGAGCTGCTGGTGCTGGCAGCTGAGCTGCTGGTGCTGGCAGCTGAGCTGCTGGTGCTGGCAGCTGAGCTGCTGGTGCTGGC	CTGCTGGCAGCTGAGCTGCTGGTGCTGGCAGCTGAGCTGCTGGTGCTGGC	.	PASS	RC=14.33;RPL=21;RAL=301;RCP=TGCTGGCAGCTGAGCTGCTGG;ALGNURL=http://orca.bu.edu/vntrview/index.php?db=VNTRPIPE_NA19238_ERX283213&ref=-175606557&isref=1&istab=1&ispng=1&rank=3	GT:SP:CGL	1/1:28:-12
chr13	43991329	td175606924	AGGGAGACGGGAGACGGGAGACGGGAGACGGGAGACGGGAGACGGGAGACGGGAGAGGGAGAGGGAGAGGGAGA	AGGGAGACGGGAGACGGGAGACGGGAGACGGGAGACGGGAGACGGGAGAGGGAGAGGGAGA,AGGGAGACGGGAGACGGGAGACGGGAGACGGGAGACGGGAGACGGGAGACGGGAGACGGGAGAGGGAGAGGGAGAGGGAGA	.	PASS	RC=10.86;RPL=7;RAL=73;RCP=GGGAGAC;ALGNURL=http://orca.bu.edu/vntrview/index.php?db=VNTRPIPE_NA19238_ERX283213&ref=-175606924&isref=1&istab=1&ispng=1&rank=3	GT:SP:CGL	1/2:7,8:-2,1
chr13	47089629	td175608128	CCCGGACGGGGCGGCTGGCCCCCCCACCTCCCTCCCGGACCGGGCGGCTGGCCGGGCGGGGGGCCGACCCCCCCACCGCCCTCCCGGACGGGGCAGCTGGCCGGGCAGAGGGGC	CCTCACTTCCCGGACGGGGCGGCTGGCCGGGCGGGGGGGCTGACCCCCCCCCACCTCCCTCCCGGACGGGGCGGCTGGCCGGGCGGGGGGGCTGCCCCCCCCACCCCCCTCCCAGACGGGGCGGCTGGCCGGGCGGGGGGGCGGACCCCCCCCCCCCCCCCCCGGACCGGGCGGCCGGCCGGGCGGAGG	.	SC	RC=2.29;RPL=49;RAL=113;RCP=CCGGGCGGGGGGCCGACCCCCCCACCGCCCTCCCGGACCGGGCAGCTGG;ALGNURL=http://orca.bu.edu/vntrview/index.php?db=VNTRPIPE_NA19238_ERX283213&ref=-175608128&isref=1&istab=1&ispng=1&rank=3	GT:SP:CGL	0/1:7,7:0,1
chr13	48015694	td175608414	TATGTACATATATCATATGTACAATTCATGTACATATATCATATGTACAATTCATGTACATATATCATATGTACAATTCATGTACATATATCATATGTACAATTCATGTACATATATCATATGTACAATTCATGTACATATATCATATGTACAATTCATGTACATAT	TACGTACATATATCAGATGTACAATTCATGTACATATATCATAGGTACAATTCATGTACATATATCAGATGAACAATTCATGTACATATATCATATGTACAATTCATGTCCATAAATCATATGTACAATTGATGTAAATA	.	PASS	RC=6.38;RPL=26;RAL=166;RCP=ATGTACATATATCATATGTACAATTC;ALGNURL=http://orca.bu.edu/vntrview/index.php?db=VNTRPIPE_NA19238_ERX283213&ref=-175608414&isref=1&istab=1&ispng=1&rank=3	GT:SP:CGL	1/1:9:-1
chr13	49398407	td175608817	CAGTATGCTTTTGTAAAAAGTATACTGACTTAGTAGTATGCTTTTGTAAAAAGTATACTGACTTAGTAGTATGCTTTTGTAAAAAGTATACTTACTTAGTAGTATGCTTTTGTAAAA	CAGTATGCTTTTGTAAAAAGTATACTGACTTAGTAGTATGCTTTTGTAAAAAGTATACTTACTTAGTAGTATGCTTTTGTAAAA,CAGTATGCTTTTGTAAAAAGTATACTGACTTAGTAGTATGCTTTTGTAAAAAGTATACTGACTTAGTAGTATGCTTTTGTAAAAAGTATACTGACTTAGTAGTATGCTTTTGTAAAAAGTATACTTACTTAGTAGTATGCTTTTGTAAAA	.	PASS	RC=3.52;RPL=33;RAL=116;RCP=AGTATGCTTTTGTAAAAAGTATACTGACTTAGT;ALGNURL=http://orca.bu.edu/vntrview/index.php?db=VNTRPIPE_NA19238_ERX283213&ref=-175608817&isref=1&istab=1&ispng=1&rank=3	GT:SP:CGL	1/2:22,11:-1,1
chr13	49843376	td175608952	AACTTTTATAAAAAGTACAGATGCTATACTTTTTACTTTTATAAAAAGTACAGATGCTATACTTTTTACTTTTATAAAAAGTACAGATGCTATACTTTTTACTTTTATAAAAAGTACA	AACTTTTATAAAAAGTACAGATGCTATACTTTTTACTTTTATAAAAAGTACAGATGCTATACTTTTTACTTTTATAAAAAGTACA	.	PASS	RC=3.55;RPL=33;RAL=117;RCP=ACTTTTATAAAAAGTACAGATGCTATACTTTTT;ALGNURL=http://orca.bu.edu/vntrview/index.php?db=VNTRPIPE_NA19238_ERX283213&ref=-175608952&isref=1&istab=1&ispng=1&rank=3	GT:SP:CGL	1/1:25:-1
chr13	49951537	td175609007	CTCTCCCTCTCCCTCTGTCTCCCTCTCCCCACGGTCTCCCTCTC	CTCTCCCTCTCCCTCTCCGTCTCCCTCTCCCCACGGTCTCCCTCTCTTTCCAAGGTCTCCCTCTC	.	SC	RC=2.59;RPL=17;RAL=43;RCP=TCTCCCTCTCCCCACGG;ALGNURL=http://orca.bu.edu/vntrview/index.php?db=VNTRPIPE_NA19238_ERX283213&ref=-175609007&isref=1&istab=1&ispng=1&rank=3	GT:SP:CGL	1/1:4:1
chr13	53153009	td175610266	CTTCCCTAAATATAGATATATCTATATTTATTCCCTAAATATATATATATATATTCCCTAAATATAGATATATATATTTATTC	CTTCCCTAAATATAGATATATCTATATTTATTCCCTAAATATAGATATATCTATATTTATTCCCTAAATATATATATATATATTCCCTAAATATAGATATATATATTTATTC	.	PASS	RC=3.10;RPL=27;RAL=82;RCP=TTCCCTAAATATAGATATATATATTTA;ALGNURL=http://orca.bu.edu/vntrview/index.php?db=VNTRPIPE_NA19238_ERX283213&ref=-175610266&isref=1&istab=1&ispng=1&rank=3	GT:SP:CGL	1/1:6:1
chr13	53584051	td175610411	ATGCATAGTAGTAGTCCAATAGTGCATAGTGGTAGTTCGATAGTGCATAGTAGTTGTACTATGCATAGTAGTAGTCCAATAG	ATGCATAGTAGTAGTCCAATAGTGCATAGTGGTAGTTCGATAGTGCATAGTGGTAGTTCGATAGTGCATAGTAGTTGTACTATGCATAGTAGTAGTCCAATAG	.	PASS	RC=4.00;RPL=21;RAL=81;RCP=TGCATAGTAGTAGTCCAATAG;ALGNURL=http://orca.bu.edu/vntrview/index.php?db=VNTRPIPE_NA19238_ERX283213&ref=-175610411&isref=1&istab=1&ispng=1&rank=3	GT:SP:CGL	0/1:17,14:0,1
chr13	56278504	td175611388	ATATATATATATATGTATATATATATATCTATATATCTATATCTATCTATATATATATCTATATATCTATATCTATCTATCTATATATATATATATATATATAT	ATCTCTGTATATATATATATGTATATATATATATCTATATATCTATATCTATCTATCTATCTATATATA	.	PASS	RC=7.31;RPL=14;RAL=103;RCP=TATATATATATATC;ALGNURL=http://orca.bu.edu/vntrview/index.php?db=VNTRPIPE_NA19238_ERX283213&ref=-175611388&isref=1&istab=1&ispng=1&rank=3	GT:SP:CGL	1/1:2:-2
chr13	57154993	td175611722	AAAAATTAAAAAGCATGGTAAAATTTAAAATCATGGTAAA	AAAAATTAAAAAGCATGGTAAAAATTAAAAAGCATGTTAAAATTTAAAATCATGGTAAA	.	PASS	RC=2.17;RPL=18;RAL=39;RCP=AAAATTAAAAAGCATGGT;ALGNURL=http://orca.bu.edu/vntrview/index.php?db=VNTRPIPE_NA19238_ERX283213&ref=-175611722&isref=1&istab=1&ispng=1&rank=3	GT:SP:CGL	0/1:20,18:0,1
chr13	57617322	td175611909	AATATATATATATACATATCTATATATATCTATATAGATATATATAGATACGTATCTATATATATCTATATAGATATATATATATACGTATCTATATATATCTATATAGATATATATAT	AATATATATATATACATATCTATATATATCTATATAGATATATATATACATATCTATATATATCTATATAGATATATATA,AATATATATATATACATATCTATATATATCTATATAGATATATATATACATATCTATATATATCTATATAGATATATATATACATATCTATATATATCTATATAGATATATATATACATATCTATATATATCTATATAGATATATATA	.	PASS	RC=3.28;RPL=36;RAL=118;RCP=ATATATATATATACGTATCTATATATATCTATATAG;ALGNURL=http://orca.bu.edu/vntrview/index.php?db=VNTRPIPE_NA19238_ERX283213&ref=-175611909&isref=1&istab=1&ispng=1&rank=3	GT:SP:CGL	1/2:2,9:-1,1
chr13	58328128	td175612188	TTATATATCAAACTGTATATATATGTACATATATATATACAAACTGTATATATATGTACATATATATATACAAACTATATATATATGTACATA	TTATATATCAAACTGTATATATATGTACATATATATATACAAACTGTATATATATGTACATATATATATACAAACTGTATATATATGTACATATATATATACAAACTGTATATATATGTACATA	.	PASS	RC=3.00;RPL=31;RAL=92;RCP=TATATATACAAACTGTATATATATGTACATA;ALGNURL=http://orca.bu.edu/vntrview/index.php?db=VNTRPIPE_NA19238_ERX283213&ref=-175612188&isref=1&istab=1&ispng=1&rank=3	GT:SP:CGL	1/1:15:1
chr13	58339868	td175612196	CTATAGATAGATATGTGTGTGTGTATATATATATATATATACGTGTGTATATATATATATATACGTGTGTATATATATATATATATACGTGTGTATATATATATATATACGTGTGTATATATATATATATATACGTGTGTGTATATATATATATATACGTGTGTGTATATATATATATATACGTGTGTGTATATATATATATACGTGTGTGTATATATATATA	CTATAGATAGATATGTGTGTGTGTATATATATATATACGTGTATATATATATATATATATACGTGTGTATATATATATATACGTGTGTGTATATATATATA	.	PASS	RC=9.42;RPL=24;RAL=222;RCP=TATATATATATATACGTGTGTGTA;ALGNURL=http://orca.bu.edu/vntrview/index.php?db=VNTRPIPE_NA19238_ERX283213&ref=-175612196&isref=1&istab=1&ispng=1&rank=3	GT:SP:CGL	1/1:6:-5
chr13	59154489	td175612503	GTATATATGTGTTACATACACACACATTATATATGTGTTATATACACACACATATATATATGTGT	GTATAGATGTGTTATATACACACACATATATATATGTATAGACGTGTTATATACAGACATATATGTGTATAGATGTGTTATATACACACACATATATGTGTATATATGTGTTACATACACACACATTATATATGTGTTATATACACACACATATATATATGTGT	.	PASS	RC=2.41;RPL=27;RAL=64;RCP=TATATATGTGTTACATACACACACATA;ALGNURL=http://orca.bu.edu/vntrview/index.php?db=VNTRPIPE_NA19238_ERX283213&ref=-175612503&isref=1&istab=1&ispng=1&rank=3	GT:SP:CGL	0/1:28,4:0,3
chr13	62860872	td175613864	CTAATAGAAATATATATATATATATATATAATATATATATATTATATATAATATATATATAATATATATATATATAAAATATATATATATAATATATATATATA	CCTAGCTAATAGAAATATATATATATATATATAATATATATATATTATATATAATATATATATAATATATATATATAAAATATATATATATAATATATATATATAAAATATATATATATAATATATA	.	PASS	RC=8.14;RPL=13;RAL=103;RCP=TAATATATATATA;ALGNURL=http://orca.bu.edu/vntrview/index.php?db=VNTRPIPE_NA19238_ERX283213&ref=-175613864&isref=1&istab=1&ispng=1&rank=3	GT:SP:CGL	1/1:14:1
chr13	62985079	td175613919	GACATGTAAGTTATCATGACAATGATAACATGTAAGTTATCATGACAATGATAACATGTAAGTTATCATGACAATGATAACATGTAAGTTATCATGACAATGATAACATGTAAGTTATCATGACAATGATAACATGTAAGTTATCAT	GACATGTAAGTTATCATGACAATGATAACATGTAAGTTATCATGACAATGATAACATGTAAGTTATCATGACAATGATAACATGTAAGTTATCATGACAATGATAACATGTAAGTTATCATGACAATGATAACATGTAAGTTATCATGACAATGATAACATGTAAGTTATCAT	.	PASS	RC=5.62;RPL=26;RAL=146;RCP=ACATGTAAGTTATCATGACAATGATA;ALGNURL=http://orca.bu.edu/vntrview/index.php?db=VNTRPIPE_NA19238_ERX283213&ref=-175613919&isref=1&istab=1&ispng=1&rank=3	GT:SP:CGL	1/1:5:1
chr13	63862330	td175614276	CAGAGAGAGAGAGAGAGAGAGAGAGAGAGAGAAAGAAAGAAAGAGAAAGAAAGA	CAGAGAGAGAGAGAGAGAGAGAGAAAGAAAGAAAGAGAAAGAAAGA	.	PASS	RC=5.30;RPL=10;RAL=53;RCP=AGAGAGAGAG;ALGNURL=http://orca.bu.edu/vntrview/index.php?db=VNTRPIPE_NA19238_ERX283213&ref=-175614276&isref=1&istab=1&ispng=1&rank=3	GT:SP:CGL	1/1:24:-1
chr13	63951073	td175614317	ATGTATATGTATATATGTGTGTATATATTTGTGTGTGTATATATATGT	ATGTGTGTATATATTTGTGTGTGTATATATATGT	.	PASS	RC=2.94;RPL=16;RAL=47;RCP=TGTGTATATATATGTG;ALGNURL=http://orca.bu.edu/vntrview/index.php?db=VNTRPIPE_NA19238_ERX283213&ref=-175614317&isref=1&istab=1&ispng=1&rank=3	GT:SP:CGL	0/1:37,2:0,-1
chr13	64044491	td175614371	CTTTCATCTATTTCATCTATTTCATCTATT	CTTTCATCTATTTCATCTTCTTTTCTTTTTTACTTTCATCTATTTCATCTATTTCATCTATT	.	PASS	RC=3.22;RPL=9;RAL=29;RCP=TTTCATCTA;ALGNURL=http://orca.bu.edu/vntrview/index.php?db=VNTRPIPE_NA19238_ERX283213&ref=-175614371&isref=1&istab=1&ispng=1&rank=3	GT:SP:CGL	0/1:26,2:0,4
chr13	65912867	td175615138	GTATACATATATATACATATATATACATATATATACACATATATACATATATATACACATATATACATATATATACACATATATACATATATATACATATATATACATATATATACACATATATATACATATATATACATATATACATGTATATATACATATATATA	GTATACATATATATACATATATATACACATATATACATATATATACATATATATACATATATATACACATATATACATATATATATATATATATACATATATATACACATATATATATACATATATATACATATATACACACATATATATACATATATATACATATATACATGTATATATACATATATATA	.	PASS	RC=16.50;RPL=10;RAL=166;RCP=TATACATATA;ALGNURL=http://orca.bu.edu/vntrview/index.php?db=VNTRPIPE_NA19238_ERX283213&ref=-175615138&isref=1&istab=1&ispng=1&rank=3	GT:SP:CGL	0/1:3,3:0,2
chr13	66001394	td175615176	ATATATATATTTATATGTATATATGTATACATTTATATATGTATACATTTAT	ATATATATATTTATATGTATATATGTATACATTTATATATGTATACATTTATATATGTATACATTTAT	.	PASS	RC=3.19;RPL=16;RAL=51;RCP=TATATATGTATACATT;ALGNURL=http://orca.bu.edu/vntrview/index.php?db=VNTRPIPE_NA19238_ERX283213&ref=-175615176&isref=1&istab=1&ispng=1&rank=3	GT:SP:CGL	0/1:14,23:0,1
chr13	66436308	td175615344	ATGTATACATATATTTGTATACATTGTACACATATATTTGTATACATTGTATACATATATTTGTATACATTGTATACATATATTTGTATACATTGTATACATATATATGTACATTTATATATATA	ATGTATACATATATTTGTATACATTGTACACATATATTTGTATACATTGTATACATATATTTGTATACATTGTATACATATATATGTACATTTATATATATA	.	PASS	RC=5.52;RPL=23;RAL=124;RCP=TGTATACATATATTTGTATACAT;ALGNURL=http://orca.bu.edu/vntrview/index.php?db=VNTRPIPE_NA19238_ERX283213&ref=-175615344&isref=1&istab=1&ispng=1&rank=3	GT:SP:CGL	1/1:32:-1
chr13	67287705	td175615702	ATATATATATATAAATTGTGTTTGTGTATATATATATAAAGTGTGTGTGTGTGTATATATATATA	ATATATATATATAAATTGTGTTTGTGTATATATATATAAAGTGTGTGTGTGTATATATATATATATATATATATATATATATATATATA	.	PASS	RC=2.44;RPL=27;RAL=64;RCP=TATATATATATAAAGTGTGTGTGTGTG;ALGNURL=http://orca.bu.edu/vntrview/index.php?db=VNTRPIPE_NA19238_ERX283213&ref=-175615702&isref=1&istab=1&ispng=1&rank=3	GT:SP:CGL	0/1:2,12:0,1
chr13	68966256	td175616306	CACACACACACACATACACATAGATACATAAATACATATATATATAAATACACACACACACATACACATAGATACATAAATACATATATATATAAATACACACACACACATACACATAGATACATAAACATATATATATAAATACACACACACACACACACA	CACACACACACACATACACATAGATACATAAATACATATATATATAAATACACACACACACATACACATAGATACATAAACATATATATATAAATACACACACACACACACACA	.	PASS	RC=3.40;RPL=48;RAL=161;RCP=ACACACACACACATACACATAGATACATAAATACATATATATATAAAT;ALGNURL=http://orca.bu.edu/vntrview/index.php?db=VNTRPIPE_NA19238_ERX283213&ref=-175616306&isref=1&istab=1&ispng=1&rank=3	GT:SP:CGL	1/1:10:-1
chr13	70260326	td175616829	GTATATATACACACACACACATATATACATACACACACACATATATACATACACACACACATATATA	NATATATACATACACACACACATATATACATACACACACACATATATA	.	SC	RC=3.30;RPL=20;RAL=66;RCP=TATATACATACACACACACA;ALGNURL=http://orca.bu.edu/vntrview/index.php?db=VNTRPIPE_NA19238_ERX283213&ref=-175616829&isref=1&istab=1&ispng=1&rank=3	GT:SP:CGL	1/1:40:-1
chr13	70513451	td175616939	TCATATATATACATATACATACATATATATATATATATATATATATATATATATATATATACA	TCATATATATACATATACATACATATATATATATATATATATATATATATACA	.	PASS	RC=6.20;RPL=10;RAL=62;RCP=CATATATATA;ALGNURL=http://orca.bu.edu/vntrview/index.php?db=VNTRPIPE_NA19238_ERX283213&ref=-175616939&isref=1&istab=1&ispng=1&rank=3	GT:SP:CGL	0/1:3,19:0,-1
chr13	71272347	td175617233	GTAGCCACAAGAAGAATAGCCACAAGAAGA	GTAGCCACAAGAAGAATAGCCACAAGAAGAATAGCCACAAGAAGA	.	PASS	RC=1.93;RPL=15;RAL=29;RCP=TAGCCACAAGAAGAA;ALGNURL=http://orca.bu.edu/vntrview/index.php?db=VNTRPIPE_NA19238_ERX283213&ref=-175617233&isref=1&istab=1&ispng=1&rank=3	GT:SP:CGL	0/1:22,9:0,1
chr13	71428744	td175617302	TTAATATATATATAATATATATGTTATGTAATATATATATAACATATATGTTATGTAATATATATATAACATATATGTTATGTAATATATATATAACATATATGTTATGTAATATATATATAACATATATGTTATGTAATATATATAT	TTAATATATATATAACATATATGTTATGTAATATATATATAACATATATGTTATGTAATATATATATAACATATATGTTATGTAATATATATAT,TTAATATATATATAATATATATGTTATGTAATATATATATAACATATATGTTATGTAATATATATATAACATATATGTTATGTAATATATATATAACATATATGTTATGTAATATATATAT	.	PASS	RC=5.44;RPL=27;RAL=147;RCP=TAATATATATATAACATATATGTTATG;ALGNURL=http://orca.bu.edu/vntrview/index.php?db=VNTRPIPE_NA19238_ERX283213&ref=-175617302&isref=1&istab=1&ispng=1&rank=3	GT:SP:CGL	1/2:8,6:-2,-1
chr13	71990631	td175617533	ATATATATGTATATATGTATATATGTA	ATATATATGTATATATGTATATATGTATATATGTA	.	PASS	RC=3.25;RPL=8;RAL=26;RCP=TATATATG;ALGNURL=http://orca.bu.edu/vntrview/index.php?db=VNTRPIPE_NA19238_ERX283213&ref=-175617533&isref=1&istab=1&ispng=1&rank=3	GT:SP:CGL	0/1:29,23:0,1
chr13	72390682	td175617685	GTATATACATATATGTGTGTATATATATACACGTATATATATACACACATATGTGTGTATATATATACACGTGTATATATACACACACATATGTGTGTATATATATACACGTGTATATATATACACACATAT	GTATATACATATATGTGTGTATATATATACACGTATATATATACACACATATGTGTGTATATATATACACGTGTATATATATACACACATAT,GTATATACATATATGTGTGTATATATATACACGTATATATATACACACATATGTGTGTATATATATACACGTATATATATACACACATATGTGTGTATATATATACACGTATATATATACACACACATATGTGTGTATATATATACACGTGTATATATATACACACATAT	.	PASS	RC=3.33;RPL=40;RAL=131;RCP=TATACACACATATGTGTGTATATATATACACGTGTATATA;ALGNURL=http://orca.bu.edu/vntrview/index.php?db=VNTRPIPE_NA19238_ERX283213&ref=-175617685&isref=1&istab=1&ispng=1&rank=3	GT:SP:CGL	1/2:4,3:-1,1
chr13	73443760	td175618014	TAATAAAAAATAAATAATAAAAAAATAAAAAATAAA	TAATAATAAAAAAAAATAAATAATAAAAAAATAAAAAATAAA	.	PASS	RC=4.88;RPL=7;RAL=35;RCP=AATAAAA;ALGNURL=http://orca.bu.edu/vntrview/index.php?db=VNTRPIPE_NA19238_ERX283213&ref=-175618014&isref=1&istab=1&ispng=1&rank=3	GT:SP:CGL	0/1:15,18:0,1
chr13	73460555	td175618022	GTGTTATAAAGTTTTTATAACACTGTTATAAAAATTTTATAACAGTGTTATAAAA	GACCTAGTGTTATAAAGTTTTTATAACAGTGTTATAAAAATTTTATAACAGTGTTATAAAAATTTTATAACAGTGTTATAA	.	PASS	RC=2.45;RPL=22;RAL=54;RCP=TGTTATAAAAATTTTATAACAC;ALGNURL=http://orca.bu.edu/vntrview/index.php?db=VNTRPIPE_NA19238_ERX283213&ref=-175618022&isref=1&istab=1&ispng=1&rank=3	GT:SP:CGL	0/1:20,23:0,1
chr13	73662242	td175618138	TATATATATACACATATATATACACATATATATACACATATATATACATATATATACACATATATATACACATATATATACACATATATATACACATATATATACATATATATATACACATATATATACACATATATATACATATATATACACATATATA	TATATATATACACATATATATATACATATATATACACATATATATACATATATATACACATATATATACATATATATACACATATATA	.	PASS	RC=13.58;RPL=12;RAL=159;RCP=ATATATATACAC;ALGNURL=http://orca.bu.edu/vntrview/index.php?db=VNTRPIPE_NA19238_ERX283213&ref=-175618138&isref=1&istab=1&ispng=1&rank=3	GT:SP:CGL	1/1:27:-6
chr13	76606036	td175619160	TTCTCTCTCTCCCTGTCTTAGTCTCTCTCTCTCTCTCTGAATCTCTCTCTCTCTCTCTCTGAGTCAGTCTCTCTCTCTCTCTCTGAGTCTCTCTCTCTCTGTCTGTGAG	TTCTCTCTCTCCCTGTCTTAGTCTCTCTCTCTCTCTCTGAATCTCTCTCTCTCTCTCTCTCTCTGAATCTCTCTCTCTCTCTCTCTGAGTCAGTCTCTCTCTCTCTCTCTGAGTCTCTCTCTCTCTGTCTGTGAG	.	PASS	RC=4.92;RPL=22;RAL=108;RCP=TCTCTCTCTCTCTCTCTGAGTC;ALGNURL=http://orca.bu.edu/vntrview/index.php?db=VNTRPIPE_NA19238_ERX283213&ref=-175619160&isref=1&istab=1&ispng=1&rank=3	GT:SP:CGL	1/1:9:1
chr13	78443029	td175619838	TAGTGACTGACTCACTTCCTAGAAGTGACTGACTCACTTCCTAGAAGTGACTGACTCACTTCTAGA	TAGTGACTGACTCACTTCCTAGAAGTGACTGACTCACTTCTAGA	.	PASS	RC=3.00;RPL=22;RAL=65;RCP=AGTGACTGACTCACTTCCTAGA;ALGNURL=http://orca.bu.edu/vntrview/index.php?db=VNTRPIPE_NA19238_ERX283213&ref=-175619838&isref=1&istab=1&ispng=1&rank=3	GT:SP:CGL	1/1:36:-1
chr13	79132895	td175620094	TCCTTCCTTTCCTTTCCTCTCCCTTCCTTTCCTTTCCTTTC	TCCTTCCTTTCCTTTCCTCTCCCTTCCTTTCCTTTCCTTCCTTCCTTTC	.	PASS	RC=4.00;RPL=10;RAL=40;RCP=CCTTCCTTTC;ALGNURL=http://orca.bu.edu/vntrview/index.php?db=VNTRPIPE_NA19238_ERX283213&ref=-175620094&isref=1&istab=1&ispng=1&rank=3	GT:SP:CGL	1/1:9:1
chr13	79938813	td175620334	AGCACTCTAGATGTAGGGCACTCTAGATGTAGGGCACT	AGCACTCTAGATGTAGGGCACTCTAGATGTAGGGCACTCTAGATGTAGGGCACT	.	PASS	RC=2.31;RPL=16;RAL=37;RCP=GCACTCTAGATGTAGG;ALGNURL=http://orca.bu.edu/vntrview/index.php?db=VNTRPIPE_NA19238_ERX283213&ref=-175620334&isref=1&istab=1&ispng=1&rank=3	GT:SP:CGL	0/1:28,21:0,1
chr13	79993226	td175620367	CCAGGGTTTTTGTTTGTTTTGCATTTTAAGGAGCTAGAAAGGTAGAGGAGGCTAAACGCCATCTACATCTCAGGGTTTTTGTTTGTTTTGCATTTTAAGGAGCTAGAAAGGTAGAGGAGGCTAAACGCCATCTACATCTCAGGGTTTTTGTTTGTTTTGCATTTTAAGGAGCTAGAAAGGTAGAGGAGGCTAAAAGCCATCT	CCAGGGTTTTTGTTTGTTTTGCATTTTAAGGAGCTAGAAAGGTAGAGGAGGCTAAACGCCATCTACATCTCAGGGTTTTTGTTTGTTTTGCATTTTAAGGAGCTAGAAAGGTAGAGGAGGCTAAAAGCCATCT	.	PASS	RC=2.91;RPL=69;RAL=201;RCP=CAGGGTTTTTGTTTGTTTTGCATTTTAAGGAGCTAGAAAGGTAGAGGAGGCTAAACGCCATCTACATCT;ALGNURL=http://orca.bu.edu/vntrview/index.php?db=VNTRPIPE_NA19238_ERX283213&ref=-175620367&isref=1&istab=1&ispng=1&rank=3	GT:SP:CGL	1/1:14:-1
chr13	83202620	td175621588	ATGTATATACATTGTATATACATTGTATATACATTGTATATACAT	ATGTATATACATTGTATATACATTGTATATACAT	.	PASS	RC=4.00;RPL=11;RAL=44;RCP=TGTATATACAT;ALGNURL=http://orca.bu.edu/vntrview/index.php?db=VNTRPIPE_NA19238_ERX283213&ref=-175621588&isref=1&istab=1&ispng=1&rank=3	GT:SP:CGL	0/1:28,30:0,-1
chr13	84941858	td175622280	TATATATGTGTATATATATATATACATATACATATATATGTATATATATATATACATATACATATATATGTATATATAT	TATATATGTGTATATATATATATACATATACATATATATGTATATATATATATACATATACATATATATGTATATATATATATACATATACATATATATGTATATATAT	.	PASS	RC=2.60;RPL=30;RAL=78;RCP=ATATATATGTATATATATATATACATATAC;ALGNURL=http://orca.bu.edu/vntrview/index.php?db=VNTRPIPE_NA19238_ERX283213&ref=-175622280&isref=1&istab=1&ispng=1&rank=3	GT:SP:CGL	1/1:15:1
chr13	86063061	td175622709	CTATATATATGTATATATATATGTGTACATATATATGTATATATATATGTGTACATATATATGTATATATATATGTGTACATATATATGTATATATATGTGTACATATATATGTATATATATGTGTACATATATATGTATATATATGTGTACATATATATGTATATATATGTGTACATATATATGTATATATATATGTA	CTATATATATGTATATATATATGTGTACATATATATGTATATATATATGTGTACATATATATGTATATATATGTGTACATATATATGTATATATATGTGTACATATATATGTATATATATGTGTACATATATATGTATATATATATGTA	.	PASS	RC=16.00;RPL=12;RAL=198;RCP=TATATATATGTA;ALGNURL=http://orca.bu.edu/vntrview/index.php?db=VNTRPIPE_NA19238_ERX283213&ref=-175622709&isref=1&istab=1&ispng=1&rank=3	GT:SP:CGL	1/1:6:-4
chr13	88426554	td175623702	CATATATATATATAAAATATATATATATATAAAATATATATATATATAAAATATATATATATAAAATATATATATATATAAAATATATATATATAAAATATATATATATATAAAATATATATATATAAAATATATATATATATAAAATATATATATATAT	CATATATATATATATAAAATATATATATATATAATATATATATATAT	.	PASS	RC=9.71;RPL=17;RAL=159;RCP=ATATATATATATAAAAT;ALGNURL=http://orca.bu.edu/vntrview/index.php?db=VNTRPIPE_NA19238_ERX283213&ref=-175623702&isref=1&istab=1&ispng=1&rank=3	GT:SP:CGL	1/1:20:-7
chr13	88628759	td175623800	CCCTCACCTCCCGGACGGGGCGGCTGGCCGGGCGGGGGGCTGACCCCCCACCTCCCTCCCGGATGGGGCGGCTGGCCAGGCGGGGGGCTGACCCCCCCACCTCCCTCCCGGACGGGGCGGCTGGCCGGGCAGGGGGCTGACCCCCCACCTCCCTCCTGGACTGGGCGGCTGCCGGGCGG	CCCTCACCTCCCGGACGGGGCGGCTGGCCGGGCGGGGGGCTGACCCCCGACCTCCCTCCCGGATGGGGCAGCTGGCCAGGCAGGGGCTGACCACCCCCACCTCCCTCCCGGACGGGGTGGCTGCCGGGCAG	.	SC	RC=3.68;RPL=48;RAL=178;RCP=CCTCCCTCCCGGACGGGGCGGCTGGCCGGGCGGGGGGCTGACCCCCCA;ALGNURL=http://orca.bu.edu/vntrview/index.php?db=VNTRPIPE_NA19238_ERX283213&ref=-175623800&isref=1&istab=1&ispng=1&rank=3	GT:SP:CGL	1/1:5:-1
chr13	88902150	td175623922	AATATATATATATATTTATATATATAGCTATATTTATATATATAGCTATATTTATATATATA	AATATATATATATATTTATATATATAGCTATATTTATATATATATTTATATATATAGCTATATTTATATATATATAGCTATATTTATATATATA	.	PASS	RC=3.39;RPL=18;RAL=61;RCP=ATATATAGCTATATTTAT;ALGNURL=http://orca.bu.edu/vntrview/index.php?db=VNTRPIPE_NA19238_ERX283213&ref=-175623922&isref=1&istab=1&ispng=1&rank=3	GT:SP:CGL	0/1:23,20:0,1
chr13	90249518	td175624536	CATATATATATACATATATATATATACGTATATATATATACGTATATATATATACATATATATATACGTATATATATATACATATATATATACATATATATATACATATATATATATACATATATATATACATATATATATATAT	CATATATATATACATATATATATATACGTATATATATATACGTATATATATATACATATATATATACATATATATATATACATATATATATACATATATATATATACATATATATATACATATATATATACATATATATATACATATATATATATACATATATATATACATATATATATATAT	.	PASS	RC=10.71;RPL=14;RAL=144;RCP=ATATATATATACAT;ALGNURL=http://orca.bu.edu/vntrview/index.php?db=VNTRPIPE_NA19238_ERX283213&ref=-175624536&isref=1&istab=1&ispng=1&rank=3	GT:SP:CGL	1/1:3:3
chr13	92326743	td175625345	GTATATATGCATATGTGTATATATACACATATATGCGTATGTGTATATATACGCATATATATGCGTATGTGTATATATACGCATATATATGCGTATGTGTATATATACGCATATATATGCGTATGTGTATATATACGCATATATATGCGTATGTGTAT	GTATATATGCATATATGTATATATACACATATATGCGTATGTGTATATATACGCATATATATGCGTATGTGTATATATACGCATATATATGCGTATGTGTATATATACGCATATATATGCGTATGTGTAT	.	PASS	RC=5.68;RPL=28;RAL=157;RCP=TATATATGCGTATGTGTATATATACGCA;ALGNURL=http://orca.bu.edu/vntrview/index.php?db=VNTRPIPE_NA19238_ERX283213&ref=-175625345&isref=1&istab=1&ispng=1&rank=3	GT:SP:CGL	0/1:10,11:0,-1
chr13	93284726	td175625713	TATATATATATATACACATATATATATGCACACACACATATACATACACACACACA	TATATATATATATATATATATATATATATATACACATATATATATGCACACACACATATACATACACACACACA	.	PASS	RC=3.06;RPL=18;RAL=55;RCP=ATATATATACACACACAC;ALGNURL=http://orca.bu.edu/vntrview/index.php?db=VNTRPIPE_NA19238_ERX283213&ref=-175625713&isref=1&istab=1&ispng=1&rank=3	GT:SP:CGL	1/1:39:1
chr13	95474553	td175626517	TATCTATCTATCTATCTATCTATCATCTATCTATCTATCTATCTATCCGTCCATCTA	TTATCTATCTATCTATCTATCTATCTATCTATCTATCAGTCTATCATCTATCTATCTATCTTTCTATCCGTCCTTCT	.	PASS	RC=4.75;RPL=12;RAL=56;RCP=ATCTATCTATCC;ALGNURL=http://orca.bu.edu/vntrview/index.php?db=VNTRPIPE_NA19238_ERX283213&ref=-175626517&isref=1&istab=1&ispng=1&rank=3	GT:SP:CGL	1/1:2:1
chr13	96086768	td175626785	TGTGTGTGTATATATATATGCACACGTGTGTATATATATATGCACACATGTGTGTATATATACATTCACA	TGCTA	.	PASS	RC=2.96;RPL=24;RAL=69;RCP=GTGTGTGTATATATATATGCACAC;ALGNURL=http://orca.bu.edu/vntrview/index.php?db=VNTRPIPE_NA19238_ERX283213&ref=-175626785&isref=1&istab=1&ispng=1&rank=3	GT:SP:CGL	1/1:27:1
[truncated: 1,314,822 more chars]
