# Supplementary material for: VNTRseek—a computational tool to detect tandem repeat variants in high-throughput sequencing data
Source: Nucleic Acids Res. 2014 Jul 23;42(14):8884–94. doi: 10.1093/nar/gku642 (PMC4132751; doi:10.1093/nar/gku642)
Supplement: SUPPLEMENTARY DATA [file supp_gku642_nar-00437-n-2014-File011.zip › NA19238_ERX283213_NA19239_ERX283214_NA19240_ERX283215_heterozygous_VNTR_alleles_Mendelian_okay.txt]

CHILD:
chr1	9444705	td175349167	CACCAGCAGGACTGTGACCAGCAGGACTGTGACCAGCAGGACTGTGA	CACCAGCAGGACTGTGACCAGCAGGACTGTGA	.	PASS	RC=3.07;RPL=15;RAL=46;RCP=ACCAGCAGGACTGTG;ALGNURL=http://orca.bu.edu/vntrview/index.php?db=VNTRPIPE_NA19240_ERX283215&ref=-175349167&isref=1&istab=1&ispng=1&rank=3	GT:SP:CGL	0/1:15,13:0,-1
PARENTS:
chr1	9444705	td175349167	CACCAGCAGGACTGTGACCAGCAGGACTGTGACCAGCAGGACTGTGA	CACCAGCAGGACTGTGACCAGCAGGACTGTGA	.	PASS	RC=3.07;RPL=15;RAL=46;RCP=ACCAGCAGGACTGTG;ALGNURL=http://orca.bu.edu/vntrview/index.php?db=VNTRPIPE_NA19238_ERX283213&ref=-175349167&isref=1&istab=1&ispng=1&rank=3	GT:SP:CGL	0/1:16,25:0,-1
chr1	9444705	td175349167	CACCAGCAGGACTGTGACCAGCAGGACTGTGACCAGCAGGACTGTGA	CACCAGCAGGACTGTGACCAGCAGGACTGTGA	.	PASS	RC=3.07;RPL=15;RAL=46;RCP=ACCAGCAGGACTGTG;ALGNURL=http://orca.bu.edu/vntrview/index.php?db=VNTRPIPE_NA19239_ERX283214&ref=-175349167&isref=1&istab=1&ispng=1&rank=3	GT:SP:CGL	0/1:17,15:0,-1

CHILD:
chr1	12142001	td175350719	CCTCTTGCCTCACTTCCTGCTTCCCTTCTCTTGCCTCACTTCCTGCTTCCCTTCTCTTGCCTCACTTCCTGCTTCCCTTCTCTTGCCTCCCTTCCTGCTTCCCTTCTTTTCCCT	CCTCTTGCCTCACTTCCTGCTTCCCTTCTCTTGCCTCACTTCCTGCTTCCCTTCTCTTGCCTCCCTTCCTGCTTCCCTTCTTTTCCCT	.	PASS	RC=4.35;RPL=26;RAL=113;RCP=CTCTTGCCTCACTTCCTGCTTCCCTT;ALGNURL=http://orca.bu.edu/vntrview/index.php?db=VNTRPIPE_NA19240_ERX283215&ref=-175350719&isref=1&istab=1&ispng=1&rank=3	GT:SP:CGL	0/1:6,10:0,-1
PARENTS:
chr1	12142001	td175350719	CCTCTTGCCTCACTTCCTGCTTCCCTTCTCTTGCCTCACTTCCTGCTTCCCTTCTCTTGCCTCACTTCCTGCTTCCCTTCTCTTGCCTCCCTTCCTGCTTCCCTTCTTTTCCCT	CCTCTTGCCTCACTTCCTGCTTCCCTTCTCTTGCCTCACTTCCTGCTTCCCTTCTCTTGCCTCCCTTCCTGCTTCCCTTCTTTTCCCT	.	PASS	RC=4.35;RPL=26;RAL=113;RCP=CTCTTGCCTCACTTCCTGCTTCCCTT;ALGNURL=http://orca.bu.edu/vntrview/index.php?db=VNTRPIPE_NA19238_ERX283213&ref=-175350719&isref=1&istab=1&ispng=1&rank=3	GT:SP:CGL	0/1:9,13:0,-1
chr1	12142001	td175350719	CCTCTTGCCTCACTTCCTGCTTCCCTTCTCTTGCCTCACTTCCTGCTTCCCTTCTCTTGCCTCACTTCCTGCTTCCCTTCTCTTGCCTCCCTTCCTGCTTCCCTTCTTTTCCCT	CCTCTTGCCTCACTTCCTGCTTCCCTTCTCTTGCCTCACTTCCTGCTTCCCTTCTCTTGCCTCCCTTCCTGCTTCCCTTCTTTTCCCT	.	PASS	RC=4.35;RPL=26;RAL=113;RCP=CTCTTGCCTCACTTCCTGCTTCCCTT;ALGNURL=http://orca.bu.edu/vntrview/index.php?db=VNTRPIPE_NA19239_ERX283214&ref=-175350719&isref=1&istab=1&ispng=1&rank=3	GT:SP:CGL	0/1:9,9:0,-1

CHILD:
chr1	12962175	td175351035	CTCTCCCTCTCCCTCTCCCTCTCCCTCTCCCCACGGTCTCCCTCTCCCCACGGTCTCCCTCTCCCCACGGTCTCCCTCTCCC	CTCTCCCTCTCCCCACGGTCTCCCTCTCCCCACGGTCTCCCTCTCCCCACGGTCTCCCTCTCCC	.	SC	RC=4.67;RPL=17;RAL=81;RCP=TCTCCCTCTCCCCACGG;ALGNURL=http://orca.bu.edu/vntrview/index.php?db=VNTRPIPE_NA19240_ERX283215&ref=-175351035&isref=1&istab=1&ispng=1&rank=3	GT:SP:CGL	0/1:8,26:0,-1
PARENTS:
chr1	12962175	td175351035	CTCTCCCTCTCCCTCTCCCTCTCCCTCTCCCCACGGTCTCCCTCTCCCCACGGTCTCCCTCTCCCCACGGTCTCCCTCTCCC	CTCTCCCTCTCCCCACGGTCTCCCTCTCCCCACGGTCTCCCTCTCCCCACGGTCTCCCTCTCCC	.	SC	RC=4.67;RPL=17;RAL=81;RCP=TCTCCCTCTCCCCACGG;ALGNURL=http://orca.bu.edu/vntrview/index.php?db=VNTRPIPE_NA19238_ERX283213&ref=-175351035&isref=1&istab=1&ispng=1&rank=3	GT:SP:CGL	0/1:7,21:0,-1
chr1	12962175	td175351035	CTCTCCCTCTCCCTCTCCCTCTCCCTCTCCCCACGGTCTCCCTCTCCCCACGGTCTCCCTCTCCCCACGGTCTCCCTCTCCC	CTCTCCCTCTCCCCACGGTCTCCCTCTCCCCACGGTCTCCCTCTCCCCACGGTCTCCCTCTCCC	.	SC	RC=4.67;RPL=17;RAL=81;RCP=TCTCCCTCTCCCCACGG;ALGNURL=http://orca.bu.edu/vntrview/index.php?db=VNTRPIPE_NA19239_ERX283214&ref=-175351035&isref=1&istab=1&ispng=1&rank=3	GT:SP:CGL	0/1:19,22:0,-1

CHILD:
chr1	17027898	td175352958	CACGCACACAGCCGGGAGGGACGCACACAGCCGGGAGGGGGCTCGCACAGCCAGGAGGTGAC	CACGCACACAGCCGGGAGGGACGCACACAGCCGGGAGGGGCACACACAGCCGGGAGGGACGCACACAGCCCGGAGGGGGCTCGCACAGCCAGGAGG	.	PASS	RC=3.10;RPL=20;RAL=61;RCP=ACGCACACAGCCGGGAGGGG;ALGNURL=http://orca.bu.edu/vntrview/index.php?db=VNTRPIPE_NA19240_ERX283215&ref=-175352958&isref=1&istab=1&ispng=1&rank=3	GT:SP:CGL	0/1:18,28:0,2
PARENTS:
chr1	17027898	td175352958	CACGCACACAGCCGGGAGGGACGCACACAGCCGGGAGGGGGCTCGCACAGCCAGGAGGTGAC	CACGCACACAGCCGGGAGGGACGCACACAGCCGGGAGGGGCACACACAGCCGGGAGGGACGCACACAGCCCGGAGGGGGCTCGCACAGCCAGGAGG	.	PASS	RC=3.10;RPL=20;RAL=61;RCP=ACGCACACAGCCGGGAGGGG;ALGNURL=http://orca.bu.edu/vntrview/index.php?db=VNTRPIPE_NA19238_ERX283213&ref=-175352958&isref=1&istab=1&ispng=1&rank=3	GT:SP:CGL	0/1:39,12:0,2
chr1	17027898	td175352958	CACGCACACAGCCGGGAGGGACGCACACAGCCGGGAGGGGGCTCGCACAGCCAGGAGGTGAC	CACGCACACAGCCGGGAGGGACGCACACAGCCGGGAGGGGCACACACAGCCGGGAGGGACGCACACAGCCCGGAGGGGGCTCGCACAGCCAGGAGG,CACGAACACAGCCGGGAGGGACACACACAGCCGGGAGGGGCACACACAGCCGGGAGGGACGCACACAGCCGGGAGGGGCACACACAGCCGGGAGGGACGCACACAGCCGGGAGGGGGCTCGCACAGCCAGGAGG	.	PASS	RC=3.10;RPL=20;RAL=61;RCP=ACGCACACAGCCGGGAGGGG;ALGNURL=http://orca.bu.edu/vntrview/index.php?db=VNTRPIPE_NA19239_ERX283214&ref=-175352958&isref=1&istab=1&ispng=1&rank=3	GT:SP:CGL	0/2/3:0,25,6:0,2,4

CHILD:
chr1	31562856	td175360234	AGGCCAGGGGCCAGGGGCCAGGGGCCAGGGGCCAGGGGC	AGGCCGGGGGCCAGGGGCCAGGGGCCAGGGGC	.	PASS	RC=5.43;RPL=7;RAL=38;RCP=GGCCAGG;ALGNURL=http://orca.bu.edu/vntrview/index.php?db=VNTRPIPE_NA19240_ERX283215&ref=-175360234&isref=1&istab=1&ispng=1&rank=3	GT:SP:CGL	0/1:15,25:0,-1
PARENTS:
chr1	31562856	td175360234	AGGCCAGGGGCCAGGGGCCAGGGGCCAGGGGCCAGGGGC	AGGCCAGGGGCCAGGGGCCAGGGGCCAGGGGC	.	PASS	RC=5.43;RPL=7;RAL=38;RCP=GGCCAGG;ALGNURL=http://orca.bu.edu/vntrview/index.php?db=VNTRPIPE_NA19238_ERX283213&ref=-175360234&isref=1&istab=1&ispng=1&rank=3	GT:SP:CGL	0/1:16,13:0,-1
chr1	31562856	td175360234	AGGCCAGGGGCCAGGGGCCAGGGGCCAGGGGCCAGGGGC	AGGCCAGGGGCCAGGGGCCAGGGGCCAGGGGC	.	PASS	RC=5.43;RPL=7;RAL=38;RCP=GGCCAGG;ALGNURL=http://orca.bu.edu/vntrview/index.php?db=VNTRPIPE_NA19239_ERX283214&ref=-175360234&isref=1&istab=1&ispng=1&rank=3	GT:SP:CGL	0/1:15,14:0,-1

CHILD:
chr1	34493441	td175361657	CTGGGCAGACAGCCCTACATGGGCAGACAGCCCTACATGGGCAGAGCAGGACATGGGCAGACA	CTGGGCAGACAGCCCTACATGGGCAGAGCAGGACATGGGCAGACA	.	PASS	RC=3.56;RPL=18;RAL=62;RCP=TGGGCAGACAGCCCTACA;ALGNURL=http://orca.bu.edu/vntrview/index.php?db=VNTRPIPE_NA19240_ERX283215&ref=-175361657&isref=1&istab=1&ispng=1&rank=3	GT:SP:CGL	0/1:18,14:0,-1
PARENTS:
chr1	34493441	td175361657	CTGGGCAGACAGCCCTACATGGGCAGACAGCCCTACATGGGCAGAGCAGGACATGGGCAGACA	CTGGGCAGACAGCCCTACATGGGCAGAGCAGGACATGGGCAGACA	.	PASS	RC=3.56;RPL=18;RAL=62;RCP=TGGGCAGACAGCCCTACA;ALGNURL=http://orca.bu.edu/vntrview/index.php?db=VNTRPIPE_NA19238_ERX283213&ref=-175361657&isref=1&istab=1&ispng=1&rank=3	GT:SP:CGL	0/1:6,19:0,-1
chr1	34493441	td175361657	CTGGGCAGACAGCCCTACATGGGCAGACAGCCCTACATGGGCAGAGCAGGACATGGGCAGACA	CTGGGCAGACAGCCCTACATGGGCAGAGCAGGACATGGGCAGACA	.	PASS	RC=3.56;RPL=18;RAL=62;RCP=TGGGCAGACAGCCCTACA;ALGNURL=http://orca.bu.edu/vntrview/index.php?db=VNTRPIPE_NA19239_ERX283214&ref=-175361657&isref=1&istab=1&ispng=1&rank=3	GT:SP:CGL	0/1:13,13:0,-1

CHILD:
chr1	36042529	td175362353	CGCGGGACCCCAGCGCCAGCGGGACCCCAGCGCCAGCGGGACCCCAGCGCCAGCGGGACCCCAGCGCCAGCGGGACCCCAGCGCCAGCGGGACCCCAGCGCCAGCGGGACCCCAGCGCCAGCGGG	CGCGGGACCCCAGCGCCAGCGGGACCCCAGCGCCAGCGGGACCCCAGCGCCAGCGGGACCCCAGCGCCAGCGGGACCCCAGCGCCAGCGGGACCCCAGCGCCAGCGGG	.	PASS	RC=7.29;RPL=17;RAL=124;RCP=GCGGGACCCCAGCGCCA;ALGNURL=http://orca.bu.edu/vntrview/index.php?db=VNTRPIPE_NA19240_ERX283215&ref=-175362353&isref=1&istab=1&ispng=1&rank=3	GT:SP:CGL	0/1:3,12:0,-1
PARENTS:
chr1	36042529	td175362353	CGCGGGACCCCAGCGCCAGCGGGACCCCAGCGCCAGCGGGACCCCAGCGCCAGCGGGACCCCAGCGCCAGCGGGACCCCAGCGCCAGCGGGACCCCAGCGCCAGCGGGACCCCAGCGCCAGCGGG	CGCGGGACCCCAGCGCCAGCGGGACCCCAGCGCCAGCGGGACCCCAGCGCCAGCGGGACCCCAGCGCCAGCGGGACCCCAGCGCCAGCGGG	.	PASS	RC=7.29;RPL=17;RAL=124;RCP=GCGGGACCCCAGCGCCA;ALGNURL=http://orca.bu.edu/vntrview/index.php?db=VNTRPIPE_NA19238_ERX283213&ref=-175362353&isref=1&istab=1&ispng=1&rank=3	GT:SP:CGL	0/1:5,12:0,-2
chr1	36042529	td175362353	CGCGGGACCCCAGCGCCAGCGGGACCCCAGCGCCAGCGGGACCCCAGCGCCAGCGGGACCCCAGCGCCAGCGGGACCCCAGCGCCAGCGGGACCCCAGCGCCAGCGGGACCCCAGCGCCAGCGGG	CGCGGGACCCCAGCGCCAGCGGGACCCCAGCGCCAGCGGGACCCCAGCGCCAGCGGGACCCCAGCGCCAGCGGG,CGCGGGACCCCAGCGCCAGCGGGACCCCAGCGCCAGCGGGACCCCAGCGCCAGCGGGACCCCAGCGCCAGCGGGACCCCAGCGCCAGCGGGACCCCAGCGCCAGCGGG	.	PASS	RC=7.29;RPL=17;RAL=124;RCP=GCGGGACCCCAGCGCCA;ALGNURL=http://orca.bu.edu/vntrview/index.php?db=VNTRPIPE_NA19239_ERX283214&ref=-175362353&isref=1&istab=1&ispng=1&rank=3	GT:SP:CGL	0/1/2:0,18,11:0,-3,-1

CHILD:
chr1	40493100	td175364379	GATATATATGTGTGTGTATATATATATGTGTATATATATGTGTATATATATGTGTGTATATATATGTGTGTGTATATATATATATATATATA	GATATATATGTGTGTGTATATATATGTGTATATATATGTGTGTATATATATGTGTGTGTGTATATATATATATATATAT	.	PASS	RC=6.50;RPL=14;RAL=91;RCP=ATATATATATGTGT;ALGNURL=http://orca.bu.edu/vntrview/index.php?db=VNTRPIPE_NA19240_ERX283215&ref=-175364379&isref=1&istab=1&ispng=1&rank=3	GT:SP:CGL	0/1:13,14:0,-1
PARENTS:
chr1	40493100	td175364379	GATATATATGTGTGTGTATATATATATGTGTATATATATGTGTATATATATGTGTGTATATATATGTGTGTGTATATATATATATATATATA	GATATATATGTGTGTGTATATATATGTGTATATATATGTGTGTATATATATGTGTGTGTGTATATATATATATATATAT	.	PASS	RC=6.50;RPL=14;RAL=91;RCP=ATATATATATGTGT;ALGNURL=http://orca.bu.edu/vntrview/index.php?db=VNTRPIPE_NA19238_ERX283213&ref=-175364379&isref=1&istab=1&ispng=1&rank=3	GT:SP:CGL	0/1:11,22:0,-1
chr1	40493100	td175364379	GATATATATGTGTGTGTATATATATATGTGTATATATATGTGTATATATATGTGTGTATATATATGTGTGTGTATATATATATATATATATA	GATATATATGTGTGTGTATATATATGTGTATATATATGTGTGTATATATATGTGTGTGTGTATATATATATATATATAT	.	PASS	RC=6.50;RPL=14;RAL=91;RCP=ATATATATATGTGT;ALGNURL=http://orca.bu.edu/vntrview/index.php?db=VNTRPIPE_NA19239_ERX283214&ref=-175364379&isref=1&istab=1&ispng=1&rank=3	GT:SP:CGL	0/1:17,18:0,-1

CHILD:
chr1	40598250	td175364427	AATAACAATAAATATAAATTTTATATTTATTATAAAAATAAATATAAATTTTATATTTATTATAAAAATAAATATAAATTT	AATAACAATAAATATAAATTTTATATTTATTATAAAAATAAATATAAATTTTATATTTATAATAAAAAAAAATATAAATTTTATATTTATTATAAAAATAAATATAAATTT	.	PASS	RC=2.67;RPL=30;RAL=80;RCP=ATAAAAATAAATATAAATTTTATATTTATT;ALGNURL=http://orca.bu.edu/vntrview/index.php?db=VNTRPIPE_NA19240_ERX283215&ref=-175364427&isref=1&istab=1&ispng=1&rank=3	GT:SP:CGL	0/1:15,18:0,1
PARENTS:
chr1	40598250	td175364427	AATAACAATAAATATAAATTTTATATTTATTATAAAAATAAATATAAATTTTATATTTATTATAAAAATAAATATAAATTT	AATAACAATAAATATAAATTTTATATTTATTATAAAAATAAATATAAATTTTATATTTATTATAAAAATAAATATAAATTTTATATTTATTATAAAAATAAATATAAATTT	.	PASS	RC=2.67;RPL=30;RAL=80;RCP=ATAAAAATAAATATAAATTTTATATTTATT;ALGNURL=http://orca.bu.edu/vntrview/index.php?db=VNTRPIPE_NA19238_ERX283213&ref=-175364427&isref=1&istab=1&ispng=1&rank=3	GT:SP:CGL	0/1:17,9:0,1
chr1	40598250	td175364427	AATAACAATAAATATAAATTTTATATTTATTATAAAAATAAATATAAATTTTATATTTATTATAAAAATAAATATAAATTT	AATAACAATAAATATAAATTTTATATTTATTATAAAAATAAATATAAATTTTATATTTATTATAAAAATAAATATAAATTTTATATTTATTATAAAAATAAATATAAATTT	.	PASS	RC=2.67;RPL=30;RAL=80;RCP=ATAAAAATAAATATAAATTTTATATTTATT;ALGNURL=http://orca.bu.edu/vntrview/index.php?db=VNTRPIPE_NA19239_ERX283214&ref=-175364427&isref=1&istab=1&ispng=1&rank=3	GT:SP:CGL	0/1:20,17:0,1

CHILD:
chr1	47804167	td175367385	TTCTCCTTCCTTCCTTCCTTCCCTCCCTCCCTCCCTCTCTCCTTCCCTCCCTCCCTCTCTCCTTCCCTCCCTCCCTCTCTCCTTCCCTCCCTCCCTC	TTCTCCTTCCTTCCTTCCTTCCTTCCCTCCCTCCCTCCCTCTCTCCTTCCCTCCCTCCCTCTCTCCTTCCCTCCCTCCCTC	.	PASS	RC=5.00;RPL=20;RAL=96;RCP=TCTCCTTCCCTCCCTCCCTC;ALGNURL=http://orca.bu.edu/vntrview/index.php?db=VNTRPIPE_NA19240_ERX283215&ref=-175367385&isref=1&istab=1&ispng=1&rank=3	GT:SP:CGL	0/1:5,8:0,-1
PARENTS:
chr1	47804167	td175367385	TTCTCCTTCCTTCCTTCCTTCCCTCCCTCCCTCCCTCTCTCCTTCCCTCCCTCCCTCTCTCCTTCCCTCCCTCCCTCTCTCCTTCCCTCCCTCCCTC	TTCTCCTTCCTTCCTTCCTTCCTTCCCTCCCTCCCTCCCTCTCTCCTTCCCTCCCTCCCTCTCTCCTTCCCTCCCTCCCTC	.	PASS	RC=5.00;RPL=20;RAL=96;RCP=TCTCCTTCCCTCCCTCCCTC;ALGNURL=http://orca.bu.edu/vntrview/index.php?db=VNTRPIPE_NA19238_ERX283213&ref=-175367385&isref=1&istab=1&ispng=1&rank=3	GT:SP:CGL	0/1:7,5:0,-1
chr1	47804167	td175367385	TTCTCCTTCCTTCCTTCCTTCCCTCCCTCCCTCCCTCTCTCCTTCCCTCCCTCCCTCTCTCCTTCCCTCCCTCCCTCTCTCCTTCCCTCCCTCCCTC	TTCTCCTTCCTTCCTTCCTTCCTTCCCTCCCTCCCTCCCTCTCTCCTTCCCTCCCTCCCTCTCTCCTTCCCTCCCTCCCTC	.	PASS	RC=5.00;RPL=20;RAL=96;RCP=TCTCCTTCCCTCCCTCCCTC;ALGNURL=http://orca.bu.edu/vntrview/index.php?db=VNTRPIPE_NA19239_ERX283214&ref=-175367385&isref=1&istab=1&ispng=1&rank=3	GT:SP:CGL	0/1:6,4:0,-1

CHILD:
chr1	52535953	td175369213	GATTTGGTATAATAGTTCATTGGTATAATAGTTCATTTGGTATAATAGTTCATTTGGTATAATAGTTCATT	GGTTAATTTATTTGGTATAATATTTCATTGGTATAATAGTTCATTTGGATTAATAGTT	.	PASS	RC=4.18;RPL=17;RAL=70;RCP=ATTTGGTATAATAGTTC;ALGNURL=http://orca.bu.edu/vntrview/index.php?db=VNTRPIPE_NA19240_ERX283215&ref=-175369213&isref=1&istab=1&ispng=1&rank=3	GT:SP:CGL	0/1:16,21:0,-1
PARENTS:
chr1	52535953	td175369213	GATTTGGTATAATAGTTCATTGGTATAATAGTTCATTTGGTATAATAGTTCATTTGGTATAATAGTTCATT	GATTTGGTATAATAGTTCATTGGTATAATAGTTCATTTGGTATAATAGTTCATT	.	PASS	RC=4.18;RPL=17;RAL=70;RCP=ATTTGGTATAATAGTTC;ALGNURL=http://orca.bu.edu/vntrview/index.php?db=VNTRPIPE_NA19238_ERX283213&ref=-175369213&isref=1&istab=1&ispng=1&rank=3	GT:SP:CGL	0/1:13,17:0,-1
chr1	52535953	td175369213	GATTTGGTATAATAGTTCATTGGTATAATAGTTCATTTGGTATAATAGTTCATTTGGTATAATAGTTCATT	GATTTGGTATAATAGTTCATTGGTATAATAGTTCATTTGGTATAATAGTTCATT	.	PASS	RC=4.18;RPL=17;RAL=70;RCP=ATTTGGTATAATAGTTC;ALGNURL=http://orca.bu.edu/vntrview/index.php?db=VNTRPIPE_NA19239_ERX283214&ref=-175369213&isref=1&istab=1&ispng=1&rank=3	GT:SP:CGL	0/1:16,18:0,-1

CHILD:
chr1	64932138	td175373788	CATATATACACATATGTATATATACATATATACACGTATACATATACACACATGCATATATATGTATATGTATTTGTATATATACACACACGCATATATATGTATATGTATTTATATA	NTATACATATACACACATGCATATATATGTATATGTATTTGTATATATACACACACGCATATATATGTATATGTATTTATATA	.	PASS	RC=3.08;RPL=38;RAL=117;RCP=ATATATACACACATGCATATATATGTATATGTATTTAT;ALGNURL=http://orca.bu.edu/vntrview/index.php?db=VNTRPIPE_NA19240_ERX283215&ref=-175373788&isref=1&istab=1&ispng=1&rank=3	GT:SP:CGL	0/1:17,3:0,-1
PARENTS:
chr1	64932138	td175373788	CATATATACACATATGTATATATACATATATACACGTATACATATACACACATGCATATATATGTATATGTATTTGTATATATACACACACGCATATATATGTATATGTATTTATATA	CATATACACACATGCATATATATGTATATATATTTGTATATATACACACACGCATATATATGTATATGTATTTATATA	.	PASS	RC=3.08;RPL=38;RAL=117;RCP=ATATATACACACATGCATATATATGTATATGTATTTAT;ALGNURL=http://orca.bu.edu/vntrview/index.php?db=VNTRPIPE_NA19238_ERX283213&ref=-175373788&isref=1&istab=1&ispng=1&rank=3	GT:SP:CGL	0/1:3,3:0,-1
chr1	64932138	td175373788	CATATATACACATATGTATATATACATATATACACGTATACATATACACACATGCATATATATGTATATGTATTTGTATATATACACACACGCATATATATGTATATGTATTTATATA	CATATACACACATGCATATATATGTATATATATTTGTATATATACACACACGCATATATATGTATATGTATTTATATA	.	PASS	RC=3.08;RPL=38;RAL=117;RCP=ATATATACACACATGCATATATATGTATATGTATTTAT;ALGNURL=http://orca.bu.edu/vntrview/index.php?db=VNTRPIPE_NA19239_ERX283214&ref=-175373788&isref=1&istab=1&ispng=1&rank=3	GT:SP:CGL	0/1:13,3:0,-1

CHILD:
chr1	89761289	td175382381	ATATTTTATAAATAACTTTATAAAATAACAGTATTTTATAAATAACTTTATAAAATAACAGTATTTTATAAATAACTTTATAAAATAACAGTATTTTATAAATAACTTTATAAAATAACAGTATTTTATAAAT	ATATTTTATAAATAACTCTATAAAATAACAGTATTTTATAAATAACTTTATAAAATAACAGTATTTTATAAATAACTTTATAAAATAACAGTATTTTATAAATAACTTTATAAAATAACAGTATTTTATAAATAACTTTATAAAATAACAGTATTTTATAAATAACTTTATAAAATAACAGTATTTTATAAAT	.	PASS	RC=4.40;RPL=30;RAL=132;RCP=TATTTTATAAATAACTTTATAAAATAACAG;ALGNURL=http://orca.bu.edu/vntrview/index.php?db=VNTRPIPE_NA19240_ERX283215&ref=-175382381&isref=1&istab=1&ispng=1&rank=3	GT:SP:CGL	0/2:13,2:0,2
PARENTS:
chr1	89761289	td175382381	ATATTTTATAAATAACTTTATAAAATAACAGTATTTTATAAATAACTTTATAAAATAACAGTATTTTATAAATAACTTTATAAAATAACAGTATTTTATAAATAACTTTATAAAATAACAGTATTTTATAAAT	ATATTTTATAAATAACTTTATAAAATAACAGTATTTTATAAATAACTTTATAAAATAACAGTATTTTATAAATAACTTTATAAAATAACAGTATTTTATAAAT,ATATTTTATAAATAACTTTATAAAATAACAGTATTTTATAAATAACTTTATAAAATAACAGTATTTTATAAATAACTTTATAAAATAACAGTATTTTATAAATAACTTTATAAAATAACAGTATTTTATAAATAACTTTATAAAATAACAGTATTTTATAAATAACTTTATAAAATAACAGTATTTTATAAAT	.	PASS	RC=4.40;RPL=30;RAL=132;RCP=TATTTTATAAATAACTTTATAAAATAACAG;ALGNURL=http://orca.bu.edu/vntrview/index.php?db=VNTRPIPE_NA19238_ERX283213&ref=-175382381&isref=1&istab=1&ispng=1&rank=3	GT:SP:CGL	0/1/2:0,11,3:0,-1,2
chr1	89761289	td175382381	ATATTTTATAAATAACTTTATAAAATAACAGTATTTTATAAATAACTTTATAAAATAACAGTATTTTATAAATAACTTTATAAAATAACAGTATTTTATAAATAACTTTATAAAATAACAGTATTTTATAAAT	ATATTTTATAAATAACTTTATAAAATAACAGTATTTTATAAATAACTTTATAAAATAACAGTATTTTATAAATAACTTTATAAAATAACAGTATTTTATAAATAACTTTATAAAATAACAGTATTTTATAAATAACTTTATAAAATAACAGTATTTTATAAAT	.	PASS	RC=4.40;RPL=30;RAL=132;RCP=TATTTTATAAATAACTTTATAAAATAACAG;ALGNURL=http://orca.bu.edu/vntrview/index.php?db=VNTRPIPE_NA19239_ERX283214&ref=-175382381&isref=1&istab=1&ispng=1&rank=3	GT:SP:CGL	0/1:11,3:0,1

CHILD:
chr1	94761256	td175384134	TAATGTGGAATTCTAACTCCACACAATGTGGAATCTTCTAATTCCACACAATGTGGAATCTTCTAATTCCACACAATGTGGAATCTTCTAATTCCACA	TAATGTGGAATTCTAACTCCAAACAATGTGGAATCTTATAATTCCACAAAATGTGGAATCTTCTAATTCCACACAATGTGTAATCTTCTAATTACACACAATGTGGAATCTTGTAATTCCACACGATGGGGAAACTTCTAAATACACA	.	PASS	RC=3.96;RPL=25;RAL=97;RCP=AATGTGGAATCTTCTAATTCCACAC;ALGNURL=http://orca.bu.edu/vntrview/index.php?db=VNTRPIPE_NA19240_ERX283215&ref=-175384134&isref=1&istab=1&ispng=1&rank=3	GT:SP:CGL	0/1:14,6:0,2
PARENTS:
chr1	94761256	td175384134	TAATGTGGAATTCTAACTCCACACAATGTGGAATCTTCTAATTCCACACAATGTGGAATCTTCTAATTCCACACAATGTGGAATCTTCTAATTCCACA	TAATGTGGAATTCTAACTCCACACAATGTGGAATCTTCTAATTCCACACAATGTGGAATCTTCTAATTCCACACAATGTGGAATCTTCTAATTCCACACAATGTGGAATCTTCTAATTCCACA	.	PASS	RC=3.96;RPL=25;RAL=97;RCP=AATGTGGAATCTTCTAATTCCACAC;ALGNURL=http://orca.bu.edu/vntrview/index.php?db=VNTRPIPE_NA19238_ERX283213&ref=-175384134&isref=1&istab=1&ispng=1&rank=3	GT:SP:CGL	0/1:17,12:0,1
chr1	94761256	td175384134	TAATGTGGAATTCTAACTCCACACAATGTGGAATCTTCTAATTCCACACAATGTGGAATCTTCTAATTCCACACAATGTGGAATCTTCTAATTCCACA	TAATGTGGAATTCTAACTCCACACAATGTGGAATCTTCTAATTCCACACAATGTGGAATCTTCTAATTCCACACAATGTGGAATCTTCTAATTCCACACAATGTGGAATCTTCTAATTCCACA,TAATGTGGAATTCTAACTCCACACAATGTGGAATCTTCTAATTCCACACAATGTGGAATCTTCTAATTCCACACAATGTGGAATCTTCTAATTCCACACAATGTGGAATCTTCTAATTCCACACAATGTGGAATCTTCTAATTCCACA	.	PASS	RC=3.96;RPL=25;RAL=97;RCP=AATGTGGAATCTTCTAATTCCACAC;ALGNURL=http://orca.bu.edu/vntrview/index.php?db=VNTRPIPE_NA19239_ERX283214&ref=-175384134&isref=1&istab=1&ispng=1&rank=3	GT:SP:CGL	0/1/2:0,9,6:0,1,2

CHILD:
chr1	98511729	td175385385	AGCTGCCGCTGCCGCTGCTACCGCTGCCGCTGCTACCGCTGCCGCTGCTACTGCCGCCGC	AGCTGCCGCTGCCGCTGCTCCCGCTGCCGCTGCTACCGCTGCCGCTGCTACCGCTGCCGCTGCTACCGCTGCCGCTGCTACCGCTGCCGCTGCTACTGCCGCCGC,AGCTGCCGCTGCCGCTGCTACCGCTGCCGCTGCTACCGCTGCCGCTGCTACCGCTGCCGCTGCTACCGCTGCCGCTGCTACCGCTGCCGCTGCTACCGCTGCCGCTGCTACCGCTGCCGCTGCTACTGCCGCCGC	.	PASS	RC=3.93;RPL=15;RAL=59;RCP=GCTACCGCTGCCGCT;ALGNURL=http://orca.bu.edu/vntrview/index.php?db=VNTRPIPE_NA19240_ERX283215&ref=-175385385&isref=1&istab=1&ispng=1&rank=3	GT:SP:CGL	0/1/2:0,7,4:0,3,5
PARENTS:
chr1	98511729	td175385385	AGCTGCCGCTGCCGCTGCTACCGCTGCCGCTGCTACCGCTGCCGCTGCTACTGCCGCCGC	AGCTGCCGCTGCCGCTGCTACCGCTGCCGCTGCTACCGCTGCCGCTGCTACCGCTGCCGCTGCTACCGCTGCCGCTGCTACTGCCGCCGC,AGCTGCCGCTGCCGCTGCTACCGCTGCCGCTGCTACCGCTGCCGCTGCTACCGCTGCCGCTGCTACCGCTGCCGCTGCTACCGCTGCCGCTGCTACTGCCGCCGC	.	PASS	RC=3.93;RPL=15;RAL=59;RCP=GCTACCGCTGCCGCT;ALGNURL=http://orca.bu.edu/vntrview/index.php?db=VNTRPIPE_NA19238_ERX283213&ref=-175385385&isref=1&istab=1&ispng=1&rank=3	GT:SP:CGL	0/1/2:0,8,9:0,2,3
chr1	98511729	td175385385	AGCTGCCGCTGCCGCTGCTACCGCTGCCGCTGCTACCGCTGCCGCTGCTACTGCCGCCGC	AGCTGCCGCTGCCGCTGCTACCGCTGCCGCTGCTACCGCTGCCGCTGCTACCGCTGCCGCTGCTACCGCTGCCGCTGCTACTGCCGCCGC,AGCTGCCGCTGCCGCTGCTCCCGCTGCCGCTGCTACCGCTGCCGCTGCTACCGCTGCCGCTGCTACCGCTGCCGCTGCTACCGCTGCCGCTGCTACCGCTGCCGCTGCTACCGCTGCCGCTGCTACTGCCGCCGC	.	PASS	RC=3.93;RPL=15;RAL=59;RCP=GCTACCGCTGCCGCT;ALGNURL=http://orca.bu.edu/vntrview/index.php?db=VNTRPIPE_NA19239_ERX283214&ref=-175385385&isref=1&istab=1&ispng=1&rank=3	GT:SP:CGL	0/1/2:0,7,10:0,2,5

CHILD:
chr1	106482101	td175388269	TATATATATAGACATATATATAGACATATATATAGACATATATATAGACATATATATAGACATATATATAGACATATATATATAGACATATATATAGACATATATATATATATATAT	TATATATATAGACATATATATAGACATATATATAGACATATATATAGACATATATATAGACATATATATAGACATATATATATAGACATATATATAGACATATATATATAGACATATATATAGACATATATATATATATATAT	.	PASS	RC=9.57;RPL=12;RAL=116;RCP=ATATATATAGAC;ALGNURL=http://orca.bu.edu/vntrview/index.php?db=VNTRPIPE_NA19240_ERX283215&ref=-175388269&isref=1&istab=1&ispng=1&rank=3	GT:SP:CGL	0/1:8,4:0,2
PARENTS:
chr1	106482101	td175388269	TATATATATAGACATATATATAGACATATATATAGACATATATATAGACATATATATAGACATATATATAGACATATATATATAGACATATATATAGACATATATATATATATATAT	TATATATATAGACATATATATAGACATATATATAGACATATATATAGACATATATATAGACATATATATATAGACATATATATAGACATATATATATATATATAT	.	PASS	RC=9.57;RPL=12;RAL=116;RCP=ATATATATAGAC;ALGNURL=http://orca.bu.edu/vntrview/index.php?db=VNTRPIPE_NA19238_ERX283213&ref=-175388269&isref=1&istab=1&ispng=1&rank=3	GT:SP:CGL	0/1:6,8:0,-1
chr1	106482101	td175388269	TATATATATAGACATATATATAGACATATATATAGACATATATATAGACATATATATAGACATATATATAGACATATATATATAGACATATATATAGACATATATATATATATATAT	TATATATATAGACATATATATAGACATATATATAGACATATATATAGACATATATATAGACATATATATAGACATATATATATAGACATATATATAGACATATATATATAGACATATATATAGACATATATATATATATATAT	.	PASS	RC=9.57;RPL=12;RAL=116;RCP=ATATATATAGAC;ALGNURL=http://orca.bu.edu/vntrview/index.php?db=VNTRPIPE_NA19239_ERX283214&ref=-175388269&isref=1&istab=1&ispng=1&rank=3	GT:SP:CGL	0/1:10,3:0,2

CHILD:
chr1	106944779	td175388439	CTATATATATATATGATGGAATTATATATATATATATGATGGAATTATATATATATGATGGAATTATATATATATATATATGATGGAATTATATATATATATATGATGGAAT	CTATATATATATATGATGGAATTATATATATATATATATGATGGAATTATATATATATATATGATGGAATTATATATATATATATGATGGAATTATATATATATATATATGATGGATTTATATATATATATATGATAGAAT	.	PASS	RC=4.88;RPL=23;RAL=111;RCP=TATATATATATATGATGGAATTA;ALGNURL=http://orca.bu.edu/vntrview/index.php?db=VNTRPIPE_NA19240_ERX283215&ref=-175388439&isref=1&istab=1&ispng=1&rank=3	GT:SP:CGL	0/1:9,7:0,1
PARENTS:
chr1	106944779	td175388439	CTATATATATATATGATGGAATTATATATATATATATGATGGAATTATATATATATGATGGAATTATATATATATATATATGATGGAATTATATATATATATATGATGGAAT	CTATATATATATATGATGGAATTATATATATATATATATGATGGAATTATATATATATATATATGATGGAATTATATATATATATATGATGGAATTATATATATATATATATGATGGAATTATATATATATATATGATGGAAT	.	PASS	RC=4.88;RPL=23;RAL=111;RCP=TATATATATATATGATGGAATTA;ALGNURL=http://orca.bu.edu/vntrview/index.php?db=VNTRPIPE_NA19238_ERX283213&ref=-175388439&isref=1&istab=1&ispng=1&rank=3	GT:SP:CGL	0/1:11,2:0,1
chr1	106944779	td175388439	CTATATATATATATGATGGAATTATATATATATATATGATGGAATTATATATATATGATGGAATTATATATATATATATATGATGGAATTATATATATATATATGATGGAAT	CTATATATATATATGATGGAATTATATATATATATATATGATGGAATTATATATATATATATGATGGAATTATATATATATATATGATGGAATTATATATATATATATATGATGGAATTATATATATATATATGATGGAAT	.	PASS	RC=4.88;RPL=23;RAL=111;RCP=TATATATATATATGATGGAATTA;ALGNURL=http://orca.bu.edu/vntrview/index.php?db=VNTRPIPE_NA19239_ERX283214&ref=-175388439&isref=1&istab=1&ispng=1&rank=3	GT:SP:CGL	0/1:18,8:0,1

CHILD:
chr1	120050779	td175393044	GGGGGAGAGAGAGTCGGGGAGAGAGAGTCGGGGAGAGAGACTCAGAGAGAGAGA	GGGGGAGAGAGAGTCGGGGAGAGAGAGTCGGGGAGAGAGAGGCGGGGGGAGAGACTCAGAGAGAGAGA	.	PASS	RC=3.79;RPL=14;RAL=53;RCP=GGGGAGAGAGAGTC;ALGNURL=http://orca.bu.edu/vntrview/index.php?db=VNTRPIPE_NA19240_ERX283215&ref=-175393044&isref=1&istab=1&ispng=1&rank=3	GT:SP:CGL	0/1:9,13:0,1
PARENTS:
chr1	120050779	td175393044	GGGGGAGAGAGAGTCGGGGAGAGAGAGTCGGGGAGAGAGACTCAGAGAGAGAGA	GGGGGAGAGAGAGTCGGGGAGAGAGAGTCGGGGAGAGAGAGTCGGGGAGAGAGACTCAGAGAGAGAGA	.	PASS	RC=3.79;RPL=14;RAL=53;RCP=GGGGAGAGAGAGTC;ALGNURL=http://orca.bu.edu/vntrview/index.php?db=VNTRPIPE_NA19238_ERX283213&ref=-175393044&isref=1&istab=1&ispng=1&rank=3	GT:SP:CGL	0/1:11,15:0,1
chr1	120050779	td175393044	GGGGGAGAGAGAGTCGGGGAGAGAGAGTCGGGGAGAGAGACTCAGAGAGAGAGA	GGGGGAGAGAGAGTCGGGGAGAGAGAGTCGGGGAGAGAGAGTCGGGGGGAGAGACTCAGAGAGAGAGA	.	PASS	RC=3.79;RPL=14;RAL=53;RCP=GGGGAGAGAGAGTC;ALGNURL=http://orca.bu.edu/vntrview/index.php?db=VNTRPIPE_NA19239_ERX283214&ref=-175393044&isref=1&istab=1&ispng=1&rank=3	GT:SP:CGL	0/1:15,6:0,1

CHILD:
chr1	143275001	td175393670	AAGGCGCACAGCGCCGGCGCAGGAGCAGAGAGGCCCACAGCGCTGGCGAAAGGCGCAGAGAGGCCCACAGCGCCGGCGCAGGCGCAGAGAGGCCCACAGCGCTGGCGCAGGCGCAGAGAGGC	AAGGCGCACAGCGCCGGCGCAGGTGCAGAGAGGCCCACAGCGCTGGCGAAAGGCGCAGAGAGGC	.	SC	RC=4.13;RPL=29;RAL=121;RCP=AGGCCCACAGCGCCGGCGCAGGCGCAGAG;ALGNURL=http://orca.bu.edu/vntrview/index.php?db=VNTRPIPE_NA19240_ERX283215&ref=-175393670&isref=1&istab=1&ispng=1&rank=3	GT:SP:CGL	0/1:24,39:0,-2
PARENTS:
chr1	143275001	td175393670	AAGGCGCACAGCGCCGGCGCAGGAGCAGAGAGGCCCACAGCGCTGGCGAAAGGCGCAGAGAGGCCCACAGCGCCGGCGCAGGCGCAGAGAGGCCCACAGCGCTGGCGCAGGCGCAGAGAGGC	AAGGCGCACAGCGCCGGCGCAGGTGCAGAGAGGCCCACAGCGCTGGCGAAAGGCGCAGAGAGGC	.	SC	RC=4.13;RPL=29;RAL=121;RCP=AGGCCCACAGCGCCGGCGCAGGCGCAGAG;ALGNURL=http://orca.bu.edu/vntrview/index.php?db=VNTRPIPE_NA19238_ERX283213&ref=-175393670&isref=1&istab=1&ispng=1&rank=3	GT:SP:CGL	0/1:22,38:0,-2
chr1	143275001	td175393670	AAGGCGCACAGCGCCGGCGCAGGAGCAGAGAGGCCCACAGCGCTGGCGAAAGGCGCAGAGAGGCCCACAGCGCCGGCGCAGGCGCAGAGAGGCCCACAGCGCTGGCGCAGGCGCAGAGAGGC	AAGGCGCACAGCGCCGGCGCAGGTGCAGAGAGGCCCACAGCGCTGGCGAAAGGCGCAGAGAGGC	.	SC	RC=4.13;RPL=29;RAL=121;RCP=AGGCCCACAGCGCCGGCGCAGGCGCAGAG;ALGNURL=http://orca.bu.edu/vntrview/index.php?db=VNTRPIPE_NA19239_ERX283214&ref=-175393670&isref=1&istab=1&ispng=1&rank=3	GT:SP:CGL	0/1:28,49:0,-2

CHILD:
chr1	145113356	td175394249	CATATTAAATATATATTTAATATATATTAAATATAT	CATATTAAATATATATTTAATATATATTAAATATATATTTAATATATATTAAATATAT	.	PASS	RC=3.18;RPL=11;RAL=35;RCP=ATATTAAATAT;ALGNURL=http://orca.bu.edu/vntrview/index.php?db=VNTRPIPE_NA19240_ERX283215&ref=-175394249&isref=1&istab=1&ispng=1&rank=3	GT:SP:CGL	0/1:76,23:0,2
PARENTS:
chr1	145113356	td175394249	CATATTAAATATATATTTAATATATATTAAATATAT	CATATTAAATATATATTTAATATATATTAAATATATATTTAATATATATTAAATATAT	.	PASS	RC=3.18;RPL=11;RAL=35;RCP=ATATTAAATAT;ALGNURL=http://orca.bu.edu/vntrview/index.php?db=VNTRPIPE_NA19238_ERX283213&ref=-175394249&isref=1&istab=1&ispng=1&rank=3	GT:SP:CGL	0/1:68,20:0,2
chr1	145113356	td175394249	CATATTAAATATATATTTAATATATATTAAATATAT	CATATTAAATATATATTTAATATATATTAAATATATATTTAATATATATTAAATATAT	.	PASS	RC=3.18;RPL=11;RAL=35;RCP=ATATTAAATAT;ALGNURL=http://orca.bu.edu/vntrview/index.php?db=VNTRPIPE_NA19239_ERX283214&ref=-175394249&isref=1&istab=1&ispng=1&rank=3	GT:SP:CGL	0/1:74,37:0,2

CHILD:
chr1	147724082	td175395167	CATATATATGTGTGTATATATATATGTGTGTGTGTATATATATA	CATATATATGTGTGTATATATATATGTGTGTGTGTATATATGTGTGTGTGTATATATATA	.	PASS	RC=2.39;RPL=18;RAL=43;RCP=ATATATATGTGTGTATAT;ALGNURL=http://orca.bu.edu/vntrview/index.php?db=VNTRPIPE_NA19240_ERX283215&ref=-175395167&isref=1&istab=1&ispng=1&rank=3	GT:SP:CGL	0/1:23,27:0,1
PARENTS:
chr1	147724082	td175395167	CATATATATGTGTGTATATATATATGTGTGTGTGTATATATATA	CATATATATGTGTGTATATATATATGTGTGTGTGTATATATGTGTGTGTGTATATATATA	.	PASS	RC=2.39;RPL=18;RAL=43;RCP=ATATATATGTGTGTATAT;ALGNURL=http://orca.bu.edu/vntrview/index.php?db=VNTRPIPE_NA19238_ERX283213&ref=-175395167&isref=1&istab=1&ispng=1&rank=3	GT:SP:CGL	0/1:19,25:0,1
chr1	147724082	td175395167	CATATATATGTGTGTATATATATATGTGTGTGTGTATATATATA	CATATATATGTGTGTATATATATATGTGTGTGTGTATATATATGTGTGTGTATATATATA	.	PASS	RC=2.39;RPL=18;RAL=43;RCP=ATATATATGTGTGTATAT;ALGNURL=http://orca.bu.edu/vntrview/index.php?db=VNTRPIPE_NA19239_ERX283214&ref=-175395167&isref=1&istab=1&ispng=1&rank=3	GT:SP:CGL	0/1:24,30:0,1

CHILD:
chr1	152129006	td175397244	TTGTCTTGTCTCTCAGACTGATTGTGGTGAGAATCTCTGTCTTGTCTCTCAGGCTGACTGTGGTGGGAATCTCTGTCTTGTTTCTCAGACTGACCATGGTGGGAATCTCTGTCTTGTCTCTCAGGCTGACCATGGTGGGAATCTCCGTCTTGTCTCTCAGGCTGACTGTGGTGGGA	TTGTCTTGTCTCTCAGACTGATTGTGGTGAGAATCTCTGTCTTGTCTCTCAGGCTGACTGTGGTGGGAATCTCTGTCTTGTCTCTCAGGCTGACCATGGTGGGAATCTCCGTCTTGTCTCTCAGGCTGACTGTGGTGGGA	.	PASS	RC=4.86;RPL=36;RAL=175;RCP=TGTCTTGTCTCTCAGGCTGACTGTGGTGGGAATCTC;ALGNURL=http://orca.bu.edu/vntrview/index.php?db=VNTRPIPE_NA19240_ERX283215&ref=-175397244&isref=1&istab=1&ispng=1&rank=3	GT:SP:CGL	0/1:2,8:0,-1
PARENTS:
chr1	152129006	td175397244	TTGTCTTGTCTCTCAGACTGATTGTGGTGAGAATCTCTGTCTTGTCTCTCAGGCTGACTGTGGTGGGAATCTCTGTCTTGTTTCTCAGACTGACCATGGTGGGAATCTCTGTCTTGTCTCTCAGGCTGACCATGGTGGGAATCTCCGTCTTGTCTCTCAGGCTGACTGTGGTGGGA	TTGTCTTGTCTCTCAGACTGATTGTGGTGAGAATCTCTGTCTTGTCTCTCAGGCTGACTGTGGTGGGAATCTCTGTCTTGTCTCTCAGGCTGACCATGGTGGGAATCTCCGTCTTGTCTCTCAGGCTGACTGTGGTGGGA	.	PASS	RC=4.86;RPL=36;RAL=175;RCP=TGTCTTGTCTCTCAGGCTGACTGTGGTGGGAATCTC;ALGNURL=http://orca.bu.edu/vntrview/index.php?db=VNTRPIPE_NA19238_ERX283213&ref=-175397244&isref=1&istab=1&ispng=1&rank=3	GT:SP:CGL	0/1:6,11:0,-1
chr1	152129006	td175397244	TTGTCTTGTCTCTCAGACTGATTGTGGTGAGAATCTCTGTCTTGTCTCTCAGGCTGACTGTGGTGGGAATCTCTGTCTTGTTTCTCAGACTGACCATGGTGGGAATCTCTGTCTTGTCTCTCAGGCTGACCATGGTGGGAATCTCCGTCTTGTCTCTCAGGCTGACTGTGGTGGGA	TTGTCTTGTCTCTCAGACTGATTGTGGTGAGAATCTCTGTCTTGTCTCTCAGGCTGACTGTGGTGGGAATCTCTGTCTTGTCTCTCAGGCTGACCATGGTGGGAATCTCCGTCTTGTCTCTCAGGCTGACTGTGGTGGGA	.	PASS	RC=4.86;RPL=36;RAL=175;RCP=TGTCTTGTCTCTCAGGCTGACTGTGGTGGGAATCTC;ALGNURL=http://orca.bu.edu/vntrview/index.php?db=VNTRPIPE_NA19239_ERX283214&ref=-175397244&isref=1&istab=1&ispng=1&rank=3	GT:SP:CGL	0/1:3,9:0,-1

CHILD:
chr1	165677374	td175402785	CCTCTCTCTCTGCCTCTCTCCCCGTCTCTCTCTCTCTGCCTCTCTCCCCGTCTCTCTCTCTCTGCCTCTCTCCCCGTCTCTCTCTCT	CCTCTCTCTCTGCCTCTCTCCCCGTCTCTCTCTCTCTGCCTCTCTCCCCGTCTCTCTCTCT	.	PASS	RC=3.31;RPL=26;RAL=86;RCP=CTCTCTCTCTGCCTCTCTCCCCGTCT;ALGNURL=http://orca.bu.edu/vntrview/index.php?db=VNTRPIPE_NA19240_ERX283215&ref=-175402785&isref=1&istab=1&ispng=1&rank=3	GT:SP:CGL	0/1:13,14:0,-1
PARENTS:
chr1	165677374	td175402785	CCTCTCTCTCTGCCTCTCTCCCCGTCTCTCTCTCTCTGCCTCTCTCCCCGTCTCTCTCTCTCTGCCTCTCTCCCCGTCTCTCTCTCT	CCTCTCTCTCTGCCTCTCTCCCCGTCTCTCTCTCTGCCTCTCTCCCCGTCTCTCTCTCT	.	PASS	RC=3.31;RPL=26;RAL=86;RCP=CTCTCTCTCTGCCTCTCTCCCCGTCT;ALGNURL=http://orca.bu.edu/vntrview/index.php?db=VNTRPIPE_NA19238_ERX283213&ref=-175402785&isref=1&istab=1&ispng=1&rank=3	GT:SP:CGL	0/1:14,12:0,-1
chr1	165677374	td175402785	CCTCTCTCTCTGCCTCTCTCCCCGTCTCTCTCTCTCTGCCTCTCTCCCCGTCTCTCTCTCTCTGCCTCTCTCCCCGTCTCTCTCTCT	CCTCTCTCTCTGCCTCTCTCCCCGTCTCTCTCTCTGCCTCTCTCCCCGTCTCTCTCTCTGCC	.	PASS	RC=3.31;RPL=26;RAL=86;RCP=CTCTCTCTCTGCCTCTCTCCCCGTCT;ALGNURL=http://orca.bu.edu/vntrview/index.php?db=VNTRPIPE_NA19239_ERX283214&ref=-175402785&isref=1&istab=1&ispng=1&rank=3	GT:SP:CGL	0/1:11,10:0,-1

CHILD:
chr1	174769070	td175406098	ACACACACACACACACACACACACACACACACACACACACACACACACTCTCACACATTCTCACA	ACACACACACACACACACACACACACACACACACACACTCTCACACATTCTCACA	.	PASS	RC=6.40;RPL=10;RAL=64;RCP=CACACACACA;ALGNURL=http://orca.bu.edu/vntrview/index.php?db=VNTRPIPE_NA19240_ERX283215&ref=-175406098&isref=1&istab=1&ispng=1&rank=3	GT:SP:CGL	0/1:5,8:0,-1
PARENTS:
chr1	174769070	td175406098	ACACACACACACACACACACACACACACACACACACACACACACACACTCTCACACATTCTCACA	ACACACACACACACACACACACACACACACACACACACTCTCACACATTCTCACA	.	PASS	RC=6.40;RPL=10;RAL=64;RCP=CACACACACA;ALGNURL=http://orca.bu.edu/vntrview/index.php?db=VNTRPIPE_NA19238_ERX283213&ref=-175406098&isref=1&istab=1&ispng=1&rank=3	GT:SP:CGL	0/1:12,2:0,-1
chr1	174769070	td175406098	ACACACACACACACACACACACACACACACACACACACACACACACACTCTCACACATTCTCACA	ACACACACACACACACACACACACACACTCTCACACATTCTCACA,ACACACACACACACACACACACACACACACACACACACTCTCACACATTCTCACA	.	PASS	RC=6.40;RPL=10;RAL=64;RCP=CACACACACA;ALGNURL=http://orca.bu.edu/vntrview/index.php?db=VNTRPIPE_NA19239_ERX283214&ref=-175406098&isref=1&istab=1&ispng=1&rank=3	GT:SP:CGL	0/1/2:0,14,8:0,-2,-1

CHILD:
chr1	177384690	td175407075	ACATATGTAGTTATATTACTATATATAGCATATATAGTTATATTACTATATATAGCATATATAGTTATATTACTATATATAGCATATATAGTAATTTTAC	ACATATGTAGTTATATTACTATATATAGCATATATAGTTATATTACTATATATAGCATATATAGTTATATTACTATATATAGCATATATAGTTATATTCCTATATATAGCATATATAGTTATATTAATATATATAGCATATATAGTAATTTTAC	.	PASS	RC=3.67;RPL=27;RAL=99;RCP=CATATATAGTTATATTACTATATATAG;ALGNURL=http://orca.bu.edu/vntrview/index.php?db=VNTRPIPE_NA19240_ERX283215&ref=-175407075&isref=1&istab=1&ispng=1&rank=3	GT:SP:CGL	0/1:17,7:0,2
PARENTS:
chr1	177384690	td175407075	ACATATGTAGTTATATTACTATATATAGCATATATAGTTATATTACTATATATAGCATATATAGTTATATTACTATATATAGCATATATAGTAATTTTAC	ACATATGTAGTTATATTACTATATATAGCATATATAGTTATATTACTATATATAGCATATATAGTTATATTACTATATATAGCATATATAGTTATATTACTATATATAGCATATATAGTAATTTTAC,ACATATGTAGTTATATTACTATATATAGCATATATAGTTATATTACTATATATAGCATATATAGTTATATTACTATATATAGCATATATAGTTATATTACTATATATAGCATATATAGTTATATTACTATATATAGCATATATAGTAATTTTAC	.	PASS	RC=3.67;RPL=27;RAL=99;RCP=CATATATAGTTATATTACTATATATAG;ALGNURL=http://orca.bu.edu/vntrview/index.php?db=VNTRPIPE_NA19238_ERX283213&ref=-175407075&isref=1&istab=1&ispng=1&rank=3	GT:SP:CGL	0/1/2:0,17,5:0,1,2
chr1	177384690	td175407075	ACATATGTAGTTATATTACTATATATAGCATATATAGTTATATTACTATATATAGCATATATAGTTATATTACTATATATAGCATATATAGTAATTTTAC	ACATATGTAGTTATATTACTATATATAGCATATATAGTTATATTACTATATATAGCATATATAGTTATATTACTATATATAGCATATATAGTTATATTACTATATATAGCATATATAGTAATTTTAC	.	PASS	RC=3.67;RPL=27;RAL=99;RCP=CATATATAGTTATATTACTATATATAG;ALGNURL=http://orca.bu.edu/vntrview/index.php?db=VNTRPIPE_NA19239_ERX283214&ref=-175407075&isref=1&istab=1&ispng=1&rank=3	GT:SP:CGL	0/1:21,6:0,1

CHILD:
chr1	182087828	td175408653	TTATATATAAAGTCATATATATAACTATATATAACTATAACTATATATATAACTATATATATAACTATATATATAACTATATATATAACTATATATATAACTATATATATA	TTATATATAAAGTCATATATATAACTATATATAACTATAACTATATATATAACTATATATATA,TTATATATAAAGTCATATATATAACTATATATAACTATAACTATATATATAACTATATATATAACTATATATATAACTATATATATA	.	PASS	RC=8.88;RPL=12;RAL=110;RCP=TATATATATAAC;ALGNURL=http://orca.bu.edu/vntrview/index.php?db=VNTRPIPE_NA19240_ERX283215&ref=-175408653&isref=1&istab=1&ispng=1&rank=3	GT:SP:CGL	0/1/2:0,18,14:0,-4,-2
PARENTS:
chr1	182087828	td175408653	TTATATATAAAGTCATATATATAACTATATATAACTATAACTATATATATAACTATATATATAACTATATATATAACTATATATATAACTATATATATAACTATATATATA	TTATATATAAAGTCATATATATAACTATATATAACTATAACTATATATATAACTATATATATA,TTATATATAAAGTCATATATATAACTATATATAACTATAACTATATATATAACTATATATATAACTATATATATAACTATATATATAACTATATATATA	.	PASS	RC=8.88;RPL=12;RAL=110;RCP=TATATATATAAC;ALGNURL=http://orca.bu.edu/vntrview/index.php?db=VNTRPIPE_NA19238_ERX283213&ref=-175408653&isref=1&istab=1&ispng=1&rank=3	GT:SP:CGL	0/1/2:0,12,9:0,-4,-1
chr1	182087828	td175408653	TTATATATAAAGTCATATATATAACTATATATAACTATAACTATATATATAACTATATATATAACTATATATATAACTATATATATAACTATATATATAACTATATATATA	TTATATATAAAGTCATATATATAACTATATATAACTATAACTATATATATAACTATATATATA,TTATATATAAAGTCATATATATAACTATATATAACTATAACTATATATATAACTATATATATAACTATATATATAACTATATATATA	.	PASS	RC=8.88;RPL=12;RAL=110;RCP=TATATATATAAC;ALGNURL=http://orca.bu.edu/vntrview/index.php?db=VNTRPIPE_NA19239_ERX283214&ref=-175408653&isref=1&istab=1&ispng=1&rank=3	GT:SP:CGL	0/1/2:0,18,14:0,-4,-2

CHILD:
chr1	185758744	td175409988	AATGACATATGACATATGACATATGA	AATGACATATGACATATGACATATGACATATGA	.	PASS	RC=3.57;RPL=7;RAL=25;RCP=ATGACAT;ALGNURL=http://orca.bu.edu/vntrview/index.php?db=VNTRPIPE_NA19240_ERX283215&ref=-175409988&isref=1&istab=1&ispng=1&rank=3	GT:SP:CGL	0/1:22,33:0,1
PARENTS:
chr1	185758744	td175409988	AATGACATATGACATATGACATATGA	AATGACATATGACATATGACATATGACATATGA	.	PASS	RC=3.57;RPL=7;RAL=25;RCP=ATGACAT;ALGNURL=http://orca.bu.edu/vntrview/index.php?db=VNTRPIPE_NA19238_ERX283213&ref=-175409988&isref=1&istab=1&ispng=1&rank=3	GT:SP:CGL	0/1:21,21:0,1
chr1	185758744	td175409988	AATGACATATGACATATGACATATGA	AATGACATATGACATATGACATATGACATATGA	.	PASS	RC=3.57;RPL=7;RAL=25;RCP=ATGACAT;ALGNURL=http://orca.bu.edu/vntrview/index.php?db=VNTRPIPE_NA19239_ERX283214&ref=-175409988&isref=1&istab=1&ispng=1&rank=3	GT:SP:CGL	0/1:20,18:0,1

CHILD:
chr1	189675934	td175411581	AAGATGGAAGTATAAACTACACCATGTGCAGATGGAAGTATAAACTACACCATGTGCAGATGGAAGTATAAACTACACCATTTGCAGA	AAGATGGAAGTATAAACTACACCATGTGCAGATGGAAGTATAAACTACACCATTTGCAGA	.	PASS	RC=3.11;RPL=28;RAL=87;RCP=AGATGGAAGTATAAACTACACCATGTGC;ALGNURL=http://orca.bu.edu/vntrview/index.php?db=VNTRPIPE_NA19240_ERX283215&ref=-175411581&isref=1&istab=1&ispng=1&rank=3	GT:SP:CGL	0/1:19,25:0,-1
PARENTS:
chr1	189675934	td175411581	AAGATGGAAGTATAAACTACACCATGTGCAGATGGAAGTATAAACTACACCATGTGCAGATGGAAGTATAAACTACACCATTTGCAGA	AAGATGGAAGTATAAACTACACCATGTGCAGATGGAAGTATAAACTACACCATTTGCAGA	.	PASS	RC=3.11;RPL=28;RAL=87;RCP=AGATGGAAGTATAAACTACACCATGTGC;ALGNURL=http://orca.bu.edu/vntrview/index.php?db=VNTRPIPE_NA19238_ERX283213&ref=-175411581&isref=1&istab=1&ispng=1&rank=3	GT:SP:CGL	0/1:10,19:0,-1
chr1	189675934	td175411581	AAGATGGAAGTATAAACTACACCATGTGCAGATGGAAGTATAAACTACACCATGTGCAGATGGAAGTATAAACTACACCATTTGCAGA	AAGATGGAAGTATAAACTACACCATGTGCAGATGGAAGTATAAACTACACCATTTGCAGA	.	PASS	RC=3.11;RPL=28;RAL=87;RCP=AGATGGAAGTATAAACTACACCATGTGC;ALGNURL=http://orca.bu.edu/vntrview/index.php?db=VNTRPIPE_NA19239_ERX283214&ref=-175411581&isref=1&istab=1&ispng=1&rank=3	GT:SP:CGL	0/1:10,16:0,-1

CHILD:
chr1	198843047	td175415259	GGAGAGAAAGAGGGAGAGAGAAAGAGGGAGAGAGAAAGAGGAAGAGAAAGA	GGAGAGAAAGAGGGAGAGAGAAAGAGGAAGAGAAAGA	.	PASS	RC=3.71;RPL=14;RAL=50;RCP=GAGAGAAAGAGGGA;ALGNURL=http://orca.bu.edu/vntrview/index.php?db=VNTRPIPE_NA19240_ERX283215&ref=-175415259&isref=1&istab=1&ispng=1&rank=3	GT:SP:CGL	0/1:17,19:0,-1
PARENTS:
chr1	198843047	td175415259	GGAGAGAAAGAGGGAGAGAGAAAGAGGGAGAGAGAAAGAGGAAGAGAAAGA	GGAGAGAAAGAGGGAGAGAGAAAGAGGAAGAGAAAGA	.	PASS	RC=3.71;RPL=14;RAL=50;RCP=GAGAGAAAGAGGGA;ALGNURL=http://orca.bu.edu/vntrview/index.php?db=VNTRPIPE_NA19238_ERX283213&ref=-175415259&isref=1&istab=1&ispng=1&rank=3	GT:SP:CGL	0/1:18,19:0,-1
chr1	198843047	td175415259	GGAGAGAAAGAGGGAGAGAGAAAGAGGGAGAGAGAAAGAGGAAGAGAAAGA	GGAGAGAAAGAGGGAGAGAGAAAGAGGAAGAGAAAGA	.	PASS	RC=3.71;RPL=14;RAL=50;RCP=GAGAGAAAGAGGGA;ALGNURL=http://orca.bu.edu/vntrview/index.php?db=VNTRPIPE_NA19239_ERX283214&ref=-175415259&isref=1&istab=1&ispng=1&rank=3	GT:SP:CGL	0/1:19,23:0,-1

CHILD:
chr1	211370748	td175419869	CGCCGCCCCGTCCAGGAGGTGGGGGGCGCCTCTGCCCGGCCGCCCCTTCTGGGAAGTGAGGAGCCCCTCTGCCCGGCCGCC	CCAGCCGCCCCGTCCGGGAGGGGGGGGGCGCCTCCGCCCGGCCGCGGGCCCGTCTGGGAGGTGGGGGGGGCCTCTGCCCGGCCGCCCCTTCTGGGAAGTGAGGACTCCCTCTGCCTGGCCGC	.	SC	RC=2.16;RPL=37;RAL=80;RCP=GCCGCCCCGTCCAGGAAGTGAGGAGCCCCTCTGCCCG;ALGNURL=http://orca.bu.edu/vntrview/index.php?db=VNTRPIPE_NA19240_ERX283215&ref=-175419869&isref=1&istab=1&ispng=1&rank=3	GT:SP:CGL	0/1:62,3:0,1
PARENTS:
chr1	211370748	td175419869	CGCCGCCCCGTCCAGGAGGTGGGGGGCGCCTCTGCCCGGCCGCCCCTTCTGGGAAGTGAGGAGCCCCTCTGCCCGGCCGCC	CCAGCCGCCCCATCCGGGAGGTGGGGGGCGCCTCCGCCCAGCTGCCGCCCCATCCGGGAGGTGGGGGGCACCTCTGCCCGGCCGCCCCTTCTGGGAAGTGAGGAGCCCCTCTGCCCGGCCGC	.	SC	RC=2.16;RPL=37;RAL=80;RCP=GCCGCCCCGTCCAGGAAGTGAGGAGCCCCTCTGCCCG;ALGNURL=http://orca.bu.edu/vntrview/index.php?db=VNTRPIPE_NA19238_ERX283213&ref=-175419869&isref=1&istab=1&ispng=1&rank=3	GT:SP:CGL	0/1:61,6:0,1
chr1	211370748	td175419869	CGCCGCCCCGTCCAGGAGGTGGGGGGCGCCTCTGCCCGGCCGCCCCTTCTGGGAAGTGAGGAGCCCCTCTGCCCGGCCGCC	CCAGCCGCCCCGTCCGGGAGGTGGGGGGCGCCTCCGCCCGGCCGCGGTCCCGTCTGGGAGGTGGGGGGGGCCTCTGCCCGGCCGCCCCTTCTGGGAAGTGAGGACTCCCTCTGCCTGGCCGC	.	SC	RC=2.16;RPL=37;RAL=80;RCP=GCCGCCCCGTCCAGGAAGTGAGGAGCCCCTCTGCCCG;ALGNURL=http://orca.bu.edu/vntrview/index.php?db=VNTRPIPE_NA19239_ERX283214&ref=-175419869&isref=1&istab=1&ispng=1&rank=3	GT:SP:CGL	0/1:74,8:0,1

CHILD:
chr1	221174655	td175423462	CCACAGGCACACACAGGCACACACATGCACACACAGACACACACATGCACACACAGACACACACATACACACACATGCACACACATACACACACATACACATACA	CCACAGGCACACACAGGCACACACATGCACACACAGACACACACATGCACACACAGACACACACATGCACACACAGACACACACATACACACACATGCACACACATACACATACA	.	PASS	RC=10.40;RPL=10;RAL=104;RCP=CACATGCACA;ALGNURL=http://orca.bu.edu/vntrview/index.php?db=VNTRPIPE_NA19240_ERX283215&ref=-175423462&isref=1&istab=1&ispng=1&rank=3	GT:SP:CGL	0/1:6,10:0,1
PARENTS:
chr1	221174655	td175423462	CCACAGGCACACACAGGCACACACATGCACACACAGACACACACATGCACACACAGACACACACATACACACACATGCACACACATACACACACATACACATACA	CCACAGGCACACACAGGCACACACATGCACACACAGACACACACATGCACACACAGACACACACATACACACACATGCACACACATACACATACA	.	PASS	RC=10.40;RPL=10;RAL=104;RCP=CACATGCACA;ALGNURL=http://orca.bu.edu/vntrview/index.php?db=VNTRPIPE_NA19238_ERX283213&ref=-175423462&isref=1&istab=1&ispng=1&rank=3	GT:SP:CGL	0/1:6,11:0,-1
chr1	221174655	td175423462	CCACAGGCACACACAGGCACACACATGCACACACAGACACACACATGCACACACAGACACACACATACACACACATGCACACACATACACACACATACACATACA	CCACAGGCACACACAGGCACACACATGCACACACAGACACACACATGCACACACAGACACACACATGCACACACAGACACACACATACACACACATGCACACACATACACATACA	.	PASS	RC=10.40;RPL=10;RAL=104;RCP=CACATGCACA;ALGNURL=http://orca.bu.edu/vntrview/index.php?db=VNTRPIPE_NA19239_ERX283214&ref=-175423462&isref=1&istab=1&ispng=1&rank=3	GT:SP:CGL	0/1:5,9:0,1

CHILD:
chr1	247603323	td175435120	GTGTGTTAGGTATAGCCTATGGGTTAGGCATAGCCTGTGTGTTAGGTATAGCCTATGGGTTAGGTATAGCCTACGTGTTAGGTATAGCCTATGTGTTAGGTATAGCCTATGTGTTAGGTATAGC	GTGTGTTAGGTATAGCCTATGGGTTAGGCATAGCCTGTGTGTTAGGTATAGCCTATGGGTTAGGTATAGCCTATGTGTTAGGTATAGCCTATGTGTTAGGTATAGC	.	PASS	RC=6.83;RPL=18;RAL=123;RCP=TGTGTTAGGTATAGCCTA;ALGNURL=http://orca.bu.edu/vntrview/index.php?db=VNTRPIPE_NA19240_ERX283215&ref=-175435120&isref=1&istab=1&ispng=1&rank=3	GT:SP:CGL	0/1:7,13:0,-1
PARENTS:
chr1	247603323	td175435120	GTGTGTTAGGTATAGCCTATGGGTTAGGCATAGCCTGTGTGTTAGGTATAGCCTATGGGTTAGGTATAGCCTACGTGTTAGGTATAGCCTATGTGTTAGGTATAGCCTATGTGTTAGGTATAGC	GTGTGTTAGGTATAGCCTATGGGTTAGGCATAGCCTGTGTGTTAGGTATAGCCTATGGGTTAGGTATAGCCTATGTGTTAGGTATAGCCTATGTGTTAGGTATAGC	.	PASS	RC=6.83;RPL=18;RAL=123;RCP=TGTGTTAGGTATAGCCTA;ALGNURL=http://orca.bu.edu/vntrview/index.php?db=VNTRPIPE_NA19238_ERX283213&ref=-175435120&isref=1&istab=1&ispng=1&rank=3	GT:SP:CGL	0/1:8,13:0,-1
chr1	247603323	td175435120	GTGTGTTAGGTATAGCCTATGGGTTAGGCATAGCCTGTGTGTTAGGTATAGCCTATGGGTTAGGTATAGCCTACGTGTTAGGTATAGCCTATGTGTTAGGTATAGCCTATGTGTTAGGTATAGC	GTGTGTTAGGTATAGCCTATGGGTTAGGCATAGCCTGTGTGTTAGGTATAGCCTATGGGTTAGGTATAGCCTATGTGTTAGGTATAGCCTATGTGTTAGGTATAGC	.	PASS	RC=6.83;RPL=18;RAL=123;RCP=TGTGTTAGGTATAGCCTA;ALGNURL=http://orca.bu.edu/vntrview/index.php?db=VNTRPIPE_NA19239_ERX283214&ref=-175435120&isref=1&istab=1&ispng=1&rank=3	GT:SP:CGL	0/1:7,12:0,-1

CHILD:
chr1	248023080	td175435302	AGAAATATATAAATATAGAGAAATGTATAAATATAGTTATATAGAGAAATATATGAAATATAGAGATATA	AGAAATACAGAATATAGTTATATAGAGAAATATATAAATATAGAGAAATGTATAAATATAGTTATATAGAGAAATATATGAAATATAGAGATATA	.	PASS	RC=2.59;RPL=27;RAL=69;RCP=GAAATATAGAAATATAGAGAAATATAT;ALGNURL=http://orca.bu.edu/vntrview/index.php?db=VNTRPIPE_NA19240_ERX283215&ref=-175435302&isref=1&istab=1&ispng=1&rank=3	GT:SP:CGL	0/1:4,2:0,1
PARENTS:
chr1	248023080	td175435302	AGAAATATATAAATATAGAGAAATGTATAAATATAGTTATATAGAGAAATATATGAAATATAGAGATATA	AGAAATACAGAATATAGTTATATAGAGAAATATATAAATATAGAGAAATGTATAAATATAGTTATATAGAGAAATATATGAAATATAGAGATATA	.	PASS	RC=2.59;RPL=27;RAL=69;RCP=GAAATATAGAAATATAGAGAAATATAT;ALGNURL=http://orca.bu.edu/vntrview/index.php?db=VNTRPIPE_NA19238_ERX283213&ref=-175435302&isref=1&istab=1&ispng=1&rank=3	GT:SP:CGL	0/1:20,2:0,1
chr1	248023080	td175435302	AGAAATATATAAATATAGAGAAATGTATAAATATAGTTATATAGAGAAATATATGAAATATAGAGATATA	AGAAATACAGAATATAGTTATATAGAGAAATATATAAATATAGAGAAATGTATAAATATAGTTATATAGAGAAATATATGAAATATAGAGATATA	.	PASS	RC=2.59;RPL=27;RAL=69;RCP=GAAATATAGAAATATAGAGAAATATAT;ALGNURL=http://orca.bu.edu/vntrview/index.php?db=VNTRPIPE_NA19239_ERX283214&ref=-175435302&isref=1&istab=1&ispng=1&rank=3	GT:SP:CGL	0/1:20,3:0,1

CHILD:
chr10	605262	td175436022	TGGGGAACGCCGGGGGAACGCCGGGGGAA	TGGGGAACGCCGGGGGAACGCCGGGGGAACGCCGGGGGAA	.	PASS	RC=2.55;RPL=11;RAL=28;RCP=GGGGAACGCCG;ALGNURL=http://orca.bu.edu/vntrview/index.php?db=VNTRPIPE_NA19240_ERX283215&ref=-175436022&isref=1&istab=1&ispng=1&rank=3	GT:SP:CGL	0/1:16,10:0,1
PARENTS:
chr10	605262	td175436022	TGGGGAACGCCGGGGGAACGCCGGGGGAA	TGGGGAACGCCGGGGGAACGCCGGGGGAACGCCGGGGGAA	.	PASS	RC=2.55;RPL=11;RAL=28;RCP=GGGGAACGCCG;ALGNURL=http://orca.bu.edu/vntrview/index.php?db=VNTRPIPE_NA19238_ERX283213&ref=-175436022&isref=1&istab=1&ispng=1&rank=3	GT:SP:CGL	0/1:11,9:0,1
chr10	605262	td175436022	TGGGGAACGCCGGGGGAACGCCGGGGGAA	TGGGGAACGCCGGGGGAACGCCGGGGGAACGCCGGGGGAA	.	PASS	RC=2.55;RPL=11;RAL=28;RCP=GGGGAACGCCG;ALGNURL=http://orca.bu.edu/vntrview/index.php?db=VNTRPIPE_NA19239_ERX283214&ref=-175436022&isref=1&istab=1&ispng=1&rank=3	GT:SP:CGL	0/1:15,24:0,1

CHILD:
chr10	672342	td175436073	TGGTGTTACCCTCCATCCCCCATCCTCGGTGTTACCCTCCGTCCCCCCGTCCCCGGAGTTACCCTCCGTCCCCCGTCCCCGGGGTTACCCTCCATCCC	TGGTGTTGCCCTCCATCCCCCATCCTCGGTGTTACCCTCCATCCCCCATCCTCGGTGTTACCCTCCGTCCCCCCGTCCCCGGAGTTACCCTCCGTCCCCCGTCCCCGGGGTTACCCTCCATCCC	.	PASS	RC=3.70;RPL=26;RAL=97;RCP=GGTGTTACCCTCCATCCCCCGTCCCC;ALGNURL=http://orca.bu.edu/vntrview/index.php?db=VNTRPIPE_NA19240_ERX283215&ref=-175436073&isref=1&istab=1&ispng=1&rank=3	GT:SP:CGL	0/1:10,9:0,1
PARENTS:
chr10	672342	td175436073	TGGTGTTACCCTCCATCCCCCATCCTCGGTGTTACCCTCCGTCCCCCCGTCCCCGGAGTTACCCTCCGTCCCCCGTCCCCGGGGTTACCCTCCATCCC	TGTTACCCTCCGTCCCCCCGTCCCCGGAGTTACCCTCCATCCCCCGTCCCCGGGGTTACCCTCCATCCC,TGGTGTTACCCTCCATCCCCCATCCTCGGTGTTACCCTCCATCCCCCATCCTCGGTGTTACCCTCCGTCCCCCCGTCCCCGGAGTTACCCTCCGTCCCCCGTCCCCGGGGTTACCCTCCATCCC	.	PASS	RC=3.70;RPL=26;RAL=97;RCP=GGTGTTACCCTCCATCCCCCGTCCCC;ALGNURL=http://orca.bu.edu/vntrview/index.php?db=VNTRPIPE_NA19238_ERX283213&ref=-175436073&isref=1&istab=1&ispng=1&rank=3	GT:SP:CGL	0/1/2:0,15,6:0,-1,1
chr10	672342	td175436073	TGGTGTTACCCTCCATCCCCCATCCTCGGTGTTACCCTCCGTCCCCCCGTCCCCGGAGTTACCCTCCGTCCCCCGTCCCCGGGGTTACCCTCCATCCC	TGGTGTTACCCTCCATCCCCCATCCTCGGTGTTACCCTCCATCCCCCATCCTCGGTGTTACCCTCCGTCCCCCCGTCCCCGGAGTTACCCTCCGTCCCCCGTCCCCGGGGTTACCCTCCATCCC	.	PASS	RC=3.70;RPL=26;RAL=97;RCP=GGTGTTACCCTCCATCCCCCGTCCCC;ALGNURL=http://orca.bu.edu/vntrview/index.php?db=VNTRPIPE_NA19239_ERX283214&ref=-175436073&isref=1&istab=1&ispng=1&rank=3	GT:SP:CGL	0/1:9,5:0,1

CHILD:
chr10	1055210	td175436365	CAGAAACAGCCTCTTCCTACCAGAACCTAAAGGCCGGCCCCACAGACAGGGAGATAAGAAACAGCCTCTTCCTACCAGAACCCAAAGGCTGGCCCCGCAGACAGGGAGATAAGAAACAGCCTTCCTACCAGAA	CAGAAACAGCCTCTTCCTACCAGAACCTAAAGGCCGGCCCCACAGACAGGGAGATAAGAAACAGCCTCTTCCTACCAGAACCTAAAGGCCGGCCCCACAGACAGGGAGATAAGAAACAGCCTCTTCCTACCAGAACCCAAAGGCTGGCCCCGCAGACAGGGAGATAAGAAACAGCCTTCCTACCAGAA	.	PASS	RC=2.44;RPL=55;RAL=132;RCP=AGAAACAGCCTCTTCCTACCAGAACCCAAAGGCCGGCCCCACAGACAGGGAGATA;ALGNURL=http://orca.bu.edu/vntrview/index.php?db=VNTRPIPE_NA19240_ERX283215&ref=-175436365&isref=1&istab=1&ispng=1&rank=3	GT:SP:CGL	0/1:6,3:0,1
PARENTS:
chr10	1055210	td175436365	CAGAAACAGCCTCTTCCTACCAGAACCTAAAGGCCGGCCCCACAGACAGGGAGATAAGAAACAGCCTCTTCCTACCAGAACCCAAAGGCTGGCCCCGCAGACAGGGAGATAAGAAACAGCCTTCCTACCAGAA	CAGAAACAGCCTCTTCCTACCAGAACCTAAAGGCCGGCCCCACAGACAGGGAGATAAGAAACAGCCTCTTCCTACCAGAACCTAAAGGCCGGCCCCACAGACAGGGAGATAAGAAACAGCCTCTTCCTACCAGAACCCAAAGGCAGGCCCCGCAGACAGGGAGATAAGAAACAGCCTTCCTACCAGAA	.	PASS	RC=2.44;RPL=55;RAL=132;RCP=AGAAACAGCCTCTTCCTACCAGAACCCAAAGGCCGGCCCCACAGACAGGGAGATA;ALGNURL=http://orca.bu.edu/vntrview/index.php?db=VNTRPIPE_NA19238_ERX283213&ref=-175436365&isref=1&istab=1&ispng=1&rank=3	GT:SP:CGL	0/1:8,3:0,1
chr10	1055210	td175436365	CAGAAACAGCCTCTTCCTACCAGAACCTAAAGGCCGGCCCCACAGACAGGGAGATAAGAAACAGCCTCTTCCTACCAGAACCCAAAGGCTGGCCCCGCAGACAGGGAGATAAGAAACAGCCTTCCTACCAGAA	CAGAAACAGCCTCTTCCTACCTGAACCTAAAGGCCGGCCCCACAGACAGGGAGATAAGAAACAGCCTCTTCCTACCAGAACCTAAAGGCCGGCCCCACAGACAGGGAGATAAGAAACAGCCTCTTCCTACCAGAACCCAAAGGCTGGCCCCGCAGACAGGGAGATAAGAAACAGCCTTCCTACCAGAA	.	PASS	RC=2.44;RPL=55;RAL=132;RCP=AGAAACAGCCTCTTCCTACCAGAACCCAAAGGCCGGCCCCACAGACAGGGAGATA;ALGNURL=http://orca.bu.edu/vntrview/index.php?db=VNTRPIPE_NA19239_ERX283214&ref=-175436365&isref=1&istab=1&ispng=1&rank=3	GT:SP:CGL	0/1:9,5:0,1

CHILD:
chr10	1749077	td175436962	CGGCAGGAAGTGGGGTTTTTGTTGGGCAGGAAGTAGGGTTTCATTGGGCAGGAAGTGGGATTTTCTTTGGGCA	CGGCAGGAAGTGGGGTTTTTGTTGGGCAGGAAGTAGGGTTTCATTGGGCAGGAAGTAGGGTTTCATTGGGCAGGAAGTGGGATTTTCTTTGGGCA	.	PASS	RC=3.17;RPL=23;RAL=72;RCP=GGCAGGAAGTGGGGTTTTCATTG;ALGNURL=http://orca.bu.edu/vntrview/index.php?db=VNTRPIPE_NA19240_ERX283215&ref=-175436962&isref=1&istab=1&ispng=1&rank=3	GT:SP:CGL	0/1:20,15:0,1
PARENTS:
chr10	1749077	td175436962	CGGCAGGAAGTGGGGTTTTTGTTGGGCAGGAAGTAGGGTTTCATTGGGCAGGAAGTGGGATTTTCTTTGGGCA	CGGCAGGAAGTGGGGTTTTTGTTGGGCAGGAAGTAGGGTTTCATTGGGCAGGAAGTAGGGTTTCATTGGGCAGGAAGTGGGATTTTCTTTGGGCA	.	PASS	RC=3.17;RPL=23;RAL=72;RCP=GGCAGGAAGTGGGGTTTTCATTG;ALGNURL=http://orca.bu.edu/vntrview/index.php?db=VNTRPIPE_NA19238_ERX283213&ref=-175436962&isref=1&istab=1&ispng=1&rank=3	GT:SP:CGL	0/1:20,15:0,1
chr10	1749077	td175436962	CGGCAGGAAGTGGGGTTTTTGTTGGGCAGGAAGTAGGGTTTCATTGGGCAGGAAGTGGGATTTTCTTTGGGCA	CGGCAGGAAGTGGGGTTTTTGTTGGGCAGGAAGTAGGGTTTCATTGGGCAGGAAGTAGGGTTTCATTGGGCAGGAAGTGGGATTTTCTTTGGGCA	.	PASS	RC=3.17;RPL=23;RAL=72;RCP=GGCAGGAAGTGGGGTTTTCATTG;ALGNURL=http://orca.bu.edu/vntrview/index.php?db=VNTRPIPE_NA19239_ERX283214&ref=-175436962&isref=1&istab=1&ispng=1&rank=3	GT:SP:CGL	0/1:17,17:0,1

CHILD:
chr10	2029783	td175437134	GAGCGAGGGACCTCTCATGAATGAACGCCCTAGATGCCCACCCCTGTCAAGCGAGGGACCTCTCATGAATGAACGCCCTAGATACCCACCCCTGTCAAG	GAGCGAGGGACCTCTCATGAATGAACGCCCTAGATGCCCACCCCTGTCAAGCGAGGGACCTCTCATGAATGAACGCCCTAGATGCCCACCCCTGTCAAGCGAGGGACCTCTCATGAATGAACGCCCTAGATACCCACCCCTGTCAAG	.	PASS	RC=2.04;RPL=48;RAL=98;RCP=AGCGAGGGACCTCTCATGAATGAACGCCCTAGATACCCACCCCTGTCA;ALGNURL=http://orca.bu.edu/vntrview/index.php?db=VNTRPIPE_NA19240_ERX283215&ref=-175437134&isref=1&istab=1&ispng=1&rank=3	GT:SP:CGL	0/1:12,7:0,1
PARENTS:
chr10	2029783	td175437134	GAGCGAGGGACCTCTCATGAATGAACGCCCTAGATGCCCACCCCTGTCAAGCGAGGGACCTCTCATGAATGAACGCCCTAGATACCCACCCCTGTCAAG	GCACACAGCGCGAGGGACCTCTCATGAATGAACGCCCTAGATGCCCACCCCTGTCAAGCGAGGGACCTCTCATGAATGAACGCCCTAGATGCCCACCCCTGTCAAGCGAGGGACCTCTCATGAATGAACGCCCTAGATACCCACCCCTGT	.	PASS	RC=2.04;RPL=48;RAL=98;RCP=AGCGAGGGACCTCTCATGAATGAACGCCCTAGATACCCACCCCTGTCA;ALGNURL=http://orca.bu.edu/vntrview/index.php?db=VNTRPIPE_NA19238_ERX283213&ref=-175437134&isref=1&istab=1&ispng=1&rank=3	GT:SP:CGL	0/1:13,3:0,1
chr10	2029783	td175437134	GAGCGAGGGACCTCTCATGAATGAACGCCCTAGATGCCCACCCCTGTCAAGCGAGGGACCTCTCATGAATGAACGCCCTAGATACCCACCCCTGTCAAG	GAGCGAGGGACCTCTCATGAATGAACGCCCTAGATGCCCACCCCTGTCAAGCGAGGGACCTCTCATGAATGAACGCCCTAGATGCCCACCCCTGTCAAGCGAGGGACCTCTCATGAATGAACGCCCTAGATACCCACCCCTGTCAAG	.	PASS	RC=2.04;RPL=48;RAL=98;RCP=AGCGAGGGACCTCTCATGAATGAACGCCCTAGATACCCACCCCTGTCA;ALGNURL=http://orca.bu.edu/vntrview/index.php?db=VNTRPIPE_NA19239_ERX283214&ref=-175437134&isref=1&istab=1&ispng=1&rank=3	GT:SP:CGL	0/1:14,4:0,1

CHILD:
chr10	2848673	td175437647	ACACCTCCCAGACGGGGTCGTGGCCGGGCAGAGGGGCTCCTCACATCCCAGACGATGGGTGGCCAGGCAGAGACGCTCCTCACTTCCCAGACGGGGCGGCGGCCGGGCAGAGGC	ACACCTCCCAGACGGGGTGGCGGCCACGCAGAGGGGCTCCTCACTTCCGAGACGGGGCGGCCGGGCAGAGGCGCACCTCACATCCCAGACGATGGGTGGCCAGGCAGAGACGCTCCTCACTTCCCAGACGGGGTGGCGGCCAGGCAGAGGC	.	SC	RC=2.85;RPL=40;RAL=113;RCP=CACATCCCAGACGGGGCGGTGGCCGGGCAGAGGCGCTCCT;ALGNURL=http://orca.bu.edu/vntrview/index.php?db=VNTRPIPE_NA19240_ERX283215&ref=-175437647&isref=1&istab=1&ispng=1&rank=3	GT:SP:CGL	0/1:37,8:0,1
PARENTS:
chr10	2848673	td175437647	ACACCTCCCAGACGGGGTCGTGGCCGGGCAGAGGGGCTCCTCACATCCCAGACGATGGGTGGCCAGGCAGAGACGCTCCTCACTTCCCAGACGGGGCGGCGGCCGGGCAGAGGC	AGCCAGGCAGCGACGCTCCTCACTTCCCAGATGGGATGGCGGCCGGGAGGAGGCGCTCCTCACTTCCCAGACTGGGCGGCCAGGCAGAGGGGCTCCTCACCTCCCAGAGGATGGGCGGCCAGGCAGAGACGCTCCTCACTTCCCAGACGGGGTGGCGGCCGGGCAGAGGC	.	SC	RC=2.85;RPL=40;RAL=113;RCP=CACATCCCAGACGGGGCGGTGGCCGGGCAGAGGCGCTCCT;ALGNURL=http://orca.bu.edu/vntrview/index.php?db=VNTRPIPE_NA19238_ERX283213&ref=-175437647&isref=1&istab=1&ispng=1&rank=3	GT:SP:CGL	0/1:42,10:0,1
chr10	2848673	td175437647	ACACCTCCCAGACGGGGTCGTGGCCGGGCAGAGGGGCTCCTCACATCCCAGACGATGGGTGGCCAGGCAGAGACGCTCCTCACTTCCCAGACGGGGCGGCGGCCGGGCAGAGGC	ACACCTCCCAGACGGGGTGGTGGCCGGGCAGAGGGGCTCCTCACTTCCCAGACTGAGCGGCCGGGCAGAGGGGTCCTCACATCCTAGACGATGGGCGGCCAGGCAGAGACACTCCTCACTTCCTAGACGGGGTGGCAGCCGGGCAGAGG	.	SC	RC=2.85;RPL=40;RAL=113;RCP=CACATCCCAGACGGGGCGGTGGCCGGGCAGAGGCGCTCCT;ALGNURL=http://orca.bu.edu/vntrview/index.php?db=VNTRPIPE_NA19239_ERX283214&ref=-175437647&isref=1&istab=1&ispng=1&rank=3	GT:SP:CGL	0/1:39,11:0,1

CHILD:
chr10	6965823	td175439763	AATATACATATATTTTAAATATATATATAAATATTTTAAATATAAATATAAATATTTTAAATATAAATATTATATATATTTTAAA	AAATATACATATATTTTAAATATATATATAAATATTTTAAATATAAATATTATATATATTTTAAA	.	PASS	RC=3.88;RPL=21;RAL=84;RCP=ATATATAAATATTTTAAATAT;ALGNURL=http://orca.bu.edu/vntrview/index.php?db=VNTRPIPE_NA19240_ERX283215&ref=-175439763&isref=1&istab=1&ispng=1&rank=3	GT:SP:CGL	0/1:13,15:0,-1
PARENTS:
chr10	6965823	td175439763	AATATACATATATTTTAAATATATATATAAATATTTTAAATATAAATATAAATATTTTAAATATAAATATTATATATATTTTAAA	AAATATACATATATTTTAAATATATATATAAATATTTTAAATATAAATATTATATATATTTTAAA,AATATACATATATTTTAAATATATATATAAATATTTTAAATATATATATAAATATTTTAAATATAAATATAAATATTTTAAATATAAATATTATATATATTTTAAA	.	PASS	RC=3.88;RPL=21;RAL=84;RCP=ATATATAAATATTTTAAATAT;ALGNURL=http://orca.bu.edu/vntrview/index.php?db=VNTRPIPE_NA19238_ERX283213&ref=-175439763&isref=1&istab=1&ispng=1&rank=3	GT:SP:CGL	0/1/2:0,16,9:0,-1,1
chr10	6965823	td175439763	AATATACATATATTTTAAATATATATATAAATATTTTAAATATAAATATAAATATTTTAAATATAAATATTATATATATTTTAAA	AATATACATATATTTTAAATATATATATAAATATTTTAAATATATATATAAATATTTTAAATATAAATATAAATATTTTAAATATAAATATTATATATATTTTAAA	.	PASS	RC=3.88;RPL=21;RAL=84;RCP=ATATATAAATATTTTAAATAT;ALGNURL=http://orca.bu.edu/vntrview/index.php?db=VNTRPIPE_NA19239_ERX283214&ref=-175439763&isref=1&istab=1&ispng=1&rank=3	GT:SP:CGL	0/1:11,15:0,1

CHILD:
chr10	8242487	td175440380	ATTATTTAATTTATATATATTTATATATATTATTTAATTTATATATATTTATATATATTTA	AATTTATATATATTTATATATATTATTTAATTTATATATATTTATATATATTTA	.	PASS	RC=6.30;RPL=10;RAL=60;RCP=TTATATATAT;ALGNURL=http://orca.bu.edu/vntrview/index.php?db=VNTRPIPE_NA19240_ERX283215&ref=-175440380&isref=1&istab=1&ispng=1&rank=3	GT:SP:CGL	0/1:30,4:0,-1
PARENTS:
chr10	8242487	td175440380	ATTATTTAATTTATATATATTTATATATATTATTTAATTTATATATATTTATATATATTTA	AATTTATATATATTTATATATATTATTTAATTTATATATATTTATATATATTTA	.	PASS	RC=6.30;RPL=10;RAL=60;RCP=TTATATATAT;ALGNURL=http://orca.bu.edu/vntrview/index.php?db=VNTRPIPE_NA19238_ERX283213&ref=-175440380&isref=1&istab=1&ispng=1&rank=3	GT:SP:CGL	0/1:21,4:0,-1
chr10	8242487	td175440380	ATTATTTAATTTATATATATTTATATATATTATTTAATTTATATATATTTATATATATTTA	AATTTATATATATTTATATATATTATTTAATTTATATATATTTATATATATTTA	.	PASS	RC=6.30;RPL=10;RAL=60;RCP=TTATATATAT;ALGNURL=http://orca.bu.edu/vntrview/index.php?db=VNTRPIPE_NA19239_ERX283214&ref=-175440380&isref=1&istab=1&ispng=1&rank=3	GT:SP:CGL	0/1:27,3:0,-1

CHILD:
chr10	38597164	td175453695	AATTTCAAGCCCAGCTTCCTCCAGATTTCAAGCCCAGCTTCCTCCAGATTTCAAGCCCAGCTTCCTCCTAGAT	AATTTCAAGCCCAGCTTCCTCCAGATTTCAAGCCCAGCTTCCTCCTAGAT	.	PASS	RC=3.08;RPL=23;RAL=72;RCP=ATTTCAAGCCCAGCTTCCTCCAG;ALGNURL=http://orca.bu.edu/vntrview/index.php?db=VNTRPIPE_NA19240_ERX283215&ref=-175453695&isref=1&istab=1&ispng=1&rank=3	GT:SP:CGL	0/1:31,4:0,-1
PARENTS:
chr10	38597164	td175453695	AATTTCAAGCCCAGCTTCCTCCAGATTTCAAGCCCAGCTTCCTCCAGATTTCAAGCCCAGCTTCCTCCTAGAT	AATTTCAAGCCCAGCTTCCTCCAGATTTCAAGCCCAGCTTCCTCCTAGAT	.	PASS	RC=3.08;RPL=23;RAL=72;RCP=ATTTCAAGCCCAGCTTCCTCCAG;ALGNURL=http://orca.bu.edu/vntrview/index.php?db=VNTRPIPE_NA19238_ERX283213&ref=-175453695&isref=1&istab=1&ispng=1&rank=3	GT:SP:CGL	0/1:28,8:0,-1
chr10	38597164	td175453695	AATTTCAAGCCCAGCTTCCTCCAGATTTCAAGCCCAGCTTCCTCCAGATTTCAAGCCCAGCTTCCTCCTAGAT	AATTTCAAGCCCAGCTTCCTCCAGATTTCAAGCCCAGCTTCCTCCTAGAT	.	PASS	RC=3.08;RPL=23;RAL=72;RCP=ATTTCAAGCCCAGCTTCCTCCAG;ALGNURL=http://orca.bu.edu/vntrview/index.php?db=VNTRPIPE_NA19239_ERX283214&ref=-175453695&isref=1&istab=1&ispng=1&rank=3	GT:SP:CGL	0/1:19,12:0,-1

CHILD:
chr10	42383864	td175453968	AATCGAATGGAATCATCATCGAATGGACTCATCATCAAATCGAATC	AATCGAATGGAATCAACATCAAATGGAATCAA	.	SC	RC=2.81;RPL=16;RAL=45;RCP=ATCGAATGGAATCATC;ALGNURL=http://orca.bu.edu/vntrview/index.php?db=VNTRPIPE_NA19240_ERX283215&ref=-175453968&isref=1&istab=1&ispng=1&rank=3	GT:SP:CGL	0/1:62,961:0,-1
PARENTS:
chr10	42383864	td175453968	AATCGAATGGAATCATCATCGAATGGACTCATCATCAAATCGAATC	AATCGAATGGAATCAACATCAAATGGAATCAA	.	SC	RC=2.81;RPL=16;RAL=45;RCP=ATCGAATGGAATCATC;ALGNURL=http://orca.bu.edu/vntrview/index.php?db=VNTRPIPE_NA19238_ERX283213&ref=-175453968&isref=1&istab=1&ispng=1&rank=3	GT:SP:CGL	0/1:87,661:0,-1
chr10	42383864	td175453968	AATCGAATGGAATCATCATCGAATGGACTCATCATCAAATCGAATC	AATCGAATGGAATCAACATCAAATGGAATCAA	.	SC	RC=2.81;RPL=16;RAL=45;RCP=ATCGAATGGAATCATC;ALGNURL=http://orca.bu.edu/vntrview/index.php?db=VNTRPIPE_NA19239_ERX283214&ref=-175453968&isref=1&istab=1&ispng=1&rank=3	GT:SP:CGL	0/1:22,1238:0,-1

CHILD:
chr10	45524611	td175455400	ATATTAGATATGTATATATTATAGCTAATATTACTTATTAGATATGTATATATTATAGCTAATATTACTTATTAGATATGTATATATTATAGCTAATATTAGATATTAGA	ATATTAGATATGTATATATTATAGCTAATATTACTTATTAGATATGTATATATTATAGCTAATATTACTTATTAGATATGTATATATTATAGCTAATATTACTTATTAGATATGTATATATTATAGCTAATATTAGATATTAGA	.	PASS	RC=3.21;RPL=34;RAL=109;RCP=TATTAGATATGTATATATTATAGCTAATATTACT;ALGNURL=http://orca.bu.edu/vntrview/index.php?db=VNTRPIPE_NA19240_ERX283215&ref=-175455400&isref=1&istab=1&ispng=1&rank=3	GT:SP:CGL	0/1:18,12:0,1
PARENTS:
chr10	45524611	td175455400	ATATTAGATATGTATATATTATAGCTAATATTACTTATTAGATATGTATATATTATAGCTAATATTACTTATTAGATATGTATATATTATAGCTAATATTAGATATTAGA	ATATTAGATATGTATATATTATAGCTAATATTACTTATTAGATATGTATATATTATAGCTAATATTACTTATTAGATATGTATATATTATAGCTAATATTACTTATTAGATATGTATATATTATAGCTAATATTAGATATTAGA	.	PASS	RC=3.21;RPL=34;RAL=109;RCP=TATTAGATATGTATATATTATAGCTAATATTACT;ALGNURL=http://orca.bu.edu/vntrview/index.php?db=VNTRPIPE_NA19238_ERX283213&ref=-175455400&isref=1&istab=1&ispng=1&rank=3	GT:SP:CGL	0/1:16,9:0,1
chr10	45524611	td175455400	ATATTAGATATGTATATATTATAGCTAATATTACTTATTAGATATGTATATATTATAGCTAATATTACTTATTAGATATGTATATATTATAGCTAATATTAGATATTAGA	ATATTAGATATGTATATATTATAGCTAATAATACTTATTAGATATGTATATATTATAGCTAATATTACATATTAGATATGTATATATTATAGCTAATATTACTTATTAGATATGTATATATTAAAGCTAATATTAGATATTA	.	PASS	RC=3.21;RPL=34;RAL=109;RCP=TATTAGATATGTATATATTATAGCTAATATTACT;ALGNURL=http://orca.bu.edu/vntrview/index.php?db=VNTRPIPE_NA19239_ERX283214&ref=-175455400&isref=1&istab=1&ispng=1&rank=3	GT:SP:CGL	0/1:19,17:0,1

CHILD:
chr10	47567933	td175456252	GATATATTACATATATAATATATATTTATAATATATATAATTATATATATATTATATATA	GATATATTACATACATAATATAATATATAATATATATTATATTATATATA	.	PASS	RC=5.25;RPL=11;RAL=59;RCP=ATATATTATAT;ALGNURL=http://orca.bu.edu/vntrview/index.php?db=VNTRPIPE_NA19240_ERX283215&ref=-175456252&isref=1&istab=1&ispng=1&rank=3	GT:SP:CGL	0/1:26,7:0,-1
PARENTS:
chr10	47567933	td175456252	GATATATTACATATATAATATATATTTATAATATATATAATTATATATATATTATATATA	GATATATTACATACATAATATAATATATAATATATATTATATTATATATA	.	PASS	RC=5.25;RPL=11;RAL=59;RCP=ATATATTATAT;ALGNURL=http://orca.bu.edu/vntrview/index.php?db=VNTRPIPE_NA19238_ERX283213&ref=-175456252&isref=1&istab=1&ispng=1&rank=3	GT:SP:CGL	0/1:20,6:0,-1
chr10	47567933	td175456252	GATATATTACATATATAATATATATTTATAATATATATAATTATATATATATTATATATA	GATATATTACATACATAATATAATATATAATATATATTATATTATATATA	.	PASS	RC=5.25;RPL=11;RAL=59;RCP=ATATATTATAT;ALGNURL=http://orca.bu.edu/vntrview/index.php?db=VNTRPIPE_NA19239_ERX283214&ref=-175456252&isref=1&istab=1&ispng=1&rank=3	GT:SP:CGL	0/1:52,3:0,-1

CHILD:
chr10	70065877	td175464544	AAATATTTAACTATTCTATTAATATTTATCTATTTAACTATTAATATTTAACTATTCCATTAATATTTAACTATTCCATTAATAT	ATCTATTTAACTATTCTATTAATATTTAACTATTCCATTAATATTTAACTATTCCATTAATA	.	PASS	RC=4.23;RPL=19;RAL=84;RCP=AATATTTAACTATTCCATT;ALGNURL=http://orca.bu.edu/vntrview/index.php?db=VNTRPIPE_NA19240_ERX283215&ref=-175464544&isref=1&istab=1&ispng=1&rank=3	GT:SP:CGL	0/1:29,5:0,-1
PARENTS:
chr10	70065877	td175464544	AAATATTTAACTATTCTATTAATATTTATCTATTTAACTATTAATATTTAACTATTCCATTAATATTTAACTATTCCATTAATAT	ATCTATTTAACTATTCTATTAATATTTAACTATTCCATTAATATTTAACTATTCCATTAATA	.	PASS	RC=4.23;RPL=19;RAL=84;RCP=AATATTTAACTATTCCATT;ALGNURL=http://orca.bu.edu/vntrview/index.php?db=VNTRPIPE_NA19238_ERX283213&ref=-175464544&isref=1&istab=1&ispng=1&rank=3	GT:SP:CGL	0/1:34,4:0,-1
chr10	70065877	td175464544	AAATATTTAACTATTCTATTAATATTTATCTATTTAACTATTAATATTTAACTATTCCATTAATATTTAACTATTCCATTAATAT	ATCTATTTAACTATTCTATTAATATTTAACTATTCCATTAATATTTAACTATTCCATTAATA	.	PASS	RC=4.23;RPL=19;RAL=84;RCP=AATATTTAACTATTCCATT;ALGNURL=http://orca.bu.edu/vntrview/index.php?db=VNTRPIPE_NA19239_ERX283214&ref=-175464544&isref=1&istab=1&ispng=1&rank=3	GT:SP:CGL	0/1:39,5:0,-1

CHILD:
chr10	80228276	td175468778	CCCTCACCTCCCGGGCAGGGCGGCTGGCCGGGCGGGGGCCTGACCCCCCCCACCTCCCTCCCGGACGGGGCGGCTGGCCAGGCGGGGCGGCTGACCCCCCCACCTCCCTCCCGGACGGGGCGGCTGGCCGGGC	CCCTCACCTCCCAGACGGGGCGGCTGGCCGGGCGGAGGGCTGACCCCCCCACCTCCCTCCCGGACGGGGCGGCTGGCCAGGCGGGGGGCTGACCCCCCCACCTCCCTCCCGGGCGGGGCGGCTGGCCGGGGGGGGGGGCTGACCCCCCCCTCTCCCTCCCGGACGGGGGGGCTGGGCCGG	.	SC	RC=2.62;RPL=51;RAL=132;RCP=CCTCCCTCCCGGACGGGGCGGCTGGCCGGGCGGGGCGCCTGACCCCCCCCA;ALGNURL=http://orca.bu.edu/vntrview/index.php?db=VNTRPIPE_NA19240_ERX283215&ref=-175468778&isref=1&istab=1&ispng=1&rank=3	GT:SP:CGL	0/1:63,4:0,1
PARENTS:
chr10	80228276	td175468778	CCCTCACCTCCCGGGCAGGGCGGCTGGCCGGGCGGGGGCCTGACCCCCCCCACCTCCCTCCCGGACGGGGCGGCTGGCCAGGCGGGGCGGCTGACCCCCCCACCTCCCTCCCGGACGGGGCGGCTGGCCGGGC	CCCTCACCTCCCGGACAGGGCGGCTGGCCGGGTTGGGAGCTGACCCCTCCACCTCCCTCCCGGTCAGGGCGGCTGGCCGGGCCGGGGGCTGACCCCCACACCTCCCTCCCGGACGGGGCGGCTGGCCGGGCGGGGGGCTGCCCCCCCCACCTCCCTCCCGGACGGGGCGGCTGGC	.	SC	RC=2.62;RPL=51;RAL=132;RCP=CCTCCCTCCCGGACGGGGCGGCTGGCCGGGCGGGGCGCCTGACCCCCCCCA;ALGNURL=http://orca.bu.edu/vntrview/index.php?db=VNTRPIPE_NA19238_ERX283213&ref=-175468778&isref=1&istab=1&ispng=1&rank=3	GT:SP:CGL	0/1:51,2:0,1
chr10	80228276	td175468778	CCCTCACCTCCCGGGCAGGGCGGCTGGCCGGGCGGGGGCCTGACCCCCCCCACCTCCCTCCCGGACGGGGCGGCTGGCCAGGCGGGGCGGCTGACCCCCCCACCTCCCTCCCGGACGGGGCGGCTGGCCGGGC	CCCTCACCTCCCGGACGGGGCGGCTGGCCGGGCGGGGGCTGACCCCCACACCTCCCTCCTGGACCGGGCGGCTGGCCGGGCGGGGGACTGACCCCCCCACCTCCCTCCCGGATGGGGTGGCTGGCTGGGCGGGGGACTGACCCCCCCACCTCCCTCCCGGACAGGGCGGCTGGCCGGGC	.	SC	RC=2.62;RPL=51;RAL=132;RCP=CCTCCCTCCCGGACGGGGCGGCTGGCCGGGCGGGGCGCCTGACCCCCCCCA;ALGNURL=http://orca.bu.edu/vntrview/index.php?db=VNTRPIPE_NA19239_ERX283214&ref=-175468778&isref=1&istab=1&ispng=1&rank=3	GT:SP:CGL	0/1:65,5:0,1

CHILD:
chr10	84228109	td175470297	TGGAAGTGTCAGACCTTTAGAGGAAGTGTCAGACCTTCAGAGG	TGGAAGTGTCAGACCTTTAGAGGAAGTGTCAGACCTTTAGAGGAAGTGTCAGACCTTCAGAGG	.	PASS	RC=2.10;RPL=20;RAL=42;RCP=GGAAGTGTCAGACCTTCAGA;ALGNURL=http://orca.bu.edu/vntrview/index.php?db=VNTRPIPE_NA19240_ERX283215&ref=-175470297&isref=1&istab=1&ispng=1&rank=3	GT:SP:CGL	0/1:15,25:0,1
PARENTS:
chr10	84228109	td175470297	TGGAAGTGTCAGACCTTTAGAGGAAGTGTCAGACCTTCAGAGG	TGGAAGTGTCAGACCTTTAGAGGAAGTGTCAGACCTTTAGAGGAAGAGTCAGACCTTCAGAGG	.	PASS	RC=2.10;RPL=20;RAL=42;RCP=GGAAGTGTCAGACCTTCAGA;ALGNURL=http://orca.bu.edu/vntrview/index.php?db=VNTRPIPE_NA19238_ERX283213&ref=-175470297&isref=1&istab=1&ispng=1&rank=3	GT:SP:CGL	0/1:15,25:0,1
chr10	84228109	td175470297	TGGAAGTGTCAGACCTTTAGAGGAAGTGTCAGACCTTCAGAGG	TGGAAGTGTCAGACCTTTAGAGGAAGTGTCAGACCTTTAGAGGAAGTGTCAGACCTTCAGAGG	.	PASS	RC=2.10;RPL=20;RAL=42;RCP=GGAAGTGTCAGACCTTCAGA;ALGNURL=http://orca.bu.edu/vntrview/index.php?db=VNTRPIPE_NA19239_ERX283214&ref=-175470297&isref=1&istab=1&ispng=1&rank=3	GT:SP:CGL	0/1:12,17:0,1

CHILD:
chr10	93030843	td175473596	AAATATAGATCTAATGCTATATATATATATAATCTAATATATATATAATC	AAATATAGATCTAATGCTATATATATATATAATCTAATATATATATAATCTAATATATATATAATC	.	PASS	RC=2.94;RPL=16;RAL=49;RCP=AATATATATATAATCT;ALGNURL=http://orca.bu.edu/vntrview/index.php?db=VNTRPIPE_NA19240_ERX283215&ref=-175473596&isref=1&istab=1&ispng=1&rank=3	GT:SP:CGL	0/1:20,17:0,1
PARENTS:
chr10	93030843	td175473596	AAATATAGATCTAATGCTATATATATATATAATCTAATATATATATAATC	AAATATAGATCTAATGCTATATATATATATAATCTAATATATATATAATCTAATATATATATAATC	.	PASS	RC=2.94;RPL=16;RAL=49;RCP=AATATATATATAATCT;ALGNURL=http://orca.bu.edu/vntrview/index.php?db=VNTRPIPE_NA19238_ERX283213&ref=-175473596&isref=1&istab=1&ispng=1&rank=3	GT:SP:CGL	0/1:19,21:0,1
chr10	93030843	td175473596	AAATATAGATCTAATGCTATATATATATATAATCTAATATATATATAATC	AAATATAGATCTAATGCTATATATATATATAATCTAATATATATATAATCTAATATATATATAATC	.	PASS	RC=2.94;RPL=16;RAL=49;RCP=AATATATATATAATCT;ALGNURL=http://orca.bu.edu/vntrview/index.php?db=VNTRPIPE_NA19239_ERX283214&ref=-175473596&isref=1&istab=1&ispng=1&rank=3	GT:SP:CGL	0/1:19,16:0,1

CHILD:
chr10	99185665	td175476106	ACCCGCCGCCCGCCGCCCGCCGCCCTCCGCCCTCCGCCCTCCGCCCTCCGCCCTCCGCCCTCCGCCCTCCGCCCTCCGCCCTCCGCCCTCCGCCCTCCGCCCTCCGC	ACCCGCCGCCCGCCGCCCGCCGCCCTCCGCCCTCCGCCCTCCGCCCTCCGCCCTCCGCCCTCCGCCCTCCGCCCTCCGCCCTCCGCCCTCCGC,ACCCGCCGCCCGCCGCCCGCCGCCCGCCGCCCGCCGCCCTCCGCCCTCCGCCCTCCGCCCTCCGCCCTCCGCCCTCCGCCCTCCGCCCTCCGCCCTCCGCCCTCCGCCCTCCGCCCTCCGC	.	PASS	RC=15.14;RPL=7;RAL=106;RCP=CCCTCCG;ALGNURL=http://orca.bu.edu/vntrview/index.php?db=VNTRPIPE_NA19240_ERX283215&ref=-175476106&isref=1&istab=1&ispng=1&rank=3	GT:SP:CGL	0/1/2:0,5,5:0,-2,2
PARENTS:
chr10	99185665	td175476106	ACCCGCCGCCCGCCGCCCGCCGCCCTCCGCCCTCCGCCCTCCGCCCTCCGCCCTCCGCCCTCCGCCCTCCGCCCTCCGCCCTCCGCCCTCCGCCCTCCGCCCTCCGC	ACCCGCCGCCCGCCGCCCGCCGCCCGCCGCCCGCCGCCCTCCGCCCTCCGCCCTCCGCCCTCCGCCCTCCGCCCTCCGCCCTCCGCCCTCCGCCCTCCGCCCTCCGCCCTCCGCCCTCCGC,ACCCGCCGCCCGCCGCCCGCCGCCCGCCGCCCGCCGCCCTCCGGCCTCCGCCCACCGCCCTCCGCCCTCCGCCCTCCGCCCTCCGCCCTCCGCCCTCCGCCCTCCGCCCTCCGCCCTCCGCCCCCCGCCCTCCGCCCTCCGCCCTCCGCCCTCCGC	.	PASS	RC=15.14;RPL=7;RAL=106;RCP=CCCTCCG;ALGNURL=http://orca.bu.edu/vntrview/index.php?db=VNTRPIPE_NA19238_ERX283213&ref=-175476106&isref=1&istab=1&ispng=1&rank=3	GT:SP:CGL	0/1/2:0,4,2:0,2,7
chr10	99185665	td175476106	ACCCGCCGCCCGCCGCCCGCCGCCCTCCGCCCTCCGCCCTCCGCCCTCCGCCCTCCGCCCTCCGCCCTCCGCCCTCCGCCCTCCGCCCTCCGCCCTCCGCCCTCCGC	ACCCGCCGCCCGCCGCCCGCCGCCCTCCGCCCTCCGCCCTCCGCCCTCCGCCCTCCGCCCTCCGCCCTCCGCCCTCCGCCCTCCGCCCTCCGC,ACCCGCCGCCCGCCGCCCTCCGCCCGCCGCCCGCCGCCCGCCGCCCGCCGCCCGCCGCCCTCCGCCCTCCGCCCTCCGCCCTCCGCCCTCCGCCCTCCGCCCTCCGCCCTCCGC	.	PASS	RC=15.14;RPL=7;RAL=106;RCP=CCCTCCG;ALGNURL=http://orca.bu.edu/vntrview/index.php?db=VNTRPIPE_NA19239_ERX283214&ref=-175476106&isref=1&istab=1&ispng=1&rank=3	GT:SP:CGL	0/1/2:0,8,4:0,-2,1

CHILD:
chr10	105367243	td175478846	GAGCCCCTCTGCCCGGCCAGCCGCCCCGTCCGGGAGGGAGGTGGGGGGGTCAGCCCCCTGCCCGGCCAGCCGCCCCGTCCGGGAGGTGAGGGG	GAGCCCCTCCGCCCGGCCAGCTGCCCCGTCCGGGCGGGAGGGGGGGGGGTCAGCCCCCCGCCCGGCCAGCCGCCCCGTCCGGGAGGGAGGTGGGGGGGGTCAGCCCCCCTGCCCGGCCAGCCGCCCCGTCCGGGAGGTGAGGGG	.	SC	RC=1.84;RPL=51;RAL=92;RCP=AGCCCCTCTGCCCGGCCAGCCGCCCCGTCCGGGAGGTGAGGGGGGGGGGTC;ALGNURL=http://orca.bu.edu/vntrview/index.php?db=VNTRPIPE_NA19240_ERX283215&ref=-175478846&isref=1&istab=1&ispng=1&rank=3	GT:SP:CGL	0/1:87,43:0,1
PARENTS:
chr10	105367243	td175478846	GAGCCCCTCTGCCCGGCCAGCCGCCCCGTCCGGGAGGGAGGTGGGGGGGTCAGCCCCCTGCCCGGCCAGCCGCCCCGTCCGGGAGGTGAGGGG	GGCCCCTCGGCCCGGCCGGCCGCCCCGTCGGGGGGGGAGGGGGGGGGGTCCGCCCCCTGCCCGGCCAGCCGCCCCGTCCGGGAGGGAGGTGGGGGGGGTCAGCCCCCCTGCCCGGCCAGCCGTCCCGTCCGGGAGGTGAGGGG	.	SC	RC=1.84;RPL=51;RAL=92;RCP=AGCCCCTCTGCCCGGCCAGCCGCCCCGTCCGGGAGGTGAGGGGGGGGGGTC;ALGNURL=http://orca.bu.edu/vntrview/index.php?db=VNTRPIPE_NA19238_ERX283213&ref=-175478846&isref=1&istab=1&ispng=1&rank=3	GT:SP:CGL	0/1:99,39:0,1
chr10	105367243	td175478846	GAGCCCCTCTGCCCGGCCAGCCGCCCCGTCCGGGAGGGAGGTGGGGGGGTCAGCCCCCTGCCCGGCCAGCCGCCCCGTCCGGGAGGTGAGGGG	GAGCCCCTCTGCCCGGCCAGCCGCCCCGCCCGGGAGGGAGGCGGGGGGGTCAGCCCCCCGCCTGGCCAGCCGCCCCGGCCGGGAGGGAGGTGGGGGGGGTCGGCCCCCCCGCCCGGCCAGCCGCCCCGTCCGGGGGGGGCGGGG	.	SC	RC=1.84;RPL=51;RAL=92;RCP=AGCCCCTCTGCCCGGCCAGCCGCCCCGTCCGGGAGGTGAGGGGGGGGGGTC;ALGNURL=http://orca.bu.edu/vntrview/index.php?db=VNTRPIPE_NA19239_ERX283214&ref=-175478846&isref=1&istab=1&ispng=1&rank=3	GT:SP:CGL	0/1:97,61:0,1

CHILD:
chr10	114136717	td175481906	AAGACCCTCAGGGAGTAAGCACTGGAAAGGGACTCTACCACTGGAGACCCTCAGGGAATAAGCACTGGAAAGGGACTCTACCACCGGAGACCCTCAGGGAATAAGCACTGGAAAGGGACTCTACCACCGGAGACCCTCAGGGAATAAGCACTGGAAAGGGACTCTACCACCGG	AGGCCCTCAGGGAGTAAGCACTGGAAAGGGACTCTACCACCGGAGTCCCTCAGGGAATAAGCACTGGAAAGGGACTCTACCACCGGAGACCCTCAGGGAATAAGCACTGGAAAGGGACTCTACCACCG	.	PASS	RC=4.00;RPL=43;RAL=172;RCP=AGACCCTCAGGGAATAAGCACTGGAAAGGGACTCTACCACCGG;ALGNURL=http://orca.bu.edu/vntrview/index.php?db=VNTRPIPE_NA19240_ERX283215&ref=-175481906&isref=1&istab=1&ispng=1&rank=3	GT:SP:CGL	0/1:7,5:0,-1
PARENTS:
chr10	114136717	td175481906	AAGACCCTCAGGGAGTAAGCACTGGAAAGGGACTCTACCACTGGAGACCCTCAGGGAATAAGCACTGGAAAGGGACTCTACCACCGGAGACCCTCAGGGAATAAGCACTGGAAAGGGACTCTACCACCGGAGACCCTCAGGGAATAAGCACTGGAAAGGGACTCTACCACCGG	AAGACCCTCAGGGAGTAAGCACTGGAAAGGGACTCTACCACCGGAGACCCTCAGGGAATAAGCACTGGAAAGGGACTCTACCACCGGAGACCCTCAGGGAATAAGCACTGGAAAGGGACTCTACCACCGG	.	PASS	RC=4.00;RPL=43;RAL=172;RCP=AGACCCTCAGGGAATAAGCACTGGAAAGGGACTCTACCACCGG;ALGNURL=http://orca.bu.edu/vntrview/index.php?db=VNTRPIPE_NA19238_ERX283213&ref=-175481906&isref=1&istab=1&ispng=1&rank=3	GT:SP:CGL	0/1:2,8:0,-1
chr10	114136717	td175481906	AAGACCCTCAGGGAGTAAGCACTGGAAAGGGACTCTACCACTGGAGACCCTCAGGGAATAAGCACTGGAAAGGGACTCTACCACCGGAGACCCTCAGGGAATAAGCACTGGAAAGGGACTCTACCACCGGAGACCCTCAGGGAATAAGCACTGGAAAGGGACTCTACCACCGG	AAGACCCTCAGGGAGTAAGCACTGGAAAGGGACTCTACCACCGGAGACCCTCAGGGAATAAGCACTGGAAAGGGACTCTACCACCGGAGACCCTCAGGGAATAAGCACTGGAAAGGGACTCTACCACCGG	.	PASS	RC=4.00;RPL=43;RAL=172;RCP=AGACCCTCAGGGAATAAGCACTGGAAAGGGACTCTACCACCGG;ALGNURL=http://orca.bu.edu/vntrview/index.php?db=VNTRPIPE_NA19239_ERX283214&ref=-175481906&isref=1&istab=1&ispng=1&rank=3	GT:SP:CGL	0/1:8,11:0,-1

CHILD:
chr10	116076901	td175482630	CGATTTTACTAAGAAGCACGTTTGATTTTACTAAGAAGCACATTTGA	CGATTTTACTAAGAAGCACATTTGATTTTACTAAGAAGCACGTTTGATTTTACTAAGAAGCACATTTGA	.	PASS	RC=2.09;RPL=22;RAL=46;RCP=GATTTTACTAAGAAGCACATTT;ALGNURL=http://orca.bu.edu/vntrview/index.php?db=VNTRPIPE_NA19240_ERX283215&ref=-175482630&isref=1&istab=1&ispng=1&rank=3	GT:SP:CGL	0/1:21,17:0,1
PARENTS:
chr10	116076901	td175482630	CGATTTTACTAAGAAGCACGTTTGATTTTACTAAGAAGCACATTTGA	CGATTTCACTAAGAAGCACATTTGATTTTACTAAGAAGCACGTTTGATTTTACTAAGAAGCACATTTGA	.	PASS	RC=2.09;RPL=22;RAL=46;RCP=GATTTTACTAAGAAGCACATTT;ALGNURL=http://orca.bu.edu/vntrview/index.php?db=VNTRPIPE_NA19238_ERX283213&ref=-175482630&isref=1&istab=1&ispng=1&rank=3	GT:SP:CGL	0/1:21,20:0,1
chr10	116076901	td175482630	CGATTTTACTAAGAAGCACGTTTGATTTTACTAAGAAGCACATTTGA	CGATTTTACTAAGAAGCACATTTGATTTTACTAAGAAGCACGTTTGATTTTACTAAGAAGCACATTTGA	.	PASS	RC=2.09;RPL=22;RAL=46;RCP=GATTTTACTAAGAAGCACATTT;ALGNURL=http://orca.bu.edu/vntrview/index.php?db=VNTRPIPE_NA19239_ERX283214&ref=-175482630&isref=1&istab=1&ispng=1&rank=3	GT:SP:CGL	0/1:13,26:0,1

CHILD:
chr10	125386861	td175486157	TTTTCTTTTTTTGTGTTTTTTTCTTTCTTTCTTTCTTTTCTTTCTTTCCTTCTTTCTTCTTTCTTTCTTTCTTTCTTTCTTTCTTTCTTTCTTTCTTTCTTTCTTTCTTTCTTTCTTTCTTTCTTT	TTTTCTTTTTTTGTGTTTTTTTCTTTCTTTCTTTCTTTTCTTTCTTTCCTTCTTTCTTCTTTCTTTCTTTCTTTCTTTCTTTCTTTCTTTCTTTCTTTCTTTCTTTCTTTCTTTCTTTCTTTCTTTCTTTCTTTCTTT	.	PASS	RC=10.62;RPL=12;RAL=125;RCP=TTTCTTTCTTTC;ALGNURL=http://orca.bu.edu/vntrview/index.php?db=VNTRPIPE_NA19240_ERX283215&ref=-175486157&isref=1&istab=1&ispng=1&rank=3	GT:SP:CGL	0/1:6,10:0,1
PARENTS:
chr10	125386861	td175486157	TTTTCTTTTTTTGTGTTTTTTTCTTTCTTTCTTTCTTTTCTTTCTTTCCTTCTTTCTTCTTTCTTTCTTTCTTTCTTTCTTTCTTTCTTTCTTTCTTTCTTTCTTTCTTTCTTTCTTTCTTTCTTT	TTTTCTTTTTTTGTGTTTTTTTCTTTCTTTCTTTCTTTTCTTTCTTTCCTTCTTTCTTCTTTCTTTCTTTCTTTCTTTCTTTCTTTCTTTCTTTCTTTCTTTCTTTCTTTCTTTCTTTCTTTCTTTCTTTCTTTCTTT	.	PASS	RC=10.62;RPL=12;RAL=125;RCP=TTTCTTTCTTTC;ALGNURL=http://orca.bu.edu/vntrview/index.php?db=VNTRPIPE_NA19238_ERX283213&ref=-175486157&isref=1&istab=1&ispng=1&rank=3	GT:SP:CGL	0/1:10,8:0,1
chr10	125386861	td175486157	TTTTCTTTTTTTGTGTTTTTTTCTTTCTTTCTTTCTTTTCTTTCTTTCCTTCTTTCTTCTTTCTTTCTTTCTTTCTTTCTTTCTTTCTTTCTTTCTTTCTTTCTTTCTTTCTTTCTTTCTTTCTTT	TTTTCTTTTTTTGTGTTTTTTTCTTTCTTTCTTTCTTTCTTTTCTTTCTTTCCTTCTTTCTTCTTTCTTTCTTTCTTTCTTTCTTTCTTTCTTTCTTTCTTTCTTTCTTT	.	PASS	RC=10.62;RPL=12;RAL=125;RCP=TTTCTTTCTTTC;ALGNURL=http://orca.bu.edu/vntrview/index.php?db=VNTRPIPE_NA19239_ERX283214&ref=-175486157&isref=1&istab=1&ispng=1&rank=3	GT:SP:CGL	0/1:5,13:0,-1

CHILD:
chr10	125406655	td175486164	AAAGGAAGGAAGGAAGGAAGGAAGGAAGGAAGGAAGGAAGGAAGGAAGGAAG	AAAGGAAGGAAGGAAGGAAGGAAGGAAGGAAGGAAGGAAGGAAGGAAGGAAGGAAGGAAGGAAG	.	PASS	RC=6.38;RPL=8;RAL=51;RCP=AAGGAAGG;ALGNURL=http://orca.bu.edu/vntrview/index.php?db=VNTRPIPE_NA19240_ERX283215&ref=-175486164&isref=1&istab=1&ispng=1&rank=3	GT:SP:CGL	0/1:8,8:0,1
PARENTS:
chr10	125406655	td175486164	AAAGGAAGGAAGGAAGGAAGGAAGGAAGGAAGGAAGGAAGGAAGGAAGGAAG	AAAGGAAGGAAGGAAGGAAGGAAGGAAGGAAGGAAGGAAGGAAGGAAGGAAGGAAGGAAGGAAG	.	PASS	RC=6.38;RPL=8;RAL=51;RCP=AAGGAAGG;ALGNURL=http://orca.bu.edu/vntrview/index.php?db=VNTRPIPE_NA19238_ERX283213&ref=-175486164&isref=1&istab=1&ispng=1&rank=3	GT:SP:CGL	0/1:7,8:0,1
chr10	125406655	td175486164	AAAGGAAGGAAGGAAGGAAGGAAGGAAGGAAGGAAGGAAGGAAGGAAGGAAG	AAAGGAAGGAAGGAAGGAAGGAAGGAAGGAAGGAAGGAAGGAAGGAAGGAAGGAAGGAAG	.	PASS	RC=6.38;RPL=8;RAL=51;RCP=AAGGAAGG;ALGNURL=http://orca.bu.edu/vntrview/index.php?db=VNTRPIPE_NA19239_ERX283214&ref=-175486164&isref=1&istab=1&ispng=1&rank=3	GT:SP:CGL	0/1:12,5:0,1

CHILD:
chr10	125617058	td175486233	CGATGGAAGGCGGCGTGGAGATGGAAGGCGGCGTGGAGATGGAAGGCGGCGTGGAGATGGAAGGCGGCGTGGAGATGGAAGGCGGCGTGGAGATGGAAGGCGGCGTGGAGATGGAAGGCGGCGTGGAGATGGAAGGCGGCGTGGAG	CGATGGAAGGCGGCGTGGAGATGGAAGGCGGCGTGGAGATGGAAGGCGGCGTGGAGATGGAAGGCGGCGTGGAGATGGAAGGTGGCGTGGAGATGGAAGGCGGCATGGAGATGGAAGGCGGCGTGGAG	.	PASS	RC=8.06;RPL=18;RAL=145;RCP=GATGGAAGGCGGCGTGGA;ALGNURL=http://orca.bu.edu/vntrview/index.php?db=VNTRPIPE_NA19240_ERX283215&ref=-175486233&isref=1&istab=1&ispng=1&rank=3	GT:SP:CGL	0/1:3,3:0,-1
PARENTS:
chr10	125617058	td175486233	CGATGGAAGGCGGCGTGGAGATGGAAGGCGGCGTGGAGATGGAAGGCGGCGTGGAGATGGAAGGCGGCGTGGAGATGGAAGGCGGCGTGGAGATGGAAGGCGGCGTGGAGATGGAAGGCGGCGTGGAGATGGAAGGCGGCGTGGAG	CGATGGAAGGCGGCGTGGAGATGGAAGGCGGCGTGGAGATGGAAGGCGGCGTGGAGATGGAAGGCGGCGTGGAGATGGAAGGTGGCGTGGAGATGGAAGGCGGCATGGAGATGGAAGGCGGCGTGGAG,CGATGGAAGGCGGCGTGGAGATGGAAGGCGGCGTGGAGATGGAAGGCGGCGTGGAGATGGAAGGCGGCGTGGAGATGGAAGGCGGCGTGGAGATGGAAGGCGGCGTGGAGATGGAAGGCGGCGTGGAGCTGGAAGGCGGCATGGAGATGGAAGGCGGCGCGGAG	.	PASS	RC=8.06;RPL=18;RAL=145;RCP=GATGGAAGGCGGCGTGGA;ALGNURL=http://orca.bu.edu/vntrview/index.php?db=VNTRPIPE_NA19238_ERX283213&ref=-175486233&isref=1&istab=1&ispng=1&rank=3	GT:SP:CGL	0/1/2:0,2,2:0,-1,1
chr10	125617058	td175486233	CGATGGAAGGCGGCGTGGAGATGGAAGGCGGCGTGGAGATGGAAGGCGGCGTGGAGATGGAAGGCGGCGTGGAGATGGAAGGCGGCGTGGAGATGGAAGGCGGCGTGGAGATGGAAGGCGGCGTGGAGATGGAAGGCGGCGTGGAG	CGATGGAAGGCGGCGTGGAGATGGAAGGCGGCGTGGAGATGGAAGGCGGCGTGGAGATGGAAGGCGGCGTGGAGATGGAAGGCGGCATGGGGATGGAAGGCGGCGTGGAG	.	PASS	RC=8.06;RPL=18;RAL=145;RCP=GATGGAAGGCGGCGTGGA;ALGNURL=http://orca.bu.edu/vntrview/index.php?db=VNTRPIPE_NA19239_ERX283214&ref=-175486233&isref=1&istab=1&ispng=1&rank=3	GT:SP:CGL	0/1:4,6:0,-2

CHILD:
chr10	125987536	td175486361	CCAGCTCCCAGCCACACATGGACCGGCATGTCACAGCTCCCAGCCACACATGGACTGGCATGTCACAGCTCCCAGCCACACATGGACCGGCATGTCA	CCAGCTCCCAGCCACACATGGACCGGCATGTCACAGCTCCCAGCCACACATGGACTGGCATGTCACAGCTCCCAGCCACACATGGACCGGCATGTCACAGCTCCCAGCCACACACGGACTGGCATGTCACAGCTCCCAGCCACACATGGACCGGCATGTCA	.	PASS	RC=3.00;RPL=32;RAL=96;RCP=CAGCTCCCAGCCACACATGGACCGGCATGTCA;ALGNURL=http://orca.bu.edu/vntrview/index.php?db=VNTRPIPE_NA19240_ERX283215&ref=-175486361&isref=1&istab=1&ispng=1&rank=3	GT:SP:CGL	0/1:18,2:0,2
PARENTS:
chr10	125987536	td175486361	CCAGCTCCCAGCCACACATGGACCGGCATGTCACAGCTCCCAGCCACACATGGACTGGCATGTCACAGCTCCCAGCCACACATGGACCGGCATGTCA	CCAGCTCCCAGCCACACATGGACCGGCATGTCACAGCTCCCAGCCACACATGGACTGGCATGTCACAGCTCCCAGCCACACATGGACCGGCATGTCACAGCTCCCAGCCACACACGGACTGGCATGTCACAGCTCCCAGCCACACATGGGCCATCATGTCA	.	PASS	RC=3.00;RPL=32;RAL=96;RCP=CAGCTCCCAGCCACACATGGACCGGCATGTCA;ALGNURL=http://orca.bu.edu/vntrview/index.php?db=VNTRPIPE_NA19238_ERX283213&ref=-175486361&isref=1&istab=1&ispng=1&rank=3	GT:SP:CGL	0/1:11,2:0,2
chr10	125987536	td175486361	CCAGCTCCCAGCCACACATGGACCGGCATGTCACAGCTCCCAGCCACACATGGACTGGCATGTCACAGCTCCCAGCCACACATGGACCGGCATGTCA	CCAGCTCCCAGCCACACATGGACCGGCATGTCACAGCTCCCAGCCACACATGGACTGGCATGTCACAGCTCCCAGCCACACATGGACCGGCATGTCACAGCTCCCAGCCACACACGGACTGGCATGTCACAGCTCCCAGCCACACATGGACCGGCATGTCA	.	PASS	RC=3.00;RPL=32;RAL=96;RCP=CAGCTCCCAGCCACACATGGACCGGCATGTCA;ALGNURL=http://orca.bu.edu/vntrview/index.php?db=VNTRPIPE_NA19239_ERX283214&ref=-175486361&isref=1&istab=1&ispng=1&rank=3	GT:SP:CGL	0/1:13,2:0,2

CHILD:
chr10	134000829	td175489718	GGCCCGGCCCGGCCCGGCCCTGCCCGGCCCTGCCGGGCCCTGCCGGGCCCTGCCCGGCCTTGCCCGGCCTTGCC	GGCGCCCAGGCCCGGCCCGGCCCTGCCCGGCCCTGCCCGGCCTTGC,GGCGCCCAGGCCCGGCCCGGCCCTGCCCGGCCCTGCCGGGCCCTGCCCGGCCTTGC	.	PASS	RC=7.30;RPL=10;RAL=73;RCP=GCCCGGCCCT;ALGNURL=http://orca.bu.edu/vntrview/index.php?db=VNTRPIPE_NA19240_ERX283215&ref=-175489718&isref=1&istab=1&ispng=1&rank=3	GT:SP:CGL	0/2/3:0,12,12:0,-3,-2
PARENTS:
chr10	134000829	td175489718	GGCCCGGCCCGGCCCGGCCCTGCCCGGCCCTGCCGGGCCCTGCCGGGCCCTGCCCGGCCTTGCCCGGCCTTGCC	GGCGCCCAGGCCCGGCCCGGCCCTGCCCGGCCCTGCCGGGCCCTGCCCGGCCTTGC	.	PASS	RC=7.30;RPL=10;RAL=73;RCP=GCCCGGCCCT;ALGNURL=http://orca.bu.edu/vntrview/index.php?db=VNTRPIPE_NA19238_ERX283213&ref=-175489718&isref=1&istab=1&ispng=1&rank=3	GT:SP:CGL	0/1:8,13:0,-2
chr10	134000829	td175489718	GGCCCGGCCCGGCCCGGCCCTGCCCGGCCCTGCCGGGCCCTGCCGGGCCCTGCCCGGCCTTGCCCGGCCTTGCC	GGCGCCCAGGCCCGGCCCGGCCCTGCCCGGCCCTGCCCGGCCTTGC,GGCGCCCAGGCCCGGCCCGGCCCTGCCCGGCCCTGCCGGGCCCTGCCCGGCCTTGC	.	PASS	RC=7.30;RPL=10;RAL=73;RCP=GCCCGGCCCT;ALGNURL=http://orca.bu.edu/vntrview/index.php?db=VNTRPIPE_NA19239_ERX283214&ref=-175489718&isref=1&istab=1&ispng=1&rank=3	GT:SP:CGL	0/1/2:0,7,6:0,-3,-2

CHILD:
chr10	134694134	td175490447	AGGGCCCCTGCAGAGGACAGCACTGAGACACGTCAGGGGCCCCTGCAGAGGACAGCACTGAGACACGTCAGGGGCCCCTGCAGAGGACAGCGCTGAGACACGTCAGGGGCTCCTG	AGGGCCCCTGCAGAGGACAGCACTGAGACACGTCAGGGGCCCCTGCAGAGGACAGCGCTGAGACACGTCAGGGGCTCCTG,AGGGCCCCTGCAGAGGACAGCACTGAGACACGTCAGGGGCCCCTGCAGAGGACAGCGCTGAGACACGTCAGGGGCCCCTGCAGAGGACAGCGCTGAGACACGTCAGGGGCCCCTGCAGAGGACAGCGCTGAGACACGTCAGGGGCTCCTG	.	PASS	RC=3.26;RPL=35;RAL=114;RCP=GGGCCCCTGCAGAGGACAGCACTGAGACACGTCAG;ALGNURL=http://orca.bu.edu/vntrview/index.php?db=VNTRPIPE_NA19240_ERX283215&ref=-175490447&isref=1&istab=1&ispng=1&rank=3	GT:SP:CGL	0/1/2:0,16,6:0,-1,1
PARENTS:
chr10	134694134	td175490447	AGGGCCCCTGCAGAGGACAGCACTGAGACACGTCAGGGGCCCCTGCAGAGGACAGCACTGAGACACGTCAGGGGCCCCTGCAGAGGACAGCGCTGAGACACGTCAGGGGCTCCTG	AGGGCCCCTGCAGAGGACAGCACTGAGACACGTCAGGGGCCCCTGCAGAGGACAGCGCTGAGACACGTCAGGGGCTCCTG,AGGGCCCCTGCAGAGGACAGCACTGAGACACGTCAGGGGCCCCTGCAGAGGACAGCGCTGAGACACGTCAGGGGCCCCTGCAGAGGACAGCGCTGAGACACGTCAGGGGCCCCTGCAGAGGACAGCGCTGAGACACGTCAGGGGCTCCTG	.	PASS	RC=3.26;RPL=35;RAL=114;RCP=GGGCCCCTGCAGAGGACAGCACTGAGACACGTCAG;ALGNURL=http://orca.bu.edu/vntrview/index.php?db=VNTRPIPE_NA19238_ERX283213&ref=-175490447&isref=1&istab=1&ispng=1&rank=3	GT:SP:CGL	0/1/2:0,10,7:0,-1,1
chr10	134694134	td175490447	AGGGCCCCTGCAGAGGACAGCACTGAGACACGTCAGGGGCCCCTGCAGAGGACAGCACTGAGACACGTCAGGGGCCCCTGCAGAGGACAGCGCTGAGACACGTCAGGGGCTCCTG	AGGGCCCCTGCAGAGGACAGCACTGAGACACGTCAGGGGCCCCTGCAGAGGACAGCGCTGAGACACGTCAGGGGCTCCTG,AGGGCCCCTGCAGAGGACAGCACTGAGACACGTCAGGGGCCCCTGCAGAGGACAGCGCTGAGACACGTCAGGGGCCCCTGCAGAGGACAGCGCTGAGACACGTCAGGGGCCCCTGCAGAGGACAGCGCTGAGACACGTCAGGGGCTCCTG	.	PASS	RC=3.26;RPL=35;RAL=114;RCP=GGGCCCCTGCAGAGGACAGCACTGAGACACGTCAG;ALGNURL=http://orca.bu.edu/vntrview/index.php?db=VNTRPIPE_NA19239_ERX283214&ref=-175490447&isref=1&istab=1&ispng=1&rank=3	GT:SP:CGL	0/1/2:0,12,9:0,-1,1

CHILD:
chr10	135182848	td175491044	CATCCGCAGACCCCTGGCTTACACGGCAGGGAGTGTCATGAAATGATCACAATCCGCAGACCCCTGGTTTACACGGCAGGGAGCGTCATGAAATGATCACAATCCGCAGACCCCTGGCTTACACGGCAGGGAGCGTCATGAAATGATCACAATCCGCAGACCCCTGGCTTACACGGCAGGGAGCGTCATGAAATGATCACA	CCATGCGCAGACCCCTGGCTTACACGGCAGGGAGCGTCATGAAATGATCACAATCCGCAGACCCCTGGCTTACACGGCAGGGAGCGTCATGAAATGATCA,CATCCGCAGACCCCTAGCTTACACGGCAGGGAGTGTCATGAAATGATCACAATCCGCAGACCCCTGGTTTACACGGCAGGGAGCGTCATGAAATGATCACAATCCGCAGACCCCTGGCTTACACGGCAGGGAGCGTCATGAAATGAACACA	.	PASS	RC=4.00;RPL=50;RAL=200;RCP=ATCCGCAGACCCCTGGCTTACACGGCAGGGAGCGTCATGAAATGATCACA;ALGNURL=http://orca.bu.edu/vntrview/index.php?db=VNTRPIPE_NA19240_ERX283215&ref=-175491044&isref=1&istab=1&ispng=1&rank=3	GT:SP:CGL	0/1/2:0,10,8:0,-2,-1
PARENTS:
chr10	135182848	td175491044	CATCCGCAGACCCCTGGCTTACACGGCAGGGAGTGTCATGAAATGATCACAATCCGCAGACCCCTGGTTTACACGGCAGGGAGCGTCATGAAATGATCACAATCCGCAGACCCCTGGCTTACACGGCAGGGAGCGTCATGAAATGATCACAATCCGCAGACCCCTGGCTTACACGGCAGGGAGCGTCATGAAATGATCACA	CATCCGCAGACCCCTGGCTTACACGGCAGGGAGCGTCATGAAATGATCACAATCCGCAGACCCCTGGCTTACACGGCAGGGAGCGTCATGAAATGATCACA,CATCCGCAGACCCCTGGCTTACACGGCAGGGAGTGTCATGAAATGATCACAATCCGCAGACCCCTGGTTTACACGGCAGGGAGCGTCATGAAATGATCACAATCCGCAGACCCCTGGCTTACACGGCAGGGAGCGTCATGAAATGAACACA	.	PASS	RC=4.00;RPL=50;RAL=200;RCP=ATCCGCAGACCCCTGGCTTACACGGCAGGGAGCGTCATGAAATGATCACA;ALGNURL=http://orca.bu.edu/vntrview/index.php?db=VNTRPIPE_NA19238_ERX283213&ref=-175491044&isref=1&istab=1&ispng=1&rank=3	GT:SP:CGL	0/1/2:0,14,5:0,-2,-1
chr10	135182848	td175491044	CATCCGCAGACCCCTGGCTTACACGGCAGGGAGTGTCATGAAATGATCACAATCCGCAGACCCCTGGTTTACACGGCAGGGAGCGTCATGAAATGATCACAATCCGCAGACCCCTGGCTTACACGGCAGGGAGCGTCATGAAATGATCACAATCCGCAGACCCCTGGCTTACACGGCAGGGAGCGTCATGAAATGATCACA	CATCCGCAGACCCCTGGCTTACACGGCAGGGAGCGTCATGAAATGATCACAATCCGCAGACCCCTGGCTTACACGGCAGGGAGCGTCATGAAATGATCACA,CATCCGCAGACCCCTGGCTTACACGGCAGGGAGTGTCATGAAATGATCACAATCCGCAGACCCCTGGCTTACACGGCAGGGAGCGTCATGAAATGATCACAATCCGCAGACCCCTGGCTTACACGGCAGGGAGAGTCCTGAAATGAACACAAT	.	PASS	RC=4.00;RPL=50;RAL=200;RCP=ATCCGCAGACCCCTGGCTTACACGGCAGGGAGCGTCATGAAATGATCACA;ALGNURL=http://orca.bu.edu/vntrview/index.php?db=VNTRPIPE_NA19239_ERX283214&ref=-175491044&isref=1&istab=1&ispng=1&rank=3	GT:SP:CGL	0/1/2:0,15,10:0,-2,-1

CHILD:
chr10	135431990	td175491188	CCTGTGGCCAGCCCGGGCGCTCACTGTGGCCAGCCTGGGCGCTCACTGTGGCCAGCCTGGGCGTTCACTGTGGCCAGCCTGGGTGTTCACTG	CCTGTGGCCAGCCTGGGCGCTCACTGTGGCCAGCCTGGGCGCTCGCTGTGGCCAGCCAGGGCGTTCACTG	.	PASS	RC=4.14;RPL=22;RAL=91;RCP=CTGTGGCCAGCCTGGGCGCTCA;ALGNURL=http://orca.bu.edu/vntrview/index.php?db=VNTRPIPE_NA19240_ERX283215&ref=-175491188&isref=1&istab=1&ispng=1&rank=3	GT:SP:CGL	0/1:15,15:0,-1
PARENTS:
chr10	135431990	td175491188	CCTGTGGCCAGCCCGGGCGCTCACTGTGGCCAGCCTGGGCGCTCACTGTGGCCAGCCTGGGCGTTCACTGTGGCCAGCCTGGGTGTTCACTG	CCTGTGGCCAGCCTGGGCGCTCACTGTGGCCAGCCTGGGCGCTCGCTGTGGCCAGCCTGGGCGTTCACTG,CCTGTGGCCAGCCTGGGCGCTCACTGTGGCCAGCCTGGGCGCTCACTGTGGCCAGCCTGGGCGCTCGCTGTGGCCAGCCTGGGCGCTCGCTGTGGCCAGCCTGGGCGTTCACTG	.	PASS	RC=4.14;RPL=22;RAL=91;RCP=CTGTGGCCAGCCTGGGCGCTCA;ALGNURL=http://orca.bu.edu/vntrview/index.php?db=VNTRPIPE_NA19238_ERX283213&ref=-175491188&isref=1&istab=1&ispng=1&rank=3	GT:SP:CGL	0/1/2:0,16,14:0,-1,1
chr10	135431990	td175491188	CCTGTGGCCAGCCCGGGCGCTCACTGTGGCCAGCCTGGGCGCTCACTGTGGCCAGCCTGGGCGTTCACTGTGGCCAGCCTGGGTGTTCACTG	CCTGTGGCCAGCCTGGGCGCTCACTGTGGCCAGCCTGGGCGCTCACTGTGGCCAGCCTGGGCGCTCGCTGTGGCCAGCCTGGGCGCTCGCTGTGGCCAGCCTGGGCGCTCGCTGTGGCCAGCCTGGGCGTTCACTG	.	PASS	RC=4.14;RPL=22;RAL=91;RCP=CTGTGGCCAGCCTGGGCGCTCA;ALGNURL=http://orca.bu.edu/vntrview/index.php?db=VNTRPIPE_NA19239_ERX283214&ref=-175491188&isref=1&istab=1&ispng=1&rank=3	GT:SP:CGL	0/1:10,11:0,2

CHILD:
chr11	579220	td175491652	TCCCCCAGCCCTGCTCCTCCCCCCAGCCCTGCTCCTCCCCCCAGCCCTGCTC	TCCCCCAGCCCTGCTCCTCCCCCCAGCCCTGCTCCTCCCCCCAGCCCTGCTTTTCCCCCCAGCCCTGCTC	.	PASS	RC=2.83;RPL=18;RAL=51;RCP=CCCCCAGCCCTGCTCCTC;ALGNURL=http://orca.bu.edu/vntrview/index.php?db=VNTRPIPE_NA19240_ERX283215&ref=-175491652&isref=1&istab=1&ispng=1&rank=3	GT:SP:CGL	0/1:2,20:0,1
PARENTS:
chr11	579220	td175491652	TCCCCCAGCCCTGCTCCTCCCCCCAGCCCTGCTCCTCCCCCCAGCCCTGCTC	TCCCCCAGCCCTGCTCCTCCCCCCAGCCCTGCTCCTCCCCCCAGCCCTGCTTTTCCCCCCAGCCCTGCTC	.	PASS	RC=2.83;RPL=18;RAL=51;RCP=CCCCCAGCCCTGCTCCTC;ALGNURL=http://orca.bu.edu/vntrview/index.php?db=VNTRPIPE_NA19238_ERX283213&ref=-175491652&isref=1&istab=1&ispng=1&rank=3	GT:SP:CGL	0/1:17,9:0,1
chr11	579220	td175491652	TCCCCCAGCCCTGCTCCTCCCCCCAGCCCTGCTCCTCCCCCCAGCCCTGCTC	TCCCCCAGCCCTGCTCCTCCCCCCAGCCCTGCTCCTCCCCCCAGCCCTGCTTTTCCCCCCAGCCCTGCTC	.	PASS	RC=2.83;RPL=18;RAL=51;RCP=CCCCCAGCCCTGCTCCTC;ALGNURL=http://orca.bu.edu/vntrview/index.php?db=VNTRPIPE_NA19239_ERX283214&ref=-175491652&isref=1&istab=1&ispng=1&rank=3	GT:SP:CGL	0/1:12,10:0,1

CHILD:
chr11	1143962	td175492111	AATTTGGTGGACGACACCCCACCCTGCGTATGCATTTGGTGGACGCCCCACCCTGCGCATGCATTTGGTGGACGCCCCACCCTGCGTATGCATTTGGTGGATGACGCCCCACCCTG	AATTTGGTGGACGACACCCCACCCTGCGTATGCATTTGGTGGACGCCCCACCCTGCGTATGCATTTGGTGGACGCCCCACCCTGCGCATGCATTTGGTGGACGCCCCACCCTGCGTATGCATTTGGTGGATGACGCCCCACCCTG	.	PASS	RC=3.80;RPL=29;RAL=115;RCP=ATTTGGTGGACGCCCCACCCTGCGTATGC;ALGNURL=http://orca.bu.edu/vntrview/index.php?db=VNTRPIPE_NA19240_ERX283215&ref=-175492111&isref=1&istab=1&ispng=1&rank=3	GT:SP:CGL	0/1:5,6:0,1
PARENTS:
chr11	1143962	td175492111	AATTTGGTGGACGACACCCCACCCTGCGTATGCATTTGGTGGACGCCCCACCCTGCGCATGCATTTGGTGGACGCCCCACCCTGCGTATGCATTTGGTGGATGACGCCCCACCCTG	AATTTGGTGGACGACACCCCACCCTGCGTATGCATTTGGTGGACGCCCCACCCTGCGTATGCAATTGGTGGACGCCCCACCCTGCGCATGCATTTGGTGGACGCCCCACCCTGCGTATGCATTTGGTGGATGACGCCCCACCCTG	.	PASS	RC=3.80;RPL=29;RAL=115;RCP=ATTTGGTGGACGCCCCACCCTGCGTATGC;ALGNURL=http://orca.bu.edu/vntrview/index.php?db=VNTRPIPE_NA19238_ERX283213&ref=-175492111&isref=1&istab=1&ispng=1&rank=3	GT:SP:CGL	0/1:8,3:0,1
chr11	1143962	td175492111	AATTTGGTGGACGACACCCCACCCTGCGTATGCATTTGGTGGACGCCCCACCCTGCGCATGCATTTGGTGGACGCCCCACCCTGCGTATGCATTTGGTGGATGACGCCCCACCCTG	AATTTGGTGGACGACACCCCACCCTGCGTATGCATTTGGTGGACGCCCCACCCTGCGTATGCATTTGGTGGACGCCCCACCCTGCGCATGCATTTGGTGGACGCCCCACCCTGCGTATGCATTTGTTGGATGACGCCCCACCCTG	.	PASS	RC=3.80;RPL=29;RAL=115;RCP=ATTTGGTGGACGCCCCACCCTGCGTATGC;ALGNURL=http://orca.bu.edu/vntrview/index.php?db=VNTRPIPE_NA19239_ERX283214&ref=-175492111&isref=1&istab=1&ispng=1&rank=3	GT:SP:CGL	0/1:9,5:0,1

CHILD:
chr11	7598527	td175495241	GGTGCGTGTGCGTGCATGTATGTGCGTGTGTGTGTGTGTGTGTGTGTGTGTGTG	GGTGCGTGTGCGTGCATGTATGTGCGTGTGTGTGTGCGTGTGTGTGTGTGTGTGTGTGTGTGT	.	PASS	RC=5.30;RPL=10;RAL=53;RCP=GTGCGTGTGT;ALGNURL=http://orca.bu.edu/vntrview/index.php?db=VNTRPIPE_NA19240_ERX283215&ref=-175495241&isref=1&istab=1&ispng=1&rank=3	GT:SP:CGL	0/1:9,7:0,1
PARENTS:
chr11	7598527	td175495241	GGTGCGTGTGCGTGCATGTATGTGCGTGTGTGTGTGTGTGTGTGTGTGTGTGTG	GGTGCGTGTGCGTGCATGTATGTGCGTGTGTGTGTGCGTGTGTGTGTGTGTGTGTGTGTGTGT	.	PASS	RC=5.30;RPL=10;RAL=53;RCP=GTGCGTGTGT;ALGNURL=http://orca.bu.edu/vntrview/index.php?db=VNTRPIPE_NA19238_ERX283213&ref=-175495241&isref=1&istab=1&ispng=1&rank=3	GT:SP:CGL	0/1:11,6:0,1
chr11	7598527	td175495241	GGTGCGTGTGCGTGCATGTATGTGCGTGTGTGTGTGTGTGTGTGTGTGTGTGTG	GGTGCGTGTGCGTGCATGTATGTGCGTGTGTGTGTGCGTGTGTGTGTGTGTGGGTGTGTTTGT	.	PASS	RC=5.30;RPL=10;RAL=53;RCP=GTGCGTGTGT;ALGNURL=http://orca.bu.edu/vntrview/index.php?db=VNTRPIPE_NA19239_ERX283214&ref=-175495241&isref=1&istab=1&ispng=1&rank=3	GT:SP:CGL	0/1:14,4:0,1

CHILD:
chr11	11095082	td175496547	GTCTGTCATCTAAGTATCTATCGCCTCTCTAATCTATCATCTGTCTATCTAATCTATCATCTGTCTATCTAATCTATATCTGTCTA	GCCTCTCTAATCTATCATCTGTCTATCTAATCTATCATCTGTCTATCTAATCTATATCTGTC	.	PASS	RC=4.38;RPL=20;RAL=85;RCP=TCTGTCTATCTAATCTATCA;ALGNURL=http://orca.bu.edu/vntrview/index.php?db=VNTRPIPE_NA19240_ERX283215&ref=-175496547&isref=1&istab=1&ispng=1&rank=3	GT:SP:CGL	0/1:24,2:0,-1
PARENTS:
chr11	11095082	td175496547	GTCTGTCATCTAAGTATCTATCGCCTCTCTAATCTATCATCTGTCTATCTAATCTATCATCTGTCTATCTAATCTATATCTGTCTA	GCCTCTCTAATCTATCATCTGTCTATCTAATCTATCATCTGTCTATCTAATCTATATCTGTC	.	PASS	RC=4.38;RPL=20;RAL=85;RCP=TCTGTCTATCTAATCTATCA;ALGNURL=http://orca.bu.edu/vntrview/index.php?db=VNTRPIPE_NA19238_ERX283213&ref=-175496547&isref=1&istab=1&ispng=1&rank=3	GT:SP:CGL	0/1:20,2:0,-1
chr11	11095082	td175496547	GTCTGTCATCTAAGTATCTATCGCCTCTCTAATCTATCATCTGTCTATCTAATCTATCATCTGTCTATCTAATCTATATCTGTCTA	GCCTCTCTAATCTATCATCTGTCTATCTAATCTATCATCTGTCTATCTAATCTATATCTGTC	.	PASS	RC=4.38;RPL=20;RAL=85;RCP=TCTGTCTATCTAATCTATCA;ALGNURL=http://orca.bu.edu/vntrview/index.php?db=VNTRPIPE_NA19239_ERX283214&ref=-175496547&isref=1&istab=1&ispng=1&rank=3	GT:SP:CGL	0/1:24,2:0,-1

CHILD:
chr11	16929018	td175498320	GAGCCCCTCTGCCCGGCCAGCCGCCCCGTCCGGGAGGGAGGCGGGGAGGTCAGCCCCCCGCCCAGCCAGCCGCCCCGTCCGGGAGGGAGGCGGGGGGGTCAGCCCCCCGCCCGGCCAGCCGCCCCGTCCGGGAGGTGAGG	GAGCCCCTCTGCCCAGCCAGCCGCCCCGTCCGGGAGGGAGGGGGGGGGGGCAGCCCCCCGCCCGGCCGGCCGCCCCGGCCGGGAGGGGGGGGGCGCC	.	SC	RC=2.80;RPL=49;RAL=139;RCP=AGCCCCCCGCCCGGCCAGCCGCCCCGTCCGGGAGGGAGGCGGGGAGGTC;ALGNURL=http://orca.bu.edu/vntrview/index.php?db=VNTRPIPE_NA19240_ERX283215&ref=-175498320&isref=1&istab=1&ispng=1&rank=3	GT:SP:CGL	0/1:33,11:0,-1
PARENTS:
chr11	16929018	td175498320	GAGCCCCTCTGCCCGGCCAGCCGCCCCGTCCGGGAGGGAGGCGGGGAGGTCAGCCCCCCGCCCAGCCAGCCGCCCCGTCCGGGAGGGAGGCGGGGGGGTCAGCCCCCCGCCCGGCCAGCCGCCCCGTCCGGGAGGTGAGG	GGCGCCCCCCTGCCCGGCCAGCCGCCCCGGCCGGGAGGGAGGTGGGGGGGTCAGCCCTCCGCCCGGCCAGCCGCCCCGTCTGGGAGGTGAGGG	.	SC	RC=2.80;RPL=49;RAL=139;RCP=AGCCCCCCGCCCGGCCAGCCGCCCCGTCCGGGAGGGAGGCGGGGAGGTC;ALGNURL=http://orca.bu.edu/vntrview/index.php?db=VNTRPIPE_NA19238_ERX283213&ref=-175498320&isref=1&istab=1&ispng=1&rank=3	GT:SP:CGL	0/1:43,13:0,-1
chr11	16929018	td175498320	GAGCCCCTCTGCCCGGCCAGCCGCCCCGTCCGGGAGGGAGGCGGGGAGGTCAGCCCCCCGCCCAGCCAGCCGCCCCGTCCGGGAGGGAGGCGGGGGGGTCAGCCCCCCGCCCGGCCAGCCGCCCCGTCCGGGAGGTGAGG	GAGCCCCTCTGCCCGGCCAGCCGCTCAGTCCAGGAGGGAGGTGGGGGGGTCAGCCCCCTGCCCAGCCAGCCGCCCCGTCCGAGAGGTGAGGGG	.	SC	RC=2.80;RPL=49;RAL=139;RCP=AGCCCCCCGCCCGGCCAGCCGCCCCGTCCGGGAGGGAGGCGGGGAGGTC;ALGNURL=http://orca.bu.edu/vntrview/index.php?db=VNTRPIPE_NA19239_ERX283214&ref=-175498320&isref=1&istab=1&ispng=1&rank=3	GT:SP:CGL	0/1:39,15:0,-1

CHILD:
chr11	22360611	td175500245	ATATATATATATGTTATATATATATGTTATATATATATGTTATATATATATGTTATATATATATGTTATATATATATGTTATATATAGTTATATATATATGTTATATATATATGTTTTATATATATATATATATATATATGTTA	ATATATATATATGTTATATATATATGTTATATATATGTTATATATATATGTTATATATATATGTTATATATATATATGTTTTATATATATATATATATATATGTTA,AATGGTTTATATATATATATATATATATGTTATATATATATATGTTATATATATATGTTATATATATATGTTTTTTATATATGTTATATATATATGTTTTATATATATATATATATATATG	.	PASS	RC=11.21;RPL=13;RAL=143;RCP=TATATATATATGT;ALGNURL=http://orca.bu.edu/vntrview/index.php?db=VNTRPIPE_NA19240_ERX283215&ref=-175500245&isref=1&istab=1&ispng=1&rank=3	GT:SP:CGL	0/1/2:0,14,7:0,-3,-2
PARENTS:
chr11	22360611	td175500245	ATATATATATATGTTATATATATATGTTATATATATATGTTATATATATATGTTATATATATATGTTATATATATATGTTATATATAGTTATATATATATGTTATATATATATGTTTTATATATATATATATATATATATGTTA	ATATATATATATGTTATATATATATGTTATATATATATGTTATATATATATGTTATATATATATGTTTTATATATATATATATATATGTTA,ATATATATATATGTTATATATATATGTTATATATATGTTATATATATATGTTATATATATATGTTATATATATATATGTTTTATATATATATATATATATATGTTA	.	PASS	RC=11.21;RPL=13;RAL=143;RCP=TATATATATATGT;ALGNURL=http://orca.bu.edu/vntrview/index.php?db=VNTRPIPE_NA19238_ERX283213&ref=-175500245&isref=1&istab=1&ispng=1&rank=3	GT:SP:CGL	0/1/2:0,11,18:0,-4,-3
chr11	22360611	td175500245	ATATATATATATGTTATATATATATGTTATATATATATGTTATATATATATGTTATATATATATGTTATATATATATGTTATATATAGTTATATATATATGTTATATATATATGTTTTATATATATATATATATATATATGTTA	ATATATATATATGTTATATATATATGTTATATATATATGTTATATATATATGTTATATATATATGTTTTATATATATATATATATATATGTTA,AATGGTTTATATATATATATATATATATGTTATATATATATATGTTATATATATATGTTATATATATATGTTTTTTATATATTTTATATATATATGTTTTATATATATATATATATATATG	.	PASS	RC=11.21;RPL=13;RAL=143;RCP=TATATATATATGT;ALGNURL=http://orca.bu.edu/vntrview/index.php?db=VNTRPIPE_NA19239_ERX283214&ref=-175500245&isref=1&istab=1&ispng=1&rank=3	GT:SP:CGL	0/1/2:0,10,8:0,-4,-2

CHILD:
chr11	26311085	td175501942	TATATATTCTATATGTGTGTATATGTACATATACACATATATCCTATATGTGTGTATATGTACATATACACACATATATTCTATATGTGTGTATATGTACATATACACACATATATTCTATATGTGTGTATATGTACATATACACACATATATTCTATATGTGTATATATATTCTATATGTGTATATATATTCTATATGTGTATATAT	TATATATTCTATATGTGTGTATATGTACATATACACATATATCCTATATGTGTGTATATGTACATATACACACATATATTCTATATGTGTATATATATTCTATATGTGAATATATTTTCTATATGTGTATATAT,TATATATCCTATATGTGTGTATATGTACAAATATACACATATATCCTATATGTGTGTATATGTACATATACACACATATATTCTATATGTGTGTATATGTACATATACACACATATATTCTATATGTGTGTATATATTCTATATGTGTATATATATTCTATATGTGTATATAT	.	PASS	RC=5.61;RPL=37;RAL=207;RCP=ATATATTCTATATGTGTGTATATGTACATATACACAC;ALGNURL=http://orca.bu.edu/vntrview/index.php?db=VNTRPIPE_NA19240_ERX283215&ref=-175501942&isref=1&istab=1&ispng=1&rank=3	GT:SP:CGL	0/1/2:1,5,5:0,-2,-1
PARENTS:
chr11	26311085	td175501942	TATATATTCTATATGTGTGTATATGTACATATACACATATATCCTATATGTGTGTATATGTACATATACACACATATATTCTATATGTGTGTATATGTACATATACACACATATATTCTATATGTGTGTATATGTACATATACACACATATATTCTATATGTGTATATATATTCTATATGTGTATATATATTCTATATGTGTATATAT	TATATATCCTATATGTGTGTATATGTACAAATATACACATATATCCTATATGTGTGTATATGTACATATACACACATATATTCTATATGTGTGTATATGTACATATACACACATATATTCTATATGTGTGTATAT,TATATATCCTATATGTGTGTATATGTACAAATATACACATATATCCTATATGTGTGTATATGTACATATACACACATATATTCTATATGTGTGTATATGTACATATACACACATATATTCTATATGTGTGTATATATTCTATATGTGTATATATATTCTATATGTGTATATAT	.	PASS	RC=5.61;RPL=37;RAL=207;RCP=ATATATTCTATATGTGTGTATATGTACATATACACAC;ALGNURL=http://orca.bu.edu/vntrview/index.php?db=VNTRPIPE_NA19238_ERX283213&ref=-175501942&isref=1&istab=1&ispng=1&rank=3	GT:SP:CGL	0/1/2:0,3,9:0,-2,-1
chr11	26311085	td175501942	TATATATTCTATATGTGTGTATATGTACATATACACATATATCCTATATGTGTGTATATGTACATATACACACATATATTCTATATGTGTGTATATGTACATATACACACATATATTCTATATGTGTGTATATGTACATATACACACATATATTCTATATGTGTATATATATTCTATATGTGTATATATATTCTATATGTGTATATAT	TATATATTCTATATGTGTATATATATACATAAACACATATATCCTATATGTGGGTATATGTACATATACACACATATATTCTATATGTGTATATATATTCTATATGAGTTTATATATTCTATATGTATATATAT,TATATATTCTATATGTGTGAATATGTACATATACACATATATCCTATATGTGTGTATATGTACATATACACACATATATTCTATATGTGTGTATATGTACATATACACACATATATTCTATATGTGTGTATATGTACATATACACACATATATTCTATATGTGTATATAT	.	PASS	RC=5.61;RPL=37;RAL=207;RCP=ATATATTCTATATGTGTGTATATGTACATATACACAC;ALGNURL=http://orca.bu.edu/vntrview/index.php?db=VNTRPIPE_NA19239_ERX283214&ref=-175501942&isref=1&istab=1&ispng=1&rank=3	GT:SP:CGL	0/2/3:0,3,2:0,-2,-1

CHILD:
chr11	65531115	td175516094	CAGAGGAAGACCGTGGAAAGAGAGGGAGAGGGAGACCGTGGAAAGAGAGGGAGAGGGAGACCGTGGAAAGAGAGGGAGAGGGAGACCGTGGAAAGGGGAGAGGGAGA	CAGAGGGAGACCGTGGAAAGAGAGGGAGAGGGAGACCGTGGAAAGAGAGGGAGAGGGAGACCGTGGAAAGAGAGGGAGAGGGAGACCGTGGAAAGAGAGGGAGAGGGAGACCGTGGAAAGGGGAGAGGGAGA	.	SC	RC=4.36;RPL=25;RAL=106;RCP=AGAGGGAGACCGTGGAAAGAGAGGG;ALGNURL=http://orca.bu.edu/vntrview/index.php?db=VNTRPIPE_NA19240_ERX283215&ref=-175516094&isref=1&istab=1&ispng=1&rank=3	GT:SP:CGL	0/1:12,6:0,1
PARENTS:
chr11	65531115	td175516094	CAGAGGAAGACCGTGGAAAGAGAGGGAGAGGGAGACCGTGGAAAGAGAGGGAGAGGGAGACCGTGGAAAGAGAGGGAGAGGGAGACCGTGGAAAGGGGAGAGGGAGA	CAGAGGGAGACCGTGGAAAGAGAGGGAGAGGGAGACCGTGGAAAGAGAGGGAGAGGGAGACCGTGGAAAGGGGAGAGGGAGA	.	SC	RC=4.36;RPL=25;RAL=106;RCP=AGAGGGAGACCGTGGAAAGAGAGGG;ALGNURL=http://orca.bu.edu/vntrview/index.php?db=VNTRPIPE_NA19238_ERX283213&ref=-175516094&isref=1&istab=1&ispng=1&rank=3	GT:SP:CGL	0/1:16,10:0,-1
chr11	65531115	td175516094	CAGAGGAAGACCGTGGAAAGAGAGGGAGAGGGAGACCGTGGAAAGAGAGGGAGAGGGAGACCGTGGAAAGAGAGGGAGAGGGAGACCGTGGAAAGGGGAGAGGGAGA	CAGAGGGAGACCGTGGAAAGAGAGGGAGAGGGAGACCGTGGAAAGAGAGGGAGAGGGAGACCGTGGAAAGGGGAGAGGGAGA,CAGAGGGAGACCGTGGAAAGAGAGGGAGAGGGAGACCGTGGAAAGAGAGGGAGAGGGAGACCGTGGAAAGAGAGGGAGAGGGAGACCGTGGAAAGAGAGGGAGAGGGAGACCGTGGAAAGGGGAGAGGGAGA	.	SC	RC=4.36;RPL=25;RAL=106;RCP=AGAGGGAGACCGTGGAAAGAGAGGG;ALGNURL=http://orca.bu.edu/vntrview/index.php?db=VNTRPIPE_NA19239_ERX283214&ref=-175516094&isref=1&istab=1&ispng=1&rank=3	GT:SP:CGL	0/1/2:0,14,8:0,-1,1

CHILD:
chr11	66970873	td175516875	AAAATAGTCTAGTAATAAATAGTCTATAATAAATAATATATTAATA	AAAATAGTCTAGTAATAAATAGTCTATAATAAATAATATATTAATATAATTATATTTATTAATTATCTATTAATAA	.	PASS	RC=3.07;RPL=15;RAL=45;RCP=AAATAGTCTAGTAAT;ALGNURL=http://orca.bu.edu/vntrview/index.php?db=VNTRPIPE_NA19240_ERX283215&ref=-175516875&isref=1&istab=1&ispng=1&rank=3	GT:SP:CGL	0/1:26,3:0,2
PARENTS:
chr11	66970873	td175516875	AAAATAGTCTAGTAATAAATAGTCTATAATAAATAATATATTAATA	AAAATAGTCTAGTAATAAATAGTCTATAATAAATAATATATTAATATAATTATATTTATTAATTATCTATTAATAA	.	PASS	RC=3.07;RPL=15;RAL=45;RCP=AAATAGTCTAGTAAT;ALGNURL=http://orca.bu.edu/vntrview/index.php?db=VNTRPIPE_NA19238_ERX283213&ref=-175516875&isref=1&istab=1&ispng=1&rank=3	GT:SP:CGL	0/1:28,2:0,2
chr11	66970873	td175516875	AAAATAGTCTAGTAATAAATAGTCTATAATAAATAATATATTAATA	AAAATAGTCTAGTAATAAATAGTCTATAATAAATAATATATTAATATAATTATATTTATTAATTATCTATTAATAA	.	PASS	RC=3.07;RPL=15;RAL=45;RCP=AAATAGTCTAGTAAT;ALGNURL=http://orca.bu.edu/vntrview/index.php?db=VNTRPIPE_NA19239_ERX283214&ref=-175516875&isref=1&istab=1&ispng=1&rank=3	GT:SP:CGL	0/1:24,5:0,2

CHILD:
chr11	68697274	td175517743	CGGAGACACCGGAGCCCTGATGCAGTGGCCTGGCCCAGGCTGTCCTGGTGGAGACACTGGAGTCCTGATGCGGTGGCCTGGCCCAGGCTGTCCTGGTGGAGACACTGGAGCCCTGATGCAGTGGCCTGGCCCAGGCTGTCTTGGTGGAGA	CGGAGACACCGGAGCCCTGATGCAGTGGCCTGGCCCAGGCTGTCCTGGTGGAGACACCGGAGCCCTGATGCAGTGGCCTGGCCCAGGCTGTCTTGGTGGAGA	.	PASS	RC=3.10;RPL=48;RAL=149;RCP=GGAGACACTGGAGCCCTGATGCAGTGGCCTGGCCCAGGCTGTCCTGGT;ALGNURL=http://orca.bu.edu/vntrview/index.php?db=VNTRPIPE_NA19240_ERX283215&ref=-175517743&isref=1&istab=1&ispng=1&rank=3	GT:SP:CGL	0/1:6,4:0,-1
PARENTS:
chr11	68697274	td175517743	CGGAGACACCGGAGCCCTGATGCAGTGGCCTGGCCCAGGCTGTCCTGGTGGAGACACTGGAGTCCTGATGCGGTGGCCTGGCCCAGGCTGTCCTGGTGGAGACACTGGAGCCCTGATGCAGTGGCCTGGCCCAGGCTGTCTTGGTGGAGA	CGGAGACGCCGGAGCCCTGATGCAGTGGCCTGGCCCAGGCTGTCCTGGTGGAGACACTGGAGTCCTGATGCGGTGGCCTGGCCCAGGCTGTCTTGGTGGAGA	.	PASS	RC=3.10;RPL=48;RAL=149;RCP=GGAGACACTGGAGCCCTGATGCAGTGGCCTGGCCCAGGCTGTCCTGGT;ALGNURL=http://orca.bu.edu/vntrview/index.php?db=VNTRPIPE_NA19238_ERX283213&ref=-175517743&isref=1&istab=1&ispng=1&rank=3	GT:SP:CGL	0/1:4,3:0,-1
chr11	68697274	td175517743	CGGAGACACCGGAGCCCTGATGCAGTGGCCTGGCCCAGGCTGTCCTGGTGGAGACACTGGAGTCCTGATGCGGTGGCCTGGCCCAGGCTGTCCTGGTGGAGACACTGGAGCCCTGATGCAGTGGCCTGGCCCAGGCTGTCTTGGTGGAGA	CGGAGACACCGGAGCCCTGATGCAGTGGCCTGGCCCAGGCTGTCCTGGTGGAGACACCGGAGCCCTGATGCAGTGGCCTGGCCCAGGCTGTCTTGGTGGAGA	.	PASS	RC=3.10;RPL=48;RAL=149;RCP=GGAGACACTGGAGCCCTGATGCAGTGGCCTGGCCCAGGCTGTCCTGGT;ALGNURL=http://orca.bu.edu/vntrview/index.php?db=VNTRPIPE_NA19239_ERX283214&ref=-175517743&isref=1&istab=1&ispng=1&rank=3	GT:SP:CGL	0/1:10,6:0,-1

CHILD:
chr11	71912801	td175519489	TATACGTATGTACACGTATACATATGTATGTATACATACATACATACGTATAAGTATACATATGTATGTATACATACATACATACGTATAAGTATACATATGTATGTAT	TATACACGTATATGTATAAGTATACATATGTATGTATACATACATACATACGTATAAGTATACATATGTATGTAT	.	PASS	RC=2.84;RPL=38;RAL=108;RCP=ATACATACGTATAAGTATACATATGTATGTATACATAC;ALGNURL=http://orca.bu.edu/vntrview/index.php?db=VNTRPIPE_NA19240_ERX283215&ref=-175519489&isref=1&istab=1&ispng=1&rank=3	GT:SP:CGL	0/1:10,2:0,-1
PARENTS:
chr11	71912801	td175519489	TATACGTATGTACACGTATACATATGTATGTATACATACATACATACGTATAAGTATACATATGTATGTATACATACATACATACGTATAAGTATACATATGTATGTAT	TATACGTATGTACACGTATACATATGTATGTATACATACATATATACGTATAAGTATACATATGTATGTATACATACATACATACGTATAAGTATACATATGTATGTATACATACATACATACGTATAAGTATACATATGTATGTAT	.	PASS	RC=2.84;RPL=38;RAL=108;RCP=ATACATACGTATAAGTATACATATGTATGTATACATAC;ALGNURL=http://orca.bu.edu/vntrview/index.php?db=VNTRPIPE_NA19238_ERX283213&ref=-175519489&isref=1&istab=1&ispng=1&rank=3	GT:SP:CGL	0/1:6,10:0,1
chr11	71912801	td175519489	TATACGTATGTACACGTATACATATGTATGTATACATACATACATACGTATAAGTATACATATGTATGTATACATACATACATACGTATAAGTATACATATGTATGTAT	TATACACGTATACGTATAAGTATACATATGTATGTATACATACATACATACGTATAAGTATACATATGTATGTAT	.	PASS	RC=2.84;RPL=38;RAL=108;RCP=ATACATACGTATAAGTATACATATGTATGTATACATAC;ALGNURL=http://orca.bu.edu/vntrview/index.php?db=VNTRPIPE_NA19239_ERX283214&ref=-175519489&isref=1&istab=1&ispng=1&rank=3	GT:SP:CGL	0/1:13,2:0,-1

CHILD:
chr11	73828093	td175520282	GTATATATATATGAATATATATATATGAATATATATATGAATATATATATATGAATATATATATATGAATATATATATATGAATATATATATATGAATATATATATATGAATATATATATATGAATATATATATATGAATATATATATATGAATATATATATATGAATATATATATATGAATATATATATATGA	GTATATATATATGAATATATATATATGAATATATATATATGAATATATATATATGAATATATATATATATGAATATATATATATGA,GTATATATATATGAATATATATATATGAATATATATATATGAATATATATATATATGAATATATATATGAATATATATATATGAATATATATATATGAATATATATATATGAATATATATATATGAATGTATATATATGAATATATATATATGAATATATATATATGAATATATATATATGA	.	PASS	RC=13.93;RPL=14;RAL=193;RCP=TATATATATATGAA;ALGNURL=http://orca.bu.edu/vntrview/index.php?db=VNTRPIPE_NA19240_ERX283215&ref=-175520282&isref=1&istab=1&ispng=1&rank=3	GT:SP:CGL	0/1/2:0,15,4:0,-8,-1
PARENTS:
chr11	73828093	td175520282	GTATATATATATGAATATATATATATGAATATATATATGAATATATATATATGAATATATATATATGAATATATATATATGAATATATATATATGAATATATATATATGAATATATATATATGAATATATATATATGAATATATATATATGAATATATATATATGAATATATATATATGAATATATATATATGA	GTATATATATATGAATATATATATATGAATATATATATATGAATATATATATATGAATATATATATATGAATATATATATATGA,GTATATATATATGAATATATATATATGAATATATATATATGAATATATATATATATGAATATATATATGAATATATATATATGAATATATATATATGAATATATATATATGAATATATATATATAAATATATATATATGAATATATATATATGAATATATATATATGAATATATATATATGA	.	PASS	RC=13.93;RPL=14;RAL=193;RCP=TATATATATATGAA;ALGNURL=http://orca.bu.edu/vntrview/index.php?db=VNTRPIPE_NA19238_ERX283213&ref=-175520282&isref=1&istab=1&ispng=1&rank=3	GT:SP:CGL	0/1/2:0,21,7:0,-8,-1
chr11	73828093	td175520282	GTATATATATATGAATATATATATATGAATATATATATGAATATATATATATGAATATATATATATGAATATATATATATGAATATATATATATGAATATATATATATGAATATATATATATGAATATATATATATGAATATATATATATGAATATATATATATGAATATATATATATGAATATATATATATGA	GTATATATATATGAATATATATATATGAATATATATATATGAATATATATATATGAATATATATATATATGAATATATATATATGA	.	PASS	RC=13.93;RPL=14;RAL=193;RCP=TATATATATATGAA;ALGNURL=http://orca.bu.edu/vntrview/index.php?db=VNTRPIPE_NA19239_ERX283214&ref=-175520282&isref=1&istab=1&ispng=1&rank=3	GT:SP:CGL	0/1:3,14:0,-8

CHILD:
chr11	115990447	td175535123	ATATTAGCATAGTAAATACTAATAGTATATACTATTAGTATAGTAAATACTAATAGTATATACTAATTAGTATAGTA	ATATTAGCATAGTAAATACTAATAGTATATACTATTAGTATAGTAAATACTAATAGTATATACTATTAGTATAGTAAATACTAATAGTATATACTAATTAGTATAGTA,ATATTAGCATAGTAAATACTAATAGTATATACTATTAGTATAGTAAATACTAATAGTATATACTATTAGTATAGTAAATACTAATAGTATATACTATTAGTATAGTAAATACTAATAGTATATACTAATTAGTATAGTA	.	PASS	RC=2.44;RPL=31;RAL=76;RCP=TATTAGTATAGTAAATACTAATAGTATATAC;ALGNURL=http://orca.bu.edu/vntrview/index.php?db=VNTRPIPE_NA19240_ERX283215&ref=-175535123&isref=1&istab=1&ispng=1&rank=3	GT:SP:CGL	0/1/2:0,14,9:0,1,2
PARENTS:
chr11	115990447	td175535123	ATATTAGCATAGTAAATACTAATAGTATATACTATTAGTATAGTAAATACTAATAGTATATACTAATTAGTATAGTA	ATATTAGCATAGTAAATACTAATAGTATATACTATTAGTATAGTAAATACTAATAGTATATACTATTAGTATAGTAAATACTAATAGTATATACTATTAGTATAGTAAATACTAATAGTATATACTAATTAGTATAGTA	.	PASS	RC=2.44;RPL=31;RAL=76;RCP=TATTAGTATAGTAAATACTAATAGTATATAC;ALGNURL=http://orca.bu.edu/vntrview/index.php?db=VNTRPIPE_NA19238_ERX283213&ref=-175535123&isref=1&istab=1&ispng=1&rank=3	GT:SP:CGL	0/1:19,8:0,2
chr11	115990447	td175535123	ATATTAGCATAGTAAATACTAATAGTATATACTATTAGTATAGTAAATACTAATAGTATATACTAATTAGTATAGTA	ATATTAGCATAGTAAATACTAATAGTATATACTATTAGTATAGTAAATACTAATAGTATATACTATTAGTATAGTAAATACTAATAGTATATACTAATTAGTATAGTA	.	PASS	RC=2.44;RPL=31;RAL=76;RCP=TATTAGTATAGTAAATACTAATAGTATATAC;ALGNURL=http://orca.bu.edu/vntrview/index.php?db=VNTRPIPE_NA19239_ERX283214&ref=-175535123&isref=1&istab=1&ispng=1&rank=3	GT:SP:CGL	0/1:22,18:0,1

CHILD:
chr11	124702045	td175538547	GCCTCCCTTCCTTTCTTCCTTTCCTTCCTTCCTTTCATCCCTTCCTC	GCCTCCTGAG	.	PASS	RC=2.19;RPL=21;RAL=46;RCP=CCTCCCTTCCTTTCATCCCTT;ALGNURL=http://orca.bu.edu/vntrview/index.php?db=VNTRPIPE_NA19240_ERX283215&ref=-175538547&isref=1&istab=1&ispng=1&rank=3	GT:SP:CGL	0/1:12,3:0,1
PARENTS:
chr11	124702045	td175538547	GCCTCCCTTCCTTTCTTCCTTTCCTTCCTTCCTTTCATCCCTTCCTC	GCC	.	PASS	RC=2.19;RPL=21;RAL=46;RCP=CCTCCCTTCCTTTCATCCCTT;ALGNURL=http://orca.bu.edu/vntrview/index.php?db=VNTRPIPE_NA19238_ERX283213&ref=-175538547&isref=1&istab=1&ispng=1&rank=3	GT:SP:CGL	0/1:14,2:0,1
chr11	124702045	td175538547	GCCTCCCTTCCTTTCTTCCTTTCCTTCCTTCCTTTCATCCCTTCCTC	GCC	.	PASS	RC=2.19;RPL=21;RAL=46;RCP=CCTCCCTTCCTTTCATCCCTT;ALGNURL=http://orca.bu.edu/vntrview/index.php?db=VNTRPIPE_NA19239_ERX283214&ref=-175538547&isref=1&istab=1&ispng=1&rank=3	GT:SP:CGL	0/1:13,2:0,1

CHILD:
chr11	126131045	td175539030	TATGTGAAATGTAAAATGTAAAATGTAAAATGT	TATGTGAAATGTAACATGTAAAATGTAAAATGTAAAATGT	.	PASS	RC=4.57;RPL=7;RAL=32;RCP=ATGTAAA;ALGNURL=http://orca.bu.edu/vntrview/index.php?db=VNTRPIPE_NA19240_ERX283215&ref=-175539030&isref=1&istab=1&ispng=1&rank=3	GT:SP:CGL	0/1:19,16:0,1
PARENTS:
chr11	126131045	td175539030	TATGTGAAATGTAAAATGTAAAATGTAAAATGT	TATGTGAAATGTAAAATGTAAAATGTAAAATGTAAAATGT	.	PASS	RC=4.57;RPL=7;RAL=32;RCP=ATGTAAA;ALGNURL=http://orca.bu.edu/vntrview/index.php?db=VNTRPIPE_NA19238_ERX283213&ref=-175539030&isref=1&istab=1&ispng=1&rank=3	GT:SP:CGL	0/1:22,19:0,1
chr11	126131045	td175539030	TATGTGAAATGTAAAATGTAAAATGTAAAATGT	TATGTGAAATGTAAAATGTAAAATGTAAAATGTAAAATGT	.	PASS	RC=4.57;RPL=7;RAL=32;RCP=ATGTAAA;ALGNURL=http://orca.bu.edu/vntrview/index.php?db=VNTRPIPE_NA19239_ERX283214&ref=-175539030&isref=1&istab=1&ispng=1&rank=3	GT:SP:CGL	0/1:29,22:0,1

CHILD:
chr11	134024426	td175541809	CGGGTGGTGCAGCCTCACCCCTCCTGGGTGGTGCAGCCTCGCCCCTCCTGGGTGGTGCAGCCTCGCCCCTCCTGGGTGGTGCAGCCTCGCCCCTCCTGGGTGGTGC	CGGGGGGTGCAGCCTCACCCCTCCTGGGGGGTGCAGCCTCGCCCCTCCCGGGTGGTGCAGCCTCGGCCCTCCTGGGT,CCAGGTGGTGCAGCCTCCCCCCTCCTGGGTGGTGCGGCCTCGCCCCTCCTGGGTGGTGCAGCCTCGCCCCTCCTGGGTGGTGCAGCCTCGCCCCTCCTGGGTGGTGCAGCCTCGCCCCTCCTGGGTGGTG	.	PASS	RC=4.38;RPL=24;RAL=105;RCP=GGGTGGTGCAGCCTCGCCCCTCCT;ALGNURL=http://orca.bu.edu/vntrview/index.php?db=VNTRPIPE_NA19240_ERX283215&ref=-175541809&isref=1&istab=1&ispng=1&rank=3	GT:SP:CGL	0/1/2:0,5,6:0,-1,1
PARENTS:
chr11	134024426	td175541809	CGGGTGGTGCAGCCTCACCCCTCCTGGGTGGTGCAGCCTCGCCCCTCCTGGGTGGTGCAGCCTCGCCCCTCCTGGGTGGTGCAGCCTCGCCCCTCCTGGGTGGTGC	CGGGTGGTGCAGCCTCACCCCTCCTGGGTGGTGCAGCCTCGCCCCTCCTGGGTGGTGCAGCCTCGCCCCTCCTGGGTGGTGC,CCAGGTGGTGCAGCCTCACCCCTCCTGGGTGGTGCAGCCTCGCCCCTCCTGGGTGGTGCAGCCTCGCCCCTCCTGGGTGGTGCAGCCTCGCCCCTCCTGGGTGGTGCAGCCTCGCCCCTCCTGGGTGGTG	.	PASS	RC=4.38;RPL=24;RAL=105;RCP=GGGTGGTGCAGCCTCGCCCCTCCT;ALGNURL=http://orca.bu.edu/vntrview/index.php?db=VNTRPIPE_NA19238_ERX283213&ref=-175541809&isref=1&istab=1&ispng=1&rank=3	GT:SP:CGL	0/1/2:0,4,2:0,-1,1
chr11	134024426	td175541809	CGGGTGGTGCAGCCTCACCCCTCCTGGGTGGTGCAGCCTCGCCCCTCCTGGGTGGTGCAGCCTCGCCCCTCCTGGGTGGTGCAGCCTCGCCCCTCCTGGGTGGTGC	CGGGTGGTGCAGCCTCACCCCTCCTGGGTGGTGCAGCCTCGCCCCTCCTGGGTGGTGCAGCCTCGCCCCTCCTGGGTGGTGC	.	PASS	RC=4.38;RPL=24;RAL=105;RCP=GGGTGGTGCAGCCTCGCCCCTCCT;ALGNURL=http://orca.bu.edu/vntrview/index.php?db=VNTRPIPE_NA19239_ERX283214&ref=-175541809&isref=1&istab=1&ispng=1&rank=3	GT:SP:CGL	0/1:8,3:0,-1

CHILD:
chr11	134211821	td175541877	GCCCACACCGGCTCCTGCCCCGGACTCAGCCACCCAGCACCGGCTCCTGCCCCGGACTCAGCCAC	GCCCACACCGGCTCCTGCCCCGGACTCAGCCGCCCAGCACCGGCTCCTGCCCCGGACTCAGCCACCCAGCACCGGCTCCTGCCCCGGCCTCAGCCAC	.	PASS	RC=2.03;RPL=32;RAL=64;RCP=CCCAGCACCGGCTCCTGCCCCGGACTCAGCCA;ALGNURL=http://orca.bu.edu/vntrview/index.php?db=VNTRPIPE_NA19240_ERX283215&ref=-175541877&isref=1&istab=1&ispng=1&rank=3	GT:SP:CGL	0/1:14,6:0,1
PARENTS:
chr11	134211821	td175541877	GCCCACACCGGCTCCTGCCCCGGACTCAGCCACCCAGCACCGGCTCCTGCCCCGGACTCAGCCAC	GCCCACACCGGCTCCTGCCCCGGACTCAGCCACCCAGCACCGGCTCCTGCCCCGGACTCAGCCACCCAGCACCGGCTCCTGCCCCGGACTCAGCCAC	.	PASS	RC=2.03;RPL=32;RAL=64;RCP=CCCAGCACCGGCTCCTGCCCCGGACTCAGCCA;ALGNURL=http://orca.bu.edu/vntrview/index.php?db=VNTRPIPE_NA19238_ERX283213&ref=-175541877&isref=1&istab=1&ispng=1&rank=3	GT:SP:CGL	0/1:7,13:0,1
chr11	134211821	td175541877	GCCCACACCGGCTCCTGCCCCGGACTCAGCCACCCAGCACCGGCTCCTGCCCCGGACTCAGCCAC	GCCCCCACCGGCTCCTGCCCCGGACTCAGCCACCCAGCACCGGCTCCTGCCCCGGACTCAGCCACCCAGCACCGGCTCCTGCCCCGGACTCAGCC	.	PASS	RC=2.03;RPL=32;RAL=64;RCP=CCCAGCACCGGCTCCTGCCCCGGACTCAGCCA;ALGNURL=http://orca.bu.edu/vntrview/index.php?db=VNTRPIPE_NA19239_ERX283214&ref=-175541877&isref=1&istab=1&ispng=1&rank=3	GT:SP:CGL	0/1:12,9:0,1

CHILD:
chr12	656321	td175542498	CGGGCGTTGCTGGGCGTTGCTGGACGTTGCTGG	CGGGCGTTGCTGGGCGTTGCTGGGCGTTGCTGGACGTTGCTGG	.	PASS	RC=3.20;RPL=10;RAL=32;RCP=GGGCGTTGCT;ALGNURL=http://orca.bu.edu/vntrview/index.php?db=VNTRPIPE_NA19240_ERX283215&ref=-175542498&isref=1&istab=1&ispng=1&rank=3	GT:SP:CGL	0/1:17,11:0,1
PARENTS:
chr12	656321	td175542498	CGGGCGTTGCTGGGCGTTGCTGGACGTTGCTGG	CGGGCGTTGCTGGGCGTTGCTGGGCGTTGCTGGACGTTGCTGG	.	PASS	RC=3.20;RPL=10;RAL=32;RCP=GGGCGTTGCT;ALGNURL=http://orca.bu.edu/vntrview/index.php?db=VNTRPIPE_NA19238_ERX283213&ref=-175542498&isref=1&istab=1&ispng=1&rank=3	GT:SP:CGL	0/1:17,15:0,1
chr12	656321	td175542498	CGGGCGTTGCTGGGCGTTGCTGGACGTTGCTGG	CGGGCGTTGCTGGGCGTTGCTGGGCGTTGCTGGACGTTGCTGG	.	PASS	RC=3.20;RPL=10;RAL=32;RCP=GGGCGTTGCT;ALGNURL=http://orca.bu.edu/vntrview/index.php?db=VNTRPIPE_NA19239_ERX283214&ref=-175542498&isref=1&istab=1&ispng=1&rank=3	GT:SP:CGL	0/1:15,15:0,1

CHILD:
chr12	9591325	td175546305	GGTTTGTGTTTTTTTTTTTTTGTTTTTTTGTTTTTTTTTTTTT	GGTTTGTGTTTTTTTTTTTTTGTTTTTTTT	.	PASS	RC=3.00;RPL=14;RAL=42;RCP=GTTTTTGTTTTTTT;ALGNURL=http://orca.bu.edu/vntrview/index.php?db=VNTRPIPE_NA19240_ERX283215&ref=-175546305&isref=1&istab=1&ispng=1&rank=3	GT:SP:CGL	0/1:4,3:0,-1
PARENTS:
chr12	9591325	td175546305	GGTTTGTGTTTTTTTTTTTTTGTTTTTTTGTTTTTTTTTTTTT	GGTTTGTGTTTTTTTTTTTTTGTTTTTTTT	.	PASS	RC=3.00;RPL=14;RAL=42;RCP=GTTTTTGTTTTTTT;ALGNURL=http://orca.bu.edu/vntrview/index.php?db=VNTRPIPE_NA19238_ERX283213&ref=-175546305&isref=1&istab=1&ispng=1&rank=3	GT:SP:CGL	0/1:7,5:0,-1
chr12	9591325	td175546305	GGTTTGTGTTTTTTTTTTTTTGTTTTTTTGTTTTTTTTTTTTT	GGTTTGTGTTTTTTTTTTTTTGTTTTTTTT	.	PASS	RC=3.00;RPL=14;RAL=42;RCP=GTTTTTGTTTTTTT;ALGNURL=http://orca.bu.edu/vntrview/index.php?db=VNTRPIPE_NA19239_ERX283214&ref=-175546305&isref=1&istab=1&ispng=1&rank=3	GT:SP:CGL	0/1:6,6:0,-1

CHILD:
chr12	10341066	td175546634	AAAGGAAAGAAAGAAAGAGAGAGAGGGAAGGAAGGAAGGAAGGAAGGAAGGAAGGAAGGAAGGAAGGAAGGAA	AAAGGAAAGAAAGAAAGAGAGAGAGGGAAGGAAGGAAGAAAGGAAGGAAGGAAGGAAGGAAGGAAGGAAGGAAGGAAGGAAGGAA	.	PASS	RC=5.86;RPL=12;RAL=72;RCP=AAGGAAGGAAGG;ALGNURL=http://orca.bu.edu/vntrview/index.php?db=VNTRPIPE_NA19240_ERX283215&ref=-175546634&isref=1&istab=1&ispng=1&rank=3	GT:SP:CGL	0/1:3,10:0,1
PARENTS:
chr12	10341066	td175546634	AAAGGAAAGAAAGAAAGAGAGAGAGGGAAGGAAGGAAGGAAGGAAGGAAGGAAGGAAGGAAGGAAGGAAGGAA	AAAGGAAAGAAAGAAAGAGAGAGAGGGAAGGAAGGAAGAAAGGAAGGAAGGAAGGAAGGAAGGAAGGAAGGAAGGAAGGAAGGAA	.	PASS	RC=5.86;RPL=12;RAL=72;RCP=AAGGAAGGAAGG;ALGNURL=http://orca.bu.edu/vntrview/index.php?db=VNTRPIPE_NA19238_ERX283213&ref=-175546634&isref=1&istab=1&ispng=1&rank=3	GT:SP:CGL	0/1:6,9:0,1
chr12	10341066	td175546634	AAAGGAAAGAAAGAAAGAGAGAGAGGGAAGGAAGGAAGGAAGGAAGGAAGGAAGGAAGGAAGGAAGGAAGGAA	AAAGGAAAGAAAGAAAGAGAGAGAGGGAAGGAAGGGAGGAAGGAAGGAAGGAAGGAAGGAAGGAAGGAAGGAAGGAAGGAAGGAA	.	PASS	RC=5.86;RPL=12;RAL=72;RCP=AAGGAAGGAAGG;ALGNURL=http://orca.bu.edu/vntrview/index.php?db=VNTRPIPE_NA19239_ERX283214&ref=-175546634&isref=1&istab=1&ispng=1&rank=3	GT:SP:CGL	0/1:9,2:0,1

CHILD:
chr12	19384456	td175550015	GTATATATGTACACATATATATGTATATATATTTATATATGTACACATATATATGTATATATATTTATATATGTACACATATATATATATAAATA	GTATATATGTACACATATATATGTATATATATTTATATATGTACACATATATATGTATATATATTTATATATGTACACATATATGTATATATATTTATATATGTACACATATATGTATATATA,GTATATATGTACACATATATATGTATATATATTTATATATGTACACATATATATGTATATATATTTATATATGTACACATATATATGTATATATATTTATATATGTACACATATATATGTATATATATTTATATATGTACACATATATATGTATATATA	.	PASS	RC=2.94;RPL=32;RAL=94;RCP=TATATATGTACACATATATATGTATATATATT;ALGNURL=http://orca.bu.edu/vntrview/index.php?db=VNTRPIPE_NA19240_ERX283215&ref=-175550015&isref=1&istab=1&ispng=1&rank=3	GT:SP:CGL	0/1/2:0,10,8:0,1,2
PARENTS:
chr12	19384456	td175550015	GTATATATGTACACATATATATGTATATATATTTATATATGTACACATATATATGTATATATATTTATATATGTACACATATATATATATAAATA	GTATATATGTACACATATATATGTATATATATTTATATATGTACACATATATATGTATATATATTTATATATGTACACATATATATGTATATATATTTATATATGTACACATATATATGTATATATATTTATATATGTACACATATATATGTATATATA	.	PASS	RC=2.94;RPL=32;RAL=94;RCP=TATATATGTACACATATATATGTATATATATT;ALGNURL=http://orca.bu.edu/vntrview/index.php?db=VNTRPIPE_NA19238_ERX283213&ref=-175550015&isref=1&istab=1&ispng=1&rank=3	GT:SP:CGL	0/1:23,6:0,2
chr12	19384456	td175550015	GTATATATGTACACATATATATGTATATATATTTATATATGTACACATATATATGTATATATATTTATATATGTACACATATATATATATAAATA	GTATATATGTACACATATATATGTATATATATTTATATATGTACACATATATATGTATATATATTTATATATGTACACATATATGTATATATATTTATATATGTACACATATATGTATATATA,GTATATATGTACACATATATATGTATATATATTTATATATGTACACATATATATGTATATATATTTATATATGTACACATATATATGTATATATATTTATATATGTACACATATATATGTATATATATTTATATATGTACACATATATATGTATATATA	.	PASS	RC=2.94;RPL=32;RAL=94;RCP=TATATATGTACACATATATATGTATATATATT;ALGNURL=http://orca.bu.edu/vntrview/index.php?db=VNTRPIPE_NA19239_ERX283214&ref=-175550015&isref=1&istab=1&ispng=1&rank=3	GT:SP:CGL	0/1/2:0,13,13:0,1,2

CHILD:
chr12	19571828	td175550123	ACAGCCTCTGAGCCAGCCTCTGAGCCAACCTCT	AGCCTGGGAGACAGCCTCTGAGCCAGCCTCTGAGCCAGCCTCTGAGCCAACC	.	PASS	RC=2.67;RPL=12;RAL=32;RCP=CAGCCTCTGAGC;ALGNURL=http://orca.bu.edu/vntrview/index.php?db=VNTRPIPE_NA19240_ERX283215&ref=-175550123&isref=1&istab=1&ispng=1&rank=3	GT:SP:CGL	0/1:14,11:0,1
PARENTS:
chr12	19571828	td175550123	ACAGCCTCTGAGCCAGCCTCTGAGCCAACCTCT	ACAGCCTCTGAGCCAGCCTCTGAGCCAGCCTCTGAGCCAACCTCT	.	PASS	RC=2.67;RPL=12;RAL=32;RCP=CAGCCTCTGAGC;ALGNURL=http://orca.bu.edu/vntrview/index.php?db=VNTRPIPE_NA19238_ERX283213&ref=-175550123&isref=1&istab=1&ispng=1&rank=3	GT:SP:CGL	0/1:23,16:0,1
chr12	19571828	td175550123	ACAGCCTCTGAGCCAGCCTCTGAGCCAACCTCT	ACAGCCTCTGAGCCAGCCTCTGAGCCAGCCTCTGAGCCAACCTCT	.	PASS	RC=2.67;RPL=12;RAL=32;RCP=CAGCCTCTGAGC;ALGNURL=http://orca.bu.edu/vntrview/index.php?db=VNTRPIPE_NA19239_ERX283214&ref=-175550123&isref=1&istab=1&ispng=1&rank=3	GT:SP:CGL	0/1:18,14:0,1

CHILD:
chr12	48616439	td175559712	CTTCTTTCTTTCTTTTTCTTTCTTTCTTTTTCTGTCTCTCT	CTTCTTTCTTTCTTTCTTTCTTTCTTTTTCTTTCTTTCTTTTTCTGTCTCTCT	.	PASS	RC=2.86;RPL=14;RAL=40;RCP=TTCTTTCTTTCTTT;ALGNURL=http://orca.bu.edu/vntrview/index.php?db=VNTRPIPE_NA19240_ERX283215&ref=-175559712&isref=1&istab=1&ispng=1&rank=3	GT:SP:CGL	0/1:16,9:0,1
PARENTS:
chr12	48616439	td175559712	CTTCTTTCTTTCTTTTTCTTTCTTTCTTTTTCTGTCTCTCT	CTTCTTTCTTTCTTTCTTTCTTTCTTTTTCTTTCTTTCTTTTTCTGTCTCTCT	.	PASS	RC=2.86;RPL=14;RAL=40;RCP=TTCTTTCTTTCTTT;ALGNURL=http://orca.bu.edu/vntrview/index.php?db=VNTRPIPE_NA19238_ERX283213&ref=-175559712&isref=1&istab=1&ispng=1&rank=3	GT:SP:CGL	0/1:14,9:0,1
chr12	48616439	td175559712	CTTCTTTCTTTCTTTTTCTTTCTTTCTTTTTCTGTCTCTCT	CTTCTTTCTTTCTTTCTTTCTTTCTTTTTCTTTCTTTCTTTTTCTGTCTCTCT	.	PASS	RC=2.86;RPL=14;RAL=40;RCP=TTCTTTCTTTCTTT;ALGNURL=http://orca.bu.edu/vntrview/index.php?db=VNTRPIPE_NA19239_ERX283214&ref=-175559712&isref=1&istab=1&ispng=1&rank=3	GT:SP:CGL	0/1:13,17:0,1

CHILD:
chr12	49658570	td175560284	GCCCTTCCTGCCCTTCCTCCCCTTCCTCCCCTTCCTCCCCTTCCTCCCCTTCCTCCCCTTCCTCCCCTTCCTCCCCTTCCTCCTCTTCCT	GCCCTTCCTGCCCTTCCTCCCCTTCCTCCCCTTCCTCCCCTTCCTCCCCTTCCTCCTCTTCCT	.	PASS	RC=9.89;RPL=9;RAL=89;RCP=CCCTTCCTC;ALGNURL=http://orca.bu.edu/vntrview/index.php?db=VNTRPIPE_NA19240_ERX283215&ref=-175560284&isref=1&istab=1&ispng=1&rank=3	GT:SP:CGL	0/1:4,10:0,-3
PARENTS:
chr12	49658570	td175560284	GCCCTTCCTGCCCTTCCTCCCCTTCCTCCCCTTCCTCCCCTTCCTCCCCTTCCTCCCCTTCCTCCCCTTCCTCCCCTTCCTCCTCTTCCT	GCCCTTCCTGCCCTTCCTGCCCTTCCTCCCCTTCCTCCCCTTCCTCCCCTTCCTCCTCTTCCT	.	PASS	RC=9.89;RPL=9;RAL=89;RCP=CCCTTCCTC;ALGNURL=http://orca.bu.edu/vntrview/index.php?db=VNTRPIPE_NA19238_ERX283213&ref=-175560284&isref=1&istab=1&ispng=1&rank=3	GT:SP:CGL	0/1:7,14:0,-3
chr12	49658570	td175560284	GCCCTTCCTGCCCTTCCTCCCCTTCCTCCCCTTCCTCCCCTTCCTCCCCTTCCTCCCCTTCCTCCCCTTCCTCCCCTTCCTCCTCTTCCT	GCCCTTCCTGCCCTTCCTCCCCTTCCTCCCCTTCCTCCCCTTCCTCCCCTTCCTCCTCTTCC	.	PASS	RC=9.89;RPL=9;RAL=89;RCP=CCCTTCCTC;ALGNURL=http://orca.bu.edu/vntrview/index.php?db=VNTRPIPE_NA19239_ERX283214&ref=-175560284&isref=1&istab=1&ispng=1&rank=3	GT:SP:CGL	0/1:8,13:0,-3

CHILD:
chr12	50255044	td175560580	TGGGAGGTGGGGAGCCCCTCTGCCCGGCCAGCCGCCCCGTCCGGGAGGGAGGTGGGGAGGTCAGCCCCCCGCCCGGCCAGCCGCCCCGTCCGGGAGGGAGGTGGGGGTCAGCCCCCCGCCCAGCCAGCCGCCCCATCCGGCAGGTGAGG	TGGGAGGTGAGGAGCCCCTCTGCCCAGCCAGCCGCCCCGACCGGGAGGGAGGTGGGGGGGTCAGCCCCCCGCCCGGCCAGCCGCCCCGCCCGGGAGGTGAGG	.	SC	RC=3.14;RPL=47;RAL=148;RCP=GGGAGGTGGGGGTCAGCCCCCCGCCCGGCCAGCCGCCCCGTCCGGGA;ALGNURL=http://orca.bu.edu/vntrview/index.php?db=VNTRPIPE_NA19240_ERX283215&ref=-175560580&isref=1&istab=1&ispng=1&rank=3	GT:SP:CGL	0/1:21,30:0,-1
PARENTS:
chr12	50255044	td175560580	TGGGAGGTGGGGAGCCCCTCTGCCCGGCCAGCCGCCCCGTCCGGGAGGGAGGTGGGGAGGTCAGCCCCCCGCCCGGCCAGCCGCCCCGTCCGGGAGGGAGGTGGGGGTCAGCCCCCCGCCCAGCCAGCCGCCCCATCCGGCAGGTGAGG	TG	.	SC	RC=3.14;RPL=47;RAL=148;RCP=GGGAGGTGGGGGTCAGCCCCCCGCCCGGCCAGCCGCCCCGTCCGGGA;ALGNURL=http://orca.bu.edu/vntrview/index.php?db=VNTRPIPE_NA19238_ERX283213&ref=-175560580&isref=1&istab=1&ispng=1&rank=3	GT:SP:CGL	0/1:17,34:0,-1
chr12	50255044	td175560580	TGGGAGGTGGGGAGCCCCTCTGCCCGGCCAGCCGCCCCGTCCGGGAGGGAGGTGGGGAGGTCAGCCCCCCGCCCGGCCAGCCGCCCCGTCCGGGAGGGAGGTGGGGGTCAGCCCCCCGCCCAGCCAGCCGCCCCATCCGGCAGGTGAGG	TGGGAGGGGGGGAGCCCCCCGGCCCGGCCAGCCGCCCCGTCCGGGAGGGAGGTGGGGGGGTCAGCCCCCCGCCCGGCCAGCCGCCCCGTCCGGGAGGTGAGGGG	.	SC	RC=3.14;RPL=47;RAL=148;RCP=GGGAGGTGGGGGTCAGCCCCCCGCCCGGCCAGCCGCCCCGTCCGGGA;ALGNURL=http://orca.bu.edu/vntrview/index.php?db=VNTRPIPE_NA19239_ERX283214&ref=-175560580&isref=1&istab=1&ispng=1&rank=3	GT:SP:CGL	0/1:26,21:0,-1

CHILD:
chr12	52803681	td175561721	GAGCCCCTCTGCCTGGCCAGCCGCCCCGTCCGGGAGGGAGGTGGGGGGGTCAGCCCCCCGCCCGGCCAGCCGCCCCATCCGGGAGGGAGGTGGGGGGGGTCAGCCCCCCGCCCGGCCAGCCGCCCCATCCGGGAGGTGAGG	GAGCCCCTCTGCCCAGCCAGCCGCCCCATCCGGGAGGGAGGTGGGGGTTCAGCCCCCCGCCCAGCCAGCCGCCCCGTCCGGGAGGTGAGGGG	.	SC	RC=2.79;RPL=50;RAL=140;RCP=AGCCCCCCGCCCGGCCAGCCGCCCCATCCGGGAGGGAGGTGGGGGGGGTC;ALGNURL=http://orca.bu.edu/vntrview/index.php?db=VNTRPIPE_NA19240_ERX283215&ref=-175561721&isref=1&istab=1&ispng=1&rank=3	GT:SP:CGL	0/1:58,2:0,-1
PARENTS:
chr12	52803681	td175561721	GAGCCCCTCTGCCTGGCCAGCCGCCCCGTCCGGGAGGGAGGTGGGGGGGTCAGCCCCCCGCCCGGCCAGCCGCCCCATCCGGGAGGGAGGTGGGGGGGGTCAGCCCCCCGCCCGGCCAGCCGCCCCATCCGGGAGGTGAGG	GAGCCCCTCTGCCCAGCCAGCCGCCCCATCCGGGAGGGAGGTGGGGGTTCAGCCCCCCGCCCAGCCAGCCGCCCCGTCCGGGAGGTGAGGGG	.	SC	RC=2.79;RPL=50;RAL=140;RCP=AGCCCCCCGCCCGGCCAGCCGCCCCATCCGGGAGGGAGGTGGGGGGGGTC;ALGNURL=http://orca.bu.edu/vntrview/index.php?db=VNTRPIPE_NA19238_ERX283213&ref=-175561721&isref=1&istab=1&ispng=1&rank=3	GT:SP:CGL	0/1:53,7:0,-1
chr12	52803681	td175561721	GAGCCCCTCTGCCTGGCCAGCCGCCCCGTCCGGGAGGGAGGTGGGGGGGTCAGCCCCCCGCCCGGCCAGCCGCCCCATCCGGGAGGGAGGTGGGGGGGGTCAGCCCCCCGCCCGGCCAGCCGCCCCATCCGGGAGGTGAGG	GAGCCCCTCTGCCCAGCCAGCCGCCCCATCCGGGAGGGAGGTGGGGGTTCAGCCCCCCGCCCAGCCAGCCGCCCCGTCCGGGAGGTGAGGGG	.	SC	RC=2.79;RPL=50;RAL=140;RCP=AGCCCCCCGCCCGGCCAGCCGCCCCATCCGGGAGGGAGGTGGGGGGGGTC;ALGNURL=http://orca.bu.edu/vntrview/index.php?db=VNTRPIPE_NA19239_ERX283214&ref=-175561721&isref=1&istab=1&ispng=1&rank=3	GT:SP:CGL	0/1:54,3:0,-1

CHILD:
chr12	62609425	td175565878	CAAGAGGAAGAACTTGTTTTTCTTGCTTAAGAGGAAGAACTTGTTTCTCTTGCTTAAGAGAAACAACTTGTTTCTCTTGCTTAAGAGAAACAACTTGTTTCTC	CAAGAGGAAGAACTTGTTTTTCTTGCTTAAGAGGAAGAACTTGTTTCTCTTGCTTAAGAGAAACAACTTGTTTCTTTTGCTTAAGAGAAACAACTTTTTTCTCTTGCTTAAGAGAAACAACTTTTTTCTC	.	PASS	RC=3.78;RPL=27;RAL=102;RCP=AAGAGAAACAACTTGTTTCTCTTGCTT;ALGNURL=http://orca.bu.edu/vntrview/index.php?db=VNTRPIPE_NA19240_ERX283215&ref=-175565878&isref=1&istab=1&ispng=1&rank=3	GT:SP:CGL	0/1:9,3:0,1
PARENTS:
chr12	62609425	td175565878	CAAGAGGAAGAACTTGTTTTTCTTGCTTAAGAGGAAGAACTTGTTTCTCTTGCTTAAGAGAAACAACTTGTTTCTCTTGCTTAAGAGAAACAACTTGTTTCTC	CAAGAGGAAGAACTTTTTTTTCTTGCTTAAGAGGAAGAACTTGTTTCTCTTGCTTAAGAGAAACAACTTGTTTCTCTTGCTTAAGAGAAACAACTTGTTTCTCTTGCTTAAGAGAAACAACTTGTTTCTCTTGCTTAAGAGAAACAACTTGTTTCTC	.	PASS	RC=3.78;RPL=27;RAL=102;RCP=AAGAGAAACAACTTGTTTCTCTTGCTT;ALGNURL=http://orca.bu.edu/vntrview/index.php?db=VNTRPIPE_NA19238_ERX283213&ref=-175565878&isref=1&istab=1&ispng=1&rank=3	GT:SP:CGL	0/1:2,3:0,2
chr12	62609425	td175565878	CAAGAGGAAGAACTTGTTTTTCTTGCTTAAGAGGAAGAACTTGTTTCTCTTGCTTAAGAGAAACAACTTGTTTCTCTTGCTTAAGAGAAACAACTTGTTTCTC	CAAGAGGAAGAACTTGTTTTTCTTGCTTAAGAGGAAAAACTTTTTTCTCTTGCTTAAGAGAAACAAATTGTTTCTCTTGTTTAAGAGAAACAACTTGTTTCTCTTAATAAAAAGAAAAAACATGTTT	.	PASS	RC=3.78;RPL=27;RAL=102;RCP=AAGAGAAACAACTTGTTTCTCTTGCTT;ALGNURL=http://orca.bu.edu/vntrview/index.php?db=VNTRPIPE_NA19239_ERX283214&ref=-175565878&isref=1&istab=1&ispng=1&rank=3	GT:SP:CGL	0/1:3,2:0,1

CHILD:
chr12	64609889	td175566579	TATAAATACTTTATGATAATCATAAATACTTTATGATTATCATAAATACTTTATGATAATCATAAATACTTT	TATAAATACTTTATGATAATCATAAATACTTTATGATAATCATAAATACTTT,TATAAATACTTTATGATAATCATAAATACTTTATGATAATCATAAATACTTTATGATTATCATAAATACTTTATGATAATCATAAATACTTT	.	PASS	RC=3.55;RPL=20;RAL=71;RCP=ATAAATACTTTATGATAATC;ALGNURL=http://orca.bu.edu/vntrview/index.php?db=VNTRPIPE_NA19240_ERX283215&ref=-175566579&isref=1&istab=1&ispng=1&rank=3	GT:SP:CGL	0/1/2:0,27,24:0,-1,1
PARENTS:
chr12	64609889	td175566579	TATAAATACTTTATGATAATCATAAATACTTTATGATTATCATAAATACTTTATGATAATCATAAATACTTT	TATAAATACCTTATGATAATCATAAATACTTTATGATAATCATAAATACTTTATGATTATCATAAATACTTTATGATAATCATAAATACTTT	.	PASS	RC=3.55;RPL=20;RAL=71;RCP=ATAAATACTTTATGATAATC;ALGNURL=http://orca.bu.edu/vntrview/index.php?db=VNTRPIPE_NA19238_ERX283213&ref=-175566579&isref=1&istab=1&ispng=1&rank=3	GT:SP:CGL	0/1:16,13:0,1
chr12	64609889	td175566579	TATAAATACTTTATGATAATCATAAATACTTTATGATTATCATAAATACTTTATGATAATCATAAATACTTT	TATAAATACTTTATGATAATCATAAATACTTTATGATAATCATAAATACTTT	.	PASS	RC=3.55;RPL=20;RAL=71;RCP=ATAAATACTTTATGATAATC;ALGNURL=http://orca.bu.edu/vntrview/index.php?db=VNTRPIPE_NA19239_ERX283214&ref=-175566579&isref=1&istab=1&ispng=1&rank=3	GT:SP:CGL	0/1:24,24:0,-1

CHILD:
chr12	76333419	td175570919	GTCTGTCTGTCTCTCTGTCTCTGTCTCTCTGTCTCTGTCTCTCTCTCTCTCTCTCTCTCTCTCT	GTCTGTCTGTCTCTCTGTCTCTGTCTCTCTGTCTCTGTCTCTCTCTCTCTCTCTCTCTCTCTCTCTCTCTCT	.	PASS	RC=7.88;RPL=8;RAL=63;RCP=TCTCTCTC;ALGNURL=http://orca.bu.edu/vntrview/index.php?db=VNTRPIPE_NA19240_ERX283215&ref=-175570919&isref=1&istab=1&ispng=1&rank=3	GT:SP:CGL	0/1:22,18:0,1
PARENTS:
chr12	76333419	td175570919	GTCTGTCTGTCTCTCTGTCTCTGTCTCTCTGTCTCTGTCTCTCTCTCTCTCTCTCTCTCTCTCT	GTCTGTCTGTCTCTCTGTCTCTGTCTCTCTGTCTCTGTCTCTCTCTCTCTCTCTCTCTCTCTCTCTCTCTCT	.	PASS	RC=7.88;RPL=8;RAL=63;RCP=TCTCTCTC;ALGNURL=http://orca.bu.edu/vntrview/index.php?db=VNTRPIPE_NA19238_ERX283213&ref=-175570919&isref=1&istab=1&ispng=1&rank=3	GT:SP:CGL	0/1:20,19:0,1
chr12	76333419	td175570919	GTCTGTCTGTCTCTCTGTCTCTGTCTCTCTGTCTCTGTCTCTCTCTCTCTCTCTCTCTCTCTCT	GTCTGTCTGTCTCTCTGTCTCTGTCTCTCTGTCTCTGTCTCTCTCTCTCTCTCTCTCTCTCTCTCTCTCTCT	.	PASS	RC=7.88;RPL=8;RAL=63;RCP=TCTCTCTC;ALGNURL=http://orca.bu.edu/vntrview/index.php?db=VNTRPIPE_NA19239_ERX283214&ref=-175570919&isref=1&istab=1&ispng=1&rank=3	GT:SP:CGL	0/1:17,17:0,1

CHILD:
chr12	76969306	td175571208	GATATATATATATATATATATATATATATATGTACATATATATGGACATATA	GATATATATATATATATATATATATACATATATATATATATATGTACATATATATATATATATGTACATATATATGGACATATA,GATATATATATATATATATATATATATACATATATATATATATATGTACATATATATATATATATGTACATATATATGGACATATA	.	PASS	RC=4.25;RPL=12;RAL=51;RCP=ATATATATACAT;ALGNURL=http://orca.bu.edu/vntrview/index.php?db=VNTRPIPE_NA19240_ERX283215&ref=-175571208&isref=1&istab=1&ispng=1&rank=3	GT:SP:CGL	0/1/2:0,5,10:0,2,3
PARENTS:
chr12	76969306	td175571208	GATATATATATATATATATATATATATATATGTACATATATATGGACATATA	GATATATATATATATATATATATATATACATATATATATATATATGTACATATATATGGACATATA,GATATATATATATATATATATATATACATATATATATATATGTACATATATATATATATATGTACATATATATGGACATATA	.	PASS	RC=4.25;RPL=12;RAL=51;RCP=ATATATATACAT;ALGNURL=http://orca.bu.edu/vntrview/index.php?db=VNTRPIPE_NA19238_ERX283213&ref=-175571208&isref=1&istab=1&ispng=1&rank=3	GT:SP:CGL	0/1/2:0,14,8:0,1,2
chr12	76969306	td175571208	GATATATATATATATATATATATATATATATGTACATATATATGGACATATA	GATATATATATATATATATATATATACATATATATATATATGTACATATATATATATATATGTACATATATATGGACATATA,GATATATATATATATATATATATATATACATATATATATATATATGTACATATATATATATATATGTACATATATATGGACATATA	.	PASS	RC=4.25;RPL=12;RAL=51;RCP=ATATATATACAT;ALGNURL=http://orca.bu.edu/vntrview/index.php?db=VNTRPIPE_NA19239_ERX283214&ref=-175571208&isref=1&istab=1&ispng=1&rank=3	GT:SP:CGL	0/1/2:0,3,9:0,2,3

CHILD:
chr12	77567114	td175571438	TTTTTTTGTTTGTTTGTTTGTTTGTTTGTTTTGTTTTTTGTTTTTTGTTTTTTGTTTTTT	TTTTTTTGTTTGTTTGTTTGTTTTGTTTTTTGTTTTTTGTTTTTT	.	PASS	RC=7.90;RPL=7;RAL=59;RCP=TTTTTTG;ALGNURL=http://orca.bu.edu/vntrview/index.php?db=VNTRPIPE_NA19240_ERX283215&ref=-175571438&isref=1&istab=1&ispng=1&rank=3	GT:SP:CGL	0/1:46,11:0,-2
PARENTS:
chr12	77567114	td175571438	TTTTTTTGTTTGTTTGTTTGTTTGTTTGTTTTGTTTTTTGTTTTTTGTTTTTTGTTTTTT	TTTTTTTGTTTGTTTGTTTGTTTTGTTTTTTGTTTTTTGTTTTTT	.	PASS	RC=7.90;RPL=7;RAL=59;RCP=TTTTTTG;ALGNURL=http://orca.bu.edu/vntrview/index.php?db=VNTRPIPE_NA19238_ERX283213&ref=-175571438&isref=1&istab=1&ispng=1&rank=3	GT:SP:CGL	0/1:50,9:0,-2
chr12	77567114	td175571438	TTTTTTTGTTTGTTTGTTTGTTTGTTTGTTTTGTTTTTTGTTTTTTGTTTTTTGTTTTTT	TTTTTTTGTTTGTTTGTTTGTTTTGTTTTTTGTTTTTTGTTTTTT	.	PASS	RC=7.90;RPL=7;RAL=59;RCP=TTTTTTG;ALGNURL=http://orca.bu.edu/vntrview/index.php?db=VNTRPIPE_NA19239_ERX283214&ref=-175571438&isref=1&istab=1&ispng=1&rank=3	GT:SP:CGL	0/1:44,10:0,-2

CHILD:
chr12	81815849	td175573174	GTGTGTGTATATATATGTGTATATATATGTGTGTATATATATGTGTATATATATGTGTGTATATATATGTGTATATATATGTGTGTATATATATATATATATAT	GTGTGTGTATATATATGTGTATATATATGTGTGTATATATATGTGTATATATATGTGTGTATATATATATATATAT,GTGTGTGTATATATATGTGTATATATATGTGTGTATATATATGTGTATATATATGTGTGTATATATATGTGTATATATATGTGTGTATATATATGTGTATATATATGTGTGTGTATATATATATATATAT	.	PASS	RC=3.96;RPL=26;RAL=103;RCP=TGTGTGTATATATATGTGTATATATA;ALGNURL=http://orca.bu.edu/vntrview/index.php?db=VNTRPIPE_NA19240_ERX283215&ref=-175573174&isref=1&istab=1&ispng=1&rank=3	GT:SP:CGL	0/1/2:0,9,16:0,-1,1
PARENTS:
chr12	81815849	td175573174	GTGTGTGTATATATATGTGTATATATATGTGTGTATATATATGTGTATATATATGTGTGTATATATATGTGTATATATATGTGTGTATATATATATATATATAT	GTGTGTGTATATATATGTGTATATATATGTGTGTATATATATGTGTATATATATGTGTGTATATATATATATATAT	.	PASS	RC=3.96;RPL=26;RAL=103;RCP=TGTGTGTATATATATGTGTATATATA;ALGNURL=http://orca.bu.edu/vntrview/index.php?db=VNTRPIPE_NA19238_ERX283213&ref=-175573174&isref=1&istab=1&ispng=1&rank=3	GT:SP:CGL	0/1:12,17:0,-1
chr12	81815849	td175573174	GTGTGTGTATATATATGTGTATATATATGTGTGTATATATATGTGTATATATATGTGTGTATATATATGTGTATATATATGTGTGTATATATATATATATATAT	GTGTGTGTATATATATGTGTATATATATGTGTGTATATATATGTGTATATATATGTGTGTATATATATATATATATATATGT,GTGTGTGTATATATATGTGTATATATATGTGTGTATATATATGTGTATATATATGTGTGTATATATATGTGTATATATATGTGTGTATATATATGTGTATATATATGTGTGTGTATATATATATATATAT	.	PASS	RC=3.96;RPL=26;RAL=103;RCP=TGTGTGTATATATATGTGTATATATA;ALGNURL=http://orca.bu.edu/vntrview/index.php?db=VNTRPIPE_NA19239_ERX283214&ref=-175573174&isref=1&istab=1&ispng=1&rank=3	GT:SP:CGL	0/1/2:0,19,9:0,-1,1

CHILD:
chr12	89874806	td175576193	CCCTAATTGTCAGGGCCTAATTGTTAGGGCCTAATTGTTAGGGCC	CCCTAATTGTCAGGGCCTAATTGTTAGGGCC	.	PASS	RC=3.14;RPL=14;RAL=44;RCP=CCTAATTGTTAGGG;ALGNURL=http://orca.bu.edu/vntrview/index.php?db=VNTRPIPE_NA19240_ERX283215&ref=-175576193&isref=1&istab=1&ispng=1&rank=3	GT:SP:CGL	0/1:6,13:0,-1
PARENTS:
chr12	89874806	td175576193	CCCTAATTGTCAGGGCCTAATTGTTAGGGCCTAATTGTTAGGGCC	CCCTAATTGTCAGGGCCTAATTGTTAGGGCC	.	PASS	RC=3.14;RPL=14;RAL=44;RCP=CCTAATTGTTAGGG;ALGNURL=http://orca.bu.edu/vntrview/index.php?db=VNTRPIPE_NA19238_ERX283213&ref=-175576193&isref=1&istab=1&ispng=1&rank=3	GT:SP:CGL	0/1:12,12:0,-1
chr12	89874806	td175576193	CCCTAATTGTCAGGGCCTAATTGTTAGGGCCTAATTGTTAGGGCC	CCCTAATTGTCAGGGCCTAATTGTTAGGGCC	.	PASS	RC=3.14;RPL=14;RAL=44;RCP=CCTAATTGTTAGGG;ALGNURL=http://orca.bu.edu/vntrview/index.php?db=VNTRPIPE_NA19239_ERX283214&ref=-175576193&isref=1&istab=1&ispng=1&rank=3	GT:SP:CGL	0/1:9,17:0,-1

CHILD:
chr12	120407606	td175589499	ACAGTCAGTGCCTGTCCCAGGCTTTGATCAGCTTCATTCATTCAGTCAGTGCCTGTCCCAGGCTTTGATCAGCTTCATT	ACAGTCAGTGCCTGTCCCAGGCTTTGATCAGCTTCATTCATTCAGTCAGTGCCTGTCCCAGGCTTTGATCAGCTTCATTCATTCAGTCAGTGCCTGTCCCAGGCTTTGATCAGCTTCATT	.	PASS	RC=1.90;RPL=41;RAL=78;RCP=CAGTCAGTGCCTGTCCCAGGCTTTGATCAGCTTCATTCATT;ALGNURL=http://orca.bu.edu/vntrview/index.php?db=VNTRPIPE_NA19240_ERX283215&ref=-175589499&isref=1&istab=1&ispng=1&rank=3	GT:SP:CGL	0/1:19,6:0,1
PARENTS:
chr12	120407606	td175589499	ACAGTCAGTGCCTGTCCCAGGCTTTGATCAGCTTCATTCATTCAGTCAGTGCCTGTCCCAGGCTTTGATCAGCTTCATT	ACAGTCAGTGCCTGTCCCAGGCTTTGATCAGCTTCATTCATTCAGTCAGTGCCTGTCCCAGGCTTTGATCAGCTTCATTCATTCAGTCAGTGCCTGTCCCAGGCTTTGATCAGCTTCATT	.	PASS	RC=1.90;RPL=41;RAL=78;RCP=CAGTCAGTGCCTGTCCCAGGCTTTGATCAGCTTCATTCATT;ALGNURL=http://orca.bu.edu/vntrview/index.php?db=VNTRPIPE_NA19238_ERX283213&ref=-175589499&isref=1&istab=1&ispng=1&rank=3	GT:SP:CGL	0/1:11,7:0,1
chr12	120407606	td175589499	ACAGTCAGTGCCTGTCCCAGGCTTTGATCAGCTTCATTCATTCAGTCAGTGCCTGTCCCAGGCTTTGATCAGCTTCATT	ACAGTCAGTGCCTGTCCCAGGCTTTGATCAGCTTCATTCATTCAGTCAGTGCCTGTCCCAGGCTTTGATCAGCTTCATTCATTCAGTCAGTGCCTGTCCCAGGCTTTGATCAGCTTCATT	.	PASS	RC=1.90;RPL=41;RAL=78;RCP=CAGTCAGTGCCTGTCCCAGGCTTTGATCAGCTTCATTCATT;ALGNURL=http://orca.bu.edu/vntrview/index.php?db=VNTRPIPE_NA19239_ERX283214&ref=-175589499&isref=1&istab=1&ispng=1&rank=3	GT:SP:CGL	0/1:10,11:0,1

CHILD:
chr12	122710910	td175590870	AGGGAGGCGGGGCCGGGCGGGAGGCGGGGCCGGGCGGGAGGCGGGGCCGGGCG	AGGGAGGCGGGGCCGGGCGGGAGGCGGGGCCGGGCG	.	PASS	RC=3.06;RPL=17;RAL=52;RCP=GGGAGGCGGGGCCGGGC;ALGNURL=http://orca.bu.edu/vntrview/index.php?db=VNTRPIPE_NA19240_ERX283215&ref=-175590870&isref=1&istab=1&ispng=1&rank=3	GT:SP:CGL	0/1:5,11:0,-1
PARENTS:
chr12	122710910	td175590870	AGGGAGGCGGGGCCGGGCGGGAGGCGGGGCCGGGCGGGAGGCGGGGCCGGGCG	AGGGAGGCGGGGCCGGGCGGGAGGCGGGGCCGGGCG	.	PASS	RC=3.06;RPL=17;RAL=52;RCP=GGGAGGCGGGGCCGGGC;ALGNURL=http://orca.bu.edu/vntrview/index.php?db=VNTRPIPE_NA19238_ERX283213&ref=-175590870&isref=1&istab=1&ispng=1&rank=3	GT:SP:CGL	0/1:5,6:0,-1
chr12	122710910	td175590870	AGGGAGGCGGGGCCGGGCGGGAGGCGGGGCCGGGCGGGAGGCGGGGCCGGGCG	AGGGAGGCGGGGCCGGGCGGGAGGCGGGGCCGGGCG,AGGGAGGCGGGGCCGGGCGGGAGGCGGGGCCGGGCGGGAGGCGGGGCCGGGCGGGAGGCGGGGCCGGGCGGGAGGCGGGGCCGGGCG	.	PASS	RC=3.06;RPL=17;RAL=52;RCP=GGGAGGCGGGGCCGGGC;ALGNURL=http://orca.bu.edu/vntrview/index.php?db=VNTRPIPE_NA19239_ERX283214&ref=-175590870&isref=1&istab=1&ispng=1&rank=3	GT:SP:CGL	0/1/2:0,7,4:0,-1,2

CHILD:
chr12	131384479	td175595579	ATATATATATATATACACTTTATATATATATATACACTTTATATATATATACACTTTATATATATATATACACTTTATATATATATATACATATATATATATATATACACTTTATATATATATA	ATATATATATATATACACTTTATATATATATATACACTTTATATATATATACACTTTATATATATATATACACTTTATATATATATA,ATATATATATATATACACTTTATATATATATATACACTTTATATATATATACACTTTATATATATATATACACTTTATATATATATATACATATATATATATACACTGTATATATATATACACTTTATATATATATACATATATATATATATATACACTGTATATATATATA	.	PASS	RC=6.63;RPL=19;RAL=123;RCP=TATATATATATATACACTT;ALGNURL=http://orca.bu.edu/vntrview/index.php?db=VNTRPIPE_NA19240_ERX283215&ref=-175595579&isref=1&istab=1&ispng=1&rank=3	GT:SP:CGL	0/1/2:0,20,6:0,-2,3
PARENTS:
chr12	131384479	td175595579	ATATATATATATATACACTTTATATATATATATACACTTTATATATATATACACTTTATATATATATATACACTTTATATATATATATACATATATATATATATATACACTTTATATATATATA	ATATATATATATATACACTTTATATATATATATACACTTTATATATATATACACTTTATATATATATATACACTTTATATATATATA	.	PASS	RC=6.63;RPL=19;RAL=123;RCP=TATATATATATATACACTT;ALGNURL=http://orca.bu.edu/vntrview/index.php?db=VNTRPIPE_NA19238_ERX283213&ref=-175595579&isref=1&istab=1&ispng=1&rank=3	GT:SP:CGL	0/1:8,14:0,-2
chr12	131384479	td175595579	ATATATATATATATACACTTTATATATATATATACACTTTATATATATATACACTTTATATATATATATACACTTTATATATATATATACATATATATATATATATACACTTTATATATATATA	ATATATATATATATACACTTTATATATATATATACACTTTATATATATATACACTTTATATATATATATACACTTTATATATATATATACATATATATATATACACTGTATATATATATACACTTTATATATATATACATATATATATATATATACACTGTATATATATATA	.	PASS	RC=6.63;RPL=19;RAL=123;RCP=TATATATATATATACACTT;ALGNURL=http://orca.bu.edu/vntrview/index.php?db=VNTRPIPE_NA19239_ERX283214&ref=-175595579&isref=1&istab=1&ispng=1&rank=3	GT:SP:CGL	0/1:15,3:0,3

CHILD:
chr12	131775328	td175595847	CCACACACCTGCACGTGCACACCTGCACACACACCTGCACACACACCTGCACACACACCTGCACACACAC	CCACACACCTGCACGTGCACACCTGCACACACACCTGCACACACACCTGCACACACAC,CCACACACCTGCACGTGCACACCTGCACACACACCTGCACACACACCTGCACCTGCACACACACCTGCACACACAC	.	PASS	RC=5.64;RPL=12;RAL=69;RCP=CACACACCTGCA;ALGNURL=http://orca.bu.edu/vntrview/index.php?db=VNTRPIPE_NA19240_ERX283215&ref=-175595847&isref=1&istab=1&ispng=1&rank=3	GT:SP:CGL	0/1/2:0,14,9:0,-1,1
PARENTS:
chr12	131775328	td175595847	CCACACACCTGCACGTGCACACCTGCACACACACCTGCACACACACCTGCACACACACCTGCACACACAC	CCACACACCTGCACGTGCACACCTGCACACACACCTGCACACACACCTGCACCTGCACACACACCTGCACACACAC	.	PASS	RC=5.64;RPL=12;RAL=69;RCP=CACACACCTGCA;ALGNURL=http://orca.bu.edu/vntrview/index.php?db=VNTRPIPE_NA19238_ERX283213&ref=-175595847&isref=1&istab=1&ispng=1&rank=3	GT:SP:CGL	0/1:21,11:0,1
chr12	131775328	td175595847	CCACACACCTGCACGTGCACACCTGCACACACACCTGCACACACACCTGCACACACACCTGCACACACAC	CCACACACCTGCACGTGCACCCCTGCACACACACCTGCACACACACCTGCACACACAC	.	PASS	RC=5.64;RPL=12;RAL=69;RCP=CACACACCTGCA;ALGNURL=http://orca.bu.edu/vntrview/index.php?db=VNTRPIPE_NA19239_ERX283214&ref=-175595847&isref=1&istab=1&ispng=1&rank=3	GT:SP:CGL	0/1:15,11:0,-1

CHILD:
chr12	132949519	td175596682	GACTGGATGGGCTAGGGTGGAGCTTCTCCACTGGATGGGCGAGGGTGGAGCTTCTCCACTGGATGGGCGAGGGTGGAGCTTCTCCACTGGATGGGCGAGGGTGGAGCTTCTCCACTGGATGGGCGAGGGTGGAGCTTCTCCACTGGATGGGCGAGGGTGGAGCTTCTCCACT	GACTGGATGGGCTAGGGTGGAGCTTCTCCACTGGATGGGCGAGGGTGGAGCTTCTCCACTGGATGGGCGAGGGTGGAGCTTCTCCACTGGATGGGCGAGGGTGGAGCTTCTCCACTGGATGGGCGAGGGTGGAGCTTCTCCACT	.	PASS	RC=6.11;RPL=28;RAL=171;RCP=ACTGGATGGGCGAGGGTGGAGCTTCTCC;ALGNURL=http://orca.bu.edu/vntrview/index.php?db=VNTRPIPE_NA19240_ERX283215&ref=-175596682&isref=1&istab=1&ispng=1&rank=3	GT:SP:CGL	0/1:4,3:0,-1
PARENTS:
chr12	132949519	td175596682	GACTGGATGGGCTAGGGTGGAGCTTCTCCACTGGATGGGCGAGGGTGGAGCTTCTCCACTGGATGGGCGAGGGTGGAGCTTCTCCACTGGATGGGCGAGGGTGGAGCTTCTCCACTGGATGGGCGAGGGTGGAGCTTCTCCACTGGATGGGCGAGGGTGGAGCTTCTCCACT	GACTGGATGGGCTAGGGTGGAGCTTCTCCACTGGGTGGGCGAGGGTGGAGCTTCTCCACTGGGTGGGCGAGGGGGGAGCTTCTCCACTGGATGGGCGAGGGTGGAGCTTCTCCACT,GACTGGATGGGCTAGGGTGGAGCTTCTCCACTGGATGGGCGAGGGTGGAGCTTCTCCACTGGATGGGCGAGGGTGGAGCTTCTCCACTGGATGGGCGAGGGTGGAGCTTCCCCACTGGATGGGCGAGGGTGGAGCTTCCCCACT	.	PASS	RC=6.11;RPL=28;RAL=171;RCP=ACTGGATGGGCGAGGGTGGAGCTTCTCC;ALGNURL=http://orca.bu.edu/vntrview/index.php?db=VNTRPIPE_NA19238_ERX283213&ref=-175596682&isref=1&istab=1&ispng=1&rank=3	GT:SP:CGL	0/1/2:0,11,3:0,-2,-1
chr12	132949519	td175596682	GACTGGATGGGCTAGGGTGGAGCTTCTCCACTGGATGGGCGAGGGTGGAGCTTCTCCACTGGATGGGCGAGGGTGGAGCTTCTCCACTGGATGGGCGAGGGTGGAGCTTCTCCACTGGATGGGCGAGGGTGGAGCTTCTCCACTGGATGGGCGAGGGTGGAGCTTCTCCACT	GACTGGATGGGCTAGGGTGGAGCTTCTCCACTGGATGGGCGAGGGTGGAGCTTCTCCACTGGATGGGCGAGGGTGGAGCTTCTCCACTGGATGGGCGAGGGTGGAGCTTCTCCACT	.	PASS	RC=6.11;RPL=28;RAL=171;RCP=ACTGGATGGGCGAGGGTGGAGCTTCTCC;ALGNURL=http://orca.bu.edu/vntrview/index.php?db=VNTRPIPE_NA19239_ERX283214&ref=-175596682&isref=1&istab=1&ispng=1&rank=3	GT:SP:CGL	0/1:4,5:0,-2

CHILD:
chr12	133107759	td175596902	GCCCAGGAGCAGGACAGGACCCAGGAGCAGGACAGGACCCAGGAGCAGGACAGGACCCAGGAGCAGG	GCCCAGGAGCAGGACAGGACCCAGGAGCAGGACAGGACCCAGGAGCAGG	.	PASS	RC=3.67;RPL=18;RAL=66;RCP=CCCAGGAGCAGGACAGGA;ALGNURL=http://orca.bu.edu/vntrview/index.php?db=VNTRPIPE_NA19240_ERX283215&ref=-175596902&isref=1&istab=1&ispng=1&rank=3	GT:SP:CGL	0/1:12,11:0,-1
PARENTS:
chr12	133107759	td175596902	GCCCAGGAGCAGGACAGGACCCAGGAGCAGGACAGGACCCAGGAGCAGGACAGGACCCAGGAGCAGG	GCCCAGGAGCAGGACAGGACCCAGGAGCAGGACAGGACCCAGGAGCAGG	.	PASS	RC=3.67;RPL=18;RAL=66;RCP=CCCAGGAGCAGGACAGGA;ALGNURL=http://orca.bu.edu/vntrview/index.php?db=VNTRPIPE_NA19238_ERX283213&ref=-175596902&isref=1&istab=1&ispng=1&rank=3	GT:SP:CGL	0/1:9,10:0,-1
chr12	133107759	td175596902	GCCCAGGAGCAGGACAGGACCCAGGAGCAGGACAGGACCCAGGAGCAGGACAGGACCCAGGAGCAGG	GCCCAGGAGCAGGACAGGACCCAGGAGCAGGACAGCACCCAGGAGCAGG	.	PASS	RC=3.67;RPL=18;RAL=66;RCP=CCCAGGAGCAGGACAGGA;ALGNURL=http://orca.bu.edu/vntrview/index.php?db=VNTRPIPE_NA19239_ERX283214&ref=-175596902&isref=1&istab=1&ispng=1&rank=3	GT:SP:CGL	0/1:8,13:0,-1

CHILD:
chr13	26055269	td175600584	CAGAGGGAGACCGTGGAAAGAGAGGGAGAGGGAGACCGTGGGGAGAGGGAGAGGGAGA	CAGAGGGAGACCGTGGAAAGAGAGGGAGAGGGAGACCGTGGGGAGAGGGAGACCGTGGGGAGAGGGAGAGGGAGA	.	SC	RC=2.36;RPL=25;RAL=57;RCP=AGAGGGAGACCGTGGAAAGAGAGGG;ALGNURL=http://orca.bu.edu/vntrview/index.php?db=VNTRPIPE_NA19240_ERX283215&ref=-175600584&isref=1&istab=1&ispng=1&rank=3	GT:SP:CGL	0/1:6,6:0,1
PARENTS:
chr13	26055269	td175600584	CAGAGGGAGACCGTGGAAAGAGAGGGAGAGGGAGACCGTGGGGAGAGGGAGAGGGAGA	CAGAGGGAGACCGTGGAAAGAGAGGGAGAGGGAGACCGTGGGGAGAGGGAGACCGTGGGGAGAGGGAGAGGGAGA	.	SC	RC=2.36;RPL=25;RAL=57;RCP=AGAGGGAGACCGTGGAAAGAGAGGG;ALGNURL=http://orca.bu.edu/vntrview/index.php?db=VNTRPIPE_NA19238_ERX283213&ref=-175600584&isref=1&istab=1&ispng=1&rank=3	GT:SP:CGL	0/1:18,11:0,1
chr13	26055269	td175600584	CAGAGGGAGACCGTGGAAAGAGAGGGAGAGGGAGACCGTGGGGAGAGGGAGAGGGAGA	CAGAGGGAGACCGTGGAAAGAGAGGGAGAGGGAGACCGTGGGGAGAGGGAGACCGTGGGGAGAGGGAGAGGGAGA	.	SC	RC=2.36;RPL=25;RAL=57;RCP=AGAGGGAGACCGTGGAAAGAGAGGG;ALGNURL=http://orca.bu.edu/vntrview/index.php?db=VNTRPIPE_NA19239_ERX283214&ref=-175600584&isref=1&istab=1&ispng=1&rank=3	GT:SP:CGL	0/1:14,5:0,1

CHILD:
chr13	33220109	td175603144	ATGTGTGTGTGTGGGTGTGTGGGTGTGTGGTGTGTGGTGTGTGGTGTGTG	ATGTGTGTGTGTGGGTGTGTGGGTGTGTGGTGTGTGGTGTGTGGTGTGTGGTGTGTG	.	PASS	RC=6.78;RPL=7;RAL=49;RCP=TGTGTGG;ALGNURL=http://orca.bu.edu/vntrview/index.php?db=VNTRPIPE_NA19240_ERX283215&ref=-175603144&isref=1&istab=1&ispng=1&rank=3	GT:SP:CGL	0/1:22,18:0,1
PARENTS:
chr13	33220109	td175603144	ATGTGTGTGTGTGGGTGTGTGGGTGTGTGGTGTGTGGTGTGTGGTGTGTG	ATGTGTGTGTGTGGGTGTGTGGGTGTGTGGTGTGTGGTGTGTGGTGTGTGGTGTGTG	.	PASS	RC=6.78;RPL=7;RAL=49;RCP=TGTGTGG;ALGNURL=http://orca.bu.edu/vntrview/index.php?db=VNTRPIPE_NA19238_ERX283213&ref=-175603144&isref=1&istab=1&ispng=1&rank=3	GT:SP:CGL	0/1:22,15:0,1
chr13	33220109	td175603144	ATGTGTGTGTGTGGGTGTGTGGGTGTGTGGTGTGTGGTGTGTGGTGTGTG	ATGTGTGTGTGTGGGTGTGTGGGTGTGTGGTGTGTGGTGTGTGGTGTGTGGTGTGTG	.	PASS	RC=6.78;RPL=7;RAL=49;RCP=TGTGTGG;ALGNURL=http://orca.bu.edu/vntrview/index.php?db=VNTRPIPE_NA19239_ERX283214&ref=-175603144&isref=1&istab=1&ispng=1&rank=3	GT:SP:CGL	0/1:16,14:0,1

CHILD:
chr13	42456915	td175606457	CAGAGGGAGACCGTGGAAAGAGAGGGAGAGGGAGACCGTGGGGAGAGGGAGAGGGAGA	CAGAGGGAGACCGTGGAAAGAGAGGGAGAGGGAGACCGTGGAAAGAGAGGGAGAGGGAGACCATGGGGAGAGGGAGAGGGAGA	.	SC	RC=2.36;RPL=25;RAL=57;RCP=AGAGGGAGACCGTGGAAAGAGAGGG;ALGNURL=http://orca.bu.edu/vntrview/index.php?db=VNTRPIPE_NA19240_ERX283215&ref=-175606457&isref=1&istab=1&ispng=1&rank=3	GT:SP:CGL	0/1:26,2:0,1
PARENTS:
chr13	42456915	td175606457	CAGAGGGAGACCGTGGAAAGAGAGGGAGAGGGAGACCGTGGGGAGAGGGAGAGGGAGA	CAGAGGGAGACCGTGGAAAGAGAGGGAGAGGGAGACCGTGGGGAGAGGGAGAGGGAGATGGAGAGGGAGAGAGAGAGGGAGA	.	SC	RC=2.36;RPL=25;RAL=57;RCP=AGAGGGAGACCGTGGAAAGAGAGGG;ALGNURL=http://orca.bu.edu/vntrview/index.php?db=VNTRPIPE_NA19238_ERX283213&ref=-175606457&isref=1&istab=1&ispng=1&rank=3	GT:SP:CGL	0/1:28,4:0,1
chr13	42456915	td175606457	CAGAGGGAGACCGTGGAAAGAGAGGGAGAGGGAGACCGTGGGGAGAGGGAGAGGGAGA	CAGAGGGAGACCGTGGAAAGAGAGGGAGAGGGAGACCGTGGAAAGAGAGGGAGAGGGAGACCATGGGGAGAGGGAGAGGGAGA	.	SC	RC=2.36;RPL=25;RAL=57;RCP=AGAGGGAGACCGTGGAAAGAGAGGG;ALGNURL=http://orca.bu.edu/vntrview/index.php?db=VNTRPIPE_NA19239_ERX283214&ref=-175606457&isref=1&istab=1&ispng=1&rank=3	GT:SP:CGL	0/1:22,3:0,1

CHILD:
chr13	47089629	td175608128	CCCGGACGGGGCGGCTGGCCCCCCCACCTCCCTCCCGGACCGGGCGGCTGGCCGGGCGGGGGGCCGACCCCCCCACCGCCCTCCCGGACGGGGCAGCTGGCCGGGCAGAGGGGC	CCCCGGGCGGGGCGGCCGGCCGGGCGTGGGGGCCGCCCCCCCCCCGCCACCCGCCCGGCTGGGGCGGCTGGCCGGGCGGGGGGCCGCCCCCCCCACCCCCCTCCCGGACGGGGCGGCTGGCCGGGCGGGGGGCTGACCCCCCCCACCCCCCTCCCGGACGGGGTGCTGGCTGGGCAGAGGGGC	.	SC	RC=2.29;RPL=49;RAL=113;RCP=CCGGGCGGGGGGCCGACCCCCCCACCGCCCTCCCGGACCGGGCAGCTGG;ALGNURL=http://orca.bu.edu/vntrview/index.php?db=VNTRPIPE_NA19240_ERX283215&ref=-175608128&isref=1&istab=1&ispng=1&rank=3	GT:SP:CGL	0/1:14,5:0,1
PARENTS:
chr13	47089629	td175608128	CCCGGACGGGGCGGCTGGCCCCCCCACCTCCCTCCCGGACCGGGCGGCTGGCCGGGCGGGGGGCCGACCCCCCCACCGCCCTCCCGGACGGGGCAGCTGGCCGGGCAGAGGGGC	CCTCACTTCCCGGACGGGGCGGCTGGCCGGGCGGGGGGGCTGACCCCCCCCCACCTCCCTCCCGGACGGGGCGGCTGGCCGGGCGGGGGGGCTGCCCCCCCCACCCCCCTCCCAGACGGGGCGGCTGGCCGGGCGGGGGGGCGGACCCCCCCCCCCCCCCCCCGGACCGGGCGGCCGGCCGGGCGGAGG	.	SC	RC=2.29;RPL=49;RAL=113;RCP=CCGGGCGGGGGGCCGACCCCCCCACCGCCCTCCCGGACCGGGCAGCTGG;ALGNURL=http://orca.bu.edu/vntrview/index.php?db=VNTRPIPE_NA19238_ERX283213&ref=-175608128&isref=1&istab=1&ispng=1&rank=3	GT:SP:CGL	0/1:7,7:0,1
chr13	47089629	td175608128	CCCGGACGGGGCGGCTGGCCCCCCCACCTCCCTCCCGGACCGGGCGGCTGGCCGGGCGGGGGGCCGACCCCCCCACCGCCCTCCCGGACGGGGCAGCTGGCCGGGCAGAGGGGC	CCGGGACGGGGCGGCGGGCCGGGCGGGGGGCTGCCCCCCCCCCCTCCCTCCAGGACGGGGCGGCTGGCCGGGCGGGGGGCTGACCCCCCCACCTCCCTCCCGGATGGGGCGGCTGGCCGGGTGGGGGGGCTGACCACCCCACCTCCCTCCCGGACAGGGTGGCTGGCCGGGCAGAGGGGC	.	SC	RC=2.29;RPL=49;RAL=113;RCP=CCGGGCGGGGGGCCGACCCCCCCACCGCCCTCCCGGACCGGGCAGCTGG;ALGNURL=http://orca.bu.edu/vntrview/index.php?db=VNTRPIPE_NA19239_ERX283214&ref=-175608128&isref=1&istab=1&ispng=1&rank=3	GT:SP:CGL	0/1:10,3:0,1

CHILD:
chr13	49398407	td175608817	CAGTATGCTTTTGTAAAAAGTATACTGACTTAGTAGTATGCTTTTGTAAAAAGTATACTGACTTAGTAGTATGCTTTTGTAAAAAGTATACTTACTTAGTAGTATGCTTTTGTAAAA	CAGTATGCTTTTGTAAAAAGTATACTGACTTAGTAGTATGCTTTTGTAAAAAGTATACTTACTTAGTAGTATGCTTTTGTAAAA	.	PASS	RC=3.52;RPL=33;RAL=116;RCP=AGTATGCTTTTGTAAAAAGTATACTGACTTAGT;ALGNURL=http://orca.bu.edu/vntrview/index.php?db=VNTRPIPE_NA19240_ERX283215&ref=-175608817&isref=1&istab=1&ispng=1&rank=3	GT:SP:CGL	0/1:15,21:0,-1
PARENTS:
chr13	49398407	td175608817	CAGTATGCTTTTGTAAAAAGTATACTGACTTAGTAGTATGCTTTTGTAAAAAGTATACTGACTTAGTAGTATGCTTTTGTAAAAAGTATACTTACTTAGTAGTATGCTTTTGTAAAA	CAGTATGCTTTTGTAAAAAGTATACTGACTTAGTAGTATGCTTTTGTAAAAAGTATACTTACTTAGTAGTATGCTTTTGTAAAA,CAGTATGCTTTTGTAAAAAGTATACTGACTTAGTAGTATGCTTTTGTAAAAAGTATACTGACTTAGTAGTATGCTTTTGTAAAAAGTATACTGACTTAGTAGTATGCTTTTGTAAAAAGTATACTTACTTAGTAGTATGCTTTTGTAAAA	.	PASS	RC=3.52;RPL=33;RAL=116;RCP=AGTATGCTTTTGTAAAAAGTATACTGACTTAGT;ALGNURL=http://orca.bu.edu/vntrview/index.php?db=VNTRPIPE_NA19238_ERX283213&ref=-175608817&isref=1&istab=1&ispng=1&rank=3	GT:SP:CGL	0/1/2:0,22,11:0,-1,1
chr13	49398407	td175608817	CAGTATGCTTTTGTAAAAAGTATACTGACTTAGTAGTATGCTTTTGTAAAAAGTATACTGACTTAGTAGTATGCTTTTGTAAAAAGTATACTTACTTAGTAGTATGCTTTTGTAAAA	CAGTATGCTTTTGTAAAAAGTATACTGACTTAGTAGTATGCTTTTGTAAAAAGTATACTTACTTAGTAGTATGCTTTTGTAAAA	.	PASS	RC=3.52;RPL=33;RAL=116;RCP=AGTATGCTTTTGTAAAAAGTATACTGACTTAGT;ALGNURL=http://orca.bu.edu/vntrview/index.php?db=VNTRPIPE_NA19239_ERX283214&ref=-175608817&isref=1&istab=1&ispng=1&rank=3	GT:SP:CGL	0/1:17,17:0,-1

CHILD:
chr13	70513451	td175616939	TCATATATATACATATACATACATATATATATATATATATATATATATATATATATATATACA	TCATATATATACATATACATACATATATATATATATATATATATATATATACA	.	PASS	RC=6.20;RPL=10;RAL=62;RCP=CATATATATA;ALGNURL=http://orca.bu.edu/vntrview/index.php?db=VNTRPIPE_NA19240_ERX283215&ref=-175616939&isref=1&istab=1&ispng=1&rank=3	GT:SP:CGL	0/1:9,25:0,-1
PARENTS:
chr13	70513451	td175616939	TCATATATATACATATACATACATATATATATATATATATATATATATATATATATATATACA	TCATATATATACATATACATACATATATATATATATATATATATATATATACA	.	PASS	RC=6.20;RPL=10;RAL=62;RCP=CATATATATA;ALGNURL=http://orca.bu.edu/vntrview/index.php?db=VNTRPIPE_NA19238_ERX283213&ref=-175616939&isref=1&istab=1&ispng=1&rank=3	GT:SP:CGL	0/1:3,19:0,-1
chr13	70513451	td175616939	TCATATATATACATATACATACATATATATATATATATATATATATATATATATATATATACA	TACACACACATATATATACATATACATACATATATATATATATATATATATATATATATATATATATATATATATAC	.	PASS	RC=6.20;RPL=10;RAL=62;RCP=CATATATATA;ALGNURL=http://orca.bu.edu/vntrview/index.php?db=VNTRPIPE_NA19239_ERX283214&ref=-175616939&isref=1&istab=1&ispng=1&rank=3	GT:SP:CGL	0/1:11,10:0,1

CHILD:
chr13	71428744	td175617302	TTAATATATATATAATATATATGTTATGTAATATATATATAACATATATGTTATGTAATATATATATAACATATATGTTATGTAATATATATATAACATATATGTTATGTAATATATATATAACATATATGTTATGTAATATATATAT	TTAATATATATATAACATATATGTTATGTAATATATATATAACATATATGTTATGTAATATATATATAACATATATGTTATGTAATATATATAT,TTAATATATATATAATATATATGTTATGTAATATATATATAACATATATGTTATGTAATATATATATAACATATATGTTATGTAATATATATATAACATATATGTTATGTAATATATATATAACATATATGTTATGTAATATATATATAACATATATGTTATGTAATATATATAT	.	PASS	RC=5.44;RPL=27;RAL=147;RCP=TAATATATATATAACATATATGTTATG;ALGNURL=http://orca.bu.edu/vntrview/index.php?db=VNTRPIPE_NA19240_ERX283215&ref=-175617302&isref=1&istab=1&ispng=1&rank=3	GT:SP:CGL	0/1/2:0,18,5:0,-2,1
PARENTS:
chr13	71428744	td175617302	TTAATATATATATAATATATATGTTATGTAATATATATATAACATATATGTTATGTAATATATATATAACATATATGTTATGTAATATATATATAACATATATGTTATGTAATATATATATAACATATATGTTATGTAATATATATAT	TTAATATATATATAACATATATGTTATGTAATATATATATAACATATATGTTATGTAATATATATATAACATATATGTTATGTAATATATATAT,TTAATATATATATAATATATATGTTATGTAATATATATATAACATATATGTTATGTAATATATATATAACATATATGTTATGTAATATATATATAACATATATGTTATGTAATATATATAT	.	PASS	RC=5.44;RPL=27;RAL=147;RCP=TAATATATATATAACATATATGTTATG;ALGNURL=http://orca.bu.edu/vntrview/index.php?db=VNTRPIPE_NA19238_ERX283213&ref=-175617302&isref=1&istab=1&ispng=1&rank=3	GT:SP:CGL	0/1/2:0,8,6:0,-2,-1
chr13	71428744	td175617302	TTAATATATATATAATATATATGTTATGTAATATATATATAACATATATGTTATGTAATATATATATAACATATATGTTATGTAATATATATATAACATATATGTTATGTAATATATATATAACATATATGTTATGTAATATATATAT	TTAATATATATATAATATATATGTTATGTAATATATATATAACATATATGTTATGTAATATATATATAACATATATGTTATGTAATATATATATAACATATATGTTATGTAATATATATATAACATATATGTTATGTAATATATATATAACATATATGTTATGTAATATATATAT	.	PASS	RC=5.44;RPL=27;RAL=147;RCP=TAATATATATATAACATATATGTTATG;ALGNURL=http://orca.bu.edu/vntrview/index.php?db=VNTRPIPE_NA19239_ERX283214&ref=-175617302&isref=1&istab=1&ispng=1&rank=3	GT:SP:CGL	0/1:8,3:0,1

CHILD:
chr13	106345811	td175630745	TATATATACAATACATGATATATATAATACATTATATAT	TATATATACAATACATGATATATATAATACATTATATATTATATATAAATTATAATATATTATA	.	PASS	RC=2.38;RPL=16;RAL=38;RCP=ATATATACAATACATG;ALGNURL=http://orca.bu.edu/vntrview/index.php?db=VNTRPIPE_NA19240_ERX283215&ref=-175630745&isref=1&istab=1&ispng=1&rank=3	GT:SP:CGL	0/1:35,2:0,1
PARENTS:
chr13	106345811	td175630745	TATATATACAATACATGATATATATAATACATTATATAT	TATATATACAATACATCATATATATAATACATTATATATTATATATAAATTATAATATATTATA	.	PASS	RC=2.38;RPL=16;RAL=38;RCP=ATATATACAATACATG;ALGNURL=http://orca.bu.edu/vntrview/index.php?db=VNTRPIPE_NA19238_ERX283213&ref=-175630745&isref=1&istab=1&ispng=1&rank=3	GT:SP:CGL	0/1:37,4:0,1
chr13	106345811	td175630745	TATATATACAATACATGATATATATAATACATTATATAT	TATATATACAATACATGATATATATAATACATTATATATTATATATAAATTATAATATATTATA	.	PASS	RC=2.38;RPL=16;RAL=38;RCP=ATATATACAATACATG;ALGNURL=http://orca.bu.edu/vntrview/index.php?db=VNTRPIPE_NA19239_ERX283214&ref=-175630745&isref=1&istab=1&ispng=1&rank=3	GT:SP:CGL	0/1:37,3:0,1

CHILD:
chr13	106456728	td175630801	TTATACATATATATGATATATATCATATATACATATATATGATATATACATATATATGTATATAT	TTATACATATATATGATATATATCATATATACGTATATATGATATATATCATATATACGTATATATGATATATATCATATATATGTATATAT,TTATACATATATATGATATATATCATATATACATATATATGATATATATCATATATACATATATATGATATATACATATATACATATATATGATATATACATATATATGTATATAT	.	PASS	RC=2.50;RPL=26;RAL=64;RCP=TATACATATATATGATATATATCATA;ALGNURL=http://orca.bu.edu/vntrview/index.php?db=VNTRPIPE_NA19240_ERX283215&ref=-175630801&isref=1&istab=1&ispng=1&rank=3	GT:SP:CGL	0/1/2:0,8,10:0,1,2
PARENTS:
chr13	106456728	td175630801	TTATACATATATATGATATATATCATATATACATATATATGATATATACATATATATGTATATAT	TTATACATATATATGATATATATCATATATACGTATATATGATATATATCATATATACGTATATATGATATATATCATATATATGTATATAT,TTATACATATATATGATATATATCATATATACATATATATGATATATATCATATATACATATATATGATATATACATATATACATATATATGATATATACATATATATGTATATAT	.	PASS	RC=2.50;RPL=26;RAL=64;RCP=TATACATATATATGATATATATCATA;ALGNURL=http://orca.bu.edu/vntrview/index.php?db=VNTRPIPE_NA19238_ERX283213&ref=-175630801&isref=1&istab=1&ispng=1&rank=3	GT:SP:CGL	0/1/2:0,8,11:0,1,2
chr13	106456728	td175630801	TTATACATATATATGATATATATCATATATACATATATATGATATATACATATATATGTATATAT	TTATACATATATATGATATATATCATATATACGTATATATGATATATATCATATATACGTATATATGATATATATCATATATATGTATATAT,TTATACATATATATGATATATATCATATATACATATATATGATATATATCATATATACATATATATGATATATACATATATACATATATATGATATATACATATATATGTATATAT	.	PASS	RC=2.50;RPL=26;RAL=64;RCP=TATACATATATATGATATATATCATA;ALGNURL=http://orca.bu.edu/vntrview/index.php?db=VNTRPIPE_NA19239_ERX283214&ref=-175630801&isref=1&istab=1&ispng=1&rank=3	GT:SP:CGL	0/1/2:0,12,15:0,1,2

CHILD:
chr13	107138737	td175631043	AACACACACACACACACACACACACACACATACACACACATACACACACACACACACACATAAACACATACACACATACACACACATACACACATACACACATACACACACATACACACACATACACACACACATACACACAC	AACACACACACACACACACACACACACATACACACACACACACATACACATAAACACATACACACATACACACACATACACACATACACACACATACACACACACATACACACACACATACACACAC	.	PASS	RC=17.75;RPL=8;RAL=142;RCP=ACACACAC;ALGNURL=http://orca.bu.edu/vntrview/index.php?db=VNTRPIPE_NA19240_ERX283215&ref=-175631043&isref=1&istab=1&ispng=1&rank=3	GT:SP:CGL	0/1:4,5:0,-2
PARENTS:
chr13	107138737	td175631043	AACACACACACACACACACACACACACACATACACACACATACACACACACACACACACATAAACACATACACACATACACACACATACACACATACACACATACACACACATACACACACATACACACACACATACACACAC	AACACACACACACACACACACACACACACACACATACACACACATACACACATAAACACATACACACATACACACACATACACACATACACACATACACACACATACACACACATACACACACACATACACACAC	.	PASS	RC=17.75;RPL=8;RAL=142;RCP=ACACACAC;ALGNURL=http://orca.bu.edu/vntrview/index.php?db=VNTRPIPE_NA19238_ERX283213&ref=-175631043&isref=1&istab=1&ispng=1&rank=3	GT:SP:CGL	0/1:6,3:0,-1
chr13	107138737	td175631043	AACACACACACACACACACACACACACACATACACACACATACACACACACACACACACATAAACACATACACACATACACACACATACACACATACACACATACACACACATACACACACATACACACACACATACACACAC	AACACACACACACACACACACACACACATACACACACACACACATACACATAAACACATACACACATACACACACATACACACATACACACACATACACACACACATACACACACACATACACACAC	.	PASS	RC=17.75;RPL=8;RAL=142;RCP=ACACACAC;ALGNURL=http://orca.bu.edu/vntrview/index.php?db=VNTRPIPE_NA19239_ERX283214&ref=-175631043&isref=1&istab=1&ispng=1&rank=3	GT:SP:CGL	0/1:4,8:0,-2

CHILD:
chr13	114506860	td175634779	ATCACCCTGTCCCGGGGTTTTCACCGTGTCCCCGGGTTGTCACCGTGTCCCCGGGTCGTCACCGTG	ATCACCCTGTCCCGGGGTTTTCACCGTGTCCCCGGGTCGTCACCCTGTCCCGGGGTTGTCACCGTGTCCCAGGGTCGTCACCCTATCCCGGGGTTGTCACTGTGTCCCGGGGTTGTCACCGTGTCCCCGGGTCGTCACCGTG	.	PASS	RC=3.42;RPL=19;RAL=65;RCP=TCACCGTGTCCCCGGGTTG;ALGNURL=http://orca.bu.edu/vntrview/index.php?db=VNTRPIPE_NA19240_ERX283215&ref=-175634779&isref=1&istab=1&ispng=1&rank=3	GT:SP:CGL	0/1:14,7:0,4
PARENTS:
chr13	114506860	td175634779	ATCACCCTGTCCCGGGGTTTTCACCGTGTCCCCGGGTTGTCACCGTGTCCCCGGGTCGTCACCGTG	ATCACCCTGTCCCGGGGTTTTCACCGTGTCCCCGGGTCGTCACCCTGTCCCGGGGTTGTCCCCGTGTCCCAGGGTCGTCACCCTATCCCGGGGTTGTCACTGTGTCCCGGGGTTGTCACCGTGTCCCCGGGTCGTCACCGTG	.	PASS	RC=3.42;RPL=19;RAL=65;RCP=TCACCGTGTCCCCGGGTTG;ALGNURL=http://orca.bu.edu/vntrview/index.php?db=VNTRPIPE_NA19238_ERX283213&ref=-175634779&isref=1&istab=1&ispng=1&rank=3	GT:SP:CGL	0/1:14,3:0,4
chr13	114506860	td175634779	ATCACCCTGTCCCGGGGTTTTCACCGTGTCCCCGGGTTGTCACCGTGTCCCCGGGTCGTCACCGTG	ATCCCCCTGTCCCGGGGTTTTCACCGTGTCCCCGGGTCGTCCCCCTGTCCCGGGGTTGTCACCGTGTCCCAGGGTCGTCACCCTATCCCGGGGTTGTCACTGTGTCCCGGGGTTGTCACCGTGTCCCCGGGTCGTCACC,ATCACCCTGTCCCGGGGTTTTCACCGTGTCCCCGGGTCGTCACCCTGTCCCGGGGTTGTCACCGTGTCCCAGGGTCGTCACCCTATCCCGGGGTTGTCACTCTGTCTCGGGGTTGTCACCGTGTCCCCGGGTCGTCACC	.	PASS	RC=3.42;RPL=19;RAL=65;RCP=TCACCGTGTCCCCGGGTTG;ALGNURL=http://orca.bu.edu/vntrview/index.php?db=VNTRPIPE_NA19239_ERX283214&ref=-175634779&isref=1&istab=1&ispng=1&rank=3	GT:SP:CGL	0/1/2:0,3,11:0,3,4

CHILD:
chr14	19552631	td175635502	GCGCACGCCGCACGCCGCACGCGCACGCCGCACGCGCACGCCGCACGCGCACGCCGCACGCGCACGCCGCACGCGCACGCCGCACGCGCACGCCGCACGCGCACGCCGCACGCGCACGCCGCACGCGCACGCCGCACGCGC	GCGCACGCCGCACGCCGCACGCGCACGCCGCACGCGCACGCCGCACGCGCACGCCGCACGCGCACGCCGCACGCGCACGCCGCACGCGCACGCCGCACGCGCACGCCGCACGCGCACGCCGCACGCGC,GCGCACGCCGCACGCCGCACGCGCACGCCGCACGCGCACGCCGCACGCGCACGCCGCACGCGCACGCCGCACGCGCACGCCGCACGCGCACGCCGCACGCGCACGCCGCACGCGCACGCCGCACGCGCACGCCGCACGCGCACGCCGCACGCGCACGCCGCACGCGC	.	SC	RC=10.71;RPL=13;RAL=140;RCP=CGCACGCGCACGC;ALGNURL=http://orca.bu.edu/vntrview/index.php?db=VNTRPIPE_NA19240_ERX283215&ref=-175635502&isref=1&istab=1&ispng=1&rank=3	GT:SP:CGL	0/2/3:0,10,5:0,-1,2
PARENTS:
chr14	19552631	td175635502	GCGCACGCCGCACGCCGCACGCGCACGCCGCACGCGCACGCCGCACGCGCACGCCGCACGCGCACGCCGCACGCGCACGCCGCACGCGCACGCCGCACGCGCACGCCGCACGCGCACGCCGCACGCGCACGCCGCACGCGC	GCGCACGCCGCACGCCGCACGCGCACGCCGCACGCGCACGCCGCACGCGCACGCCGCACGCGCACGCCGCACGCGCACGCCGCACGCGCACGCCGCACGCGCACGCCGCACGCGCACGCCGCACGCGC,GCGCACGCCGCACGCCGCACGCGCACGCCGCACGCGCACGCCGCACGCGCACGCCGCACGCGCACGCCGCACGCGCACGCCGCACGCGCACGCCGCACGCGCACGCCGCACGCGCACGCCGCACGCGCACGCCGCACGCGCACGCCGCACGCGCACGCCGCACGCGC	.	SC	RC=10.71;RPL=13;RAL=140;RCP=CGCACGCGCACGC;ALGNURL=http://orca.bu.edu/vntrview/index.php?db=VNTRPIPE_NA19238_ERX283213&ref=-175635502&isref=1&istab=1&ispng=1&rank=3	GT:SP:CGL	0/1/2:0,6,3:0,-1,2
chr14	19552631	td175635502	GCGCACGCCGCACGCCGCACGCGCACGCCGCACGCGCACGCCGCACGCGCACGCCGCACGCGCACGCCGCACGCGCACGCCGCACGCGCACGCCGCACGCGCACGCCGCACGCGCACGCCGCACGCGCACGCCGCACGCGC	GCGCACGCCGCACGCCGCACGCGCACGCCGCACGCGCACGCCGCACGCGCACGCCGCACGCGCACGCCGCACGCGCACGCCGCACGCGCACGCCGCACGCGCACGCCGCACGCGC,GATGCGCCCGCCGCACGCGCCCGCCGCCCGCGCACGCCGCACGGGCACGCCGCACGCGCACGCCGCACGCGCACGCCGCACGCGCACGCCGCACGCGCACGCCGCACGCGCACGCCGCACGCG	.	SC	RC=10.71;RPL=13;RAL=140;RCP=CGCACGCGCACGC;ALGNURL=http://orca.bu.edu/vntrview/index.php?db=VNTRPIPE_NA19239_ERX283214&ref=-175635502&isref=1&istab=1&ispng=1&rank=3	GT:SP:CGL	0/2/3:0,10,6:0,-2,-1

CHILD:
chr14	19763226	td175635629	CATATATGTATATATACACGTATATGTATGTATATATGTATATATACACGTATATGTATGTATATATGTATATATACGTATATATATATATATA	CATATATGTATATATACACGTATATGTATGTATATATGTATATATACACGTATATGTATGTATATATGTATATATACACGTATATGTATGTATATATGTATATATACGTATATATATATATA	.	PASS	RC=3.17;RPL=30;RAL=93;RCP=ATATATGTATATATACACGTATATGTATGT;ALGNURL=http://orca.bu.edu/vntrview/index.php?db=VNTRPIPE_NA19240_ERX283215&ref=-175635629&isref=1&istab=1&ispng=1&rank=3	GT:SP:CGL	0/1:23,13:0,1
PARENTS:
chr14	19763226	td175635629	CATATATGTATATATACACGTATATGTATGTATATATGTATATATACACGTATATGTATGTATATATGTATATATACGTATATATATATATATA	CATATATGTATATATACACGTATATGTATGTATATATGTATATATACACGTATATGTATGTATATATGTATATATACACGTATATGTATGTATATATGTATATATACGTATATATATATATA	.	PASS	RC=3.17;RPL=30;RAL=93;RCP=ATATATGTATATATACACGTATATGTATGT;ALGNURL=http://orca.bu.edu/vntrview/index.php?db=VNTRPIPE_NA19238_ERX283213&ref=-175635629&isref=1&istab=1&ispng=1&rank=3	GT:SP:CGL	0/1:11,18:0,1
chr14	19763226	td175635629	CATATATGTATATATACACGTATATGTATGTATATATGTATATATACACGTATATGTATGTATATATGTATATATACGTATATATATATATATA	CATATATGTATATATACACGTATATGTATGTATATATGTATATATACACGTATATGTATGTATATATGTATATATACACGTATATGTATGTATATATGTATATATACGTATATATATATATATA	.	PASS	RC=3.17;RPL=30;RAL=93;RCP=ATATATGTATATATACACGTATATGTATGT;ALGNURL=http://orca.bu.edu/vntrview/index.php?db=VNTRPIPE_NA19239_ERX283214&ref=-175635629&isref=1&istab=1&ispng=1&rank=3	GT:SP:CGL	0/1:23,11:0,1

CHILD:
chr14	28014085	td175638784	TAAATATGTGAAAATAAAAATATGTGAAAATA	TAAATATGTGAAAATAAAAATATGTGAAAATAAATATGTGAAAATA	.	PASS	RC=1.94;RPL=16;RAL=31;RCP=AAATATGTGAAAATAA;ALGNURL=http://orca.bu.edu/vntrview/index.php?db=VNTRPIPE_NA19240_ERX283215&ref=-175638784&isref=1&istab=1&ispng=1&rank=3	GT:SP:CGL	0/1:19,19:0,1
PARENTS:
chr14	28014085	td175638784	TAAATATGTGAAAATAAAAATATGTGAAAATA	TAAATATGTGAAAATAAAAATATGTGAAAATAAATATGTGAAAATA	.	PASS	RC=1.94;RPL=16;RAL=31;RCP=AAATATGTGAAAATAA;ALGNURL=http://orca.bu.edu/vntrview/index.php?db=VNTRPIPE_NA19238_ERX283213&ref=-175638784&isref=1&istab=1&ispng=1&rank=3	GT:SP:CGL	0/1:21,22:0,1
chr14	28014085	td175638784	TAAATATGTGAAAATAAAAATATGTGAAAATA	TAAATATGTGTAAATAAAAATATGTGAAAATAAATATGTGAAAATA	.	PASS	RC=1.94;RPL=16;RAL=31;RCP=AAATATGTGAAAATAA;ALGNURL=http://orca.bu.edu/vntrview/index.php?db=VNTRPIPE_NA19239_ERX283214&ref=-175638784&isref=1&istab=1&ispng=1&rank=3	GT:SP:CGL	0/1:25,16:0,1

CHILD:
chr14	42233989	td175644078	GTGCAGAATACATATATATGATTATATATGCAGAATACATATATATGATTATATATGCAGAATACATATATATGATTATATATGCAGAATACATATATAT	GTGCAGAATACATATATATGATTATATATGCAGAATACATATATATGATTATATATGCAGAATACATATATAT	.	PASS	RC=3.67;RPL=27;RAL=99;RCP=TGCAGAATACATATATATGATTATATA;ALGNURL=http://orca.bu.edu/vntrview/index.php?db=VNTRPIPE_NA19240_ERX283215&ref=-175644078&isref=1&istab=1&ispng=1&rank=3	GT:SP:CGL	0/1:16,23:0,-1
PARENTS:
chr14	42233989	td175644078	GTGCAGAATACATATATATGATTATATATGCAGAATACATATATATGATTATATATGCAGAATACATATATATGATTATATATGCAGAATACATATATAT	GTGCAGAATACATATATATGATTATATATGCAGAATACATATATATGATTATATATGCAGAATACATATATAT	.	PASS	RC=3.67;RPL=27;RAL=99;RCP=TGCAGAATACATATATATGATTATATA;ALGNURL=http://orca.bu.edu/vntrview/index.php?db=VNTRPIPE_NA19238_ERX283213&ref=-175644078&isref=1&istab=1&ispng=1&rank=3	GT:SP:CGL	0/1:17,14:0,-1
chr14	42233989	td175644078	GTGCAGAATACATATATATGATTATATATGCAGAATACATATATATGATTATATATGCAGAATACATATATATGATTATATATGCAGAATACATATATAT	GTGCAGAATACAAATCTATGATTATATATGCAGAATACATATATATGATTATATATGCAGAATACATATAT	.	PASS	RC=3.67;RPL=27;RAL=99;RCP=TGCAGAATACATATATATGATTATATA;ALGNURL=http://orca.bu.edu/vntrview/index.php?db=VNTRPIPE_NA19239_ERX283214&ref=-175644078&isref=1&istab=1&ispng=1&rank=3	GT:SP:CGL	0/1:16,14:0,-1

CHILD:
chr14	51151456	td175647359	GATTTTGATATTCAATTTGGATATTCAATTTGGATATTCAATTTGGATATT	GATTTTGATATTCAATTTGGATATTCAATTTGGATATTCAATTTGGATATTCAATTTGGATATT	.	PASS	RC=3.85;RPL=13;RAL=50;RCP=ATTTGGATATTCA;ALGNURL=http://orca.bu.edu/vntrview/index.php?db=VNTRPIPE_NA19240_ERX283215&ref=-175647359&isref=1&istab=1&ispng=1&rank=3	GT:SP:CGL	0/1:20,17:0,1
PARENTS:
chr14	51151456	td175647359	GATTTTGATATTCAATTTGGATATTCAATTTGGATATTCAATTTGGATATT	GATTTTGATATTCAATTTGGATATTCAATTTGGATATTCAATTTGGATATTCAATTTGGATATTCAATTTGGATATT	.	PASS	RC=3.85;RPL=13;RAL=50;RCP=ATTTGGATATTCA;ALGNURL=http://orca.bu.edu/vntrview/index.php?db=VNTRPIPE_NA19238_ERX283213&ref=-175647359&isref=1&istab=1&ispng=1&rank=3	GT:SP:CGL	0/1:17,27:0,2
chr14	51151456	td175647359	GATTTTGATATTCAATTTGGATATTCAATTTGGATATTCAATTTGGATATT	GATTTTGATATTCAATTTGGATATTCAATTTGGATATTCAATTTGGATATTCAATTTGGATATT	.	PASS	RC=3.85;RPL=13;RAL=50;RCP=ATTTGGATATTCA;ALGNURL=http://orca.bu.edu/vntrview/index.php?db=VNTRPIPE_NA19239_ERX283214&ref=-175647359&isref=1&istab=1&ispng=1&rank=3	GT:SP:CGL	0/1:18,20:0,1

CHILD:
chr14	54584575	td175648543	ACTGGCTTTGGGTTTAGATGATCAATCTCAGCTGGCTTTGGGTTTAGATGATCAATCTCAGCT	ACTGGCTTTGGGTTTAGATGATCAATCTCAGCTGGCTTTGGGTTTAGATGATCAATCTCAGCTGGCTTTGGGTTTAGATGATCAATCTCAGCT	.	PASS	RC=2.07;RPL=30;RAL=62;RCP=CTGGCTTTGGGTTTAGATGATCAATCTCAG;ALGNURL=http://orca.bu.edu/vntrview/index.php?db=VNTRPIPE_NA19240_ERX283215&ref=-175648543&isref=1&istab=1&ispng=1&rank=3	GT:SP:CGL	0/1:19,21:0,1
PARENTS:
chr14	54584575	td175648543	ACTGGCTTTGGGTTTAGATGATCAATCTCAGCTGGCTTTGGGTTTAGATGATCAATCTCAGCT	ACTGGCTTTGGGTTTAGATGATCAATCTCAGCTGGCTTTGGGTTTAGATGATCAATCTCAGCTGGCTTTGGGTTTAGATGATCAATCTCAGCT	.	PASS	RC=2.07;RPL=30;RAL=62;RCP=CTGGCTTTGGGTTTAGATGATCAATCTCAG;ALGNURL=http://orca.bu.edu/vntrview/index.php?db=VNTRPIPE_NA19238_ERX283213&ref=-175648543&isref=1&istab=1&ispng=1&rank=3	GT:SP:CGL	0/1:24,13:0,1
chr14	54584575	td175648543	ACTGGCTTTGGGTTTAGATGATCAATCTCAGCTGGCTTTGGGTTTAGATGATCAATCTCAGCT	ACTGGCTTTGGGTTTAGATGATCAATCTCAGCTGGCTTTGGGTTTAGATGATCAATCTCAGCTGGCTTTGGGTTTAGATGATCAATCTCAGCT	.	PASS	RC=2.07;RPL=30;RAL=62;RCP=CTGGCTTTGGGTTTAGATGATCAATCTCAG;ALGNURL=http://orca.bu.edu/vntrview/index.php?db=VNTRPIPE_NA19239_ERX283214&ref=-175648543&isref=1&istab=1&ispng=1&rank=3	GT:SP:CGL	0/1:22,17:0,1

CHILD:
chr14	55610561	td175648879	CAAATCTTTGCTTCCTAGAAGCAAGTCTTCTAGAAATCTTTGCTTCCTAGAAGCAAGTCTTCTAGAAATCTTTGCTTCCTAGAAGCAAGTCTTCTAGAAATCTTTGCTT	CAAATCTTTGCTTCCTAGAAGCAAGTCTTCTAGAAATCTTTGCTTCCTAGAAGCAAGTCTTCTAGAAATCTTTGCTT,CAAATCTTTGCTTCCTAGAAGCAAGTCTTCTAGAAATCTTTGCTTCCTAGAAGCAAGTCTTCTAGAAATCTTTGCTTCCTAGAAGCAAGTCTTCTAGAAATCTTTGCTTCCTAGAAGCAAGTCTTCTAGAAATCTTTGCTTCCTAGAAGCAAGTCTTCTAGAAATCTTTGCTT	.	PASS	RC=3.38;RPL=32;RAL=108;RCP=AAATCTTTGCTTCCTAGAAGCAAGTCTTCTAG;ALGNURL=http://orca.bu.edu/vntrview/index.php?db=VNTRPIPE_NA19240_ERX283215&ref=-175648879&isref=1&istab=1&ispng=1&rank=3	GT:SP:CGL	0/1/2:0,17,9:0,-1,2
PARENTS:
chr14	55610561	td175648879	CAAATCTTTGCTTCCTAGAAGCAAGTCTTCTAGAAATCTTTGCTTCCTAGAAGCAAGTCTTCTAGAAATCTTTGCTTCCTAGAAGCAAGTCTTCTAGAAATCTTTGCTT	CAAATCTTTGCTTCCTAGAAGCAAGTCTTCTAGAAATCTTTGCTTCCTAGAAGCAAGTCTTCTAGAAATCTTTGCTTCCTAGAAGCAAGTCTTCTAGAAATCTTTGCTTCCTAGAAGCAAGTCTTCTAGAAATCTTTGCTT,CAAATCTTTGCTTCCTAGAAGCAAGTCTTCTAGAAATCTTTGCTTCCTAGAAGCAAGTCTTCTAGAAATCTTTGCTTCCTAGAAGCAAGTCTTCTAGAAATCTTTGCTTCCTAGAAGCAAGTCTTCTAGAAATCTTTGCTTCCTAGAAGCAAGTCTTCTAGAAATCTTTGCTT	.	PASS	RC=3.38;RPL=32;RAL=108;RCP=AAATCTTTGCTTCCTAGAAGCAAGTCTTCTAG;ALGNURL=http://orca.bu.edu/vntrview/index.php?db=VNTRPIPE_NA19238_ERX283213&ref=-175648879&isref=1&istab=1&ispng=1&rank=3	GT:SP:CGL	0/1/2:0,10,7:0,1,2
chr14	55610561	td175648879	CAAATCTTTGCTTCCTAGAAGCAAGTCTTCTAGAAATCTTTGCTTCCTAGAAGCAAGTCTTCTAGAAATCTTTGCTTCCTAGAAGCAAGTCTTCTAGAAATCTTTGCTT	CAAATCTTTGCTTCCTAGAAGCAAGTCTTCTAGAAATCTTTGCTTCCTAGAAGCAAGTCTTCTAGAAATCTTTGCTT,CAAATCTTTGCTTCCTAGAAGCAAGTCTTCTAGAAATCTTTGCTTCCTAGAAGCAAGTCTTCTAGAAATCTTTGCTTCCTAGAAGCAAGTCTTCTAGAAATCTTTGCTTCCTAGAAGCAAGTCTTCTAGAAATCTTTGCTT	.	PASS	RC=3.38;RPL=32;RAL=108;RCP=AAATCTTTGCTTCCTAGAAGCAAGTCTTCTAG;ALGNURL=http://orca.bu.edu/vntrview/index.php?db=VNTRPIPE_NA19239_ERX283214&ref=-175648879&isref=1&istab=1&ispng=1&rank=3	GT:SP:CGL	0/1/2:0,19,9:0,-1,1

CHILD:
chr14	57625817	td175649575	AATGTTCATAGGTGTATGAACATTGTATGTATGTTCATAGGTGTATGAACATTGTATGTATGTTCATAGGT	AACAGACCTCTGCTATGCTCATAGGTGTATGAACATAGTATGTATGTTCATAGGGGTATGAACATTGCATGCATGTTCATAGGTGTATGAACATTGTATGTATGTTCATAGGTGTATGAACATTGTATGTATGTTC	.	PASS	RC=2.41;RPL=29;RAL=70;RCP=ATGTTCATAGGTGTATGAACATTGTATGT;ALGNURL=http://orca.bu.edu/vntrview/index.php?db=VNTRPIPE_NA19240_ERX283215&ref=-175649575&isref=1&istab=1&ispng=1&rank=3	GT:SP:CGL	0/1:14,11:0,2
PARENTS:
chr14	57625817	td175649575	AATGTTCATAGGTGTATGAACATTGTATGTATGTTCATAGGTGTATGAACATTGTATGTATGTTCATAGGT	AATGTTCATAGGTGTATGAACATTGTATGTATGTTCATAGGTGTATGAACATTGTATGTATGTTCATAGGTGTATGAACATTGTATGTATGTTCATAGGT	.	PASS	RC=2.41;RPL=29;RAL=70;RCP=ATGTTCATAGGTGTATGAACATTGTATGT;ALGNURL=http://orca.bu.edu/vntrview/index.php?db=VNTRPIPE_NA19238_ERX283213&ref=-175649575&isref=1&istab=1&ispng=1&rank=3	GT:SP:CGL	0/1:16,10:0,1
chr14	57625817	td175649575	AATGTTCATAGGTGTATGAACATTGTATGTATGTTCATAGGTGTATGAACATTGTATGTATGTTCATAGGT	AATGTTCATAGGTGTATGAACATTGTATGTATGATCATAGGTGTATGAACATTGTATGTATGTTCATAGGTGTATGAACATTGTATGTATGTTCATAGGTGTATGAACATTGTATGTATGTTCATAGGT	.	PASS	RC=2.41;RPL=29;RAL=70;RCP=ATGTTCATAGGTGTATGAACATTGTATGT;ALGNURL=http://orca.bu.edu/vntrview/index.php?db=VNTRPIPE_NA19239_ERX283214&ref=-175649575&isref=1&istab=1&ispng=1&rank=3	GT:SP:CGL	0/1:17,11:0,2

CHILD:
chr14	77335402	td175656978	GCCTGTCCCTGTGCCTCCTCACCTGCCCCGTGCCTCCTCACCTGCCCCGTGCCTCCTCACCTGCCCCGTGCCTCCTCACCTGCCCCGTACCT	GCCTGTCCCTGTGCCTCCTCACCTGCCCCGTGCCTCCTCACCTGCCCCGTGCCTCCTCACCTGCCCCGTACCT	.	PASS	RC=4.75;RPL=19;RAL=91;RCP=CCTGCCCCGTGCCTCCTCA;ALGNURL=http://orca.bu.edu/vntrview/index.php?db=VNTRPIPE_NA19240_ERX283215&ref=-175656978&isref=1&istab=1&ispng=1&rank=3	GT:SP:CGL	0/1:9,9:0,-1
PARENTS:
chr14	77335402	td175656978	GCCTGTCCCTGTGCCTCCTCACCTGCCCCGTGCCTCCTCACCTGCCCCGTGCCTCCTCACCTGCCCCGTGCCTCCTCACCTGCCCCGTACCT	GCCTGTCCCCGTGCCTCCTCACCTGCCCCGTGCCTCCTCACCTGCCCCGTACCT	.	PASS	RC=4.75;RPL=19;RAL=91;RCP=CCTGCCCCGTGCCTCCTCA;ALGNURL=http://orca.bu.edu/vntrview/index.php?db=VNTRPIPE_NA19238_ERX283213&ref=-175656978&isref=1&istab=1&ispng=1&rank=3	GT:SP:CGL	0/1:8,9:0,-2
chr14	77335402	td175656978	GCCTGTCCCTGTGCCTCCTCACCTGCCCCGTGCCTCCTCACCTGCCCCGTGCCTCCTCACCTGCCCCGTGCCTCCTCACCTGCCCCGTACCT	GCCTGTCCCCGTGCCTCCTCACCTGCCCCGTGCCTCCTCACCTGCCCCGTACCT,GCCTGTCCCTGTGCCTCCTCACCTGCCCCGTGCCTCCTCACCTGCCCCGTGCCTCCTCACCTGCCCCGTACCT	.	PASS	RC=4.75;RPL=19;RAL=91;RCP=CCTGCCCCGTGCCTCCTCA;ALGNURL=http://orca.bu.edu/vntrview/index.php?db=VNTRPIPE_NA19239_ERX283214&ref=-175656978&isref=1&istab=1&ispng=1&rank=3	GT:SP:CGL	0/1/2:0,17,15:0,-2,-1

CHILD:
chr14	101012664	td175666670	GGGCCCTGCCCCACCCCGGCCCTCGCCCCGCCCCGGCCCTCGCCCCGCCCCGGCCCTCGCCCCGCCCCGGCCCTCGCCCCGCCCCGGCCCTCGCCCCGCCCCGGCCCTCGCCCCGCCCCGGCCCTCGCCCCGCCCCGGCCCTCGCCCCGCCCCGGCCCTCGCCCCGCCCC	GGGCCCTGCCCCCCCCCGGCCCTCGCCCCGCCCCGGCCCTCGCCCCGGCCCGGCCCTCGCCCCGGCCCGGCCCTCGCCCCGGCCCGGCCCTCGCCCCGGCCCGGCCCTCGCCCCGCCCC,GGGCCCTGCCCCACCCCGGCCCTCGCCCCGCCCCGGCCCTCGCCCCGCCCCGGCCCTCGCCCCGGCCCGGCCCTCGCCCCGGCCCGGCCCTCGCCCCGGCCCCGCCCCCGCCCCCGCCCGGCCCCCGCCCCCCCCC	.	PASS	RC=10.00;RPL=17;RAL=169;RCP=GGCCCTCGCCCCGCCCC;ALGNURL=http://orca.bu.edu/vntrview/index.php?db=VNTRPIPE_NA19240_ERX283215&ref=-175666670&isref=1&istab=1&ispng=1&rank=3	GT:SP:CGL	0/1/2:0,3,2:0,-3,-2
PARENTS:
chr14	101012664	td175666670	GGGCCCTGCCCCACCCCGGCCCTCGCCCCGCCCCGGCCCTCGCCCCGCCCCGGCCCTCGCCCCGCCCCGGCCCTCGCCCCGCCCCGGCCCTCGCCCCGCCCCGGCCCTCGCCCCGCCCCGGCCCTCGCCCCGCCCCGGCCCTCGCCCCGCCCCGGCCCTCGCCCCGCCCC	GGGCCCTGCCCCACCCCGGCCCTCGCCCCGGCCCGGCCCTCGCCCCGCCCC,GGGCCCTGCCCCACCCCGGCCCTCGCCCCGCCCCGGCCCTCGCCCCGCCCCGGCCCCCGCCCCGGCCCGGCCCTCGCCCCGGCCCGGCCCTCGCCCCGGCCCGGCCCTCGCCCCGGCCCGGCCCTCGCCCCGCCCC	.	PASS	RC=10.00;RPL=17;RAL=169;RCP=GGCCCTCGCCCCGCCCC;ALGNURL=http://orca.bu.edu/vntrview/index.php?db=VNTRPIPE_NA19238_ERX283213&ref=-175666670&isref=1&istab=1&ispng=1&rank=3	GT:SP:CGL	0/1/2:0,9,2:0,-7,-2
chr14	101012664	td175666670	GGGCCCTGCCCCACCCCGGCCCTCGCCCCGCCCCGGCCCTCGCCCCGCCCCGGCCCTCGCCCCGCCCCGGCCCTCGCCCCGCCCCGGCCCTCGCCCCGCCCCGGCCCTCGCCCCGCCCCGGCCCTCGCCCCGCCCCGGCCCTCGCCCCGCCCCGGCCCTCGCCCCGCCCC	GGGCCCTGCCCCCCCCCGGCCCTCGCCCCGCCCCGGCCCTCGCCCCGGCCCGGCCCTCGCCCCGGCCCGGCCCTCGCCCCGGCCCGGCCCTCGCCCCGGCCCGGCCCTCGCCCCGCCCC,GGGCCCTGCCCCACCCCGGCCCTCGCCCCGCCCCGGCCCTCGCCCCGGCCCGGCCCTCGCCCCGGCCCGGCCCTCGCCCCGGCCCGGCCCTCGCCCCGGCCCGGCCCTCGCCCCGGCCCGGCCCTCGCCCCGCCCC	.	PASS	RC=10.00;RPL=17;RAL=169;RCP=GGCCCTCGCCCCGCCCC;ALGNURL=http://orca.bu.edu/vntrview/index.php?db=VNTRPIPE_NA19239_ERX283214&ref=-175666670&isref=1&istab=1&ispng=1&rank=3	GT:SP:CGL	0/2/3:0,12,4:0,-3,-2

CHILD:
chr14	103658159	td175668025	GTATATATATATATATATATATATATATATATATATATATATATATGTATATATGTATATATGTATATGTATATATGTATATATGTATATGTATATATGTATATATGTATATATGTATATATATATATAT	GTATATATATATATATATATATATATATATGTATATATGTATATATGTATATATGTATATGTATATATGTATATATGTATATATGTATATATATATATAT,GTATATATATATATATATATATATATATATATATATATATATATATGTATATATGTATATATGTATATGTATATATGTATATATGTATATGTATATATGTATATATGTGTATATATATATAT	.	PASS	RC=16.12;RPL=8;RAL=129;RCP=TATATATA;ALGNURL=http://orca.bu.edu/vntrview/index.php?db=VNTRPIPE_NA19240_ERX283215&ref=-175668025&isref=1&istab=1&ispng=1&rank=3	GT:SP:CGL	0/1/2:0,7,12:0,-3,-1
PARENTS:
chr14	103658159	td175668025	GTATATATATATATATATATATATATATATATATATATATATATATGTATATATGTATATATGTATATGTATATATGTATATATGTATATGTATATATGTATATATGTATATATGTATATATATATATAT	GTATATATATATATATATATATATATATATATATATGTATATATGTATATATGTATATGTATATATGTATATATGTATATATGTATATATATATATAT,GTATATATATATATATATATATATATATATATATATATATATATATGTATATATGTATATATGTATATGTATATATGTATATATGTATATATATATATGTATATATGTGTATATATATATAT	.	PASS	RC=16.12;RPL=8;RAL=129;RCP=TATATATA;ALGNURL=http://orca.bu.edu/vntrview/index.php?db=VNTRPIPE_NA19238_ERX283213&ref=-175668025&isref=1&istab=1&ispng=1&rank=3	GT:SP:CGL	0/1/2:0,11,3:0,-4,-1
chr14	103658159	td175668025	GTATATATATATATATATATATATATATATATATATATATATATATGTATATATGTATATATGTATATGTATATATGTATATATGTATATGTATATATGTATATATGTATATATGTATATATATATATAT	GTATATATATATATATATATATATATATATGTATATATGTATATATGTATATATGTATATGTATATATGTATATATGTATATATGTATATATATATATAT	.	PASS	RC=16.12;RPL=8;RAL=129;RCP=TATATATA;ALGNURL=http://orca.bu.edu/vntrview/index.php?db=VNTRPIPE_NA19239_ERX283214&ref=-175668025&isref=1&istab=1&ispng=1&rank=3	GT:SP:CGL	0/1:3,6:0,-3

CHILD:
chr14	106027454	td175669419	ACTGTCCCCCACCCTGTCCCCCACCCTGTCCCCCACCCTGTCCCC	ACTGTCCCCCACCCTGTCCCCCACCCTGTCCCC	.	SC	RC=3.67;RPL=12;RAL=44;RCP=CTGTCCCCCACC;ALGNURL=http://orca.bu.edu/vntrview/index.php?db=VNTRPIPE_NA19240_ERX283215&ref=-175669419&isref=1&istab=1&ispng=1&rank=3	GT:SP:CGL	0/1:8,18:0,-1
PARENTS:
chr14	106027454	td175669419	ACTGTCCCCCACCCTGTCCCCCACCCTGTCCCCCACCCTGTCCCC	ACTGTCCCCCACCCTGTCCCCCACCCTGTCCCC	.	SC	RC=3.67;RPL=12;RAL=44;RCP=CTGTCCCCCACC;ALGNURL=http://orca.bu.edu/vntrview/index.php?db=VNTRPIPE_NA19238_ERX283213&ref=-175669419&isref=1&istab=1&ispng=1&rank=3	GT:SP:CGL	0/1:7,7:0,-1
chr14	106027454	td175669419	ACTGTCCCCCACCCTGTCCCCCACCCTGTCCCCCACCCTGTCCCC	ACTGTCCCCCACCCTGTCCCCCACCCTGTCCCC	.	SC	RC=3.67;RPL=12;RAL=44;RCP=CTGTCCCCCACC;ALGNURL=http://orca.bu.edu/vntrview/index.php?db=VNTRPIPE_NA19239_ERX283214&ref=-175669419&isref=1&istab=1&ispng=1&rank=3	GT:SP:CGL	0/1:6,9:0,-1

CHILD:
chr14	106102126	td175669541	TGTCACGTGTCCCCCATGCGTGGCAGGCATCGTCGCGTGGCCCCCATGTGTGGCAGGCATCGTCGCGTGGCCCCCATGTGTGGCAGGCATCGTTGCGTGGCCCCCATGTGTGGCAGGCATTGTCGCGTGGCCCCCGTTCGTGGCAGGCAT	TGTCACGTGTCCCCCATGCGTGGCAGGCATCGTCGCGTGGCCCCCATGTGTGGCAGGCATTGTCGCGTGGCCCCCGTTCGTGGCAGGCAT,TGAGGCCCGTGTGTGTATGTGTGTGTCACGTGTCCCCCATGCGTGGCAGACATTGTCGCGTGGCCCCCATGTGTGGCAGGCATCGTTGCGTGGCCCCCATGTGTGGCAGGCATTGTCGCGTGGCCCCCGTTC	.	SC	RC=4.97;RPL=30;RAL=149;RCP=GTCGCGTGGCCCCCATGTGTGGCAGGCATC;ALGNURL=http://orca.bu.edu/vntrview/index.php?db=VNTRPIPE_NA19240_ERX283215&ref=-175669541&isref=1&istab=1&ispng=1&rank=3	GT:SP:CGL	0/1/2:0,9,5:0,-2,-1
PARENTS:
chr14	106102126	td175669541	TGTCACGTGTCCCCCATGCGTGGCAGGCATCGTCGCGTGGCCCCCATGTGTGGCAGGCATCGTCGCGTGGCCCCCATGTGTGGCAGGCATCGTTGCGTGGCCCCCATGTGTGGCAGGCATTGTCGCGTGGCCCCCGTTCGTGGCAGGCAT	TGTCACGTGTCCCCCATGCGTGGCAGGCATCGTCGCGTGGCCCCCATGTGTGGCAGGCATTGTCGCGTGGCCCCCGTTCGTGGCAGGCAT,TGAGGCCCGTGTGTGTATGTGTGTGTCACGTGTCCCCCATGCGTGGCAGGCATCGTCGCGTGGCCCCCATGCGTGGCAGACATTGTCGCGTGGCCCCCATGTGTGGCAGGCATTGTCGCGTGGCCCCCGTTC	.	SC	RC=4.97;RPL=30;RAL=149;RCP=GTCGCGTGGCCCCCATGTGTGGCAGGCATC;ALGNURL=http://orca.bu.edu/vntrview/index.php?db=VNTRPIPE_NA19238_ERX283213&ref=-175669541&isref=1&istab=1&ispng=1&rank=3	GT:SP:CGL	0/1/2:0,8,4:0,-2,-1
chr14	106102126	td175669541	TGTCACGTGTCCCCCATGCGTGGCAGGCATCGTCGCGTGGCCCCCATGTGTGGCAGGCATCGTCGCGTGGCCCCCATGTGTGGCAGGCATCGTTGCGTGGCCCCCATGTGTGGCAGGCATTGTCGCGTGGCCCCCGTTCGTGGCAGGCAT	TGTCACGTGTCCCCCATGCGTGGCAGGCATCGTCGCGTGGCCCCCATGTGTGGCAGGCATTGTCGCGTGGCCCCCGTTCGTGGCAGGCAT,TGAGGCCCGTGTGTGTATGTGTGTGTCACGTGTCCCCCATGCGTGGCAGACATTGTCGCGTGGCCCCCATGTGTGGCAGGCATCGTTGCGTGGCCCCCATGTGTGGCAGGCATTGTCGCGTGGCCCCCGTTC	.	SC	RC=4.97;RPL=30;RAL=149;RCP=GTCGCGTGGCCCCCATGTGTGGCAGGCATC;ALGNURL=http://orca.bu.edu/vntrview/index.php?db=VNTRPIPE_NA19239_ERX283214&ref=-175669541&isref=1&istab=1&ispng=1&rank=3	GT:SP:CGL	0/1/2:0,6,6:0,-2,-1

CHILD:
chr15	20454977	td175670444	TGGCCTGCACCCCTCTGCAGGCCTGCACCCCTCTGCAGGCCTGCACACCT	TGGCCTGCACCCCTCTGCAGGCCTGCACCCCTCTGCAGGCCTGCACCCCTCTGCAGGCCTGCACACCT	.	PASS	RC=2.72;RPL=18;RAL=49;RCP=GGCCTGCACCCCTCTGCA;ALGNURL=http://orca.bu.edu/vntrview/index.php?db=VNTRPIPE_NA19240_ERX283215&ref=-175670444&isref=1&istab=1&ispng=1&rank=3	GT:SP:CGL	0/1:35,12:0,1
PARENTS:
chr15	20454977	td175670444	TGGCCTGCACCCCTCTGCAGGCCTGCACCCCTCTGCAGGCCTGCACACCT	TGGCCTGCACCCCTCTGCAGGCCTGCACCCCTCTGCAGGCCTGCACCCCTCTGCAGGCCTGCACACCT	.	PASS	RC=2.72;RPL=18;RAL=49;RCP=GGCCTGCACCCCTCTGCA;ALGNURL=http://orca.bu.edu/vntrview/index.php?db=VNTRPIPE_NA19238_ERX283213&ref=-175670444&isref=1&istab=1&ispng=1&rank=3	GT:SP:CGL	0/1:48,25:0,1
chr15	20454977	td175670444	TGGCCTGCACCCCTCTGCAGGCCTGCACCCCTCTGCAGGCCTGCACACCT	TGGCCTGCACCCCTCTGCAGGCCTGCACCCCTCTGCAGGCCTGCACCCCTCTGCAGGCCTGCACACCT	.	PASS	RC=2.72;RPL=18;RAL=49;RCP=GGCCTGCACCCCTCTGCA;ALGNURL=http://orca.bu.edu/vntrview/index.php?db=VNTRPIPE_NA19239_ERX283214&ref=-175670444&isref=1&istab=1&ispng=1&rank=3	GT:SP:CGL	0/1:25,13:0,1

CHILD:
chr15	20509331	td175670492	CCTGGCCCTGTCTTGGCCCTGGCCCTGAACTGGCCCTGCCCTGACCCTGGCCCTGAAGTGG	CCTGGCCCTGCCAATGACCCTGGCAGCCCTGACCCTGGCCCTGTCTTGGCCCTGGCCCTGAACTGGCCCTGCCCTGACCCTGGCCCTGAAGTGG	.	SC	RC=2.14;RPL=28;RAL=60;RCP=CTGGCCCTGCCCTGACCCTGGCCCTGAA;ALGNURL=http://orca.bu.edu/vntrview/index.php?db=VNTRPIPE_NA19240_ERX283215&ref=-175670492&isref=1&istab=1&ispng=1&rank=3	GT:SP:CGL	0/1:63,2:0,1
PARENTS:
chr15	20509331	td175670492	CCTGGCCCTGTCTTGGCCCTGGCCCTGAACTGGCCCTGCCCTGACCCTGGCCCTGAAGTGG	CCTGGCCCTGCCAATGACCCTGGCAGCCCTGACCCTGGCCCTGTCTTGGCCCTGGCCCTGAACTGGCCCTGCCCTGACCCTGGCCCTGAAGTGG	.	SC	RC=2.14;RPL=28;RAL=60;RCP=CTGGCCCTGCCCTGACCCTGGCCCTGAA;ALGNURL=http://orca.bu.edu/vntrview/index.php?db=VNTRPIPE_NA19238_ERX283213&ref=-175670492&isref=1&istab=1&ispng=1&rank=3	GT:SP:CGL	0/1:69,2:0,1
chr15	20509331	td175670492	CCTGGCCCTGTCTTGGCCCTGGCCCTGAACTGGCCCTGCCCTGACCCTGGCCCTGAAGTGG	CCTGGCCCTGCCAATGACCCTGGCAGCCCTGACCCTGGCCCTGTCTTGGCCCTGGCCCTGAACTGGCCCTGCCCTGACCCTGGCCCTGAAGTGG	.	SC	RC=2.14;RPL=28;RAL=60;RCP=CTGGCCCTGCCCTGACCCTGGCCCTGAA;ALGNURL=http://orca.bu.edu/vntrview/index.php?db=VNTRPIPE_NA19239_ERX283214&ref=-175670492&isref=1&istab=1&ispng=1&rank=3	GT:SP:CGL	0/1:69,3:0,1

CHILD:
chr15	21146000	td175670790	CGGCTGGCCTCGCTGGCTCGCCTCCCTGGCTGGCCTCGCTG	CGGCTGGCCTCGCTGGCTCGCCTCCCTGGCTCGCCTCCCTGGCTGGCCTCGCTG	.	SC	RC=3.08;RPL=13;RAL=40;RCP=GGCTGGCCTCGCT;ALGNURL=http://orca.bu.edu/vntrview/index.php?db=VNTRPIPE_NA19240_ERX283215&ref=-175670790&isref=1&istab=1&ispng=1&rank=3	GT:SP:CGL	0/1:39,19:0,1
PARENTS:
chr15	21146000	td175670790	CGGCTGGCCTCGCTGGCTCGCCTCCCTGGCTGGCCTCGCTG	CGGCTGGCCTCGCTGGCTCGCCTCCCTGGCTCGCCTCCCTGGCTGGCCTCGCTG	.	SC	RC=3.08;RPL=13;RAL=40;RCP=GGCTGGCCTCGCT;ALGNURL=http://orca.bu.edu/vntrview/index.php?db=VNTRPIPE_NA19238_ERX283213&ref=-175670790&isref=1&istab=1&ispng=1&rank=3	GT:SP:CGL	0/1:55,14:0,1
chr15	21146000	td175670790	CGGCTGGCCTCGCTGGCTCGCCTCCCTGGCTGGCCTCGCTG	CGGCTGGCCTCGCTGGCTCGCCTCCCTGGCTCGCCTCCCTGGCTGGCCTCGCTG	.	SC	RC=3.08;RPL=13;RAL=40;RCP=GGCTGGCCTCGCT;ALGNURL=http://orca.bu.edu/vntrview/index.php?db=VNTRPIPE_NA19239_ERX283214&ref=-175670790&isref=1&istab=1&ispng=1&rank=3	GT:SP:CGL	0/1:33,15:0,1

CHILD:
chr15	21347475	td175670899	TATTTTTGATATCATTTTTCATATCATTTTTCATCTCATTT	TATTTTTTATATCATTTTTCGTATCATTTTTCATCTCATTTCATCTCATGTCATATTTTTTATATCATTTTTCGTATCATTTTTCATCTCATTT	.	SC	RC=3.33;RPL=12;RAL=40;RCP=ATTTTTCATATC;ALGNURL=http://orca.bu.edu/vntrview/index.php?db=VNTRPIPE_NA19240_ERX283215&ref=-175670899&isref=1&istab=1&ispng=1&rank=3	GT:SP:CGL	0/2:122,3:0,4
PARENTS:
chr15	21347475	td175670899	TATTTTTGATATCATTTTTCATATCATTTTTCATCTCATTT	TATTTTTTATATCATTTTTCGTATCATTTTTCATCTCATTTCATCTCATGTCATATTTTTTATATCATTTTTCGTATCATTTTTCATCTCATTT	.	SC	RC=3.33;RPL=12;RAL=40;RCP=ATTTTTCATATC;ALGNURL=http://orca.bu.edu/vntrview/index.php?db=VNTRPIPE_NA19238_ERX283213&ref=-175670899&isref=1&istab=1&ispng=1&rank=3	GT:SP:CGL	0/1:104,4:0,4
chr15	21347475	td175670899	TATTTTTGATATCATTTTTCATATCATTTTTCATCTCATTT	TATTTTTTATATCATTTTTCGTATCATTTTTCATCTCATTTCATCTCATGTCATATTTTTTATATCATTTTTCGTATCATTTTTCATCTCATTT	.	SC	RC=3.33;RPL=12;RAL=40;RCP=ATTTTTCATATC;ALGNURL=http://orca.bu.edu/vntrview/index.php?db=VNTRPIPE_NA19239_ERX283214&ref=-175670899&isref=1&istab=1&ispng=1&rank=3	GT:SP:CGL	0/1:123,2:0,4

CHILD:
chr15	22545695	td175671243	GCCGCCGCCCGTCCGCCGCCCGTCCGCCGC	GCCGCCGCCCGTCCGCCGCCCGTCCGCCGCCCGTCCGCCGC	.	PASS	RC=2.64;RPL=11;RAL=29;RCP=CCGCCGCCCGT;ALGNURL=http://orca.bu.edu/vntrview/index.php?db=VNTRPIPE_NA19240_ERX283215&ref=-175671243&isref=1&istab=1&ispng=1&rank=3	GT:SP:CGL	0/1:41,21:0,1
PARENTS:
chr15	22545695	td175671243	GCCGCCGCCCGTCCGCCGCCCGTCCGCCGC	GCCGCCGCCCGTCCGCCGCCCGTCCGCCGCCCGTCCGCCGC	.	PASS	RC=2.64;RPL=11;RAL=29;RCP=CCGCCGCCCGT;ALGNURL=http://orca.bu.edu/vntrview/index.php?db=VNTRPIPE_NA19238_ERX283213&ref=-175671243&isref=1&istab=1&ispng=1&rank=3	GT:SP:CGL	0/1:28,37:0,1
chr15	22545695	td175671243	GCCGCCGCCCGTCCGCCGCCCGTCCGCCGC	GCCGCCGCCCGTCCGCCGCCCGTCCGCCGCCCGTCCGCCGC	.	PASS	RC=2.64;RPL=11;RAL=29;RCP=CCGCCGCCCGT;ALGNURL=http://orca.bu.edu/vntrview/index.php?db=VNTRPIPE_NA19239_ERX283214&ref=-175671243&isref=1&istab=1&ispng=1&rank=3	GT:SP:CGL	0/1:24,28:0,1

CHILD:
chr15	23606511	td175671752	AAGGAGAGGCTTCGGGAGCAGCAGGAGAGGCTTCCAGAGCAGGAGGAGAGGCTTC	AAGGAGAGACTTCGGGAGCAGGAGGAGAGGCTTCAGGAGCAGCAGGAGAGGCTTTGGGAGCAGGAGGAGAGGCTTC	.	SC	RC=2.57;RPL=21;RAL=54;RCP=AGGAGAGGCTTCCAGAGCAGC;ALGNURL=http://orca.bu.edu/vntrview/index.php?db=VNTRPIPE_NA19240_ERX283215&ref=-175671752&isref=1&istab=1&ispng=1&rank=3	GT:SP:CGL	0/1:20,15:0,1
PARENTS:
chr15	23606511	td175671752	AAGGAGAGGCTTCGGGAGCAGCAGGAGAGGCTTCCAGAGCAGGAGGAGAGGCTTC	AAGGAGAGGCTTCGGGAGCAGGAGGAGAGGCTTCAGGAGCAGCAGGAGAGGCTTCGGGAGCAGGAGGGGAGGCTTC	.	SC	RC=2.57;RPL=21;RAL=54;RCP=AGGAGAGGCTTCCAGAGCAGC;ALGNURL=http://orca.bu.edu/vntrview/index.php?db=VNTRPIPE_NA19238_ERX283213&ref=-175671752&isref=1&istab=1&ispng=1&rank=3	GT:SP:CGL	0/1:9,14:0,1
chr15	23606511	td175671752	AAGGAGAGGCTTCGGGAGCAGCAGGAGAGGCTTCCAGAGCAGGAGGAGAGGCTTC	AAGGGAGGGGCTTGGGGGGCAGGAGGAGGGGCTTCAGGGGCAGCAGGAGAGGCTTCCAGAGCAGGAGGAGAGGCTT	.	SC	RC=2.57;RPL=21;RAL=54;RCP=AGGAGAGGCTTCCAGAGCAGC;ALGNURL=http://orca.bu.edu/vntrview/index.php?db=VNTRPIPE_NA19239_ERX283214&ref=-175671752&isref=1&istab=1&ispng=1&rank=3	GT:SP:CGL	0/1:10,15:0,1

CHILD:
chr15	26212028	td175672743	GTATATATATTATATATTTTTTATATATATTATATATATATTTTATATATATTATATATATTTTATATATATTATATATATTTTATATATATTATATATATATTTTATATATATTATATATATATTTTATATATATTATATATATATTTTATATATATATTTTATATAT	GTATATATATTATATATATATATTATATATATTTTTTATATATATTTTTTATATAT,GTATATATATTATATATTTTTTATATATATTATATATATATTTTATATATATTATATATATTTTATATATATTATATATATATTTTATATATATTATATATATATTTTATATATATATTTTATATAT	.	PASS	RC=15.64;RPL=11;RAL=168;RCP=TATATATTTTA;ALGNURL=http://orca.bu.edu/vntrview/index.php?db=VNTRPIPE_NA19240_ERX283215&ref=-175672743&isref=1&istab=1&ispng=1&rank=3	GT:SP:CGL	0/2/3:0,13,9:0,-10,-4
PARENTS:
chr15	26212028	td175672743	GTATATATATTATATATTTTTTATATATATTATATATATATTTTATATATATTATATATATTTTATATATATTATATATATTTTATATATATTATATATATATTTTATATATATTATATATATATTTTATATATATTATATATATATTTTATATATATATTTTATATAT	GTATATATATTATATATGTATATTATATATATATTTTATATATATTTTTTATATAT,GTATATATATTATATATATATATTATATATATTTTTTATATATATTTTTTATATAT	.	PASS	RC=15.64;RPL=11;RAL=168;RCP=TATATATTTTA;ALGNURL=http://orca.bu.edu/vntrview/index.php?db=VNTRPIPE_NA19238_ERX283213&ref=-175672743&isref=1&istab=1&ispng=1&rank=3	GT:SP:CGL	0/1/2:0,12,20:0,-11,-10
chr15	26212028	td175672743	GTATATATATTATATATTTTTTATATATATTATATATATATTTTATATATATTATATATATTTTATATATATTATATATATTTTATATATATTATATATATATTTTATATATATTATATATATATTTTATATATATTATATATATATTTTATATATATATTTTATATAT	GTATATATATTATATATTTTTTATATATATTATATATATATTTTATATATATTATATATATTTTATATATATTATATATATATTTTATATATATTATATATATATTTTATATATATATTTTATATAT	.	PASS	RC=15.64;RPL=11;RAL=168;RCP=TATATATTTTA;ALGNURL=http://orca.bu.edu/vntrview/index.php?db=VNTRPIPE_NA19239_ERX283214&ref=-175672743&isref=1&istab=1&ispng=1&rank=3	GT:SP:CGL	0/1:6,5:0,-4

CHILD:
chr15	28630414	td175673802	AAGGAGAGGCTTCGGGAGCAGGAGGAGAGGCTTCAGGAGCAGCAGGAGAGGCTTCCAGAGCAGGAGGAGAGGCTTCAGCAGC	AAGGAGAGGCTTCGGGAGCAGGAGGAGAGGCTTCAGCAG	.	SC	RC=3.86;RPL=21;RAL=81;RCP=AGGAGAGGCTTCAGGAGCAGG;ALGNURL=http://orca.bu.edu/vntrview/index.php?db=VNTRPIPE_NA19240_ERX283215&ref=-175673802&isref=1&istab=1&ispng=1&rank=3	GT:SP:CGL	0/1:2,4:0,-2
PARENTS:
chr15	28630414	td175673802	AAGGAGAGGCTTCGGGAGCAGGAGGAGAGGCTTCAGGAGCAGCAGGAGAGGCTTCCAGAGCAGGAGGAGAGGCTTCAGCAGC	AAGGAGAGGCTTCGGGAGCAGGAGGAGAGGCTTCAGCAG	.	SC	RC=3.86;RPL=21;RAL=81;RCP=AGGAGAGGCTTCAGGAGCAGG;ALGNURL=http://orca.bu.edu/vntrview/index.php?db=VNTRPIPE_NA19238_ERX283213&ref=-175673802&isref=1&istab=1&ispng=1&rank=3	GT:SP:CGL	0/1:5,5:0,-2
chr15	28630414	td175673802	AAGGAGAGGCTTCGGGAGCAGGAGGAGAGGCTTCAGGAGCAGCAGGAGAGGCTTCCAGAGCAGGAGGAGAGGCTTCAGCAGC	AAGGAGAGGCTTCGGGAGCAGGAGGAGAGGCTTCAGCAG	.	SC	RC=3.86;RPL=21;RAL=81;RCP=AGGAGAGGCTTCAGGAGCAGG;ALGNURL=http://orca.bu.edu/vntrview/index.php?db=VNTRPIPE_NA19239_ERX283214&ref=-175673802&isref=1&istab=1&ispng=1&rank=3	GT:SP:CGL	0/1:6,8:0,-2

CHILD:
chr15	29154784	td175674098	ATGCTGGGCACAGGTGCTGGGCACAGGTGCTGGGCACAG	ATGCTGGGCACAGGTGCTGGGCACAG	.	PASS	RC=2.92;RPL=13;RAL=38;RCP=TGCTGGGCACAGG;ALGNURL=http://orca.bu.edu/vntrview/index.php?db=VNTRPIPE_NA19240_ERX283215&ref=-175674098&isref=1&istab=1&ispng=1&rank=3	GT:SP:CGL	0/1:17,20:0,-1
PARENTS:
chr15	29154784	td175674098	ATGCTGGGCACAGGTGCTGGGCACAGGTGCTGGGCACAG	ATGCTGGGCACAGGTGCTGGGCACAG	.	PASS	RC=2.92;RPL=13;RAL=38;RCP=TGCTGGGCACAGG;ALGNURL=http://orca.bu.edu/vntrview/index.php?db=VNTRPIPE_NA19238_ERX283213&ref=-175674098&isref=1&istab=1&ispng=1&rank=3	GT:SP:CGL	0/1:19,16:0,-1
chr15	29154784	td175674098	ATGCTGGGCACAGGTGCTGGGCACAGGTGCTGGGCACAG	ATGCTGGGCACAGGTGCTGGGCACAG	.	PASS	RC=2.92;RPL=13;RAL=38;RCP=TGCTGGGCACAGG;ALGNURL=http://orca.bu.edu/vntrview/index.php?db=VNTRPIPE_NA19239_ERX283214&ref=-175674098&isref=1&istab=1&ispng=1&rank=3	GT:SP:CGL	0/1:15,17:0,-1

CHILD:
chr15	35291938	td175676518	GTATATATAATATAATATATATATTATATATATTATATATATATT	GTATATATAATATAATATATATATTATATATATATT	.	PASS	RC=3.92;RPL=11;RAL=44;RCP=TATATATATTA;ALGNURL=http://orca.bu.edu/vntrview/index.php?db=VNTRPIPE_NA19240_ERX283215&ref=-175676518&isref=1&istab=1&ispng=1&rank=3	GT:SP:CGL	0/1:11,19:0,-1
PARENTS:
chr15	35291938	td175676518	GTATATATAATATAATATATATATTATATATATTATATATATATT	GTATATATAATATAATATATATATTATATATATATT	.	PASS	RC=3.92;RPL=11;RAL=44;RCP=TATATATATTA;ALGNURL=http://orca.bu.edu/vntrview/index.php?db=VNTRPIPE_NA19238_ERX283213&ref=-175676518&isref=1&istab=1&ispng=1&rank=3	GT:SP:CGL	0/1:18,13:0,-1
chr15	35291938	td175676518	GTATATATAATATAATATATATATTATATATATTATATATATATT	GTATATATAATATAATATATATATTATATATATATT	.	PASS	RC=3.92;RPL=11;RAL=44;RCP=TATATATATTA;ALGNURL=http://orca.bu.edu/vntrview/index.php?db=VNTRPIPE_NA19239_ERX283214&ref=-175676518&isref=1&istab=1&ispng=1&rank=3	GT:SP:CGL	0/1:10,19:0,-1

CHILD:
chr15	38380532	td175677536	GGAAAAGGAGGAGAAAAGGGGGAGAAAAGGGGGAGAAAAGGGGGAGAAAAGGGGGA	GGAAAAGGAGGAGAAAAGGGGGAGAAAAGGGGGAGAAAAGGGGGA,GGAAAAGGAGGCGAAAAGGGGGAGAAAAGGGGGAGAAAAGGGGGAGAAAAGGGGGAGAAAAGGGGGA	.	PASS	RC=5.00;RPL=11;RAL=55;RCP=GAAAAGGGGGA;ALGNURL=http://orca.bu.edu/vntrview/index.php?db=VNTRPIPE_NA19240_ERX283215&ref=-175677536&isref=1&istab=1&ispng=1&rank=3	GT:SP:CGL	0/1/2:0,21,15:0,-1,1
PARENTS:
chr15	38380532	td175677536	GGAAAAGGAGGAGAAAAGGGGGAGAAAAGGGGGAGAAAAGGGGGAGAAAAGGGGGA	GGAAAAGGAGGAGAAAAGGGGGAGAAAAGGGGGAGAAAAGGGGGA	.	PASS	RC=5.00;RPL=11;RAL=55;RCP=GAAAAGGGGGA;ALGNURL=http://orca.bu.edu/vntrview/index.php?db=VNTRPIPE_NA19238_ERX283213&ref=-175677536&isref=1&istab=1&ispng=1&rank=3	GT:SP:CGL	0/1:17,21:0,-1
chr15	38380532	td175677536	GGAAAAGGAGGAGAAAAGGGGGAGAAAAGGGGGAGAAAAGGGGGAGAAAAGGGGGA	GGAAAAGGAGGAGAAAAGGGGGAGAAAAGGGGGAGAAAAGGGGGA,GGAAAAGGAGGAGAAAAGGGGGAGAAAAGGGGGAGAAAAGGGGGAGAAAAGGGGGAGAAAAGGGGGA	.	PASS	RC=5.00;RPL=11;RAL=55;RCP=GAAAAGGGGGA;ALGNURL=http://orca.bu.edu/vntrview/index.php?db=VNTRPIPE_NA19239_ERX283214&ref=-175677536&isref=1&istab=1&ispng=1&rank=3	GT:SP:CGL	0/1/2:0,15,11:0,-1,1

CHILD:
chr15	64029549	td175687001	GATATATATATATCTTTTTTCCAGATATATATATATATATCGTTTTTCCAGATATATATATATATATCTTTTTTCCAGATATATATATATATATCTTTTTTCCAGATATATATATATATATCTTTTTTCCAGATATATATATATACATATATATATCTTTTTTCCAGATATATATATATATAT	GATATATATATATCTTTTTTCCAGATATATATATATATATCGTTTTTCCAGATATATATATATATATCTTTTTTCCAGATATATATATATATATCTTTTTTCCAGATATATATATATACATATATATATCTTTTTTCCAGATATATATATATATAT	.	PASS	RC=6.40;RPL=27;RAL=182;RCP=ATATATATATATCTTTTTTCCAGATAT;ALGNURL=http://orca.bu.edu/vntrview/index.php?db=VNTRPIPE_NA19240_ERX283215&ref=-175687001&isref=1&istab=1&ispng=1&rank=3	GT:SP:CGL	0/2:3,4:0,-1
PARENTS:
chr15	64029549	td175687001	GATATATATATATCTTTTTTCCAGATATATATATATATATCGTTTTTCCAGATATATATATATATATCTTTTTTCCAGATATATATATATATATCTTTTTTCCAGATATATATATATATATCTTTTTTCCAGATATATATATATACATATATATATCTTTTTTCCAGATATATATATATATAT	GATATATATATATCTTTTTTCCAGATATATATATATATATCGTTTTTCCAGATATATATATATATATCTTTTTTCCAGATATATATATATATATCTTTTTTCCAGATATATATATATA,GATATATATATATCTTTTTTCCAGATATATATATATATATCGTTTTTCCAGATATATATATATATATCTTTTTTCCAGATATATATATATATATCTTTTTTCCAGATATATATATATACATATATATATCTTTTTTCCAGATATATATATATATAT	.	PASS	RC=6.40;RPL=27;RAL=182;RCP=ATATATATATATCTTTTTTCCAGATAT;ALGNURL=http://orca.bu.edu/vntrview/index.php?db=VNTRPIPE_NA19238_ERX283213&ref=-175687001&isref=1&istab=1&ispng=1&rank=3	GT:SP:CGL	0/1/2:0,2,7:0,-2,-1
chr15	64029549	td175687001	GATATATATATATCTTTTTTCCAGATATATATATATATATCGTTTTTCCAGATATATATATATATATCTTTTTTCCAGATATATATATATATATCTTTTTTCCAGATATATATATATATATCTTTTTTCCAGATATATATATATACATATATATATCTTTTTTCCAGATATATATATATATAT	GATATATATATATCTTTTTTCCAGATATATATATATATATCGTTTTTCCAGATATATATATATATATCTTTTTTCCAGATATATATATATATATCTTTTTTCCAGATATATATATATACATATATATATCTTTTTTCCAGATATATATATATATAT	.	PASS	RC=6.40;RPL=27;RAL=182;RCP=ATATATATATATCTTTTTTCCAGATAT;ALGNURL=http://orca.bu.edu/vntrview/index.php?db=VNTRPIPE_NA19239_ERX283214&ref=-175687001&isref=1&istab=1&ispng=1&rank=3	GT:SP:CGL	0/1:5,2:0,-1

CHILD:
chr15	78559466	td175692875	TTGTGAGTGTGTATGTGAGTGTGTGTGTGAGTGTGTATGTGAGTGTGTGAGTGTGTGAGTGTGTGTGTGAGTGTGTATGTGAGTGTGTATGTGTGTGT	TTGTGAGTGTGTGTGAGTGTGTATGTGAGTGTGTGAGTGTGTATGTGAGTGTGTATGTGAGTGTGTGAGTGTGTGAGTGTGTATGTGAGTGTGTATGTGTGTGT,TTGTGAGTGTGTATGTGAGTGTGTGTGTGAGTGTGTATGTGAGTGTGTGAGTGTGTATGTGAGTGTGTGAGTGTGTATGTGAGTGTGTGAGTGTGTATGTGAGTGTGAGTGTGTATGTGAGTGTGTATGTGTGTGT	.	PASS	RC=7.75;RPL=12;RAL=97;RCP=TGTGAGTGTGTA;ALGNURL=http://orca.bu.edu/vntrview/index.php?db=VNTRPIPE_NA19240_ERX283215&ref=-175692875&isref=1&istab=1&ispng=1&rank=3	GT:SP:CGL	0/1/2:0,13,11:0,1,3
PARENTS:
chr15	78559466	td175692875	TTGTGAGTGTGTATGTGAGTGTGTGTGTGAGTGTGTATGTGAGTGTGTGAGTGTGTGAGTGTGTGTGTGAGTGTGTATGTGAGTGTGTATGTGTGTGT	TTGTGAGTGTGTATGTGAGCGTGAGTGTGAGTGTGTATGTGAGTGTGTGAGTGTGTATGTGAGTGTGTGAGTGTGTATGTGAGTGTGTGCGCGTGTATGAGAGTGTGAGTGTGTATGTGAGTGTGTATGTG,TTGTGAGTGTGTATGTGAGTGTGTGTGTGAGTGTGTATGTGAGTGTGTGAGTGTGTATGTGAGTGTGTGAGTGTGTATGTGAGTGTGTGAGTGTGTATGTGAGTGTGAGTGTGTATGTGAGTGTGTATGTGTGTGT	.	PASS	RC=7.75;RPL=12;RAL=97;RCP=TGTGAGTGTGTA;ALGNURL=http://orca.bu.edu/vntrview/index.php?db=VNTRPIPE_NA19238_ERX283213&ref=-175692875&isref=1&istab=1&ispng=1&rank=3	GT:SP:CGL	0/1/2:0,14,10:0,2,3
chr15	78559466	td175692875	TTGTGAGTGTGTATGTGAGTGTGTGTGTGAGTGTGTATGTGAGTGTGTGAGTGTGTGAGTGTGTGTGTGAGTGTGTATGTGAGTGTGTATGTGTGTGT	TTGTGAGTGTGTGTGAGTGTGTATGTGAGTGTGTGAGTGTGTATGTGAGTGTGTATGTGAGTGTGTGAGTGTGTGAGTGTGTATGTGAGTGTGTATGTGTGTGT	.	PASS	RC=7.75;RPL=12;RAL=97;RCP=TGTGAGTGTGTA;ALGNURL=http://orca.bu.edu/vntrview/index.php?db=VNTRPIPE_NA19239_ERX283214&ref=-175692875&isref=1&istab=1&ispng=1&rank=3	GT:SP:CGL	0/1:17,14:0,1

CHILD:
chr15	101200402	td175701643	CGCCATCCCTGGGGTGTGGAATTACGGTGCCATCCCTGGGGTGTAGAATTACGGTGCCATCCCTGGGGTGTGGAATTACGGTGCCATCCCTGGGGTGTGGAATTACGGTGCCATCCCTGGGGTGTGGAATTACGGT	CGCCATCCCTGGGGTGTGGAATTACGGTGCCATCCCTGGGGTGTGGAATTACGGTGCCATCCCTGGGGTGTGGAATTACGGT	.	PASS	RC=5.00;RPL=27;RAL=135;RCP=GCCATCCCTGGGGTGTGGAATTACGGT;ALGNURL=http://orca.bu.edu/vntrview/index.php?db=VNTRPIPE_NA19240_ERX283215&ref=-175701643&isref=1&istab=1&ispng=1&rank=3	GT:SP:CGL	0/1:6,9:0,-2
PARENTS:
chr15	101200402	td175701643	CGCCATCCCTGGGGTGTGGAATTACGGTGCCATCCCTGGGGTGTAGAATTACGGTGCCATCCCTGGGGTGTGGAATTACGGTGCCATCCCTGGGGTGTGGAATTACGGTGCCATCCCTGGGGTGTGGAATTACGGT	CGCCATCCCTGGGGTGTGGAATTACGGTGCCATCCCTGGGGTGTGGAATTACGGTGCCATCCCTGGGGTGTGGAATTACGGT	.	PASS	RC=5.00;RPL=27;RAL=135;RCP=GCCATCCCTGGGGTGTGGAATTACGGT;ALGNURL=http://orca.bu.edu/vntrview/index.php?db=VNTRPIPE_NA19238_ERX283213&ref=-175701643&isref=1&istab=1&ispng=1&rank=3	GT:SP:CGL	0/1:5,12:0,-2
chr15	101200402	td175701643	CGCCATCCCTGGGGTGTGGAATTACGGTGCCATCCCTGGGGTGTAGAATTACGGTGCCATCCCTGGGGTGTGGAATTACGGTGCCATCCCTGGGGTGTGGAATTACGGTGCCATCCCTGGGGTGTGGAATTACGGT	CGCCATCCCTGGGGTGTGGAATTACGGTGCCATCCCTGGGGTGTGGAATTACGGTGCCATCCCTGGGGTGTGGAATTACGGT	.	PASS	RC=5.00;RPL=27;RAL=135;RCP=GCCATCCCTGGGGTGTGGAATTACGGT;ALGNURL=http://orca.bu.edu/vntrview/index.php?db=VNTRPIPE_NA19239_ERX283214&ref=-175701643&isref=1&istab=1&ispng=1&rank=3	GT:SP:CGL	0/1:3,10:0,-2

CHILD:
chr16	891197	td175702817	AGGCCGCTCCGTGCAGGGGCCGCTCCGTGCAGGGGCCGCTCTGTGCAGCGGC	AGGCCGCTCCGTGCAGGGGCCGCTCTGTGCAG	.	PASS	RC=3.19;RPL=16;RAL=51;RCP=GGCCGCTCCGTGCAGG;ALGNURL=http://orca.bu.edu/vntrview/index.php?db=VNTRPIPE_NA19240_ERX283215&ref=-175702817&isref=1&istab=1&ispng=1&rank=3	GT:SP:CGL	0/1:16,14:0,-1
PARENTS:
chr16	891197	td175702817	AGGCCGCTCCGTGCAGGGGCCGCTCCGTGCAGGGGCCGCTCTGTGCAGCGGC	AGGCCGCTCCGTGCAGGGGCCGCTCTGTGCAGCGGC	.	PASS	RC=3.19;RPL=16;RAL=51;RCP=GGCCGCTCCGTGCAGG;ALGNURL=http://orca.bu.edu/vntrview/index.php?db=VNTRPIPE_NA19238_ERX283213&ref=-175702817&isref=1&istab=1&ispng=1&rank=3	GT:SP:CGL	0/1:13,17:0,-1
chr16	891197	td175702817	AGGCCGCTCCGTGCAGGGGCCGCTCCGTGCAGGGGCCGCTCTGTGCAGCGGC	AGGCCGCTCCGTGCAGGGGCCGCTCTGTGCAGCGGC	.	PASS	RC=3.19;RPL=16;RAL=51;RCP=GGCCGCTCCGTGCAGG;ALGNURL=http://orca.bu.edu/vntrview/index.php?db=VNTRPIPE_NA19239_ERX283214&ref=-175702817&isref=1&istab=1&ispng=1&rank=3	GT:SP:CGL	0/1:14,24:0,-1

CHILD:
chr16	13292059	td175709654	ATGTGTGTATATGCATACATATATACTTGTGTGTATATGCATACATATATACTTGTGTGTATATGCATACATATATACTTGTGTGTATATGCATACATATATACTTGTGTGTATATGCATACATATATACTTGTGTGTATATGCATACATATATACTTGTATGTGTATGTACATAT	ATGTGTGTATATGCATACATATATACTTGTGTGTATATGCATACATATATACTTGTGTGTATATGCATACATATATACTTGTATGTGTATGTACATAT,ATGTGCGTATATGCATACATATATACTTGTGTGTATATGCATACATATATACTTGTGTGTATATGCATACATATATACTTGTGTGTATATGCATACATATATACTTGTGTGTATATGCATACATCTATACTTGTATGTCTATGTACATAT	.	PASS	RC=6.81;RPL=26;RAL=175;RCP=TGTGTGTATATGCATACATATATACT;ALGNURL=http://orca.bu.edu/vntrview/index.php?db=VNTRPIPE_NA19240_ERX283215&ref=-175709654&isref=1&istab=1&ispng=1&rank=3	GT:SP:CGL	0/1/2:0,20,4:0,-3,-1
PARENTS:
chr16	13292059	td175709654	ATGTGTGTATATGCATACATATATACTTGTGTGTATATGCATACATATATACTTGTGTGTATATGCATACATATATACTTGTGTGTATATGCATACATATATACTTGTGTGTATATGCATACATATATACTTGTGTGTATATGCATACATATATACTTGTATGTGTATGTACATAT	ATGTGTGTATATGCATACATATATACTTGTGTGTATATGCATACATATATACTTGTGTGTATATGCATACATATATACTCGTGTGTATATGCATACATATATACTTGTGTGTATATGCATACATATATACTTGTATGTGTATGTACATAT	.	PASS	RC=6.81;RPL=26;RAL=175;RCP=TGTGTGTATATGCATACATATATACT;ALGNURL=http://orca.bu.edu/vntrview/index.php?db=VNTRPIPE_NA19238_ERX283213&ref=-175709654&isref=1&istab=1&ispng=1&rank=3	GT:SP:CGL	0/1:2,8:0,-1
chr16	13292059	td175709654	ATGTGTGTATATGCATACATATATACTTGTGTGTATATGCATACATATATACTTGTGTGTATATGCATACATATATACTTGTGTGTATATGCATACATATATACTTGTGTGTATATGCATACATATATACTTGTGTGTATATGCATACATATATACTTGTATGTGTATGTACATAT	ATGTGTGTATATGCATACATATATACTTGTGTGTATATGCATACATATATACTTGTGTGTATATGCATACATATATACTTGTATGTGTATGTACATAT	.	PASS	RC=6.81;RPL=26;RAL=175;RCP=TGTGTGTATATGCATACATATATACT;ALGNURL=http://orca.bu.edu/vntrview/index.php?db=VNTRPIPE_NA19239_ERX283214&ref=-175709654&isref=1&istab=1&ispng=1&rank=3	GT:SP:CGL	0/1:3,10:0,-3

CHILD:
chr16	15418183	td175710735	TATATAACAAATTATATATTATATAACGTGTTATATAATATAACATATTATATATTATATAACGTGTTATATAA	TATATAACAAATTATATATTATATAACGTGTTATATAATATAACATATTATATATTATATAACGTGTTATATAATATAACATATTATATATTATATAACGTGTTATATAA	.	PASS	RC=2.03;RPL=36;RAL=73;RCP=ATATAACAAATTATATATTATATAACGTGTTATATA;ALGNURL=http://orca.bu.edu/vntrview/index.php?db=VNTRPIPE_NA19240_ERX283215&ref=-175710735&isref=1&istab=1&ispng=1&rank=3	GT:SP:CGL	0/1:27,13:0,1
PARENTS:
chr16	15418183	td175710735	TATATAACAAATTATATATTATATAACGTGTTATATAATATAACATATTATATATTATATAACGTGTTATATAA	TATATAACAAATTATATATTATATAACGTGTTATATAATATAACATATTATATATTATATAACGTGTTATATAATATAACATATTATATATTATATAACGTGTTATATAA	.	PASS	RC=2.03;RPL=36;RAL=73;RCP=ATATAACAAATTATATATTATATAACGTGTTATATA;ALGNURL=http://orca.bu.edu/vntrview/index.php?db=VNTRPIPE_NA19238_ERX283213&ref=-175710735&isref=1&istab=1&ispng=1&rank=3	GT:SP:CGL	0/1:20,21:0,1
chr16	15418183	td175710735	TATATAACAAATTATATATTATATAACGTGTTATATAATATAACATATTATATATTATATAACGTGTTATATAA	TATATAACAAATTATATATTATATAACGTGTTATATAATATAACATATTATATATTATATAACGTGTTATATAATATAACATATTATATATTATATAACGTGTTATATAA	.	PASS	RC=2.03;RPL=36;RAL=73;RCP=ATATAACAAATTATATATTATATAACGTGTTATATA;ALGNURL=http://orca.bu.edu/vntrview/index.php?db=VNTRPIPE_NA19239_ERX283214&ref=-175710735&isref=1&istab=1&ispng=1&rank=3	GT:SP:CGL	0/1:24,17:0,1

CHILD:
chr16	25031493	td175715984	AAAGAAAGGAAGGAAGGACGGAAGGAAGGAAGGAAGGAAGGAAGGAAGGAAGGAAGGAAGAAAGAAAG	AACGGAAGGAAGGATGGAAGGAAGGAAGGAAGGAAGGAAGGAAGGAAGGAAGGAA	.	PASS	RC=8.38;RPL=8;RAL=67;RCP=AAGGAAGG;ALGNURL=http://orca.bu.edu/vntrview/index.php?db=VNTRPIPE_NA19240_ERX283215&ref=-175715984&isref=1&istab=1&ispng=1&rank=3	GT:SP:CGL	0/1:15,9:0,-1
PARENTS:
chr16	25031493	td175715984	AAAGAAAGGAAGGAAGGACGGAAGGAAGGAAGGAAGGAAGGAAGGAAGGAAGGAAGGAAGAAAGAAAG	AAAGAAAGGAAGGAAGGACGGAAGGAAGGAAGGAAGGAAGGAAGGAAGGAAGGAAGGAAGGAAGGAAGGAAGAAAGAAAGAAAG	.	PASS	RC=8.38;RPL=8;RAL=67;RCP=AAGGAAGG;ALGNURL=http://orca.bu.edu/vntrview/index.php?db=VNTRPIPE_NA19238_ERX283213&ref=-175715984&isref=1&istab=1&ispng=1&rank=3	GT:SP:CGL	0/1:7,5:0,2
chr16	25031493	td175715984	AAAGAAAGGAAGGAAGGACGGAAGGAAGGAAGGAAGGAAGGAAGGAAGGAAGGAAGGAAGAAAGAAAG	AACGGAAGGAAGGATGGAAGGAAGGAAGGAAGGAAGGAAGGAAGGAAGGAAGGAA	.	PASS	RC=8.38;RPL=8;RAL=67;RCP=AAGGAAGG;ALGNURL=http://orca.bu.edu/vntrview/index.php?db=VNTRPIPE_NA19239_ERX283214&ref=-175715984&isref=1&istab=1&ispng=1&rank=3	GT:SP:CGL	0/1:14,9:0,-1

CHILD:
chr16	32096452	td175720025	AGCAAAAAGCCGCGGCGTCGGGGGCAAAAAGCCTCAAAAAGCCACGGCGGAGGGGGTAAAAAGCCGCAAAAAGCCGCGACAGAGGGGGCAAAAAGC	AACGGTGCGGCGGCGGCAAACAGCCGCGGCGGCGGGGGCAAAAAGCCTCAAAAAGCGGCGGCGTCCGGTGCCAAACGCCGCAAAAAGCCGCAGCGCAGGGGGTAAAAAGCCGCAAAAAGCTGCGGCAGAGGGGG	.	PASS	RC=2.97;RPL=32;RAL=95;RCP=GCAAAAAGCCGCGGCGGAGGGGGCAAAAAGCC;ALGNURL=http://orca.bu.edu/vntrview/index.php?db=VNTRPIPE_NA19240_ERX283215&ref=-175720025&isref=1&istab=1&ispng=1&rank=3	GT:SP:CGL	0/1:3,4:0,1
PARENTS:
chr16	32096452	td175720025	AGCAAAAAGCCGCGGCGTCGGGGGCAAAAAGCCTCAAAAAGCCACGGCGGAGGGGGTAAAAAGCCGCAAAAAGCCGCGACAGAGGGGGCAAAAAGC	AGCAAAAAGCCGTGGCGGCGGGGGCAAAAAGCCTGAAAAAGCCATGGCGTCCGGTGCCAAAAGCCGCAAAAAGCCACGGTGGAGGTGGTAAAAAGCCGCAAAAAGCCGCGTCAGAGGGGGCAAAAAGC	.	PASS	RC=2.97;RPL=32;RAL=95;RCP=GCAAAAAGCCGCGGCGGAGGGGGCAAAAAGCC;ALGNURL=http://orca.bu.edu/vntrview/index.php?db=VNTRPIPE_NA19238_ERX283213&ref=-175720025&isref=1&istab=1&ispng=1&rank=3	GT:SP:CGL	0/1:4,5:0,1
chr16	32096452	td175720025	AGCAAAAAGCCGCGGCGTCGGGGGCAAAAAGCCTCAAAAAGCCACGGCGGAGGGGGTAAAAAGCCGCAAAAAGCCGCGACAGAGGGGGCAAAAAGC	AACGGGGCGGCGGCGGCAAAAAGCCGCGGCGGCGGGGGCAGAAATCCTCAAAAAGCCGCGGCGTCCGGTGCCAAAAGCCGCAAAAAGCCGCGGCGCAGGGGCTAAAAAGCCGCCAAAAGCCGCGGCAGAGGGGG	.	PASS	RC=2.97;RPL=32;RAL=95;RCP=GCAAAAAGCCGCGGCGGAGGGGGCAAAAAGCC;ALGNURL=http://orca.bu.edu/vntrview/index.php?db=VNTRPIPE_NA19239_ERX283214&ref=-175720025&isref=1&istab=1&ispng=1&rank=3	GT:SP:CGL	0/1:12,4:0,1

CHILD:
chr16	32347713	td175720200	AGGCCAGGGCTAGGACAGAACTGAGACAGGGCCAGGGATAGGACAGAACCGGGGCAGGG	AGGCCAGGGCTAGGACAGAACTGAGACAGGGCCAGGGATAGGACAGAACCGGGGCAGGGTCATGGACAGAGAAAAACCAGGGGCAGGG	.	SC	RC=2.07;RPL=28;RAL=58;RCP=GGCCAGGGATAGGACAGAACCGAGACAG;ALGNURL=http://orca.bu.edu/vntrview/index.php?db=VNTRPIPE_NA19240_ERX283215&ref=-175720200&isref=1&istab=1&ispng=1&rank=3	GT:SP:CGL	0/1:106,4:0,1
PARENTS:
chr16	32347713	td175720200	AGGCCAGGGCTAGGACAGAACTGAGACAGGGCCAGGGATAGGACAGAACCGGGGCAGGG	AGGCCAGGGCTAGGACAGAACTGAGACAGGGCCAGGGATAGGACAGAACCGGGGCAGGGTCATGGACAGAGAAAAACCAGGGGCAGGG	.	SC	RC=2.07;RPL=28;RAL=58;RCP=GGCCAGGGATAGGACAGAACCGAGACAG;ALGNURL=http://orca.bu.edu/vntrview/index.php?db=VNTRPIPE_NA19238_ERX283213&ref=-175720200&isref=1&istab=1&ispng=1&rank=3	GT:SP:CGL	0/1:104,4:0,1
chr16	32347713	td175720200	AGGCCAGGGCTAGGACAGAACTGAGACAGGGCCAGGGATAGGACAGAACCGGGGCAGGG	AGGCCAGGGCTAGGACAGAACTGAGACAGGGCCAGGGATAGGACAGAACCGGGGCAGGGTCATGGACAGAGAAAAACCAGGGGCAGGG	.	SC	RC=2.07;RPL=28;RAL=58;RCP=GGCCAGGGATAGGACAGAACCGAGACAG;ALGNURL=http://orca.bu.edu/vntrview/index.php?db=VNTRPIPE_NA19239_ERX283214&ref=-175720200&isref=1&istab=1&ispng=1&rank=3	GT:SP:CGL	0/1:98,4:0,1

CHILD:
chr16	32822760	td175720429	GGCGGGGGCAAAAAGTCGCGGTGGCAAAAAGCCGCGGCGGC	GGGCAAAAAGTCGCGGTGGCAAAAAGCGGCGGCGACCGGGGCAAAAAGTCGCGGTAGCAAAAAGCCGCGGCGGC	.	PASS	RC=2.50;RPL=16;RAL=40;RCP=GCGGCGGCAAAAAGCC;ALGNURL=http://orca.bu.edu/vntrview/index.php?db=VNTRPIPE_NA19240_ERX283215&ref=-175720429&isref=1&istab=1&ispng=1&rank=3	GT:SP:CGL	0/1:6,8:0,1
PARENTS:
chr16	32822760	td175720429	GGCGGGGGCAAAAAGTCGCGGTGGCAAAAAGCCGCGGCGGC	GGGCAAAAAGTCGCGGTGGCAAAAAGCGGCGGCGACCGGGGCAAAAAGTCGCGGTAGCAAAAAGCCGCGGCGGC	.	PASS	RC=2.50;RPL=16;RAL=40;RCP=GCGGCGGCAAAAAGCC;ALGNURL=http://orca.bu.edu/vntrview/index.php?db=VNTRPIPE_NA19238_ERX283213&ref=-175720429&isref=1&istab=1&ispng=1&rank=3	GT:SP:CGL	0/1:11,13:0,1
chr16	32822760	td175720429	GGCGGGGGCAAAAAGTCGCGGTGGCAAAAAGCCGCGGCGGC	GGGCAAAAAGTCGCGGTGGCAAAAGGCGGCGGCGACCGGGGCAAAAAGTCGCGGTAGCAAAAAGCCGCGGCGGC	.	PASS	RC=2.50;RPL=16;RAL=40;RCP=GCGGCGGCAAAAAGCC;ALGNURL=http://orca.bu.edu/vntrview/index.php?db=VNTRPIPE_NA19239_ERX283214&ref=-175720429&isref=1&istab=1&ispng=1&rank=3	GT:SP:CGL	0/1:8,14:0,1

CHILD:
chr16	33429062	td175720897	GTACCAGTCTGTGAGTTTTCAGCTGTGTGCACTAGTATAAAAGATGTGCTTTACCAGTCTGTGAGTTTTCAGTTGTGTGCACTAGTATAAAAGATGTGCTTTACCAGTCTGTGAGTTTTCAGTTGTGTGCACTAGTATAAAAGATGTGCTT	GTACCAGTCTGTGAGTTTTCAGCCGTGTGCACTAGTATAAAAGATGTGCTTTTACCAGTCTGTGAGTTTTCAGTTGTGTGCACTAGTATAAAAGATGTGCTT	.	PASS	RC=3.00;RPL=50;RAL=150;RCP=TACCAGTCTGTGAGTTTTCAGTTGTGTGCACTAGTATAAAAGATGTGCTT;ALGNURL=http://orca.bu.edu/vntrview/index.php?db=VNTRPIPE_NA19240_ERX283215&ref=-175720897&isref=1&istab=1&ispng=1&rank=3	GT:SP:CGL	0/1:8,17:0,-1
PARENTS:
chr16	33429062	td175720897	GTACCAGTCTGTGAGTTTTCAGCTGTGTGCACTAGTATAAAAGATGTGCTTTACCAGTCTGTGAGTTTTCAGTTGTGTGCACTAGTATAAAAGATGTGCTTTACCAGTCTGTGAGTTTTCAGTTGTGTGCACTAGTATAAAAGATGTGCTT	GTACCAGTCTGTGAGTTTTCAGCCGTGTGCACTAGTATAAAAGATGTGCTTTTACCAGTCTGTGAGTTTTCAGTTGTGTGCACTAGTATAAAAGATGTGCTT	.	PASS	RC=3.00;RPL=50;RAL=150;RCP=TACCAGTCTGTGAGTTTTCAGTTGTGTGCACTAGTATAAAAGATGTGCTT;ALGNURL=http://orca.bu.edu/vntrview/index.php?db=VNTRPIPE_NA19238_ERX283213&ref=-175720897&isref=1&istab=1&ispng=1&rank=3	GT:SP:CGL	0/1:11,18:0,-1
chr16	33429062	td175720897	GTACCAGTCTGTGAGTTTTCAGCTGTGTGCACTAGTATAAAAGATGTGCTTTACCAGTCTGTGAGTTTTCAGTTGTGTGCACTAGTATAAAAGATGTGCTTTACCAGTCTGTGAGTTTTCAGTTGTGTGCACTAGTATAAAAGATGTGCTT	GTACCAGTCTGTGAGTTTTCAGCCGTGTGCACTAGTATAAAAGATGTGCTTTTACCAGTCTGTGAGTTTTCAGTTGTGTGCACTAGTATAAAAGATGTGCTT	.	PASS	RC=3.00;RPL=50;RAL=150;RCP=TACCAGTCTGTGAGTTTTCAGTTGTGTGCACTAGTATAAAAGATGTGCTT;ALGNURL=http://orca.bu.edu/vntrview/index.php?db=VNTRPIPE_NA19239_ERX283214&ref=-175720897&isref=1&istab=1&ispng=1&rank=3	GT:SP:CGL	0/1:9,27:0,-1

CHILD:
chr16	46387016	td175721841	TATTCGATTCCATTCAATGATAATTCCATTCAATTCAGTGAT	TCCATTTGATTCCATGCAATGATTCTATTCGATTCCATTCAATGATAATTCCATTCAATTCAGTGA	.	SC	RC=1.95;RPL=21;RAL=41;RCP=ATTCCATTCAATTCAATGATA;ALGNURL=http://orca.bu.edu/vntrview/index.php?db=VNTRPIPE_NA19240_ERX283215&ref=-175721841&isref=1&istab=1&ispng=1&rank=3	GT:SP:CGL	0/1:5129,10:0,1
PARENTS:
chr16	46387016	td175721841	TATTCGATTCCATTCAATGATAATTCCATTCAATTCAGTGAT	TCCATTTGATTCCATGCAATGATTCTATTCGATTCCATTCAATGATAATTCCATTCAATTCAGTGA	.	SC	RC=1.95;RPL=21;RAL=41;RCP=ATTCCATTCAATTCAATGATA;ALGNURL=http://orca.bu.edu/vntrview/index.php?db=VNTRPIPE_NA19238_ERX283213&ref=-175721841&isref=1&istab=1&ispng=1&rank=3	GT:SP:CGL	0/1:3931,16:0,1
chr16	46387016	td175721841	TATTCGATTCCATTCAATGATAATTCCATTCAATTCAGTGAT	TCCATTTGATTCCATGCAATGATTCTATTCGATTCCATTCAATGATAATTCCATTCAATTCAGTGA	.	SC	RC=1.95;RPL=21;RAL=41;RCP=ATTCCATTCAATTCAATGATA;ALGNURL=http://orca.bu.edu/vntrview/index.php?db=VNTRPIPE_NA19239_ERX283214&ref=-175721841&isref=1&istab=1&ispng=1&rank=3	GT:SP:CGL	0/1:4691,8:0,1

CHILD:
chr16	46392478	td175721851	TTGATTTCATTTGATGATGATTCCATTCGATGATGATTACATTGGAT	TTGATTTCATTTGATGATGATTCCATTCGATGATGATTACATTGGATTCCATGATTCCATTCAATTCCATTCGATGATGATTCGATTCCATTCAATGATGATTTCATT	.	SC	RC=2.88;RPL=16;RAL=46;RCP=TGATTACATTCGATGA;ALGNURL=http://orca.bu.edu/vntrview/index.php?db=VNTRPIPE_NA19240_ERX283215&ref=-175721851&isref=1&istab=1&ispng=1&rank=3	GT:SP:CGL	0/1:1217,8:0,3
PARENTS:
chr16	46392478	td175721851	TTGATTTCATTTGATGATGATTCCATTCGATGATGATTACATTGGAT	TTGATTTCATTTGATGATGATTCCATTCGATGATGATTACATTGGATTCCATGATTCCATTCAATTCCATTCGTTGATGATTCGATTCCATTCAATGATGATTCCATT	.	SC	RC=2.88;RPL=16;RAL=46;RCP=TGATTACATTCGATGA;ALGNURL=http://orca.bu.edu/vntrview/index.php?db=VNTRPIPE_NA19238_ERX283213&ref=-175721851&isref=1&istab=1&ispng=1&rank=3	GT:SP:CGL	0/1:768,6:0,3
chr16	46392478	td175721851	TTGATTTCATTTGATGATGATTCCATTCGATGATGATTACATTGGAT	TTGATTTCATTTGATGATGATTCCATTCGATGATGATTACATTGGATTCCATGATTCCATTCAATTCCATTCGTTGATGATTCGATTCCATTCAATGATGATTCCATT	.	SC	RC=2.88;RPL=16;RAL=46;RCP=TGATTACATTCGATGA;ALGNURL=http://orca.bu.edu/vntrview/index.php?db=VNTRPIPE_NA19239_ERX283214&ref=-175721851&isref=1&istab=1&ispng=1&rank=3	GT:SP:CGL	0/1:1029,6:0,3

CHILD:
chr16	46398669	td175721862	TATTCGATTCCATTCAATGATAATTCCATTCAATTCAGTGAT	TCCATTTGATTCCATGCAATGATTCTATTCGATTCCATTCAATGATAATTCCATTCAATTCAGTGA	.	SC	RC=1.95;RPL=21;RAL=41;RCP=ATTCCATTCAATTCAATGATA;ALGNURL=http://orca.bu.edu/vntrview/index.php?db=VNTRPIPE_NA19240_ERX283215&ref=-175721862&isref=1&istab=1&ispng=1&rank=3	GT:SP:CGL	0/1:3795,2:0,1
PARENTS:
chr16	46398669	td175721862	TATTCGATTCCATTCAATGATAATTCCATTCAATTCAGTGAT	TCCATTTGATTCCATGCAATGATTCTATTCGATTCCATTCAATGATAATTCCATTCAATTCAGTGA	.	SC	RC=1.95;RPL=21;RAL=41;RCP=ATTCCATTCAATTCAATGATA;ALGNURL=http://orca.bu.edu/vntrview/index.php?db=VNTRPIPE_NA19238_ERX283213&ref=-175721862&isref=1&istab=1&ispng=1&rank=3	GT:SP:CGL	0/1:2802,2:0,1
chr16	46398669	td175721862	TATTCGATTCCATTCAATGATAATTCCATTCAATTCAGTGAT	TCCATTTGATTCCATGCAATGATTCTATTCGATTCCATTCAATGATAATTCCATTCAATTCAGTGA	.	SC	RC=1.95;RPL=21;RAL=41;RCP=ATTCCATTCAATTCAATGATA;ALGNURL=http://orca.bu.edu/vntrview/index.php?db=VNTRPIPE_NA19239_ERX283214&ref=-175721862&isref=1&istab=1&ispng=1&rank=3	GT:SP:CGL	0/1:3542,4:0,1

CHILD:
chr16	46423199	td175721907	ATCGAATGGAATCGAATGGAATCATCGAATGGACTCGAATGGAATCATCTAATGCACTCGAATGGA	ATCGAATGGAATCGAATGGAATCATCGAATGGACTCGAATGGAATCATCTAATGCACTCGAATGGAATAATCATCGAATGTAATCGAATGGACTCATCCAATGGAATCAAATGGAATCA	.	PASS	RC=1.97;RPL=35;RAL=65;RCP=TCGAATGGAATCGAATCGAATGCACTCGAATGGAC;ALGNURL=http://orca.bu.edu/vntrview/index.php?db=VNTRPIPE_NA19240_ERX283215&ref=-175721907&isref=1&istab=1&ispng=1&rank=3	GT:SP:CGL	0/1:1993,37:0,1
PARENTS:
chr16	46423199	td175721907	ATCGAATGGAATCGAATGGAATCATCGAATGGACTCGAATGGAATCATCTAATGCACTCGAATGGA	ATCGAATGGAATCGAATGGAATCATCGAATGGACTCGAATGGAATCATCTAATGCACTCGAATGGAATAATCATCGAATGTAATCGAATGGACTCATCCAATGGAATCAAATGGAATCA	.	PASS	RC=1.97;RPL=35;RAL=65;RCP=TCGAATGGAATCGAATCGAATGCACTCGAATGGAC;ALGNURL=http://orca.bu.edu/vntrview/index.php?db=VNTRPIPE_NA19238_ERX283213&ref=-175721907&isref=1&istab=1&ispng=1&rank=3	GT:SP:CGL	0/1:1634,27:0,1
chr16	46423199	td175721907	ATCGAATGGAATCGAATGGAATCATCGAATGGACTCGAATGGAATCATCTAATGCACTCGAATGGA	ATCGAATGGAATCGAATGGAATCATCGAATGGACTCGAATGGAATCATCTAATGCACTCGAATGGAATAATCATCGAATGTAATCGAATGGACTCATCCAATGGAATCAAATGGAATCA	.	PASS	RC=1.97;RPL=35;RAL=65;RCP=TCGAATGGAATCGAATCGAATGCACTCGAATGGAC;ALGNURL=http://orca.bu.edu/vntrview/index.php?db=VNTRPIPE_NA19239_ERX283214&ref=-175721907&isref=1&istab=1&ispng=1&rank=3	GT:SP:CGL	0/1:1914,40:0,1

CHILD:
chr16	46496489	td175722038	ATGTATGTGTGTGTAAATGTAACTGTATGTGTGTGTAAATGTAACTGGATG	ATGTATGTGTGTGTAAATGTAACTGTATGTGTGTGTAAATGTAACTGTATGTGTGTGTAAATGTAACTGGATG	.	SC	RC=2.27;RPL=22;RAL=50;RCP=TGTATGTGTGTGTAAATGTAAC;ALGNURL=http://orca.bu.edu/vntrview/index.php?db=VNTRPIPE_NA19240_ERX283215&ref=-175722038&isref=1&istab=1&ispng=1&rank=3	GT:SP:CGL	0/1:305,5:0,1
PARENTS:
chr16	46496489	td175722038	ATGTATGTGTGTGTAAATGTAACTGTATGTGTGTGTAAATGTAACTGGATG	ATGTATGTGTGTGTAAATGTAACTGTATGTGTGTGTAAATGTAACTGTATGTGTGTGTAAATGTAACTGGATG	.	SC	RC=2.27;RPL=22;RAL=50;RCP=TGTATGTGTGTGTAAATGTAAC;ALGNURL=http://orca.bu.edu/vntrview/index.php?db=VNTRPIPE_NA19238_ERX283213&ref=-175722038&isref=1&istab=1&ispng=1&rank=3	GT:SP:CGL	0/1:279,12:0,1
chr16	46496489	td175722038	ATGTATGTGTGTGTAAATGTAACTGTATGTGTGTGTAAATGTAACTGGATG	ATGTATGTGTGTGTAAATGTAACTGTATGTGTGTGTAAATGTAACTGTATGTGTGTGTAAATGTAACTGGATG	.	SC	RC=2.27;RPL=22;RAL=50;RCP=TGTATGTGTGTGTAAATGTAAC;ALGNURL=http://orca.bu.edu/vntrview/index.php?db=VNTRPIPE_NA19239_ERX283214&ref=-175722038&isref=1&istab=1&ispng=1&rank=3	GT:SP:CGL	0/1:301,7:0,1

CHILD:
chr16	58865683	td175727431	TTCCCTCCCTCCTTCCCTCCTTCCCTCCTTCCCTCCTTCCCTCCTTCCCTCCTTCCCTCCTTCCCTCCTTCCCTCCTTCCCTCCTTCCCTCCTTCC	TTCCCTCCCTCCTTCCCTCCTTCCCTCCTTCCCTCCTTCCCTCCTTCC,TTCCCTCCCTCCTTCCCTCCTTCCCTCCTTCCCTCCTTCCCTCCTTCCCTCCTTCCCTCCTTCCCTCCTTCCCTCCTTCCCTCCTTCC	.	PASS	RC=11.88;RPL=8;RAL=95;RCP=TCCTTCCC;ALGNURL=http://orca.bu.edu/vntrview/index.php?db=VNTRPIPE_NA19240_ERX283215&ref=-175727431&isref=1&istab=1&ispng=1&rank=3	GT:SP:CGL	0/1/2:0,18,15:0,-6,-1
PARENTS:
chr16	58865683	td175727431	TTCCCTCCCTCCTTCCCTCCTTCCCTCCTTCCCTCCTTCCCTCCTTCCCTCCTTCCCTCCTTCCCTCCTTCCCTCCTTCCCTCCTTCCCTCCTTCC	TTCCCTCCCTCCTTCCCTCCTTCCCTCCTTCCCTCCTTCCCTCCTTCCCTCCTTCC,TTCCCTCCCTCCTTCCCTCCTTCCCTCCTTCCCTCCTTCCCTCCTTCCCTCCTTCCCTCCTTCCCTCCTTCCCTCCTTCCCTCCTTCC	.	PASS	RC=11.88;RPL=8;RAL=95;RCP=TCCTTCCC;ALGNURL=http://orca.bu.edu/vntrview/index.php?db=VNTRPIPE_NA19238_ERX283213&ref=-175727431&isref=1&istab=1&ispng=1&rank=3	GT:SP:CGL	0/1/2:0,17,12:0,-5,-1
chr16	58865683	td175727431	TTCCCTCCCTCCTTCCCTCCTTCCCTCCTTCCCTCCTTCCCTCCTTCCCTCCTTCCCTCCTTCCCTCCTTCCCTCCTTCCCTCCTTCCCTCCTTCC	TTCCCTCCCTCCTTCCCTCCTTCCCTCCTTCCCTCCTTCCCTCCTTCC	.	PASS	RC=11.88;RPL=8;RAL=95;RCP=TCCTTCCC;ALGNURL=http://orca.bu.edu/vntrview/index.php?db=VNTRPIPE_NA19239_ERX283214&ref=-175727431&isref=1&istab=1&ispng=1&rank=3	GT:SP:CGL	0/1:9,11:0,-6

CHILD:
chr16	85544014	td175739502	GTGTGTGTGTGTCTGTGTGTGTGTGTGTCAGTGTGTGTGTGTCGGTGTG	GTGTGTGTGTCTGTGTGTGTGTGTGTCTGTGTGTGTGTGTGTCAGTGTGTGTGTGTCGGTGTG	.	PASS	RC=3.43;RPL=14;RAL=48;RCP=TGTGTGTGTGTGTC;ALGNURL=http://orca.bu.edu/vntrview/index.php?db=VNTRPIPE_NA19240_ERX283215&ref=-175739502&isref=1&istab=1&ispng=1&rank=3	GT:SP:CGL	0/1:11,8:0,1
PARENTS:
chr16	85544014	td175739502	GTGTGTGTGTGTCTGTGTGTGTGTGTGTCAGTGTGTGTGTGTCGGTGTG	GTGTGTGTGTCTGTGTGTGTGTGTGTCTGTGTGTGTGTGTGTCAGTGTGTGTGTGTCGGTGTG	.	PASS	RC=3.43;RPL=14;RAL=48;RCP=TGTGTGTGTGTGTC;ALGNURL=http://orca.bu.edu/vntrview/index.php?db=VNTRPIPE_NA19238_ERX283213&ref=-175739502&isref=1&istab=1&ispng=1&rank=3	GT:SP:CGL	0/1:20,13:0,1
chr16	85544014	td175739502	GTGTGTGTGTGTCTGTGTGTGTGTGTGTCAGTGTGTGTGTGTCGGTGTG	GTGTGTGTGTCTGTGTGTGTGTGTGTCTGTGTGTGTGTGTGTCAGTGTGTGTGTGTCGGTGTG	.	PASS	RC=3.43;RPL=14;RAL=48;RCP=TGTGTGTGTGTGTC;ALGNURL=http://orca.bu.edu/vntrview/index.php?db=VNTRPIPE_NA19239_ERX283214&ref=-175739502&isref=1&istab=1&ispng=1&rank=3	GT:SP:CGL	0/1:15,17:0,1

CHILD:
chr16	89000553	td175741834	CCGCCCCTCGGCACACGGAGGCACCGGCGAGAAGGGCTGCCCCACGCCCCTCGGCACACGGAGGCACCGGCGAGAAGGGCTGCCCCATGCCCCTCGGCACATGGAGGCACGGGCGAGAAGGGCTGCCCCAC	CGCCCCTCGGCACACGGAGGCACCGGCGAGAAGGGCTGCCCCATGCCCCTCGGCACATGGAGGCTCGGGCGAGAAGGGCTGCCCCATGCCCCTCGGCACACGGAGGCACCGGCGAGAAGGGCTGCCCCATGCCCCTCGGCACACGGAGGCACCGGCGAGAAGGGCTGCCCCA	.	PASS	RC=3.02;RPL=43;RAL=130;RCP=CGCCCCTCGGCACACGGAGGCACCGGCGAGAAGGGCTGCCCCA;ALGNURL=http://orca.bu.edu/vntrview/index.php?db=VNTRPIPE_NA19240_ERX283215&ref=-175741834&isref=1&istab=1&ispng=1&rank=3	GT:SP:CGL	0/1:6,3:0,1
PARENTS:
chr16	89000553	td175741834	CCGCCCCTCGGCACACGGAGGCACCGGCGAGAAGGGCTGCCCCACGCCCCTCGGCACACGGAGGCACCGGCGAGAAGGGCTGCCCCATGCCCCTCGGCACATGGAGGCACGGGCGAGAAGGGCTGCCCCAC	CGCCCCTCGGCACACGGAGGCACCGGCGAGAAGGGCTGCCCCATGCCCCTCGGCACATGGAGGCACGGGCGAGAAGGGCTGCCCCA	.	PASS	RC=3.02;RPL=43;RAL=130;RCP=CGCCCCTCGGCACACGGAGGCACCGGCGAGAAGGGCTGCCCCA;ALGNURL=http://orca.bu.edu/vntrview/index.php?db=VNTRPIPE_NA19238_ERX283213&ref=-175741834&isref=1&istab=1&ispng=1&rank=3	GT:SP:CGL	0/1:2,12:0,-1
chr16	89000553	td175741834	CCGCCCCTCGGCACACGGAGGCACCGGCGAGAAGGGCTGCCCCACGCCCCTCGGCACACGGAGGCACCGGCGAGAAGGGCTGCCCCATGCCCCTCGGCACATGGAGGCACGGGCGAGAAGGGCTGCCCCAC	CGCCCCTCGGCACACGGAGGCACCGGCGAGAAGGGCTGCCCCATGCCCCTCGGCACATGGAGGCACGGGCGAGAAGGGCTGCCCCATGCCCCTCGGCACACGGAGGCACCGGCGAGAAGGGCTGCCCCATGCCCCTCGGCGCACGGGGGCACCGGCGAGAAGGGCTGCCCCA	.	PASS	RC=3.02;RPL=43;RAL=130;RCP=CGCCCCTCGGCACACGGAGGCACCGGCGAGAAGGGCTGCCCCA;ALGNURL=http://orca.bu.edu/vntrview/index.php?db=VNTRPIPE_NA19239_ERX283214&ref=-175741834&isref=1&istab=1&ispng=1&rank=3	GT:SP:CGL	0/1:5,4:0,1

CHILD:
chr16	89952385	td175742737	CGCCCTTCTCTGCGGCTGCCCTTCTCTGCGGCTGCCCTTCTCTGCGGCTGCCCTTCTCTGCGGCTGCCCTTCTCTGTGGCTGCC	CGCCCTTCTCTGCGGCTGCCCTTCTCTGCGGCTGCCCTTCTCTGCGGCTGCCCTTCTCTGCGGCTGCCGTTCTCTGCGGCTGCCCTTCTCTGCGGCTGCCCTTCTCTGTGGCTGCC	.	PASS	RC=5.19;RPL=16;RAL=83;RCP=GCCCTTCTCTGCGGCT;ALGNURL=http://orca.bu.edu/vntrview/index.php?db=VNTRPIPE_NA19240_ERX283215&ref=-175742737&isref=1&istab=1&ispng=1&rank=3	GT:SP:CGL	0/1:12,8:0,2
PARENTS:
chr16	89952385	td175742737	CGCCCTTCTCTGCGGCTGCCCTTCTCTGCGGCTGCCCTTCTCTGCGGCTGCCCTTCTCTGCGGCTGCCCTTCTCTGTGGCTGCC	CGCCCTTCTCTGCGGCTGCCCTTCTCTGCGGCTGCCCTTCTCTGCGGCTGCCCTTCTCTGCGGCTGCCCTTCTCTGCGGCTGCCCTTCTCTGTGGCTGCC,CGCCCTTCTCTGCGGCTGCCCTTCTCTGCGGCTGCCCTTCTCTGCGGCTGCCCTTCTCTGCGGCTGCCGTTCTCTGCGGCTGCCCTTCTCTGCGGCTGCCCTTCTCTGTGGCTGCC	.	PASS	RC=5.19;RPL=16;RAL=83;RCP=GCCCTTCTCTGCGGCT;ALGNURL=http://orca.bu.edu/vntrview/index.php?db=VNTRPIPE_NA19238_ERX283213&ref=-175742737&isref=1&istab=1&ispng=1&rank=3	GT:SP:CGL	0/1/2:0,11,14:0,1,2
chr16	89952385	td175742737	CGCCCTTCTCTGCGGCTGCCCTTCTCTGCGGCTGCCCTTCTCTGCGGCTGCCCTTCTCTGCGGCTGCCCTTCTCTGTGGCTGCC	CGCCCTTCTCTGCGGCTGCCCTTCTCTGCGGCTGCCCTTCTCTGCGGCTGCCCTTCTCTGCGGCTGCCCTTCTCTGCGGCTGCCCTTCTCTGTGGCTGCC	.	PASS	RC=5.19;RPL=16;RAL=83;RCP=GCCCTTCTCTGCGGCT;ALGNURL=http://orca.bu.edu/vntrview/index.php?db=VNTRPIPE_NA19239_ERX283214&ref=-175742737&isref=1&istab=1&ispng=1&rank=3	GT:SP:CGL	0/1:11,13:0,1

CHILD:
chr16	90053777	td175742812	CAGGTGGAGGAGGTGGAGGAGGTGGAGGAGGTGGAGGAGGTGGAGGAGGTGGAGGAGGTGG	CAGGTGGAGGAGGTGGAGGAGGTGGAGGAGGTGG,CAGGTGGAGGAGGTGGAGGAGGTGGAGGAGGTGGAGGAGGTGGAGGAGGTGG	.	PASS	RC=6.67;RPL=9;RAL=60;RCP=AGGTGGAGG;ALGNURL=http://orca.bu.edu/vntrview/index.php?db=VNTRPIPE_NA19240_ERX283215&ref=-175742812&isref=1&istab=1&ispng=1&rank=3	GT:SP:CGL	0/1/2:0,16,11:0,-3,-1
PARENTS:
chr16	90053777	td175742812	CAGGTGGAGGAGGTGGAGGAGGTGGAGGAGGTGGAGGAGGTGGAGGAGGTGGAGGAGGTGG	CAGGTGGAGGAGGTGGAGGAGGTGGAGGAGGTGG	.	PASS	RC=6.67;RPL=9;RAL=60;RCP=AGGTGGAGG;ALGNURL=http://orca.bu.edu/vntrview/index.php?db=VNTRPIPE_NA19238_ERX283213&ref=-175742812&isref=1&istab=1&ispng=1&rank=3	GT:SP:CGL	0/1:15,19:0,-3
chr16	90053777	td175742812	CAGGTGGAGGAGGTGGAGGAGGTGGAGGAGGTGGAGGAGGTGGAGGAGGTGGAGGAGGTGG	CCGGGTGGAGGAGGTGGAGGAGGTGGAGGAGGTGGAGGAGGTGGAGGAGGTG	.	PASS	RC=6.67;RPL=9;RAL=60;RCP=AGGTGGAGG;ALGNURL=http://orca.bu.edu/vntrview/index.php?db=VNTRPIPE_NA19239_ERX283214&ref=-175742812&isref=1&istab=1&ispng=1&rank=3	GT:SP:CGL	0/1:11,14:0,-1

CHILD:
chr17	171340	td175743060	GGGCAGCAGAGATGGCCCAGGTGGCAACAGAGATGGCCCAGGTGGCAACAGAGACGGCCCAGGTGGCAACAGAGACGGCCCAGGT	GGGCAGCAGAGATGGCCCAGGTGGCAACAGAGATGGCCCAGGTGGCAACAGAGACGGCCCAGGTGGCAACAGAGACGGCCCAGGTGGCAACAGAGACGGCCCAGGT	.	PASS	RC=4.00;RPL=21;RAL=84;RCP=GGCAACAGAGACGGCCCAGGT;ALGNURL=http://orca.bu.edu/vntrview/index.php?db=VNTRPIPE_NA19240_ERX283215&ref=-175743060&isref=1&istab=1&ispng=1&rank=3	GT:SP:CGL	0/1:8,7:0,1
PARENTS:
chr17	171340	td175743060	GGGCAGCAGAGATGGCCCAGGTGGCAACAGAGATGGCCCAGGTGGCAACAGAGACGGCCCAGGTGGCAACAGAGACGGCCCAGGT	GGGCAGCAGAGATGGCCCAGGTGGCAACAGAGATGGCCCAGGTGGCAACAGAGACGGCCCAGGTGGCAACAGAGACGGCCCAGGTGGCAACAGAGACGGCCCAGGT	.	PASS	RC=4.00;RPL=21;RAL=84;RCP=GGCAACAGAGACGGCCCAGGT;ALGNURL=http://orca.bu.edu/vntrview/index.php?db=VNTRPIPE_NA19238_ERX283213&ref=-175743060&isref=1&istab=1&ispng=1&rank=3	GT:SP:CGL	0/1:4,5:0,1
chr17	171340	td175743060	GGGCAGCAGAGATGGCCCAGGTGGCAACAGAGATGGCCCAGGTGGCAACAGAGACGGCCCAGGTGGCAACAGAGACGGCCCAGGT	GGGCAGCAGAGATGGCCCAGGTGGCAACAGAGATGGCCCAGGTGGCAACAGAGACGGCCCAGGTGGCAACAGAGACGGCCCAGGTGGCAACAGAGACGGCCCAGGT	.	PASS	RC=4.00;RPL=21;RAL=84;RCP=GGCAACAGAGACGGCCCAGGT;ALGNURL=http://orca.bu.edu/vntrview/index.php?db=VNTRPIPE_NA19239_ERX283214&ref=-175743060&isref=1&istab=1&ispng=1&rank=3	GT:SP:CGL	0/1:8,6:0,1

CHILD:
chr17	563839	td175743334	TGAGGGCCCCTGGTGCTGCTGGGTGTGGTGCACCCTTGGGGAAGGACGAGGGCCCCTGGGTGCTGCTGGGTGTGGTGCATCCTTGGTGAAGGACGAGGGCCCCTGGGTGCTGCTGGGTGTGGTGCACCCTTGGGGAAGGAC	TGAGGGCCCCTGGTGCTGCTGGGTGTGGTGCACCCTTGGGGAAGGACGAGGGCCCCTGGGTGCTGCTGGGTGTGGTGCACCCTTGGGGAAGGAC	.	PASS	RC=3.00;RPL=47;RAL=140;RCP=GAGGGCCCCTGGGTGCTGCTGGGTGTGGTGCACCCTTGGGGAAGGAC;ALGNURL=http://orca.bu.edu/vntrview/index.php?db=VNTRPIPE_NA19240_ERX283215&ref=-175743334&isref=1&istab=1&ispng=1&rank=3	GT:SP:CGL	0/1:12,13:0,-1
PARENTS:
chr17	563839	td175743334	TGAGGGCCCCTGGTGCTGCTGGGTGTGGTGCACCCTTGGGGAAGGACGAGGGCCCCTGGGTGCTGCTGGGTGTGGTGCATCCTTGGTGAAGGACGAGGGCCCCTGGGTGCTGCTGGGTGTGGTGCACCCTTGGGGAAGGAC	TGAGGGCCCCTGGTGCTGCTGGGTGTGGTGCACCCTTGGGGAAGGACGAGGGCCCCTGGGTGCTGCTGGGTGTGGTGCACCCTTGGGGAAGGAC	.	PASS	RC=3.00;RPL=47;RAL=140;RCP=GAGGGCCCCTGGGTGCTGCTGGGTGTGGTGCACCCTTGGGGAAGGAC;ALGNURL=http://orca.bu.edu/vntrview/index.php?db=VNTRPIPE_NA19238_ERX283213&ref=-175743334&isref=1&istab=1&ispng=1&rank=3	GT:SP:CGL	0/1:8,16:0,-1
chr17	563839	td175743334	TGAGGGCCCCTGGTGCTGCTGGGTGTGGTGCACCCTTGGGGAAGGACGAGGGCCCCTGGGTGCTGCTGGGTGTGGTGCATCCTTGGTGAAGGACGAGGGCCCCTGGGTGCTGCTGGGTGTGGTGCACCCTTGGGGAAGGAC	TGAGGGCCCCTGGTGATGCTGGGTGTGGCGCACCCTTGGGGAAGGACGAGGGCCCCTGGGTGCTGCTGGGTGTGGTGCGCCCTTGGGGAAGGAC	.	PASS	RC=3.00;RPL=47;RAL=140;RCP=GAGGGCCCCTGGGTGCTGCTGGGTGTGGTGCACCCTTGGGGAAGGAC;ALGNURL=http://orca.bu.edu/vntrview/index.php?db=VNTRPIPE_NA19239_ERX283214&ref=-175743334&isref=1&istab=1&ispng=1&rank=3	GT:SP:CGL	0/1:13,13:0,-1

CHILD:
chr17	573425	td175743343	CTGAACTGGGCACTGGTGAACTGGGCACTGGTGAACTGGGCACTGGTGAACTGGGCACTGG	CTGAACTGGGCACTGGTGAACTGGGCACTGGTGAACTGGGCACTGG	.	PASS	RC=4.00;RPL=15;RAL=60;RCP=TGAACTGGGCACTGG;ALGNURL=http://orca.bu.edu/vntrview/index.php?db=VNTRPIPE_NA19240_ERX283215&ref=-175743343&isref=1&istab=1&ispng=1&rank=3	GT:SP:CGL	0/1:19,20:0,-1
PARENTS:
chr17	573425	td175743343	CTGAACTGGGCACTGGTGAACTGGGCACTGGTGAACTGGGCACTGGTGAACTGGGCACTGG	CTGAACTGGGCACTGGTGAACTGGGCACTGGTGAACTGGGCACTGG	.	PASS	RC=4.00;RPL=15;RAL=60;RCP=TGAACTGGGCACTGG;ALGNURL=http://orca.bu.edu/vntrview/index.php?db=VNTRPIPE_NA19238_ERX283213&ref=-175743343&isref=1&istab=1&ispng=1&rank=3	GT:SP:CGL	0/1:10,17:0,-1
chr17	573425	td175743343	CTGAACTGGGCACTGGTGAACTGGGCACTGGTGAACTGGGCACTGGTGAACTGGGCACTGG	CTGAACTGGGCACTGGTGAACTGGGCACTGGTGAACTGGGCACTGG	.	PASS	RC=4.00;RPL=15;RAL=60;RCP=TGAACTGGGCACTGG;ALGNURL=http://orca.bu.edu/vntrview/index.php?db=VNTRPIPE_NA19239_ERX283214&ref=-175743343&isref=1&istab=1&ispng=1&rank=3	GT:SP:CGL	0/1:15,19:0,-1

CHILD:
chr17	748420	td175743486	GAGAGAGAATTCCACCCTTCTAGAGAGAATTCCACCCTTCTAGAGAGAATTCCACCCTTCTAGA	GAGAGAGAATTCCACCCTTCTAGAGAGAATTCCACCCTTCTAGA	.	PASS	RC=3.15;RPL=20;RAL=63;RCP=AGAGAGAATTCCACCCTTCT;ALGNURL=http://orca.bu.edu/vntrview/index.php?db=VNTRPIPE_NA19240_ERX283215&ref=-175743486&isref=1&istab=1&ispng=1&rank=3	GT:SP:CGL	0/1:15,13:0,-1
PARENTS:
chr17	748420	td175743486	GAGAGAGAATTCCACCCTTCTAGAGAGAATTCCACCCTTCTAGAGAGAATTCCACCCTTCTAGA	GAGAGAGAATTCCACCCTTCTAGAGAGAATTCCACCCTTCTAGA	.	PASS	RC=3.15;RPL=20;RAL=63;RCP=AGAGAGAATTCCACCCTTCT;ALGNURL=http://orca.bu.edu/vntrview/index.php?db=VNTRPIPE_NA19238_ERX283213&ref=-175743486&isref=1&istab=1&ispng=1&rank=3	GT:SP:CGL	0/1:13,15:0,-1
chr17	748420	td175743486	GAGAGAGAATTCCACCCTTCTAGAGAGAATTCCACCCTTCTAGAGAGAATTCCACCCTTCTAGA	GAGAGAGAATTCCACCCTTCTAGAGAGAATTCCACCCTTCTAGA	.	PASS	RC=3.15;RPL=20;RAL=63;RCP=AGAGAGAATTCCACCCTTCT;ALGNURL=http://orca.bu.edu/vntrview/index.php?db=VNTRPIPE_NA19239_ERX283214&ref=-175743486&isref=1&istab=1&ispng=1&rank=3	GT:SP:CGL	0/1:16,23:0,-1

CHILD:
chr17	13189701	td175750027	GTTCATATTAAGGCTTGTAGCGATTCATACTAAGGCTTGTAGCAATTCATACTAAGCCTTG	GTTCATATTAAGGCTTGTAGCGATTCATACTAAGGCTTGTAGCGATTCATACTAAGGCTTGTAGCAATTCATACTAAGCCTTG	.	PASS	RC=2.73;RPL=22;RAL=60;RCP=TTCATACTAAGGCTTGTAGCAA;ALGNURL=http://orca.bu.edu/vntrview/index.php?db=VNTRPIPE_NA19240_ERX283215&ref=-175750027&isref=1&istab=1&ispng=1&rank=3	GT:SP:CGL	0/1:17,25:0,1
PARENTS:
chr17	13189701	td175750027	GTTCATATTAAGGCTTGTAGCGATTCATACTAAGGCTTGTAGCAATTCATACTAAGCCTTG	GTTCATATTAAGGCTTGTAGCGATTCATACTAAGGCTTGTAGCGATTCATACTAAGGCTTGTAGCAATTCATACTAAGCCTTG	.	PASS	RC=2.73;RPL=22;RAL=60;RCP=TTCATACTAAGGCTTGTAGCAA;ALGNURL=http://orca.bu.edu/vntrview/index.php?db=VNTRPIPE_NA19238_ERX283213&ref=-175750027&isref=1&istab=1&ispng=1&rank=3	GT:SP:CGL	0/1:21,17:0,1
chr17	13189701	td175750027	GTTCATATTAAGGCTTGTAGCGATTCATACTAAGGCTTGTAGCAATTCATACTAAGCCTTG	GTTCATATTAAGGCTTGTAGCGATTCATACTAAGGCTTGTAGCGATTCATACTAAGGCTTGTAGCAATTCATACTAAGCCTTG	.	PASS	RC=2.73;RPL=22;RAL=60;RCP=TTCATACTAAGGCTTGTAGCAA;ALGNURL=http://orca.bu.edu/vntrview/index.php?db=VNTRPIPE_NA19239_ERX283214&ref=-175750027&isref=1&istab=1&ispng=1&rank=3	GT:SP:CGL	0/1:24,16:0,1

CHILD:
chr17	21309707	td175753862	TCATCCACCTGTCCATCCATCCACCCATCCATC	TCATCCACCTGTCCATCCATCCACCCGTCCATCCATCCACCCATCCATC	.	PASS	RC=2.00;RPL=16;RAL=32;RCP=CATCCACCCATCCATC;ALGNURL=http://orca.bu.edu/vntrview/index.php?db=VNTRPIPE_NA19240_ERX283215&ref=-175753862&isref=1&istab=1&ispng=1&rank=3	GT:SP:CGL	0/1:40,27:0,1
PARENTS:
chr17	21309707	td175753862	TCATCCACCTGTCCATCCATCCACCCATCCATC	TCATCCACCTGTCCATCCATCCACCCGTCCATCCATCCACCCATCCATC	.	PASS	RC=2.00;RPL=16;RAL=32;RCP=CATCCACCCATCCATC;ALGNURL=http://orca.bu.edu/vntrview/index.php?db=VNTRPIPE_NA19238_ERX283213&ref=-175753862&isref=1&istab=1&ispng=1&rank=3	GT:SP:CGL	0/1:57,23:0,1
chr17	21309707	td175753862	TCATCCACCTGTCCATCCATCCACCCATCCATC	TCATCCACCTGTCCATCCATCCACCCGTCCATCCATCCACCCATCCATC	.	PASS	RC=2.00;RPL=16;RAL=32;RCP=CATCCACCCATCCATC;ALGNURL=http://orca.bu.edu/vntrview/index.php?db=VNTRPIPE_NA19239_ERX283214&ref=-175753862&isref=1&istab=1&ispng=1&rank=3	GT:SP:CGL	0/1:58,30:0,1

CHILD:
chr17	21321594	td175753867	CCCCCGAGACAGCTCAGAGCCAGAAGGCACCCCGAGACAGCTCAGAGCCAGAAGGCACCCCGAGACAGCTCAGAGCCAGAAGGCACC	CCCCCGAGACAGCTCAGAGCCAGAAGGCACCCCGAGACAGCTCAGAGCCAGAAGGCACC	.	PASS	RC=3.07;RPL=28;RAL=86;RCP=CCCCGAGACAGCTCAGAGCCAGAAGGCA;ALGNURL=http://orca.bu.edu/vntrview/index.php?db=VNTRPIPE_NA19240_ERX283215&ref=-175753867&isref=1&istab=1&ispng=1&rank=3	GT:SP:CGL	0/1:12,4:0,-1
PARENTS:
chr17	21321594	td175753867	CCCCCGAGACAGCTCAGAGCCAGAAGGCACCCCGAGACAGCTCAGAGCCAGAAGGCACCCCGAGACAGCTCAGAGCCAGAAGGCACC	CCCCCGAGACAGCTCAGAGCCAGAAGGCACCCCGAGACAGCTCAGAGCCAGAAGGCACC	.	PASS	RC=3.07;RPL=28;RAL=86;RCP=CCCCGAGACAGCTCAGAGCCAGAAGGCA;ALGNURL=http://orca.bu.edu/vntrview/index.php?db=VNTRPIPE_NA19238_ERX283213&ref=-175753867&isref=1&istab=1&ispng=1&rank=3	GT:SP:CGL	0/1:10,14:0,-1
chr17	21321594	td175753867	CCCCCGAGACAGCTCAGAGCCAGAAGGCACCCCGAGACAGCTCAGAGCCAGAAGGCACCCCGAGACAGCTCAGAGCCAGAAGGCACC	CCCCCGAGACAGCTCAGGGCCAGAAGGCACCCCGAGACAGCTCAGAGCCAGAAGGCACC	.	PASS	RC=3.07;RPL=28;RAL=86;RCP=CCCCGAGACAGCTCAGAGCCAGAAGGCA;ALGNURL=http://orca.bu.edu/vntrview/index.php?db=VNTRPIPE_NA19239_ERX283214&ref=-175753867&isref=1&istab=1&ispng=1&rank=3	GT:SP:CGL	0/1:14,6:0,-1

CHILD:
chr17	21563149	td175753982	TGAGTTGCAGCCAGTGACTAGAGTTGCAGCCAGTGACTAGAGTTGCAGCCAGTGACTAGTGTTGCAGC	TGAGTTGCAGCCAGTGACTAGAGATGCAGCCAGTGACTAGTGTTGCAGC	.	SC	RC=3.53;RPL=19;RAL=67;RCP=GAGTTGCAGCCAGTGACTA;ALGNURL=http://orca.bu.edu/vntrview/index.php?db=VNTRPIPE_NA19240_ERX283215&ref=-175753982&isref=1&istab=1&ispng=1&rank=3	GT:SP:CGL	0/1:39,42:0,-1
PARENTS:
chr17	21563149	td175753982	TGAGTTGCAGCCAGTGACTAGAGTTGCAGCCAGTGACTAGAGTTGCAGCCAGTGACTAGTGTTGCAGC	TGAGTTGCAGCCAGTGACTAGAGATGCAGCCAGTGACTAGTGTTGCAGC	.	SC	RC=3.53;RPL=19;RAL=67;RCP=GAGTTGCAGCCAGTGACTA;ALGNURL=http://orca.bu.edu/vntrview/index.php?db=VNTRPIPE_NA19238_ERX283213&ref=-175753982&isref=1&istab=1&ispng=1&rank=3	GT:SP:CGL	0/1:32,36:0,-1
chr17	21563149	td175753982	TGAGTTGCAGCCAGTGACTAGAGTTGCAGCCAGTGACTAGAGTTGCAGCCAGTGACTAGTGTTGCAGC	TGAGTTGCAGCCAGTGACTAGAGATGCAGCCAGTGACTAGTGTTGCAGC	.	SC	RC=3.53;RPL=19;RAL=67;RCP=GAGTTGCAGCCAGTGACTA;ALGNURL=http://orca.bu.edu/vntrview/index.php?db=VNTRPIPE_NA19239_ERX283214&ref=-175753982&isref=1&istab=1&ispng=1&rank=3	GT:SP:CGL	0/1:18,65:0,-1

CHILD:
chr17	25269505	td175754302	AATATATATAAATATATATACAAATATTTGTATATTATAAATAGATATACAAATATATACTATATATATAAA	ATATATATATAAATATATATACAAATATTTGTATATTATAAATATATATACAAATATTTGTATATTATAAATAGATATACAAATATATACTATATATATAAA	.	SC	RC=2.35;RPL=31;RAL=71;RCP=ATATATATAAATAGATATACAAATATATACT;ALGNURL=http://orca.bu.edu/vntrview/index.php?db=VNTRPIPE_NA19240_ERX283215&ref=-175754302&isref=1&istab=1&ispng=1&rank=3	GT:SP:CGL	0/1:106,54:0,1
PARENTS:
chr17	25269505	td175754302	AATATATATAAATATATATACAAATATTTGTATATTATAAATAGATATACAAATATATACTATATATATAAA	ATATATATATAAATATATATACAAATATTTGTATATTATAAATATATATACAAATATTTGTATATTATAAATAGATATACAAATATATACTATATATATAAA	.	SC	RC=2.35;RPL=31;RAL=71;RCP=ATATATATAAATAGATATACAAATATATACT;ALGNURL=http://orca.bu.edu/vntrview/index.php?db=VNTRPIPE_NA19238_ERX283213&ref=-175754302&isref=1&istab=1&ispng=1&rank=3	GT:SP:CGL	0/1:126,49:0,1
chr17	25269505	td175754302	AATATATATAAATATATATACAAATATTTGTATATTATAAATAGATATACAAATATATACTATATATATAAA	ATATATATATAAATATATATACAAATATTTGTATATTATAAATATATATACAAACATTTGTATATTATAAATAGATATACAAATATATACTATATATATAAA	.	SC	RC=2.35;RPL=31;RAL=71;RCP=ATATATATAAATAGATATACAAATATATACT;ALGNURL=http://orca.bu.edu/vntrview/index.php?db=VNTRPIPE_NA19239_ERX283214&ref=-175754302&isref=1&istab=1&ispng=1&rank=3	GT:SP:CGL	0/1:85,41:0,1

CHILD:
chr17	25319617	td175754344	TACAAAAAACAAAAAACAAACAAACAAAAAAACAAAAAACAAA	TACAAAAAACAACGAACAAACAAACAAACAAACAAAAAACAAAAAACAAA	.	PASS	RC=5.67;RPL=7;RAL=42;RCP=ACAAAAA;ALGNURL=http://orca.bu.edu/vntrview/index.php?db=VNTRPIPE_NA19240_ERX283215&ref=-175754344&isref=1&istab=1&ispng=1&rank=3	GT:SP:CGL	0/1:35,48:0,1
PARENTS:
chr17	25319617	td175754344	TACAAAAAACAAAAAACAAACAAACAAAAAAACAAAAAACAAA	TACAAAAAACAACGAACAAACAAACAAACAAACAAAAAACAAAAAACAAA	.	PASS	RC=5.67;RPL=7;RAL=42;RCP=ACAAAAA;ALGNURL=http://orca.bu.edu/vntrview/index.php?db=VNTRPIPE_NA19238_ERX283213&ref=-175754344&isref=1&istab=1&ispng=1&rank=3	GT:SP:CGL	0/1:32,40:0,1
chr17	25319617	td175754344	TACAAAAAACAAAAAACAAACAAACAAAAAAACAAAAAACAAA	TACAAAAAACAACGAACAAACAAACAAACAAACAAAAAACAAAAAACAAA	.	PASS	RC=5.67;RPL=7;RAL=42;RCP=ACAAAAA;ALGNURL=http://orca.bu.edu/vntrview/index.php?db=VNTRPIPE_NA19239_ERX283214&ref=-175754344&isref=1&istab=1&ispng=1&rank=3	GT:SP:CGL	0/1:29,58:0,1

CHILD:
chr17	38012202	td175760239	TAATATACAATGTATATTGTATATGTACAATATAACATGTATATTGTATATGTACAATATAACATGTATATTGTATATGTACAATATAACATGTATATTGTATATGTACAATATAACATGTATATTGTATATGTACAATATAACATGTATATTGTATATGTACAATATAACATGTATAT	TAATATACAATGTATATTGTATATGTACAATATAACATGTATATTGTATATGTACAATATAACATGTATAT,TAATATACAATGTATATTGTATATGTACAATATAACATGTATATTGTATATGTACAATATAACATGTATATTGTATATGTACAATATAACATGTATATTGTATATGTACAATATAACATGTATATTGTATATGTACAATATAACATGTATAT	.	PASS	RC=6.59;RPL=27;RAL=178;RCP=AATATAACATGTATATTGTATATGTAC;ALGNURL=http://orca.bu.edu/vntrview/index.php?db=VNTRPIPE_NA19240_ERX283215&ref=-175760239&isref=1&istab=1&ispng=1&rank=3	GT:SP:CGL	0/1/2:0,19,8:0,-4,-1
PARENTS:
chr17	38012202	td175760239	TAATATACAATGTATATTGTATATGTACAATATAACATGTATATTGTATATGTACAATATAACATGTATATTGTATATGTACAATATAACATGTATATTGTATATGTACAATATAACATGTATATTGTATATGTACAATATAACATGTATATTGTATATGTACAATATAACATGTATAT	TAATATACAATGTATATTGTATATGTACAATATAACATGTATATTGTATATGTACAATATAACATGTATAT	.	PASS	RC=6.59;RPL=27;RAL=178;RCP=AATATAACATGTATATTGTATATGTAC;ALGNURL=http://orca.bu.edu/vntrview/index.php?db=VNTRPIPE_NA19238_ERX283213&ref=-175760239&isref=1&istab=1&ispng=1&rank=3	GT:SP:CGL	0/1:3,23:0,-4
chr17	38012202	td175760239	TAATATACAATGTATATTGTATATGTACAATATAACATGTATATTGTATATGTACAATATAACATGTATATTGTATATGTACAATATAACATGTATATTGTATATGTACAATATAACATGTATATTGTATATGTACAATATAACATGTATATTGTATATGTACAATATAACATGTATAT	TAATATACAATGTATATTGTATATGTACAATATAACATGTATATTGTATATGTACAATATAACATGTATAT,TAATATACAATGTATATTGTATATGTACAATATAACATGTATATTGTATATGTACAATATAACATGTATATTGTATATGTACAATATAACATGTATATTGTATATGTACAATATAACATGTATATTGTATATGTACAATATAACATGTATAT	.	PASS	RC=6.59;RPL=27;RAL=178;RCP=AATATAACATGTATATTGTATATGTAC;ALGNURL=http://orca.bu.edu/vntrview/index.php?db=VNTRPIPE_NA19239_ERX283214&ref=-175760239&isref=1&istab=1&ispng=1&rank=3	GT:SP:CGL	0/1/2:0,30,7:0,-4,-1

CHILD:
chr17	39891366	td175761270	TGCTGCAACCCTGCCTGGCGCTGCAACCCTGCCTGGCGCTGCAACCCTGCCTGGCGCTGCAACCCTGCCTGGCGCTGCAACCCTG	TGCTGCAACCCTGCCTGGCGCTGCAACCCTGCCTGGCGCTGCAACCCTGCCTGGCGCTGCAACCCTG	.	PASS	RC=4.67;RPL=18;RAL=84;RCP=GCTGCAACCCTGCCTGGC;ALGNURL=http://orca.bu.edu/vntrview/index.php?db=VNTRPIPE_NA19240_ERX283215&ref=-175761270&isref=1&istab=1&ispng=1&rank=3	GT:SP:CGL	0/1:8,14:0,-1
PARENTS:
chr17	39891366	td175761270	TGCTGCAACCCTGCCTGGCGCTGCAACCCTGCCTGGCGCTGCAACCCTGCCTGGCGCTGCAACCCTGCCTGGCGCTGCAACCCTG	TGCTGCAACCCTGCCTGGCGCTGCAACCCTGCCTGGCGCTGCAACCCTGCCTGGCGCTGCAACCCTG,TGCTGCAACCCTGCCTGGCGCTGCAACCCTGCCTGGCGCTGCAACCCTGCCTGGCGCTGCAACCCTGCCTGGCGCTGCAACCCTGCCTGGCGCTGCAACCCTGCCTGGCGCTGCAACCCTG	.	PASS	RC=4.67;RPL=18;RAL=84;RCP=GCTGCAACCCTGCCTGGC;ALGNURL=http://orca.bu.edu/vntrview/index.php?db=VNTRPIPE_NA19238_ERX283213&ref=-175761270&isref=1&istab=1&ispng=1&rank=3	GT:SP:CGL	0/1/2:0,13,5:0,-1,2
chr17	39891366	td175761270	TGCTGCAACCCTGCCTGGCGCTGCAACCCTGCCTGGCGCTGCAACCCTGCCTGGCGCTGCAACCCTGCCTGGCGCTGCAACCCTG	TGCTGCAACCCTGCCTGGCGCTGCAACCCTGCCTGGCGCTGCAACCCTGCCTGGCGCTGCAACCCTGCCTGGCGCTGCAACCCTGCCTGGCGCTGCAACCCTG	.	PASS	RC=4.67;RPL=18;RAL=84;RCP=GCTGCAACCCTGCCTGGC;ALGNURL=http://orca.bu.edu/vntrview/index.php?db=VNTRPIPE_NA19239_ERX283214&ref=-175761270&isref=1&istab=1&ispng=1&rank=3	GT:SP:CGL	0/1:14,13:0,1

CHILD:
chr17	66031566	td175773221	GACCGCCCGGCCGCTCCCTCACCGCCCGGCCGCTCCCTCACCGCCCGGCCGCTCCCTCACCGCCCGGCCGCTCCCTCACCGCCCGGCCGCTCCCTCA	GACCGCCCGGCCGCTCCCTCACCGCCCGGCCGCTCCCTCACCGCCCGGCCGCTCCCTCA,GGCCCGCCCGGCCGCTCCCTCACCCCCCGGCCGCTCCCTCACCGCCCGGCCCCTCCCTCACCGCCCGGCCGCTCCCTC	.	PASS	RC=5.05;RPL=19;RAL=96;RCP=ACCGCCCGGCCGCTCCCTC;ALGNURL=http://orca.bu.edu/vntrview/index.php?db=VNTRPIPE_NA19240_ERX283215&ref=-175773221&isref=1&istab=1&ispng=1&rank=3	GT:SP:CGL	0/1/2:0,5,7:0,-2,-1
PARENTS:
chr17	66031566	td175773221	GACCGCCCGGCCGCTCCCTCACCGCCCGGCCGCTCCCTCACCGCCCGGCCGCTCCCTCACCGCCCGGCCGCTCCCTCACCGCCCGGCCGCTCCCTCA	GACCGCCCGGCCGCTCCCTCACCGCCCGGCCGCTCCCTCACCGCCCGGCCGCTCCCTCA	.	PASS	RC=5.05;RPL=19;RAL=96;RCP=ACCGCCCGGCCGCTCCCTC;ALGNURL=http://orca.bu.edu/vntrview/index.php?db=VNTRPIPE_NA19238_ERX283213&ref=-175773221&isref=1&istab=1&ispng=1&rank=3	GT:SP:CGL	0/1:3,4:0,-2
chr17	66031566	td175773221	GACCGCCCGGCCGCTCCCTCACCGCCCGGCCGCTCCCTCACCGCCCGGCCGCTCCCTCACCGCCCGGCCGCTCCCTCACCGCCCGGCCGCTCCCTCA	GCCCGCCCGGCCGCCCCCCCCCCGCCCGGCCGCCCCCTCCCCGCCCGGCCGCTCCCTC,GACCGCCCGGCCGCTCCCTCACCGCCCGGCCGCTCCCTCACCGCCCGGCCGCTCCCTCACCGCCCGGCCGCTCCCTCA	.	PASS	RC=5.05;RPL=19;RAL=96;RCP=ACCGCCCGGCCGCTCCCTC;ALGNURL=http://orca.bu.edu/vntrview/index.php?db=VNTRPIPE_NA19239_ERX283214&ref=-175773221&isref=1&istab=1&ispng=1&rank=3	GT:SP:CGL	0/1/2:0,5,7:0,-2,-1

CHILD:
chr17	68973897	td175774554	GAAAGAAAGAAAGAAAAAGAAAGAAAGAAAAAGGAAGAAAGAAGAAAGAAAGAAAGAA	GAAAGAAAGAAAGAAAAAGAAAGAAAGAAAAAGGAAGAAAGAAGAAAGAAAGAAAGAAAGAAGGAAGGAAG	.	PASS	RC=4.00;RPL=14;RAL=57;RCP=AAAGAAAGAAAGAA;ALGNURL=http://orca.bu.edu/vntrview/index.php?db=VNTRPIPE_NA19240_ERX283215&ref=-175774554&isref=1&istab=1&ispng=1&rank=3	GT:SP:CGL	0/1:2,28:0,1
PARENTS:
chr17	68973897	td175774554	GAAAGAAAGAAAGAAAAAGAAAGAAAGAAAAAGGAAGAAAGAAGAAAGAAAGAAAGAA	GAAAGAAAGAAAGAAAAAGAAAGAAAGAAAAAGGAAGAAAGAAGAAAGAAAGAAAGAAAGAAGGAAGGAAG	.	PASS	RC=4.00;RPL=14;RAL=57;RCP=AAAGAAAGAAAGAA;ALGNURL=http://orca.bu.edu/vntrview/index.php?db=VNTRPIPE_NA19238_ERX283213&ref=-175774554&isref=1&istab=1&ispng=1&rank=3	GT:SP:CGL	0/1:11,7:0,1
chr17	68973897	td175774554	GAAAGAAAGAAAGAAAAAGAAAGAAAGAAAAAGGAAGAAAGAAGAAAGAAAGAAAGAA	GAAAGAAAGAAAGAAAAAGAAAGAAAGAAAAAGGAAGAAAGAAGAAAGAAAGAAAGAAAGAAGGAAGGAAG	.	PASS	RC=4.00;RPL=14;RAL=57;RCP=AAAGAAAGAAAGAA;ALGNURL=http://orca.bu.edu/vntrview/index.php?db=VNTRPIPE_NA19239_ERX283214&ref=-175774554&isref=1&istab=1&ispng=1&rank=3	GT:SP:CGL	0/1:14,8:0,1

CHILD:
chr17	76554529	td175778457	CTGACATCACCCTCATGGGTGGATGACATCACCCTCATGGGTGGATGACATCACCCTCATGGGTGGATGACATCACCCTCATGGGTGGATGACATCA	CTGACATCACCCTCATGGGTGGATGACATCACCCTCATGGGTGGATGACATCACCCTCATGGGTGGATGACATCACCCTCATGGGTGGATGACATCACCCTCATGGGTGGATGACATCA	.	PASS	RC=4.36;RPL=22;RAL=96;RCP=TGACATCACCCTCATGGGTGGA;ALGNURL=http://orca.bu.edu/vntrview/index.php?db=VNTRPIPE_NA19240_ERX283215&ref=-175778457&isref=1&istab=1&ispng=1&rank=3	GT:SP:CGL	0/1:12,9:0,1
PARENTS:
chr17	76554529	td175778457	CTGACATCACCCTCATGGGTGGATGACATCACCCTCATGGGTGGATGACATCACCCTCATGGGTGGATGACATCACCCTCATGGGTGGATGACATCA	CTGACATCACCCTCATGGGTGGATGACATCACCCTCATGGGTGGATGACATCACCCTCATGGGTGGATGACATCACCCTCATGGGTGGATGACATCACCCTCATGGGTGGATGACATCACCCTCATGGGTGGATGACATCA	.	PASS	RC=4.36;RPL=22;RAL=96;RCP=TGACATCACCCTCATGGGTGGA;ALGNURL=http://orca.bu.edu/vntrview/index.php?db=VNTRPIPE_NA19238_ERX283213&ref=-175778457&isref=1&istab=1&ispng=1&rank=3	GT:SP:CGL	0/1:10,8:0,2
chr17	76554529	td175778457	CTGACATCACCCTCATGGGTGGATGACATCACCCTCATGGGTGGATGACATCACCCTCATGGGTGGATGACATCACCCTCATGGGTGGATGACATCA	CTGACATCCCCCTCATGGGTGGATGACATCACCCTCATGGGTGGATGACATCACCCTCATGGGTGGATGACATCACCCTCATGGGTGGATGACATCACCCTCATGGGTGGATGACATCA	.	PASS	RC=4.36;RPL=22;RAL=96;RCP=TGACATCACCCTCATGGGTGGA;ALGNURL=http://orca.bu.edu/vntrview/index.php?db=VNTRPIPE_NA19239_ERX283214&ref=-175778457&isref=1&istab=1&ispng=1&rank=3	GT:SP:CGL	0/1:14,9:0,1

CHILD:
chr17	79183897	td175780164	AGCGCTCGGAGAAGTAGCGCTTGGGGAAGTGGCGCTCGGGAAAGTGGCACTC	AGCGCTCGGAGAAGTAGCGCTTGGGGAAGTGGCGCTCGGGAAAGTGGCGCGCGGGAAAGTGGCACTC	.	PASS	RC=3.40;RPL=15;RAL=51;RCP=GCGCTCGGGGAAGTG;ALGNURL=http://orca.bu.edu/vntrview/index.php?db=VNTRPIPE_NA19240_ERX283215&ref=-175780164&isref=1&istab=1&ispng=1&rank=3	GT:SP:CGL	0/1:18,15:0,1
PARENTS:
chr17	79183897	td175780164	AGCGCTCGGAGAAGTAGCGCTTGGGGAAGTGGCGCTCGGGAAAGTGGCACTC	AGCGCTCGGAGAAGTAGCGCTTGGGGAAGTGGCGCTCGGGAAAGTGGCGCTCGGGAAAGTGGCACTC	.	PASS	RC=3.40;RPL=15;RAL=51;RCP=GCGCTCGGGGAAGTG;ALGNURL=http://orca.bu.edu/vntrview/index.php?db=VNTRPIPE_NA19238_ERX283213&ref=-175780164&isref=1&istab=1&ispng=1&rank=3	GT:SP:CGL	0/1:20,14:0,1
chr17	79183897	td175780164	AGCGCTCGGAGAAGTAGCGCTTGGGGAAGTGGCGCTCGGGAAAGTGGCACTC	AGCGCTCGGAGAAGTAGCGCTTGGGGAAGTGGCGCTCGGGAAAGTGGCGCTCGGGAAAGTGGCACTC	.	PASS	RC=3.40;RPL=15;RAL=51;RCP=GCGCTCGGGGAAGTG;ALGNURL=http://orca.bu.edu/vntrview/index.php?db=VNTRPIPE_NA19239_ERX283214&ref=-175780164&isref=1&istab=1&ispng=1&rank=3	GT:SP:CGL	0/1:21,11:0,1

CHILD:
chr17	79318752	td175780260	AGGAGCCCGCTCAGGCCACCCGGCCTCCTCGGACCCCGCTCAGGCCACCCGGCCTCCTCGGACCCCGCTCAGGCCACCCGGCCTCCTCGGACCCCGCCCAGGCCACCCGGCCTCCTCGGACCCCGC	AGGAGCCCGCTCAGGCCACCCGGCCTCCTCGGACCCCGCTCAGGCCACCCGGCCTCCTCGGACCCCGCCCAGGCCACCCGGCCTCCTCGGACCCCGC	.	PASS	RC=4.31;RPL=29;RAL=125;RCP=GGACCCCGCTCAGGCCACCCGGCCTCCTC;ALGNURL=http://orca.bu.edu/vntrview/index.php?db=VNTRPIPE_NA19240_ERX283215&ref=-175780260&isref=1&istab=1&ispng=1&rank=3	GT:SP:CGL	0/1:12,8:0,-1
PARENTS:
chr17	79318752	td175780260	AGGAGCCCGCTCAGGCCACCCGGCCTCCTCGGACCCCGCTCAGGCCACCCGGCCTCCTCGGACCCCGCTCAGGCCACCCGGCCTCCTCGGACCCCGCCCAGGCCACCCGGCCTCCTCGGACCCCGC	AGGAGCCCGCTCAGGCCACCCGGCCTCCTCGGACCCCGCTCAGGCCACCCGGCCTCCTCGGACCCCGCCCAGGCCACCCGGCCTCCTCGGACCCCGC,AGGCGCCCGCTCAGGCCCCCCGGCCTCCTCGGACCCCGCTCAGGCCACCCGGCCTCCTCGGACCCCGCTCAGGCCACCCGGCCTCCTCGGACCCCGCTCAGGCCACCCGGCCTCCTCGGACCCCGCCCAGGCCACCCGGCCTCCTCGGACCCC	.	PASS	RC=4.31;RPL=29;RAL=125;RCP=GGACCCCGCTCAGGCCACCCGGCCTCCTC;ALGNURL=http://orca.bu.edu/vntrview/index.php?db=VNTRPIPE_NA19238_ERX283213&ref=-175780260&isref=1&istab=1&ispng=1&rank=3	GT:SP:CGL	0/1/2:0,6,5:0,-1,1
chr17	79318752	td175780260	AGGAGCCCGCTCAGGCCACCCGGCCTCCTCGGACCCCGCTCAGGCCACCCGGCCTCCTCGGACCCCGCTCAGGCCACCCGGCCTCCTCGGACCCCGCCCAGGCCACCCGGCCTCCTCGGACCCCGC	AGGAGCCCGCTCAGGCCACCCGGCCTCCTCGGACCCCGCCCAGGCCACCCGGCCTCCTCGGACCCCGC	.	PASS	RC=4.31;RPL=29;RAL=125;RCP=GGACCCCGCTCAGGCCACCCGGCCTCCTC;ALGNURL=http://orca.bu.edu/vntrview/index.php?db=VNTRPIPE_NA19239_ERX283214&ref=-175780260&isref=1&istab=1&ispng=1&rank=3	GT:SP:CGL	0/1:14,11:0,-2

CHILD:
chr17	80073143	td175780752	GAAGAGGGGGCAAGAGGGGGCAAGAGGGGGCAAGAGGGGGCAAGAGGGGGC	GAAGAGGGGGCAAGAGGGGGCAAGAGGGGGCAAGAGGGGGC	.	PASS	RC=5.00;RPL=10;RAL=50;RCP=AAGAGGGGGC;ALGNURL=http://orca.bu.edu/vntrview/index.php?db=VNTRPIPE_NA19240_ERX283215&ref=-175780752&isref=1&istab=1&ispng=1&rank=3	GT:SP:CGL	0/1:5,13:0,-1
PARENTS:
chr17	80073143	td175780752	GAAGAGGGGGCAAGAGGGGGCAAGAGGGGGCAAGAGGGGGCAAGAGGGGGC	GAAGAGGGGGCAAGAGGGGGCAAGAGGGGGCAAGAGGGGGC	.	PASS	RC=5.00;RPL=10;RAL=50;RCP=AAGAGGGGGC;ALGNURL=http://orca.bu.edu/vntrview/index.php?db=VNTRPIPE_NA19238_ERX283213&ref=-175780752&isref=1&istab=1&ispng=1&rank=3	GT:SP:CGL	0/1:6,11:0,-1
chr17	80073143	td175780752	GAAGAGGGGGCAAGAGGGGGCAAGAGGGGGCAAGAGGGGGCAAGAGGGGGC	GAAGAGGGGGCAAGAGGGGGCAAGAGGGGGCAAGAGGGGGC	.	PASS	RC=5.00;RPL=10;RAL=50;RCP=AAGAGGGGGC;ALGNURL=http://orca.bu.edu/vntrview/index.php?db=VNTRPIPE_NA19239_ERX283214&ref=-175780752&isref=1&istab=1&ispng=1&rank=3	GT:SP:CGL	0/1:4,12:0,-1

CHILD:
chr17	81134143	td175781645	TGGGACCACGCCCCCTCTGGCAGCTCGTGAGGGGCCACGCCCCCTCTGGCAGCTCGTGAGGGACC	TGGGACCATGCCCCCTCTGGCAGCTCGTGAGGGGCCACGCCCCCTCTGGCAGCTCGTGAGGGACCACGCCCCCTCTGGCAGCTCGTGAGGGACCACGCCCCCTCTGGCAGCTCGTGAGGGACC	.	PASS	RC=2.21;RPL=29;RAL=64;RCP=GGGACCACGCCCCCTCTGGCAGCTCGTGA;ALGNURL=http://orca.bu.edu/vntrview/index.php?db=VNTRPIPE_NA19240_ERX283215&ref=-175781645&isref=1&istab=1&ispng=1&rank=3	GT:SP:CGL	0/1:17,8:0,2
PARENTS:
chr17	81134143	td175781645	TGGGACCACGCCCCCTCTGGCAGCTCGTGAGGGGCCACGCCCCCTCTGGCAGCTCGTGAGGGACC	TGGGACCATGCCCCCTCTGGCAGCTCGTGAGGGGCCACGCCCCCTCTGGCAGCTCGTGAGGGACCACGCCCCCTCTGGCAGCTCGTGAGGGACCACGCCCCCTCTGGCAGCTCGTGAGGGACC	.	PASS	RC=2.21;RPL=29;RAL=64;RCP=GGGACCACGCCCCCTCTGGCAGCTCGTGA;ALGNURL=http://orca.bu.edu/vntrview/index.php?db=VNTRPIPE_NA19238_ERX283213&ref=-175781645&isref=1&istab=1&ispng=1&rank=3	GT:SP:CGL	0/1:17,8:0,2
chr17	81134143	td175781645	TGGGACCACGCCCCCTCTGGCAGCTCGTGAGGGGCCACGCCCCCTCTGGCAGCTCGTGAGGGACC	TGGGACCATGCCCCCTCTGGCAGCTCGTGAGGGGCCACGCCCCCTCTGGCAGCTCGTGAGGGACCACGCCCCCTCTGGCAGCTCGTGAGGGACCACGCCCCCTCTGGCAGCTCGTGAGGGACC	.	PASS	RC=2.21;RPL=29;RAL=64;RCP=GGGACCACGCCCCCTCTGGCAGCTCGTGA;ALGNURL=http://orca.bu.edu/vntrview/index.php?db=VNTRPIPE_NA19239_ERX283214&ref=-175781645&isref=1&istab=1&ispng=1&rank=3	GT:SP:CGL	0/1:16,12:0,2

CHILD:
chr18	2384830	td175782577	TATATAGATATACACACAATATATACATATAGATATATACAATATATACGTAT	TATATAGATATACACACAATATATACATATAGATATATACAATATATACATATTTTATGTATATACAGATATGTACACAAAATATTTTGTGTATATATACACAATATATACATATAGAGAGAGATATACACAATATTGTGCATAGAGATATATACACAATATATACATATAGATATATATACAATATATACATAT	.	PASS	RC=2.16;RPL=25;RAL=52;RCP=ATATAGATATACACACAATATATAC;ALGNURL=http://orca.bu.edu/vntrview/index.php?db=VNTRPIPE_NA19240_ERX283215&ref=-175782577&isref=1&istab=1&ispng=1&rank=3	GT:SP:CGL	0/1:43,2:0,6
PARENTS:
chr18	2384830	td175782577	TATATAGATATACACACAATATATACATATAGATATATACAATATATACGTAT	TATATAGATATACACACAATATATACATATAGATATATACAATATATACATATTTTATGTATATACAGATATGTACACAAAATATTTTGTGTATATATACACAATATATACATATAGAGAGAGATATACACAATATTGTGCATAGAGATATATACACAATATATACATATAGATATATATACAATATATACATAT	.	PASS	RC=2.16;RPL=25;RAL=52;RCP=ATATAGATATACACACAATATATAC;ALGNURL=http://orca.bu.edu/vntrview/index.php?db=VNTRPIPE_NA19238_ERX283213&ref=-175782577&isref=1&istab=1&ispng=1&rank=3	GT:SP:CGL	0/1:28,2:0,6
chr18	2384830	td175782577	TATATAGATATACACACAATATATACATATAGATATATACAATATATACGTAT	TATATAGATATACACACAATATATACATATAGATATATACAATATATACATATTTTATGTATATACAGATATGTACACAAAATATTTTGTGTATATATACACAATATATACATATAGAGAGAGATATACACAATATTGTGCATAGAGATATATACACAATATATACATATAGATATATATACAATATATACATAT	.	PASS	RC=2.16;RPL=25;RAL=52;RCP=ATATAGATATACACACAATATATAC;ALGNURL=http://orca.bu.edu/vntrview/index.php?db=VNTRPIPE_NA19239_ERX283214&ref=-175782577&isref=1&istab=1&ispng=1&rank=3	GT:SP:CGL	0/1:42,2:0,6

CHILD:
chr18	2671512	td175782706	CTTTCCCTACTTCTGTTTCCCTACTTCTGGTTC	CTTTCCCTACTTCTGTTTCCCTACTTCTGTTTCCCTACTTCTGGTTC	.	PASS	RC=2.29;RPL=14;RAL=32;RCP=TTTCCCTACTTCTG;ALGNURL=http://orca.bu.edu/vntrview/index.php?db=VNTRPIPE_NA19240_ERX283215&ref=-175782706&isref=1&istab=1&ispng=1&rank=3	GT:SP:CGL	0/1:14,11:0,1
PARENTS:
chr18	2671512	td175782706	CTTTCCCTACTTCTGTTTCCCTACTTCTGGTTC	CTTTCCCTACTTCTGTTTCCCTACTTCTGTTTCCCTACTTCTGGTTC	.	PASS	RC=2.29;RPL=14;RAL=32;RCP=TTTCCCTACTTCTG;ALGNURL=http://orca.bu.edu/vntrview/index.php?db=VNTRPIPE_NA19238_ERX283213&ref=-175782706&isref=1&istab=1&ispng=1&rank=3	GT:SP:CGL	0/1:2,20:0,1
chr18	2671512	td175782706	CTTTCCCTACTTCTGTTTCCCTACTTCTGGTTC	CTTTCCCTACTTCTGTTTCCCTACTTCTGTTTCCCTACTTCTGGTTC	.	PASS	RC=2.29;RPL=14;RAL=32;RCP=TTTCCCTACTTCTG;ALGNURL=http://orca.bu.edu/vntrview/index.php?db=VNTRPIPE_NA19239_ERX283214&ref=-175782706&isref=1&istab=1&ispng=1&rank=3	GT:SP:CGL	0/1:16,8:0,1

CHILD:
chr18	10604251	td175785530	ACACCTGAGAGTGCAGACAGGAGGGGCCCAGTCCCCACCCCCACCTGAGAGTGCAGACAGGAGGGGCCCACCCCCAACCCCCGCCTGAGAGTGCAGAGAGGAGAGACTCACTTCCTCTACCCCCACCTGA	ACACCTGAGAGTGCAGACAGGAGGGGCCCAGTCCCCACCCCCACCTGAGAGTGCAGAGAGGAGAGACTCACCTCCTCTACCCCCACCTGA	.	SC	RC=3.17;RPL=40;RAL=129;RCP=CACCTGAGAGTGCAGACAGGAGGGGCCCACTCCCAACCCC;ALGNURL=http://orca.bu.edu/vntrview/index.php?db=VNTRPIPE_NA19240_ERX283215&ref=-175785530&isref=1&istab=1&ispng=1&rank=3	GT:SP:CGL	0/1:4,11:0,-1
PARENTS:
chr18	10604251	td175785530	ACACCTGAGAGTGCAGACAGGAGGGGCCCAGTCCCCACCCCCACCTGAGAGTGCAGACAGGAGGGGCCCACCCCCAACCCCCGCCTGAGAGTGCAGAGAGGAGAGACTCACTTCCTCTACCCCCACCTGA	ACACCTGAGAGTGCAGACAGGAGGGGCCCAGTCCCCACCCCCACCTGAGAGTGCAGAGAGGAGAGACTCACCTCCTCTACCCCCACCTGA	.	SC	RC=3.17;RPL=40;RAL=129;RCP=CACCTGAGAGTGCAGACAGGAGGGGCCCACTCCCAACCCC;ALGNURL=http://orca.bu.edu/vntrview/index.php?db=VNTRPIPE_NA19238_ERX283213&ref=-175785530&isref=1&istab=1&ispng=1&rank=3	GT:SP:CGL	0/1:4,12:0,-1
chr18	10604251	td175785530	ACACCTGAGAGTGCAGACAGGAGGGGCCCAGTCCCCACCCCCACCTGAGAGTGCAGACAGGAGGGGCCCACCCCCAACCCCCGCCTGAGAGTGCAGAGAGGAGAGACTCACTTCCTCTACCCCCACCTGA	ACACCTGAGAGTGCAGACAGGAGGGGCCCAGTCCCCACCCCCACCTGAGAGTGCAGAGAGGAGAGACTCACCTCCTCTACCCCCACCTGA	.	SC	RC=3.17;RPL=40;RAL=129;RCP=CACCTGAGAGTGCAGACAGGAGGGGCCCACTCCCAACCCC;ALGNURL=http://orca.bu.edu/vntrview/index.php?db=VNTRPIPE_NA19239_ERX283214&ref=-175785530&isref=1&istab=1&ispng=1&rank=3	GT:SP:CGL	0/1:5,9:0,-1

CHILD:
chr18	10717458	td175785568	TAGATAACCACAAAGGCGCTCCAAAGCAGACGAAGAGATAACCGCATAGGCGCTCCAAAGCAGACGAAGA	TAGATAACCACAAAGGCGCTCCAAAGCAGACGAAGAGATAACCGCATAGGCGCTCCAAAGCAGACGAAGAGATAACCGCATAGGCGCTCCAAAGCAGACGAAGA	.	PASS	RC=2.03;RPL=34;RAL=69;RCP=AGATAACCACAAAGGCGCTCCAAAGCAGACGAAG;ALGNURL=http://orca.bu.edu/vntrview/index.php?db=VNTRPIPE_NA19240_ERX283215&ref=-175785568&isref=1&istab=1&ispng=1&rank=3	GT:SP:CGL	0/1:10,9:0,1
PARENTS:
chr18	10717458	td175785568	TAGATAACCACAAAGGCGCTCCAAAGCAGACGAAGAGATAACCGCATAGGCGCTCCAAAGCAGACGAAGA	TAGATAACCACAAAGGCGCTCCAAAGCAGACGAAGAGATAACCGCATAGGCGCTCCAAAGCAGACGAAGAGATAACCGCATAGGCGCTCCAAAGCAGACGAAGA	.	PASS	RC=2.03;RPL=34;RAL=69;RCP=AGATAACCACAAAGGCGCTCCAAAGCAGACGAAG;ALGNURL=http://orca.bu.edu/vntrview/index.php?db=VNTRPIPE_NA19238_ERX283213&ref=-175785568&isref=1&istab=1&ispng=1&rank=3	GT:SP:CGL	0/1:12,11:0,1
chr18	10717458	td175785568	TAGATAACCACAAAGGCGCTCCAAAGCAGACGAAGAGATAACCGCATAGGCGCTCCAAAGCAGACGAAGA	TAGATAACCACAAAGGCGCTCCAAAGCAGACGAAGAGATAACCGCATAGGCGCTCCAAAGCAGACGAAGAGATAACCGCATAGGCGCTCCAAAGCAGACGAAGA	.	PASS	RC=2.03;RPL=34;RAL=69;RCP=AGATAACCACAAAGGCGCTCCAAAGCAGACGAAG;ALGNURL=http://orca.bu.edu/vntrview/index.php?db=VNTRPIPE_NA19239_ERX283214&ref=-175785568&isref=1&istab=1&ispng=1&rank=3	GT:SP:CGL	0/1:11,5:0,1

CHILD:
chr18	19284677	td175788032	CGAGCGGGCGAGAGCGGGCGAGAGCGG	CGGGGGGGCGAGAGGGGGCGAGAGCGGGCGAGAGCGGGCGAGAGCGGGCGAGAGCGGGCGGGAGC,CGAGCGGGCGAGAGCGGGCGAGAGCGGGCGAGTGCGGGCGAGAGCGGGCGAGAGCGGGCGAGAGCGG	.	PASS	RC=2.60;RPL=10;RAL=26;RCP=GAGCGGGCGA;ALGNURL=http://orca.bu.edu/vntrview/index.php?db=VNTRPIPE_NA19240_ERX283215&ref=-175788032&isref=1&istab=1&ispng=1&rank=3	GT:SP:CGL	0/1/2:0,7,7:0,3,4
PARENTS:
chr18	19284677	td175788032	CGAGCGGGCGAGAGCGGGCGAGAGCGG	CGAGCGGGCGAGAGCGGGCGAGAGCGGGCGAGAGCGG,CGAGCGGGCGAGAGCGGGCGAGAGCGGGCGAGAGCGGGCGAGAGCGGGCGAGAGCGG	.	PASS	RC=2.60;RPL=10;RAL=26;RCP=GAGCGGGCGA;ALGNURL=http://orca.bu.edu/vntrview/index.php?db=VNTRPIPE_NA19238_ERX283213&ref=-175788032&isref=1&istab=1&ispng=1&rank=3	GT:SP:CGL	0/1/2:0,8,8:0,1,3
chr18	19284677	td175788032	CGAGCGGGCGAGAGCGGGCGAGAGCGG	CGAGCGGGCGAGAGCGGGCGAGAGCGGGCGAGAGCGG,CGAGCGGGCGAGAGCGGGCGAGAGCGGGCGAGAGCGGGCGAGAGCGGGCGAGAGCGGGCGAGAGCGG	.	PASS	RC=2.60;RPL=10;RAL=26;RCP=GAGCGGGCGA;ALGNURL=http://orca.bu.edu/vntrview/index.php?db=VNTRPIPE_NA19239_ERX283214&ref=-175788032&isref=1&istab=1&ispng=1&rank=3	GT:SP:CGL	0/1/2:0,9,10:0,1,4

CHILD:
chr18	29755951	td175791956	CTATTTATGTATCTATGTATCTATGTATCTATGTATCTATGTATCTATCTATCT	CTATTTATGTATCTATGTATCTATGTATCTGTGTATCTATCTATCT	.	PASS	RC=6.62;RPL=8;RAL=53;RCP=TATCTATG;ALGNURL=http://orca.bu.edu/vntrview/index.php?db=VNTRPIPE_NA19240_ERX283215&ref=-175791956&isref=1&istab=1&ispng=1&rank=3	GT:SP:CGL	0/1:18,23:0,-1
PARENTS:
chr18	29755951	td175791956	CTATTTATGTATCTATGTATCTATGTATCTATGTATCTATGTATCTATCTATCT	CTATTTATGTATCTATGTATCTATGTATCTATGTATCTATCTATCT	.	PASS	RC=6.62;RPL=8;RAL=53;RCP=TATCTATG;ALGNURL=http://orca.bu.edu/vntrview/index.php?db=VNTRPIPE_NA19238_ERX283213&ref=-175791956&isref=1&istab=1&ispng=1&rank=3	GT:SP:CGL	0/1:21,26:0,-1
chr18	29755951	td175791956	CTATTTATGTATCTATGTATCTATGTATCTATGTATCTATGTATCTATCTATCT	CTATTTATGTATCTATGTATCTATGTATCTATGTATCTATCTATCT	.	PASS	RC=6.62;RPL=8;RAL=53;RCP=TATCTATG;ALGNURL=http://orca.bu.edu/vntrview/index.php?db=VNTRPIPE_NA19239_ERX283214&ref=-175791956&isref=1&istab=1&ispng=1&rank=3	GT:SP:CGL	0/1:18,20:0,-1

CHILD:
chr18	33103649	td175793076	GACATGCCTGGCACACTACATGCCTGGCACACTACATGCTTGGCACACTA	GACATGCCTGGCACACTACATGCCTGGCACACTACATGCCTGGCACACTACATGCTTGGCACACTA	.	PASS	RC=3.06;RPL=16;RAL=49;RCP=ACATGCCTGGCACACT;ALGNURL=http://orca.bu.edu/vntrview/index.php?db=VNTRPIPE_NA19240_ERX283215&ref=-175793076&isref=1&istab=1&ispng=1&rank=3	GT:SP:CGL	0/1:24,11:0,1
PARENTS:
chr18	33103649	td175793076	GACATGCCTGGCACACTACATGCCTGGCACACTACATGCTTGGCACACTA	GACATGCCTGGCACACTACATGCCTGGCACACTACATGCCTGGCACACTACATGCTTGGCACACTA	.	PASS	RC=3.06;RPL=16;RAL=49;RCP=ACATGCCTGGCACACT;ALGNURL=http://orca.bu.edu/vntrview/index.php?db=VNTRPIPE_NA19238_ERX283213&ref=-175793076&isref=1&istab=1&ispng=1&rank=3	GT:SP:CGL	0/1:14,12:0,1
chr18	33103649	td175793076	GACATGCCTGGCACACTACATGCCTGGCACACTACATGCTTGGCACACTA	GACATGCCTGGCACACTACATGCCTGGCACACTACATGCCTGGCACACTACATGCTTGGCACACTA	.	PASS	RC=3.06;RPL=16;RAL=49;RCP=ACATGCCTGGCACACT;ALGNURL=http://orca.bu.edu/vntrview/index.php?db=VNTRPIPE_NA19239_ERX283214&ref=-175793076&isref=1&istab=1&ispng=1&rank=3	GT:SP:CGL	0/1:13,14:0,1

CHILD:
chr18	39072718	td175795299	GAAATATTAGTAGTATTTTACTTTAGTAAAATATTAGTAGTATTTTACTTTAG	GAAATATTAGTCGTATTTTACTTTAGTAAAATATTAGTAGTATTTTACTTTAGTAAAATATTAGTAGTATTTTACTTTAG,GAAATATTAGTAGTATTTTACTTTAGTAAAATATTAGTAGTATTTTACTTTAGTAAAATATTAGTAGTATTTTACTTTAGTAAAATATTAGTAGTATTTTACTTTAG	.	PASS	RC=1.93;RPL=27;RAL=52;RCP=AAATATTAGTAGTATTTTACTTTAGTA;ALGNURL=http://orca.bu.edu/vntrview/index.php?db=VNTRPIPE_NA19240_ERX283215&ref=-175795299&isref=1&istab=1&ispng=1&rank=3	GT:SP:CGL	0/1/2:0,23,13:0,1,2
PARENTS:
chr18	39072718	td175795299	GAAATATTAGTAGTATTTTACTTTAGTAAAATATTAGTAGTATTTTACTTTAG	GAAATATTAGTAGTATTTTACTTTAGTAAAATATTAGTAGTATTTTACTTTAGTAAAATATTAGTAGTATTTTACTTTAG,GAAATATTAGTAGTATTTTACTTTAGTAAAATATTAGTAGTATTTTACTTTAGTAAAATATTAGTAGTATTTTACTTTAGTAAAATATTAGTAGTATTTTACTTTAG	.	PASS	RC=1.93;RPL=27;RAL=52;RCP=AAATATTAGTAGTATTTTACTTTAGTA;ALGNURL=http://orca.bu.edu/vntrview/index.php?db=VNTRPIPE_NA19238_ERX283213&ref=-175795299&isref=1&istab=1&ispng=1&rank=3	GT:SP:CGL	0/1/2:0,11,13:0,1,2
chr18	39072718	td175795299	GAAATATTAGTAGTATTTTACTTTAGTAAAATATTAGTAGTATTTTACTTTAG	GAAATATTAGTAGTATTTTACTTTAGTAAAATATTAGTAGTATTTTACTTTAGTAAAATATTAGTAGTATTTTACTTTAG	.	PASS	RC=1.93;RPL=27;RAL=52;RCP=AAATATTAGTAGTATTTTACTTTAGTA;ALGNURL=http://orca.bu.edu/vntrview/index.php?db=VNTRPIPE_NA19239_ERX283214&ref=-175795299&isref=1&istab=1&ispng=1&rank=3	GT:SP:CGL	0/1:21,18:0,1

CHILD:
chr18	55805556	td175801368	TTCTTCCCTCCCCTCCTCCTCTTCCCTCCCCTCCTCCTCTTCCCTCCCCTCCTCCTCTTTCCTCCCCTCCTCCTCTTTCCTC	TTCTCCCCTCCCCTCCTCCTCTTCCCTCCCCTCCTCCTCTTCCCTCCCCTCCTCCTCTTCCCTCCCCTCCTCCTCTTCCCTCCCCTCCTCCTCTTTCCTCCCCTCCTCCTCTTTCCTC	.	PASS	RC=4.50;RPL=18;RAL=81;RCP=TCTTCCCTCCCCTCCTCC;ALGNURL=http://orca.bu.edu/vntrview/index.php?db=VNTRPIPE_NA19240_ERX283215&ref=-175801368&isref=1&istab=1&ispng=1&rank=3	GT:SP:CGL	0/1:8,2:0,2
PARENTS:
chr18	55805556	td175801368	TTCTTCCCTCCCCTCCTCCTCTTCCCTCCCCTCCTCCTCTTCCCTCCCCTCCTCCTCTTTCCTCCCCTCCTCCTCTTTCCTC	TTCTCCCCCCCCCTCCTCCTCTCCCCCCCCCTCCTCCTCTCCCCCCCCCTCCTCCTCTTCCCTCCCCTCCTCCTCTTCCCTCCCCTCCTCCTCTTTCCTCCCCTCCTCCTCTTTCCTC	.	PASS	RC=4.50;RPL=18;RAL=81;RCP=TCTTCCCTCCCCTCCTCC;ALGNURL=http://orca.bu.edu/vntrview/index.php?db=VNTRPIPE_NA19238_ERX283213&ref=-175801368&isref=1&istab=1&ispng=1&rank=3	GT:SP:CGL	0/1:10,2:0,2
chr18	55805556	td175801368	TTCTTCCCTCCCCTCCTCCTCTTCCCTCCCCTCCTCCTCTTCCCTCCCCTCCTCCTCTTTCCTCCCCTCCTCCTCTTTCCTC	TTCTTCCCGCCCCTCCTCCTCTTCCCTCCCCTCCGCCTCTTCCCTCCCCTCCTCCTCTTCCCTCCCCTCCTCCTCTTCCCTCCCCTCCTCCTCTTTCCTCCCCTCCTCCTCTTTCCTC	.	PASS	RC=4.50;RPL=18;RAL=81;RCP=TCTTCCCTCCCCTCCTCC;ALGNURL=http://orca.bu.edu/vntrview/index.php?db=VNTRPIPE_NA19239_ERX283214&ref=-175801368&isref=1&istab=1&ispng=1&rank=3	GT:SP:CGL	0/1:15,4:0,2

CHILD:
chr18	57754082	td175802093	GCTCTTCCACATCTCTGCAGTCTCTTCCACATCTCTTCAGTCCCTTCC	GCTCTTCCACATCTCTGCAGTCTCTTCCACATCTCTTCAGTCTCTTCCACATCTCTTCAGTCCCTTCC	.	PASS	RC=2.35;RPL=20;RAL=47;RCP=CTCTTCCACATCTCTGCAGT;ALGNURL=http://orca.bu.edu/vntrview/index.php?db=VNTRPIPE_NA19240_ERX283215&ref=-175802093&isref=1&istab=1&ispng=1&rank=3	GT:SP:CGL	0/1:22,12:0,1
PARENTS:
chr18	57754082	td175802093	GCTCTTCCACATCTCTGCAGTCTCTTCCACATCTCTTCAGTCCCTTCC	GCTCTTCCACATCTCTGCAGTCTCTTCCACATCTCTTCAGTCTCTTCCACATCTCTTCAGTCCCTTCC	.	PASS	RC=2.35;RPL=20;RAL=47;RCP=CTCTTCCACATCTCTGCAGT;ALGNURL=http://orca.bu.edu/vntrview/index.php?db=VNTRPIPE_NA19238_ERX283213&ref=-175802093&isref=1&istab=1&ispng=1&rank=3	GT:SP:CGL	0/1:17,14:0,1
chr18	57754082	td175802093	GCTCTTCCACATCTCTGCAGTCTCTTCCACATCTCTTCAGTCCCTTCC	GCTCTTCCACATCTCTGCAGTCTCTTCCACATCTCTTCAGTCTCTTCCACATCTCTTCAGTCCCTTCC	.	PASS	RC=2.35;RPL=20;RAL=47;RCP=CTCTTCCACATCTCTGCAGT;ALGNURL=http://orca.bu.edu/vntrview/index.php?db=VNTRPIPE_NA19239_ERX283214&ref=-175802093&isref=1&istab=1&ispng=1&rank=3	GT:SP:CGL	0/1:23,18:0,1

CHILD:
chr18	59194598	td175802603	TAATAGATAGATAGATAGATAGATAGATAGATAGATAGATAGATAGATAGAATAGATATATGGAATATATAT	TTCTAATAGATAGATAGATAGATAGATAGATAGATAGATAGATAGATAGATAGATAGATAGAATAGATATATGGAATATAT	.	PASS	RC=5.69;RPL=13;RAL=71;RCP=AATAGATAGATAG;ALGNURL=http://orca.bu.edu/vntrview/index.php?db=VNTRPIPE_NA19240_ERX283215&ref=-175802603&isref=1&istab=1&ispng=1&rank=3	GT:SP:CGL	0/1:21,14:0,1
PARENTS:
chr18	59194598	td175802603	TAATAGATAGATAGATAGATAGATAGATAGATAGATAGATAGATAGATAGAATAGATATATGGAATATATAT	TTCTAATAGATAGATAGATAGATAGATAGATAGATAGATAGATAGATAGATAGATAGATAGAATAGATATATGGAATATAT	.	PASS	RC=5.69;RPL=13;RAL=71;RCP=AATAGATAGATAG;ALGNURL=http://orca.bu.edu/vntrview/index.php?db=VNTRPIPE_NA19238_ERX283213&ref=-175802603&isref=1&istab=1&ispng=1&rank=3	GT:SP:CGL	0/1:15,11:0,1
chr18	59194598	td175802603	TAATAGATAGATAGATAGATAGATAGATAGATAGATAGATAGATAGATAGAATAGATATATGGAATATATAT	TTCTAATAGATAGATAGATAGATAGATAGATAGATAGATAGATAGATAGATAGATAGATAGAATAGATATATGGAATATAT	.	PASS	RC=5.69;RPL=13;RAL=71;RCP=AATAGATAGATAG;ALGNURL=http://orca.bu.edu/vntrview/index.php?db=VNTRPIPE_NA19239_ERX283214&ref=-175802603&isref=1&istab=1&ispng=1&rank=3	GT:SP:CGL	0/1:19,13:0,1

CHILD:
chr18	60874739	td175803263	CTCTGATTGTTCCAGACTGCCTGGGAGCACCAGAGTCTGATTGTTCCAGACTGCCTGGGAGCACCAGAGTCTGATTGTTCCAGACTGCCTGGGAGCACCAGAGGTCTG	CTCTGATTGTTCCAGACTGCCTGGGAGCACCAGAGTCTGATTGTTCCAGACTGCCTGGGAGCACCAGAGTCTGATTGTTCCAGACTGCCTGGGAGCACCAGAGTCTGATTGTTCCAGACTGCCTGGGAGCACCAGAG	.	PASS	RC=3.11;RPL=34;RAL=107;RCP=TCTGATTGTTCCAGACTGCCTGGGAGCACCAGAG;ALGNURL=http://orca.bu.edu/vntrview/index.php?db=VNTRPIPE_NA19240_ERX283215&ref=-175803263&isref=1&istab=1&ispng=1&rank=3	GT:SP:CGL	0/1:17,8:0,1
PARENTS:
chr18	60874739	td175803263	CTCTGATTGTTCCAGACTGCCTGGGAGCACCAGAGTCTGATTGTTCCAGACTGCCTGGGAGCACCAGAGTCTGATTGTTCCAGACTGCCTGGGAGCACCAGAGGTCTG	CTCTGATTGTTCCAGACTGCCTGGGAGCACCAGAGTCTGATTGTTCCAGACTGCCTGGGAGCACCAGAGCCTGATTGTTCCAGACTGCCTGGGAGCACCAGAGTCTGTTTGTTCCAGACTGCCTGGGAGCACCAGAG	.	PASS	RC=3.11;RPL=34;RAL=107;RCP=TCTGATTGTTCCAGACTGCCTGGGAGCACCAGAG;ALGNURL=http://orca.bu.edu/vntrview/index.php?db=VNTRPIPE_NA19238_ERX283213&ref=-175803263&isref=1&istab=1&ispng=1&rank=3	GT:SP:CGL	0/1:13,8:0,1
chr18	60874739	td175803263	CTCTGATTGTTCCAGACTGCCTGGGAGCACCAGAGTCTGATTGTTCCAGACTGCCTGGGAGCACCAGAGTCTGATTGTTCCAGACTGCCTGGGAGCACCAGAGGTCTG	CTCTGATTGTTCCAGACCGCCTGGGAGCACCAGAGTCTGATTGTTCCAGACTGCCTGGGAGCACCAGAGTCTGATTGTTCCAGACTGCCTGGGAGCACCAGAGTCTGATTGTTCCAGACTGCCTGGGAGCACCAGAG	.	PASS	RC=3.11;RPL=34;RAL=107;RCP=TCTGATTGTTCCAGACTGCCTGGGAGCACCAGAG;ALGNURL=http://orca.bu.edu/vntrview/index.php?db=VNTRPIPE_NA19239_ERX283214&ref=-175803263&isref=1&istab=1&ispng=1&rank=3	GT:SP:CGL	0/1:10,7:0,1

CHILD:
chr18	64686929	td175804878	TGTATATATACTATATATACACGTGCGTATATATAGTATATATACACGTGCGTATATATAGTATATATACACGTGCGTATATATAGTATATATACACGTGCGTATATATAGTATATATACACGTGCGTATATAGTAGATACATATAGTGTGTGTATATATATGTGTATATA	TGAGTGTATATATACTATATATACACGTGCGTATATATAGTATATATACACGTGTGTATATATAGTATATATACACGTGCGTATATATAGTATATATACACGTGCGTATAT	.	PASS	RC=3.36;RPL=50;RAL=170;RCP=GTATATATAGTATATATACACGTGCGTATATATAGTATATATACACGTGC;ALGNURL=http://orca.bu.edu/vntrview/index.php?db=VNTRPIPE_NA19240_ERX283215&ref=-175804878&isref=1&istab=1&ispng=1&rank=3	GT:SP:CGL	0/1:6,4:0,-1
PARENTS:
chr18	64686929	td175804878	TGTATATATACTATATATACACGTGCGTATATATAGTATATATACACGTGCGTATATATAGTATATATACACGTGCGTATATATAGTATATATACACGTGCGTATATATAGTATATATACACGTGCGTATATAGTAGATACATATAGTGTGTGTATATATATGTGTATATA	TGAGTGTATATATACTATATATACACGTGCGTATATATAGTATATATACACGTGTGTATATATAGTATATATACACGTGCGTATATATAGTATATATACACGTGCGTATAT	.	PASS	RC=3.36;RPL=50;RAL=170;RCP=GTATATATAGTATATATACACGTGCGTATATATAGTATATATACACGTGC;ALGNURL=http://orca.bu.edu/vntrview/index.php?db=VNTRPIPE_NA19238_ERX283213&ref=-175804878&isref=1&istab=1&ispng=1&rank=3	GT:SP:CGL	0/1:8,2:0,-1
chr18	64686929	td175804878	TGTATATATACTATATATACACGTGCGTATATATAGTATATATACACGTGCGTATATATAGTATATATACACGTGCGTATATATAGTATATATACACGTGCGTATATATAGTATATATACACGTGCGTATATAGTAGATACATATAGTGTGTGTATATATATGTGTATATA	TGAGTGTATATATACTATATATACACGTGCGTATATATAGTATATATACACGTGTGTATATATAGTATATATACACGTGCGTATATATAGTATATATACACGTGCGTATAT	.	PASS	RC=3.36;RPL=50;RAL=170;RCP=GTATATATAGTATATATACACGTGCGTATATATAGTATATATACACGTGC;ALGNURL=http://orca.bu.edu/vntrview/index.php?db=VNTRPIPE_NA19239_ERX283214&ref=-175804878&isref=1&istab=1&ispng=1&rank=3	GT:SP:CGL	0/1:9,3:0,-1

CHILD:
chr19	644448	td175811896	GCCTCAGATCCCCCGGGGAAGGGCGGAGGCCAACGCCTCGGTGTTCCTCCGATCCCCCGGGAAGGGCGGAGGCCGACGCCTCGGTGTTCCTCGGATCCCCCGGGAAGGGCAGAGGCCGACGCCTCGGTGCTCCTCAGATCCCCCGGGAAGGGCAGAGGC	GCCTCAGATCCCCCCGGGAAGGGCGGAGGCCGACGCCTCGGTGCTCCTCGGATCCCCCGGGAAGGGCGGAGGCCGACGCCTCGGTGCTCCTCAGATCCCCCGGGAAGGGCAGAGGC	.	PASS	RC=3.66;RPL=43;RAL=158;RCP=CCTCAGATCCCCCGGGAAGGGCAGAGGCCGACGCCTCGGTGTT;ALGNURL=http://orca.bu.edu/vntrview/index.php?db=VNTRPIPE_NA19240_ERX283215&ref=-175811896&isref=1&istab=1&ispng=1&rank=3	GT:SP:CGL	0/1:5,7:0,-1
PARENTS:
chr19	644448	td175811896	GCCTCAGATCCCCCGGGGAAGGGCGGAGGCCAACGCCTCGGTGTTCCTCCGATCCCCCGGGAAGGGCGGAGGCCGACGCCTCGGTGTTCCTCGGATCCCCCGGGAAGGGCAGAGGCCGACGCCTCGGTGCTCCTCAGATCCCCCGGGAAGGGCAGAGGC	GCCTCAGATCCCCCCGGGAAGGGCGGAGGCCGACGCCTCGGTGCTCCTCGGATCCCCCGGGAAGGGCGGAGGCCGACGCCTCGGTGCTCCTCAGATCCCCCGGGAAGGGCAGAGGC	.	PASS	RC=3.66;RPL=43;RAL=158;RCP=CCTCAGATCCCCCGGGAAGGGCAGAGGCCGACGCCTCGGTGTT;ALGNURL=http://orca.bu.edu/vntrview/index.php?db=VNTRPIPE_NA19238_ERX283213&ref=-175811896&isref=1&istab=1&ispng=1&rank=3	GT:SP:CGL	0/1:4,9:0,-1
chr19	644448	td175811896	GCCTCAGATCCCCCGGGGAAGGGCGGAGGCCAACGCCTCGGTGTTCCTCCGATCCCCCGGGAAGGGCGGAGGCCGACGCCTCGGTGTTCCTCGGATCCCCCGGGAAGGGCAGAGGCCGACGCCTCGGTGCTCCTCAGATCCCCCGGGAAGGGCAGAGGC	GCCTCAGATCCCCCCGGGAAGGGCGGAGGCCGACGCCTCGGTGCTCCTCGGATCCCCCGGGAAGGGCGGAGGCCGACGCCTCGGTGCTCCTCAGATCCCCCGGGAAGGGCAGAGGC	.	PASS	RC=3.66;RPL=43;RAL=158;RCP=CCTCAGATCCCCCGGGAAGGGCAGAGGCCGACGCCTCGGTGTT;ALGNURL=http://orca.bu.edu/vntrview/index.php?db=VNTRPIPE_NA19239_ERX283214&ref=-175811896&isref=1&istab=1&ispng=1&rank=3	GT:SP:CGL	0/1:9,16:0,-1

CHILD:
chr19	892874	td175812201	AGCCCCGAGCCCCGCGCCCCGCGCCCCGCGCCCCGCGCCCCGCGCCCCGCGCCCCGCGCCCCGCGCCCC	ACCCTGAGCCCCGAGCCCCGAGCCCCGCGCCCCGCGCCCC,AGCCCCGAGCCCCGCGCCCCGCGCCCCGCGCCCCGCGCCCCGCGCCCC	.	PASS	RC=9.71;RPL=7;RAL=68;RCP=GCCCCGC;ALGNURL=http://orca.bu.edu/vntrview/index.php?db=VNTRPIPE_NA19240_ERX283215&ref=-175812201&isref=1&istab=1&ispng=1&rank=3	GT:SP:CGL	0/1/2:0,4,7:0,-4,-3
PARENTS:
chr19	892874	td175812201	AGCCCCGAGCCCCGCGCCCCGCGCCCCGCGCCCCGCGCCCCGCGCCCCGCGCCCCGCGCCCCGCGCCCC	AGCCCCGAGCCCCGCGCCCCGCGCCCCGCGCCCC,ACCCTGAGCCCCGAGCCCCGAGCCCCGCGCCCCGCGCCCC	.	PASS	RC=9.71;RPL=7;RAL=68;RCP=GCCCCGC;ALGNURL=http://orca.bu.edu/vntrview/index.php?db=VNTRPIPE_NA19238_ERX283213&ref=-175812201&isref=1&istab=1&ispng=1&rank=3	GT:SP:CGL	0/1/2:0,7,5:0,-5,-4
chr19	892874	td175812201	AGCCCCGAGCCCCGCGCCCCGCGCCCCGCGCCCCGCGCCCCGCGCCCCGCGCCCCGCGCCCCGCGCCCC	AGCCCCGAGCCCCGCGCCCCGCGCCCCGCGCCCCGCGCCCCGCGCCCC,AGCCCCGCGCCCCGCGCCCCGCGCCCCGCGCCCCGCGCCCCGCGCCCCGCGCCCCGCGCCCC	.	PASS	RC=9.71;RPL=7;RAL=68;RCP=GCCCCGC;ALGNURL=http://orca.bu.edu/vntrview/index.php?db=VNTRPIPE_NA19239_ERX283214&ref=-175812201&isref=1&istab=1&ispng=1&rank=3	GT:SP:CGL	0/1/3:0,7,5:0,-3,-1

CHILD:
chr19	2765286	td175813942	ACAGGGAGAGAGGAAAACACCGGCCCGGTGTCCACACAGACCGGAGGGGGTGTCAGGGAGAGAGGAAAACACCGGCCTGGTGTCCACACAGACCCGAGGGGGCGTCA	ACAGGGAGAGAGGAAAACACCGGCCCGGTGTCCACACAGACCCGAGGGGGTGTCAGGGAGAGAGGAAAACACCGGCCCGGTGTCCACACAGACCCGAGGGGGTGTCAGGGAGAGAGGAAAACACCGGCCTGGTGTCCACACAGACCCGAGGGGGCGTCA	.	PASS	RC=2.04;RPL=52;RAL=106;RCP=CAGGGAGAGAGGAAAACACCGGCCCGGTGTCCACACAGACCCGAGGGGGCGT;ALGNURL=http://orca.bu.edu/vntrview/index.php?db=VNTRPIPE_NA19240_ERX283215&ref=-175813942&isref=1&istab=1&ispng=1&rank=3	GT:SP:CGL	0/1:7,6:0,1
PARENTS:
chr19	2765286	td175813942	ACAGGGAGAGAGGAAAACACCGGCCCGGTGTCCACACAGACCGGAGGGGGTGTCAGGGAGAGAGGAAAACACCGGCCTGGTGTCCACACAGACCCGAGGGGGCGTCA	ACAGGGAGAGAGGAAAACACCGGCCCGGTGTCCACACAGACCCGAGGGGGTGTCAGGGAGAGAGGAAAACACCGGCCCGGTGTCCACACAGACCCGAGGGGGGGTCAGGGAGAGAGGAAAACACCGGCCTGGTGTCCACACAGACCCGAGGGGGCGTCA	.	PASS	RC=2.04;RPL=52;RAL=106;RCP=CAGGGAGAGAGGAAAACACCGGCCCGGTGTCCACACAGACCCGAGGGGGCGT;ALGNURL=http://orca.bu.edu/vntrview/index.php?db=VNTRPIPE_NA19238_ERX283213&ref=-175813942&isref=1&istab=1&ispng=1&rank=3	GT:SP:CGL	0/1:7,5:0,1
chr19	2765286	td175813942	ACAGGGAGAGAGGAAAACACCGGCCCGGTGTCCACACAGACCGGAGGGGGTGTCAGGGAGAGAGGAAAACACCGGCCTGGTGTCCACACAGACCCGAGGGGGCGTCA	ACAGGGAGAGAGGAAAACACCGGCCCGGTGTCCACACAGACCCGAGGGGGTGTCAGGGAGAGAGGAAAACACCGGCTCGGTGTCCACACAGACCCGAGGGGGGGTCAGGGAGAGAGGAAAACACCGGCCCGGGGTCCACACAGACCCGAGGGGG	.	PASS	RC=2.04;RPL=52;RAL=106;RCP=CAGGGAGAGAGGAAAACACCGGCCCGGTGTCCACACAGACCCGAGGGGGCGT;ALGNURL=http://orca.bu.edu/vntrview/index.php?db=VNTRPIPE_NA19239_ERX283214&ref=-175813942&isref=1&istab=1&ispng=1&rank=3	GT:SP:CGL	0/1:9,5:0,1

CHILD:
chr19	4525849	td175815515	AGGACAGGATACGGGGACAGCACGGGGACAGGATACGGGGACAGCACGGGGACAGGATACGGGGACAGCACGGGGACAGGATACGGGGACAGCACGGGGACAGGATACGGGGACAGCACGGGGACAGCATGGGGTCAGCAC	AGGACAGGATACGGGGACAGCACGGGGACAGGATACGGGGACAGCACGGGGACAGGATACGGGGACAGCACGGGGACAGGATACGGGGACAGCACGGGGACAGCATGGGGTCAGCAC	.	PASS	RC=5.92;RPL=24;RAL=140;RCP=GGACAGGATACGGGGACAGCACGG;ALGNURL=http://orca.bu.edu/vntrview/index.php?db=VNTRPIPE_NA19240_ERX283215&ref=-175815515&isref=1&istab=1&ispng=1&rank=3	GT:SP:CGL	0/1:3,3:0,-1
PARENTS:
chr19	4525849	td175815515	AGGACAGGATACGGGGACAGCACGGGGACAGGATACGGGGACAGCACGGGGACAGGATACGGGGACAGCACGGGGACAGGATACGGGGACAGCACGGGGACAGGATACGGGGACAGCACGGGGACAGCATGGGGTCAGCAC	AGGACAGGATACGGGGACAGCACGGGGACAGGATACGGGGACAGCACGGGGACAGGATACGGGGACAGCACGGGGACAGCATGGGGTCAGCAC,AGGACAGGATACGGGGACAGCACGGGGACAGGATACGGGGACAGCACGGGGACAGGATACGGGGACAGCACGGGGACAGGATACGGGGACAGCACGGGGACAGCATGGGGTCAGCAC	.	PASS	RC=5.92;RPL=24;RAL=140;RCP=GGACAGGATACGGGGACAGCACGG;ALGNURL=http://orca.bu.edu/vntrview/index.php?db=VNTRPIPE_NA19238_ERX283213&ref=-175815515&isref=1&istab=1&ispng=1&rank=3	GT:SP:CGL	0/1/2:0,13,5:0,-2,-1
chr19	4525849	td175815515	AGGACAGGATACGGGGACAGCACGGGGACAGGATACGGGGACAGCACGGGGACAGGATACGGGGACAGCACGGGGACAGGATACGGGGACAGCACGGGGACAGGATACGGGGACAGCACGGGGACAGCATGGGGTCAGCAC	AGGACAGGATTCGGGGACAGCACGGGGACAGGATACGGGGACAGCACGGGGACAGGATACGGGGACAGCACGGGGACAGGATACGGGGACAGCACGGGGACAGCATGGGGTCAGCAC	.	PASS	RC=5.92;RPL=24;RAL=140;RCP=GGACAGGATACGGGGACAGCACGG;ALGNURL=http://orca.bu.edu/vntrview/index.php?db=VNTRPIPE_NA19239_ERX283214&ref=-175815515&isref=1&istab=1&ispng=1&rank=3	GT:SP:CGL	0/1:3,10:0,-1

CHILD:
chr19	9807161	td175820032	CTCTATCTGTCTATCTATCTATGTATCTATGTATCTATGTATCTATGTATCTATGTATTTATGTATCTATCTATC	CTCTATCTGTCTATCTATCTATGTATCTATGTATCTATGTATCTATGTATCTATGTATCTATGTATTTATGTATCTATCTATC	.	PASS	RC=9.25;RPL=8;RAL=74;RCP=TCTATGTA;ALGNURL=http://orca.bu.edu/vntrview/index.php?db=VNTRPIPE_NA19240_ERX283215&ref=-175820032&isref=1&istab=1&ispng=1&rank=3	GT:SP:CGL	0/1:17,14:0,1
PARENTS:
chr19	9807161	td175820032	CTCTATCTGTCTATCTATCTATGTATCTATGTATCTATGTATCTATGTATCTATGTATTTATGTATCTATCTATC	CTCTATCTGTCTATCTATCTATGTATCTATGTATCTATGTATCTATGTATCTATGTATCTATGTATTTATGTATCTATCTATC	.	PASS	RC=9.25;RPL=8;RAL=74;RCP=TCTATGTA;ALGNURL=http://orca.bu.edu/vntrview/index.php?db=VNTRPIPE_NA19238_ERX283213&ref=-175820032&isref=1&istab=1&ispng=1&rank=3	GT:SP:CGL	0/1:18,18:0,1
chr19	9807161	td175820032	CTCTATCTGTCTATCTATCTATGTATCTATGTATCTATGTATCTATGTATCTATGTATTTATGTATCTATCTATC	CTCTATCTGTCTATCTATCTATGTATCTATGTATCTATGTATCTATGTATCTATGTATCTATGTATTTATGTATCTATCTATC	.	PASS	RC=9.25;RPL=8;RAL=74;RCP=TCTATGTA;ALGNURL=http://orca.bu.edu/vntrview/index.php?db=VNTRPIPE_NA19239_ERX283214&ref=-175820032&isref=1&istab=1&ispng=1&rank=3	GT:SP:CGL	0/1:13,13:0,1

CHILD:
chr19	21652963	td175828235	AAAGGAAGGAAGGAAGGAAGGAAGGAAGGAAGGAAGGAAGGAAGGAAGGAAGGAAGGAAGGGAGAGAGAAAGGAATGGAAAGGAAAGGAA	AAAGGAAGGAAGGAAGGAAGGAAGGAAGGAAGGAAGGAAGGAAGGAAGGAAGGAAGGAAGGAAGGAAGGGAGAGAGAAAGGAATGGAAAGGAAAGGAA	.	PASS	RC=10.82;RPL=8;RAL=89;RCP=AAGGAAGG;ALGNURL=http://orca.bu.edu/vntrview/index.php?db=VNTRPIPE_NA19240_ERX283215&ref=-175828235&isref=1&istab=1&ispng=1&rank=3	GT:SP:CGL	0/1:7,6:0,1
PARENTS:
chr19	21652963	td175828235	AAAGGAAGGAAGGAAGGAAGGAAGGAAGGAAGGAAGGAAGGAAGGAAGGAAGGAAGGAAGGGAGAGAGAAAGGAATGGAAAGGAAAGGAA	AAAGGAAGGAAGGAAGGAAGGAAGGAAGGAAGGAAGGAATGGAAAGGAAAGGAA,AAAGGAAGGAAGGAAGGAAGGAAGGAAGGAAGGAAGGAAGGAAGGAAGGAAGGAAGGAAGGAAGGAAGGGAGAGAGAAAGGAATGGAAAGGAAAGGAA	.	PASS	RC=10.82;RPL=8;RAL=89;RCP=AAGGAAGG;ALGNURL=http://orca.bu.edu/vntrview/index.php?db=VNTRPIPE_NA19238_ERX283213&ref=-175828235&isref=1&istab=1&ispng=1&rank=3	GT:SP:CGL	0/1/2:0,14,8:0,-4,1
chr19	21652963	td175828235	AAAGGAAGGAAGGAAGGAAGGAAGGAAGGAAGGAAGGAAGGAAGGAAGGAAGGAAGGAAGGGAGAGAGAAAGGAATGGAAAGGAAAGGAA	AAAGGAAGGAAGGAAGGAAGGAAGGAAGGAAGGAAGGAAGGAAGGAAGGAAGGAAGGAAGGAAGGAAGGAAGGGAGAGAGAAAGGAATGGAAAGGAAAGGAA	.	PASS	RC=10.82;RPL=8;RAL=89;RCP=AAGGAAGG;ALGNURL=http://orca.bu.edu/vntrview/index.php?db=VNTRPIPE_NA19239_ERX283214&ref=-175828235&isref=1&istab=1&ispng=1&rank=3	GT:SP:CGL	0/1:7,2:0,1

CHILD:
chr19	30658743	td175831100	GCATACACACACATGAGCACCCAGGAGAATGCACACATATGAACATATACACGTGGACATACACACACATGAGCACCCAGGAGAATGCACACATATGAACATATACACGTGGACATACACACACATGAGCACCCAGGAGAATGCACACATATGAACATATACACGTGGACATACACACTCATG	GCATACACACACATGAGCACCCAGGAGAATGCACACATATGAACATATACACGTGGACATACACACACATGAGCACCCAGGAGAATGCACACATATGAACATATACACGTGGACATACACACTCATG	.	PASS	RC=3.25;RPL=56;RAL=182;RCP=CATACACACACATGAGCACCCAGGAGAATGCACACATATGAACATATACACGTGGA;ALGNURL=http://orca.bu.edu/vntrview/index.php?db=VNTRPIPE_NA19240_ERX283215&ref=-175831100&isref=1&istab=1&ispng=1&rank=3	GT:SP:CGL	0/1:2,10:0,-1
PARENTS:
chr19	30658743	td175831100	GCATACACACACATGAGCACCCAGGAGAATGCACACATATGAACATATACACGTGGACATACACACACATGAGCACCCAGGAGAATGCACACATATGAACATATACACGTGGACATACACACACATGAGCACCCAGGAGAATGCACACATATGAACATATACACGTGGACATACACACTCATG	GCATACACACACATGAGCACCCAGGAGAATGCACACATATGAACATATACACGTGGACATACACACACATGAGCACCCAGGAGAATGCACACATATGAACATATACACGTGGACATACACACTCATG	.	PASS	RC=3.25;RPL=56;RAL=182;RCP=CATACACACACATGAGCACCCAGGAGAATGCACACATATGAACATATACACGTGGA;ALGNURL=http://orca.bu.edu/vntrview/index.php?db=VNTRPIPE_NA19238_ERX283213&ref=-175831100&isref=1&istab=1&ispng=1&rank=3	GT:SP:CGL	0/1:6,10:0,-1
chr19	30658743	td175831100	GCATACACACACATGAGCACCCAGGAGAATGCACACATATGAACATATACACGTGGACATACACACACATGAGCACCCAGGAGAATGCACACATATGAACATATACACGTGGACATACACACACATGAGCACCCAGGAGAATGCACACATATGAACATATACACGTGGACATACACACTCATG	GCATACACACACATGAGCACCCAGGAGAATGCACACATAGGAACATATACACGTGGCCATACTCACACATGATCACCCAGGAGAGTGCACACATATGAACATATACACGTGGACATACACACTCATG	.	PASS	RC=3.25;RPL=56;RAL=182;RCP=CATACACACACATGAGCACCCAGGAGAATGCACACATATGAACATATACACGTGGA;ALGNURL=http://orca.bu.edu/vntrview/index.php?db=VNTRPIPE_NA19239_ERX283214&ref=-175831100&isref=1&istab=1&ispng=1&rank=3	GT:SP:CGL	0/1:5,11:0,-1

CHILD:
chr19	34595894	td175833195	TTACTTATACATATGTGTATACACGCATGTATATACTTATACATATATGTATACACACATGTATATACTTACACATATA	TTACTTATACATATGTGTATACACACATGTATATACTTATACATATGTGTATACACACATGTATATACTTATACATATATGTATACACACATGTATATACTTACACATAT	.	PASS	RC=2.44;RPL=32;RAL=78;RCP=TACTTATACATATATGTATACACACATGTATA;ALGNURL=http://orca.bu.edu/vntrview/index.php?db=VNTRPIPE_NA19240_ERX283215&ref=-175833195&isref=1&istab=1&ispng=1&rank=3	GT:SP:CGL	0/1:19,21:0,1
PARENTS:
chr19	34595894	td175833195	TTACTTATACATATGTGTATACACGCATGTATATACTTATACATATATGTATACACACATGTATATACTTACACATATA	TTACTTATACATATGTGTATACACACATGTATATACTTATACATATGTGTATACACACATGTATATACTTATACATATATGTATACACACATGTATATACTTACACATAT	.	PASS	RC=2.44;RPL=32;RAL=78;RCP=TACTTATACATATATGTATACACACATGTATA;ALGNURL=http://orca.bu.edu/vntrview/index.php?db=VNTRPIPE_NA19238_ERX283213&ref=-175833195&isref=1&istab=1&ispng=1&rank=3	GT:SP:CGL	0/1:13,14:0,1
chr19	34595894	td175833195	TTACTTATACATATGTGTATACACGCATGTATATACTTATACATATATGTATACACACATGTATATACTTACACATATA	TTACTTATACATATGTGTATACACACATGTATATACTTATACATATGTGTATACACACATGTATATACTTATACATATATGTATACACACATGTATATACTTACACATAT	.	PASS	RC=2.44;RPL=32;RAL=78;RCP=TACTTATACATATATGTATACACACATGTATA;ALGNURL=http://orca.bu.edu/vntrview/index.php?db=VNTRPIPE_NA19239_ERX283214&ref=-175833195&isref=1&istab=1&ispng=1&rank=3	GT:SP:CGL	0/1:30,19:0,1

CHILD:
chr19	38835301	td175835484	CCATACCTGTACATACATATATAGTACATACCTGTACATACATATATAGTACATACCTGTACATACATATATAGTACATACCTGTACATACATATATAGTACATACCTGTACATACATATATAGTACATACCTGTACATACATATATAGTACATACCTGTACATACATATATATGTATATACCTGTACAT	CCATACCTGTACATACATATATAGTACATACCTGTACATACATATATAGTACATACCTGTACATACATATATAGTACATACCTGTACATACATATATAGTACATACCTGTACATACATATATAGTACATTCCTGTACATACATATATATGTATATACATGTTCAT	.	PASS	RC=7.50;RPL=25;RAL=189;RCP=CATACCTGTACATACATATATAGTA;ALGNURL=http://orca.bu.edu/vntrview/index.php?db=VNTRPIPE_NA19240_ERX283215&ref=-175835484&isref=1&istab=1&ispng=1&rank=3	GT:SP:CGL	0/1:4,3:0,-1
PARENTS:
chr19	38835301	td175835484	CCATACCTGTACATACATATATAGTACATACCTGTACATACATATATAGTACATACCTGTACATACATATATAGTACATACCTGTACATACATATATAGTACATACCTGTACATACATATATAGTACATACCTGTACATACATATATAGTACATACCTGTACATACATATATATGTATATACCTGTACAT	CCATACCTGTACATACATATATAAAAAATACCTGTACATACATATAAAGTACATACCTGTACATACATATATAGTACATACCTATACATACATATATAGTACATAACTGTACAAACATATATAGTACATACCTGTACATACAGATATATGTATATACCTGTACAT	.	PASS	RC=7.50;RPL=25;RAL=189;RCP=CATACCTGTACATACATATATAGTA;ALGNURL=http://orca.bu.edu/vntrview/index.php?db=VNTRPIPE_NA19238_ERX283213&ref=-175835484&isref=1&istab=1&ispng=1&rank=3	GT:SP:CGL	0/1:2,4:0,-1
chr19	38835301	td175835484	CCATACCTGTACATACATATATAGTACATACCTGTACATACATATATAGTACATACCTGTACATACATATATAGTACATACCTGTACATACATATATAGTACATACCTGTACATACATATATAGTACATACCTGTACATACATATATAGTACATACCTGTACATACATATATATGTATATACCTGTACAT	CCATACCTGTACATACATATATAGTACATACCTGTACATACATATATAGTACATACCTGTACATACATATATATGTATATACCTATACAT	.	PASS	RC=7.50;RPL=25;RAL=189;RCP=CATACCTGTACATACATATATAGTA;ALGNURL=http://orca.bu.edu/vntrview/index.php?db=VNTRPIPE_NA19239_ERX283214&ref=-175835484&isref=1&istab=1&ispng=1&rank=3	GT:SP:CGL	0/1:3,9:0,-4

CHILD:
chr19	43143492	td175838270	TGGCCGGGCAGAGGGGCTCCTCACTTCCCAGAAGGGGCGGCCAGGCAGAGGCGCCCCCCACCTCCCGGACGGGGCGGC	TTGGGTACACCTCCCAGACGGGGTGGCGGCCGGGCAGAGGGGCTCCTCACTTCCCAGAAGGGGTGGCCGGGCAGAGGCGCCCCCCACCTCCCGGATGGGGTGGCTGGCCGGGTGGGGGATGCCCCCCACCTCC	.	SC	RC=2.08;RPL=37;RAL=77;RCP=GGCCAGGCAGAGGCGCCCCCCACCTCCCAGAAGGGGC;ALGNURL=http://orca.bu.edu/vntrview/index.php?db=VNTRPIPE_NA19240_ERX283215&ref=-175838270&isref=1&istab=1&ispng=1&rank=3	GT:SP:CGL	0/1:46,3:0,1
PARENTS:
chr19	43143492	td175838270	TGGCCGGGCAGAGGGGCTCCTCACTTCCCAGAAGGGGCGGCCAGGCAGAGGCGCCCCCCACCTCCCGGACGGGGCGGC	TGGCGGCCGGGCAGAGGGGCTCCTCACTTCCCAGAAGGGGCGGCCGGGCAGAGGTGCCCCCCACCTCCCGGATGGGGCGGCAGCTGGGCGGAGGCGCCCCCCACCTCCCGGATGGGGCGGC	.	SC	RC=2.08;RPL=37;RAL=77;RCP=GGCCAGGCAGAGGCGCCCCCCACCTCCCAGAAGGGGC;ALGNURL=http://orca.bu.edu/vntrview/index.php?db=VNTRPIPE_NA19238_ERX283213&ref=-175838270&isref=1&istab=1&ispng=1&rank=3	GT:SP:CGL	0/1:43,4:0,1
chr19	43143492	td175838270	TGGCCGGGCAGAGGGGCTCCTCACTTCCCAGAAGGGGCGGCCAGGCAGAGGCGCCCCCCACCTCCCGGACGGGGCGGC	TGGCGGCCGGGCAGAGGGGCTCCTCACTTCCCAGAAGGGGCGGCCGGGCAGAGGTGCCCCCCACCTCCCGGATGGGGCGGCAGCTGGGCGGAGGCGCCCCCCACCTCCCGGATGGGGCGGC	.	SC	RC=2.08;RPL=37;RAL=77;RCP=GGCCAGGCAGAGGCGCCCCCCACCTCCCAGAAGGGGC;ALGNURL=http://orca.bu.edu/vntrview/index.php?db=VNTRPIPE_NA19239_ERX283214&ref=-175838270&isref=1&istab=1&ispng=1&rank=3	GT:SP:CGL	0/1:38,8:0,1

CHILD:
chr19	50249922	td175843049	GCCTCCGGCTTCTGCTTCTCCTCCGGCTCCTGCTTCTCCTCCGGCTCCTGCTTCTCCTCCGGCTCCTGC	GCCTCCGGCTTCTGCTTCTCCTCCGGCTCCTGCTTCTCCTCCGGCTCCTGC	.	PASS	RC=3.78;RPL=18;RAL=68;RCP=CCTCCGGCTCCTGCTTCT;ALGNURL=http://orca.bu.edu/vntrview/index.php?db=VNTRPIPE_NA19240_ERX283215&ref=-175843049&isref=1&istab=1&ispng=1&rank=3	GT:SP:CGL	0/1:11,18:0,-1
PARENTS:
chr19	50249922	td175843049	GCCTCCGGCTTCTGCTTCTCCTCCGGCTCCTGCTTCTCCTCCGGCTCCTGCTTCTCCTCCGGCTCCTGC	GCCTCCGGCTTCTGCTTCTCCTCCGGCTCCTGCTTCTCCTCCGGCTCCTGC	.	PASS	RC=3.78;RPL=18;RAL=68;RCP=CCTCCGGCTCCTGCTTCT;ALGNURL=http://orca.bu.edu/vntrview/index.php?db=VNTRPIPE_NA19238_ERX283213&ref=-175843049&isref=1&istab=1&ispng=1&rank=3	GT:SP:CGL	0/1:14,16:0,-1
chr19	50249922	td175843049	GCCTCCGGCTTCTGCTTCTCCTCCGGCTCCTGCTTCTCCTCCGGCTCCTGCTTCTCCTCCGGCTCCTGC	GCCTCCGGCTTCTGCTTCTCCTCCGGCTCCTGCTTCTCCTCCGGCTCCTGC	.	PASS	RC=3.78;RPL=18;RAL=68;RCP=CCTCCGGCTCCTGCTTCT;ALGNURL=http://orca.bu.edu/vntrview/index.php?db=VNTRPIPE_NA19239_ERX283214&ref=-175843049&isref=1&istab=1&ispng=1&rank=3	GT:SP:CGL	0/1:11,17:0,-1

CHILD:
chr2	503053	td175849110	AGAATCACAGGACGCGGGAATCACGGGACGCAGGAATCACGGGACGCGGGAATCACGGGACGCGGGAATCACGGGACGCGGGAATCACGGGACGCGGGAATCACGGGACGCGGGAATCACAGGGTGCCGGAATCAAGGGACGCCAGAATCACGGGGCGCGGGAATCA	AGAATCGCAGGACGCGGGAATCACGGGACGCAGGAAGCACGGGACGCGGGAATCACGGGACGCGGGAATCACAGGGTGCCGGAATCAAGGGACGCCAGAATCACGGGGCGCGGGAATCA	.	PASS	RC=10.38;RPL=16;RAL=166;RCP=GAATCACGGGACGCGG;ALGNURL=http://orca.bu.edu/vntrview/index.php?db=VNTRPIPE_NA19240_ERX283215&ref=-175849110&isref=1&istab=1&ispng=1&rank=3	GT:SP:CGL	0/1:2,7:0,-3
PARENTS:
chr2	503053	td175849110	AGAATCACAGGACGCGGGAATCACGGGACGCAGGAATCACGGGACGCGGGAATCACGGGACGCGGGAATCACGGGACGCGGGAATCACGGGACGCGGGAATCACGGGACGCGGGAATCACAGGGTGCCGGAATCAAGGGACGCCAGAATCACGGGGCGCGGGAATCA	AGAATCACAGGACGCGGGAATCACGGGACGCGGGAATCACGGGACGCGGGAATCACGGGACGCGGGAATCACGGGACGCGGGAATCACGGGACGCGGGAATCACAGGGTGCCGGAATCAAGGGACGCCAGACTCACGGGGCGCGGGAATCA	.	PASS	RC=10.38;RPL=16;RAL=166;RCP=GAATCACGGGACGCGG;ALGNURL=http://orca.bu.edu/vntrview/index.php?db=VNTRPIPE_NA19238_ERX283213&ref=-175849110&isref=1&istab=1&ispng=1&rank=3	GT:SP:CGL	0/1:2,3:0,-1
chr2	503053	td175849110	AGAATCACAGGACGCGGGAATCACGGGACGCAGGAATCACGGGACGCGGGAATCACGGGACGCGGGAATCACGGGACGCGGGAATCACGGGACGCGGGAATCACGGGACGCGGGAATCACAGGGTGCCGGAATCAAGGGACGCCAGAATCACGGGGCGCGGGAATCA	AGAATCACAGGACGCGGGAATCACGGGACGCAGGAATCACGGGACGCGGGAATCACGGGACGCGGGAATCACAGGGTGCCGGAATCAAGGGACGCCAGAATCACGGGGCGCGGGAATCA,AGAATCACAGGACGCGGGAATCACGGGACGCAGGAATCACGGGACGCGGGAATCACGGGACGCGGGAATCACGGGACGCGGGAATCACGGGACGCGGGAATCACAGGGTGCCGGAATCAAGGGACGCCAGAATCACGGGGCGCGGGAATCA	.	PASS	RC=10.38;RPL=16;RAL=166;RCP=GAATCACGGGACGCGG;ALGNURL=http://orca.bu.edu/vntrview/index.php?db=VNTRPIPE_NA19239_ERX283214&ref=-175849110&isref=1&istab=1&ispng=1&rank=3	GT:SP:CGL	0/1/2:0,8,5:0,-3,-1

CHILD:
chr2	1521325	td175849856	TCCTTGCTGCTGCCTCTCACCTTGCTGCTGCCTCTCACCTTGCTGCTGCCTCTCACCTTGCTGCTGCCTCTCACCTTGCTGCTGCCTCTCACCTTGCTGCTGCCTCTCACCTTGCTGCTGCCTCTCACCTTGCTGCTGCCTCTCACCTTGCTGCTGCCTCTCACCTTGCTGCTGCCTCTCACCTTGCTGCT	TCCTTGCTGCTGCCTCTCTCCTTGCTGCTGCCTCTCTCCTTGCTGCTGCCTCTCACCTTGCTGCTGCCTCTCACCTTGCTGCTGCCTCTCACCTTGCTGCTGCCTCTCACCTTGCTGCT,TCCTTGCTGCTGCCTCTCTCCTTGCTGCTGCCTCTCACCTTGCTGCTGCCTCTCACCTTGCTGCTGCCTCTCACCTTGCTGCTGCCTCTCACCTTGCTGCTGCCTCTCACCTTGCTGCTGCCTCTCACCTTGCTGCTGCCTCTCACCTTGCTGCT	.	PASS	RC=10.56;RPL=18;RAL=190;RCP=CCTTGCTGCTGCCTCTCA;ALGNURL=http://orca.bu.edu/vntrview/index.php?db=VNTRPIPE_NA19240_ERX283215&ref=-175849856&isref=1&istab=1&ispng=1&rank=3	GT:SP:CGL	0/1/2:0,8,3:0,-4,-2
PARENTS:
chr2	1521325	td175849856	TCCTTGCTGCTGCCTCTCACCTTGCTGCTGCCTCTCACCTTGCTGCTGCCTCTCACCTTGCTGCTGCCTCTCACCTTGCTGCTGCCTCTCACCTTGCTGCTGCCTCTCACCTTGCTGCTGCCTCTCACCTTGCTGCTGCCTCTCACCTTGCTGCTGCCTCTCACCTTGCTGCTGCCTCTCACCTTGCTGCT	TCCTTGCTGCTGCCTCTCACCTTGCTGCTGCCTCTCACCTTGCTGCTGCCTCTCACCTTGCTGCTGCCTCTCTCCTTGCTGCT,TCCTTGCTGCTGCCTCTCACCTTGCTGCTGCCTCTCACCTTGCTGCTGCCTCTCACCTTGCTGCTGCCTCTCACCTTGCTGCTGCCTCTCACCTTGCTGCTGCCTCTCACCTTGCTGCT	.	PASS	RC=10.56;RPL=18;RAL=190;RCP=CCTTGCTGCTGCCTCTCA;ALGNURL=http://orca.bu.edu/vntrview/index.php?db=VNTRPIPE_NA19238_ERX283213&ref=-175849856&isref=1&istab=1&ispng=1&rank=3	GT:SP:CGL	0/1/2:0,18,8:0,-6,-4
chr2	1521325	td175849856	TCCTTGCTGCTGCCTCTCACCTTGCTGCTGCCTCTCACCTTGCTGCTGCCTCTCACCTTGCTGCTGCCTCTCACCTTGCTGCTGCCTCTCACCTTGCTGCTGCCTCTCACCTTGCTGCTGCCTCTCACCTTGCTGCTGCCTCTCACCTTGCTGCTGCCTCTCACCTTGCTGCTGCCTCTCACCTTGCTGCT	TAACAGC,TCCTTGCTGCTGCCTCTCACCTTGCTGCTGCCTCTCTCCTTGCTGCTGCCTCTCACCTTGCTGCTGCCTCTCACCTTGCTGCTGCCTCTCACCTTGCTGCTGCCTCTCACCTTGCTGCTGCCTCTCACCTTGCTGCTGCCTCTCACCTTGCTGCT	.	PASS	RC=10.56;RPL=18;RAL=190;RCP=CCTTGCTGCTGCCTCTCA;ALGNURL=http://orca.bu.edu/vntrview/index.php?db=VNTRPIPE_NA19239_ERX283214&ref=-175849856&isref=1&istab=1&ispng=1&rank=3	GT:SP:CGL	0/1/2:0,10,4:0,-3,-2

CHILD:
chr2	1591016	td175849909	GGGGGAGACCAGGTGGGGAGACCAGGTGGGGAGACCAGGTGGGGAGACCGGGTGGGGAGAC	GGGGGAGACCAAGTGGGGAGACCAGGTGGGGAGACCGGGTGGGGAGAC	.	PASS	RC=4.62;RPL=13;RAL=60;RCP=GGGGAGACCAGGT;ALGNURL=http://orca.bu.edu/vntrview/index.php?db=VNTRPIPE_NA19240_ERX283215&ref=-175849909&isref=1&istab=1&ispng=1&rank=3	GT:SP:CGL	0/1:9,17:0,-1
PARENTS:
chr2	1591016	td175849909	GGGGGAGACCAGGTGGGGAGACCAGGTGGGGAGACCAGGTGGGGAGACCGGGTGGGGAGAC	GGGGGAGACCCAGTGGGGGGACCAGGTGGGGGGACCGGGTGGGGAGAC,GGGGGAGACCAAGTGGGGAGACCAGGTGGGGAGACCAGGTGGGGAGACCGGGTGGGGAGACCGGGTGGGGAGAC	.	PASS	RC=4.62;RPL=13;RAL=60;RCP=GGGGAGACCAGGT;ALGNURL=http://orca.bu.edu/vntrview/index.php?db=VNTRPIPE_NA19238_ERX283213&ref=-175849909&isref=1&istab=1&ispng=1&rank=3	GT:SP:CGL	0/1/2:0,13,14:0,-1,1
chr2	1591016	td175849909	GGGGGAGACCAGGTGGGGAGACCAGGTGGGGAGACCAGGTGGGGAGACCGGGTGGGGAGAC	GGGGGAGACCAAGTGGGGAGACCAGGTGGGGAGACCGGGCGGGGAGAC	.	PASS	RC=4.62;RPL=13;RAL=60;RCP=GGGGAGACCAGGT;ALGNURL=http://orca.bu.edu/vntrview/index.php?db=VNTRPIPE_NA19239_ERX283214&ref=-175849909&isref=1&istab=1&ispng=1&rank=3	GT:SP:CGL	0/1:11,11:0,-1

CHILD:
chr2	1815121	td175850091	CCCAGCGTCATCAGCTCCAGCATCATCAGCTCTGGCGTCATCAGCTCTGGCGTCATCAGCTCCAGCATCATCAGCTCCCGCGTC	CCCAGCGTCATCAGCTCCAGCATCATCAGCTCTGGCGTCATCAGCTCTGGCGTCATCAGCTCTGGCGTCATCAGCTCCAGCATCATCAGCTCCCGCGTC	.	PASS	RC=5.53;RPL=15;RAL=83;RCP=CCAGCGTCATCAGCT;ALGNURL=http://orca.bu.edu/vntrview/index.php?db=VNTRPIPE_NA19240_ERX283215&ref=-175850091&isref=1&istab=1&ispng=1&rank=3	GT:SP:CGL	0/1:18,9:0,1
PARENTS:
chr2	1815121	td175850091	CCCAGCGTCATCAGCTCCAGCATCATCAGCTCTGGCGTCATCAGCTCTGGCGTCATCAGCTCCAGCATCATCAGCTCCCGCGTC	CCCAGCGTCATCAGCTCCAGCATCATCAGCTCTGGCGTCATCAGCTCTGGCGGCATCAGCTCTGGCGTCATCAGCTCCAGCATCATCAGCTCCCGCGTC	.	PASS	RC=5.53;RPL=15;RAL=83;RCP=CCAGCGTCATCAGCT;ALGNURL=http://orca.bu.edu/vntrview/index.php?db=VNTRPIPE_NA19238_ERX283213&ref=-175850091&isref=1&istab=1&ispng=1&rank=3	GT:SP:CGL	0/1:2,15:0,1
chr2	1815121	td175850091	CCCAGCGTCATCAGCTCCAGCATCATCAGCTCTGGCGTCATCAGCTCTGGCGTCATCAGCTCCAGCATCATCAGCTCCCGCGTC	CCCAGCGTCATCAGCGCCAGCATCATCAGCTCTGGCGTCATCAGCTCTGGCGTCATCAGCTCTGGCGTCATCAGCTCCAGCATCATCAGCTCCCGCGTC	.	PASS	RC=5.53;RPL=15;RAL=83;RCP=CCAGCGTCATCAGCT;ALGNURL=http://orca.bu.edu/vntrview/index.php?db=VNTRPIPE_NA19239_ERX283214&ref=-175850091&isref=1&istab=1&ispng=1&rank=3	GT:SP:CGL	0/1:11,7:0,1

CHILD:
chr2	17934591	td175857032	TGGGGACGGCCGCCTGGGAGGGGACGGCCGCCTGGGAGGGGACGGCC	TGGGGACGGCCGCCTGGGAGGGGACGGCCGCCTGGGAGGGGACGGCCGCCTGGGAGGGGACGGCCGCCTGGGAGGGGACGGCC,TGGGGACGGCCGCCTGGGAGGGGACGGCCGCCTGGGAGGGGACGGCCGCCTGGGAGGGGACGGCCGCCTGGGAGGGGACGGCCGCCTGGGAGGGGACGGCC	.	PASS	RC=2.56;RPL=18;RAL=46;RCP=GGGGACGGCCGCCTGGGA;ALGNURL=http://orca.bu.edu/vntrview/index.php?db=VNTRPIPE_NA19240_ERX283215&ref=-175857032&isref=1&istab=1&ispng=1&rank=3	GT:SP:CGL	0/1/2:0,15,12:0,2,3
PARENTS:
chr2	17934591	td175857032	TGGGGACGGCCGCCTGGGAGGGGACGGCCGCCTGGGAGGGGACGGCC	TGGGGACGGCCGCCTGGGAGGGGACGGCCGCCTGGGAGGGGACGGCCGCCTGGGAGGGGACGGCCGCCTGGGAGGGGACGGCC,TGGGGACGGCCGCCTGGGAGGGGACGGCCGCCTGGGAGGGGACGGCCGCCTGGGAGGGGACGGCCGCCTGGGAGGGGACGGCCGCCTGGGAGGGGACGGCC	.	PASS	RC=2.56;RPL=18;RAL=46;RCP=GGGGACGGCCGCCTGGGA;ALGNURL=http://orca.bu.edu/vntrview/index.php?db=VNTRPIPE_NA19238_ERX283213&ref=-175857032&isref=1&istab=1&ispng=1&rank=3	GT:SP:CGL	0/1/2:0,16,10:0,2,3
chr2	17934591	td175857032	TGGGGACGGCCGCCTGGGAGGGGACGGCCGCCTGGGAGGGGACGGCC	TGGGGACGGCCGCCTGGGAGGGGACGGCCGCCTGGGAGGGGACGGCCGCCTGGGAGGGGACGGCC,TGGGGACGGCCGCCTGGGAGGGGACGGCCGCCTGGGAGGGGACGGCCGCCTGGGAGGGGACGGCCGCCTGGGAGGGGACGGCC	.	PASS	RC=2.56;RPL=18;RAL=46;RCP=GGGGACGGCCGCCTGGGA;ALGNURL=http://orca.bu.edu/vntrview/index.php?db=VNTRPIPE_NA19239_ERX283214&ref=-175857032&isref=1&istab=1&ispng=1&rank=3	GT:SP:CGL	0/1/2:0,21,15:0,1,2

CHILD:
chr2	24424165	td175859223	CAGACTCGGGGGTATGGAGTCTTGGGGTACGGAGACTCAGGTATGGAGACTCGGGGTATGGAGACTCGGGATAGAGACTCGGGGTATGGAGACTC	CAGACTCGGGGGTATGGAGTCTTGGGGTACGGAGACTCAGGTATGGAGACTCGGGGTATGGAGACTC,CAGACTCGGGGGTATGGAGTCTTGGGGTACGGAGACTCAGGTATGGAGACTCGGGATAGAGACTCGGGGTATGGAGACTC	.	PASS	RC=6.38;RPL=15;RAL=94;RCP=AGACTCGGGGTATGG;ALGNURL=http://orca.bu.edu/vntrview/index.php?db=VNTRPIPE_NA19240_ERX283215&ref=-175859223&isref=1&istab=1&ispng=1&rank=3	GT:SP:CGL	0/1/2:0,15,16:0,-2,-1
PARENTS:
chr2	24424165	td175859223	CAGACTCGGGGGTATGGAGTCTTGGGGTACGGAGACTCAGGTATGGAGACTCGGGGTATGGAGACTCGGGATAGAGACTCGGGGTATGGAGACTC	CAGACTCGGGGGTATGGAGTCTTGGGGTACGGAGACTCAGGTATGGAGACTCGGGGTATGGAGACTC	.	PASS	RC=6.38;RPL=15;RAL=94;RCP=AGACTCGGGGTATGG;ALGNURL=http://orca.bu.edu/vntrview/index.php?db=VNTRPIPE_NA19238_ERX283213&ref=-175859223&isref=1&istab=1&ispng=1&rank=3	GT:SP:CGL	0/1:15,14:0,-2
chr2	24424165	td175859223	CAGACTCGGGGGTATGGAGTCTTGGGGTACGGAGACTCAGGTATGGAGACTCGGGGTATGGAGACTCGGGATAGAGACTCGGGGTATGGAGACTC	CAGACTCGGGGGTATGGAGTCTTGGGGTACGGAGACTCAGGTATGGAGACTCGGGATAGAGACTCGGGGTATGGAGACTC	.	PASS	RC=6.38;RPL=15;RAL=94;RCP=AGACTCGGGGTATGG;ALGNURL=http://orca.bu.edu/vntrview/index.php?db=VNTRPIPE_NA19239_ERX283214&ref=-175859223&isref=1&istab=1&ispng=1&rank=3	GT:SP:CGL	0/1:7,7:0,-1

CHILD:
chr2	28110515	td175860953	TTTTTACTAATGATTTTTTACTGATGATTTTACTAATGATTTTGCTAAT	TTTTTACTAATGATTTTTTACTGATGATTTTACTAATGATTTTGCTAATCATTAGTAAAATTTTTACTAGTGATTTTGCTAAT	.	PASS	RC=3.86;RPL=12;RAL=48;RCP=TTTTACTAATGA;ALGNURL=http://orca.bu.edu/vntrview/index.php?db=VNTRPIPE_NA19240_ERX283215&ref=-175860953&isref=1&istab=1&ispng=1&rank=3	GT:SP:CGL	0/1:2,8:0,3
PARENTS:
chr2	28110515	td175860953	TTTTTACTAATGATTTTTTACTGATGATTTTACTAATGATTTTGCTAAT	TTTTTACTAATGATTTTTTACTGATGATTTTACTAATGATTTTGCTAATCATTAGTAAAATTTTTACTAGTGATTTTGCTAAT	.	PASS	RC=3.86;RPL=12;RAL=48;RCP=TTTTACTAATGA;ALGNURL=http://orca.bu.edu/vntrview/index.php?db=VNTRPIPE_NA19238_ERX283213&ref=-175860953&isref=1&istab=1&ispng=1&rank=3	GT:SP:CGL	0/1:10,4:0,3
chr2	28110515	td175860953	TTTTTACTAATGATTTTTTACTGATGATTTTACTAATGATTTTGCTAAT	TTTTTACTAATGATTTTTTACTGATGATTTTACTAATGATTTTGCTAATCATTAGTAAAATTTTTACTAGTGATTTTGCTAAT	.	PASS	RC=3.86;RPL=12;RAL=48;RCP=TTTTACTAATGA;ALGNURL=http://orca.bu.edu/vntrview/index.php?db=VNTRPIPE_NA19239_ERX283214&ref=-175860953&isref=1&istab=1&ispng=1&rank=3	GT:SP:CGL	0/1:10,10:0,3

CHILD:
chr2	31210573	td175862083	CCCTCCCCCTCCTCCCCCTCCTCCCCCTCCTCCCCCACCT	CCCTCCCCCTCCTCCCCCTCCTCCCCCACCT	.	PASS	RC=4.33;RPL=9;RAL=39;RCP=CCTCCCCCT;ALGNURL=http://orca.bu.edu/vntrview/index.php?db=VNTRPIPE_NA19240_ERX283215&ref=-175862083&isref=1&istab=1&ispng=1&rank=3	GT:SP:CGL	0/1:10,7:0,-1
PARENTS:
chr2	31210573	td175862083	CCCTCCCCCTCCTCCCCCTCCTCCCCCTCCTCCCCCACCT	CCCTCCCCCTCCTCCCCCTCCTCCCCCACCT	.	PASS	RC=4.33;RPL=9;RAL=39;RCP=CCTCCCCCT;ALGNURL=http://orca.bu.edu/vntrview/index.php?db=VNTRPIPE_NA19238_ERX283213&ref=-175862083&isref=1&istab=1&ispng=1&rank=3	GT:SP:CGL	0/1:7,10:0,-1
chr2	31210573	td175862083	CCCTCCCCCTCCTCCCCCTCCTCCCCCTCCTCCCCCACCT	CCCTCCCCCTCCTCCCCCTCCTCCCCCACCT	.	PASS	RC=4.33;RPL=9;RAL=39;RCP=CCTCCCCCT;ALGNURL=http://orca.bu.edu/vntrview/index.php?db=VNTRPIPE_NA19239_ERX283214&ref=-175862083&isref=1&istab=1&ispng=1&rank=3	GT:SP:CGL	0/1:8,9:0,-1

CHILD:
chr2	31271464	td175862104	TCCTGCCTCCCCTGCCTCCCCTGCCTCCCC	TCCTGCCTCCCCTGCCTCCTCTGCCTCCCCTGCCTCCCC	.	PASS	RC=3.22;RPL=9;RAL=29;RCP=CCTGCCTCC;ALGNURL=http://orca.bu.edu/vntrview/index.php?db=VNTRPIPE_NA19240_ERX283215&ref=-175862104&isref=1&istab=1&ispng=1&rank=3	GT:SP:CGL	0/1:11,4:0,1
PARENTS:
chr2	31271464	td175862104	TCCTGCCTCCCCTGCCTCCCCTGCCTCCCC	TCCTGCCTCCCCTGCCTCCCCTGCCTCCCCTGCCTCCCC	.	PASS	RC=3.22;RPL=9;RAL=29;RCP=CCTGCCTCC;ALGNURL=http://orca.bu.edu/vntrview/index.php?db=VNTRPIPE_NA19238_ERX283213&ref=-175862104&isref=1&istab=1&ispng=1&rank=3	GT:SP:CGL	0/1:8,4:0,1
chr2	31271464	td175862104	TCCTGCCTCCCCTGCCTCCCCTGCCTCCCC	TCCTGCCTCCCCTGCCTCCCCTGCCTCCCCTGCCTCCCC	.	PASS	RC=3.22;RPL=9;RAL=29;RCP=CCTGCCTCC;ALGNURL=http://orca.bu.edu/vntrview/index.php?db=VNTRPIPE_NA19239_ERX283214&ref=-175862104&isref=1&istab=1&ispng=1&rank=3	GT:SP:CGL	0/1:17,7:0,1

CHILD:
chr2	40000678	td175865493	AATATATATTTATATTTAAAAATATATATATATTTATATTTTAAAAATATATATATATTTATATTTTAAAAATATATATATATTTATATTTTAAAAATATATATAT	AATATATATTTATATTTAAAAATATATATATATTTATATTTTAAAAATATATATAT,AATATATATTTATATTTAAAAATATATATATATTTATATTTTAAAAATATATATATATTTATATTTTAAAAATATATATAT	.	PASS	RC=4.24;RPL=25;RAL=105;RCP=ATATATATTTATATTTTAAAAATAT;ALGNURL=http://orca.bu.edu/vntrview/index.php?db=VNTRPIPE_NA19240_ERX283215&ref=-175865493&isref=1&istab=1&ispng=1&rank=3	GT:SP:CGL	0/1/2:0,8,16:0,-2,-1
PARENTS:
chr2	40000678	td175865493	AATATATATTTATATTTAAAAATATATATATATTTATATTTTAAAAATATATATATATTTATATTTTAAAAATATATATATATTTATATTTTAAAAATATATATAT	AATATATATTTATATTTAAAAATATATATATATTTATATTTTAAAAATATATATATATTTATATTTTAAAAATATATATAT	.	PASS	RC=4.24;RPL=25;RAL=105;RCP=ATATATATTTATATTTTAAAAATAT;ALGNURL=http://orca.bu.edu/vntrview/index.php?db=VNTRPIPE_NA19238_ERX283213&ref=-175865493&isref=1&istab=1&ispng=1&rank=3	GT:SP:CGL	0/1:7,13:0,-1
chr2	40000678	td175865493	AATATATATTTATATTTAAAAATATATATATATTTATATTTTAAAAATATATATATATTTATATTTTAAAAATATATATATATTTATATTTTAAAAATATATATAT	AATATATATTTATATTTAAAAATATATATATATTTATATTTTAAAAATATATATAT,AATATATATTTATATTTAAAAATATATATATATTTATATTTTAAAAATATATATATATTTATATTTTAAAAATATATATAT	.	PASS	RC=4.24;RPL=25;RAL=105;RCP=ATATATATTTATATTTTAAAAATAT;ALGNURL=http://orca.bu.edu/vntrview/index.php?db=VNTRPIPE_NA19239_ERX283214&ref=-175865493&isref=1&istab=1&ispng=1&rank=3	GT:SP:CGL	0/1/2:0,24,17:0,-2,-1

CHILD:
chr2	45038464	td175867477	ACGTCCCCTGCGTCCCCTGCGTCCCCTGCGTCCCCTGCGTCCCCTGCGTCCCCTGCG	ACGTCCCCTGCGTCCCCTGCGTCCCCTGCGTCCCCTGCGTCCCCTGCG	.	PASS	RC=6.22;RPL=9;RAL=56;RCP=CGTCCCCTG;ALGNURL=http://orca.bu.edu/vntrview/index.php?db=VNTRPIPE_NA19240_ERX283215&ref=-175867477&isref=1&istab=1&ispng=1&rank=3	GT:SP:CGL	0/1:7,3:0,-1
PARENTS:
chr2	45038464	td175867477	ACGTCCCCTGCGTCCCCTGCGTCCCCTGCGTCCCCTGCGTCCCCTGCGTCCCCTGCG	ACGTCCCCTGCGTCCCCTGCGTCCCCTGCGTCCCCTGCGTCCCCTGCG	.	PASS	RC=6.22;RPL=9;RAL=56;RCP=CGTCCCCTG;ALGNURL=http://orca.bu.edu/vntrview/index.php?db=VNTRPIPE_NA19238_ERX283213&ref=-175867477&isref=1&istab=1&ispng=1&rank=3	GT:SP:CGL	0/1:4,6:0,-1
chr2	45038464	td175867477	ACGTCCCCTGCGTCCCCTGCGTCCCCTGCGTCCCCTGCGTCCCCTGCGTCCCCTGCG	ACGTCCCCTGCGTCCCCTGCGTCCCCTGCGTCCCCTGCGTCCCCTGCGTCCCCTGCGTCCCCTGCG	.	PASS	RC=6.22;RPL=9;RAL=56;RCP=CGTCCCCTG;ALGNURL=http://orca.bu.edu/vntrview/index.php?db=VNTRPIPE_NA19239_ERX283214&ref=-175867477&isref=1&istab=1&ispng=1&rank=3	GT:SP:CGL	0/1:6,5:0,1

CHILD:
chr2	59348736	td175872600	TTACAGTACACCACTGTGTACAGTACACCACTGTGTACAGTACACCACTGTGTACAGTACAGGCCACTGTGT	TTACAGTACACCACTGTGTACAGTACACCACTGTGTACAGTACACCACTGTGTACAGTACACCACTGTGTACAGTACACCACTGTGTACAGTACAGGCCACTGTGT	.	PASS	RC=4.05;RPL=17;RAL=71;RCP=TACAGTACACCACTGTG;ALGNURL=http://orca.bu.edu/vntrview/index.php?db=VNTRPIPE_NA19240_ERX283215&ref=-175872600&isref=1&istab=1&ispng=1&rank=3	GT:SP:CGL	0/1:18,15:0,2
PARENTS:
chr2	59348736	td175872600	TTACAGTACACCACTGTGTACAGTACACCACTGTGTACAGTACACCACTGTGTACAGTACAGGCCACTGTGT	TTACAGTACACCACTGTGTACAGTACACCACTGTGTACAGTACACCACTGTGTACAGTACACCACTGTGTACAGTACACCACTGTGTACAGTACAGGCCACTGTGT	.	PASS	RC=4.05;RPL=17;RAL=71;RCP=TACAGTACACCACTGTG;ALGNURL=http://orca.bu.edu/vntrview/index.php?db=VNTRPIPE_NA19238_ERX283213&ref=-175872600&isref=1&istab=1&ispng=1&rank=3	GT:SP:CGL	0/1:20,18:0,2
chr2	59348736	td175872600	TTACAGTACACCACTGTGTACAGTACACCACTGTGTACAGTACACCACTGTGTACAGTACAGGCCACTGTGT	TTACAGTGCACCACTGTGTACATTACTCCACTGTGTACAGTACAGGCCACTGTGT	.	PASS	RC=4.05;RPL=17;RAL=71;RCP=TACAGTACACCACTGTG;ALGNURL=http://orca.bu.edu/vntrview/index.php?db=VNTRPIPE_NA19239_ERX283214&ref=-175872600&isref=1&istab=1&ispng=1&rank=3	GT:SP:CGL	0/1:21,26:0,-1

CHILD:
chr2	71971114	td175877464	CCCACCCCTCCCACCCCTGCCACCCCTCCCACCCCTGCCACCCCTGCC	CCCACCCCTCCCACCCCTGCCTCCCCTCCCACCCCTGCCACCCCTCCCACCCCTGCCACCCCTGCC	.	PASS	RC=5.22;RPL=9;RAL=47;RCP=CCACCCCTG;ALGNURL=http://orca.bu.edu/vntrview/index.php?db=VNTRPIPE_NA19240_ERX283215&ref=-175877464&isref=1&istab=1&ispng=1&rank=3	GT:SP:CGL	0/1:2,5:0,2
PARENTS:
chr2	71971114	td175877464	CCCACCCCTCCCACCCCTGCCACCCCTCCCACCCCTGCCACCCCTGCC	CCCACCCCTCCCACCCCTGCCACCCCTCCCACCCCTGCCACCCCTCCCACCCCTGCCACCCCTGCC	.	PASS	RC=5.22;RPL=9;RAL=47;RCP=CCACCCCTG;ALGNURL=http://orca.bu.edu/vntrview/index.php?db=VNTRPIPE_NA19238_ERX283213&ref=-175877464&isref=1&istab=1&ispng=1&rank=3	GT:SP:CGL	0/2:6,3:0,2
chr2	71971114	td175877464	CCCACCCCTCCCACCCCTGCCACCCCTCCCACCCCTGCCACCCCTGCC	CCCACCCCTCCCACCCCTGCCACCCCTCCCACCCCTGCCACCCCTCCCACCCCTGCCACCCCTGCC	.	PASS	RC=5.22;RPL=9;RAL=47;RCP=CCACCCCTG;ALGNURL=http://orca.bu.edu/vntrview/index.php?db=VNTRPIPE_NA19239_ERX283214&ref=-175877464&isref=1&istab=1&ispng=1&rank=3	GT:SP:CGL	0/1:9,4:0,2

CHILD:
chr2	82335808	td175881202	TATTATAATGAGTATTCATATATAATGCTCATTATAATGAGTATCATATATAATGAATACTCATTGTAATGAGTATCATATATAATGAATACTCATTATAAT	TATTATAATGAGTATTCATATATAATGAATACTCATTATAATGAGTATCATATATAATGAATACTCATTATAAT	.	PASS	RC=3.24;RPL=32;RAL=101;RCP=ATTATAATGAGTATCATATATAATGAATACTC;ALGNURL=http://orca.bu.edu/vntrview/index.php?db=VNTRPIPE_NA19240_ERX283215&ref=-175881202&isref=1&istab=1&ispng=1&rank=3	GT:SP:CGL	0/1:18,19:0,-1
PARENTS:
chr2	82335808	td175881202	TATTATAATGAGTATTCATATATAATGCTCATTATAATGAGTATCATATATAATGAATACTCATTGTAATGAGTATCATATATAATGAATACTCATTATAAT	TATTATAATGAGTATTCATATATAATGAATACTCATTATAATGAGTATCATATATAATGAATGCTCATTATAAT	.	PASS	RC=3.24;RPL=32;RAL=101;RCP=ATTATAATGAGTATCATATATAATGAATACTC;ALGNURL=http://orca.bu.edu/vntrview/index.php?db=VNTRPIPE_NA19238_ERX283213&ref=-175881202&isref=1&istab=1&ispng=1&rank=3	GT:SP:CGL	0/1:16,21:0,-1
chr2	82335808	td175881202	TATTATAATGAGTATTCATATATAATGCTCATTATAATGAGTATCATATATAATGAATACTCATTGTAATGAGTATCATATATAATGAATACTCATTATAAT	TATTATAATGAGTATTCATATATAATGAATACTCATTATAATGAGTATCATATATAATGAATACTCATTATAAT	.	PASS	RC=3.24;RPL=32;RAL=101;RCP=ATTATAATGAGTATCATATATAATGAATACTC;ALGNURL=http://orca.bu.edu/vntrview/index.php?db=VNTRPIPE_NA19239_ERX283214&ref=-175881202&isref=1&istab=1&ispng=1&rank=3	GT:SP:CGL	0/1:12,26:0,-1

CHILD:
chr2	88469920	td175883742	TGCGCACCGGGCCTCGCGCCCCGCGCCCCGCGCCCCGCGCCCCGCGCCCCGC	TGCGCACCGGGCCTCGCGCCCCGCGCCCCGCGCCCCGCGCCCCGC,TGCGCACCGGGCCTCGCGCCCCGCGCCCCGCGCCCCGCGCCCCGCGCCCCGCGCCCCGC	.	PASS	RC=7.29;RPL=7;RAL=51;RCP=GCGCCCC;ALGNURL=http://orca.bu.edu/vntrview/index.php?db=VNTRPIPE_NA19240_ERX283215&ref=-175883742&isref=1&istab=1&ispng=1&rank=3	GT:SP:CGL	0/1/2:1,11,8:0,-1,1
PARENTS:
chr2	88469920	td175883742	TGCGCACCGGGCCTCGCGCCCCGCGCCCCGCGCCCCGCGCCCCGCGCCCCGC	TGCGCACCGGGCCTCGCGCCCCGCGCCCCGCGCCCCGCGCCCCGC	.	PASS	RC=7.29;RPL=7;RAL=51;RCP=GCGCCCC;ALGNURL=http://orca.bu.edu/vntrview/index.php?db=VNTRPIPE_NA19238_ERX283213&ref=-175883742&isref=1&istab=1&ispng=1&rank=3	GT:SP:CGL	0/1:12,10:0,-1
chr2	88469920	td175883742	TGCGCACCGGGCCTCGCGCCCCGCGCCCCGCGCCCCGCGCCCCGCGCCCCGC	TGCGCACCGGGCCTCGCGCCCCGCGCCCCGCGCCCCGCGCCCCGCGCCCCGCGCCCCGC	.	PASS	RC=7.29;RPL=7;RAL=51;RCP=GCGCCCC;ALGNURL=http://orca.bu.edu/vntrview/index.php?db=VNTRPIPE_NA19239_ERX283214&ref=-175883742&isref=1&istab=1&ispng=1&rank=3	GT:SP:CGL	0/1:12,9:0,1

CHILD:
chr2	89070416	td175883998	CATTAAATTATAAGCCTAATTTTAATTAAATTATACACCTAATTTTAATTAAATTATACATATAATTT	CATTAAATTATAAGCCTAATTTTAATTAAATTATAAATATAATTT	.	PASS	RC=2.91;RPL=23;RAL=67;RCP=ATTAAATTATACACCTAATTTTA;ALGNURL=http://orca.bu.edu/vntrview/index.php?db=VNTRPIPE_NA19240_ERX283215&ref=-175883998&isref=1&istab=1&ispng=1&rank=3	GT:SP:CGL	0/1:43,7:0,-1
PARENTS:
chr2	89070416	td175883998	CATTAAATTATAAGCCTAATTTTAATTAAATTATACACCTAATTTTAATTAAATTATACATATAATTT	CATTAAATTATAAGCCTAATTTTAATTAAATTATAAATATAATTT	.	PASS	RC=2.91;RPL=23;RAL=67;RCP=ATTAAATTATACACCTAATTTTA;ALGNURL=http://orca.bu.edu/vntrview/index.php?db=VNTRPIPE_NA19238_ERX283213&ref=-175883998&isref=1&istab=1&ispng=1&rank=3	GT:SP:CGL	0/1:42,6:0,-1
chr2	89070416	td175883998	CATTAAATTATAAGCCTAATTTTAATTAAATTATACACCTAATTTTAATTAAATTATACATATAATTT	CATTAAATTATAAGCCTAATTTTAATTAAATTATAGCTATAATTT	.	PASS	RC=2.91;RPL=23;RAL=67;RCP=ATTAAATTATACACCTAATTTTA;ALGNURL=http://orca.bu.edu/vntrview/index.php?db=VNTRPIPE_NA19239_ERX283214&ref=-175883998&isref=1&istab=1&ispng=1&rank=3	GT:SP:CGL	0/1:41,6:0,-1

CHILD:
chr2	114736871	td175892600	GCCGGGGAGCCGGGATGGGGGTCACCGCCCCCGGGGAGCCGGGATGGGGGTCACCGCCCCCGGGGAGCCCGGATGGGGGTCACCGCCCCCG	GCCGGGGAGCCGGGATGGGGGTCACCGCCCCCGGGGAGCCGGGATGGGGGTCACCGCCCCCG	.	PASS	RC=3.10;RPL=29;RAL=90;RCP=CCGGGGAGCCGGGATGGGGGTCACCGCCC;ALGNURL=http://orca.bu.edu/vntrview/index.php?db=VNTRPIPE_NA19240_ERX283215&ref=-175892600&isref=1&istab=1&ispng=1&rank=3	GT:SP:CGL	0/1:20,14:0,-1
PARENTS:
chr2	114736871	td175892600	GCCGGGGAGCCGGGATGGGGGTCACCGCCCCCGGGGAGCCGGGATGGGGGTCACCGCCCCCGGGGAGCCCGGATGGGGGTCACCGCCCCCG	GCCGGGGAGCCGGGATGGGGGTCACCGCCCCCGGGGAGCCGGGATGGGGGTCACCGCCCCCG	.	PASS	RC=3.10;RPL=29;RAL=90;RCP=CCGGGGAGCCGGGATGGGGGTCACCGCCC;ALGNURL=http://orca.bu.edu/vntrview/index.php?db=VNTRPIPE_NA19238_ERX283213&ref=-175892600&isref=1&istab=1&ispng=1&rank=3	GT:SP:CGL	0/1:10,11:0,-1
chr2	114736871	td175892600	GCCGGGGAGCCGGGATGGGGGTCACCGCCCCCGGGGAGCCGGGATGGGGGTCACCGCCCCCGGGGAGCCCGGATGGGGGTCACCGCCCCCG	GCCGGGGAGCCGGGATGGGGGTCACCGCCCCCGGGGAGCCGGGATGGGGGGCACCGCCCCCG	.	PASS	RC=3.10;RPL=29;RAL=90;RCP=CCGGGGAGCCGGGATGGGGGTCACCGCCC;ALGNURL=http://orca.bu.edu/vntrview/index.php?db=VNTRPIPE_NA19239_ERX283214&ref=-175892600&isref=1&istab=1&ispng=1&rank=3	GT:SP:CGL	0/1:11,12:0,-1

CHILD:
chr2	118305089	td175894004	TGTATGTGTGAATATACATACTCACACATGAGTATGTGTGAATATACATACTCACACATGAGTATGTGTGAATATACATACTCACACATGAGTATGTGTGA	TGTATGTGTGAATATACATACTCACACATGAGTATGTGTGAATATACATACTCACACATGAGTATGTGTGA,TGTATGTGTGAATATACATACTCACACATGAGTATGTGTGAATATACATACTCACACATGAGTATGTGTGAATATACATACTCACACATGAGTATGTGTGAATATACATACTCACACATGAGTATGTGTGAATATACATACTCANACATGAGTATGTGTGA	.	PASS	RC=3.33;RPL=30;RAL=100;RCP=GTATGTGTGAATATACATACTCACACATGA;ALGNURL=http://orca.bu.edu/vntrview/index.php?db=VNTRPIPE_NA19240_ERX283215&ref=-175894004&isref=1&istab=1&ispng=1&rank=3	GT:SP:CGL	0/1/2:0,22,9:0,-1,2
PARENTS:
chr2	118305089	td175894004	TGTATGTGTGAATATACATACTCACACATGAGTATGTGTGAATATACATACTCACACATGAGTATGTGTGAATATACATACTCACACATGAGTATGTGTGA	TGTATGTGTGAATATACATACTCACACATGAGTATGTGTGAATATACATACTCACACATGAGTATGTGTGA,TGTATGTGTGAATATACATACTCACACATGAGTATGTGTGAATATACATACTCACACATGAGTATGTGTGAATATACATACTCACACATGAGTATGTGTGAATATACATACTCACACATGAGTATGTGTGAATATACATACTCACACATGAGTATGTGTGAATATACATACTCACACATGAGTATGTGTGA	.	PASS	RC=3.33;RPL=30;RAL=100;RCP=GTATGTGTGAATATACATACTCACACATGA;ALGNURL=http://orca.bu.edu/vntrview/index.php?db=VNTRPIPE_NA19238_ERX283213&ref=-175894004&isref=1&istab=1&ispng=1&rank=3	GT:SP:CGL	0/1/2:0,24,5:0,-1,3
chr2	118305089	td175894004	TGTATGTGTGAATATACATACTCACACATGAGTATGTGTGAATATACATACTCACACATGAGTATGTGTGAATATACATACTCACACATGAGTATGTGTGA	TGTATGTGTGAATATACATACTCACACATGAGTATGTGTGAATATACATACTCACACATGAGTATGTGTGA,TGTATGTGTGAATATACATACTCACACATGAGTATGTGTGAATATACATACTCACACATGAGTATGTGTGAATATACATACTCACACATGAGTATGTGTGAATATACATACTCACACATGAGTATGTGTGAATATACATACTCACACATGAGTATGTGTGA	.	PASS	RC=3.33;RPL=30;RAL=100;RCP=GTATGTGTGAATATACATACTCACACATGA;ALGNURL=http://orca.bu.edu/vntrview/index.php?db=VNTRPIPE_NA19239_ERX283214&ref=-175894004&isref=1&istab=1&ispng=1&rank=3	GT:SP:CGL	0/1/2:0,20,3:0,-1,2

CHILD:
chr2	161296558	td175909981	AAGAGAGGGAGAGGGAGACCGTGGAGAGGGGAGAGGGGAGAGGGGAGAGGGGAGAGGGGAGAGGG	AAGAGAGGGAGAGGGAGACCGTGGAGCGGGGAGAGGGGAGAGGGGGGAGGGGAGAGGG	.	SC	RC=8.78;RPL=7;RAL=64;RCP=AGAGGGG;ALGNURL=http://orca.bu.edu/vntrview/index.php?db=VNTRPIPE_NA19240_ERX283215&ref=-175909981&isref=1&istab=1&ispng=1&rank=3	GT:SP:CGL	0/1:3,3:0,-1
PARENTS:
chr2	161296558	td175909981	AAGAGAGGGAGAGGGAGACCGTGGAGAGGGGAGAGGGGAGAGGGGAGAGGGGAGAGGGGAGAGGG	AAGAGAGGGAGAGGGAGACCGTGGAGAGGGGAGCGGGGAGAGGGGAGAGGGGAGAGGG	.	SC	RC=8.78;RPL=7;RAL=64;RCP=AGAGGGG;ALGNURL=http://orca.bu.edu/vntrview/index.php?db=VNTRPIPE_NA19238_ERX283213&ref=-175909981&isref=1&istab=1&ispng=1&rank=3	GT:SP:CGL	0/1:3,13:0,-1
chr2	161296558	td175909981	AAGAGAGGGAGAGGGAGACCGTGGAGAGGGGAGAGGGGAGAGGGGAGAGGGGAGAGGGGAGAGGG	AAGAGGGGGAGAGGGAGACCGTGGAGAGGGGAGAGGGGAGAGGGGAGAGGGGAGAG	.	SC	RC=8.78;RPL=7;RAL=64;RCP=AGAGGGG;ALGNURL=http://orca.bu.edu/vntrview/index.php?db=VNTRPIPE_NA19239_ERX283214&ref=-175909981&isref=1&istab=1&ispng=1&rank=3	GT:SP:CGL	0/1:5,6:0,-1

CHILD:
chr2	162192621	td175910245	ATGGTCTCCACCTTTTATTCATTTGGTCTCCACCTTTTATTCATTTGGTCTCCACCTTTTATTCATTT	ATGGTCTCCACCTTTTATTCATTTGGTCTCCACCTTTTATTCATTT	.	PASS	RC=3.05;RPL=22;RAL=67;RCP=TGGTCTCCACCTTTTATTCATT;ALGNURL=http://orca.bu.edu/vntrview/index.php?db=VNTRPIPE_NA19240_ERX283215&ref=-175910245&isref=1&istab=1&ispng=1&rank=3	GT:SP:CGL	0/1:21,15:0,-1
PARENTS:
chr2	162192621	td175910245	ATGGTCTCCACCTTTTATTCATTTGGTCTCCACCTTTTATTCATTTGGTCTCCACCTTTTATTCATTT	ATGGTCTCCACCTTTTATTCATTTGGTCTCCACCTTTTATTCATTT	.	PASS	RC=3.05;RPL=22;RAL=67;RCP=TGGTCTCCACCTTTTATTCATT;ALGNURL=http://orca.bu.edu/vntrview/index.php?db=VNTRPIPE_NA19238_ERX283213&ref=-175910245&isref=1&istab=1&ispng=1&rank=3	GT:SP:CGL	0/1:27,26:0,-1
chr2	162192621	td175910245	ATGGTCTCCACCTTTTATTCATTTGGTCTCCACCTTTTATTCATTTGGTCTCCACCTTTTATTCATTT	ATGGTCTCCACCTTTTATTCATTTGGTCTCCACCTTTTATTCATTT	.	PASS	RC=3.05;RPL=22;RAL=67;RCP=TGGTCTCCACCTTTTATTCATT;ALGNURL=http://orca.bu.edu/vntrview/index.php?db=VNTRPIPE_NA19239_ERX283214&ref=-175910245&isref=1&istab=1&ispng=1&rank=3	GT:SP:CGL	0/1:21,30:0,-1

CHILD:
chr2	166777250	td175911799	GGATACTAAATATTTAAAATATTTTGAAATATTTTAAATATTTAAAATATTTTGAAGGATACTAAATATTTAAAA	GATACTAAATATTTAAAATATTTTGAAATATTTTAAATATTTAAAATATTTTGAAATATTTTAAATATTTAAAATATTTTGAAGGATACTAAATATTTAA	.	PASS	RC=2.64;RPL=28;RAL=74;RCP=GATACTAAATATTTAAAATATTTTGAAA;ALGNURL=http://orca.bu.edu/vntrview/index.php?db=VNTRPIPE_NA19240_ERX283215&ref=-175911799&isref=1&istab=1&ispng=1&rank=3	GT:SP:CGL	0/1:12,10:0,1
PARENTS:
chr2	166777250	td175911799	GGATACTAAATATTTAAAATATTTTGAAATATTTTAAATATTTAAAATATTTTGAAGGATACTAAATATTTAAAA	GATACTAAATATTTAAAATATTTTGAAATATTTTAAATATTTAAAATATTTTGAAATATTTTAAATATTTAAAATATTTTGAAGGATACTAAATATTTAA	.	PASS	RC=2.64;RPL=28;RAL=74;RCP=GATACTAAATATTTAAAATATTTTGAAA;ALGNURL=http://orca.bu.edu/vntrview/index.php?db=VNTRPIPE_NA19238_ERX283213&ref=-175911799&isref=1&istab=1&ispng=1&rank=3	GT:SP:CGL	0/1:19,12:0,1
chr2	166777250	td175911799	GGATACTAAATATTTAAAATATTTTGAAATATTTTAAATATTTAAAATATTTTGAAGGATACTAAATATTTAAAA	GATACTAAATATTTAAAATATTTTGAAATATTTTAAATATTTAAAATATTTTGAAATATTTTAAATATTTAAAATATTTTGAAATATTTTAAATATTTAAAATATTTTGAAATATTTTAAATATTTAAAATATTTTGAAGGATACTAAATATTTAA	.	PASS	RC=2.64;RPL=28;RAL=74;RCP=GATACTAAATATTTAAAATATTTTGAAA;ALGNURL=http://orca.bu.edu/vntrview/index.php?db=VNTRPIPE_NA19239_ERX283214&ref=-175911799&isref=1&istab=1&ispng=1&rank=3	GT:SP:CGL	0/1:16,5:0,3

CHILD:
chr2	166810153	td175911808	GCCCGCCCGCCCGCTCACCCGCTCACCCGCTCACCCGCTCACC	GCCCGCCCGCCCGCTCACCCGCTCACCCGCTCACCCGCTCACCCGCTCACC	.	PASS	RC=5.25;RPL=8;RAL=42;RCP=CCCGCTCA;ALGNURL=http://orca.bu.edu/vntrview/index.php?db=VNTRPIPE_NA19240_ERX283215&ref=-175911808&isref=1&istab=1&ispng=1&rank=3	GT:SP:CGL	0/1:11,13:0,1
PARENTS:
chr2	166810153	td175911808	GCCCGCCCGCCCGCTCACCCGCTCACCCGCTCACCCGCTCACC	GCCCGCCCGCCCGCTCACCCGCTCACCCGCTCACCCGCTCACCCGCTCACC,GCCCGCCCGCCCGCTCACCCGCTCACCCGCTCACCCGCCCACCCGCTCACCCGCTCACCCGCTCACC	.	PASS	RC=5.25;RPL=8;RAL=42;RCP=CCCGCTCA;ALGNURL=http://orca.bu.edu/vntrview/index.php?db=VNTRPIPE_NA19238_ERX283213&ref=-175911808&isref=1&istab=1&ispng=1&rank=3	GT:SP:CGL	0/1/2:1,6,15:0,1,3
chr2	166810153	td175911808	GCCCGCCCGCCCGCTCACCCGCTCACCCGCTCACCCGCTCACC	GCCCGCCCGCCCGCTCACCCGCTCACCCGCTCACCCGCTCACCCGCTCACC	.	PASS	RC=5.25;RPL=8;RAL=42;RCP=CCCGCTCA;ALGNURL=http://orca.bu.edu/vntrview/index.php?db=VNTRPIPE_NA19239_ERX283214&ref=-175911808&isref=1&istab=1&ispng=1&rank=3	GT:SP:CGL	0/1:18,16:0,1

CHILD:
chr2	181546925	td175916979	ATGTATGTGTAATAAATACACAGGCATACTGTATGTGTAATAAATACACAGGCATACTGTATGTGTAATAAATACACATGCATACTGTATGTGTA	ATGTATGTGTAATAAATACACAGGCATACTGTATGTGTAATAAATACACAGGCATACTGTATGTGTAATAAATACACAGGCATACTGTATGTGTAATAAATACACAGGCATACTGTATGTGTAATAAATACACATGCATACTGTATGTGTA,ATGTATGTGTAATAAATACACAGGCATACTGTATGTGTAATAAATACACAGGCATACTGTATGTGTAATAAATACACAGGCATACTGTATGTGTAATAAATACACAGGCATACTGTATATGTAATAAATACACAGGCATACTGTATGTGTAATAAATACACATGCATACTGTATGTGTA	.	PASS	RC=3.36;RPL=28;RAL=94;RCP=TGTATGTGTAATAAATACACAGGCATAC;ALGNURL=http://orca.bu.edu/vntrview/index.php?db=VNTRPIPE_NA19240_ERX283215&ref=-175916979&isref=1&istab=1&ispng=1&rank=3	GT:SP:CGL	0/1/2:0,6,2:0,2,3
PARENTS:
chr2	181546925	td175916979	ATGTATGTGTAATAAATACACAGGCATACTGTATGTGTAATAAATACACAGGCATACTGTATGTGTAATAAATACACATGCATACTGTATGTGTA	ATGTATGTGTAATAAATACACAGGCATACTGTATGTGTAATAAATACACAGGCATACTGTATGTGTAATAAATACACAGGCATACTGTATGTGTAATAAATACACAGGCATACTGTATGTGTAATAAATACACAGGCATACTGTATGTGTAATAAATACACATGCATACTGTATGTGTA	.	PASS	RC=3.36;RPL=28;RAL=94;RCP=TGTATGTGTAATAAATACACAGGCATAC;ALGNURL=http://orca.bu.edu/vntrview/index.php?db=VNTRPIPE_NA19238_ERX283213&ref=-175916979&isref=1&istab=1&ispng=1&rank=3	GT:SP:CGL	0/1:16,4:0,3
chr2	181546925	td175916979	ATGTATGTGTAATAAATACACAGGCATACTGTATGTGTAATAAATACACAGGCATACTGTATGTGTAATAAATACACATGCATACTGTATGTGTA	ATGTATGTGTAATAAATACGCAGGCATACTGTATGTGTAATAAATACACAGGCATACTGTATGTGTAATAAATACACAGGCATACTGTATGTGTAATAAATACACAGGCATACTGTATGTGTAATAAATACACATGCATACTGTATGTGTA,ATGTATGTGTAATAAATACACAGGCATACTGTATGTGTAATAAATACACAGGCATACTGTATGTGTAATAAATACACAGGCATACTGTATGTGTAATAAATACACAGGCATACTGTATGTGTAATAAATACACAGGCATACTGTATGTGTAATAAATACACATGCATACTGTATGTGTA	.	PASS	RC=3.36;RPL=28;RAL=94;RCP=TGTATGTGTAATAAATACACAGGCATAC;ALGNURL=http://orca.bu.edu/vntrview/index.php?db=VNTRPIPE_NA19239_ERX283214&ref=-175916979&isref=1&istab=1&ispng=1&rank=3	GT:SP:CGL	0/1/2:0,9,7:0,2,3

CHILD:
chr2	188544121	td175919404	TACACACACACACACACACACACACACACACACACGGACACACACACAGACACAGACATGGACACACA	TACACACACACACACACACACACACACACGGACACACACACAGACACAGACATGGACAC	.	PASS	RC=5.58;RPL=12;RAL=67;RCP=ACACACACACAG;ALGNURL=http://orca.bu.edu/vntrview/index.php?db=VNTRPIPE_NA19240_ERX283215&ref=-175919404&isref=1&istab=1&ispng=1&rank=3	GT:SP:CGL	0/1:16,17:0,-1
PARENTS:
chr2	188544121	td175919404	TACACACACACACACACACACACACACACACACACGGACACACACACAGACACAGACATGGACACACA	TACACACACACACACACACACACACACACGGACACACACACAGACACAGACATGGACAC	.	PASS	RC=5.58;RPL=12;RAL=67;RCP=ACACACACACAG;ALGNURL=http://orca.bu.edu/vntrview/index.php?db=VNTRPIPE_NA19238_ERX283213&ref=-175919404&isref=1&istab=1&ispng=1&rank=3	GT:SP:CGL	0/1:21,19:0,-1
chr2	188544121	td175919404	TACACACACACACACACACACACACACACACACACGGACACACACACAGACACAGACATGGACACACA	TACACACACACACACACACACACACACGGACACACACACAGACACAGACATGGACACA	.	PASS	RC=5.58;RPL=12;RAL=67;RCP=ACACACACACAG;ALGNURL=http://orca.bu.edu/vntrview/index.php?db=VNTRPIPE_NA19239_ERX283214&ref=-175919404&isref=1&istab=1&ispng=1&rank=3	GT:SP:CGL	0/1:22,11:0,-1

CHILD:
chr2	189861740	td175919873	TATATATATATGAGACATATATATATGAGACATATATATATGAGACATATATATATGAGACATATATATATGAGACATATATATATGAGACAATAATATGA	TATATATATATGAGACATATATATATGAGACATATATATATGAGACATATATATATGAGACAATAATATGA,TATATATATATGAGACATATATATATGAGACATATATATATGAGACATATATATATGAGACATATATATATGAGACAATAATATGA	.	PASS	RC=6.80;RPL=15;RAL=100;RCP=ATATATATATGAGAC;ALGNURL=http://orca.bu.edu/vntrview/index.php?db=VNTRPIPE_NA19240_ERX283215&ref=-175919873&isref=1&istab=1&ispng=1&rank=3	GT:SP:CGL	0/1/2:0,13,16:0,-2,-1
PARENTS:
chr2	189861740	td175919873	TATATATATATGAGACATATATATATGAGACATATATATATGAGACATATATATATGAGACATATATATATGAGACATATATATATGAGACAATAATATGA	TATATATATATGAGACATATATATATGAGACATATATATATGAGACATATATATATGGGACATATATATATGAGACAATAATATGA	.	PASS	RC=6.80;RPL=15;RAL=100;RCP=ATATATATATGAGAC;ALGNURL=http://orca.bu.edu/vntrview/index.php?db=VNTRPIPE_NA19238_ERX283213&ref=-175919873&isref=1&istab=1&ispng=1&rank=3	GT:SP:CGL	0/1:16,11:0,-1
chr2	189861740	td175919873	TATATATATATGAGACATATATATATGAGACATATATATATGAGACATATATATATGAGACATATATATATGAGACATATATATATGAGACAATAATATGA	TATATATATATGAGACATATATATATGAGACATATATATATGAGACATATATATATGAGACAATAATATGA	.	PASS	RC=6.80;RPL=15;RAL=100;RCP=ATATATATATGAGAC;ALGNURL=http://orca.bu.edu/vntrview/index.php?db=VNTRPIPE_NA19239_ERX283214&ref=-175919873&isref=1&istab=1&ispng=1&rank=3	GT:SP:CGL	0/1:11,13:0,-2

CHILD:
chr2	213290078	td175928728	ATATATGTATATGTATACATATATATGAACATATATGTATATGTATACATATATATGTATATACACACATATGTAT	ATATATGTATATGTATACATATATATGAACATATATGTATATGTATACATATATATGAACATATATGTATATGTATACATATATATGTATATACACACATATGTAT	.	PASS	RC=2.08;RPL=36;RAL=75;RCP=TATATGTATACATATACATATATATAAACACATATG;ALGNURL=http://orca.bu.edu/vntrview/index.php?db=VNTRPIPE_NA19240_ERX283215&ref=-175928728&isref=1&istab=1&ispng=1&rank=3	GT:SP:CGL	0/1:19,19:0,1
PARENTS:
chr2	213290078	td175928728	ATATATGTATATGTATACATATATATGAACATATATGTATATGTATACATATATATGTATATACACACATATGTAT	ATATATGTATATGTATACATATATATGAACATATATGTATATGTATACATATATATGAACATATATGTATATGTATACATATATATGTATATACACACATATGTAT	.	PASS	RC=2.08;RPL=36;RAL=75;RCP=TATATGTATACATATACATATATATAAACACATATG;ALGNURL=http://orca.bu.edu/vntrview/index.php?db=VNTRPIPE_NA19238_ERX283213&ref=-175928728&isref=1&istab=1&ispng=1&rank=3	GT:SP:CGL	0/1:29,11:0,1
chr2	213290078	td175928728	ATATATGTATATGTATACATATATATGAACATATATGTATATGTATACATATATATGTATATACACACATATGTAT	ATATATGTATATGTATACATATATATGAACATATATGTATATGTATACATATATATGAACATATATGTATATGTATACATATATATGTATATACACACATATGTAT	.	PASS	RC=2.08;RPL=36;RAL=75;RCP=TATATGTATACATATACATATATATAAACACATATG;ALGNURL=http://orca.bu.edu/vntrview/index.php?db=VNTRPIPE_NA19239_ERX283214&ref=-175928728&isref=1&istab=1&ispng=1&rank=3	GT:SP:CGL	0/1:18,16:0,1

CHILD:
chr2	214206988	td175929010	GTATATATATTACATACATATGTATATATATATGACATATGTGTATATATATGTTACATATATGTGTATATATATATTACATATATGTATATATATATTACATATATATGTATTATATATAT	GTATATATATTACATACATATGTATATATATATGACATATGTGTATATATATGTTACATATATGTGTATATATATATTACATATATATGTATTATATATAT	.	PASS	RC=5.42;RPL=23;RAL=121;RCP=TATATATATTACATATATATGTA;ALGNURL=http://orca.bu.edu/vntrview/index.php?db=VNTRPIPE_NA19240_ERX283215&ref=-175929010&isref=1&istab=1&ispng=1&rank=3	GT:SP:CGL	0/1:9,17:0,-1
PARENTS:
chr2	214206988	td175929010	GTATATATATTACATACATATGTATATATATATGACATATGTGTATATATATGTTACATATATGTGTATATATATATTACATATATGTATATATATATTACATATATATGTATTATATATAT	GTATATATATTACATACATATGTATATATATATGACATATGTGTATATATATGTTACATATATGTGTATATATATATTACATATATATGTATTATATATAT	.	PASS	RC=5.42;RPL=23;RAL=121;RCP=TATATATATTACATATATATGTA;ALGNURL=http://orca.bu.edu/vntrview/index.php?db=VNTRPIPE_NA19238_ERX283213&ref=-175929010&isref=1&istab=1&ispng=1&rank=3	GT:SP:CGL	0/1:14,13:0,-1
chr2	214206988	td175929010	GTATATATATTACATACATATGTATATATATATGACATATGTGTATATATATGTTACATATATGTGTATATATATATTACATATATGTATATATATATTACATATATATGTATTATATATAT	GTATATATATTACATACATATGTATATATATATGACATATGTGTATATATATGTTACATATATGTGTATATATATATTACATATATATGTATTATATATAT	.	PASS	RC=5.42;RPL=23;RAL=121;RCP=TATATATATTACATATATATGTA;ALGNURL=http://orca.bu.edu/vntrview/index.php?db=VNTRPIPE_NA19239_ERX283214&ref=-175929010&isref=1&istab=1&ispng=1&rank=3	GT:SP:CGL	0/1:14,16:0,-1

CHILD:
chr2	215034895	td175929338	GATACACATACACTTAGGTGTGTATACATATACACACACACTTAGGTGTGTATACGTATACACACACACTTAGGTGTGTATACATATACACACACACTTAGGTGTGCGTACATATACATACACA	GATACACATACACTTAGGTGTGTATACATATACACACACACTTAGGTGTGTATACATATACACACACACTTAGGTGTGTATACATATACACACACACTTAGGTGTGTATACATATACACACACACTTAGGTGTGCGTACATATACATACACA	.	PASS	RC=4.39;RPL=28;RAL=123;RCP=ATACACACACACTTAGGTGTGTATACAT;ALGNURL=http://orca.bu.edu/vntrview/index.php?db=VNTRPIPE_NA19240_ERX283215&ref=-175929338&isref=1&istab=1&ispng=1&rank=3	GT:SP:CGL	0/1:14,8:0,1
PARENTS:
chr2	215034895	td175929338	GATACACATACACTTAGGTGTGTATACATATACACACACACTTAGGTGTGTATACGTATACACACACACTTAGGTGTGTATACATATACACACACACTTAGGTGTGCGTACATATACATACACA	GATACACATACACTTAGGTGTGTATACATATACACACACACTTAGGTGTGTATACATATACACACACACTTAGGTGTGTATACATATACACACACACTTAGGTGTGTATACATATACACACACACTTAGGTGTGCGTACATATACATACACA	.	PASS	RC=4.39;RPL=28;RAL=123;RCP=ATACACACACACTTAGGTGTGTATACAT;ALGNURL=http://orca.bu.edu/vntrview/index.php?db=VNTRPIPE_NA19238_ERX283213&ref=-175929338&isref=1&istab=1&ispng=1&rank=3	GT:SP:CGL	0/1:9,8:0,1
chr2	215034895	td175929338	GATACACATACACTTAGGTGTGTATACATATACACACACACTTAGGTGTGTATACGTATACACACACACTTAGGTGTGTATACATATACACACACACTTAGGTGTGCGTACATATACATACACA	GATACACATACACTTAGGTGTGTATACATATACACACACACTTAGGTGTGTATACATATACACACACACTTAGGTGTGTATACATATACACACACACTTAGGTGTGTATACATATACACACACACTTAGGTGTGCGTACATATACATACACA	.	PASS	RC=4.39;RPL=28;RAL=123;RCP=ATACACACACACTTAGGTGTGTATACAT;ALGNURL=http://orca.bu.edu/vntrview/index.php?db=VNTRPIPE_NA19239_ERX283214&ref=-175929338&isref=1&istab=1&ispng=1&rank=3	GT:SP:CGL	0/1:12,10:0,1

CHILD:
chr2	218617417	td175930752	TCAGCTCCTCATGGGCAGCTCCTCATGGGCAGCTCCTCATGGGCAGCTCCTCATGGGCAGCTCCTCATGGGCAGCTCCTCATGGGCAGCT	TCAGCTCCTCATGGGCAGCTCCTCATGGGCAGCTCCTCATGGGCAGCTCCTCATGGGCAGCTCCTCATGGGCAGCT,TCAGCTCCTCATGGGCAGCTCCTCATGGGCAGCTCCTCATGGGCAGCTCCTCATGGGCAGCTCCTCATGGGCAGCTCCTCATGGGCAGCTCCTCATGGGCAGCTCCTCATGGGCAGCT	.	PASS	RC=6.36;RPL=14;RAL=89;RCP=CAGCTCCTCATGGG;ALGNURL=http://orca.bu.edu/vntrview/index.php?db=VNTRPIPE_NA19240_ERX283215&ref=-175930752&isref=1&istab=1&ispng=1&rank=3	GT:SP:CGL	0/1/2:0,12,3:0,-1,2
PARENTS:
chr2	218617417	td175930752	TCAGCTCCTCATGGGCAGCTCCTCATGGGCAGCTCCTCATGGGCAGCTCCTCATGGGCAGCTCCTCATGGGCAGCTCCTCATGGGCAGCT	TCAGCTCCTCATGGGCAGCTCCTCATGGGCAGCTCCTCATGGGCAGCTCCTCATGGGCAGCTCCTCATGGGCAGCT,TCAGCTCCTCATGGGCAGCTCCTCATGGGCAGCTCCTCATGGGCAGCTCCTCATGGGCAGCTCCTCATGGGCAGCTCCTCATGGGCAGCTCCTCATGGGCAGCTCCTCATGGGCAGCT	.	PASS	RC=6.36;RPL=14;RAL=89;RCP=CAGCTCCTCATGGG;ALGNURL=http://orca.bu.edu/vntrview/index.php?db=VNTRPIPE_NA19238_ERX283213&ref=-175930752&isref=1&istab=1&ispng=1&rank=3	GT:SP:CGL	0/1/2:0,11,11:0,-1,2
chr2	218617417	td175930752	TCAGCTCCTCATGGGCAGCTCCTCATGGGCAGCTCCTCATGGGCAGCTCCTCATGGGCAGCTCCTCATGGGCAGCTCCTCATGGGCAGCT	TCAGCTCCTCATGGGCAGCTCCTCATGGGCAGCTCCTCATGGGCAGCTCCTCATGGGCAGCTCCTCATGGGCAGCT,TCAGCTCCTCATGGGCAGCTCCTCATGGGCAGCTCCTCATGGGCAGCTCCTCATGGGCAGCTCCTCATGGGCAGCTCCTCATGGGCAGCTCCTCATGGGCAGCTCCTCATGGGCAGCTCCTCATGGGCAGCT	.	PASS	RC=6.36;RPL=14;RAL=89;RCP=CAGCTCCTCATGGG;ALGNURL=http://orca.bu.edu/vntrview/index.php?db=VNTRPIPE_NA19239_ERX283214&ref=-175930752&isref=1&istab=1&ispng=1&rank=3	GT:SP:CGL	0/1/2:0,17,5:0,-1,3

CHILD:
chr2	226978711	td175934174	ATATATATCTATATATTTAAATATTTATATATTTATATATTTATATATTTATATATAAATATTTATATATTTATATATTTACACATGTATATAT	ATATATATCTATATATTTAAATATTTATATATTTATATATTTATATATATAAATATTTATATATTTATATTTAAATATTTATATATTTATATATTTATATATAAATATATATATATTTATATATTTATATATAAATATATAAATATTTATATATTTACACATGTATATAT	.	PASS	RC=11.88;RPL=8;RAL=93;RCP=TATATATT;ALGNURL=http://orca.bu.edu/vntrview/index.php?db=VNTRPIPE_NA19240_ERX283215&ref=-175934174&isref=1&istab=1&ispng=1&rank=3	GT:SP:CGL	0/1:12,3:0,10
PARENTS:
chr2	226978711	td175934174	ATATATATCTATATATTTAAATATTTATATATTTATATATTTATATATTTATATATAAATATTTATATATTTATATATTTACACATGTATATAT	ATATATATCTATATATCTATATATTTATATATTTATATATATATAAATATTTATATATTTATATATAAATATTTATATATTTATATATTTATATATAAATATTTATATATTTATATATTTACACATGTATATAT,ATATATATCTATATATTTAAATATTTATATATTTATATATTTATATATATAAATATTTATATATTTATATTTAAATATTTATATATTTATATATTTATATATAAATATATATATATTTATATATTTATATATAAATATATAAATATTTATATATTTACACATGTATATAT	.	PASS	RC=11.88;RPL=8;RAL=93;RCP=TATATATT;ALGNURL=http://orca.bu.edu/vntrview/index.php?db=VNTRPIPE_NA19238_ERX283213&ref=-175934174&isref=1&istab=1&ispng=1&rank=3	GT:SP:CGL	0/1/2:0,10,2:0,5,10
chr2	226978711	td175934174	ATATATATCTATATATTTAAATATTTATATATTTATATATTTATATATTTATATATAAATATTTATATATTTATATATTTACACATGTATATAT	ATATATATCTATATATTTAAATATTTATATATTTATATATTTATATATATAAATATTTATATATTTATATATTTATATATATAAATATTTATATATTTATATTTAAATATTTATATATTTATATATTTATATATAAATATATATATATTTATATATTTATATATAAATATATAAATATTTATATATTTACACATGTATATAT	.	PASS	RC=11.88;RPL=8;RAL=93;RCP=TATATATT;ALGNURL=http://orca.bu.edu/vntrview/index.php?db=VNTRPIPE_NA19239_ERX283214&ref=-175934174&isref=1&istab=1&ispng=1&rank=3	GT:SP:CGL	0/1:18,2:0,14

CHILD:
chr2	233448021	td175936859	TCCTTTGCTGGGTTTTCTGTTTGAAATTGGCCCCTACTCCTCTCCAGCCCTTTACTGGGTTTTCTGTTTGAAATTGGCCCCTACTCCTCTCCAG	TCCTTTGCTGGGTTTTCTGTTTGAAATTGGCCCCTACTCTTCTCCAGCCCTTTACTGGTTTTTCTCTTTCAAATTGGCCTCTACTCCTCTCCATCCCTTTATTGGTTTTTCTGTTTGAAATTGGCCCCTACTCCTCTCCAT	.	PASS	RC=1.98;RPL=47;RAL=93;RCP=CCTTTACTGGGTTTTCTGTTTGAAATTGGCCCCTACTCCTCTCCAGC;ALGNURL=http://orca.bu.edu/vntrview/index.php?db=VNTRPIPE_NA19240_ERX283215&ref=-175936859&isref=1&istab=1&ispng=1&rank=3	GT:SP:CGL	0/1:14,7:0,1
PARENTS:
chr2	233448021	td175936859	TCCTTTGCTGGGTTTTCTGTTTGAAATTGGCCCCTACTCCTCTCCAGCCCTTTACTGGGTTTTCTGTTTGAAATTGGCCCCTACTCCTCTCCAG	TCCTTTGCTGGGATTTCTGTTTGAAATTGGCCCCTACTCCTCTCCAGCCCTTTACTGGGTTTTCTGTTTGAAATTGGCCCCTACTCCTCTCCAGCCCTTTATTGGGTTTTCTGTTTGAAATTGGCCCCTACTCCTCTCCAG	.	PASS	RC=1.98;RPL=47;RAL=93;RCP=CCTTTACTGGGTTTTCTGTTTGAAATTGGCCCCTACTCCTCTCCAGC;ALGNURL=http://orca.bu.edu/vntrview/index.php?db=VNTRPIPE_NA19238_ERX283213&ref=-175936859&isref=1&istab=1&ispng=1&rank=3	GT:SP:CGL	0/1:9,5:0,1
chr2	233448021	td175936859	TCCTTTGCTGGGTTTTCTGTTTGAAATTGGCCCCTACTCCTCTCCAGCCCTTTACTGGGTTTTCTGTTTGAAATTGGCCCCTACTCCTCTCCAG	TCCTTTGCTGGGTTTTCTGTTTGAAATTGGCCCCTACTCCTCTCCAGCCCTTTACTGGGTTTTCTGTTTGAAATTGGCCCCTACTCCTCTCCAGCCCTTTATTGGGTTTTCTGTTTGAAATTGGCCCCTACTCCTCTCCAG	.	PASS	RC=1.98;RPL=47;RAL=93;RCP=CCTTTACTGGGTTTTCTGTTTGAAATTGGCCCCTACTCCTCTCCAGC;ALGNURL=http://orca.bu.edu/vntrview/index.php?db=VNTRPIPE_NA19239_ERX283214&ref=-175936859&isref=1&istab=1&ispng=1&rank=3	GT:SP:CGL	0/1:8,7:0,1

CHILD:
chr2	234739236	td175937458	AGATGGCCTGGGTGGCCCAGGTGGGATGGCCCAGGTGGCCCAGGTGGGATGGCCCTGGTGGCCCAGGTGGGATGGCCCAGGTGGCCC	AGATGGCCTGGGTGGCCCAGGTGGGATGGCCCTGGTGGCCCAGGTGGGATGGCCCAGGTGGCCC	.	PASS	RC=3.74;RPL=23;RAL=86;RCP=GATGGCCCAGGTGGCCCAGGTGG;ALGNURL=http://orca.bu.edu/vntrview/index.php?db=VNTRPIPE_NA19240_ERX283215&ref=-175937458&isref=1&istab=1&ispng=1&rank=3	GT:SP:CGL	0/1:13,11:0,-1
PARENTS:
chr2	234739236	td175937458	AGATGGCCTGGGTGGCCCAGGTGGGATGGCCCAGGTGGCCCAGGTGGGATGGCCCTGGTGGCCCAGGTGGGATGGCCCAGGTGGCCC	AGATGGCCTGGGTGGCCCAGGTGGGATGGCCCTGGTGGCCCAGGTGGGATGGCCCAGGTGGCCC	.	PASS	RC=3.74;RPL=23;RAL=86;RCP=GATGGCCCAGGTGGCCCAGGTGG;ALGNURL=http://orca.bu.edu/vntrview/index.php?db=VNTRPIPE_NA19238_ERX283213&ref=-175937458&isref=1&istab=1&ispng=1&rank=3	GT:SP:CGL	0/1:15,10:0,-1
chr2	234739236	td175937458	AGATGGCCTGGGTGGCCCAGGTGGGATGGCCCAGGTGGCCCAGGTGGGATGGCCCTGGTGGCCCAGGTGGGATGGCCCAGGTGGCCC	AGATGGCCTGGGTGGCCCAGGTGGGATGGCCCTGGTGGCCCAGGTGGGATGGCCCAGGCGGCCC	.	PASS	RC=3.74;RPL=23;RAL=86;RCP=GATGGCCCAGGTGGCCCAGGTGG;ALGNURL=http://orca.bu.edu/vntrview/index.php?db=VNTRPIPE_NA19239_ERX283214&ref=-175937458&isref=1&istab=1&ispng=1&rank=3	GT:SP:CGL	0/1:13,16:0,-1

CHILD:
chr2	242030827	td175940975	CCCTCCCCGTGTGCACTGCCATATGGTAGAATCCTGGTGCTCTAAGAACGCGGGGTCCTCCCCGTGTGCACTGCCATATGGTAGAATCCTGGTGCTCTAAGAACGTGGGGTCCTC	CCCTCCCCGTGTGCACTGCCATATGGTAGAATCCTGGTGCTCTAAGAACGCGGGGTCCTCCCCGTGTGCACTGCCATATGGTAGAATCCTGGTGCTCTAAGAACGCGGGGTCCTCCCCGTGTGCACTGCCATATGGTAGAATCCTGGTGCTCTAAGAACGTGGGGTCCTC	.	PASS	RC=2.07;RPL=55;RAL=114;RCP=CCTCCCCGTGTGCACTGCCATATGGTAGAATCCTGGTGCTCTAAGAACGCGGGGT;ALGNURL=http://orca.bu.edu/vntrview/index.php?db=VNTRPIPE_NA19240_ERX283215&ref=-175940975&isref=1&istab=1&ispng=1&rank=3	GT:SP:CGL	0/1:8,8:0,1
PARENTS:
chr2	242030827	td175940975	CCCTCCCCGTGTGCACTGCCATATGGTAGAATCCTGGTGCTCTAAGAACGCGGGGTCCTCCCCGTGTGCACTGCCATATGGTAGAATCCTGGTGCTCTAAGAACGTGGGGTCCTC	CCCTCCCCGTGTGCACTGCCATATGGTAGAATCCTGGTGCTCTAAGAACGCGGGGTCCTCCCCGTGTGCACTGCCATATGGTAGAATCCTGGTGCTCTAAGAACGCGGGGTCCTCCCCGTGTGCACTGCCATATGGTAGAATCCTGGTGCTCTAAGAACGTGGGGTCCTC	.	PASS	RC=2.07;RPL=55;RAL=114;RCP=CCTCCCCGTGTGCACTGCCATATGGTAGAATCCTGGTGCTCTAAGAACGCGGGGT;ALGNURL=http://orca.bu.edu/vntrview/index.php?db=VNTRPIPE_NA19238_ERX283213&ref=-175940975&isref=1&istab=1&ispng=1&rank=3	GT:SP:CGL	0/1:16,8:0,1
chr2	242030827	td175940975	CCCTCCCCGTGTGCACTGCCATATGGTAGAATCCTGGTGCTCTAAGAACGCGGGGTCCTCCCCGTGTGCACTGCCATATGGTAGAATCCTGGTGCTCTAAGAACGTGGGGTCCTC	CCCTCCCCGTGTGCACTGCCATATGGTAGAATCCTGGTGCTCTAAGAACGCGGGGTCCTCCCCGTGTGCACTGCCATATGGTAGAATCCTGGTGCTCTAAGAACGCGGGGTCCTCCCCGTGTGCACTGCCATATGGTAGAATCCTGGTGCTCTAAGAACGTGGGGTCCTC	.	PASS	RC=2.07;RPL=55;RAL=114;RCP=CCTCCCCGTGTGCACTGCCATATGGTAGAATCCTGGTGCTCTAAGAACGCGGGGT;ALGNURL=http://orca.bu.edu/vntrview/index.php?db=VNTRPIPE_NA19239_ERX283214&ref=-175940975&isref=1&istab=1&ispng=1&rank=3	GT:SP:CGL	0/1:15,6:0,1

CHILD:
chr2	242052780	td175940990	CATATACATACCTGCATATTTATATATACATACCTGCATATTTATATATACATACCTGCATATTTATACATACAT	CATATACATACCTGCATATTTATATATACATACCTGCATATTTATACATACAT	.	PASS	RC=3.36;RPL=22;RAL=74;RCP=ATATACATACCTGCATATTTAT;ALGNURL=http://orca.bu.edu/vntrview/index.php?db=VNTRPIPE_NA19240_ERX283215&ref=-175940990&isref=1&istab=1&ispng=1&rank=3	GT:SP:CGL	0/1:17,23:0,-1
PARENTS:
chr2	242052780	td175940990	CATATACATACCTGCATATTTATATATACATACCTGCATATTTATATATACATACCTGCATATTTATACATACAT	CATATACATACCTGCATATTTATATATACATACCTGCATATTTATACATACAT	.	PASS	RC=3.36;RPL=22;RAL=74;RCP=ATATACATACCTGCATATTTAT;ALGNURL=http://orca.bu.edu/vntrview/index.php?db=VNTRPIPE_NA19238_ERX283213&ref=-175940990&isref=1&istab=1&ispng=1&rank=3	GT:SP:CGL	0/1:16,18:0,-1
chr2	242052780	td175940990	CATATACATACCTGCATATTTATATATACATACCTGCATATTTATATATACATACCTGCATATTTATACATACAT	CATATACATACCTGCATATTTATATATACATACCTGCATATTTATACATACAT	.	PASS	RC=3.36;RPL=22;RAL=74;RCP=ATATACATACCTGCATATTTAT;ALGNURL=http://orca.bu.edu/vntrview/index.php?db=VNTRPIPE_NA19239_ERX283214&ref=-175940990&isref=1&istab=1&ispng=1&rank=3	GT:SP:CGL	0/1:13,26:0,-1

CHILD:
chr2	242786187	td175941369	TCGGGGGCGCGGGGGCGCGGGGGCGCGGGGGCGCGGG	TCGGGGGCGCGGGGGCGCGGGGGCGCAGGAGTGGGGGCGCGGGGGCGCGGG	.	PASS	RC=4.50;RPL=8;RAL=36;RCP=CGGGGGCG;ALGNURL=http://orca.bu.edu/vntrview/index.php?db=VNTRPIPE_NA19240_ERX283215&ref=-175941369&isref=1&istab=1&ispng=1&rank=3	GT:SP:CGL	0/1:8,11:0,2
PARENTS:
chr2	242786187	td175941369	TCGGGGGCGCGGGGGCGCGGGGGCGCGGGGGCGCGGG	TCGGGGGCGCGGGGGCGCGGGGGCGCAGGAGGGGGGGCGCGGGGGCGCGGG	.	PASS	RC=4.50;RPL=8;RAL=36;RCP=CGGGGGCG;ALGNURL=http://orca.bu.edu/vntrview/index.php?db=VNTRPIPE_NA19238_ERX283213&ref=-175941369&isref=1&istab=1&ispng=1&rank=3	GT:SP:CGL	0/1:13,9:0,2
chr2	242786187	td175941369	TCGGGGGCGCGGGGGCGCGGGGGCGCGGGGGCGCGGG	TCGGGGGCGCGGGGGCGCGGGGGCGCAGGAGTGGGGGCGCGGGGGCGCGGG	.	PASS	RC=4.50;RPL=8;RAL=36;RCP=CGGGGGCG;ALGNURL=http://orca.bu.edu/vntrview/index.php?db=VNTRPIPE_NA19239_ERX283214&ref=-175941369&isref=1&istab=1&ispng=1&rank=3	GT:SP:CGL	0/1:16,8:0,2

CHILD:
chr20	361522	td175941799	TGATTAGCTCCGGTTTGCATCACCCGGACCGGGGGATTAGCTCCGGTTTGCATCACCCGGACCGGGGGATTAGCTCCGGTTTGCATCACCCGGACCGGGGG	TGATTAGCTCCGGTTTGCATCACCCGGACCGGGGGATTAGCTCCGGTTTGCATCACCCGGACCGGGGG	.	PASS	RC=3.03;RPL=33;RAL=100;RCP=GATTAGCTCCGGTTTGCATCACCCGGACCGGGG;ALGNURL=http://orca.bu.edu/vntrview/index.php?db=VNTRPIPE_NA19240_ERX283215&ref=-175941799&isref=1&istab=1&ispng=1&rank=3	GT:SP:CGL	0/1:10,19:0,-1
PARENTS:
chr20	361522	td175941799	TGATTAGCTCCGGTTTGCATCACCCGGACCGGGGGATTAGCTCCGGTTTGCATCACCCGGACCGGGGGATTAGCTCCGGTTTGCATCACCCGGACCGGGGG	TGATTAGCTCCGGTTTGCATCACCCGGACCGGGGGATTAGCTCCGGTTTGCATCACCCGGACCGGGGG	.	PASS	RC=3.03;RPL=33;RAL=100;RCP=GATTAGCTCCGGTTTGCATCACCCGGACCGGGG;ALGNURL=http://orca.bu.edu/vntrview/index.php?db=VNTRPIPE_NA19238_ERX283213&ref=-175941799&isref=1&istab=1&ispng=1&rank=3	GT:SP:CGL	0/1:12,12:0,-1
chr20	361522	td175941799	TGATTAGCTCCGGTTTGCATCACCCGGACCGGGGGATTAGCTCCGGTTTGCATCACCCGGACCGGGGGATTAGCTCCGGTTTGCATCACCCGGACCGGGGG	TGATTAGCTCCGGTTTGCATCACCCGGACCGGGGGATTAGCTCCGGTTTGCATCACCCGGACCGGGGG	.	PASS	RC=3.03;RPL=33;RAL=100;RCP=GATTAGCTCCGGTTTGCATCACCCGGACCGGGG;ALGNURL=http://orca.bu.edu/vntrview/index.php?db=VNTRPIPE_NA19239_ERX283214&ref=-175941799&isref=1&istab=1&ispng=1&rank=3	GT:SP:CGL	0/1:8,12:0,-1

CHILD:
chr20	10520732	td175945903	CTCCTTCCTTCCTTTCCTTCCTTCCTTCCTTCCTTCCTTCCTTCCTTCCTTCCTTCCTTCTTTCCTTCCTTCCTTCTCTCCTTCCTTCCTTCCTTCCCTCCCTCC	CTCCTTCCTTCCTTCCTTTCCTTCCTTCCTTCCTTCCTTCCTTCCTTCCTTCCTTCCTTCCTTCCTTCTTTCCTTCCTTCCTTCTCTCCTTCCTTCCTTCCTTCCCTCCCTCC	.	PASS	RC=12.89;RPL=8;RAL=104;RCP=TCCTTCCT;ALGNURL=http://orca.bu.edu/vntrview/index.php?db=VNTRPIPE_NA19240_ERX283215&ref=-175945903&isref=1&istab=1&ispng=1&rank=3	GT:SP:CGL	0/1:11,12:0,1
PARENTS:
chr20	10520732	td175945903	CTCCTTCCTTCCTTTCCTTCCTTCCTTCCTTCCTTCCTTCCTTCCTTCCTTCCTTCCTTCTTTCCTTCCTTCCTTCTCTCCTTCCTTCCTTCCTTCCCTCCCTCC	CTCCTTCCTTCCTTTCCTTCCTTCCTTCCTTCCTTCCTTCCTTCCTTCTTTCCTTCCTTCCTTCTCTCCTTCCTTCCTTCCTTCCCTCCCTCC	.	PASS	RC=12.89;RPL=8;RAL=104;RCP=TCCTTCCT;ALGNURL=http://orca.bu.edu/vntrview/index.php?db=VNTRPIPE_NA19238_ERX283213&ref=-175945903&isref=1&istab=1&ispng=1&rank=3	GT:SP:CGL	0/1:13,6:0,-1
chr20	10520732	td175945903	CTCCTTCCTTCCTTTCCTTCCTTCCTTCCTTCCTTCCTTCCTTCCTTCCTTCCTTCCTTCTTTCCTTCCTTCCTTCTCTCCTTCCTTCCTTCCTTCCCTCCCTCC	CTCCTTCCTTCCTTCCTTTCCTTCCTTCCTTCCTTCCTTCCTTCCTTCCTTCCTTCCTTCCTTCCTTCTTTCCTTCCTTCCTTCTCTCCTTCCTTCCTTCCTTCCCTCCCTCC	.	PASS	RC=12.89;RPL=8;RAL=104;RCP=TCCTTCCT;ALGNURL=http://orca.bu.edu/vntrview/index.php?db=VNTRPIPE_NA19239_ERX283214&ref=-175945903&isref=1&istab=1&ispng=1&rank=3	GT:SP:CGL	0/1:6,10:0,1

CHILD:
chr20	17472049	td175948373	GCCCTGCATGGATGCTGTCGGGACCCTGCATGGATGCTGTCGGGACCCTGCATGGATGCTGTCGGGA	GCCCTGCATGGATGCTGTCGGGACCCTGCATGGATGCTGTCGGGACCCTGCATGGATGCTGTCGGGACCCTGCATGGATGCTGTCGGGA	.	PASS	RC=3.00;RPL=22;RAL=66;RCP=CCCTGCATGGATGCTGTCGGGA;ALGNURL=http://orca.bu.edu/vntrview/index.php?db=VNTRPIPE_NA19240_ERX283215&ref=-175948373&isref=1&istab=1&ispng=1&rank=3	GT:SP:CGL	0/1:19,11:0,1
PARENTS:
chr20	17472049	td175948373	GCCCTGCATGGATGCTGTCGGGACCCTGCATGGATGCTGTCGGGACCCTGCATGGATGCTGTCGGGA	GCCCTGCATGGATGCTGTCGGGACCCTGCATGGATGCTGTCGGGACCCTGCATGGATGCTGTCGGGACCCTGCATGGATGCTGTCGGGA	.	PASS	RC=3.00;RPL=22;RAL=66;RCP=CCCTGCATGGATGCTGTCGGGA;ALGNURL=http://orca.bu.edu/vntrview/index.php?db=VNTRPIPE_NA19238_ERX283213&ref=-175948373&isref=1&istab=1&ispng=1&rank=3	GT:SP:CGL	0/1:18,10:0,1
chr20	17472049	td175948373	GCCCTGCATGGATGCTGTCGGGACCCTGCATGGATGCTGTCGGGACCCTGCATGGATGCTGTCGGGA	GCCCTGCATGGATGCTGTCGGGACCCTGCATGGATGCTGTCGGGACCCTGCATGGATGCTGTCGGGACCCTGCATGGATGCTGTCGGGA	.	PASS	RC=3.00;RPL=22;RAL=66;RCP=CCCTGCATGGATGCTGTCGGGA;ALGNURL=http://orca.bu.edu/vntrview/index.php?db=VNTRPIPE_NA19239_ERX283214&ref=-175948373&isref=1&istab=1&ispng=1&rank=3	GT:SP:CGL	0/1:14,12:0,1

CHILD:
chr20	25756767	td175951589	TGAGTTGCAGCCAGTGACTAGAGTTGCAGCCAGTGACTAGTGTTGCAGC	TGAGTTGCAGCCAGTGACTAGAGTTGCAGCCAGTGACTAGAGTTGCAGCCAGTGACTAGTGTTGCAGC	.	SC	RC=2.53;RPL=19;RAL=48;RCP=GAGTTGCAGCCAGTGACTA;ALGNURL=http://orca.bu.edu/vntrview/index.php?db=VNTRPIPE_NA19240_ERX283215&ref=-175951589&isref=1&istab=1&ispng=1&rank=3	GT:SP:CGL	0/1:31,15:0,1
PARENTS:
chr20	25756767	td175951589	TGAGTTGCAGCCAGTGACTAGAGTTGCAGCCAGTGACTAGTGTTGCAGC	TGAGTTGCAGCCAGTGACTAGAGTTGCAGCCAGTGACTAGAGTTGCAGCCAGTGACTAGTGTTGCAGC	.	SC	RC=2.53;RPL=19;RAL=48;RCP=GAGTTGCAGCCAGTGACTA;ALGNURL=http://orca.bu.edu/vntrview/index.php?db=VNTRPIPE_NA19238_ERX283213&ref=-175951589&isref=1&istab=1&ispng=1&rank=3	GT:SP:CGL	0/1:36,11:0,1
chr20	25756767	td175951589	TGAGTTGCAGCCAGTGACTAGAGTTGCAGCCAGTGACTAGTGTTGCAGC	TGAGTTGCAGCCAGTGACTAGAGTTGCAGCCAGTGACTAGAGTTGCAGCCAGTGACTAGTGTTGCAGC	.	SC	RC=2.53;RPL=19;RAL=48;RCP=GAGTTGCAGCCAGTGACTA;ALGNURL=http://orca.bu.edu/vntrview/index.php?db=VNTRPIPE_NA19239_ERX283214&ref=-175951589&isref=1&istab=1&ispng=1&rank=3	GT:SP:CGL	0/1:26,16:0,1

CHILD:
chr20	48184654	td175960626	CGCGGGGCTGGCGGGGCTGGCGGGGCTGGCGGGGCTGGCGG	CGCGGGGCTGGCGGGGCTGGCGGGGCTGGCGGGGCTGGCGGGGCTGGCGG,CGCGGGGCGGGCGGGGCTGGGGGGGCTGGCGGGGCTGGCGGGGCTGGCGGGGCTGGCGG	.	PASS	RC=4.44;RPL=9;RAL=40;RCP=GCGGGGCTG;ALGNURL=http://orca.bu.edu/vntrview/index.php?db=VNTRPIPE_NA19240_ERX283215&ref=-175960626&isref=1&istab=1&ispng=1&rank=3	GT:SP:CGL	0/1/2:0,5,2:0,1,2
PARENTS:
chr20	48184654	td175960626	CGCGGGGCTGGCGGGGCTGGCGGGGCTGGCGGGGCTGGCGG	CGCGGGGCGGGCGGGGCGGGCGGGGCGGGCGGGGCGGGCGGGGCTGGCGGGGCGGGCGG	.	PASS	RC=4.44;RPL=9;RAL=40;RCP=GCGGGGCTG;ALGNURL=http://orca.bu.edu/vntrview/index.php?db=VNTRPIPE_NA19238_ERX283213&ref=-175960626&isref=1&istab=1&ispng=1&rank=3	GT:SP:CGL	0/1:2,2:0,2
chr20	48184654	td175960626	CGCGGGGCTGGCGGGGCTGGCGGGGCTGGCGGGGCTGGCGG	CGCGGGGCGGGCGGGGCTGGCGGGGCGGGCGGGGCTGGCGGGGCTGGCGG,CGCGGGGCTGGCGGGGCTGGCGGGGCTGGCGGGGCTGGCGGGGCTGGCGGGGCTGGCGG	.	PASS	RC=4.44;RPL=9;RAL=40;RCP=GCGGGGCTG;ALGNURL=http://orca.bu.edu/vntrview/index.php?db=VNTRPIPE_NA19239_ERX283214&ref=-175960626&isref=1&istab=1&ispng=1&rank=3	GT:SP:CGL	0/1/2:0,2,4:0,1,2

CHILD:
chr20	49595214	td175961299	TTCTTCCTCCTCCTCCTCTTCTTATTCTTCCTCTTCCTCTTCTTCCTCTTCCTCTTCTTCTTCTTCCTCTTCCTCTTCTTCTTCTTCTTCCTCTTCACTCTT	TTCTTCCTCCTCCTCCTCTTCTTATTCTTCCTCTTCCTCTTCTTCCTCTTCCTCTTCCTCTTCTTCTTCTTCTTCCCCTTCACTCTT	.	PASS	RC=6.69;RPL=15;RAL=101;RCP=TCTTCCTCTTCTTCC;ALGNURL=http://orca.bu.edu/vntrview/index.php?db=VNTRPIPE_NA19240_ERX283215&ref=-175961299&isref=1&istab=1&ispng=1&rank=3	GT:SP:CGL	0/1:7,15:0,-1
PARENTS:
chr20	49595214	td175961299	TTCTTCCTCCTCCTCCTCTTCTTATTCTTCCTCTTCCTCTTCTTCCTCTTCCTCTTCTTCTTCTTCCTCTTCCTCTTCTTCTTCTTCTTCCTCTTCACTCTT	TTCTTCCTCCTCCTCCTCTTCTTATTCTTCCTCTTCCTCTTCTTCCTCTTCCTCTTCCTCTTCTTCTTCTTCTTCCTCTTCACTCTT	.	PASS	RC=6.69;RPL=15;RAL=101;RCP=TCTTCCTCTTCTTCC;ALGNURL=http://orca.bu.edu/vntrview/index.php?db=VNTRPIPE_NA19238_ERX283213&ref=-175961299&isref=1&istab=1&ispng=1&rank=3	GT:SP:CGL	0/1:7,10:0,-1
chr20	49595214	td175961299	TTCTTCCTCCTCCTCCTCTTCTTATTCTTCCTCTTCCTCTTCTTCCTCTTCCTCTTCTTCTTCTTCCTCTTCCTCTTCTTCTTCTTCTTCCTCTTCACTCTT	TTCTTCCTCCTCCTCCTCTTCTTATTCTTCCTCTTCCTCTTCTTCCTCTTCCTCTTCCTCTTCTTCTTCTTCTTCCTCTTCACTCTT	.	PASS	RC=6.69;RPL=15;RAL=101;RCP=TCTTCCTCTTCTTCC;ALGNURL=http://orca.bu.edu/vntrview/index.php?db=VNTRPIPE_NA19239_ERX283214&ref=-175961299&isref=1&istab=1&ispng=1&rank=3	GT:SP:CGL	0/1:7,8:0,-1

CHILD:
chr20	60907982	td175966871	TGCAGGAGGCAGGAGGCAGGAGGCAGG	TGCAGGAGGCAGGAGGCAGGAGGCAGGAGGCAGGAGGCAGG	.	PASS	RC=3.71;RPL=7;RAL=26;RCP=GCAGGAG;ALGNURL=http://orca.bu.edu/vntrview/index.php?db=VNTRPIPE_NA19240_ERX283215&ref=-175966871&isref=1&istab=1&ispng=1&rank=3	GT:SP:CGL	0/1:9,5:0,2
PARENTS:
chr20	60907982	td175966871	TGCAGGAGGCAGGAGGCAGGAGGCAGG	TGCAGGAGGCAGGAGGCAGGAGGCAGGAGGCAGGAGGCAGG,TGCAGGAGGCAGGAGGCAGGAGGCAGGAGGCAGGAGGCAGGAGGCAGG	.	PASS	RC=3.71;RPL=7;RAL=26;RCP=GCAGGAG;ALGNURL=http://orca.bu.edu/vntrview/index.php?db=VNTRPIPE_NA19238_ERX283213&ref=-175966871&isref=1&istab=1&ispng=1&rank=3	GT:SP:CGL	0/1/2:0,6,14:0,2,3
chr20	60907982	td175966871	TGCAGGAGGCAGGAGGCAGGAGGCAGG	TGCAGGAGGCAGGAGGCAGGAGGCAGGAGGCAGGAGGCAGG	.	PASS	RC=3.71;RPL=7;RAL=26;RCP=GCAGGAG;ALGNURL=http://orca.bu.edu/vntrview/index.php?db=VNTRPIPE_NA19239_ERX283214&ref=-175966871&isref=1&istab=1&ispng=1&rank=3	GT:SP:CGL	0/1:15,6:0,2

CHILD:
chr20	61207282	td175967107	ATGCTGTGGAGGCCGCCTGCTGCCCGCCCTGCTGTGGGGGCCGCCTGCTGTCCGCCCTGCTG	ATGCTGTGGAGGCCGCCTGCTGCCCGCCCTGCTGTTGGGGCCGCCTGCTGCCCGCCCTGCTGTGGGGGCCGCCTGCTGTCCGCCCTGCTG,ATGCTGTGGAGGCCGCCTGCTGCCCGCCCTGCTGTGGGGGCCGCCTGCTGCCCGCCCTGCTGTGGGGGCCGCCTGCTGCCCGCCCTGCTGTGGGGGCCGCCTGCTGTCCGCCCTGCTG	.	PASS	RC=2.18;RPL=28;RAL=61;RCP=TGCTGTGGAGGCCGCCTGCTGCCCGCCC;ALGNURL=http://orca.bu.edu/vntrview/index.php?db=VNTRPIPE_NA19240_ERX283215&ref=-175967107&isref=1&istab=1&ispng=1&rank=3	GT:SP:CGL	0/1/2:0,9,10:0,1,2
PARENTS:
chr20	61207282	td175967107	ATGCTGTGGAGGCCGCCTGCTGCCCGCCCTGCTGTGGGGGCCGCCTGCTGTCCGCCCTGCTG	ATGCTGTGGAGGCCGCCTGCTGCCCGCCCTGCTGTTGGGGCCGCCTGCTGCCCGCCCTGCTGTGGGGGCCGCCTGCTGTCCGCCCTGCTG	.	PASS	RC=2.18;RPL=28;RAL=61;RCP=TGCTGTGGAGGCCGCCTGCTGCCCGCCC;ALGNURL=http://orca.bu.edu/vntrview/index.php?db=VNTRPIPE_NA19238_ERX283213&ref=-175967107&isref=1&istab=1&ispng=1&rank=3	GT:SP:CGL	0/1:13,6:0,1
chr20	61207282	td175967107	ATGCTGTGGAGGCCGCCTGCTGCCCGCCCTGCTGTGGGGGCCGCCTGCTGTCCGCCCTGCTG	ATGCTGTGGGGGCCGCCTGCTGCCCGCCCTGCTGTGGGGGCCGCCTGCTGCCCGCCCTGCTGTGGGGGCCGCCTGCTGTCCGCCCTGCTG,ATGCTGTGGAGGCCGCCTGCTGCCCGCCCTGCTGTGGGGGCCGCCTGCTGCCCGCCCTGCTGTGGGGGCCGCCTGCTGCCCGCCCTGCTGTGGGGGCCGCCTGCTGTCCGCCCTGCTG	.	PASS	RC=2.18;RPL=28;RAL=61;RCP=TGCTGTGGAGGCCGCCTGCTGCCCGCCC;ALGNURL=http://orca.bu.edu/vntrview/index.php?db=VNTRPIPE_NA19239_ERX283214&ref=-175967107&isref=1&istab=1&ispng=1&rank=3	GT:SP:CGL	0/1/2:0,7,10:0,1,2

CHILD:
chr20	61483667	td175967305	ACCTGGAACTCGGGTCCCCCAAAGGCAGGGCCCAGGACCCTGGAACTCGGGTCCCCTGAAGGCAGGGCCCAGAACCCTGGAACTGGGGTCCCCCCAAGGCAGGGCCCAGAACC	ACCTGGAACTCGGGTCCCCCAAAGGCAGGGCCCAGGACCCTGGAACTCGGGTCCCCCGAAGGCAGGGCCCAGGACCCTGGAACTCGGGTCCCCCGAAGGCAGGGCCCAGGACCCTGGAACTGGGGTCCCCCCAAGGCAGGGCCCAGAACC	.	PASS	RC=3.03;RPL=37;RAL=112;RCP=CCTGGAACTCGGGTCCCCCAAAGGCAGGGCCCAGAAC;ALGNURL=http://orca.bu.edu/vntrview/index.php?db=VNTRPIPE_NA19240_ERX283215&ref=-175967305&isref=1&istab=1&ispng=1&rank=3	GT:SP:CGL	0/1:10,8:0,1
PARENTS:
chr20	61483667	td175967305	ACCTGGAACTCGGGTCCCCCAAAGGCAGGGCCCAGGACCCTGGAACTCGGGTCCCCTGAAGGCAGGGCCCAGAACCCTGGAACTGGGGTCCCCCCAAGGCAGGGCCCAGAACC	ACCTGGAACTCGGGTCCCCCAAAGGCAGGGCCCAGGACCCTGGAACTCGGGTCCCCCGAAGGCAGGGCCCAGGACCCTGGAACTCGGGTCCCCCGAAGGCAGGGCCCAGGACCCTGGAACTGGGGTCCCCCCAAGGCAGGGCCCAGAACC	.	PASS	RC=3.03;RPL=37;RAL=112;RCP=CCTGGAACTCGGGTCCCCCAAAGGCAGGGCCCAGAAC;ALGNURL=http://orca.bu.edu/vntrview/index.php?db=VNTRPIPE_NA19238_ERX283213&ref=-175967305&isref=1&istab=1&ispng=1&rank=3	GT:SP:CGL	0/1:13,7:0,1
chr20	61483667	td175967305	ACCTGGAACTCGGGTCCCCCAAAGGCAGGGCCCAGGACCCTGGAACTCGGGTCCCCTGAAGGCAGGGCCCAGAACCCTGGAACTGGGGTCCCCCCAAGGCAGGGCCCAGAACC	ACCTGGAACTCGGGTCCCCCAAAGGCAGGGCCCAGGACCCTGGAACTCGGGTCCCCCGAAGGCAGGGCCCAGGACCCTGGAACTCGGGTCCCCCGAAGGCAGGGCCCAGGACCCTGGAACTGGGGTCCCCCCAAGGCAGGGCCCAGAACC	.	PASS	RC=3.03;RPL=37;RAL=112;RCP=CCTGGAACTCGGGTCCCCCAAAGGCAGGGCCCAGAAC;ALGNURL=http://orca.bu.edu/vntrview/index.php?db=VNTRPIPE_NA19239_ERX283214&ref=-175967305&isref=1&istab=1&ispng=1&rank=3	GT:SP:CGL	0/1:10,4:0,1

CHILD:
chr20	61647319	td175967400	GCTCCCTGCCTCTCCCTGCCTCTCCCTGCCTCTCCCTGCCTCTCCCTGCCTCTCCCTGCCTCTCCCTGCCTC	GCTCCCTGCCTCTCCCTGCCTCTCCCTGCCTCTCCCTTCCTCTCCCTGCCTC	.	PASS	RC=7.10;RPL=10;RAL=71;RCP=CTCCCTGCCT;ALGNURL=http://orca.bu.edu/vntrview/index.php?db=VNTRPIPE_NA19240_ERX283215&ref=-175967400&isref=1&istab=1&ispng=1&rank=3	GT:SP:CGL	0/1:3,2:0,-2
PARENTS:
chr20	61647319	td175967400	GCTCCCTGCCTCTCCCTGCCTCTCCCTGCCTCTCCCTGCCTCTCCCTGCCTCTCCCTGCCTCTCCCTGCCTC	GCTCCCTGCCTCTCCCTGCCTCTCCCTGCCTCTCCCTGCCTCTCCCTGCCTC	.	PASS	RC=7.10;RPL=10;RAL=71;RCP=CTCCCTGCCT;ALGNURL=http://orca.bu.edu/vntrview/index.php?db=VNTRPIPE_NA19238_ERX283213&ref=-175967400&isref=1&istab=1&ispng=1&rank=3	GT:SP:CGL	0/1:3,2:0,-2
chr20	61647319	td175967400	GCTCCCTGCCTCTCCCTGCCTCTCCCTGCCTCTCCCTGCCTCTCCCTGCCTCTCCCTGCCTCTCCCTGCCTC	GCTCCCTGCCTCTCCCTGCCTCTCCCTGCCTCTCCCTGCCTCTCCCTGCCTC	.	PASS	RC=7.10;RPL=10;RAL=71;RCP=CTCCCTGCCT;ALGNURL=http://orca.bu.edu/vntrview/index.php?db=VNTRPIPE_NA19239_ERX283214&ref=-175967400&isref=1&istab=1&ispng=1&rank=3	GT:SP:CGL	0/1:5,5:0,-2

CHILD:
chr20	62027244	td175967697	CGGGGCTGCAGGAGGAGGTGCGGGCCCAGTGGAGGGGAGGGGCTGCAGGAGGAGGTGCGGGCCTGGCCGGGTGGAGGGGCTGCAGGAGG	CGGGGCTGCAGGAGGAGGTGCGGGCCCAGTGGAGGTGGAGGGGCTGCAGCAGGAGGTGCGGGCCCAGTGGAGGGGAGGGGCTGCAGGAGGAGGTGCGGGCCTGGCCGGGGGGAGGGGCTGCAGGAGG	.	PASS	RC=2.38;RPL=37;RAL=88;RCP=GGGGCTGCAGGAGGAGGTGCGGGCCCAGTGGAGGGGA;ALGNURL=http://orca.bu.edu/vntrview/index.php?db=VNTRPIPE_NA19240_ERX283215&ref=-175967697&isref=1&istab=1&ispng=1&rank=3	GT:SP:CGL	0/1:8,3:0,1
PARENTS:
chr20	62027244	td175967697	CGGGGCTGCAGGAGGAGGTGCGGGCCCAGTGGAGGGGAGGGGCTGCAGGAGGAGGTGCGGGCCTGGCCGGGTGGAGGGGCTGCAGGAGG	CGGGGCTGCAGGAGGAGGGGCGGGCCCAGTGGAGGTGGAGGGGCTGCAGCAGGAGGTGCGGGCCCAGTGGAGGGGAGGGGCTGCAGGAGGAGGTGCGGGCCTGGCCGGGTGGAGGGGCTGCAGGAGG	.	PASS	RC=2.38;RPL=37;RAL=88;RCP=GGGGCTGCAGGAGGAGGTGCGGGCCCAGTGGAGGGGA;ALGNURL=http://orca.bu.edu/vntrview/index.php?db=VNTRPIPE_NA19238_ERX283213&ref=-175967697&isref=1&istab=1&ispng=1&rank=3	GT:SP:CGL	0/1:11,5:0,1
chr20	62027244	td175967697	CGGGGCTGCAGGAGGAGGTGCGGGCCCAGTGGAGGGGAGGGGCTGCAGGAGGAGGTGCGGGCCTGGCCGGGTGGAGGGGCTGCAGGAGG	CGGGGCTGCAGGAGGAGGTGCGGGCCCAGTGGAGGTGGAGGGGCTGCAGCAGGAGGTGCGGGCCCAGTGGAGGGGAGGGGCTGCAGGAGGAGGTGCGGGCCTGGCCGGGTGGAGGGGCTGCAGGAGG	.	PASS	RC=2.38;RPL=37;RAL=88;RCP=GGGGCTGCAGGAGGAGGTGCGGGCCCAGTGGAGGGGA;ALGNURL=http://orca.bu.edu/vntrview/index.php?db=VNTRPIPE_NA19239_ERX283214&ref=-175967697&isref=1&istab=1&ispng=1&rank=3	GT:SP:CGL	0/1:5,5:0,1

CHILD:
chr20	62425008	td175968055	GAGATTTTATAGAAGCAGCGGCTACCTCACAACGGTCCACACCTCCACGTAAGATTTTATAGAAGCAGCGGCTACCTCACAACGGTTCACATCTCCACATAAG	GAGATTTCACAGAAGCAGCGGCTACCTCACAACGGTCCACACCTCCACGTAAGATTTCACAGAAGCAGCGGCTACCTCACAACGGTCCACACCTCCACGTAAGATTTTATATAAGCAGCGGCTACCTCACAACGGTTCACATCTCCACATAAG	.	PASS	RC=2.04;RPL=50;RAL=102;RCP=AGATTTTATAGAAGCAGCGGCTACCTCACAACGGTCCACACCTCCACATA;ALGNURL=http://orca.bu.edu/vntrview/index.php?db=VNTRPIPE_NA19240_ERX283215&ref=-175968055&isref=1&istab=1&ispng=1&rank=3	GT:SP:CGL	0/1:10,4:0,1
PARENTS:
chr20	62425008	td175968055	GAGATTTTATAGAAGCAGCGGCTACCTCACAACGGTCCACACCTCCACGTAAGATTTTATAGAAGCAGCGGCTACCTCACAACGGTTCACATCTCCACATAAG	GAGATTTCACAGAAGCAGCGGCTACCTCACAACGGTCCACACCTCCACGTAAGATTTCACAGAAGCAGCGGCTACCTCACAACGGTCCACACCTCCACGTAAGATTTTATAGAAGCAGCGGCTACCTCACAACGGTTCACATCTCCACATAAG	.	PASS	RC=2.04;RPL=50;RAL=102;RCP=AGATTTTATAGAAGCAGCGGCTACCTCACAACGGTCCACACCTCCACATA;ALGNURL=http://orca.bu.edu/vntrview/index.php?db=VNTRPIPE_NA19238_ERX283213&ref=-175968055&isref=1&istab=1&ispng=1&rank=3	GT:SP:CGL	0/1:17,3:0,1
chr20	62425008	td175968055	GAGATTTTATAGAAGCAGCGGCTACCTCACAACGGTCCACACCTCCACGTAAGATTTTATAGAAGCAGCGGCTACCTCACAACGGTTCACATCTCCACATAAG	GAGATTTTATAGAAGCAGAGGCTACCTCACAACGGTCCACACCTCCACGTAAGATTTCACAGAAGCAGCGGCTACCTCACAACGGTCCACACCTCCACGTAAGATTTTATAGAAGCAGCGGCTACCTCACAACGGTTCACATCTCCACATAAG	.	PASS	RC=2.04;RPL=50;RAL=102;RCP=AGATTTTATAGAAGCAGCGGCTACCTCACAACGGTCCACACCTCCACATA;ALGNURL=http://orca.bu.edu/vntrview/index.php?db=VNTRPIPE_NA19239_ERX283214&ref=-175968055&isref=1&istab=1&ispng=1&rank=3	GT:SP:CGL	0/1:13,5:0,1

CHILD:
chr21	9549767	td175968650	ACCCTGCCCCAGTTCTGTCCTATACCTGGCCCTGTCTCAGTTCTGTCCTAGCCCTGGCC	ACCCTGCCCCTGGTTTTTCTCTGGCCATGACCCTGCCCCAGTTCTGTCCTATCCCTGGCCCTGTCTCAGTTCTGTCCTAGCCCTGGCC	.	SC	RC=2.07;RPL=28;RAL=58;RCP=CCCTGCCCCAGTTCTGTCCTAGACCTGG;ALGNURL=http://orca.bu.edu/vntrview/index.php?db=VNTRPIPE_NA19240_ERX283215&ref=-175968650&isref=1&istab=1&ispng=1&rank=3	GT:SP:CGL	0/1:84,2:0,1
PARENTS:
chr21	9549767	td175968650	ACCCTGCCCCAGTTCTGTCCTATACCTGGCCCTGTCTCAGTTCTGTCCTAGCCCTGGCC	ACCCTGCCCCTGGTTTTTCTCTGGCCATGACCCTGCCCCAGTTCTGTCCTATCCCTGGCCCTGTCTCAGTTCTGTCCTAGCCCTGGCC	.	SC	RC=2.07;RPL=28;RAL=58;RCP=CCCTGCCCCAGTTCTGTCCTAGACCTGG;ALGNURL=http://orca.bu.edu/vntrview/index.php?db=VNTRPIPE_NA19238_ERX283213&ref=-175968650&isref=1&istab=1&ispng=1&rank=3	GT:SP:CGL	0/1:80,2:0,1
chr21	9549767	td175968650	ACCCTGCCCCAGTTCTGTCCTATACCTGGCCCTGTCTCAGTTCTGTCCTAGCCCTGGCC	ACCCTGCCCCTGGTTTTTCTCTGGCCATGACCCTGCCCCAGTTCTGTCCTATCCCTGGCCCTGTCTCAGTTCTGTCCTAGCCCTGGCC	.	SC	RC=2.07;RPL=28;RAL=58;RCP=CCCTGCCCCAGTTCTGTCCTAGACCTGG;ALGNURL=http://orca.bu.edu/vntrview/index.php?db=VNTRPIPE_NA19239_ERX283214&ref=-175968650&isref=1&istab=1&ispng=1&rank=3	GT:SP:CGL	0/1:91,2:0,1

CHILD:
chr21	10530220	td175968983	TATATATATATACGCATATATATATACACATATATATACACACACATATATATACACACATATATACACACATATATACACACACATATATACACACACATATATACACACACATATATATACACATATATATACACATATATATACACACATATATATACACA	TATATATATATACGCATATATATATACACATATATATACACATATATATACACACACATATATATACACACATATATACACACATATATATACACACATATATACACACACACATATATATACACATATATATACACATATATATACACATATATATACACACATATATATACACA,TATATATATATACGCATATATATATACACATATATATACACATATATATACACACACATATATATACACACATATATACACACATATATATACACATATATACACACACATATATACACACACATATATACACACACACATATATATACACATATATATACACCTATATATACACACATATATATACACA	.	PASS	RC=11.93;RPL=14;RAL=163;RCP=ATATATATACACAC;ALGNURL=http://orca.bu.edu/vntrview/index.php?db=VNTRPIPE_NA19240_ERX283215&ref=-175968983&isref=1&istab=1&ispng=1&rank=3	GT:SP:CGL	0/2/3:0,12,6:0,1,2
PARENTS:
chr21	10530220	td175968983	TATATATATATACGCATATATATATACACATATATATACACACACATATATATACACACATATATACACACATATATACACACACATATATACACACACATATATACACACACATATATATACACATATATATACACATATATATACACACATATATATACACA	TATATATATATACGCATATATATATACACATATATATACACATATATATTCACACACATATATATACACACATATATACACACATATATATACACACATATATACACACACACATATATATACACATATATATACACATATATATACACATATATATACACACATATATATACACA,TATATATATATACGCATATATATATACACATATATATTCACATATATATACACACACATATATATACACACATATATACACACATATATATACACATATATACACACACAGATATACACACACATATATACACACACACATATATATACACATATATATACCCCTATATATACACACATATATATACACA	.	PASS	RC=11.93;RPL=14;RAL=163;RCP=ATATATATACACAC;ALGNURL=http://orca.bu.edu/vntrview/index.php?db=VNTRPIPE_NA19238_ERX283213&ref=-175968983&isref=1&istab=1&ispng=1&rank=3	GT:SP:CGL	0/1/2:0,4,10:0,1,2
chr21	10530220	td175968983	TATATATATATACGCATATATATATACACATATATATACACACACATATATATACACACATATATACACACATATATACACACACATATATACACACACATATATACACACACATATATATACACATATATATACACATATATATACACACATATATATACACA	TATATATATATACGCATATATATATACACATATATATACACATATATATACACACACATATATATACACACATATATACACACATATATATACACACATATATACACACACACATATATATACACATATATATACACATATATATACACATATATATACACACATATATATACACA,TATATATATATACGCATATATATATACACATATATATACACATATATATATACACACATATATATACACACATATATACACACATATATATACACATATATACACACATATATACACACACATATATACACACACACATATATATACACATATATATACACCTATATATACACACATATATATACACA	.	PASS	RC=11.93;RPL=14;RAL=163;RCP=ATATATATACACAC;ALGNURL=http://orca.bu.edu/vntrview/index.php?db=VNTRPIPE_NA19239_ERX283214&ref=-175968983&isref=1&istab=1&ispng=1&rank=3	GT:SP:CGL	0/2/3:0,7,8:0,1,2

CHILD:
chr21	11107048	td175969199	CGGGGATTTGGGCCTGGATTGGGGATTTGGGGCTAGGTGGGGG	CGGGAATTTGGAGCGGGATCGGGGATTTGGGGCTGGATGGGGGATTTGGGGCTAGGTGGGGG	.	PASS	RC=2.21;RPL=19;RAL=42;RCP=GGGGATTTGGGCCTAGATG;ALGNURL=http://orca.bu.edu/vntrview/index.php?db=VNTRPIPE_NA19240_ERX283215&ref=-175969199&isref=1&istab=1&ispng=1&rank=3	GT:SP:CGL	0/1:16,13:0,1
PARENTS:
chr21	11107048	td175969199	CGGGGATTTGGGCCTGGATTGGGGATTTGGGGCTAGGTGGGGG	CGGGAATTTGGAGCTGGATCGGGGATTTGGGGCTGGATTGGGGATTTGGGGTTAGGTGGGGG	.	PASS	RC=2.21;RPL=19;RAL=42;RCP=GGGGATTTGGGCCTAGATG;ALGNURL=http://orca.bu.edu/vntrview/index.php?db=VNTRPIPE_NA19238_ERX283213&ref=-175969199&isref=1&istab=1&ispng=1&rank=3	GT:SP:CGL	0/1:28,14:0,1
chr21	11107048	td175969199	CGGGGATTTGGGCCTGGATTGGGGATTTGGGGCTAGGTGGGGG	CGGGAATTTGGAGCTGGATCGGGGATTTGGGGCTGGGTTGGGGATTTGGGGCTAGGTGGGGG	.	PASS	RC=2.21;RPL=19;RAL=42;RCP=GGGGATTTGGGCCTAGATG;ALGNURL=http://orca.bu.edu/vntrview/index.php?db=VNTRPIPE_NA19239_ERX283214&ref=-175969199&isref=1&istab=1&ispng=1&rank=3	GT:SP:CGL	0/1:39,7:0,1

CHILD:
chr21	15056524	td175969628	ACACACACACAAAAGTGCACACACACATGCATGCACACACAC	ACACACACACACACACACACACACACAAAAGTGCACACACACATGCATGCACACACAC	.	SC	RC=2.56;RPL=16;RAL=41;RCP=CACACACACAAAAATG;ALGNURL=http://orca.bu.edu/vntrview/index.php?db=VNTRPIPE_NA19240_ERX283215&ref=-175969628&isref=1&istab=1&ispng=1&rank=3	GT:SP:CGL	0/1:30,24:0,1
PARENTS:
chr21	15056524	td175969628	ACACACACACAAAAGTGCACACACACATGCATGCACACACAC	ACACACACACACACACACACACACACAAAAGTGCACACACACATGCATGCACACACAC	.	SC	RC=2.56;RPL=16;RAL=41;RCP=CACACACACAAAAATG;ALGNURL=http://orca.bu.edu/vntrview/index.php?db=VNTRPIPE_NA19238_ERX283213&ref=-175969628&isref=1&istab=1&ispng=1&rank=3	GT:SP:CGL	0/1:40,17:0,1
chr21	15056524	td175969628	ACACACACACAAAAGTGCACACACACATGCATGCACACACAC	ACACACACACACACACACACACACACAAAAGTGCACACACACATGCATGCACACACAC	.	SC	RC=2.56;RPL=16;RAL=41;RCP=CACACACACAAAAATG;ALGNURL=http://orca.bu.edu/vntrview/index.php?db=VNTRPIPE_NA19239_ERX283214&ref=-175969628&isref=1&istab=1&ispng=1&rank=3	GT:SP:CGL	0/1:38,14:0,1

CHILD:
chr21	17381493	td175970507	TTATATATTATATGTATACATATTATATATTAATATATGTATTATATGTATACATATTATATATTAATATATGTATTATATGTATACATATTATATATTAATATATGTATTATATGTATACATATTATATATTAATATATGTATAATATGTAT	TTATATATTATATGTATACATATTATATATTAATATATGTATTATATGTATACATATTATATATTAATATATGTATAATATGTAT,TTATATATTATATGTATACATATTATATATTAATATATGTATTATATGTATACATATTATATATTAATATATGTATTATATGTATACATATTATATATTAATATAGGTATAATATGTAT	.	PASS	RC=4.47;RPL=34;RAL=152;RCP=TATGTATTATATGTATACATATTATATATTAATA;ALGNURL=http://orca.bu.edu/vntrview/index.php?db=VNTRPIPE_NA19240_ERX283215&ref=-175970507&isref=1&istab=1&ispng=1&rank=3	GT:SP:CGL	0/1/2:0,16,18:0,-2,-1
PARENTS:
chr21	17381493	td175970507	TTATATATTATATGTATACATATTATATATTAATATATGTATTATATGTATACATATTATATATTAATATATGTATTATATGTATACATATTATATATTAATATATGTATTATATGTATACATATTATATATTAATATATGTATAATATGTAT	TTATATATTATATGTATACATATTATATATTAATATATGTATTATATGTATACATATTATATATTAATATATGTATAATATGTAT,TTATATATTATATGTATACATATTATATATTAATATATGTATTATATGTATACATATTATATATTAATATATGTATTATATGTATACATATTATATATTAATATAGGTATAATATGTAT	.	PASS	RC=4.47;RPL=34;RAL=152;RCP=TATGTATTATATGTATACATATTATATATTAATA;ALGNURL=http://orca.bu.edu/vntrview/index.php?db=VNTRPIPE_NA19238_ERX283213&ref=-175970507&isref=1&istab=1&ispng=1&rank=3	GT:SP:CGL	0/1/2:0,19,15:0,-2,-1
chr21	17381493	td175970507	TTATATATTATATGTATACATATTATATATTAATATATGTATTATATGTATACATATTATATATTAATATATGTATTATATGTATACATATTATATATTAATATATGTATTATATGTATACATATTATATATTAATATATGTATAATATGTAT	TTATATATTATATGTATACATCTTATATATTAATATATGTATTATATGTATACATATTATATATTAATATATGTATAATATGTAT,TTATATATTATATGTATACATATTATATATTAATATATGTATTATATGTATACATATTATATATTAATATATGTATTATATGTATACATATTATATATTAATATAGGTATAATATGTAT	.	PASS	RC=4.47;RPL=34;RAL=152;RCP=TATGTATTATATGTATACATATTATATATTAATA;ALGNURL=http://orca.bu.edu/vntrview/index.php?db=VNTRPIPE_NA19239_ERX283214&ref=-175970507&isref=1&istab=1&ispng=1&rank=3	GT:SP:CGL	0/1/2:0,21,11:0,-2,-1

CHILD:
chr21	27683722	td175974860	ATATATATATGTGCATACATATATACATGTATATATATGCGCATACATATATACATGTATATATATGCGCATACATATATACATGTATATATATGCGCATACATATATACATGTATATATATGCGCACACATATACACACATATAT	ATATATATATGTGCATACATATATACATGTATATATATGCGCATACATATATACATGTATATATATGCGCATACATATATACATGTATATATATGCGCATACATATATACATGTATATATATGCGCATACATATATACATGTATATATATGCGCACACATATACACACATATAT	.	PASS	RC=5.18;RPL=28;RAL=145;RCP=TATATATATGCGCATACATATATACATG;ALGNURL=http://orca.bu.edu/vntrview/index.php?db=VNTRPIPE_NA19240_ERX283215&ref=-175974860&isref=1&istab=1&ispng=1&rank=3	GT:SP:CGL	0/1:8,3:0,1
PARENTS:
chr21	27683722	td175974860	ATATATATATGTGCATACATATATACATGTATATATATGCGCATACATATATACATGTATATATATGCGCATACATATATACATGTATATATATGCGCATACATATATACATGTATATATATGCGCACACATATACACACATATAT	ATATATATATGTGCATACATATATACATGTATATATATGCGCATACATATATACATGTATATATATGCGCATACATATATACATGTATATATATGCGCATACATATATACATGTATATATATGCGCATACATATATACATGTATATATATGCGCACACATATACACACATATAT	.	PASS	RC=5.18;RPL=28;RAL=145;RCP=TATATATATGCGCATACATATATACATG;ALGNURL=http://orca.bu.edu/vntrview/index.php?db=VNTRPIPE_NA19238_ERX283213&ref=-175974860&isref=1&istab=1&ispng=1&rank=3	GT:SP:CGL	0/1:10,6:0,1
chr21	27683722	td175974860	ATATATATATGTGCATACATATATACATGTATATATATGCGCATACATATATACATGTATATATATGCGCATACATATATACATGTATATATATGCGCATACATATATACATGTATATATATGCGCACACATATACACACATATAT	ATATATATATGTGCATACATATATACATGTATATATATGCGCATACATATATACATGTATATATATGCGCATACATATATACATGTATATATATGCGCATACATATATACATGTATATATATGCGCATACATATATACATGTATATATATGCGCACACATATACACACATATAT	.	PASS	RC=5.18;RPL=28;RAL=145;RCP=TATATATATGCGCATACATATATACATG;ALGNURL=http://orca.bu.edu/vntrview/index.php?db=VNTRPIPE_NA19239_ERX283214&ref=-175974860&isref=1&istab=1&ispng=1&rank=3	GT:SP:CGL	0/1:11,4:0,1

CHILD:
chr21	28424918	td175975122	CATATATATATATAATATATATATATATAATATATATAT	CATATATATATATAATATATATATATAATATATATATATAATATATATAT	.	PASS	RC=2.92;RPL=13;RAL=38;RCP=ATATATATATATA;ALGNURL=http://orca.bu.edu/vntrview/index.php?db=VNTRPIPE_NA19240_ERX283215&ref=-175975122&isref=1&istab=1&ispng=1&rank=3	GT:SP:CGL	0/1:4,15:0,1
PARENTS:
chr21	28424918	td175975122	CATATATATATATAATATATATATATATAATATATATAT	CATATATATATATAATATATATATATAATATATATATATAATATATATAT	.	PASS	RC=2.92;RPL=13;RAL=38;RCP=ATATATATATATA;ALGNURL=http://orca.bu.edu/vntrview/index.php?db=VNTRPIPE_NA19238_ERX283213&ref=-175975122&isref=1&istab=1&ispng=1&rank=3	GT:SP:CGL	0/1:24,12:0,1
chr21	28424918	td175975122	CATATATATATATAATATATATATATATAATATATATAT	CATATATATATATAATATATATATATAATATATATATATAATATATATAT	.	PASS	RC=2.92;RPL=13;RAL=38;RCP=ATATATATATATA;ALGNURL=http://orca.bu.edu/vntrview/index.php?db=VNTRPIPE_NA19239_ERX283214&ref=-175975122&isref=1&istab=1&ispng=1&rank=3	GT:SP:CGL	0/1:9,9:0,1

CHILD:
chr21	44176655	td175982172	GCCTCCGAGGGCCCAGGGCTGTGGCCCGTGAGCGTGGCCTGCCTCTATCCTCCGAGGGCCCAGGGCTGTGGCCCGTGAGCGTGGCCTGCCTCTATCCTCCGAGGGCCCAGGGCTGTGGCCCGTGAGCATGGCCCGCCTCTATC	GCCTCCGAGGGCCCAGGGCTGTGGCCCGTGAGCGTGGCCTGCCTCTATCCTCCGAGGGCCCAGGGCTGTGGCCCGTGAGCATGGCCCGCCTCTATC	.	PASS	RC=3.02;RPL=47;RAL=142;RCP=CCTCCGAGGGCCCAGGGCTGTGGCCCGTGAGCGTGGCCTGCCTCTAT;ALGNURL=http://orca.bu.edu/vntrview/index.php?db=VNTRPIPE_NA19240_ERX283215&ref=-175982172&isref=1&istab=1&ispng=1&rank=3	GT:SP:CGL	0/1:7,5:0,-1
PARENTS:
chr21	44176655	td175982172	GCCTCCGAGGGCCCAGGGCTGTGGCCCGTGAGCGTGGCCTGCCTCTATCCTCCGAGGGCCCAGGGCTGTGGCCCGTGAGCGTGGCCTGCCTCTATCCTCCGAGGGCCCAGGGCTGTGGCCCGTGAGCATGGCCCGCCTCTATC	GCCTCCGAGGGCCCAGGGCTGTGGCCCGTGAGCGTGGCCTGCCTCTATCCTCCGAGGGCCCAGGGCTGTGGCCCGTGAGCATGGCCCGCCTCTATC	.	PASS	RC=3.02;RPL=47;RAL=142;RCP=CCTCCGAGGGCCCAGGGCTGTGGCCCGTGAGCGTGGCCTGCCTCTAT;ALGNURL=http://orca.bu.edu/vntrview/index.php?db=VNTRPIPE_NA19238_ERX283213&ref=-175982172&isref=1&istab=1&ispng=1&rank=3	GT:SP:CGL	0/1:3,6:0,-1
chr21	44176655	td175982172	GCCTCCGAGGGCCCAGGGCTGTGGCCCGTGAGCGTGGCCTGCCTCTATCCTCCGAGGGCCCAGGGCTGTGGCCCGTGAGCGTGGCCTGCCTCTATCCTCCGAGGGCCCAGGGCTGTGGCCCGTGAGCATGGCCCGCCTCTATC	GCCTCCGAGGGCCCGGGGCTGTGGCCCGTGAGCGTGGCCGGCCTCTATCCTCCGGGGGCCCAGGGCTGTGGCCCGTGAGCATGGCCCGCCTCTATC	.	PASS	RC=3.02;RPL=47;RAL=142;RCP=CCTCCGAGGGCCCAGGGCTGTGGCCCGTGAGCGTGGCCTGCCTCTAT;ALGNURL=http://orca.bu.edu/vntrview/index.php?db=VNTRPIPE_NA19239_ERX283214&ref=-175982172&isref=1&istab=1&ispng=1&rank=3	GT:SP:CGL	0/1:3,7:0,-1

CHILD:
chr21	44499926	td175982402	GAGGAGGAGGAAGAGGAAGGGAAGGAGGAGGAAGAGGAAGGGAAGGAGGAGGAAGAGGAAGGGAAGGAGGAG	GAGGAGGAGGAAGAGGAAGGGAAGGAGGAGGAAGAGGAAGGGAAGGAGGAG,GAGGAGGAGGAAGAGGAAGGGAAGGAGGAGGACGAGGAAGGGAAGGAGGAGGAAGAGGAAGGGAAGGAGGAGGAAGCGGACGGGAAGGAGGAG	.	PASS	RC=3.38;RPL=21;RAL=71;RCP=AGGAGGAGGAAGAGGAAGGGA;ALGNURL=http://orca.bu.edu/vntrview/index.php?db=VNTRPIPE_NA19240_ERX283215&ref=-175982402&isref=1&istab=1&ispng=1&rank=3	GT:SP:CGL	0/1/2:0,15,8:0,-1,1
PARENTS:
chr21	44499926	td175982402	GAGGAGGAGGAAGAGGAAGGGAAGGAGGAGGAAGAGGAAGGGAAGGAGGAGGAAGAGGAAGGGAAGGAGGAG	GAGGAGGAGGAAGAGGAAGGGAAGGAGGAGGAAGAGGAAGGGAAGGAGGAGGAAGAGGAAGGGAAGGAGGAGGAAGAGGAAGGGAAGGAGGAG	.	PASS	RC=3.38;RPL=21;RAL=71;RCP=AGGAGGAGGAAGAGGAAGGGA;ALGNURL=http://orca.bu.edu/vntrview/index.php?db=VNTRPIPE_NA19238_ERX283213&ref=-175982402&isref=1&istab=1&ispng=1&rank=3	GT:SP:CGL	0/1:7,7:0,1
chr21	44499926	td175982402	GAGGAGGAGGAAGAGGAAGGGAAGGAGGAGGAAGAGGAAGGGAAGGAGGAGGAAGAGGAAGGGAAGGAGGAG	GAGGAGGAGGAAGAGGAAGGGAAGGAGGAGGAAGAGGAAGGGAAGGAGGAG	.	PASS	RC=3.38;RPL=21;RAL=71;RCP=AGGAGGAGGAAGAGGAAGGGA;ALGNURL=http://orca.bu.edu/vntrview/index.php?db=VNTRPIPE_NA19239_ERX283214&ref=-175982402&isref=1&istab=1&ispng=1&rank=3	GT:SP:CGL	0/1:18,16:0,-1

CHILD:
chr21	46258020	td175983705	CCACCGCTCCCAGTCTCACCCCTCCCAGACTCACCCCTCCCAGACTCACCCCTCCCAGACTCACCCCTCCCAGACTCACCCCT	CCACCGCTCCCAGTCTCACCCCTCCCAGACTCACCCCTCCCAGACTCACCCCTCCCAGACTCACCCCT	.	PASS	RC=5.47;RPL=15;RAL=82;RCP=CACCCCTCCCAGACT;ALGNURL=http://orca.bu.edu/vntrview/index.php?db=VNTRPIPE_NA19240_ERX283215&ref=-175983705&isref=1&istab=1&ispng=1&rank=3	GT:SP:CGL	0/1:6,14:0,-1
PARENTS:
chr21	46258020	td175983705	CCACCGCTCCCAGTCTCACCCCTCCCAGACTCACCCCTCCCAGACTCACCCCTCCCAGACTCACCCCTCCCAGACTCACCCCT	CCACCGCTCCCAGTCTCACCCCTCCCAGACTCACCCCCCCCAGACTCACCCCTCCCAGACCCACCCCT	.	PASS	RC=5.47;RPL=15;RAL=82;RCP=CACCCCTCCCAGACT;ALGNURL=http://orca.bu.edu/vntrview/index.php?db=VNTRPIPE_NA19238_ERX283213&ref=-175983705&isref=1&istab=1&ispng=1&rank=3	GT:SP:CGL	0/1:8,8:0,-1
chr21	46258020	td175983705	CCACCGCTCCCAGTCTCACCCCTCCCAGACTCACCCCTCCCAGACTCACCCCTCCCAGACTCACCCCTCCCAGACTCACCCCT	CCGCTCCCAGTCTCGCCCCTCCCAGACTCCCCCCTCCCAGACTCTCCCCTCCCAGACTCGCCCC	.	PASS	RC=5.47;RPL=15;RAL=82;RCP=CACCCCTCCCAGACT;ALGNURL=http://orca.bu.edu/vntrview/index.php?db=VNTRPIPE_NA19239_ERX283214&ref=-175983705&isref=1&istab=1&ispng=1&rank=3	GT:SP:CGL	0/1:7,7:0,-1

CHILD:
chr21	46654153	td175983980	CGCAGGCAGAAGCGGCGGCAGAAGCGGCGGCAGAAGCGGCAGGCGGAAGCGGCAGGCGGAAGCGGCAGGCGGAAGCGGAAGGCG	CGCAGGCAGAAGCGGCGGCAGAAGCGGCGGCAGAAGCGGCAGGCGGAAGCGGCAGGCGGAAGCGGAAGGC	.	PASS	RC=6.54;RPL=13;RAL=83;RCP=GCAGGCGGAAGCG;ALGNURL=http://orca.bu.edu/vntrview/index.php?db=VNTRPIPE_NA19240_ERX283215&ref=-175983980&isref=1&istab=1&ispng=1&rank=3	GT:SP:CGL	0/1:2,12:0,-1
PARENTS:
chr21	46654153	td175983980	CGCAGGCAGAAGCGGCGGCAGAAGCGGCGGCAGAAGCGGCAGGCGGAAGCGGCAGGCGGAAGCGGCAGGCGGAAGCGGAAGGCG	CGCAGGCAGAAGCGGCGGCAGAAGCGGCGGCAGAAGCGGCAGGCGGAAGCGGCAGGCGGAAGCGGAAGGC	.	PASS	RC=6.54;RPL=13;RAL=83;RCP=GCAGGCGGAAGCG;ALGNURL=http://orca.bu.edu/vntrview/index.php?db=VNTRPIPE_NA19238_ERX283213&ref=-175983980&isref=1&istab=1&ispng=1&rank=3	GT:SP:CGL	0/1:6,7:0,-1
chr21	46654153	td175983980	CGCAGGCAGAAGCGGCGGCAGAAGCGGCGGCAGAAGCGGCAGGCGGAAGCGGCAGGCGGAAGCGGCAGGCGGAAGCGGAAGGCG	CGCAGGCAGAAGCGGCGGCAGAAGCGGCGGCAGAAGCGGCAGGCGGAAGCGGCAGGCGGAAGCGGGAGGC	.	PASS	RC=6.54;RPL=13;RAL=83;RCP=GCAGGCGGAAGCG;ALGNURL=http://orca.bu.edu/vntrview/index.php?db=VNTRPIPE_NA19239_ERX283214&ref=-175983980&isref=1&istab=1&ispng=1&rank=3	GT:SP:CGL	0/1:3,8:0,-1

CHILD:
chr21	47842319	td175984970	GGCCTGTGCCTCTCTCCCGCCTGTGCCTCCCTCCTGCCTGTGCC	GGCCTGTGCCTCTCTCCCGCCTGTGCCTCCCTCCTGCCTGTGCCTCCCTCCTGCCTGTGCC	.	PASS	RC=2.53;RPL=17;RAL=43;RCP=GCCTGTGCCTCCCTCCC;ALGNURL=http://orca.bu.edu/vntrview/index.php?db=VNTRPIPE_NA19240_ERX283215&ref=-175984970&isref=1&istab=1&ispng=1&rank=3	GT:SP:CGL	0/1:7,13:0,1
PARENTS:
chr21	47842319	td175984970	GGCCTGTGCCTCTCTCCCGCCTGTGCCTCCCTCCTGCCTGTGCC	GGCCTGTGCCTCTCTCCCGCCTGTGCCTCCCTCCTGCCTGTGCCTCCCTCCTGCCTGTGCC	.	PASS	RC=2.53;RPL=17;RAL=43;RCP=GCCTGTGCCTCCCTCCC;ALGNURL=http://orca.bu.edu/vntrview/index.php?db=VNTRPIPE_NA19238_ERX283213&ref=-175984970&isref=1&istab=1&ispng=1&rank=3	GT:SP:CGL	0/1:15,9:0,1
chr21	47842319	td175984970	GGCCTGTGCCTCTCTCCCGCCTGTGCCTCCCTCCTGCCTGTGCC	GGCCTGTGCCTCTCTCCCGCCTGTGCCTCCCTCCTGCCTGTGCCTCCCTCCTGCCTGTGCC	.	PASS	RC=2.53;RPL=17;RAL=43;RCP=GCCTGTGCCTCCCTCCC;ALGNURL=http://orca.bu.edu/vntrview/index.php?db=VNTRPIPE_NA19239_ERX283214&ref=-175984970&isref=1&istab=1&ispng=1&rank=3	GT:SP:CGL	0/1:7,6:0,1

CHILD:
chr22	23604276	td175988540	GCCATCACACCCTGTGTGCGCCATCACACCCTGTGTGCACCATCACACCCTGTGTGCAC	GCCATCACACCCTGTGTGCACCATCACACCCTGTGTGCAC	.	PASS	RC=3.05;RPL=19;RAL=58;RCP=CCATCACACCCTGTGTGCA;ALGNURL=http://orca.bu.edu/vntrview/index.php?db=VNTRPIPE_NA19240_ERX283215&ref=-175988540&isref=1&istab=1&ispng=1&rank=3	GT:SP:CGL	0/1:15,19:0,-1
PARENTS:
chr22	23604276	td175988540	GCCATCACACCCTGTGTGCGCCATCACACCCTGTGTGCACCATCACACCCTGTGTGCAC	GCCATCACACCCTGTGTGCACCATCACACCCTGTGTGCAC	.	PASS	RC=3.05;RPL=19;RAL=58;RCP=CCATCACACCCTGTGTGCA;ALGNURL=http://orca.bu.edu/vntrview/index.php?db=VNTRPIPE_NA19238_ERX283213&ref=-175988540&isref=1&istab=1&ispng=1&rank=3	GT:SP:CGL	0/1:8,9:0,-1
chr22	23604276	td175988540	GCCATCACACCCTGTGTGCGCCATCACACCCTGTGTGCACCATCACACCCTGTGTGCAC	GCCATCACACCCTGTGTGCACCATCACACCCTGTGTGCAC	.	PASS	RC=3.05;RPL=19;RAL=58;RCP=CCATCACACCCTGTGTGCA;ALGNURL=http://orca.bu.edu/vntrview/index.php?db=VNTRPIPE_NA19239_ERX283214&ref=-175988540&isref=1&istab=1&ispng=1&rank=3	GT:SP:CGL	0/1:20,22:0,-1

CHILD:
chr22	24181578	td175988844	AGGGCGGGGCGCGTGGGCGGGGCGCG	AGGGCGGGGCGCGTGGGCGGGGCGCGTGGGCGGGGCGCG	.	PASS	RC=1.92;RPL=13;RAL=25;RCP=GGGCGGGGCGCGT;ALGNURL=http://orca.bu.edu/vntrview/index.php?db=VNTRPIPE_NA19240_ERX283215&ref=-175988844&isref=1&istab=1&ispng=1&rank=3	GT:SP:CGL	0/1:13,6:0,1
PARENTS:
chr22	24181578	td175988844	AGGGCGGGGCGCGTGGGCGGGGCGCG	AGGGCGGGGCGCGTGGGCGGGGCGCGTGGGCGGGGCGCG	.	PASS	RC=1.92;RPL=13;RAL=25;RCP=GGGCGGGGCGCGT;ALGNURL=http://orca.bu.edu/vntrview/index.php?db=VNTRPIPE_NA19238_ERX283213&ref=-175988844&isref=1&istab=1&ispng=1&rank=3	GT:SP:CGL	0/1:13,2:0,1
chr22	24181578	td175988844	AGGGCGGGGCGCGTGGGCGGGGCGCG	AGGGCGGGGCGCGTGGGCGGGGCGCGTGGGCGGGGCGCG	.	PASS	RC=1.92;RPL=13;RAL=25;RCP=GGGCGGGGCGCGT;ALGNURL=http://orca.bu.edu/vntrview/index.php?db=VNTRPIPE_NA19239_ERX283214&ref=-175988844&isref=1&istab=1&ispng=1&rank=3	GT:SP:CGL	0/1:13,9:0,1

CHILD:
chr22	25372809	td175989403	GGGGACCTGCCAGTCATGAGTGGGACCTGCCAGTCAGGATTCGGACC	GGGGACCTGCCAGTCATGAGTGGGACCTGCCAGTCATGAGTGGGACCTGCCAGTCAGGATTCGGACC	.	PASS	RC=2.30;RPL=20;RAL=46;RCP=GGGACCTGCCAGTCAGGAGT;ALGNURL=http://orca.bu.edu/vntrview/index.php?db=VNTRPIPE_NA19240_ERX283215&ref=-175989403&isref=1&istab=1&ispng=1&rank=3	GT:SP:CGL	0/1:12,3:0,1
PARENTS:
chr22	25372809	td175989403	GGGGACCTGCCAGTCATGAGTGGGACCTGCCAGTCAGGATTCGGACC	GGGGACCTGCCAGTCATGAGTGAGACCTGCCAGTCATGAGTGGGACCTGCCAGTCAGGATTCGGACC	.	PASS	RC=2.30;RPL=20;RAL=46;RCP=GGGACCTGCCAGTCAGGAGT;ALGNURL=http://orca.bu.edu/vntrview/index.php?db=VNTRPIPE_NA19238_ERX283213&ref=-175989403&isref=1&istab=1&ispng=1&rank=3	GT:SP:CGL	0/1:17,9:0,1
chr22	25372809	td175989403	GGGGACCTGCCAGTCATGAGTGGGACCTGCCAGTCAGGATTCGGACC	GGGGACCTGCCAGTCATGAGTGGGACCTGCCAGTCATGAGTGGGACCTGCCAGTCAGGATTCGGACC	.	PASS	RC=2.30;RPL=20;RAL=46;RCP=GGGACCTGCCAGTCAGGAGT;ALGNURL=http://orca.bu.edu/vntrview/index.php?db=VNTRPIPE_NA19239_ERX283214&ref=-175989403&isref=1&istab=1&ispng=1&rank=3	GT:SP:CGL	0/1:14,10:0,1

CHILD:
chr22	28428163	td175991024	TATATATATATATAAAATATATATATATAAAATATATATATATAAAATATATATATATAAAATATATATATATAAAATATATATATATA	TATATATATATATAAAATATATATATATAAAATATATATATATAAAATATATATATATAAAATATATATATATA	.	PASS	RC=5.87;RPL=15;RAL=88;RCP=ATATATATATATAAA;ALGNURL=http://orca.bu.edu/vntrview/index.php?db=VNTRPIPE_NA19240_ERX283215&ref=-175991024&isref=1&istab=1&ispng=1&rank=3	GT:SP:CGL	0/1:21,14:0,-1
PARENTS:
chr22	28428163	td175991024	TATATATATATATAAAATATATATATATAAAATATATATATATAAAATATATATATATAAAATATATATATATAAAATATATATATATA	TATATATATATATAAAATATATATATATAAAATATATATATATAAAATATATATATATAAAATATATATATATA	.	PASS	RC=5.87;RPL=15;RAL=88;RCP=ATATATATATATAAA;ALGNURL=http://orca.bu.edu/vntrview/index.php?db=VNTRPIPE_NA19238_ERX283213&ref=-175991024&isref=1&istab=1&ispng=1&rank=3	GT:SP:CGL	0/1:15,13:0,-1
chr22	28428163	td175991024	TATATATATATATAAAATATATATATATAAAATATATATATATAAAATATATATATATAAAATATATATATATAAAATATATATATATA	TATATATATATATAAAATATATATATATAAAATATATATATATAAAATATATATATATAAAATATATATATATA,TATATATATATATAAAATATATATATATAAAATATATATATATAAAATATATATATATAAAATATATATATATAAAATATATATATATAAAATATATATATATAAAATATATATATATA	.	PASS	RC=5.87;RPL=15;RAL=88;RCP=ATATATATATATAAA;ALGNURL=http://orca.bu.edu/vntrview/index.php?db=VNTRPIPE_NA19239_ERX283214&ref=-175991024&isref=1&istab=1&ispng=1&rank=3	GT:SP:CGL	0/1/2:0,19,9:0,-1,2

CHILD:
chr22	38686478	td175995918	CGCGTGGCACCTGTGGCGTGGCACCTGTG	CGCGTGGCTCCTGTGGCGTGGCACCTGTGGCGTGGCACCTGTGGCGTGGCACCTGTG	.	PASS	RC=2.00;RPL=14;RAL=28;RCP=GCGTGGCACCTGTG;ALGNURL=http://orca.bu.edu/vntrview/index.php?db=VNTRPIPE_NA19240_ERX283215&ref=-175995918&isref=1&istab=1&ispng=1&rank=3	GT:SP:CGL	0/1:16,14:0,2
PARENTS:
chr22	38686478	td175995918	CGCGTGGCACCTGTGGCGTGGCACCTGTG	CGCGTGGCACCTGTGGCGTGGCACCTGTGGCGTGGCACCTGTG	.	PASS	RC=2.00;RPL=14;RAL=28;RCP=GCGTGGCACCTGTG;ALGNURL=http://orca.bu.edu/vntrview/index.php?db=VNTRPIPE_NA19238_ERX283213&ref=-175995918&isref=1&istab=1&ispng=1&rank=3	GT:SP:CGL	0/1:16,14:0,1
chr22	38686478	td175995918	CGCGTGGCACCTGTGGCGTGGCACCTGTG	CGCGTGGCACCTGTGGCGTGGCACCTGTGGCGTGGCACCTGTGGCGTGGCACCTGTG	.	PASS	RC=2.00;RPL=14;RAL=28;RCP=GCGTGGCACCTGTG;ALGNURL=http://orca.bu.edu/vntrview/index.php?db=VNTRPIPE_NA19239_ERX283214&ref=-175995918&isref=1&istab=1&ispng=1&rank=3	GT:SP:CGL	0/1:19,15:0,2

CHILD:
chr22	39640724	td175996440	TCTGCGGGCTGCGGGCTGCGAGCTGCGAGCTGCGAGCTGCGGCTGC	TCTGCGGGCTGCGGGCTGCGAGCTGCGAGCTGCGGCTGC	.	PASS	RC=6.57;RPL=7;RAL=45;RCP=CTGCGAG;ALGNURL=http://orca.bu.edu/vntrview/index.php?db=VNTRPIPE_NA19240_ERX283215&ref=-175996440&isref=1&istab=1&ispng=1&rank=3	GT:SP:CGL	0/2:6,7:0,-1
PARENTS:
chr22	39640724	td175996440	TCTGCGGGCTGCGGGCTGCGAGCTGCGAGCTGCGAGCTGCGGCTGC	TCTGCGGGCTGCGGGCTGCGAGCTGCGAGCTGCGGCTGC	.	PASS	RC=6.57;RPL=7;RAL=45;RCP=CTGCGAG;ALGNURL=http://orca.bu.edu/vntrview/index.php?db=VNTRPIPE_NA19238_ERX283213&ref=-175996440&isref=1&istab=1&ispng=1&rank=3	GT:SP:CGL	0/1:5,7:0,-1
chr22	39640724	td175996440	TCTGCGGGCTGCGGGCTGCGAGCTGCGAGCTGCGAGCTGCGGCTGC	TCTGCGGGCTGCGGGCTGCGAGCTGCGGGCTGCGGCTGC	.	PASS	RC=6.57;RPL=7;RAL=45;RCP=CTGCGAG;ALGNURL=http://orca.bu.edu/vntrview/index.php?db=VNTRPIPE_NA19239_ERX283214&ref=-175996440&isref=1&istab=1&ispng=1&rank=3	GT:SP:CGL	0/1:8,6:0,-1

CHILD:
chr22	39665858	td175996446	AGAGGCCCTGACCCTAACTCCAGAGGGAGCCCCTGACCCTAACTCCAGAGGGAGCCCCTGACCCTAACTCCAG	AGAGGCCCTGACCCTAACTCCAGAGGGAGCCCCTGACCCTAACTCCAGAGGGAGCCCCTGACCCTAACTCCAGAGGGAGCCCCTGACCCTAACTCCAG	.	PASS	RC=2.88;RPL=25;RAL=72;RCP=GAGCCCCTGACCCTAACTCCAGAGG;ALGNURL=http://orca.bu.edu/vntrview/index.php?db=VNTRPIPE_NA19240_ERX283215&ref=-175996446&isref=1&istab=1&ispng=1&rank=3	GT:SP:CGL	0/1:8,8:0,1
PARENTS:
chr22	39665858	td175996446	AGAGGCCCTGACCCTAACTCCAGAGGGAGCCCCTGACCCTAACTCCAGAGGGAGCCCCTGACCCTAACTCCAG	AGAGGCCCTGACCCTAACTCCAGAGGGAGCCCCTGACCCTAACTCCAGAGGGAGCCCCTGACCCTAACTCCAGAGGGAGCCCCTGACCCTAACTCCAG	.	PASS	RC=2.88;RPL=25;RAL=72;RCP=GAGCCCCTGACCCTAACTCCAGAGG;ALGNURL=http://orca.bu.edu/vntrview/index.php?db=VNTRPIPE_NA19238_ERX283213&ref=-175996446&isref=1&istab=1&ispng=1&rank=3	GT:SP:CGL	0/1:14,10:0,1
chr22	39665858	td175996446	AGAGGCCCTGACCCTAACTCCAGAGGGAGCCCCTGACCCTAACTCCAGAGGGAGCCCCTGACCCTAACTCCAG	AGAGGCCCTGACCCTAACTCCAGAGGGAGCCCCTGACCCTAACTCCAGAGGGAGCCCCTGACCCTAACTCCAGAGGGAGCCCCTGACCCTAACTCCAGAGGGAGCCCCTGACCCTAACTCCAG	.	PASS	RC=2.88;RPL=25;RAL=72;RCP=GAGCCCCTGACCCTAACTCCAGAGG;ALGNURL=http://orca.bu.edu/vntrview/index.php?db=VNTRPIPE_NA19239_ERX283214&ref=-175996446&isref=1&istab=1&ispng=1&rank=3	GT:SP:CGL	0/1:15,8:0,2

CHILD:
chr22	39816972	td175996533	ACCCAGGTGCTGGTGTGTCCTGCCCCTCCCAGGTGCTGGTGTGTCCTGCCCCTCCCAGGTGCTGGTGTGTCCTGCCCCTCCCAGGTGCTGGTGTGTCCTGCTCCTCC	ACCCAGGCGCTGGTGTGTCCTGCCCCTCCCAGGTGCTGGTGTGTCCTGCCCCTCCCAGGTGCTGGTGTGTCCTGCTCCTCC	.	PASS	RC=4.08;RPL=26;RAL=106;RCP=CCCAGGTGCTGGTGTGTCCTGCCCCT;ALGNURL=http://orca.bu.edu/vntrview/index.php?db=VNTRPIPE_NA19240_ERX283215&ref=-175996533&isref=1&istab=1&ispng=1&rank=3	GT:SP:CGL	0/1:8,5:0,-1
PARENTS:
chr22	39816972	td175996533	ACCCAGGTGCTGGTGTGTCCTGCCCCTCCCAGGTGCTGGTGTGTCCTGCCCCTCCCAGGTGCTGGTGTGTCCTGCCCCTCCCAGGTGCTGGTGTGTCCTGCTCCTCC	ACCCAGGTGCTGGTGTGTCCTGCCCCTCCCAGGTGCTGGTGTGTCCTGCCCCTCCCAGGTGCTGGTGTGTCCTGCTCCTCC	.	PASS	RC=4.08;RPL=26;RAL=106;RCP=CCCAGGTGCTGGTGTGTCCTGCCCCT;ALGNURL=http://orca.bu.edu/vntrview/index.php?db=VNTRPIPE_NA19238_ERX283213&ref=-175996533&isref=1&istab=1&ispng=1&rank=3	GT:SP:CGL	0/1:7,6:0,-1
chr22	39816972	td175996533	ACCCAGGTGCTGGTGTGTCCTGCCCCTCCCAGGTGCTGGTGTGTCCTGCCCCTCCCAGGTGCTGGTGTGTCCTGCCCCTCCCAGGTGCTGGTGTGTCCTGCTCCTCC	ACCCAGGTGCTGGTGTGTCCTGCCCCTCCCAGGTGCTGGTGTGTCCTGCCCCTCCCAGGTGCTGGTGTGTCCTGCTCCTCC	.	PASS	RC=4.08;RPL=26;RAL=106;RCP=CCCAGGTGCTGGTGTGTCCTGCCCCT;ALGNURL=http://orca.bu.edu/vntrview/index.php?db=VNTRPIPE_NA19239_ERX283214&ref=-175996533&isref=1&istab=1&ispng=1&rank=3	GT:SP:CGL	0/1:10,14:0,-1

CHILD:
chr22	42718686	td175998028	ACCTGAGGGAATGAATGAGTGTCTGAGGGAATGAATAAGTGTCTGAGTGAATGAATGAGTGCCCGAGGGAATGAATGAGTGTCTGAGTGAATGAATGAGTGCCTGAGTAAATGAATGAGTGCCTGAGTAAATGAATG	ACCTGAGGGAATGAATGAGTGTCTGAGGGAATGAATAAGTGTCTGAGTGAATGAATGAGTGCCCGAGGGAATGAATGAGTGCCTGAGTAAATGAATG	.	PASS	RC=6.80;RPL=20;RAL=136;RCP=CCTGAGTGAATGAATGAGTG;ALGNURL=http://orca.bu.edu/vntrview/index.php?db=VNTRPIPE_NA19240_ERX283215&ref=-175998028&isref=1&istab=1&ispng=1&rank=3	GT:SP:CGL	0/1:9,9:0,-2
PARENTS:
chr22	42718686	td175998028	ACCTGAGGGAATGAATGAGTGTCTGAGGGAATGAATAAGTGTCTGAGTGAATGAATGAGTGCCCGAGGGAATGAATGAGTGTCTGAGTGAATGAATGAGTGCCTGAGTAAATGAATGAGTGCCTGAGTAAATGAATG	ACCTGAGGGAATGAATGAGTGTCTGAGGGAATGAATAAGTGTCTGAGTGAATGAATGAGTGCCCGAGGGAATGAATGAGTGCCTGAGTAAATGAATG	.	PASS	RC=6.80;RPL=20;RAL=136;RCP=CCTGAGTGAATGAATGAGTG;ALGNURL=http://orca.bu.edu/vntrview/index.php?db=VNTRPIPE_NA19238_ERX283213&ref=-175998028&isref=1&istab=1&ispng=1&rank=3	GT:SP:CGL	0/1:6,16:0,-2
chr22	42718686	td175998028	ACCTGAGGGAATGAATGAGTGTCTGAGGGAATGAATAAGTGTCTGAGTGAATGAATGAGTGCCCGAGGGAATGAATGAGTGTCTGAGTGAATGAATGAGTGCCTGAGTAAATGAATGAGTGCCTGAGTAAATGAATG	ACCTGAGGGAATGAATGAGTGTCTGAGGGAATGAATAAGTGTCTGAGTGAATGAATGAGTGCCCGAGGGAATGAATGAGTGCCTGAGTAAATGAATG	.	PASS	RC=6.80;RPL=20;RAL=136;RCP=CCTGAGTGAATGAATGAGTG;ALGNURL=http://orca.bu.edu/vntrview/index.php?db=VNTRPIPE_NA19239_ERX283214&ref=-175998028&isref=1&istab=1&ispng=1&rank=3	GT:SP:CGL	0/1:10,15:0,-2

CHILD:
chr22	43578005	td175998516	GAAGGCCCGGAAGCAGAAAGGCCCGGAAGCAGAAAGGCCCGGAAGCAG	GAAGGCCCGGAAGCAGCAAGGCCCGGAAGCAG	.	PASS	RC=2.94;RPL=16;RAL=47;RCP=AAGGCCCGGAAGCAGA;ALGNURL=http://orca.bu.edu/vntrview/index.php?db=VNTRPIPE_NA19240_ERX283215&ref=-175998516&isref=1&istab=1&ispng=1&rank=3	GT:SP:CGL	0/1:7,26:0,-1
PARENTS:
chr22	43578005	td175998516	GAAGGCCCGGAAGCAGAAAGGCCCGGAAGCAGAAAGGCCCGGAAGCAG	GAAGGCCCGGAAGCAGAAAGGCCCGGAAGCAG	.	PASS	RC=2.94;RPL=16;RAL=47;RCP=AAGGCCCGGAAGCAGA;ALGNURL=http://orca.bu.edu/vntrview/index.php?db=VNTRPIPE_NA19238_ERX283213&ref=-175998516&isref=1&istab=1&ispng=1&rank=3	GT:SP:CGL	0/1:8,14:0,-1
chr22	43578005	td175998516	GAAGGCCCGGAAGCAGAAAGGCCCGGAAGCAGAAAGGCCCGGAAGCAG	GAAGGCCCGGAAGCAGAAAGGCCCGGAAGCAG	.	PASS	RC=2.94;RPL=16;RAL=47;RCP=AAGGCCCGGAAGCAGA;ALGNURL=http://orca.bu.edu/vntrview/index.php?db=VNTRPIPE_NA19239_ERX283214&ref=-175998516&isref=1&istab=1&ispng=1&rank=3	GT:SP:CGL	0/1:8,19:0,-1

CHILD:
chr22	48810884	td176001612	ATGTGGGCCTCTTTTCCTCTTTGTGGGCCTCTTTTCCTCTTTGTGGGCCTCTTTTCCTCTTTGTGGGCCTCTTTTCCTCTTTGTGGGCCTCTTTTCCTCTTTGTGGGCCTCTTTTCCTCTTT	ATGTGGGCCTCTTTTCCTCTTTGTGGGCCTCTTTTCCTCTTT,ACGTGTCGGCCTCTTTCCCTCTTTGGGCGCCTCTTTTCCTCTTTGTGGTCCTCTTTTCCTCTTTGTGGGCCTCTTTACCTCTTAGTGGGCCTCTTTTCCTCTT	.	PASS	RC=6.05;RPL=20;RAL=121;RCP=TGTGGGCCTCTTTTCCTCTT;ALGNURL=http://orca.bu.edu/vntrview/index.php?db=VNTRPIPE_NA19240_ERX283215&ref=-176001612&isref=1&istab=1&ispng=1&rank=3	GT:SP:CGL	0/1/2:0,21,10:0,-4,-1
PARENTS:
chr22	48810884	td176001612	ATGTGGGCCTCTTTTCCTCTTTGTGGGCCTCTTTTCCTCTTTGTGGGCCTCTTTTCCTCTTTGTGGGCCTCTTTTCCTCTTTGTGGGCCTCTTTTCCTCTTTGTGGGCCTCTTTTCCTCTTT	ATGTGGGCCTCTTTTCCTCTTTGTGGGCCTCTTTTCCTCTTTGTGGGCCTCTTTTCCTCTTTGTGGGCCTCTTTTCCTCTTT,ATGTGGGCCTCTTTTCCTCTTTGTGGGCCTCTTTTCCTCTTTGTGGGCCTCTTTTCCTCTTTGTGGGCCTCTTTTTCTCTTTGTGGGCCTCTTTTCCTCTTT	.	PASS	RC=6.05;RPL=20;RAL=121;RCP=TGTGGGCCTCTTTTCCTCTT;ALGNURL=http://orca.bu.edu/vntrview/index.php?db=VNTRPIPE_NA19238_ERX283213&ref=-176001612&isref=1&istab=1&ispng=1&rank=3	GT:SP:CGL	0/1/2:0,8,7:0,-2,-1
chr22	48810884	td176001612	ATGTGGGCCTCTTTTCCTCTTTGTGGGCCTCTTTTCCTCTTTGTGGGCCTCTTTTCCTCTTTGTGGGCCTCTTTTCCTCTTTGTGGGCCTCTTTTCCTCTTTGTGGGCCTCTTTTCCTCTTT	ATGTGGGCCTCTTTTCCTCTTTGTGGGCCTCTTTTCCTCTTT	.	PASS	RC=6.05;RPL=20;RAL=121;RCP=TGTGGGCCTCTTTTCCTCTT;ALGNURL=http://orca.bu.edu/vntrview/index.php?db=VNTRPIPE_NA19239_ERX283214&ref=-176001612&isref=1&istab=1&ispng=1&rank=3	GT:SP:CGL	0/1:8,16:0,-4

CHILD:
chr22	49281141	td176002016	ACAATTCCCGGTGCCTGCCTCCCTCCTCCCGTCCTCCCACACTCTCCAATGCCCCGCGCCTGCCTCCCTCCTCCCCTCGTCCGGCACTCTCCAACGCCCCGTGCCTGCCTCCCTCCTCCCCTCGTCCCGCCCTCTCC	ATTCCCGGTGCCTGCCTCCCTCCTCCCCTCGTCCGGCACTCTCCAACGCCCCGTGCCTGCCTCCCTCCTCCCCTCGTCCCGCCCTCTC	.	PASS	RC=3.02;RPL=45;RAL=136;RCP=CAATGCCCCGTGCCTGCCTCCCTCCTCCCCTCGTCCCGCACTCTC;ALGNURL=http://orca.bu.edu/vntrview/index.php?db=VNTRPIPE_NA19240_ERX283215&ref=-176002016&isref=1&istab=1&ispng=1&rank=3	GT:SP:CGL	0/1:3,7:0,-1
PARENTS:
chr22	49281141	td176002016	ACAATTCCCGGTGCCTGCCTCCCTCCTCCCGTCCTCCCACACTCTCCAATGCCCCGCGCCTGCCTCCCTCCTCCCCTCGTCCGGCACTCTCCAACGCCCCGTGCCTGCCTCCCTCCTCCCCTCGTCCCGCCCTCTCC	ATTCCCGGTGCCTGCCTCCCTCCTCCCCTCGTCCGGCACTCTCCAACGCCCCGTGCCTGCCTCCCTCCTCCCCTCGTCCCGCCCTCTC	.	PASS	RC=3.02;RPL=45;RAL=136;RCP=CAATGCCCCGTGCCTGCCTCCCTCCTCCCCTCGTCCCGCACTCTC;ALGNURL=http://orca.bu.edu/vntrview/index.php?db=VNTRPIPE_NA19238_ERX283213&ref=-176002016&isref=1&istab=1&ispng=1&rank=3	GT:SP:CGL	0/1:4,6:0,-1
chr22	49281141	td176002016	ACAATTCCCGGTGCCTGCCTCCCTCCTCCCGTCCTCCCACACTCTCCAATGCCCCGCGCCTGCCTCCCTCCTCCCCTCGTCCGGCACTCTCCAACGCCCCGTGCCTGCCTCCCTCCTCCCCTCGTCCCGCCCTCTCC	ATTCCCGGTGCCTGCCTCCCTCCTCCCCTCGTCCGGCACTCTCCAACGCCCCGTGCCTGCCTCCCTCCTCCCCTCGTCCCGCCCTCTC	.	PASS	RC=3.02;RPL=45;RAL=136;RCP=CAATGCCCCGTGCCTGCCTCCCTCCTCCCCTCGTCCCGCACTCTC;ALGNURL=http://orca.bu.edu/vntrview/index.php?db=VNTRPIPE_NA19239_ERX283214&ref=-176002016&isref=1&istab=1&ispng=1&rank=3	GT:SP:CGL	0/1:4,7:0,-1

CHILD:
chr22	49799426	td176002451	CGTCACAGCCCCACCTGTGTGCTGGGTTCGGGTAGGAGAGTCACAGCCCCACCTGTGTGCTGGGTCAGGGTAGGAGAGTCACAGCCCCACCTGTGTGCTGGGTCCAGGTAGGAGAGCCACAGCC	CCAAGTATGTAAGCATCACAGCCCCACCTGTGTGCTGGGTTCGGGTAGGAGAGTCACAGCCCCACCTGTGTGCTGGGTCTGGGTAGGAGAGTCTCAGCCCCACCACCTGTGTGCTGGGTCCGGGTAGGAGAGTCACAGCCCCACCTGTGTGCTGGGTCCAGGTAGGAGAGC	.	PASS	RC=3.24;RPL=38;RAL=123;RCP=GTCACAGCCCCACCTGTGTGCTGGGTCCGGGTAGGAGA;ALGNURL=http://orca.bu.edu/vntrview/index.php?db=VNTRPIPE_NA19240_ERX283215&ref=-176002451&isref=1&istab=1&ispng=1&rank=3	GT:SP:CGL	0/1:15,2:0,1
PARENTS:
chr22	49799426	td176002451	CGTCACAGCCCCACCTGTGTGCTGGGTTCGGGTAGGAGAGTCACAGCCCCACCTGTGTGCTGGGTCAGGGTAGGAGAGTCACAGCCCCACCTGTGTGCTGGGTCCAGGTAGGAGAGCCACAGCC	CCAAGTATGTAAGCATCACAGCCCCACCTGTGTGCTGGGTTCGGGTAGGAGAGTCACAGCCCCACCTGTGTGCTGGGTCTGGGTAGGAGAGTCTCAGCCCCACCACCTGTGTGCTGGGTCCGGGTAGGAGAGTCACAGCCCCACCTGTGTGCTGGGTCCAGGTAGGAGAGC	.	PASS	RC=3.24;RPL=38;RAL=123;RCP=GTCACAGCCCCACCTGTGTGCTGGGTCCGGGTAGGAGA;ALGNURL=http://orca.bu.edu/vntrview/index.php?db=VNTRPIPE_NA19238_ERX283213&ref=-176002451&isref=1&istab=1&ispng=1&rank=3	GT:SP:CGL	0/1:13,4:0,1
chr22	49799426	td176002451	CGTCACAGCCCCACCTGTGTGCTGGGTTCGGGTAGGAGAGTCACAGCCCCACCTGTGTGCTGGGTCAGGGTAGGAGAGTCACAGCCCCACCTGTGTGCTGGGTCCAGGTAGGAGAGCCACAGCC	CCAAGTATGTAAGCATCACAGCCCCCCCTGTGTGCTGGGTTCGGGTAGGAGAGTCACAGCCCCACCTGTGTGCTGGGTCTGGGTAGGAGAGTCTCAGCCCCACCACCTGTGTGCTGGGTCCGGGTAGGAGAGTCACAGCCCCACCTGTGTGCTGGGTCCAGGTAGGAGAGC	.	PASS	RC=3.24;RPL=38;RAL=123;RCP=GTCACAGCCCCACCTGTGTGCTGGGTCCGGGTAGGAGA;ALGNURL=http://orca.bu.edu/vntrview/index.php?db=VNTRPIPE_NA19239_ERX283214&ref=-176002451&isref=1&istab=1&ispng=1&rank=3	GT:SP:CGL	0/1:9,10:0,1

CHILD:
chr3	831625	td176003708	ATATATATATATATGTATATGTATACACGTATATATATATGTATATATATACACGTATATATATATACGTGTATATATATAC	ATATATATATATATGTATATGTATACACGTATATATATATGTATATATATACACGTATATATATACAC	.	PASS	RC=5.93;RPL=14;RAL=81;RCP=TATATATATATACG;ALGNURL=http://orca.bu.edu/vntrview/index.php?db=VNTRPIPE_NA19240_ERX283215&ref=-176003708&isref=1&istab=1&ispng=1&rank=3	GT:SP:CGL	0/1:8,25:0,-1
PARENTS:
chr3	831625	td176003708	ATATATATATATATGTATATGTATACACGTATATATATATGTATATATATACACGTATATATATATACGTGTATATATATAC	ATATATATATATATGTATATGTATACACGTATATATATATGTATATATATACACGTATATATATACAC,ATATATATATATATGTATATGTATACACGTATATATATATGTATATATATACACGTATATATATATGTATATATATACACGTATATATATATACGTGTATATATATAC	.	PASS	RC=5.93;RPL=14;RAL=81;RCP=TATATATATATACG;ALGNURL=http://orca.bu.edu/vntrview/index.php?db=VNTRPIPE_NA19238_ERX283213&ref=-176003708&isref=1&istab=1&ispng=1&rank=3	GT:SP:CGL	0/1/2:0,19,14:0,-1,2
chr3	831625	td176003708	ATATATATATATATGTATATGTATACACGTATATATATATGTATATATATACACGTATATATATATACGTGTATATATATAC	ATATATATATATATGTATATGTATACACGTATATATATATGTATATATATACACGTATATATATACAC	.	PASS	RC=5.93;RPL=14;RAL=81;RCP=TATATATATATACG;ALGNURL=http://orca.bu.edu/vntrview/index.php?db=VNTRPIPE_NA19239_ERX283214&ref=-176003708&isref=1&istab=1&ispng=1&rank=3	GT:SP:CGL	0/1:10,14:0,-1

CHILD:
chr3	2719074	td176004395	TGAGATCTATGTATCTATACATAGATATAGAGAGAGATCTATGTATCTATACATAGATATAGAGATCTATGTATCTATCCAT	TGAGATCTATGTATCTATACATAGATATAGAGAGAGATCTATGTATCTATACATAGATATAGAGAGAGATCTATGTATCTATACATAGATATAGAGATCTATGTATCTATCCAT	.	PASS	RC=2.66;RPL=32;RAL=81;RCP=GAGATCTATGTATCTATACATAGATATAGAGA;ALGNURL=http://orca.bu.edu/vntrview/index.php?db=VNTRPIPE_NA19240_ERX283215&ref=-176004395&isref=1&istab=1&ispng=1&rank=3	GT:SP:CGL	0/1:7,14:0,1
PARENTS:
chr3	2719074	td176004395	TGAGATCTATGTATCTATACATAGATATAGAGAGAGATCTATGTATCTATACATAGATATAGAGATCTATGTATCTATCCAT	TGAGATCTATGTATCTATACATAGATATAGAGAGAGATCTATGTATCTATACATAGATATAGAGAGAGATCTATGTATCTATACATAGATATAGAGATCTATGTATCTATCCAT	.	PASS	RC=2.66;RPL=32;RAL=81;RCP=GAGATCTATGTATCTATACATAGATATAGAGA;ALGNURL=http://orca.bu.edu/vntrview/index.php?db=VNTRPIPE_NA19238_ERX283213&ref=-176004395&isref=1&istab=1&ispng=1&rank=3	GT:SP:CGL	0/1:8,19:0,1
chr3	2719074	td176004395	TGAGATCTATGTATCTATACATAGATATAGAGAGAGATCTATGTATCTATACATAGATATAGAGATCTATGTATCTATCCAT	TGAGATCTATGTATCTATACATAGATATAGAGAGAGATCTATGTATCTATACATAGATATAGAGAGAGATCTATGTATCTATACATAGATATAGAGATCTATGTATCTATCCAT	.	PASS	RC=2.66;RPL=32;RAL=81;RCP=GAGATCTATGTATCTATACATAGATATAGAGA;ALGNURL=http://orca.bu.edu/vntrview/index.php?db=VNTRPIPE_NA19239_ERX283214&ref=-176004395&isref=1&istab=1&ispng=1&rank=3	GT:SP:CGL	0/1:6,20:0,1

CHILD:
chr3	9128397	td176006551	CACATATACATATAATATGTATTTTATATGTATATATGTATTACATATACATATAATATGTATTTTATATGTATATATGTATTACATATACATATAATAT	CACATATACATATAATATGTATTTTATATGTATATATGTATTACATATACATATAATATGTATTTTATATGTATATATGTATTACATATACATATAATATGTATTTTATATGTATATATGTATTACATATACATATAATAT,CACATATACATATAATATGTATTTTATATGTATATATGTATTACATATACATATAATATGTATTTTATATGTATATATGTATTACATATACATATATGTATTTTATATGTATATATGTATTACATATACATATAATATGTATTTTATATGTATATATGTATTACATATACATATAATAT	.	PASS	RC=2.41;RPL=41;RAL=99;RCP=ACATATACATATAATATGTATTTTATATGTATATATGTATT;ALGNURL=http://orca.bu.edu/vntrview/index.php?db=VNTRPIPE_NA19240_ERX283215&ref=-176006551&isref=1&istab=1&ispng=1&rank=3	GT:SP:CGL	0/1/2:0,7,6:0,1,2
PARENTS:
chr3	9128397	td176006551	CACATATACATATAATATGTATTTTATATGTATATATGTATTACATATACATATAATATGTATTTTATATGTATATATGTATTACATATACATATAATAT	CACATATACATATAATATGTATTTTATATGTATATATGTATTACATATACATATAATATGTATTTTATATGTATATATGTATTACATATACATATATGTATTTTATATGTATATATGTATTACATATACATATAATATGTATTTTATATGTATATATGTATTACATATACATATAATAT	.	PASS	RC=2.41;RPL=41;RAL=99;RCP=ACATATACATATAATATGTATTTTATATGTATATATGTATT;ALGNURL=http://orca.bu.edu/vntrview/index.php?db=VNTRPIPE_NA19238_ERX283213&ref=-176006551&isref=1&istab=1&ispng=1&rank=3	GT:SP:CGL	0/1:18,5:0,2
chr3	9128397	td176006551	CACATATACATATAATATGTATTTTATATGTATATATGTATTACATATACATATAATATGTATTTTATATGTATATATGTATTACATATACATATAATAT	CACATATACATATAATATGTATTTTATATGTATATATGTATTACATATACATATAATATGTATTTTATATGTATATATGTATTACATATACATATAATATGTATTTTATATGTATATATGTATTACATATACATATAATAT,CACATATACATATAATATGTATTTTATATGTATATATGTATTACATATACATATAATATGTATTTTATATGTATATATGTATTACATATACATATATGTATTTTATATGTATATATGTATTACATATACATATAATATGTATTTTATATGTATATATGTATTACATATACATATAATAT	.	PASS	RC=2.41;RPL=41;RAL=99;RCP=ACATATACATATAATATGTATTTTATATGTATATATGTATT;ALGNURL=http://orca.bu.edu/vntrview/index.php?db=VNTRPIPE_NA19239_ERX283214&ref=-176006551&isref=1&istab=1&ispng=1&rank=3	GT:SP:CGL	0/1/2:0,12,4:0,1,2

CHILD:
chr3	11606136	td176007569	ATCCCTCACCACCTCCCTCCCTCACCACCTCCCTCCCTCACCACCGCCCTC	ATCCCTCACCACCTCCCTCCCTCACCACCTCCCTCCCACACCACCTCCCTCCCTCACCACCTCCCTCCCTCACCACCGCCCTC	.	PASS	RC=3.12;RPL=16;RAL=50;RCP=TCCCTCACCACCTCCC;ALGNURL=http://orca.bu.edu/vntrview/index.php?db=VNTRPIPE_NA19240_ERX283215&ref=-176007569&isref=1&istab=1&ispng=1&rank=3	GT:SP:CGL	0/1:10,5:0,2
PARENTS:
chr3	11606136	td176007569	ATCCCTCACCACCTCCCTCCCTCACCACCTCCCTCCCTCACCACCGCCCTC	ATCCCTCACCACCTCCCTCCCTCACCACCGCCCTC	.	PASS	RC=3.12;RPL=16;RAL=50;RCP=TCCCTCACCACCTCCC;ALGNURL=http://orca.bu.edu/vntrview/index.php?db=VNTRPIPE_NA19238_ERX283213&ref=-176007569&isref=1&istab=1&ispng=1&rank=3	GT:SP:CGL	0/1:12,12:0,-1
chr3	11606136	td176007569	ATCCCTCACCACCTCCCTCCCTCACCACCTCCCTCCCTCACCACCGCCCTC	ATCCCTCACCACCTCCCTCCCTCACCACCTCCCTCCCTCACCACCTCCCTCCCTCACCACCTCCCTCCCTCACCACCGCCCTC	.	PASS	RC=3.12;RPL=16;RAL=50;RCP=TCCCTCACCACCTCCC;ALGNURL=http://orca.bu.edu/vntrview/index.php?db=VNTRPIPE_NA19239_ERX283214&ref=-176007569&isref=1&istab=1&ispng=1&rank=3	GT:SP:CGL	0/1:14,14:0,2

CHILD:
chr3	30775079	td176014172	TCCTTCCTTCCTTCCTTCCTTCCTTCCTTCCTTCCTTCCTTCCTTCCTTCCTCCTTCCCTCCCTCCCTCCTTCCCTCTCTCCCTC	TCTCCTTCCTTCCTTCCTTCCTTCCTTCCTTCCTTCCTTCCTTCCTTCCTTCCTTCCTCCTTCCCTCCCTCCCTCCTTCCCTCTCTCCCTC	.	PASS	RC=10.62;RPL=8;RAL=84;RCP=CCTTCCTT;ALGNURL=http://orca.bu.edu/vntrview/index.php?db=VNTRPIPE_NA19240_ERX283215&ref=-176014172&isref=1&istab=1&ispng=1&rank=3	GT:SP:CGL	0/1:21,4:0,1
PARENTS:
chr3	30775079	td176014172	TCCTTCCTTCCTTCCTTCCTTCCTTCCTTCCTTCCTTCCTTCCTTCCTTCCTCCTTCCCTCCCTCCCTCCTTCCCTCTCTCCCTC	TCTCCTTCCTTCCTTCCTTCCTTCCTTCCTTCCTTCCTTCCTTCCTTCCTTCCTTCCTCCTTCCCTCCCTCCCTCCTTCCCTCTCTCCCTC	.	PASS	RC=10.62;RPL=8;RAL=84;RCP=CCTTCCTT;ALGNURL=http://orca.bu.edu/vntrview/index.php?db=VNTRPIPE_NA19238_ERX283213&ref=-176014172&isref=1&istab=1&ispng=1&rank=3	GT:SP:CGL	0/1:5,2:0,1
chr3	30775079	td176014172	TCCTTCCTTCCTTCCTTCCTTCCTTCCTTCCTTCCTTCCTTCCTTCCTTCCTCCTTCCCTCCCTCCCTCCTTCCCTCTCTCCCTC	TCTCCTTCCTTCCTTCCTTCCTTCCTTCCTTCCTTCCTTCCTCCTTCCCTCCCTCCCTCCTTCCCTCTCTCCCTC	.	PASS	RC=10.62;RPL=8;RAL=84;RCP=CCTTCCTT;ALGNURL=http://orca.bu.edu/vntrview/index.php?db=VNTRPIPE_NA19239_ERX283214&ref=-176014172&isref=1&istab=1&ispng=1&rank=3	GT:SP:CGL	0/1:13,15:0,-1

CHILD:
chr3	32210523	td176014654	CCTCTACCTCTCTACCTCTCTACCTCTCTACCTCTCTACCTCTCTACCTCTCTACCTCT	CCTCTACCTCTCTACCTCTCTACCTCTCTACCTCT,CCTCTACCTCTCCCTCTCTACCTCTCTACCTCTCTACCTCT	.	PASS	RC=7.25;RPL=8;RAL=58;RCP=CTCTACCT;ALGNURL=http://orca.bu.edu/vntrview/index.php?db=VNTRPIPE_NA19240_ERX283215&ref=-176014654&isref=1&istab=1&ispng=1&rank=3	GT:SP:CGL	0/1/2:0,35,2:0,-3,-2
PARENTS:
chr3	32210523	td176014654	CCTCTACCTCTCTACCTCTCTACCTCTCTACCTCTCTACCTCTCTACCTCTCTACCTCT	CCTCTACCTCTCTACCTCTCTACCTCTCTACCTCT	.	PASS	RC=7.25;RPL=8;RAL=58;RCP=CTCTACCT;ALGNURL=http://orca.bu.edu/vntrview/index.php?db=VNTRPIPE_NA19238_ERX283213&ref=-176014654&isref=1&istab=1&ispng=1&rank=3	GT:SP:CGL	0/1:9,17:0,-3
chr3	32210523	td176014654	CCTCTACCTCTCTACCTCTCTACCTCTCTACCTCTCTACCTCTCTACCTCTCTACCTCT	CCTCTACCTCTCTACCTCTCTACCTCTCTACCTCT,CCTCTACCTCTCTACCTCTCTACCTCTCTACCTCTCTACCTCT	.	PASS	RC=7.25;RPL=8;RAL=58;RCP=CTCTACCT;ALGNURL=http://orca.bu.edu/vntrview/index.php?db=VNTRPIPE_NA19239_ERX283214&ref=-176014654&isref=1&istab=1&ispng=1&rank=3	GT:SP:CGL	0/1/2:0,15,20:0,-3,-2

CHILD:
chr3	57153681	td176024307	GTTTCACACAGATTCACCTTGTGTGAATTTCACACAGATTCACCTTGTGTGAATTTCACACAGATTCACTCTGTGTGAA	GAACCCAGATTCACACAGATTCACCTTGTGTGAATTTCACACAGATTCACTCTGTG	.	PASS	RC=3.00;RPL=26;RAL=78;RCP=TTTCACACAGATTCACCTTGTGTGAA;ALGNURL=http://orca.bu.edu/vntrview/index.php?db=VNTRPIPE_NA19240_ERX283215&ref=-176024307&isref=1&istab=1&ispng=1&rank=3	GT:SP:CGL	0/1:15,22:0,-1
PARENTS:
chr3	57153681	td176024307	GTTTCACACAGATTCACCTTGTGTGAATTTCACACAGATTCACCTTGTGTGAATTTCACACAGATTCACTCTGTGTGAA	GCCCAGATTCACCCAGATTCACCTTGTGTGATTTTCACACAGATTCACTCTGTG	.	PASS	RC=3.00;RPL=26;RAL=78;RCP=TTTCACACAGATTCACCTTGTGTGAA;ALGNURL=http://orca.bu.edu/vntrview/index.php?db=VNTRPIPE_NA19238_ERX283213&ref=-176024307&isref=1&istab=1&ispng=1&rank=3	GT:SP:CGL	0/1:22,17:0,-1
chr3	57153681	td176024307	GTTTCACACAGATTCACCTTGTGTGAATTTCACACAGATTCACCTTGTGTGAATTTCACACAGATTCACTCTGTGTGAA	GAACCCAGATTCACACAGATTCACCTTGTGTGAATTTCACACAGATTCACTCTGTG	.	PASS	RC=3.00;RPL=26;RAL=78;RCP=TTTCACACAGATTCACCTTGTGTGAA;ALGNURL=http://orca.bu.edu/vntrview/index.php?db=VNTRPIPE_NA19239_ERX283214&ref=-176024307&isref=1&istab=1&ispng=1&rank=3	GT:SP:CGL	0/1:15,27:0,-1

CHILD:
chr3	61804498	td176026058	AAGTGAAATAGTGAAATAGTGAATAGTGAAATAGTGAATAGTGAAATAGTGAATAGTGAAATAGTGAATAGTGAAATAGTGAAATAGTG	AAGTGAAATAGTGAATAGTGAAATAGTGAAATAGTG	.	PASS	RC=11.50;RPL=8;RAL=88;RCP=AGTGAAAT;ALGNURL=http://orca.bu.edu/vntrview/index.php?db=VNTRPIPE_NA19240_ERX283215&ref=-176026058&isref=1&istab=1&ispng=1&rank=3	GT:SP:CGL	0/1:18,22:0,-7
PARENTS:
chr3	61804498	td176026058	AAGTGAAATAGTGAAATAGTGAATAGTGAAATAGTGAATAGTGAAATAGTGAATAGTGAAATAGTGAATAGTGAAATAGTGAAATAGTG	AAGTGAAATAGTGAATAGTGAAATAGTGAAATAGTG	.	PASS	RC=11.50;RPL=8;RAL=88;RCP=AGTGAAAT;ALGNURL=http://orca.bu.edu/vntrview/index.php?db=VNTRPIPE_NA19238_ERX283213&ref=-176026058&isref=1&istab=1&ispng=1&rank=3	GT:SP:CGL	0/1:15,32:0,-7
chr3	61804498	td176026058	AAGTGAAATAGTGAAATAGTGAATAGTGAAATAGTGAATAGTGAAATAGTGAATAGTGAAATAGTGAATAGTGAAATAGTGAAATAGTG	AGGGGCCCTTGTGAATAGTGAAATAGTGAATAGTGAAATAGTGAA	.	PASS	RC=11.50;RPL=8;RAL=88;RCP=AGTGAAAT;ALGNURL=http://orca.bu.edu/vntrview/index.php?db=VNTRPIPE_NA19239_ERX283214&ref=-176026058&isref=1&istab=1&ispng=1&rank=3	GT:SP:CGL	0/1:15,24:0,-6

CHILD:
chr3	68373386	td176028119	TGCCTTGTTGATAAATATAGCCTTGTTGATAAATATAGCCTTGTTGATAAATATA	TGCCTTGTTGATAAATATAGCCTTGTTGATAAATATA	.	PASS	RC=3.00;RPL=18;RAL=54;RCP=GCCTTGTTGATAAATATA;ALGNURL=http://orca.bu.edu/vntrview/index.php?db=VNTRPIPE_NA19240_ERX283215&ref=-176028119&isref=1&istab=1&ispng=1&rank=3	GT:SP:CGL	0/1:28,21:0,-1
PARENTS:
chr3	68373386	td176028119	TGCCTTGTTGATAAATATAGCCTTGTTGATAAATATAGCCTTGTTGATAAATATA	TGCCTTGTTGATAAATATAGCCTTGTTGATAAATATA	.	PASS	RC=3.00;RPL=18;RAL=54;RCP=GCCTTGTTGATAAATATA;ALGNURL=http://orca.bu.edu/vntrview/index.php?db=VNTRPIPE_NA19238_ERX283213&ref=-176028119&isref=1&istab=1&ispng=1&rank=3	GT:SP:CGL	0/1:17,18:0,-1
chr3	68373386	td176028119	TGCCTTGTTGATAAATATAGCCTTGTTGATAAATATAGCCTTGTTGATAAATATA	TGCCTTGTTGATAAATATAGCCTTGTTGATAAATATA	.	PASS	RC=3.00;RPL=18;RAL=54;RCP=GCCTTGTTGATAAATATA;ALGNURL=http://orca.bu.edu/vntrview/index.php?db=VNTRPIPE_NA19239_ERX283214&ref=-176028119&isref=1&istab=1&ispng=1&rank=3	GT:SP:CGL	0/1:26,22:0,-1

CHILD:
chr3	78623085	td176031858	GTATGTATATGTATCATGTATATATATGTGTATATATATATGTGTGTATATATATATA	GTATATATATGTGTATATATATATGTGTGTATATATATAT	.	PASS	RC=3.47;RPL=16;RAL=57;RCP=TATATATATGTGTATA;ALGNURL=http://orca.bu.edu/vntrview/index.php?db=VNTRPIPE_NA19240_ERX283215&ref=-176031858&isref=1&istab=1&ispng=1&rank=3	GT:SP:CGL	0/1:27,2:0,-1
PARENTS:
chr3	78623085	td176031858	GTATGTATATGTATCATGTATATATATGTGTATATATATATGTGTGTATATATATATA	GTATATATATGTGTATATATATATGTGTGTATATATATAT	.	PASS	RC=3.47;RPL=16;RAL=57;RCP=TATATATATGTGTATA;ALGNURL=http://orca.bu.edu/vntrview/index.php?db=VNTRPIPE_NA19238_ERX283213&ref=-176031858&isref=1&istab=1&ispng=1&rank=3	GT:SP:CGL	0/1:31,2:0,-1
chr3	78623085	td176031858	GTATGTATATGTATCATGTATATATATGTGTATATATATATGTGTGTATATATATATA	GTATATATATGTGTATATATATATGTGTGTATATATATAT	.	PASS	RC=3.47;RPL=16;RAL=57;RCP=TATATATATGTGTATA;ALGNURL=http://orca.bu.edu/vntrview/index.php?db=VNTRPIPE_NA19239_ERX283214&ref=-176031858&isref=1&istab=1&ispng=1&rank=3	GT:SP:CGL	0/1:32,5:0,-1

CHILD:
chr3	87044644	td176035429	ATATATATATTATATATATAATATATATTATACATATATTATATATAATATATATAATATATATTATATATAATATATATATAATATATATTATATATAATATATATAT	ATATATATATTATATATATAATATATATTATACATATATTATATATAATATATATTATATATATTATATATAATATATATAT,ATATATATATTATATATATAATATATATTATACATATATTATATATAATATATATATAATATATATTATATATATTATATATAATATATATAT	.	PASS	RC=12.00;RPL=9;RAL=108;RCP=TATATATAT;ALGNURL=http://orca.bu.edu/vntrview/index.php?db=VNTRPIPE_NA19240_ERX283215&ref=-176035429&isref=1&istab=1&ispng=1&rank=3	GT:SP:CGL	0/1/2:0,11,10:0,-3,-2
PARENTS:
chr3	87044644	td176035429	ATATATATATTATATATATAATATATATTATACATATATTATATATAATATATATAATATATATTATATATAATATATATATAATATATATTATATATAATATATATAT	ATATATATATTATATATATAATATATATTATACATATATTATATATAATATATATTATATATATTATATATAATATATATAT,ATATATATATTATATATATAATATATATTATACATATATTATATATAATATATATAATATATATTATATATAATATATATATAATATATATTATATATAATATATATATAATATATATTATATATAATATATATATAATATATATTATATATAATATATATAT	.	PASS	RC=12.00;RPL=9;RAL=108;RCP=TATATATAT;ALGNURL=http://orca.bu.edu/vntrview/index.php?db=VNTRPIPE_NA19238_ERX283213&ref=-176035429&isref=1&istab=1&ispng=1&rank=3	GT:SP:CGL	0/1/2:0,17,8:0,-3,6
chr3	87044644	td176035429	ATATATATATTATATATATAATATATATTATACATATATTATATATAATATATATAATATATATTATATATAATATATATATAATATATATTATATATAATATATATAT	ATATATATATTATATATATAATATATATTATACATATATTATATATAATATATATATAATATATATTATATATATTATATATAATATATATAT,ATATATATATTATATATATAATATATATTATACATATATTATATATAATATATATAATATATATTATATATAATATATATATAATATATATTATATATAATATATATATAATATATATTATATATAATATATATATAATATATATTATATATAATATATATAT	.	PASS	RC=12.00;RPL=9;RAL=108;RCP=TATATATAT;ALGNURL=http://orca.bu.edu/vntrview/index.php?db=VNTRPIPE_NA19239_ERX283214&ref=-176035429&isref=1&istab=1&ispng=1&rank=3	GT:SP:CGL	0/2/3:0,18,5:0,-2,6

CHILD:
chr3	95834963	td176037579	GTATAAATATATTATAATATATAATTTATTATATAAATATATTATAATATATAATTTATTATAAAAATATATTATAACATATATATTGATTAT	GTATAAATATATTATAATATATAATTTATTATATAAATATATTATAATATATAATTTATTATATAAATATATTATAATATATAATTTATTATAAAAATATATTATAACATATATATTGATTAT	.	PASS	RC=3.03;RPL=30;RAL=92;RCP=TATAAATATATTATAATATATAATTTATTA;ALGNURL=http://orca.bu.edu/vntrview/index.php?db=VNTRPIPE_NA19240_ERX283215&ref=-176037579&isref=1&istab=1&ispng=1&rank=3	GT:SP:CGL	0/1:19,13:0,1
PARENTS:
chr3	95834963	td176037579	GTATAAATATATTATAATATATAATTTATTATATAAATATATTATAATATATAATTTATTATAAAAATATATTATAACATATATATTGATTAT	GTATAAATATATTATAATATATAATTTATTATATAAATATATTATAATATATAATTTATTATATAAATATATTATAATATATAATTTATTATAAAAATATATTATAACATATATATTGATTAT	.	PASS	RC=3.03;RPL=30;RAL=92;RCP=TATAAATATATTATAATATATAATTTATTA;ALGNURL=http://orca.bu.edu/vntrview/index.php?db=VNTRPIPE_NA19238_ERX283213&ref=-176037579&isref=1&istab=1&ispng=1&rank=3	GT:SP:CGL	0/1:21,11:0,1
chr3	95834963	td176037579	GTATAAATATATTATAATATATAATTTATTATATAAATATATTATAATATATAATTTATTATAAAAATATATTATAACATATATATTGATTAT	GTATAAATATATTATAATATATAATTTATTATATAAATATATTATAATATATAATTTATTATATAAATATATTATAATATATAATTTATTATAAAAATATATTATAACATATATATTGATTAT	.	PASS	RC=3.03;RPL=30;RAL=92;RCP=TATAAATATATTATAATATATAATTTATTA;ALGNURL=http://orca.bu.edu/vntrview/index.php?db=VNTRPIPE_NA19239_ERX283214&ref=-176037579&isref=1&istab=1&ispng=1&rank=3	GT:SP:CGL	0/1:16,9:0,1

CHILD:
chr3	103398098	td176040119	CATATATATATATATATGGCTATATATAAATATATATATATGGCTATATATAAATATAAATAT	CTACATATATATATATATATATATATATATATATATATATATATATATATGGCTGTATATAAATATATATATATGGCTATATATAAATATAAAT	.	PASS	RC=2.58;RPL=24;RAL=62;RCP=ATAAATATATATATATGGCTATAT;ALGNURL=http://orca.bu.edu/vntrview/index.php?db=VNTRPIPE_NA19240_ERX283215&ref=-176040119&isref=1&istab=1&ispng=1&rank=3	GT:SP:CGL	0/1:18,10:0,1
PARENTS:
chr3	103398098	td176040119	CATATATATATATATATGGCTATATATAAATATATATATATGGCTATATATAAATATAAATAT	CTACATATATATATATATATATATATATATATATATATATATATATATATGGCTGTATATAAATATATATATATGGCTATATATAAATATAAAT	.	PASS	RC=2.58;RPL=24;RAL=62;RCP=ATAAATATATATATATGGCTATAT;ALGNURL=http://orca.bu.edu/vntrview/index.php?db=VNTRPIPE_NA19238_ERX283213&ref=-176040119&isref=1&istab=1&ispng=1&rank=3	GT:SP:CGL	0/1:17,8:0,1
chr3	103398098	td176040119	CATATATATATATATATGGCTATATATAAATATATATATATGGCTATATATAAATATAAATAT	CATATATATATATATATATATATATATATATATATATATATGGCTGTATATAAATATATATATATGGCTATATATAAATATAAATAT	.	PASS	RC=2.58;RPL=24;RAL=62;RCP=ATAAATATATATATATGGCTATAT;ALGNURL=http://orca.bu.edu/vntrview/index.php?db=VNTRPIPE_NA19239_ERX283214&ref=-176040119&isref=1&istab=1&ispng=1&rank=3	GT:SP:CGL	0/1:25,2:0,1

CHILD:
chr3	111203384	td176042830	CACACACACACACACACACACACACATATATATACACACACATATATATACACATATATATATATACACACATATATAT	CACACACACATATATATACACACACATATATATACACATATATATATACACACATATATAT	.	PASS	RC=4.88;RPL=16;RAL=78;RCP=ACACACACATATATAT;ALGNURL=http://orca.bu.edu/vntrview/index.php?db=VNTRPIPE_NA19240_ERX283215&ref=-176042830&isref=1&istab=1&ispng=1&rank=3	GT:SP:CGL	0/1:19,3:0,-1
PARENTS:
chr3	111203384	td176042830	CACACACACACACACACACACACACATATATATACACACACATATATATACACATATATATATATACACACATATATAT	CACACACACATATATATACACACACATATATATACACATATATATATACACACATATATAT	.	PASS	RC=4.88;RPL=16;RAL=78;RCP=ACACACACATATATAT;ALGNURL=http://orca.bu.edu/vntrview/index.php?db=VNTRPIPE_NA19238_ERX283213&ref=-176042830&isref=1&istab=1&ispng=1&rank=3	GT:SP:CGL	0/1:5,3:0,-1
chr3	111203384	td176042830	CACACACACACACACACACACACACATATATATACACACACATATATATACACATATATATATATACACACATATATAT	CACACACACATATATATACACACACATATATATACACATATATATATACACACATATATAT	.	PASS	RC=4.88;RPL=16;RAL=78;RCP=ACACACACATATATAT;ALGNURL=http://orca.bu.edu/vntrview/index.php?db=VNTRPIPE_NA19239_ERX283214&ref=-176042830&isref=1&istab=1&ispng=1&rank=3	GT:SP:CGL	0/1:14,17:0,-1

CHILD:
chr3	151275777	td176057491	AATATAAAGTATATATAATATATATATATAATATATATA	AATATAAAGTATATATAATATATATATAATATATATATTATATATATATAATATATATATTATATATATAATATATATATTTTATATATATAATATATATATA,AATATAAAGTATATATAATATATATATAATATATATATTATATATATATTATATATATTATATATATATAATATATATAATATATATATAATATATATATTATATATATAATATATATATTATATATATATATAATATATATATATATAT	.	PASS	RC=3.45;RPL=11;RAL=38;RCP=ATATAAAATAT;ALGNURL=http://orca.bu.edu/vntrview/index.php?db=VNTRPIPE_NA19240_ERX283215&ref=-176057491&isref=1&istab=1&ispng=1&rank=3	GT:SP:CGL	0/1/2:0,15,4:0,6,10
PARENTS:
chr3	151275777	td176057491	AATATAAAGTATATATAATATATATATATAATATATATA	AATATAAAGTATATATAATATATATATATAATATATATATAATATATATATTATATATATATAATATATATATAATATATATATTATATATATATAATATATATAT,AATATAAAGTATATATAATATATATATAATATATATATTATATATATATTATATATATTATATATATATAATATATATAATATATATATAATATATATATTATATATATAATATATATATTATATATATATATAATATATATATATATAT	.	PASS	RC=3.45;RPL=11;RAL=38;RCP=ATATAAAATAT;ALGNURL=http://orca.bu.edu/vntrview/index.php?db=VNTRPIPE_NA19238_ERX283213&ref=-176057491&isref=1&istab=1&ispng=1&rank=3	GT:SP:CGL	0/1/2:0,15,11:0,6,10
chr3	151275777	td176057491	AATATAAAGTATATATAATATATATATATAATATATATA	AATATAAAGTATATATAATATATATATATTATATATATTATATATAATATATATTATATATATAATATATATATTATATATATATAATATATATATA,AATATAAAGTATATATAATATATATATAATATATATATTATATATATATAATATATATATTATATATATAATATATATATTTTATATATATAATATATATATA	.	PASS	RC=3.45;RPL=11;RAL=38;RCP=ATATAAAATAT;ALGNURL=http://orca.bu.edu/vntrview/index.php?db=VNTRPIPE_NA19239_ERX283214&ref=-176057491&isref=1&istab=1&ispng=1&rank=3	GT:SP:CGL	0/1/2:0,13,13:0,5,6

CHILD:
chr3	154120295	td176058641	AGAAAGTTTCAAAGATCCATGAAAGTTTCAAAGATCCATGAAAGTTTCTAAGATCCAT	AGAAAGTTTCAAAGATCCTTGAAAGTTTCAAAGATCCATGAAAGTTTCAAAGATCCATGAAAGTTTCTAAGATCCAT	.	PASS	RC=3.00;RPL=19;RAL=57;RCP=GAAAGTTTCAAAGATCCAT;ALGNURL=http://orca.bu.edu/vntrview/index.php?db=VNTRPIPE_NA19240_ERX283215&ref=-176058641&isref=1&istab=1&ispng=1&rank=3	GT:SP:CGL	0/1:21,19:0,1
PARENTS:
chr3	154120295	td176058641	AGAAAGTTTCAAAGATCCATGAAAGTTTCAAAGATCCATGAAAGTTTCTAAGATCCAT	AGAAAGTTTCAAAGATCCTTGAAAGTTTCAAAGATCCATGAAAGTTTCAAAGATCCATGAAAGTTTCTAAGATCCAT	.	PASS	RC=3.00;RPL=19;RAL=57;RCP=GAAAGTTTCAAAGATCCAT;ALGNURL=http://orca.bu.edu/vntrview/index.php?db=VNTRPIPE_NA19238_ERX283213&ref=-176058641&isref=1&istab=1&ispng=1&rank=3	GT:SP:CGL	0/1:17,23:0,1
chr3	154120295	td176058641	AGAAAGTTTCAAAGATCCATGAAAGTTTCAAAGATCCATGAAAGTTTCTAAGATCCAT	AGAAAGTTTCAAAGATCCTTGAAAGTTTCAAAGATCCATGAAAGTTTCAAAGATCCATGAAAGTTTCTAAGATCCAT	.	PASS	RC=3.00;RPL=19;RAL=57;RCP=GAAAGTTTCAAAGATCCAT;ALGNURL=http://orca.bu.edu/vntrview/index.php?db=VNTRPIPE_NA19239_ERX283214&ref=-176058641&isref=1&istab=1&ispng=1&rank=3	GT:SP:CGL	0/1:22,19:0,1

CHILD:
chr3	156917568	td176059622	AGAGGCTTTCCTATATAGGAAAGTTGGAGGCTTTCCTATATAGGAAAGTTGGAGGCTTTCCTATATAGGAAAGTTGGAGGCTTTCCTATATAGGAAAGTTGGAGGCTTTCCTATATAGGAAAGTTGGAGGCTTTCCTATA	AGAGGCTTTCCTATATAGGAAAGTTGGAGGCTTTCCTATATAGGAAAGTTGGAGGCTTTCCTATATAGGAAAGTTGGAGGCTTTCCTATATAGGAAAGTTGGAGGCTTTCCTATA	.	PASS	RC=5.56;RPL=25;RAL=139;RCP=GAGGCTTTCCTATATAGGAAAGTTG;ALGNURL=http://orca.bu.edu/vntrview/index.php?db=VNTRPIPE_NA19240_ERX283215&ref=-176059622&isref=1&istab=1&ispng=1&rank=3	GT:SP:CGL	0/1:11,11:0,-1
PARENTS:
chr3	156917568	td176059622	AGAGGCTTTCCTATATAGGAAAGTTGGAGGCTTTCCTATATAGGAAAGTTGGAGGCTTTCCTATATAGGAAAGTTGGAGGCTTTCCTATATAGGAAAGTTGGAGGCTTTCCTATATAGGAAAGTTGGAGGCTTTCCTATA	AGAGGCTTTCCTATATAGGAAAGTTGGAGGCTTTCCTATATAGGAAAGTTGGAGGCTTTCCTATATAGGAAAGTTGGAGGCTTTCCTATATAGGAAAGTTGGAGGCTTTCCTATA,AGAGGCTTTCCTATATAGGAAAGTTGGAGGCTTTCCTATATAGGAAAGTTGGAGGCTTTCCTATATAGGAAAGTTGGAGGCTTTCCTATATAGGAAAGTTGGAGGCTTTCCTATATAGGAAAGTTGGAGGCTTTCCTATATAGGAAAGTTGGAGGCTTTCCTATA	.	PASS	RC=5.56;RPL=25;RAL=139;RCP=GAGGCTTTCCTATATAGGAAAGTTG;ALGNURL=http://orca.bu.edu/vntrview/index.php?db=VNTRPIPE_NA19238_ERX283213&ref=-176059622&isref=1&istab=1&ispng=1&rank=3	GT:SP:CGL	0/1/2:0,11,3:0,-1,1
chr3	156917568	td176059622	AGAGGCTTTCCTATATAGGAAAGTTGGAGGCTTTCCTATATAGGAAAGTTGGAGGCTTTCCTATATAGGAAAGTTGGAGGCTTTCCTATATAGGAAAGTTGGAGGCTTTCCTATATAGGAAAGTTGGAGGCTTTCCTATA	AGAGGCTTTCCTATATAGGAAAGTTGGAGGCTTTCCTATATAGGAAAGTTGGAGGCTTTCCTATATAGGAAAGTTGGAGGCTTTCCTATATAGGAAAGTTGGAGGCTTTCCTATATAGGAAAGTTGGAGGCTTTCCTATATAGGAAAGTTGGAGGCTTTCCTATA	.	PASS	RC=5.56;RPL=25;RAL=139;RCP=GAGGCTTTCCTATATAGGAAAGTTG;ALGNURL=http://orca.bu.edu/vntrview/index.php?db=VNTRPIPE_NA19239_ERX283214&ref=-176059622&isref=1&istab=1&ispng=1&rank=3	GT:SP:CGL	0/1:8,4:0,1

CHILD:
chr3	170719568	td176064662	GTTCTTATATATCCTTAATATATAAGAACCATCACTTCTTATATATCCTTAATATATAAGAACCATCACTTCTTATATATCCTTAATATATAAGAACCATCACTTCTTATATA	GTTCTTATATATCCTTAATATATAAGAACCATCACTTCTTATATATCCTTAATATATAAGAACCATCACTTCTTATATA	.	PASS	RC=3.29;RPL=34;RAL=112;RCP=TTCTTATATATCCTTAATATATAAGAACCATCAC;ALGNURL=http://orca.bu.edu/vntrview/index.php?db=VNTRPIPE_NA19240_ERX283215&ref=-176064662&isref=1&istab=1&ispng=1&rank=3	GT:SP:CGL	0/1:17,22:0,-1
PARENTS:
chr3	170719568	td176064662	GTTCTTATATATCCTTAATATATAAGAACCATCACTTCTTATATATCCTTAATATATAAGAACCATCACTTCTTATATATCCTTAATATATAAGAACCATCACTTCTTATATA	GTTCTTATATATCCTTAATATATAAGAACCATCACTTCTTATTTATCCTTAATATATAAGCACCATCACTTCTTATATA	.	PASS	RC=3.29;RPL=34;RAL=112;RCP=TTCTTATATATCCTTAATATATAAGAACCATCAC;ALGNURL=http://orca.bu.edu/vntrview/index.php?db=VNTRPIPE_NA19238_ERX283213&ref=-176064662&isref=1&istab=1&ispng=1&rank=3	GT:SP:CGL	0/1:13,25:0,-1
chr3	170719568	td176064662	GTTCTTATATATCCTTAATATATAAGAACCATCACTTCTTATATATCCTTAATATATAAGAACCATCACTTCTTATATATCCTTAATATATAAGAACCATCACTTCTTATATA	GTTCTTATATATCCTTAATATATAAGAACCATCACTTCTTATATATCCTTAATATATAAGAACCATCACTTCTTATATATCCTTAATATATAAGAACCATCACTTCTTATATATCCTTAATATATAAGAACCATCACTTCTTATATA	.	PASS	RC=3.29;RPL=34;RAL=112;RCP=TTCTTATATATCCTTAATATATAAGAACCATCAC;ALGNURL=http://orca.bu.edu/vntrview/index.php?db=VNTRPIPE_NA19239_ERX283214&ref=-176064662&isref=1&istab=1&ispng=1&rank=3	GT:SP:CGL	0/1:17,10:0,1

CHILD:
chr3	171688338	td176064997	GGCTTCCCTCCCTGCCCCTCAAACTGTGCAGTCTCAGCTTCCCTCCCTGCCCCTCAAACTGTGCAGTCTCAGCTTCCCTCCCTGCCCCTCAAACTGTGCAGTCT	GGCTTCCCTCCCTGCCCCTCAAACTGTGCAGTCTCAGCTTCCCTCCCTGCCCCTCAAACTGTGCAGTCT	.	PASS	RC=2.94;RPL=35;RAL=103;RCP=GCTTCCCTCCCTGCCCCTCAAACTGTGCAGTCTCA;ALGNURL=http://orca.bu.edu/vntrview/index.php?db=VNTRPIPE_NA19240_ERX283215&ref=-176064997&isref=1&istab=1&ispng=1&rank=3	GT:SP:CGL	0/1:15,17:0,-1
PARENTS:
chr3	171688338	td176064997	GGCTTCCCTCCCTGCCCCTCAAACTGTGCAGTCTCAGCTTCCCTCCCTGCCCCTCAAACTGTGCAGTCTCAGCTTCCCTCCCTGCCCCTCAAACTGTGCAGTCT	GGCTTCCCTCCCTGCCCCTCAAACTGTGCAGTCTCAGCTTCCCTCCCTGCCCCTCAAACTGTGCAGTCT	.	PASS	RC=2.94;RPL=35;RAL=103;RCP=GCTTCCCTCCCTGCCCCTCAAACTGTGCAGTCTCA;ALGNURL=http://orca.bu.edu/vntrview/index.php?db=VNTRPIPE_NA19238_ERX283213&ref=-176064997&isref=1&istab=1&ispng=1&rank=3	GT:SP:CGL	0/1:11,15:0,-1
chr3	171688338	td176064997	GGCTTCCCTCCCTGCCCCTCAAACTGTGCAGTCTCAGCTTCCCTCCCTGCCCCTCAAACTGTGCAGTCTCAGCTTCCCTCCCTGCCCCTCAAACTGTGCAGTCT	GGCTTCCCTCCCTGCCCCTCAAACTGTGCAGTCTCAGCTTCCCTCCCTGCCCCTCAAACTGTGCAGTCT,GGCTTCCCTCCCTGCCCCTCAAACTGTGCAGTCTCAGCTTCCCTCCCTGCCCCTCAAACTGTGCAGTCTCAGCTTCCCTCCCTGCCCCTCAAACTGTGCAGTCTCAGCTTCCCTCCCTGCCCCTCAAACTGTGCAGTCT	.	PASS	RC=2.94;RPL=35;RAL=103;RCP=GCTTCCCTCCCTGCCCCTCAAACTGTGCAGTCTCA;ALGNURL=http://orca.bu.edu/vntrview/index.php?db=VNTRPIPE_NA19239_ERX283214&ref=-176064997&isref=1&istab=1&ispng=1&rank=3	GT:SP:CGL	0/1/2:0,15,5:0,-1,1

CHILD:
chr3	174573658	td176066101	GTATATATACATACATATGAATATATATACACATAGATATGAATATATATACACATAGATATGAATATATATACACATAGATATGAATATAT	GTATATATACATATATATGAATATATATACACATAGATATGAATATATATACACATAGATATGAATATAT	.	PASS	RC=4.14;RPL=22;RAL=91;RCP=TATATACACATAGATATGAATA;ALGNURL=http://orca.bu.edu/vntrview/index.php?db=VNTRPIPE_NA19240_ERX283215&ref=-176066101&isref=1&istab=1&ispng=1&rank=3	GT:SP:CGL	0/1:12,10:0,-1
PARENTS:
chr3	174573658	td176066101	GTATATATACATACATATGAATATATATACACATAGATATGAATATATATACACATAGATATGAATATATATACACATAGATATGAATATAT	GTATATATACATATATATGAATATATATACACATAGATATGAATATATATACACATAGATATGAATATAT	.	PASS	RC=4.14;RPL=22;RAL=91;RCP=TATATACACATAGATATGAATA;ALGNURL=http://orca.bu.edu/vntrview/index.php?db=VNTRPIPE_NA19238_ERX283213&ref=-176066101&isref=1&istab=1&ispng=1&rank=3	GT:SP:CGL	0/1:8,13:0,-1
chr3	174573658	td176066101	GTATATATACATACATATGAATATATATACACATAGATATGAATATATATACACATAGATATGAATATATATACACATAGATATGAATATAT	GTATATATACATATATATGAATATATATACACATAGATATGAATATATATACACATAGATATGAATATAT	.	PASS	RC=4.14;RPL=22;RAL=91;RCP=TATATACACATAGATATGAATA;ALGNURL=http://orca.bu.edu/vntrview/index.php?db=VNTRPIPE_NA19239_ERX283214&ref=-176066101&isref=1&istab=1&ispng=1&rank=3	GT:SP:CGL	0/1:11,8:0,-1

CHILD:
chr3	174849523	td176066211	CCCTCACCCCCCGGACAGGGCGGCTGGCCGGGCAGGGGGCTGACCCCCCCACCTCCCTCCCGGACGGGGGGCCTGGCCGGGCGGGGGGCTGACCCCCCCCACCTCCCTCCCGGACGGGGCGGCTGGCCGGGCGGGGTCTGACCCCCCCACCTCCCTCCCAGACGGGGCGGCTGGCCGGGCAGAGGGGCT	CCGGGCAGAGGCGCCCCCCACCTCCCGGACGGAGCGGCTGGCCGGGCGGGGGGCTGACCCCCCCACCTCCCGCCTGGACGGGGCGGCTGGCCGGGCAGA,CCCCCCCCGGACAGGGCGGCTGGCCGGGCAGGGGGCTGACCCCCCCACCTCCCTCCCGGATGGGGGGCCTGGCCGGGCGGGGGGCTGACCCCCCCCACCTCCCTCCCGGACGGGGCGGCTGGCCGGGCAGAGGGGCT	.	SC	RC=3.79;RPL=49;RAL=188;RCP=CCTCCCTCCCGGACGGGGCGGCTGGCCGGGCAGGGGGCTGACCCCCCCA;ALGNURL=http://orca.bu.edu/vntrview/index.php?db=VNTRPIPE_NA19240_ERX283215&ref=-176066211&isref=1&istab=1&ispng=1&rank=3	GT:SP:CGL	0/1/2:0,3,7:0,-2,-1
PARENTS:
chr3	174849523	td176066211	CCCTCACCCCCCGGACAGGGCGGCTGGCCGGGCAGGGGGCTGACCCCCCCACCTCCCTCCCGGACGGGGGGCCTGGCCGGGCGGGGGGCTGACCCCCCCCACCTCCCTCCCGGACGGGGCGGCTGGCCGGGCGGGGTCTGACCCCCCCACCTCCCTCCCAGACGGGGCGGCTGGCCGGGCAGAGGGGCT	CCGGGCAGAGGCCCCCCTCACCTCCCGGATGGGGCGGCTGGCCGGGCGGGGGGCTGACCCCCCCACCTCCTTCCCGGACGGGGCGGCTGGCCGGGCAGAG,CCGGGCAGAGGCCCCCCCCCCCCCCCGGGCGGGGCCGCTGGCCGGGCGGGGGGCTGCCCCCCCCGCCTCCCTCCCGGACGGGGCGGCTGGCCAGGCAGAG	.	SC	RC=3.79;RPL=49;RAL=188;RCP=CCTCCCTCCCGGACGGGGCGGCTGGCCGGGCAGGGGGCTGACCCCCCCA;ALGNURL=http://orca.bu.edu/vntrview/index.php?db=VNTRPIPE_NA19238_ERX283213&ref=-176066211&isref=1&istab=1&ispng=1&rank=3	GT:SP:CGL	0/1/2:1,3,14:0,-2,-1
chr3	174849523	td176066211	CCCTCACCCCCCGGACAGGGCGGCTGGCCGGGCAGGGGGCTGACCCCCCCACCTCCCTCCCGGACGGGGGGCCTGGCCGGGCGGGGGGCTGACCCCCCCCACCTCCCTCCCGGACGGGGCGGCTGGCCGGGCGGGGTCTGACCCCCCCACCTCCCTCCCAGACGGGGCGGCTGGCCGGGCAGAGGGGCT	CCGGGCAGAGGCGCCCCTCACCTCCCGGGCGGGGCGGCTGGCCGGGCGGGGGGCTGACCCCCCCACCTCCCTCCCGGACGGGGCGGCTGGCCTGGCAGA,CCCTCACCTCCCGGACGGGGCGGCTGGCCGGGCGGGGGGCTGACCCCCCCACCTCCCTCCCAGACTGGGCGGCTGGCCGGGCGGGGGCTGACCCTCCACCTCCCTCCCAGACGGGGCGGCTGGCCGGGCAGAGGGGCT	.	SC	RC=3.79;RPL=49;RAL=188;RCP=CCTCCCTCCCGGACGGGGCGGCTGGCCGGGCAGGGGGCTGACCCCCCCA;ALGNURL=http://orca.bu.edu/vntrview/index.php?db=VNTRPIPE_NA19239_ERX283214&ref=-176066211&isref=1&istab=1&ispng=1&rank=3	GT:SP:CGL	0/1/2:1,2,9:0,-2,-1

CHILD:
chr3	193801340	td176073855	AGCTGCCCAGCCAAGGGCCAGGAGGCTCCCTGCTTCCCAGCCAAGGGCCAGGAGGCTCCCTGCTGCCCAGCCAAGGGCCAGGAGGCTCCCTGCTGCCCAGCCAAGGGCCAGGAGGCTCCCTGCTGCCCAGC	AGCTGCCCAGCCAAGGGCCAGGAGGCTCCCTGCTTCCCAGCCAAGGGCCAGGAGGCTCCCTGCTGCCCAGCCAAGGGCCAGGAGGCTCCCTGCTGCCCAGC	.	PASS	RC=4.33;RPL=30;RAL=130;RCP=GCTGCCCAGCCAAGGGCCAGGAGGCTCCCT;ALGNURL=http://orca.bu.edu/vntrview/index.php?db=VNTRPIPE_NA19240_ERX283215&ref=-176073855&isref=1&istab=1&ispng=1&rank=3	GT:SP:CGL	0/1:8,11:0,-1
PARENTS:
chr3	193801340	td176073855	AGCTGCCCAGCCAAGGGCCAGGAGGCTCCCTGCTTCCCAGCCAAGGGCCAGGAGGCTCCCTGCTGCCCAGCCAAGGGCCAGGAGGCTCCCTGCTGCCCAGCCAAGGGCCAGGAGGCTCCCTGCTGCCCAGC	AGCTGCCCAGCCAAGGGCCAGGAGGCTCCCTGCTTCCCAGCCAAGGGCCAGGAGGCTCCCTGCTGCCCAGCCAAGGGCCAGGAGGCTCCCTGCTGCCCAGC,AGCTGCCCAGCCAAGGGCCAGGAGGCTCCCTGCTTCCCAGCCAAGGGCCAGGAGGCTCCCTGCTGCCCAGCCAAGGGCCAGGAGGCTCCCTGCTGCCCAGCCAAGGGCCAGGAGGCTCCCTGCTGCCCAGCCAAGGGCCAGGAGGCTCCCTGCTGCCCAGC	.	PASS	RC=4.33;RPL=30;RAL=130;RCP=GCTGCCCAGCCAAGGGCCAGGAGGCTCCCT;ALGNURL=http://orca.bu.edu/vntrview/index.php?db=VNTRPIPE_NA19238_ERX283213&ref=-176073855&isref=1&istab=1&ispng=1&rank=3	GT:SP:CGL	0/1/2:0,7,5:0,-1,1
chr3	193801340	td176073855	AGCTGCCCAGCCAAGGGCCAGGAGGCTCCCTGCTTCCCAGCCAAGGGCCAGGAGGCTCCCTGCTGCCCAGCCAAGGGCCAGGAGGCTCCCTGCTGCCCAGCCAAGGGCCAGGAGGCTCCCTGCTGCCCAGC	AGCTGCCCGACGAAGGGCCAGGAGGCCCCCTGCAGCCCAGCCAAGGGCCAGGAGGCCCCCTGCTGCCCAGCCAAGGGCCAGCAGGCTCCCAGCTGCCCACCCAAGGGCCAGGAGGCTCCCTGCTGCCCAACCAAGGGCCAGGAGGCTCCCTGCTGCCCAGC	.	PASS	RC=4.33;RPL=30;RAL=130;RCP=GCTGCCCAGCCAAGGGCCAGGAGGCTCCCT;ALGNURL=http://orca.bu.edu/vntrview/index.php?db=VNTRPIPE_NA19239_ERX283214&ref=-176073855&isref=1&istab=1&ispng=1&rank=3	GT:SP:CGL	0/1:8,3:0,1

CHILD:
chr3	195426083	td176074573	AGAACCCTGGGGTGGTGATGTAGTCATGGGCCAAGTGTCCTGGAACCCTGGGGTGGTGATGTAGTTGTGGGCCAAGTGTCCTGGAACCCTGGGGTGGTGATGTAGTCATGGGCCAAGTGTCCTGGAACCCTGGGGTGGTGATGTAGTTGTGGGCCAAGTGTCCTGG	AGAACCCTGGGGTGGTGATGTAGTCATGGGCCAAGTGTCCTGGAACCCTGGGGTGGTGATGTAGTCGTGGGCCAAGTGTCCTGGAACCCTGGGGTGGTGATGTAGTTGTGGGCCAAGTGTCCTGG	.	PASS	RC=4.02;RPL=41;RAL=165;RCP=GAACCCTGGGGTGGTGATGTAGTCATGGGCCAAGTGTCCTG;ALGNURL=http://orca.bu.edu/vntrview/index.php?db=VNTRPIPE_NA19240_ERX283215&ref=-176074573&isref=1&istab=1&ispng=1&rank=3	GT:SP:CGL	0/1:17,11:0,-1
PARENTS:
chr3	195426083	td176074573	AGAACCCTGGGGTGGTGATGTAGTCATGGGCCAAGTGTCCTGGAACCCTGGGGTGGTGATGTAGTTGTGGGCCAAGTGTCCTGGAACCCTGGGGTGGTGATGTAGTCATGGGCCAAGTGTCCTGGAACCCTGGGGTGGTGATGTAGTTGTGGGCCAAGTGTCCTGG	AGAACCCTGGGGTGGTGATGTAGTCATGGGCCAAGTGTCCTGGAACCCTGGGGTGGTGATGTAGTCATGGGCCAAGTGTCCTGGAACCCTGGGGGTGGTGATGTAGTTGTGGGCCAAGTGTCCTGG	.	PASS	RC=4.02;RPL=41;RAL=165;RCP=GAACCCTGGGGTGGTGATGTAGTCATGGGCCAAGTGTCCTG;ALGNURL=http://orca.bu.edu/vntrview/index.php?db=VNTRPIPE_NA19238_ERX283213&ref=-176074573&isref=1&istab=1&ispng=1&rank=3	GT:SP:CGL	0/1:10,21:0,-1
chr3	195426083	td176074573	AGAACCCTGGGGTGGTGATGTAGTCATGGGCCAAGTGTCCTGGAACCCTGGGGTGGTGATGTAGTTGTGGGCCAAGTGTCCTGGAACCCTGGGGTGGTGATGTAGTCATGGGCCAAGTGTCCTGGAACCCTGGGGTGGTGATGTAGTTGTGGGCCAAGTGTCCTGG	AGAACCCTGGGGTGGTGATGTAGTCATGGGCCAAGTGTCCTGGAACCCTGGGGTGGTGATGTAGTCGTGGGCCAAGTGTCCTGGAACCCTGGGGTGGTGATGTAGTTGTGGGCCAAGTGTCCTGG	.	PASS	RC=4.02;RPL=41;RAL=165;RCP=GAACCCTGGGGTGGTGATGTAGTCATGGGCCAAGTGTCCTG;ALGNURL=http://orca.bu.edu/vntrview/index.php?db=VNTRPIPE_NA19239_ERX283214&ref=-176074573&isref=1&istab=1&ispng=1&rank=3	GT:SP:CGL	0/1:3,10:0,-1

CHILD:
chr3	195451991	td176074593	TCCTCAGAGAGCAGCGCCTCTTCCGACAGCCCCCATCCAGTCATCACCCCGTCACGGGCCTCAGAGAGCAGCGCCTCTTCCGACGGCCCCCATCCAGTCATCACCCCGTCACGGGCCTCAGAGAGCAGCGCCTCTTCCGACGGCCCCCATCCAGTCATCACCCCGTCACGGGCCTCAGAGAGCAGCGCCTCTTCCGACGGCCCCCATCCAGTCATCACCCCGTCACGGGCCTCAGAGAGCAGCGCCTCTTCCGACGGCCCCCATCCAGTCATCACCCCGTCACGGGCCTCAGAGAGCAGCGCCTCTTCCGACGGCCCCCATCCAGTCATCACCCCGTCACGGGCCTCAGAGAGCAGCGCCTCTTCCGACGGCCCCCATCCAGTCATCACCCCGTCACGGGCCTCAGAGAGCAGCGCCTCTTCCGACGGCCCCCATCCAGTCATCACCCCGTCACGGGCCTCAGAGAGCAGCGCCTCTTCCGACGGCCCCCATCCAGTCATCACCCCGTCACGGGCCTCAGAGAGCAGCGCCTCTTCCGACGGCCTCCATCCAGTCATCACCCCGTCACGGGCCTCAGAGAGCAGCGCCTCTTCCGACGGCCCCCATCCAGTCATCACCCCGTCACGGGCCTCAGAGAGCAGCGCCTCTTCCGACGGCCCCCATCCAGTCATCACCCCCTCA	TCCTCAGAGAGCAGTGCCTCTTCCGACGGCCCCCATCCAGTCATCACCCCGTCACGGGCCTCAGAGAGCAGCGCCTCTTCCGACGGCCCCCATCCAGTCATCACCCCGTCA,TCCTCAGAGAGCAGCGCCTCTTCCGACGGCCCCCATCCAGTCATCACCCCGTCACGGGCCTCAGAGAGCAGCGCCTCTTCCGACGGCCCCCATCCAGTCATCACCCCGTCACGGGCCTCAGAGAGCAGCGCCTCTTCCGACGGCCCCCATCCAGTCATCACCCCCTCA	.	SC	RC=11.93;RPL=57;RAL=680;RCP=CCTCAGAGAGCAGCGCCTCTTCCGACGGCCCCCATCCAGTCATCACCCCGTCACGGG;ALGNURL=http://orca.bu.edu/vntrview/index.php?db=VNTRPIPE_NA19240_ERX283215&ref=-176074593&isref=1&istab=1&ispng=1&rank=3	GT:SP:CGL	0/1/2:0,18,7:0,-10,-9
PARENTS:
chr3	195451991	td176074593	TCCTCAGAGAGCAGCGCCTCTTCCGACAGCCCCCATCCAGTCATCACCCCGTCACGGGCCTCAGAGAGCAGCGCCTCTTCCGACGGCCCCCATCCAGTCATCACCCCGTCACGGGCCTCAGAGAGCAGCGCCTCTTCCGACGGCCCCCATCCAGTCATCACCCCGTCACGGGCCTCAGAGAGCAGCGCCTCTTCCGACGGCCCCCATCCAGTCATCACCCCGTCACGGGCCTCAGAGAGCAGCGCCTCTTCCGACGGCCCCCATCCAGTCATCACCCCGTCACGGGCCTCAGAGAGCAGCGCCTCTTCCGACGGCCCCCATCCAGTCATCACCCCGTCACGGGCCTCAGAGAGCAGCGCCTCTTCCGACGGCCCCCATCCAGTCATCACCCCGTCACGGGCCTCAGAGAGCAGCGCCTCTTCCGACGGCCCCCATCCAGTCATCACCCCGTCACGGGCCTCAGAGAGCAGCGCCTCTTCCGACGGCCCCCATCCAGTCATCACCCCGTCACGGGCCTCAGAGAGCAGCGCCTCTTCCGACGGCCTCCATCCAGTCATCACCCCGTCACGGGCCTCAGAGAGCAGCGCCTCTTCCGACGGCCCCCATCCAGTCATCACCCCGTCACGGGCCTCAGAGAGCAGCGCCTCTTCCGACGGCCCCCATCCAGTCATCACCCCCTCA	TCCTCAGAGAGCAGTGCCTCTTCCGACGGCCCCCATCCAGTCATCACCCCGTCACGGGCCTCAGAGAGCAGCACCTCTTCCGACGGCCCCCATCCAGTCATCACCCCGTCA,TCCTCAGAGAGCAGTGCCTCTTCCGACGGCCCCCATCCAGTCATCACCCCGTCACGGGCCTCAGAGAGCAGCGCCTCTTCCGACGGCCCCCATCCAGTCATCACCCCGTCACGGGCCTCAGAGAGCAGCGCCTCTTCCGACGGCCCCCATCCAGTCATCACCCCCTCA	.	SC	RC=11.93;RPL=57;RAL=680;RCP=CCTCAGAGAGCAGCGCCTCTTCCGACGGCCCCCATCCAGTCATCACCCCGTCACGGG;ALGNURL=http://orca.bu.edu/vntrview/index.php?db=VNTRPIPE_NA19238_ERX283213&ref=-176074593&isref=1&istab=1&ispng=1&rank=3	GT:SP:CGL	0/1/2:0,13,8:0,-10,-9
chr3	195451991	td176074593	TCCTCAGAGAGCAGCGCCTCTTCCGACAGCCCCCATCCAGTCATCACCCCGTCACGGGCCTCAGAGAGCAGCGCCTCTTCCGACGGCCCCCATCCAGTCATCACCCCGTCACGGGCCTCAGAGAGCAGCGCCTCTTCCGACGGCCCCCATCCAGTCATCACCCCGTCACGGGCCTCAGAGAGCAGCGCCTCTTCCGACGGCCCCCATCCAGTCATCACCCCGTCACGGGCCTCAGAGAGCAGCGCCTCTTCCGACGGCCCCCATCCAGTCATCACCCCGTCACGGGCCTCAGAGAGCAGCGCCTCTTCCGACGGCCCCCATCCAGTCATCACCCCGTCACGGGCCTCAGAGAGCAGCGCCTCTTCCGACGGCCCCCATCCAGTCATCACCCCGTCACGGGCCTCAGAGAGCAGCGCCTCTTCCGACGGCCCCCATCCAGTCATCACCCCGTCACGGGCCTCAGAGAGCAGCGCCTCTTCCGACGGCCCCCATCCAGTCATCACCCCGTCACGGGCCTCAGAGAGCAGCGCCTCTTCCGACGGCCTCCATCCAGTCATCACCCCGTCACGGGCCTCAGAGAGCAGCGCCTCTTCCGACGGCCCCCATCCAGTCATCACCCCGTCACGGGCCTCAGAGAGCAGCGCCTCTTCCGACGGCCCCCATCCAGTCATCACCCCCTCA	TCCTCAGAGAGCAGTGCCTCTTCCGACAGCCCCCATCCAGTCATCACCCCGTCACGGGCCTCAGAGAGCAGCGCCTCTTCCGACGGCCCCCATCCAGTCATCACCCCCTCA,TCCTCAGAGAGCAGTGCCTCTTCCGACGGCCCCCATCCAGTCATCACCCCGTCACGGGCCTCAGAGAGCAGCGCCTCTTCCGACGGCCCCCATCCAGTCATCACCCCGTCACGGGCCTCAGAGAGCAGCGCCTCTTCCGACGGCCCCCATCCAGTCATCACCCCGTCA	.	SC	RC=11.93;RPL=57;RAL=680;RCP=CCTCAGAGAGCAGCGCCTCTTCCGACGGCCCCCATCCAGTCATCACCCCGTCACGGG;ALGNURL=http://orca.bu.edu/vntrview/index.php?db=VNTRPIPE_NA19239_ERX283214&ref=-176074593&isref=1&istab=1&ispng=1&rank=3	GT:SP:CGL	0/1/2:0,14,4:0,-10,-9

CHILD:
chr3	195587377	td176074715	AGTTGATTCTCCCTGTTGTTGATTCTGCCTGTTGTTGATTCTGCCTGTTGTTGATTCTCCCTGTTGTCGATTCTCCCTGTTGTTGATTCTCCGTTGTTGATTCTCCCTGTTGTTGATTCTGCCTGTTGTTGATTCTGCCTGTTG	AGTTGATTCTCCCTGTTGTTGATTCTGCCTGTTGTTGATTCTGCCTGTTGTTGATTCTGCCTGTTGTTGATTCTCCCTGTTGTCGATTCTCCCTGTTGTTGATTCTCCGTTGTTGATTCTCCCTGTTGTTGATTCTGCCTGTTGTTGATTCTGCCTGTTG	.	PASS	RC=9.06;RPL=16;RAL=143;RCP=GTTGATTCTCCCTGTT;ALGNURL=http://orca.bu.edu/vntrview/index.php?db=VNTRPIPE_NA19240_ERX283215&ref=-176074715&isref=1&istab=1&ispng=1&rank=3	GT:SP:CGL	0/1:7,6:0,1
PARENTS:
chr3	195587377	td176074715	AGTTGATTCTCCCTGTTGTTGATTCTGCCTGTTGTTGATTCTGCCTGTTGTTGATTCTCCCTGTTGTCGATTCTCCCTGTTGTTGATTCTCCGTTGTTGATTCTCCCTGTTGTTGATTCTGCCTGTTGTTGATTCTGCCTGTTG	AGTTGATTCTCCCTGTTGTTGATTCTGCCTGTTGTTGATTCTGCCTGTTGTTGATTCTGCCTGTTGTTGATTCTCCCTGTTGTCGATTCTCCCTGTTGTTGATTCTCCGTTGTTGATTCTCCCTGTTGTTGATTCTGCCTGTTGTTGATTCTGCCTGTTG	.	PASS	RC=9.06;RPL=16;RAL=143;RCP=GTTGATTCTCCCTGTT;ALGNURL=http://orca.bu.edu/vntrview/index.php?db=VNTRPIPE_NA19238_ERX283213&ref=-176074715&isref=1&istab=1&ispng=1&rank=3	GT:SP:CGL	0/1:8,7:0,1
chr3	195587377	td176074715	AGTTGATTCTCCCTGTTGTTGATTCTGCCTGTTGTTGATTCTGCCTGTTGTTGATTCTCCCTGTTGTCGATTCTCCCTGTTGTTGATTCTCCGTTGTTGATTCTCCCTGTTGTTGATTCTGCCTGTTGTTGATTCTGCCTGTTG	AGTTGATTCTCCCTGTTGTTGATTCTGCCTGTTGTTGATTCTGCCTGTTGTTGATTCTGCCTGTTGTTGATTCTCCCTGTTGTCGATTCTCCCTGTTGTTGATTCTCCGTTGTTGATTCTCCCTGTTGTTGATTCTGCCTGTTGTTGATTCTGCCTGTTG	.	PASS	RC=9.06;RPL=16;RAL=143;RCP=GTTGATTCTCCCTGTT;ALGNURL=http://orca.bu.edu/vntrview/index.php?db=VNTRPIPE_NA19239_ERX283214&ref=-176074715&isref=1&istab=1&ispng=1&rank=3	GT:SP:CGL	0/1:11,5:0,1

CHILD:
chr3	197051645	td176075523	AGGAGTCAGAAGGGGCCAGGATTGGGAGGCAGAAGGGGCCAGGATTGGAAGGCAGAAGGGGCCAGGATTGGGAGGCAGAAGGGGCCAGGATTGG	AGGAGTCAGAAGGGGCCAGGATTGGGAGGCAGAAGGGGCCAGGATTGGGAGGCAGAAGGGGCCAGGATTGGAAGGCAGAAGGGGCCAGGATTGGGAGGCAGAAGGGGCCAGGATTGG	.	PASS	RC=4.04;RPL=23;RAL=93;RCP=GGAGGCAGAAGGGGCCAGGATTG;ALGNURL=http://orca.bu.edu/vntrview/index.php?db=VNTRPIPE_NA19240_ERX283215&ref=-176075523&isref=1&istab=1&ispng=1&rank=3	GT:SP:CGL	0/1:10,7:0,1
PARENTS:
chr3	197051645	td176075523	AGGAGTCAGAAGGGGCCAGGATTGGGAGGCAGAAGGGGCCAGGATTGGAAGGCAGAAGGGGCCAGGATTGGGAGGCAGAAGGGGCCAGGATTGG	AGGAGTCAGAAGGGGCCAGGATTGGGAGGCAGAAGGGGCCAGGATTGGAAGGCAGAAGGGGCCAGGATTGGGAGGCAGAAGGGGCCAGGATTGGAAGGCAGAAGGGGCCAGGATTGGGAGGCAGAAGGGGCCAGGATTGG	.	PASS	RC=4.04;RPL=23;RAL=93;RCP=GGAGGCAGAAGGGGCCAGGATTG;ALGNURL=http://orca.bu.edu/vntrview/index.php?db=VNTRPIPE_NA19238_ERX283213&ref=-176075523&isref=1&istab=1&ispng=1&rank=3	GT:SP:CGL	0/1:9,5:0,2
chr3	197051645	td176075523	AGGAGTCAGAAGGGGCCAGGATTGGGAGGCAGAAGGGGCCAGGATTGGAAGGCAGAAGGGGCCAGGATTGGGAGGCAGAAGGGGCCAGGATTGG	AGGAGTCAGAAGGGGCCAGGATTGGGAGGCAGAAGGGGCCAGGATTGGGAGGCAGAAGGGGCCAGGATTGGAAGGCAGAAGGGGCCAGGATTGGGAGGCAGAAGGGGCCAGGATTGG	.	PASS	RC=4.04;RPL=23;RAL=93;RCP=GGAGGCAGAAGGGGCCAGGATTG;ALGNURL=http://orca.bu.edu/vntrview/index.php?db=VNTRPIPE_NA19239_ERX283214&ref=-176075523&isref=1&istab=1&ispng=1&rank=3	GT:SP:CGL	0/1:14,7:0,1

CHILD:
chr4	3480203	td176078181	CACCCGCAAACCTGCAAACCAGGCTGGCCCCACAGAACCTGAAAACCTGCAAACCGGGCTGGCCCCACAGAACCCACAAACCTGCAGACTGGGCTGGCCCCACAGAACCCGCAAAC	CACCCGCAAACCTGCAAACCAGGCTGGCCCCACAGAGCCTGCAAATGGGGGCTGGCCCCACAGAACCTGAAACCCTGCAAACCGGGCTGGCCCCACAGAACCCACAAACCTGCAGACTGGGCTGGCCCCACAGAACCCGCAAAC	.	PASS	RC=3.29;RPL=35;RAL=115;RCP=ACCCGCAAACCTGCAAACCGGGCTGGCCCCACAGA;ALGNURL=http://orca.bu.edu/vntrview/index.php?db=VNTRPIPE_NA19240_ERX283215&ref=-176078181&isref=1&istab=1&ispng=1&rank=3	GT:SP:CGL	0/1:8,7:0,1
PARENTS:
chr4	3480203	td176078181	CACCCGCAAACCTGCAAACCAGGCTGGCCCCACAGAACCTGAAAACCTGCAAACCGGGCTGGCCCCACAGAACCCACAAACCTGCAGACTGGGCTGGCCCCACAGAACCCGCAAAC	CACCCGCAAACCTGCAAACCAGGCTGGCCCCACAGAACCTGCAAATGGGGGCTGGCCCCACAGAACCTGAAAACCTGCAAACCGGGCTGGCCCCACAGAACCCACAAACCTGCAGACTGGGCTGGCCCCACAGAACCCGCAAAC	.	PASS	RC=3.29;RPL=35;RAL=115;RCP=ACCCGCAAACCTGCAAACCGGGCTGGCCCCACAGA;ALGNURL=http://orca.bu.edu/vntrview/index.php?db=VNTRPIPE_NA19238_ERX283213&ref=-176078181&isref=1&istab=1&ispng=1&rank=3	GT:SP:CGL	0/1:9,3:0,1
chr4	3480203	td176078181	CACCCGCAAACCTGCAAACCAGGCTGGCCCCACAGAACCTGAAAACCTGCAAACCGGGCTGGCCCCACAGAACCCACAAACCTGCAGACTGGGCTGGCCCCACAGAACCCGCAAAC	CACCCGCAAACCTGCAAACCAGGCTGGCCCCACAGAACCTGCAAATGAGGGCTGGCCCCACAGAACCTGAAAACCTGCAAACTGGGCTGGCCCCACAGAACCCACAAACCTGCAGACTGGGCTGGCCCCACAGAACCCGCAAAC	.	PASS	RC=3.29;RPL=35;RAL=115;RCP=ACCCGCAAACCTGCAAACCGGGCTGGCCCCACAGA;ALGNURL=http://orca.bu.edu/vntrview/index.php?db=VNTRPIPE_NA19239_ERX283214&ref=-176078181&isref=1&istab=1&ispng=1&rank=3	GT:SP:CGL	0/1:10,5:0,1

CHILD:
chr4	3601559	td176078321	CTGTGTGTGGGCAGGTGTGCACATTTGTCTGTGTGTGTGGGTCAGGTGTGCACATGTGTCTGTGTGTGTGGGCCAGGTGTGCATATGTGTCTGT	CGTGTGTGGGCAGGTGTGCACATGTGTCTGTGTGTGTGGGTCAGGTGTGCATATGTGTCTGTGTG	.	PASS	RC=3.03;RPL=31;RAL=93;RCP=TGTGTGTGGGCCAGGTGTGCACATGTGTCTG;ALGNURL=http://orca.bu.edu/vntrview/index.php?db=VNTRPIPE_NA19240_ERX283215&ref=-176078321&isref=1&istab=1&ispng=1&rank=3	GT:SP:CGL	0/1:16,5:0,-1
PARENTS:
chr4	3601559	td176078321	CTGTGTGTGGGCAGGTGTGCACATTTGTCTGTGTGTGTGGGTCAGGTGTGCACATGTGTCTGTGTGTGTGGGCCAGGTGTGCATATGTGTCTGT	CGTGTGTGGGCAGGTGTGCACATGTGTCTGTGTGTGTGGGTCAGGTGTGCATATGTGTCTGTGTG	.	PASS	RC=3.03;RPL=31;RAL=93;RCP=TGTGTGTGGGCCAGGTGTGCACATGTGTCTG;ALGNURL=http://orca.bu.edu/vntrview/index.php?db=VNTRPIPE_NA19238_ERX283213&ref=-176078321&isref=1&istab=1&ispng=1&rank=3	GT:SP:CGL	0/1:15,5:0,-1
chr4	3601559	td176078321	CTGTGTGTGGGCAGGTGTGCACATTTGTCTGTGTGTGTGGGTCAGGTGTGCACATGTGTCTGTGTGTGTGGGCCAGGTGTGCATATGTGTCTGT	CGTGTGTGGGCAGGTGTGCACATGTGTCTGTGTGTGTGGGTCAGGTGTGCATATGTGTCTGTGTG	.	PASS	RC=3.03;RPL=31;RAL=93;RCP=TGTGTGTGGGCCAGGTGTGCACATGTGTCTG;ALGNURL=http://orca.bu.edu/vntrview/index.php?db=VNTRPIPE_NA19239_ERX283214&ref=-176078321&isref=1&istab=1&ispng=1&rank=3	GT:SP:CGL	0/1:20,14:0,-1

CHILD:
chr4	3726399	td176078421	GGCCCGCCCCACACTGTGCCCTGCCCCACGCTGTGCCCCGCCCCACACTG	GGCCCGCCCCACACTGTGCCCTGCCCCACGCTGTGCCCTGCCCCACGCTGTGCCCCGCCCCACACTG	.	PASS	RC=2.94;RPL=16;RAL=49;RCP=GCCCGCCCCACACTGT;ALGNURL=http://orca.bu.edu/vntrview/index.php?db=VNTRPIPE_NA19240_ERX283215&ref=-176078421&isref=1&istab=1&ispng=1&rank=3	GT:SP:CGL	0/1:20,15:0,1
PARENTS:
chr4	3726399	td176078421	GGCCCGCCCCACACTGTGCCCTGCCCCACGCTGTGCCCCGCCCCACACTG	GGCCCGCCCCACACTGTGCCCTGCCCCACGCTGTGCCCTGCCCCACGCTGTGCCCCGCCCCACACTG	.	PASS	RC=2.94;RPL=16;RAL=49;RCP=GCCCGCCCCACACTGT;ALGNURL=http://orca.bu.edu/vntrview/index.php?db=VNTRPIPE_NA19238_ERX283213&ref=-176078421&isref=1&istab=1&ispng=1&rank=3	GT:SP:CGL	0/1:14,15:0,1
chr4	3726399	td176078421	GGCCCGCCCCACACTGTGCCCTGCCCCACGCTGTGCCCCGCCCCACACTG	GGCCCGCCCCACACTGTGCCCTGCCCCACGCTGTGCCCTGCCCCACGCTGTGCCCCGCCCCACACTG	.	PASS	RC=2.94;RPL=16;RAL=49;RCP=GCCCGCCCCACACTGT;ALGNURL=http://orca.bu.edu/vntrview/index.php?db=VNTRPIPE_NA19239_ERX283214&ref=-176078421&isref=1&istab=1&ispng=1&rank=3	GT:SP:CGL	0/1:17,12:0,1

CHILD:
chr4	7257536	td176080086	CCCCGGGGTTGGAGCGTGGGGACCCGGGGTTGGTGCGTGGGGACCCGGGGCTGGAGCGTGGGGCCCCGGGGCTGGAGCGTGGGGACCCGGGGCTGGAGCGTGGGGCCCCGGGGCTGGAGCGTGGGGACCCGGGGCTGGAGCGTGGGGCCCTGGGGCTGGAGCGTGGGGACCCGGGATTGGTGCATGGGGACCCTGGGCTGGAGTGTGGGG	CCCCGGGGTTGGAGCGTGGGGACCCGGGGTTGGTGCGTGGGGACCCGGGGCTGGAGCGTGGGGACCCGGGATTGGTGCATGGGGACCCTGGGCTGGAGTGTGGGG,CCCCGGGGTTGGAGCGTGGGGACCCGGGGTTGGTGCGTGGGGACCCGGGGCTGGAGCGGGGGGACCCGGGGCTGGAGCGTGGGGACCCGGGATTGGTGCATGGGGACCCTGGGCTGGAGTGTGGGG	.	PASS	RC=9.95;RPL=21;RAL=209;RCP=CCCGGGGCTGGAGCGTGGGGA;ALGNURL=http://orca.bu.edu/vntrview/index.php?db=VNTRPIPE_NA19240_ERX283215&ref=-176080086&isref=1&istab=1&ispng=1&rank=3	GT:SP:CGL	0/1/2:0,14,11:0,-5,-4
PARENTS:
chr4	7257536	td176080086	CCCCGGGGTTGGAGCGTGGGGACCCGGGGTTGGTGCGTGGGGACCCGGGGCTGGAGCGTGGGGCCCCGGGGCTGGAGCGTGGGGACCCGGGGCTGGAGCGTGGGGCCCCGGGGCTGGAGCGTGGGGACCCGGGGCTGGAGCGTGGGGCCCTGGGGCTGGAGCGTGGGGACCCGGGATTGGTGCATGGGGACCCTGGGCTGGAGTGTGGGG	CCCCGGGGTTGGAGCGTGGGGACCCGGGGTTGGTGCGTGGGGACCCGGGGCTGGAGCGTGGGGACCCGGGATTGGTGCTTGGGGACCCTGGGCTGGAGTGTGGGG,CCCCGGGGTTGGAGCGTGGGGACCCGGGGTTGGTGCGTGGGGACCCGGGGCTGGAGCGTGGGGACCCGGGGCTGGAGCGTGGGGACCCGGGATTGGTGCATGGGGACCCTGGGCTGGAGTGTGGGG	.	PASS	RC=9.95;RPL=21;RAL=209;RCP=CCCGGGGCTGGAGCGTGGGGA;ALGNURL=http://orca.bu.edu/vntrview/index.php?db=VNTRPIPE_NA19238_ERX283213&ref=-176080086&isref=1&istab=1&ispng=1&rank=3	GT:SP:CGL	0/1/2:0,12,12:0,-5,-4
chr4	7257536	td176080086	CCCCGGGGTTGGAGCGTGGGGACCCGGGGTTGGTGCGTGGGGACCCGGGGCTGGAGCGTGGGGCCCCGGGGCTGGAGCGTGGGGACCCGGGGCTGGAGCGTGGGGCCCCGGGGCTGGAGCGTGGGGACCCGGGGCTGGAGCGTGGGGCCCTGGGGCTGGAGCGTGGGGACCCGGGATTGGTGCATGGGGACCCTGGGCTGGAGTGTGGGG	CCCCGGGGTTGGAGCGTGGGGACCCGGGGTTGGGGCGTGGGGACCCGGGGCTGGAGCGTGGGGACCCGGGATTGGTGCATGGGGGCCCTGGGCTGGAGTGTGGGG,CCCCGGGGTTGGAGCGTGGGGACCCGGGGTTGGTGCGTGGGGACCCGGGGCTGGAGCGTGGGGACCCGGGGCTGGAGCGTGGGGACCCGGGATTGGTGCATGGGGACCCTGGGCTGGAGTGTGGGG	.	PASS	RC=9.95;RPL=21;RAL=209;RCP=CCCGGGGCTGGAGCGTGGGGA;ALGNURL=http://orca.bu.edu/vntrview/index.php?db=VNTRPIPE_NA19239_ERX283214&ref=-176080086&isref=1&istab=1&ispng=1&rank=3	GT:SP:CGL	0/1/2:0,12,10:0,-5,-4

CHILD:
chr4	10141692	td176081648	GTCCAGCCTCCCTGCGCGTCTCCAGCCTCCCTGCGCGTCTCCAGCCTCCCTGCGCGTCTCCAGCCTCCCTGCGCGTCTCCAGCCTC	GTCCAGCCTCCCTGCGCGTCTCCAGCCTCCCTGCGCGTCTCCAGCCTC,GTCCAGCCTCCCTGCGCGTCTCCAGCCTCCCTGCGCATCTCCAGCCTCCCTGCGCGTCTCCAGCCTC	.	PASS	RC=4.47;RPL=19;RAL=85;RCP=TCCAGCCTCCCTGCGCGTC;ALGNURL=http://orca.bu.edu/vntrview/index.php?db=VNTRPIPE_NA19240_ERX283215&ref=-176081648&isref=1&istab=1&ispng=1&rank=3	GT:SP:CGL	0/1/2:0,15,15:0,-2,-1
PARENTS:
chr4	10141692	td176081648	GTCCAGCCTCCCTGCGCGTCTCCAGCCTCCCTGCGCGTCTCCAGCCTCCCTGCGCGTCTCCAGCCTCCCTGCGCGTCTCCAGCCTC	GTCCAGCCTCCCTGCGCGTCTCCAGCCTCCCTGCGCGTCTCCAGCCTC,GTCCAGCCTCCCTGCGCGTCTCCAGCCTCCCTGCGCATCTCCAGCCTCCCTGCGCGTCTCCAGCCTC	.	PASS	RC=4.47;RPL=19;RAL=85;RCP=TCCAGCCTCCCTGCGCGTC;ALGNURL=http://orca.bu.edu/vntrview/index.php?db=VNTRPIPE_NA19238_ERX283213&ref=-176081648&isref=1&istab=1&ispng=1&rank=3	GT:SP:CGL	0/1/2:0,18,21:0,-2,-1
chr4	10141692	td176081648	GTCCAGCCTCCCTGCGCGTCTCCAGCCTCCCTGCGCGTCTCCAGCCTCCCTGCGCGTCTCCAGCCTCCCTGCGCGTCTCCAGCCTC	GTCCAGCCTCCCTGCGCGTCTCCAGCCTCCCTGCGCGTCTCCAGCCTC,GTCCAGCCTCCCTGCGCGTCTCCAGCCTCCCTGCGCATCTCCAGCCTCCCTGCACGTCTCCAGCCTC	.	PASS	RC=4.47;RPL=19;RAL=85;RCP=TCCAGCCTCCCTGCGCGTC;ALGNURL=http://orca.bu.edu/vntrview/index.php?db=VNTRPIPE_NA19239_ERX283214&ref=-176081648&isref=1&istab=1&ispng=1&rank=3	GT:SP:CGL	0/1/2:0,14,18:0,-2,-1

CHILD:
chr4	14748416	td176083337	ATAATCATATGAGACACATATGGTAATCATATGAGACACATATGGTAATCATATGAGACATATATGGTAATCATATGAGACACATATGGTAATCATATGAGACACATGGTAATCATATGAGACACATATGGTAATCATATGAGACACATGATAATCATATGA	ATAATCATATGAGACACATATGGTAATCATATGAGACACATATGGTAATCATATGAGACACATATGGTAATCATATGAGACACATATGGTAATCATATGAGACACATATGGTAATCATATGAGACACATATGGTAATCATATGAGACACATATGGTAATCATATGAGACACATGATAATCATATGA	.	PASS	RC=7.50;RPL=22;RAL=161;RCP=TAATCATATGAGACACATATGG;ALGNURL=http://orca.bu.edu/vntrview/index.php?db=VNTRPIPE_NA19240_ERX283215&ref=-176083337&isref=1&istab=1&ispng=1&rank=3	GT:SP:CGL	0/1:4,4:0,1
PARENTS:
chr4	14748416	td176083337	ATAATCATATGAGACACATATGGTAATCATATGAGACACATATGGTAATCATATGAGACATATATGGTAATCATATGAGACACATATGGTAATCATATGAGACACATGGTAATCATATGAGACACATATGGTAATCATATGAGACACATGATAATCATATGA	ATAATCATATGAGACACATATGGTAATCATATGAGACACATATGGTAATCATATGAGACACATATGGTAATCATATGAGACACATATGGTAATCATATGAGACACATATGGTAATCATATGAGACACATATGGTAATCATATGAGACACATATGGTAATCATATGAGACACATGATAATCATATGA	.	PASS	RC=7.50;RPL=22;RAL=161;RCP=TAATCATATGAGACACATATGG;ALGNURL=http://orca.bu.edu/vntrview/index.php?db=VNTRPIPE_NA19238_ERX283213&ref=-176083337&isref=1&istab=1&ispng=1&rank=3	GT:SP:CGL	0/1:5,2:0,1
chr4	14748416	td176083337	ATAATCATATGAGACACATATGGTAATCATATGAGACACATATGGTAATCATATGAGACATATATGGTAATCATATGAGACACATATGGTAATCATATGAGACACATGGTAATCATATGAGACACATATGGTAATCATATGAGACACATGATAATCATATGA	ATAATCATATGAGACACATATGGTAATCATATGAGACACATATGGTAATCATATGAGACACATATGGTAATCATATGAGACACATATGGTAATCATATGAGACACATATGGTAATCATATGAGACACATATGGTAATCATATGAGACACATATGGTAATCATATGAGACACATGATAATCATATGA	.	PASS	RC=7.50;RPL=22;RAL=161;RCP=TAATCATATGAGACACATATGG;ALGNURL=http://orca.bu.edu/vntrview/index.php?db=VNTRPIPE_NA19239_ERX283214&ref=-176083337&isref=1&istab=1&ispng=1&rank=3	GT:SP:CGL	0/1:5,4:0,1

CHILD:
chr4	15352021	td176083553	CTAAAGTTACTCATTTTCTTTCCCTGTAAAGTTACTCATTTTCTTTCCCTGTAAAGTTACTCATTTTCTTCCCCT	CTAAAGTTACTCATTTTCTTTCCCTGTAAAGTTACTCATTTTCTTCCCCT	.	PASS	RC=2.96;RPL=25;RAL=74;RCP=TAAAGTTACTCATTTTCTTTCCCTG;ALGNURL=http://orca.bu.edu/vntrview/index.php?db=VNTRPIPE_NA19240_ERX283215&ref=-176083553&isref=1&istab=1&ispng=1&rank=3	GT:SP:CGL	0/1:9,9:0,-1
PARENTS:
chr4	15352021	td176083553	CTAAAGTTACTCATTTTCTTTCCCTGTAAAGTTACTCATTTTCTTTCCCTGTAAAGTTACTCATTTTCTTCCCCT	CTAAAGTTACTCATTTTCTTTCCCTGTAAAGTTACTCATTTTCTTCCCCT	.	PASS	RC=2.96;RPL=25;RAL=74;RCP=TAAAGTTACTCATTTTCTTTCCCTG;ALGNURL=http://orca.bu.edu/vntrview/index.php?db=VNTRPIPE_NA19238_ERX283213&ref=-176083553&isref=1&istab=1&ispng=1&rank=3	GT:SP:CGL	0/1:12,7:0,-1
chr4	15352021	td176083553	CTAAAGTTACTCATTTTCTTTCCCTGTAAAGTTACTCATTTTCTTTCCCTGTAAAGTTACTCATTTTCTTCCCCT	CTAAAGTTACTCATTTTCTTTCCCTGTAAAGTTACTCATTTTCTTCCCCT	.	PASS	RC=2.96;RPL=25;RAL=74;RCP=TAAAGTTACTCATTTTCTTTCCCTG;ALGNURL=http://orca.bu.edu/vntrview/index.php?db=VNTRPIPE_NA19239_ERX283214&ref=-176083553&isref=1&istab=1&ispng=1&rank=3	GT:SP:CGL	0/1:16,8:0,-1

CHILD:
chr4	17578814	td176084351	CGCGGGCGCACACGAATGCGGGCGCACACGAATGCGGGCGCACACGAATGCGGGCGCAC	CGCGCACACGAATGCGGGCGCACACGAATGCGGGCGCACACGAATGCGGGCGCACACGAATGCGGGCGCACACGAATGCGGGCGCACACGAATGCGGGCGCACACGAATGCGGGCGCAC	.	PASS	RC=3.62;RPL=16;RAL=58;RCP=GCGGGCGCACACGAAT;ALGNURL=http://orca.bu.edu/vntrview/index.php?db=VNTRPIPE_NA19240_ERX283215&ref=-176084351&isref=1&istab=1&ispng=1&rank=3	GT:SP:CGL	0/1:12,6:0,3
PARENTS:
chr4	17578814	td176084351	CGCGGGCGCACACGAATGCGGGCGCACACGAATGCGGGCGCACACGAATGCGGGCGCAC	CGCGGGCGCACACGAATGCGGGCGCACACGAATGCGGGCGCAC,CGCGCACACGAATGCGGGCGCACACGAATGCGGGCGCACACGAATGCGGGCGCACACGAATGCGGGCGCACACGAATGCGGGCGCACACGAATGCGGGCGCACACGAATGCGGGCGCAC	.	PASS	RC=3.62;RPL=16;RAL=58;RCP=GCGGGCGCACACGAAT;ALGNURL=http://orca.bu.edu/vntrview/index.php?db=VNTRPIPE_NA19238_ERX283213&ref=-176084351&isref=1&istab=1&ispng=1&rank=3	GT:SP:CGL	0/1/2:0,18,7:0,-1,3
chr4	17578814	td176084351	CGCGGGCGCACACGAATGCGGGCGCACACGAATGCGGGCGCACACGAATGCGGGCGCAC	CGCGCGCACGAATGCGGGCGCACGCGAATGCGGGCGCACACGAATGCGGGCGCACACGAATGCGGGCGCACACGAATGCGGGCGCACACGAATGCGGGCGCACACGAATGCGGGCGCACACGAATGCGGGCGCACACGAATGCGGGCGCACACGAATGCGGGCGCAC	.	PASS	RC=3.62;RPL=16;RAL=58;RCP=GCGGGCGCACACGAAT;ALGNURL=http://orca.bu.edu/vntrview/index.php?db=VNTRPIPE_NA19239_ERX283214&ref=-176084351&isref=1&istab=1&ispng=1&rank=3	GT:SP:CGL	0/1:10,4:0,6

CHILD:
chr4	21389714	td176085790	AGAAAGATTTCAGGTGTGCTGAAAGATTTCAGGTGTGCTGAAAGA	AGAAAGATTTCAGGTGTGCTGAAAGATTTCAGGTGTGCTGAAAGATTTCAGGTGTGCTGAAAGA	.	PASS	RC=2.32;RPL=19;RAL=44;RCP=GAAAGATTTCAGGTGTGCT;ALGNURL=http://orca.bu.edu/vntrview/index.php?db=VNTRPIPE_NA19240_ERX283215&ref=-176085790&isref=1&istab=1&ispng=1&rank=3	GT:SP:CGL	0/1:17,18:0,1
PARENTS:
chr4	21389714	td176085790	AGAAAGATTTCAGGTGTGCTGAAAGATTTCAGGTGTGCTGAAAGA	AGAAAGATTTCAGGTGTGCTGAAAGATTTCAGGTGTGCTGAAAGATTTCAGGTGTGCTGAAAGA	.	PASS	RC=2.32;RPL=19;RAL=44;RCP=GAAAGATTTCAGGTGTGCT;ALGNURL=http://orca.bu.edu/vntrview/index.php?db=VNTRPIPE_NA19238_ERX283213&ref=-176085790&isref=1&istab=1&ispng=1&rank=3	GT:SP:CGL	0/1:19,18:0,1
chr4	21389714	td176085790	AGAAAGATTTCAGGTGTGCTGAAAGATTTCAGGTGTGCTGAAAGA	AGAAAGATTTCAGGTGTGCTGAAAGATTTCAGGTGTGCTGAAAGATTTCAGGTGTGCTGAAAGA	.	PASS	RC=2.32;RPL=19;RAL=44;RCP=GAAAGATTTCAGGTGTGCT;ALGNURL=http://orca.bu.edu/vntrview/index.php?db=VNTRPIPE_NA19239_ERX283214&ref=-176085790&isref=1&istab=1&ispng=1&rank=3	GT:SP:CGL	0/1:25,17:0,1

CHILD:
chr4	21396550	td176085792	GACTGGGCTCACAAAGCACTGGGCTCACAAGCACTGGGCTCACAAAG	GACTGGGCTCACAAAGCACTGGGCTCACAAAG	.	PASS	RC=2.94;RPL=16;RAL=46;RCP=ACTGGGCTCACAAAGC;ALGNURL=http://orca.bu.edu/vntrview/index.php?db=VNTRPIPE_NA19240_ERX283215&ref=-176085792&isref=1&istab=1&ispng=1&rank=3	GT:SP:CGL	0/1:24,25:0,-1
PARENTS:
chr4	21396550	td176085792	GACTGGGCTCACAAAGCACTGGGCTCACAAGCACTGGGCTCACAAAG	GACTGGGCTCACAAAGCACTGGGCTCACAAAG	.	PASS	RC=2.94;RPL=16;RAL=46;RCP=ACTGGGCTCACAAAGC;ALGNURL=http://orca.bu.edu/vntrview/index.php?db=VNTRPIPE_NA19238_ERX283213&ref=-176085792&isref=1&istab=1&ispng=1&rank=3	GT:SP:CGL	0/1:20,21:0,-1
chr4	21396550	td176085792	GACTGGGCTCACAAAGCACTGGGCTCACAAGCACTGGGCTCACAAAG	GACTGGGCTCACAAAGCACTGGGCTCACAAAG	.	PASS	RC=2.94;RPL=16;RAL=46;RCP=ACTGGGCTCACAAAGC;ALGNURL=http://orca.bu.edu/vntrview/index.php?db=VNTRPIPE_NA19239_ERX283214&ref=-176085792&isref=1&istab=1&ispng=1&rank=3	GT:SP:CGL	0/1:24,28:0,-1

CHILD:
[truncated: 167,862 more chars]
