# Supplementary material for: VNTRseek—a computational tool to detect tandem repeat variants in high-throughput sequencing data
Source: Nucleic Acids Res. 2014 Jul 23;42(14):8884–94. doi: 10.1093/nar/gku642 (PMC4132751; doi:10.1093/nar/gku642)
Supplement: SUPPLEMENTARY DATA [file supp_gku642_nar-00437-n-2014-File011.zip › NA1287_NA12891_NA12892_heterozygous_VNTR_alleles_Mendelian_okay.txt]

CHILD:
chr1	934123	td175343806	TGCGGAGGGGAGGGCGCGGAGCGGAGGGCGCGGAGCGGAGGG	TGCGGAGGGGAGGGCGCGGAGGGGAGGGCGCGGAGCGGAGGGGAGGGCGCGGAGCGGAGGGGAGGGCGCGGAGCGGAGGGGAGGGCGCGGAGCGGAGGG	.	PASS	RC=2.93;RPL=14;RAL=41;RCP=GCGGAGCGGAGGGC;ALGNURL=http://orca.bu.edu/vntrview/index.php?db=VNTRPIPE_NA12878&ref=-175343806&isref=1&istab=1&ispng=1&rank=3	GT:SP:CGL	0/2:10,6:0,4
PARENTS:
chr1	934123	td175343806	TGCGGAGGGGAGGGCGCGGAGCGGAGGGCGCGGAGCGGAGGG	TGCGGAGGGGAGGGCGCGGAGGGGAGGGCGCGGAGCGGAGGGGAGGGCGCGGAGCGGAGGGGAGGGCGCGGAGCGGAGGGGAGGGCGCGGAGCGGAGGG	.	PASS	RC=2.93;RPL=14;RAL=41;RCP=GCGGAGCGGAGGGC;ALGNURL=http://orca.bu.edu/vntrview/index.php?db=VNTRPIPE_NA12891&ref=-175343806&isref=1&istab=1&ispng=1&rank=3	GT:SP:CGL	0/1:16,6:0,4
chr1	934123	td175343806	TGCGGAGGGGAGGGCGCGGAGCGGAGGGCGCGGAGCGGAGGG	TGCGGAGGGGAGGGCGCGGAGGGGAGGGCGCGGAGCGGAGGGGAGGGCGCGGAGCGGAGGGGAGGGCGCGGAGCGGAGGGGAGGGCGCGGAGCGGAGGG	.	PASS	RC=2.93;RPL=14;RAL=41;RCP=GCGGAGCGGAGGGC;ALGNURL=http://orca.bu.edu/vntrview/index.php?db=VNTRPIPE_NA12892&ref=-175343806&isref=1&istab=1&ispng=1&rank=3	GT:SP:CGL	0/1:6,2:0,4

CHILD:
chr1	941137	td175343809	AGCCCCCGCAGCAGTGCCCCCGCAGCAGTTCCCCCCGCAGCAGTGCCCCC	AAGCCCTAGCCCCCGCAGCAGTTCCCCCCGCAGCAGTGC	.	PASS	RC=3.40;RPL=14;RAL=49;RCP=GCCCCCGCAGCAGT;ALGNURL=http://orca.bu.edu/vntrview/index.php?db=VNTRPIPE_NA12878&ref=-175343809&isref=1&istab=1&ispng=1&rank=3	GT:SP:CGL	0/1:5,3:0,-1
PARENTS:
chr1	941137	td175343809	AGCCCCCGCAGCAGTGCCCCCGCAGCAGTTCCCCCCGCAGCAGTGCCCCC	AAGCCCTAGCCCCCGCAGCAGTTCCCCCCGCAGCAGTGC	.	PASS	RC=3.40;RPL=14;RAL=49;RCP=GCCCCCGCAGCAGT;ALGNURL=http://orca.bu.edu/vntrview/index.php?db=VNTRPIPE_NA12891&ref=-175343809&isref=1&istab=1&ispng=1&rank=3	GT:SP:CGL	0/1:9,6:0,-1
chr1	941137	td175343809	AGCCCCCGCAGCAGTGCCCCCGCAGCAGTTCCCCCCGCAGCAGTGCCCCC	AAGCCCTAGCCCCCCCAGCAGTTCCCCCCGCAGCAGTGC	.	PASS	RC=3.40;RPL=14;RAL=49;RCP=GCCCCCGCAGCAGT;ALGNURL=http://orca.bu.edu/vntrview/index.php?db=VNTRPIPE_NA12892&ref=-175343809&isref=1&istab=1&ispng=1&rank=3	GT:SP:CGL	0/1:4,6:0,-1

CHILD:
chr1	2701501	td175345237	AGGCTGCTCTGGGCCACTCTGGGCCACTCTGGGCCGCTCTGGGCTGCTCTGGGCCGCTCTGGGCCGCTCTGGGCCGCTCTGGGC	AGGCTGCTCTGGGCCACTCTGGGCCGCTCTGGGCTGCTCTGGGCCGCTCTGGGCCGCTCTGGGC	.	PASS	RC=8.30;RPL=10;RAL=83;RCP=GGCCGCTCTG;ALGNURL=http://orca.bu.edu/vntrview/index.php?db=VNTRPIPE_NA12878&ref=-175345237&isref=1&istab=1&ispng=1&rank=3	GT:SP:CGL	0/1:4,6:0,-2
PARENTS:
chr1	2701501	td175345237	AGGCTGCTCTGGGCCACTCTGGGCCACTCTGGGCCGCTCTGGGCTGCTCTGGGCCGCTCTGGGCCGCTCTGGGCCGCTCTGGGC	AGGCTGCTCTGGGCCACTCTGGGCCGCTCTGGGCTGCTCTGGGCCGCTCTGGGCCGCTCTGGGC	.	PASS	RC=8.30;RPL=10;RAL=83;RCP=GGCCGCTCTG;ALGNURL=http://orca.bu.edu/vntrview/index.php?db=VNTRPIPE_NA12891&ref=-175345237&isref=1&istab=1&ispng=1&rank=3	GT:SP:CGL	0/1:10,11:0,-2
chr1	2701501	td175345237	AGGCTGCTCTGGGCCACTCTGGGCCACTCTGGGCCGCTCTGGGCTGCTCTGGGCCGCTCTGGGCCGCTCTGGGCCGCTCTGGGC	AGGCTGCTCTGGGCCACTCTGGGCCGCTCTGGGCTGCTCTGGGCCGCTCTGGGCCGCTCTGGGC	.	PASS	RC=8.30;RPL=10;RAL=83;RCP=GGCCGCTCTG;ALGNURL=http://orca.bu.edu/vntrview/index.php?db=VNTRPIPE_NA12892&ref=-175345237&isref=1&istab=1&ispng=1&rank=3	GT:SP:CGL	0/1:9,12:0,-2

CHILD:
chr1	59762309	td175371915	AGGCCGCGCTTTACAGGGGCCGCGCTTTACAGGGGCCGCGCTTTACAGGGGCCGCGCTTTACAGGGGCCGCGCTTTACAGGGGCCGCGCTTTACAGGGGCCGCGCTTTACAGGGGCCGCGCTTTACAGGGGCCGCGC	AGGCCGCGCTTTACAGGGGCCGCGCTTTACAGGGGCCGCGCTTTACAGGGGCCGCGCTTTACAGGGGCCGCGCTTTACAGGGGCCGCGC,AGGCCGCGCTTTACAGGGGCCGCGCTTTACAGGGGCCGCGCTTTACAGGGGCCGCGCTTTACAGGGGCCGCGCTTGAAAGGGGCCGCGCGGTACAGGGGCCGCGCGTTACAAGTGCCGCGC	.	PASS	RC=8.50;RPL=16;RAL=136;RCP=GGCCGCGCTTTACAGG;ALGNURL=http://orca.bu.edu/vntrview/index.php?db=VNTRPIPE_NA12878&ref=-175371915&isref=1&istab=1&ispng=1&rank=3	GT:SP:CGL	0/1/2:0,3,4:0,-3,-1
PARENTS:
chr1	59762309	td175371915	AGGCCGCGCTTTACAGGGGCCGCGCTTTACAGGGGCCGCGCTTTACAGGGGCCGCGCTTTACAGGGGCCGCGCTTTACAGGGGCCGCGCTTTACAGGGGCCGCGCTTTACAGGGGCCGCGCTTTACAGGGGCCGCGC	AGGCCGCGCTTTACAGGGGCCGCGCTTTACAGGGGCCGCGCTTTACAGGGGCCGCGCTTTACAGGGGCCGCGCTTTACAGGGGCCGCGC	.	PASS	RC=8.50;RPL=16;RAL=136;RCP=GGCCGCGCTTTACAGG;ALGNURL=http://orca.bu.edu/vntrview/index.php?db=VNTRPIPE_NA12891&ref=-175371915&isref=1&istab=1&ispng=1&rank=3	GT:SP:CGL	0/1:2,9:0,-3
chr1	59762309	td175371915	AGGCCGCGCTTTACAGGGGCCGCGCTTTACAGGGGCCGCGCTTTACAGGGGCCGCGCTTTACAGGGGCCGCGCTTTACAGGGGCCGCGCTTTACAGGGGCCGCGCTTTACAGGGGCCGCGCTTTACAGGGGCCGCGC	AGCCCGCGCTTTACGGGGGCCGCGCTTTACAGGGGCCGCGCTTTACAGGGGCCGCGCTTTACAGGGGCCGCGCTTTACAGGGGCCGCG,AGGCCGCGTTTTACAGGGGCCGCGCTTTACAGGGGCCGCGCTTTACAGGGGCCGCGCTTTACAGGGGCCGCGCTTTACAGGGGCCGCGCTTTACAGGGGCCGCGCTTTACAGGGGCCGCGC	.	PASS	RC=8.50;RPL=16;RAL=136;RCP=GGCCGCGCTTTACAGG;ALGNURL=http://orca.bu.edu/vntrview/index.php?db=VNTRPIPE_NA12892&ref=-175371915&isref=1&istab=1&ispng=1&rank=3	GT:SP:CGL	0/1/2:0,4,5:0,-3,-1

CHILD:
chr1	97547236	td175385031	ATTTTTCTTTCTTTTTCTTTTTCTTTTCTTTTCTTTTCTTTTTTTTTTTTTTTTT	ATTTTTCTTTCTTTTTCTTTTTCTTTTCTTTTCTTTTCTTTTTTTTT	.	PASS	RC=5.45;RPL=10;RAL=54;RCP=TTTTTCTTTT;ALGNURL=http://orca.bu.edu/vntrview/index.php?db=VNTRPIPE_NA12878&ref=-175385031&isref=1&istab=1&ispng=1&rank=3	GT:SP:CGL	0/1:3,4:0,-1
PARENTS:
chr1	97547236	td175385031	ATTTTTCTTTCTTTTTCTTTTTCTTTTCTTTTCTTTTCTTTTTTTTTTTTTTTTT	ATTTTTCTTTCTTTTTCTTTTTCTTTTCTTTTCTTTTCTTTTTTTTT	.	PASS	RC=5.45;RPL=10;RAL=54;RCP=TTTTTCTTTT;ALGNURL=http://orca.bu.edu/vntrview/index.php?db=VNTRPIPE_NA12891&ref=-175385031&isref=1&istab=1&ispng=1&rank=3	GT:SP:CGL	0/1:12,9:0,-1
chr1	97547236	td175385031	ATTTTTCTTTCTTTTTCTTTTTCTTTTCTTTTCTTTTCTTTTTTTTTTTTTTTTT	ATTTTTCTTTCTTTTTCTTTTTCTTTTCTTTTCTTTTCTTTTTTTTT	.	PASS	RC=5.45;RPL=10;RAL=54;RCP=TTTTTCTTTT;ALGNURL=http://orca.bu.edu/vntrview/index.php?db=VNTRPIPE_NA12892&ref=-175385031&isref=1&istab=1&ispng=1&rank=3	GT:SP:CGL	0/1:4,9:0,-1

CHILD:
chr1	111112220	td175389896	ATATAAGTTCTATAGAACTTATATAAGTTATATAAGTTCTATATAACTTATATAATGTTCTATAAGTTCTATATAACTTATATAATGTTCTATAAGTTCTATATAACTTATATAATGTTCTATAAGTTCTATATAACTTATATAATGTTCTATAAGTTCTATATAACTTATATAATGTTCTATAAGTTCTATATAACTTATATAATGTTATATAAGTTCCAAATAA	AACTCTTTTATATAAGTTCTATAGAACTTATATAAGTTATATAAGTTCTATAGAACTTATATAATGTTCTATAAGTTCTATATAACTTATATAATGTTCTATAAGTTCTATATAACTTATATAATGTTATATAAGTTCCAAA,ATATAAGTTCTATAGAACTTATATAAGTTATATAAGTTCTATATAACTTATATAATGTTCTATAAGTTCTATATAACTTATATAATGTTCTATAAGTTCTATATAACTTATATAATGTTCTATAAGTTCTATATAACTTATATAATGTTATATAAGTTCCAAATAA	.	PASS	RC=7.53;RPL=30;RAL=225;RCP=TATAAGTTCTATATAACTTATATAATGTTC;ALGNURL=http://orca.bu.edu/vntrview/index.php?db=VNTRPIPE_NA12878&ref=-175389896&isref=1&istab=1&ispng=1&rank=3	GT:SP:CGL	0/1/2:0,4,3:0,-3,-2
PARENTS:
chr1	111112220	td175389896	ATATAAGTTCTATAGAACTTATATAAGTTATATAAGTTCTATATAACTTATATAATGTTCTATAAGTTCTATATAACTTATATAATGTTCTATAAGTTCTATATAACTTATATAATGTTCTATAAGTTCTATATAACTTATATAATGTTCTATAAGTTCTATATAACTTATATAATGTTCTATAAGTTCTATATAACTTATATAATGTTATATAAGTTCCAAATAA	ATATAAGTTCTATATAACTTATATAATGTTCTATAAGTTCTATATAACTTATATAATGTTCTATAAGTTCTATATAACTTATATAATGTTCTATAAGTTCTATATAACTTATATAATGTTATATAAGTTCCAAATAA,ATATAAGTTCTATAGAACTTATATAAGTTATATAAGTTCTATATAACTTATATAATGTTCTATAAGTTCTATATAACTTATATAATGTTCTATAAGTTCTATATAACTTATATAATGTTCTATAAGTTCTATATAACTTATATAATGTTATATAAGTTCCAAATAA	.	PASS	RC=7.53;RPL=30;RAL=225;RCP=TATAAGTTCTATATAACTTATATAATGTTC;ALGNURL=http://orca.bu.edu/vntrview/index.php?db=VNTRPIPE_NA12891&ref=-175389896&isref=1&istab=1&ispng=1&rank=3	GT:SP:CGL	0/1/2:0,7,8:0,-3,-2
chr1	111112220	td175389896	ATATAAGTTCTATAGAACTTATATAAGTTATATAAGTTCTATATAACTTATATAATGTTCTATAAGTTCTATATAACTTATATAATGTTCTATAAGTTCTATATAACTTATATAATGTTCTATAAGTTCTATATAACTTATATAATGTTCTATAAGTTCTATATAACTTATATAATGTTCTATAAGTTCTATATAACTTATATAATGTTATATAAGTTCCAAATAA	AACTCTTTTATATAAGTTCTATAGAACTTATATAAGTTATATAAGTTCTATAGAACTTATATAATGTTCTATAAGTTCTATATAACTTATATAATGTTCTATAAGTTCTATATAACTTATATAATGTTATATAAGTTCCAAA,ATATAAGTTCTATAGAACTTATATAAGTTATATAAGTTCTATATAACTTATATAATGTTCTATAAGTTCTATATAACTTATATAATGTTCTATAAGTTCTATATAACTTATATAATGTTCTATAAGTTCTATATAACTTATATAATGTTATATAAGTTCCAAATAA	.	PASS	RC=7.53;RPL=30;RAL=225;RCP=TATAAGTTCTATATAACTTATATAATGTTC;ALGNURL=http://orca.bu.edu/vntrview/index.php?db=VNTRPIPE_NA12892&ref=-175389896&isref=1&istab=1&ispng=1&rank=3	GT:SP:CGL	0/1/2:0,3,4:0,-3,-2

CHILD:
chr1	115709580	td175391542	ATGTTGGAGTTTCCTGTTAGAATTTCCTGTTAGAAT	ATGTTGGAGTTTCCTGTTAGAATTTCCTGTTAGAATTTCCTGTTAGAAT	.	PASS	RC=2.69;RPL=13;RAL=35;RCP=TGTTAGAATTTCC;ALGNURL=http://orca.bu.edu/vntrview/index.php?db=VNTRPIPE_NA12878&ref=-175391542&isref=1&istab=1&ispng=1&rank=3	GT:SP:CGL	0/1:19,8:0,1
PARENTS:
chr1	115709580	td175391542	ATGTTGGAGTTTCCTGTTAGAATTTCCTGTTAGAAT	ATGTTGGAGTTTCCTGTTAGAATTTCCTGTTAGAATTTCCTGTTAGAAT	.	PASS	RC=2.69;RPL=13;RAL=35;RCP=TGTTAGAATTTCC;ALGNURL=http://orca.bu.edu/vntrview/index.php?db=VNTRPIPE_NA12891&ref=-175391542&isref=1&istab=1&ispng=1&rank=3	GT:SP:CGL	0/1:19,13:0,1
chr1	115709580	td175391542	ATGTTGGAGTTTCCTGTTAGAATTTCCTGTTAGAAT	ATGTTGGAGTTTCCTGTTAGAATTTCCTGTTAGAATTTCCTGTTAGAAT	.	PASS	RC=2.69;RPL=13;RAL=35;RCP=TGTTAGAATTTCC;ALGNURL=http://orca.bu.edu/vntrview/index.php?db=VNTRPIPE_NA12892&ref=-175391542&isref=1&istab=1&ispng=1&rank=3	GT:SP:CGL	0/1:19,9:0,1

CHILD:
chr1	143267406	td175393657	ATCATCTTCAACAGACTCCTCATCTTCCATGGACTCCTCATCTTCCATGG	ATCATCTTCAACAGACTCCTCATCTTCAATGGACTCCTCATCTTCCATGGACTCCTCATCTTCCATGG	.	SC	RC=2.72;RPL=18;RAL=49;RCP=TCATCTTCCATGGACTCC;ALGNURL=http://orca.bu.edu/vntrview/index.php?db=VNTRPIPE_NA12878&ref=-175393657&isref=1&istab=1&ispng=1&rank=3	GT:SP:CGL	0/1:49,6:0,1
PARENTS:
chr1	143267406	td175393657	ATCATCTTCAACAGACTCCTCATCTTCCATGGACTCCTCATCTTCCATGG	ATCATCTTCAACAGACTCCTCATCTTCAATGGACTCCTCATCTTCCATGGACTCCTCATCTTCCATGG	.	SC	RC=2.72;RPL=18;RAL=49;RCP=TCATCTTCCATGGACTCC;ALGNURL=http://orca.bu.edu/vntrview/index.php?db=VNTRPIPE_NA12891&ref=-175393657&isref=1&istab=1&ispng=1&rank=3	GT:SP:CGL	0/1:65,12:0,1
chr1	143267406	td175393657	ATCATCTTCAACAGACTCCTCATCTTCCATGGACTCCTCATCTTCCATGG	ATCATCTTCAACAGACTCCTCATCTTCAATGGACTCCTCATCTTCCATGGACTCCTCATCTTCCATGG	.	SC	RC=2.72;RPL=18;RAL=49;RCP=TCATCTTCCATGGACTCC;ALGNURL=http://orca.bu.edu/vntrview/index.php?db=VNTRPIPE_NA12892&ref=-175393657&isref=1&istab=1&ispng=1&rank=3	GT:SP:CGL	0/1:60,6:0,1

CHILD:
chr1	143275001	td175393670	AAGGCGCACAGCGCCGGCGCAGGAGCAGAGAGGCCCACAGCGCTGGCGAAAGGCGCAGAGAGGCCCACAGCGCCGGCGCAGGCGCAGAGAGGCCCACAGCGCTGGCGCAGGCGCAGAGAGGC	AAGGCGCACAGCGCCGGCGCAGGTGCAGAGAGGCCCACAGCGCTGGCGAAAGGCGCAGAGAGGC	.	SC	RC=4.13;RPL=29;RAL=121;RCP=AGGCCCACAGCGCCGGCGCAGGCGCAGAG;ALGNURL=http://orca.bu.edu/vntrview/index.php?db=VNTRPIPE_NA12878&ref=-175393670&isref=1&istab=1&ispng=1&rank=3	GT:SP:CGL	0/1:13,13:0,-2
PARENTS:
chr1	143275001	td175393670	AAGGCGCACAGCGCCGGCGCAGGAGCAGAGAGGCCCACAGCGCTGGCGAAAGGCGCAGAGAGGCCCACAGCGCCGGCGCAGGCGCAGAGAGGCCCACAGCGCTGGCGCAGGCGCAGAGAGGC	AAGGCGCACAGCGCCGGCGCAGGTGCAGAGAGGCCCACAGCGCTGGCGAAAGGCGCAGAGAGGC	.	SC	RC=4.13;RPL=29;RAL=121;RCP=AGGCCCACAGCGCCGGCGCAGGCGCAGAG;ALGNURL=http://orca.bu.edu/vntrview/index.php?db=VNTRPIPE_NA12891&ref=-175393670&isref=1&istab=1&ispng=1&rank=3	GT:SP:CGL	0/1:18,15:0,-2
chr1	143275001	td175393670	AAGGCGCACAGCGCCGGCGCAGGAGCAGAGAGGCCCACAGCGCTGGCGAAAGGCGCAGAGAGGCCCACAGCGCCGGCGCAGGCGCAGAGAGGCCCACAGCGCTGGCGCAGGCGCAGAGAGGC	AAGGCGCACAGCGCCGGCGCAGGTGCAGAGAGGCCCACAGCGCTGGCGAAAGGCGCAGAGAGGC	.	SC	RC=4.13;RPL=29;RAL=121;RCP=AGGCCCACAGCGCCGGCGCAGGCGCAGAG;ALGNURL=http://orca.bu.edu/vntrview/index.php?db=VNTRPIPE_NA12892&ref=-175393670&isref=1&istab=1&ispng=1&rank=3	GT:SP:CGL	0/1:12,25:0,-2

CHILD:
chr1	145113356	td175394249	CATATTAAATATATATTTAATATATATTAAATATAT	CATATTAAATATATATTTAATATATATTAAATATATATTTAATATATATTAAATATAT	.	PASS	RC=3.18;RPL=11;RAL=35;RCP=ATATTAAATAT;ALGNURL=http://orca.bu.edu/vntrview/index.php?db=VNTRPIPE_NA12878&ref=-175394249&isref=1&istab=1&ispng=1&rank=3	GT:SP:CGL	0/1:47,19:0,2
PARENTS:
chr1	145113356	td175394249	CATATTAAATATATATTTAATATATATTAAATATAT	CATATTAAATATATATTTAATATATATTAAATATATATTTAATATATATTAAATATAT	.	PASS	RC=3.18;RPL=11;RAL=35;RCP=ATATTAAATAT;ALGNURL=http://orca.bu.edu/vntrview/index.php?db=VNTRPIPE_NA12891&ref=-175394249&isref=1&istab=1&ispng=1&rank=3	GT:SP:CGL	0/1:77,17:0,2
chr1	145113356	td175394249	CATATTAAATATATATTTAATATATATTAAATATAT	CATATTAAATATATATTTAATATATATTAAATATATATTTAATATATATTAAATATAT	.	PASS	RC=3.18;RPL=11;RAL=35;RCP=ATATTAAATAT;ALGNURL=http://orca.bu.edu/vntrview/index.php?db=VNTRPIPE_NA12892&ref=-175394249&isref=1&istab=1&ispng=1&rank=3	GT:SP:CGL	0/1:65,24:0,2

CHILD:
chr1	145209604	td175394271	CCCGTGGTGCCCCGCCAACCGCCGGGGTTCCCCGCCAACCGCCGGGGTTCCCCGCCAACCGCCGGGGTTCCCCGCC	CCCGTGGTGCCCCGCCAACCGCCGGGGTTCCCCGCCAACCGCCGGGGTTCCCCGCC	.	PASS	RC=3.75;RPL=20;RAL=75;RCP=CCGGGGTTCCCCGCCAACCG;ALGNURL=http://orca.bu.edu/vntrview/index.php?db=VNTRPIPE_NA12878&ref=-175394271&isref=1&istab=1&ispng=1&rank=3	GT:SP:CGL	0/1:5,20:0,-1
PARENTS:
chr1	145209604	td175394271	CCCGTGGTGCCCCGCCAACCGCCGGGGTTCCCCGCCAACCGCCGGGGTTCCCCGCCAACCGCCGGGGTTCCCCGCC	CCCGTGGTGCCCCGCCAACCGCCGGGGTTCCCCGCCAACCGCCGGGGTTCCCCGCC	.	PASS	RC=3.75;RPL=20;RAL=75;RCP=CCGGGGTTCCCCGCCAACCG;ALGNURL=http://orca.bu.edu/vntrview/index.php?db=VNTRPIPE_NA12891&ref=-175394271&isref=1&istab=1&ispng=1&rank=3	GT:SP:CGL	0/1:6,32:0,-1
chr1	145209604	td175394271	CCCGTGGTGCCCCGCCAACCGCCGGGGTTCCCCGCCAACCGCCGGGGTTCCCCGCCAACCGCCGGGGTTCCCCGCC	CCCGTGGTGCCCCGCCAACCGCCGGGGTTCCCCGCCAACCGCCGGGGTTCCCCGCC	.	PASS	RC=3.75;RPL=20;RAL=75;RCP=CCGGGGTTCCCCGCCAACCG;ALGNURL=http://orca.bu.edu/vntrview/index.php?db=VNTRPIPE_NA12892&ref=-175394271&isref=1&istab=1&ispng=1&rank=3	GT:SP:CGL	0/1:3,17:0,-1

CHILD:
chr1	147724082	td175395167	CATATATATGTGTGTATATATATATGTGTGTGTGTATATATATA	CATATATATGTGTGTATATATATATGTGTGTGTGTATATATATGTGTGTGTATATATATA	.	PASS	RC=2.39;RPL=18;RAL=43;RCP=ATATATATGTGTGTATAT;ALGNURL=http://orca.bu.edu/vntrview/index.php?db=VNTRPIPE_NA12878&ref=-175395167&isref=1&istab=1&ispng=1&rank=3	GT:SP:CGL	0/1:23,4:0,1
PARENTS:
chr1	147724082	td175395167	CATATATATGTGTGTATATATATATGTGTGTGTGTATATATATA	CATATATATGTGTGTATATATATATGTGTGTGTGTATATATATGTGTGTGTATATATATA	.	PASS	RC=2.39;RPL=18;RAL=43;RCP=ATATATATGTGTGTATAT;ALGNURL=http://orca.bu.edu/vntrview/index.php?db=VNTRPIPE_NA12891&ref=-175395167&isref=1&istab=1&ispng=1&rank=3	GT:SP:CGL	0/1:32,2:0,1
chr1	147724082	td175395167	CATATATATGTGTGTATATATATATGTGTGTGTGTATATATATA	CATATATATGTGTGTATATATATATGTGTGTGTGTATATATATGTGTGTGTATATATATA	.	PASS	RC=2.39;RPL=18;RAL=43;RCP=ATATATATGTGTGTATAT;ALGNURL=http://orca.bu.edu/vntrview/index.php?db=VNTRPIPE_NA12892&ref=-175395167&isref=1&istab=1&ispng=1&rank=3	GT:SP:CGL	0/1:25,5:0,1

CHILD:
chr1	150757416	td175396505	TATAGATAGAGATAGATAGATAGAGATATAGATAAATATAGATATAGATA	TATAGATAGAGATATAGATAAATATAGATATAGATA	.	PASS	RC=3.19;RPL=16;RAL=49;RCP=ATAGATAGAGATATAG;ALGNURL=http://orca.bu.edu/vntrview/index.php?db=VNTRPIPE_NA12878&ref=-175396505&isref=1&istab=1&ispng=1&rank=3	GT:SP:CGL	0/1:12,11:0,-1
PARENTS:
chr1	150757416	td175396505	TATAGATAGAGATAGATAGATAGAGATATAGATAAATATAGATATAGATA	TATAGATAGAGATATAGATAAATATAGATATAGATA	.	PASS	RC=3.19;RPL=16;RAL=49;RCP=ATAGATAGAGATATAG;ALGNURL=http://orca.bu.edu/vntrview/index.php?db=VNTRPIPE_NA12891&ref=-175396505&isref=1&istab=1&ispng=1&rank=3	GT:SP:CGL	0/1:19,13:0,-1
chr1	150757416	td175396505	TATAGATAGAGATAGATAGATAGAGATATAGATAAATATAGATATAGATA	TATAGATAGAGATATAGATAAATATAGATATAGATA	.	PASS	RC=3.19;RPL=16;RAL=49;RCP=ATAGATAGAGATATAG;ALGNURL=http://orca.bu.edu/vntrview/index.php?db=VNTRPIPE_NA12892&ref=-175396505&isref=1&istab=1&ispng=1&rank=3	GT:SP:CGL	0/1:22,15:0,-1

CHILD:
chr1	163229661	td175401967	GGAGGTACTGAGGTACTGAGGTACTGAGGTA	GGAGGTACTGAGGTACTGAGGTACTGAGGTACTGAGGTA	.	PASS	RC=3.75;RPL=8;RAL=30;RCP=GAGGTACT;ALGNURL=http://orca.bu.edu/vntrview/index.php?db=VNTRPIPE_NA12878&ref=-175401967&isref=1&istab=1&ispng=1&rank=3	GT:SP:CGL	0/1:9,19:0,1
PARENTS:
chr1	163229661	td175401967	GGAGGTACTGAGGTACTGAGGTACTGAGGTA	GGAGGTACTGAGGTACTGAGGTACTGAGGTACTGAGGTA	.	PASS	RC=3.75;RPL=8;RAL=30;RCP=GAGGTACT;ALGNURL=http://orca.bu.edu/vntrview/index.php?db=VNTRPIPE_NA12891&ref=-175401967&isref=1&istab=1&ispng=1&rank=3	GT:SP:CGL	0/1:19,14:0,1
chr1	163229661	td175401967	GGAGGTACTGAGGTACTGAGGTACTGAGGTA	GGAGGTACTGAGGTACTGAGGTACTGAGGTACTGAGGTA	.	PASS	RC=3.75;RPL=8;RAL=30;RCP=GAGGTACT;ALGNURL=http://orca.bu.edu/vntrview/index.php?db=VNTRPIPE_NA12892&ref=-175401967&isref=1&istab=1&ispng=1&rank=3	GT:SP:CGL	0/1:14,15:0,1

CHILD:
chr1	167422247	td175403353	CATATATATATATTATAGATATATATTATATATATATATATTATAGATATA	CATATATATATATTATAGATATATATTATATATATATATTATAGATATATATTATATATATATATTATAGATATA	.	PASS	RC=3.60;RPL=13;RAL=50;RCP=ATAGATATATATT;ALGNURL=http://orca.bu.edu/vntrview/index.php?db=VNTRPIPE_NA12878&ref=-175403353&isref=1&istab=1&ispng=1&rank=3	GT:SP:CGL	0/1:8,6:0,2
PARENTS:
chr1	167422247	td175403353	CATATATATATATTATAGATATATATTATATATATATATATTATAGATATA	CATATATATATATTATAGATATATATTATATATATATATTATAGATATATATTATATATATATATTATAGATATA	.	PASS	RC=3.60;RPL=13;RAL=50;RCP=ATAGATATATATT;ALGNURL=http://orca.bu.edu/vntrview/index.php?db=VNTRPIPE_NA12891&ref=-175403353&isref=1&istab=1&ispng=1&rank=3	GT:SP:CGL	0/1:16,16:0,2
chr1	167422247	td175403353	CATATATATATATTATAGATATATATTATATATATATATATTATAGATATA	CATATATATATATTATAGATATATATTATATATATATATTATAGATATATATTATATATATATATTATAGATATA	.	PASS	RC=3.60;RPL=13;RAL=50;RCP=ATAGATATATATT;ALGNURL=http://orca.bu.edu/vntrview/index.php?db=VNTRPIPE_NA12892&ref=-175403353&isref=1&istab=1&ispng=1&rank=3	GT:SP:CGL	0/1:17,9:0,2

CHILD:
chr1	202156135	td175416655	CCCTCGCTCCTCGCTCCTCGCTCCTCGCTCCTCGCT	CCCTCGCTCCTCGCTCCTCGCTCCTCGCTCCTCGCTCCTCGCTCCTCGCTCCTCGCTCCTCGCT	.	PASS	RC=5.00;RPL=7;RAL=35;RCP=CCTCGCT;ALGNURL=http://orca.bu.edu/vntrview/index.php?db=VNTRPIPE_NA12878&ref=-175416655&isref=1&istab=1&ispng=1&rank=3	GT:SP:CGL	0/1:9,4:0,4
PARENTS:
chr1	202156135	td175416655	CCCTCGCTCCTCGCTCCTCGCTCCTCGCTCCTCGCT	CCCTCGCTCCTCGCTCCTCGCTCCTCGCTCCTCGCTCCTCGCTCCTCGCT	.	PASS	RC=5.00;RPL=7;RAL=35;RCP=CCTCGCT;ALGNURL=http://orca.bu.edu/vntrview/index.php?db=VNTRPIPE_NA12891&ref=-175416655&isref=1&istab=1&ispng=1&rank=3	GT:SP:CGL	0/1:18,12:0,2
chr1	202156135	td175416655	CCCTCGCTCCTCGCTCCTCGCTCCTCGCTCCTCGCT	CCCTCGCTCCTCGCTCCTCGCTCCTCGCTCCTCGCTCCCCGCTCCCCGCTCCTCGCTCCTCGCT,CCCTCGCTCCTCGCTCCTCGCTCCTCGCTCCTCGCTCCTCGCTCCTCGCTCCTCGCTCCTCGCTCCTCGCT	.	PASS	RC=5.00;RPL=7;RAL=35;RCP=CCTCGCT;ALGNURL=http://orca.bu.edu/vntrview/index.php?db=VNTRPIPE_NA12892&ref=-175416655&isref=1&istab=1&ispng=1&rank=3	GT:SP:CGL	0/1/2:0,5,9:0,4,5

CHILD:
chr1	207067844	td175418509	CATGAAGTATGAAGTATGAAGTATGAAGTATGAAGT	CATGAAGTATGAAGTATGAAGTATGAAGT	.	PASS	RC=5.00;RPL=7;RAL=35;RCP=ATGAAGT;ALGNURL=http://orca.bu.edu/vntrview/index.php?db=VNTRPIPE_NA12878&ref=-175418509&isref=1&istab=1&ispng=1&rank=3	GT:SP:CGL	0/1:15,15:0,-1
PARENTS:
chr1	207067844	td175418509	CATGAAGTATGAAGTATGAAGTATGAAGTATGAAGT	CATGAAGTATGAAGTATGAAGTATGAAGT	.	PASS	RC=5.00;RPL=7;RAL=35;RCP=ATGAAGT;ALGNURL=http://orca.bu.edu/vntrview/index.php?db=VNTRPIPE_NA12891&ref=-175418509&isref=1&istab=1&ispng=1&rank=3	GT:SP:CGL	0/1:24,17:0,-1
chr1	207067844	td175418509	CATGAAGTATGAAGTATGAAGTATGAAGTATGAAGT	CATGAAGTATGAAGTATGAAGTATGAAG	.	PASS	RC=5.00;RPL=7;RAL=35;RCP=ATGAAGT;ALGNURL=http://orca.bu.edu/vntrview/index.php?db=VNTRPIPE_NA12892&ref=-175418509&isref=1&istab=1&ispng=1&rank=3	GT:SP:CGL	0/1:13,12:0,-1

CHILD:
chr1	221044820	td175423400	TTGAAAATAACACAGTGAACACAGTGAAAATAACACAGTGAATACAATAAAAATAACA	TTGAAAATAACACAGTGAACACAGTGAAAATAACACAGTGAACACAGTGAAAATAACACAGTGAATACAATAAAAATAACA	.	PASS	RC=2.48;RPL=23;RAL=57;RCP=TGAAAATAACACAGTGAACACAA;ALGNURL=http://orca.bu.edu/vntrview/index.php?db=VNTRPIPE_NA12878&ref=-175423400&isref=1&istab=1&ispng=1&rank=3	GT:SP:CGL	0/1:8,8:0,1
PARENTS:
chr1	221044820	td175423400	TTGAAAATAACACAGTGAACACAGTGAAAATAACACAGTGAATACAATAAAAATAACA	TTGAAAATAACACAGTGAACACAGTGAAAATAACACAGTGAACACAGTGAAAATAACACAGTGAATACAATAAAAATAACA	.	PASS	RC=2.48;RPL=23;RAL=57;RCP=TGAAAATAACACAGTGAACACAA;ALGNURL=http://orca.bu.edu/vntrview/index.php?db=VNTRPIPE_NA12891&ref=-175423400&isref=1&istab=1&ispng=1&rank=3	GT:SP:CGL	0/1:11,10:0,1
chr1	221044820	td175423400	TTGAAAATAACACAGTGAACACAGTGAAAATAACACAGTGAATACAATAAAAATAACA	TTGAAAATAACACAGTGAACACAGTGAAAATAACACAGTGAACACAGTGAAAATAACACAGTGAATACAATAAAAATAACA	.	PASS	RC=2.48;RPL=23;RAL=57;RCP=TGAAAATAACACAGTGAACACAA;ALGNURL=http://orca.bu.edu/vntrview/index.php?db=VNTRPIPE_NA12892&ref=-175423400&isref=1&istab=1&ispng=1&rank=3	GT:SP:CGL	0/1:15,11:0,1

CHILD:
chr1	224464613	td175424733	TTGACACATAAAACTAGTTTTATGACACATAAAACTAGTTTTATGACACATAAAACTAGTTTTATGACACATAAAACTAGTTTTATGACACATAAAACTGTTTTA	TTGACACATAAAACTAGTTTTATGACACATAAAACTGTTTTA,TTGACACATAAAACTAGTTTTATGACACATAAAACTAGTTTTATGACACATAAAACTGTTTTA	.	PASS	RC=5.00;RPL=21;RAL=104;RCP=TGACACATAAAACTAGTTTTA;ALGNURL=http://orca.bu.edu/vntrview/index.php?db=VNTRPIPE_NA12878&ref=-175424733&isref=1&istab=1&ispng=1&rank=3	GT:SP:CGL	0/1/2:0,13,11:0,-3,-2
PARENTS:
chr1	224464613	td175424733	TTGACACATAAAACTAGTTTTATGACACATAAAACTAGTTTTATGACACATAAAACTAGTTTTATGACACATAAAACTAGTTTTATGACACATAAAACTGTTTTA	TTGACACATAAAACTAGTTTTATGACACATAAAACTGTTTTA,TTGACACATAAAACTAGTTTTATGACACATAAAACTAGTTTTATGACACATAAAACTGTTTTA	.	PASS	RC=5.00;RPL=21;RAL=104;RCP=TGACACATAAAACTAGTTTTA;ALGNURL=http://orca.bu.edu/vntrview/index.php?db=VNTRPIPE_NA12891&ref=-175424733&isref=1&istab=1&ispng=1&rank=3	GT:SP:CGL	0/1/2:0,17,19:0,-3,-2
chr1	224464613	td175424733	TTGACACATAAAACTAGTTTTATGACACATAAAACTAGTTTTATGACACATAAAACTAGTTTTATGACACATAAAACTAGTTTTATGACACATAAAACTGTTTTA	TTGACACATAAAACTAGTTTTATGACACATAAAACTGTTTTA,TTGACACATAAAACTAGTTTTATGACACATAAAACTAGTTTTATGACACATAAAACTAGTTTTATGACACATAAAACTGTTTTA	.	PASS	RC=5.00;RPL=21;RAL=104;RCP=TGACACATAAAACTAGTTTTA;ALGNURL=http://orca.bu.edu/vntrview/index.php?db=VNTRPIPE_NA12892&ref=-175424733&isref=1&istab=1&ispng=1&rank=3	GT:SP:CGL	0/1/2:0,15,6:0,-3,-1

CHILD:
chr10	417077	td175435827	TCCTGCCACCATCCCCTCACCCTGCACCATCCCCTCACCCTGCACCATCCCCTCACCCTGCACCATCCCCTCACCCT	TCCTGCCACCATCCCCTCACCCTGCACCATCCCCTCACCCT	.	PASS	RC=4.16;RPL=18;RAL=76;RCP=CCTGCACCATCCCCTCAC;ALGNURL=http://orca.bu.edu/vntrview/index.php?db=VNTRPIPE_NA12878&ref=-175435827&isref=1&istab=1&ispng=1&rank=3	GT:SP:CGL	0/1:4,10:0,-2
PARENTS:
chr10	417077	td175435827	TCCTGCCACCATCCCCTCACCCTGCACCATCCCCTCACCCTGCACCATCCCCTCACCCTGCACCATCCCCTCACCCT	TCCTGCCACCATCCCCTCACCCTGCACCATCCCCTCACCCTGCACCATCCCCTCACCCT	.	PASS	RC=4.16;RPL=18;RAL=76;RCP=CCTGCACCATCCCCTCAC;ALGNURL=http://orca.bu.edu/vntrview/index.php?db=VNTRPIPE_NA12891&ref=-175435827&isref=1&istab=1&ispng=1&rank=3	GT:SP:CGL	0/1:3,9:0,-1
chr10	417077	td175435827	TCCTGCCACCATCCCCTCACCCTGCACCATCCCCTCACCCTGCACCATCCCCTCACCCTGCACCATCCCCTCACCCT	TCCTGCCACCATCCCCTCACCCTGCACCATCCCCTCACCCT,TCCTGCCACCATCCCCTCACCCTGCACCATCCCCTCACCCTGCACCATCCCCTCACCCT	.	PASS	RC=4.16;RPL=18;RAL=76;RCP=CCTGCACCATCCCCTCAC;ALGNURL=http://orca.bu.edu/vntrview/index.php?db=VNTRPIPE_NA12892&ref=-175435827&isref=1&istab=1&ispng=1&rank=3	GT:SP:CGL	0/1/2:0,14,11:0,-2,-1

CHILD:
chr10	1451373	td175436677	GCCTTCCTCGACCCGCCCTGCCTGACAGCGGGCTCCCACCTTCGTCGCCCCGCCCTGCCTGACAGCGGGCTCCCACCTTCGTCGCCCCGCCCTGCCTGACGGCGGGCTCCCACTTCGTC	GCCTTCCTCGACCCGCCCTGCCTGACAGCGGGCTCCCACCTTCGTCGCCCCGCCCTGCCTGACGGCGGGCTCCCACTTCGTC	.	PASS	RC=3.22;RPL=37;RAL=118;RCP=CCTTCGTCGCCCCGCCCTGCCTGACAGCGGGCTCCCA;ALGNURL=http://orca.bu.edu/vntrview/index.php?db=VNTRPIPE_NA12878&ref=-175436677&isref=1&istab=1&ispng=1&rank=3	GT:SP:CGL	0/1:2,10:0,-1
PARENTS:
chr10	1451373	td175436677	GCCTTCCTCGACCCGCCCTGCCTGACAGCGGGCTCCCACCTTCGTCGCCCCGCCCTGCCTGACAGCGGGCTCCCACCTTCGTCGCCCCGCCCTGCCTGACGGCGGGCTCCCACTTCGTC	GCCTTCCTCGACCCGCCCTGCCTGACAGCGGGCTCCCACCTTCGTCGCCCCGCCCTGCCTGACGGCGGGCTCCCACTTCGTC	.	PASS	RC=3.22;RPL=37;RAL=118;RCP=CCTTCGTCGCCCCGCCCTGCCTGACAGCGGGCTCCCA;ALGNURL=http://orca.bu.edu/vntrview/index.php?db=VNTRPIPE_NA12891&ref=-175436677&isref=1&istab=1&ispng=1&rank=3	GT:SP:CGL	0/1:5,15:0,-1
chr10	1451373	td175436677	GCCTTCCTCGACCCGCCCTGCCTGACAGCGGGCTCCCACCTTCGTCGCCCCGCCCTGCCTGACAGCGGGCTCCCACCTTCGTCGCCCCGCCCTGCCTGACGGCGGGCTCCCACTTCGTC	GCCTTCCTCGACCCGCCCTGCCTGACAGCGGGCTCCCACCTTCGTCGCCCCGCCCTGCCTGACGGCGGGCTCCCACTTCGTC	.	PASS	RC=3.22;RPL=37;RAL=118;RCP=CCTTCGTCGCCCCGCCCTGCCTGACAGCGGGCTCCCA;ALGNURL=http://orca.bu.edu/vntrview/index.php?db=VNTRPIPE_NA12892&ref=-175436677&isref=1&istab=1&ispng=1&rank=3	GT:SP:CGL	0/1:3,10:0,-1

CHILD:
chr10	6965823	td175439763	AATATACATATATTTTAAATATATATATAAATATTTTAAATATAAATATAAATATTTTAAATATAAATATTATATATATTTTAAA	AATATACATATATTTTAAATATATATATAAATATTTTAAATATATATATAAATATTTTAAATATAAATATAAATATTTTAAATATAAATATTATATATATTTTAAA	.	PASS	RC=3.88;RPL=21;RAL=84;RCP=ATATATAAATATTTTAAATAT;ALGNURL=http://orca.bu.edu/vntrview/index.php?db=VNTRPIPE_NA12878&ref=-175439763&isref=1&istab=1&ispng=1&rank=3	GT:SP:CGL	0/1:5,7:0,1
PARENTS:
chr10	6965823	td175439763	AATATACATATATTTTAAATATATATATAAATATTTTAAATATAAATATAAATATTTTAAATATAAATATTATATATATTTTAAA	AATATACATATATTTTAAATATATATATAAATATTTTAAATATATATATAAATATTTTAAATATAAATATAAATATTTTAAATATAAATATTATATATATTTTAAA	.	PASS	RC=3.88;RPL=21;RAL=84;RCP=ATATATAAATATTTTAAATAT;ALGNURL=http://orca.bu.edu/vntrview/index.php?db=VNTRPIPE_NA12891&ref=-175439763&isref=1&istab=1&ispng=1&rank=3	GT:SP:CGL	0/1:9,8:0,1
chr10	6965823	td175439763	AATATACATATATTTTAAATATATATATAAATATTTTAAATATAAATATAAATATTTTAAATATAAATATTATATATATTTTAAA	AATATACATATATTTTAAATATATATATAAATATTTTAAATATATATATAAATATTTTAAATATAAATATAAATATTTTAAATATAAATATTATATATATTTTAAA	.	PASS	RC=3.88;RPL=21;RAL=84;RCP=ATATATAAATATTTTAAATAT;ALGNURL=http://orca.bu.edu/vntrview/index.php?db=VNTRPIPE_NA12892&ref=-175439763&isref=1&istab=1&ispng=1&rank=3	GT:SP:CGL	0/1:3,9:0,1

CHILD:
chr10	8242487	td175440380	ATTATTTAATTTATATATATTTATATATATTATTTAATTTATATATATTTATATATATTTA	AATTTATATATATTTATATATATTATTTAATTTATATATATTTATATATATTTA	.	PASS	RC=6.30;RPL=10;RAL=60;RCP=TTATATATAT;ALGNURL=http://orca.bu.edu/vntrview/index.php?db=VNTRPIPE_NA12878&ref=-175440380&isref=1&istab=1&ispng=1&rank=3	GT:SP:CGL	0/1:18,2:0,-1
PARENTS:
chr10	8242487	td175440380	ATTATTTAATTTATATATATTTATATATATTATTTAATTTATATATATTTATATATATTTA	AATTTATATATATTTATATATATTATTTAATTTATATATATTTATATATATTTA	.	PASS	RC=6.30;RPL=10;RAL=60;RCP=TTATATATAT;ALGNURL=http://orca.bu.edu/vntrview/index.php?db=VNTRPIPE_NA12891&ref=-175440380&isref=1&istab=1&ispng=1&rank=3	GT:SP:CGL	0/1:25,2:0,-1
chr10	8242487	td175440380	ATTATTTAATTTATATATATTTATATATATTATTTAATTTATATATATTTATATATATTTA	AATTTATATATATTTATATATATTATTTAATTTATATATATTTATATATCTTTA	.	PASS	RC=6.30;RPL=10;RAL=60;RCP=TTATATATAT;ALGNURL=http://orca.bu.edu/vntrview/index.php?db=VNTRPIPE_NA12892&ref=-175440380&isref=1&istab=1&ispng=1&rank=3	GT:SP:CGL	0/1:21,2:0,-1

CHILD:
chr10	11929732	td175441929	AAGGCAGCGTCCCCAGGGAGGAGGCAGCGCCCCCAGGGAGGAGGCAGC	AAGGCAGCGTCCCCAGGGAGGAGGCAGCGCCCCAAGGGAGGAGGCAGCGCCCCCAGGGAGGAGGCAGC	.	PASS	RC=2.35;RPL=20;RAL=47;RCP=AGGCAGCGCCCCCAGGGAGG;ALGNURL=http://orca.bu.edu/vntrview/index.php?db=VNTRPIPE_NA12878&ref=-175441929&isref=1&istab=1&ispng=1&rank=3	GT:SP:CGL	0/1:10,10:0,1
PARENTS:
chr10	11929732	td175441929	AAGGCAGCGTCCCCAGGGAGGAGGCAGCGCCCCCAGGGAGGAGGCAGC	AAGGCAGCGTCCCCAGGGAGGAGGCAGCGCCCCCAGGGAGGAGGCAGCGCCCCCAGGGAGGAGGCAGC	.	PASS	RC=2.35;RPL=20;RAL=47;RCP=AGGCAGCGCCCCCAGGGAGG;ALGNURL=http://orca.bu.edu/vntrview/index.php?db=VNTRPIPE_NA12891&ref=-175441929&isref=1&istab=1&ispng=1&rank=3	GT:SP:CGL	0/1:19,10:0,1
chr10	11929732	td175441929	AAGGCAGCGTCCCCAGGGAGGAGGCAGCGCCCCCAGGGAGGAGGCAGC	AAGGCAGCGTCCCCAGGGAGGAGGCAGCGCCCCCAGGGAGGAGGCAGCGCCCCCAGGGAGGAGGCAGC	.	PASS	RC=2.35;RPL=20;RAL=47;RCP=AGGCAGCGCCCCCAGGGAGG;ALGNURL=http://orca.bu.edu/vntrview/index.php?db=VNTRPIPE_NA12892&ref=-175441929&isref=1&istab=1&ispng=1&rank=3	GT:SP:CGL	0/1:4,8:0,1

CHILD:
chr10	16445782	td175444025	CGAACTTTACCATGAACTTTACCATGAACTTTACCATGAACTTTACCATGAACTTTACCATGAACTTTACC	CGAACTTTACCATGAACTTTACCATGAACTTTACCATGAACTTTACCATGAACTTTACCATGAACTTTACCATGAACTTTACCATGAACTTTACC,CGAACTTTACCATGAACTTTACCATGAACTTTACCATGAACTTTACCATGAACTTTACCATGAACTTTACCATGAACTTTACCATGAACTTTACCATGAACTTTACCATGAACTTTACCATGAACTTTACC	.	PASS	RC=5.83;RPL=12;RAL=70;RCP=GAACTTTACCAT;ALGNURL=http://orca.bu.edu/vntrview/index.php?db=VNTRPIPE_NA12878&ref=-175444025&isref=1&istab=1&ispng=1&rank=3	GT:SP:CGL	0/1/2:0,2,3:0,2,5
PARENTS:
chr10	16445782	td175444025	CGAACTTTACCATGAACTTTACCATGAACTTTACCATGAACTTTACCATGAACTTTACCATGAACTTTACC	CGAACTTTACCATGAACTTTACCATGAACTTTACCATGAACTTTACCATGAACTTTACCATGAACTTTACCATGAACTTTACCATGAACTTTACCATGAACTTTACCATGAACTTTACCATGAACTTTACC,CGAACTTGACCATGAACTTTACCATGAACTTTACCATGAACTTTACCATGAACTTTACCATGAACTTTACCATGAACTTTACCATGAACTTTACCATGAACTTTACCATGAACTTTACCATGAACTTTACCATGAACTTTACC	.	PASS	RC=5.83;RPL=12;RAL=70;RCP=GAACTTTACCAT;ALGNURL=http://orca.bu.edu/vntrview/index.php?db=VNTRPIPE_NA12891&ref=-175444025&isref=1&istab=1&ispng=1&rank=3	GT:SP:CGL	0/1/2:0,7,2:0,5,6
chr10	16445782	td175444025	CGAACTTTACCATGAACTTTACCATGAACTTTACCATGAACTTTACCATGAACTTTACCATGAACTTTACC	CGAACTTTACCATGAACTTTACCATGAACTTTACCATGAACTTTACCATGAACTTTACCATGAACTTTACCATGAACTTTACCATGAACTTTACC,CGAACTTTACCATGAACTTTACCATGAACTTTACCATGAACTTTACCATGAACTTTACCATGAACTTTACCATGAACTTTACCATGAACTTTACCAGTACCTTTACAATGAACGTTAC	.	PASS	RC=5.83;RPL=12;RAL=70;RCP=GAACTTTACCAT;ALGNURL=http://orca.bu.edu/vntrview/index.php?db=VNTRPIPE_NA12892&ref=-175444025&isref=1&istab=1&ispng=1&rank=3	GT:SP:CGL	0/1/2:0,3,7:0,2,4

CHILD:
chr10	38597164	td175453695	AATTTCAAGCCCAGCTTCCTCCAGATTTCAAGCCCAGCTTCCTCCAGATTTCAAGCCCAGCTTCCTCCTAGAT	AATTTCAAGCCCAGCTTCCTCCAGATTTCAAGCCCAGCTTCCTCCTAGAT	.	PASS	RC=3.08;RPL=23;RAL=72;RCP=ATTTCAAGCCCAGCTTCCTCCAG;ALGNURL=http://orca.bu.edu/vntrview/index.php?db=VNTRPIPE_NA12878&ref=-175453695&isref=1&istab=1&ispng=1&rank=3	GT:SP:CGL	0/1:17,2:0,-1
PARENTS:
chr10	38597164	td175453695	AATTTCAAGCCCAGCTTCCTCCAGATTTCAAGCCCAGCTTCCTCCAGATTTCAAGCCCAGCTTCCTCCTAGAT	AATTTCAAGCCCAGCTTCCTCCAGATTTCAAGCCCAGCTTCCTCCTAGAT	.	PASS	RC=3.08;RPL=23;RAL=72;RCP=ATTTCAAGCCCAGCTTCCTCCAG;ALGNURL=http://orca.bu.edu/vntrview/index.php?db=VNTRPIPE_NA12891&ref=-175453695&isref=1&istab=1&ispng=1&rank=3	GT:SP:CGL	0/1:21,7:0,-1
chr10	38597164	td175453695	AATTTCAAGCCCAGCTTCCTCCAGATTTCAAGCCCAGCTTCCTCCAGATTTCAAGCCCAGCTTCCTCCTAGAT	AATTTCAAGCCCAGCTTCCTCCAGATTTCAAGCCCAGCTTCCTCCTAGAT	.	PASS	RC=3.08;RPL=23;RAL=72;RCP=ATTTCAAGCCCAGCTTCCTCCAG;ALGNURL=http://orca.bu.edu/vntrview/index.php?db=VNTRPIPE_NA12892&ref=-175453695&isref=1&istab=1&ispng=1&rank=3	GT:SP:CGL	0/1:21,7:0,-1

CHILD:
chr10	42383864	td175453968	AATCGAATGGAATCATCATCGAATGGACTCATCATCAAATCGAATC	AATCGAATGGAATCAACATCAAATGGAATCAA	.	SC	RC=2.81;RPL=16;RAL=45;RCP=ATCGAATGGAATCATC;ALGNURL=http://orca.bu.edu/vntrview/index.php?db=VNTRPIPE_NA12878&ref=-175453968&isref=1&istab=1&ispng=1&rank=3	GT:SP:CGL	0/1:25,212:0,-1
PARENTS:
chr10	42383864	td175453968	AATCGAATGGAATCATCATCGAATGGACTCATCATCAAATCGAATC	AATCGAATGGAATCAACATCAAATGGAATCAA	.	SC	RC=2.81;RPL=16;RAL=45;RCP=ATCGAATGGAATCATC;ALGNURL=http://orca.bu.edu/vntrview/index.php?db=VNTRPIPE_NA12891&ref=-175453968&isref=1&istab=1&ispng=1&rank=3	GT:SP:CGL	0/1:49,233:0,-1
chr10	42383864	td175453968	AATCGAATGGAATCATCATCGAATGGACTCATCATCAAATCGAATC	AATCGAATGGAATCAACATCAAATGGAATCAA	.	SC	RC=2.81;RPL=16;RAL=45;RCP=ATCGAATGGAATCATC;ALGNURL=http://orca.bu.edu/vntrview/index.php?db=VNTRPIPE_NA12892&ref=-175453968&isref=1&istab=1&ispng=1&rank=3	GT:SP:CGL	0/1:41,442:0,-1

CHILD:
chr10	42598398	td175454049	CGAATGGAATCATCTAATGGAATGGAATCATCTAATGGATTGGAATGGAATAAT	CGGAATGGAATCGTCTAATGGAATGGAATGGAATAAT	.	PASS	RC=2.94;RPL=18;RAL=53;RCP=GAATGGAATCATCTAATG;ALGNURL=http://orca.bu.edu/vntrview/index.php?db=VNTRPIPE_NA12878&ref=-175454049&isref=1&istab=1&ispng=1&rank=3	GT:SP:CGL	0/1:23,2:0,-1
PARENTS:
chr10	42598398	td175454049	CGAATGGAATCATCTAATGGAATGGAATCATCTAATGGATTGGAATGGAATAAT	CGAATGGAATCAAATAATGGAATGGAATGGAATAAT	.	PASS	RC=2.94;RPL=18;RAL=53;RCP=GAATGGAATCATCTAATG;ALGNURL=http://orca.bu.edu/vntrview/index.php?db=VNTRPIPE_NA12891&ref=-175454049&isref=1&istab=1&ispng=1&rank=3	GT:SP:CGL	0/1:34,2:0,-1
chr10	42598398	td175454049	CGAATGGAATCATCTAATGGAATGGAATCATCTAATGGATTGGAATGGAATAAT	CGAATGGAATCATCTAATGGAATGGAATGAAATAATG	.	PASS	RC=2.94;RPL=18;RAL=53;RCP=GAATGGAATCATCTAATG;ALGNURL=http://orca.bu.edu/vntrview/index.php?db=VNTRPIPE_NA12892&ref=-175454049&isref=1&istab=1&ispng=1&rank=3	GT:SP:CGL	0/1:34,6:0,-1

CHILD:
chr10	52716779	td175458115	GCATGTGTGTGTATATATATACACACACACATACATGTGTGTGTATATATATACACACACACATACATGTGTGTATATATATACACACACATACATGTGTGTATACATATATACACACACACATACATGTGTGTATATATATATACACACACACATACATGTGTGTATATATATATACACACACACATACATGTGTGTATACATACACACACACACA	GCATGTGTGTGTATATATATACACACACACATACATGTGTGTATACATATATATACACACACATACATGTGTGTATATATATACACACACATACATGTGTGTATACATACACACACACACACA,GCATGTGTGTGTATATATATACACACACACATACATGTGTGTATACATATATATACACACATACATGTGTGTATATATATATACACACACACATACATGTGTGTATATATATATACACACACACATACATGTGTGTATACATACACACACACACACA	.	PASS	RC=6.94;RPL=32;RAL=216;RCP=CATGTGTGTGTATATATATACACACACACATA;ALGNURL=http://orca.bu.edu/vntrview/index.php?db=VNTRPIPE_NA12878&ref=-175458115&isref=1&istab=1&ispng=1&rank=3	GT:SP:CGL	0/1/2:0,4,4:0,-3,-2
PARENTS:
chr10	52716779	td175458115	GCATGTGTGTGTATATATATACACACACACATACATGTGTGTGTATATATATACACACACACATACATGTGTGTATATATATACACACACATACATGTGTGTATACATATATACACACACACATACATGTGTGTATATATATATACACACACACATACATGTGTGTATATATATATACACACACACATACATGTGTGTATACATACACACACACACA	GCATGTGTGTGTATATATATACACACACACATACATGTGTGTATACATATATATACACACACATACATGTGTGTATATATATACACACACATACATGTGTGTATACATACACACACACACACA,GCATGTGTGTGTATATATATACACACACACATACATGTGTGTATACATATATATACACACATACATGTGTGTATATATATATACACACACACATACATGTGTGTATATATATATACACACACACATACATGTGTGTATACATACACACACACACACA	.	PASS	RC=6.94;RPL=32;RAL=216;RCP=CATGTGTGTGTATATATATACACACACACATA;ALGNURL=http://orca.bu.edu/vntrview/index.php?db=VNTRPIPE_NA12891&ref=-175458115&isref=1&istab=1&ispng=1&rank=3	GT:SP:CGL	0/1/2:0,12,4:0,-3,-2
chr10	52716779	td175458115	GCATGTGTGTGTATATATATACACACACACATACATGTGTGTGTATATATATACACACACACATACATGTGTGTATATATATACACACACATACATGTGTGTATACATATATACACACACACATACATGTGTGTATATATATATACACACACACATACATGTGTGTATATATATATACACACACACATACATGTGTGTATACATACACACACACACA	GCATGTGTGTGTATATATATACACACACACATACATGTGTGTATACATATATATACACACACATACATGTGTGTATATATATACACACACATACATGTGTGTATACATACACACACACACACA,GCATGTGTGTGTATATATATACACACACACATACATGTGTGTATACATATATATACACACATACATGTGTGTATATATATATACACACACACATACATGTGTGTATATATATATACACACACACATACATGTGTGTATACATACACACACACACACA	.	PASS	RC=6.94;RPL=32;RAL=216;RCP=CATGTGTGTGTATATATATACACACACACATA;ALGNURL=http://orca.bu.edu/vntrview/index.php?db=VNTRPIPE_NA12892&ref=-175458115&isref=1&istab=1&ispng=1&rank=3	GT:SP:CGL	0/1/2:0,5,6:0,-3,-2

CHILD:
chr10	70065877	td175464544	AAATATTTAACTATTCTATTAATATTTATCTATTTAACTATTAATATTTAACTATTCCATTAATATTTAACTATTCCATTAATAT	ATCTATTTAACTATTCTATTAATATTTAACTATTCCATTAATATTTAACTATTCCATTAATA	.	PASS	RC=4.23;RPL=19;RAL=84;RCP=AATATTTAACTATTCCATT;ALGNURL=http://orca.bu.edu/vntrview/index.php?db=VNTRPIPE_NA12878&ref=-175464544&isref=1&istab=1&ispng=1&rank=3	GT:SP:CGL	0/1:17,2:0,-1
PARENTS:
chr10	70065877	td175464544	AAATATTTAACTATTCTATTAATATTTATCTATTTAACTATTAATATTTAACTATTCCATTAATATTTAACTATTCCATTAATAT	ATCTATTTAACTATTCTATTAATATTTAACTATTCCATTAATATTTAACTATTCCATTAATA	.	PASS	RC=4.23;RPL=19;RAL=84;RCP=AATATTTAACTATTCCATT;ALGNURL=http://orca.bu.edu/vntrview/index.php?db=VNTRPIPE_NA12891&ref=-175464544&isref=1&istab=1&ispng=1&rank=3	GT:SP:CGL	0/1:13,5:0,-1
chr10	70065877	td175464544	AAATATTTAACTATTCTATTAATATTTATCTATTTAACTATTAATATTTAACTATTCCATTAATATTTAACTATTCCATTAATAT	ATCTATTTAAGTATTCTATTACTATTTAACTATTCCATTAATATTTAACTATTCCATTAATA	.	PASS	RC=4.23;RPL=19;RAL=84;RCP=AATATTTAACTATTCCATT;ALGNURL=http://orca.bu.edu/vntrview/index.php?db=VNTRPIPE_NA12892&ref=-175464544&isref=1&istab=1&ispng=1&rank=3	GT:SP:CGL	0/1:27,7:0,-1

CHILD:
chr10	72444596	td175465697	GCCTGGGTCCTGGGTCCTGGGTCCTGGGTCCTGGGT	GCCTGGGTCCTGGGTCCTGGGTCCTGGGT	.	PASS	RC=5.00;RPL=7;RAL=35;RCP=CCTGGGT;ALGNURL=http://orca.bu.edu/vntrview/index.php?db=VNTRPIPE_NA12878&ref=-175465697&isref=1&istab=1&ispng=1&rank=3	GT:SP:CGL	0/1:7,6:0,-1
PARENTS:
chr10	72444596	td175465697	GCCTGGGTCCTGGGTCCTGGGTCCTGGGTCCTGGGT	GCCTGGGTCCTGGGTCCTGGGTCCTGGGT	.	PASS	RC=5.00;RPL=7;RAL=35;RCP=CCTGGGT;ALGNURL=http://orca.bu.edu/vntrview/index.php?db=VNTRPIPE_NA12891&ref=-175465697&isref=1&istab=1&ispng=1&rank=3	GT:SP:CGL	0/1:20,14:0,-1
chr10	72444596	td175465697	GCCTGGGTCCTGGGTCCTGGGTCCTGGGTCCTGGGT	GCCTGGGTCCTGGGTCCTGGGTCCTGGGT	.	PASS	RC=5.00;RPL=7;RAL=35;RCP=CCTGGGT;ALGNURL=http://orca.bu.edu/vntrview/index.php?db=VNTRPIPE_NA12892&ref=-175465697&isref=1&istab=1&ispng=1&rank=3	GT:SP:CGL	0/1:8,8:0,-1

CHILD:
chr10	76060017	td175467251	TTTCCTTCCTTCCTTCCTTCCTTCCTTCCTTCCTTCCTTCCTTCCTTCCTTCTTTCCTTCCTTCCTTCCTTCCTTCCTTCCTTCCTTCCTTCCTTCCTTCCTTTCTTTCTTTCTTC	TTTCTTTCCTTCCTTCCTTCCTTCCTTCCTTCCTTCCTTCCTTCCTTCCTTCCTTCCTTCCTTCCTTCCTTTCTTTCTTC,TTTCTTTCCTTCCTTCCTTCCTTCCTTCCTTCCTTCCTTCCTTCCTTCCTTCCTTCCTTCCTTCCTTCCTTCCTTCCTTTCTTTCTTC	.	PASS	RC=14.38;RPL=8;RAL=115;RCP=TTCCTTCC;ALGNURL=http://orca.bu.edu/vntrview/index.php?db=VNTRPIPE_NA12878&ref=-175467251&isref=1&istab=1&ispng=1&rank=3	GT:SP:CGL	0/1/2:0,5,3:0,-4,-3
PARENTS:
chr10	76060017	td175467251	TTTCCTTCCTTCCTTCCTTCCTTCCTTCCTTCCTTCCTTCCTTCCTTCCTTCTTTCCTTCCTTCCTTCCTTCCTTCCTTCCTTCCTTCCTTCCTTCCTTCCTTTCTTTCTTTCTTC	TTTCTTTCCTTCCTTCCTTCCTTCCTTCCTTCCTTCCTTCCTTCCTTCCTTCCTTCCTTCCTTCCTTCCTTTCTTTCTTC,TTTCCTTCCTTCCTTCCTTCCTTCCTTCCTTCCTTCCTTCCTTCTTTCCTTCCTTCCTTCCTTCCTTCCTTCCTTCCTTCCTTCCTTCCTTCCTTTCTTTCTTTCTTC	.	PASS	RC=14.38;RPL=8;RAL=115;RCP=TTCCTTCC;ALGNURL=http://orca.bu.edu/vntrview/index.php?db=VNTRPIPE_NA12891&ref=-175467251&isref=1&istab=1&ispng=1&rank=3	GT:SP:CGL	0/1/2:0,15,5:0,-4,-1
chr10	76060017	td175467251	TTTCCTTCCTTCCTTCCTTCCTTCCTTCCTTCCTTCCTTCCTTCCTTCCTTCTTTCCTTCCTTCCTTCCTTCCTTCCTTCCTTCCTTCCTTCCTTCCTTCCTTTCTTTCTTTCTTC	TTTCTTTCCTTCCTTCCTTCCTTCCTTCCTTCCTTCCTTCCTTCCTTCCTTCCTTCCTTCCTTTCTTTCTTC,TTTCTTTCCTTCCTTCCTTCCTTCCTTCCTTCCTTCCTTCCTTCCTTCCTTCCTTCCTTCCTTCCTTCCTTCCTTCCTTTCTTTCTTC	.	PASS	RC=14.38;RPL=8;RAL=115;RCP=TTCCTTCC;ALGNURL=http://orca.bu.edu/vntrview/index.php?db=VNTRPIPE_NA12892&ref=-175467251&isref=1&istab=1&ispng=1&rank=3	GT:SP:CGL	0/1/2:0,6,3:0,-5,-3

CHILD:
chr10	80228276	td175468778	CCCTCACCTCCCGGGCAGGGCGGCTGGCCGGGCGGGGGCCTGACCCCCCCCACCTCCCTCCCGGACGGGGCGGCTGGCCAGGCGGGGCGGCTGACCCCCCCACCTCCCTCCCGGACGGGGCGGCTGGCCGGGC	CCGGACAGAGGCGCACCTCACCTCCCGGACGGGGCGGCTGGCCGGGCGGGGGCTGACCCCCACACCTCCCTCCTGGACCGGGCGGCTGGCCGGGCGGGGGACTGACCCCCCCACCTCCCTCCCGGATGGGGTGGCTGGCTGGGCGGGGGACTGACCCCCCCACCTCCCTCCCGGACAGGGCGGCTGG	.	SC	RC=2.62;RPL=51;RAL=132;RCP=CCTCCCTCCCGGACGGGGCGGCTGGCCGGGCGGGGCGCCTGACCCCCCCCA;ALGNURL=http://orca.bu.edu/vntrview/index.php?db=VNTRPIPE_NA12878&ref=-175468778&isref=1&istab=1&ispng=1&rank=3	GT:SP:CGL	0/1:54,6:0,1
PARENTS:
chr10	80228276	td175468778	CCCTCACCTCCCGGGCAGGGCGGCTGGCCGGGCGGGGGCCTGACCCCCCCCACCTCCCTCCCGGACGGGGCGGCTGGCCAGGCGGGGCGGCTGACCCCCCCACCTCCCTCCCGGACGGGGCGGCTGGCCGGGC	CCCTCACCTCCCGGACGGGGCGGCCGGGCGGGGGGCTGACCCCCCCACCTCCCTCCTGGACGGGGCGGCTGGCCAGGCGGGGGCCTGAGCCCCCCACCTCCCTCCCGGACGGGGCGGCTGGCCGGGCAGGGGGCTGAACCCCCCACCTCCCTCCCGGACAGGGCGGCGGGCCCGGC	.	SC	RC=2.62;RPL=51;RAL=132;RCP=CCTCCCTCCCGGACGGGGCGGCTGGCCGGGCGGGGCGCCTGACCCCCCCCA;ALGNURL=http://orca.bu.edu/vntrview/index.php?db=VNTRPIPE_NA12891&ref=-175468778&isref=1&istab=1&ispng=1&rank=3	GT:SP:CGL	0/1:74,8:0,1
chr10	80228276	td175468778	CCCTCACCTCCCGGGCAGGGCGGCTGGCCGGGCGGGGGCCTGACCCCCCCCACCTCCCTCCCGGACGGGGCGGCTGGCCAGGCGGGGCGGCTGACCCCCCCACCTCCCTCCCGGACGGGGCGGCTGGCCGGGC	CCCTCACCTCCCAGACGGGGCGGCTGGCCGGGCGGAGGGCTGACCCCCCCACCTCCCTCCCGGACGGGGCGGCTGGCCGGGTGGGGGGCTGACCCCCCCACCTCCCTCCCGGATGGGGCGGCTGGCCGGGTTGGGGGGCTGGCCCCCCCATCTCCCTCCCGGGCGGGGTGGCTGGCCGGG	.	SC	RC=2.62;RPL=51;RAL=132;RCP=CCTCCCTCCCGGACGGGGCGGCTGGCCGGGCGGGGCGCCTGACCCCCCCCA;ALGNURL=http://orca.bu.edu/vntrview/index.php?db=VNTRPIPE_NA12892&ref=-175468778&isref=1&istab=1&ispng=1&rank=3	GT:SP:CGL	0/1:52,2:0,1

CHILD:
chr10	94826066	td175474438	GGCCAGCCTCCTGCCTCCTGCCGCCTGCCGCCTGCCGCCTGCCGCCTGCCGC	GGCCAGCCTCCTGCCTCCTGCCGCCTGCCGCCTGCCGCCTGCCGC	.	PASS	RC=7.29;RPL=7;RAL=51;RCP=GCCTGCC;ALGNURL=http://orca.bu.edu/vntrview/index.php?db=VNTRPIPE_NA12878&ref=-175474438&isref=1&istab=1&ispng=1&rank=3	GT:SP:CGL	0/1:7,11:0,-1
PARENTS:
chr10	94826066	td175474438	GGCCAGCCTCCTGCCTCCTGCCGCCTGCCGCCTGCCGCCTGCCGCCTGCCGC	GGCCAGCCTCCTGCCTCCTGCCGCCTGCCGCCTGCCGCCTGCCGC	.	PASS	RC=7.29;RPL=7;RAL=51;RCP=GCCTGCC;ALGNURL=http://orca.bu.edu/vntrview/index.php?db=VNTRPIPE_NA12891&ref=-175474438&isref=1&istab=1&ispng=1&rank=3	GT:SP:CGL	0/1:10,14:0,-1
chr10	94826066	td175474438	GGCCAGCCTCCTGCCTCCTGCCGCCTGCCGCCTGCCGCCTGCCGCCTGCCGC	GGCCAGCCTCCTGCCTCCTGCCGCCTGCCGCCTGCCGCCTGCCGC	.	PASS	RC=7.29;RPL=7;RAL=51;RCP=GCCTGCC;ALGNURL=http://orca.bu.edu/vntrview/index.php?db=VNTRPIPE_NA12892&ref=-175474438&isref=1&istab=1&ispng=1&rank=3	GT:SP:CGL	0/1:4,7:0,-1

CHILD:
chr10	98512118	td175475746	GGAAGGAGAAAGAAAGAAAGAGAAAGAAAGAAAGAGAAAGAAAGAAAGGGAAA	GGAAGGAGAAAGAAAGAAAGAGAAAGAAAGAAAGGGAAA	.	PASS	RC=3.71;RPL=14;RAL=52;RCP=GAAAGAGAAAGAAA;ALGNURL=http://orca.bu.edu/vntrview/index.php?db=VNTRPIPE_NA12878&ref=-175475746&isref=1&istab=1&ispng=1&rank=3	GT:SP:CGL	0/1:9,7:0,-1
PARENTS:
chr10	98512118	td175475746	GGAAGGAGAAAGAAAGAAAGAGAAAGAAAGAAAGAGAAAGAAAGAAAGGGAAA	GGAAGGAGAAAGAAAGAAAGAGAAAGAAAGAAAGGGAAA	.	PASS	RC=3.71;RPL=14;RAL=52;RCP=GAAAGAGAAAGAAA;ALGNURL=http://orca.bu.edu/vntrview/index.php?db=VNTRPIPE_NA12891&ref=-175475746&isref=1&istab=1&ispng=1&rank=3	GT:SP:CGL	0/1:14,8:0,-1
chr10	98512118	td175475746	GGAAGGAGAAAGAAAGAAAGAGAAAGAAAGAAAGAGAAAGAAAGAAAGGGAAA	GGAAGGAGAAAGAAAGAAAGAGAAAGAAAGAAAGGGAAA	.	PASS	RC=3.71;RPL=14;RAL=52;RCP=GAAAGAGAAAGAAA;ALGNURL=http://orca.bu.edu/vntrview/index.php?db=VNTRPIPE_NA12892&ref=-175475746&isref=1&istab=1&ispng=1&rank=3	GT:SP:CGL	0/1:13,13:0,-1

CHILD:
chr10	105367243	td175478846	GAGCCCCTCTGCCCGGCCAGCCGCCCCGTCCGGGAGGGAGGTGGGGGGGTCAGCCCCCTGCCCGGCCAGCCGCCCCGTCCGGGAGGTGAGGGG	GGAGCCCCTCTGCCCGGCCAGCCGCCCCGTCCGGGAGGGAGGTGGGGGGGTCGGCCCCCCGCCCGGCCAGCCGCCCCGTCCGGGAGGGAGGTGGGGGGGGGTCGGCCCCCCTGCCCGGCCAGCCGCCCCGTCCGGGAGGTGAGGT	.	SC	RC=1.84;RPL=51;RAL=92;RCP=AGCCCCTCTGCCCGGCCAGCCGCCCCGTCCGGGAGGTGAGGGGGGGGGGTC;ALGNURL=http://orca.bu.edu/vntrview/index.php?db=VNTRPIPE_NA12878&ref=-175478846&isref=1&istab=1&ispng=1&rank=3	GT:SP:CGL	0/1:71,24:0,1
PARENTS:
chr10	105367243	td175478846	GAGCCCCTCTGCCCGGCCAGCCGCCCCGTCCGGGAGGGAGGTGGGGGGGTCAGCCCCCTGCCCGGCCAGCCGCCCCGTCCGGGAGGTGAGGGG	GAGCCCCCGTGCCGGGCCAGCCGCCCCGTCGGGGAGGGGGGGGGGGGGTCAGCCCCCCGCCCGGCCAGCCGCCCTGTCCGGGAGGGAGGTGGGGGGGTCAGCCCTCCGCCCGGCCAGCCGCCCCGTCTGGGAGGTGAGGGG	.	SC	RC=1.84;RPL=51;RAL=92;RCP=AGCCCCTCTGCCCGGCCAGCCGCCCCGTCCGGGAGGTGAGGGGGGGGGGTC;ALGNURL=http://orca.bu.edu/vntrview/index.php?db=VNTRPIPE_NA12891&ref=-175478846&isref=1&istab=1&ispng=1&rank=3	GT:SP:CGL	0/1:76,29:0,1
chr10	105367243	td175478846	GAGCCCCTCTGCCCGGCCAGCCGCCCCGTCCGGGAGGGAGGTGGGGGGGTCAGCCCCCTGCCCGGCCAGCCGCCCCGTCCGGGAGGTGAGGGG	GAGCCCCTCTGCCCGGCCAGCCGCCCCGCCCGGGAAGGAGGTGCGGGGGGTCAGCCCCCCGCCCGGCCAGCCGCCCCGTCCGGGCGGGCTGGGGGGGCGGTCAGCCCCCCCGCCCGGCCACCCGCCCGTCCGGGAGGTGAGGGGGG	.	SC	RC=1.84;RPL=51;RAL=92;RCP=AGCCCCTCTGCCCGGCCAGCCGCCCCGTCCGGGAGGTGAGGGGGGGGGGTC;ALGNURL=http://orca.bu.edu/vntrview/index.php?db=VNTRPIPE_NA12892&ref=-175478846&isref=1&istab=1&ispng=1&rank=3	GT:SP:CGL	0/1:68,17:0,1

CHILD:
chr10	123962850	td175485697	TTCCCGGATGGGGCGGCTGGCCGGGCAGGGGGCTGACCCCCCCACCTCCCTCCCGGACGGGGCGGCTGGCTGGGCGGGCGGCTGACCCCCCCACCTCCCTCCCGGACGAGGTGGCTGCCGGG	TGGACGGGGTGGCTGGCCGGGCGGGGGGCTGATCCCCCCACCTCCCTCCCAGACGGGGCGGCTGGCGAGGCGGGGGGCTGACCCCCCCACCTCCCTCCCGGACTGGGCGGCTGGCCGGGCGGGGGGCTGACCCCCCCACCTCCCTCCCGGACGAGGTGGCTGCCGGG	.	SC	RC=2.49;RPL=49;RAL=121;RCP=TCCCGGACGGGGCGGCTGGCCGGGCAGGCGGCTGACCCCCCCACCTCCC;ALGNURL=http://orca.bu.edu/vntrview/index.php?db=VNTRPIPE_NA12878&ref=-175485697&isref=1&istab=1&ispng=1&rank=3	GT:SP:CGL	0/1:10,2:0,1
PARENTS:
chr10	123962850	td175485697	TTCCCGGATGGGGCGGCTGGCCGGGCAGGGGGCTGACCCCCCCACCTCCCTCCCGGACGGGGCGGCTGGCTGGGCGGGCGGCTGACCCCCCCACCTCCCTCCCGGACGAGGTGGCTGCCGGG	TGGACGGGGTGGCTGGCCGGGCGGGGGGCTGATCCCCCCACCTCCCTCCCAGACGGGGCGGCTGGCCAGGCGGGGGGCTGACCCCCCCACCTCCCTCCCGGACTGGGCGGCTGGCCGGGCGGGGGGCTGACCCCCCCACCTCCCTCCCGGACGAGGTGGCTGCCGGG	.	SC	RC=2.49;RPL=49;RAL=121;RCP=TCCCGGACGGGGCGGCTGGCCGGGCAGGCGGCTGACCCCCCCACCTCCC;ALGNURL=http://orca.bu.edu/vntrview/index.php?db=VNTRPIPE_NA12891&ref=-175485697&isref=1&istab=1&ispng=1&rank=3	GT:SP:CGL	0/1:10,5:0,1
chr10	123962850	td175485697	TTCCCGGATGGGGCGGCTGGCCGGGCAGGGGGCTGACCCCCCCACCTCCCTCCCGGACGGGGCGGCTGGCTGGGCGGGCGGCTGACCCCCCCACCTCCCTCCCGGACGAGGTGGCTGCCGGG	TCACCTCCCGGATGGGGTGGCTGGCCGGGTGGGGGGCTGACCCCCCCACATCCTTCCCGGACGGGGCGGCTGGGCGGGAGGGGGGCTGACCCCCCCACCTCCTTCCCGGACGAGGCAGCTGGCCGGGCGGGGGGCTGACCCCCACCTCCCTCCCAGACGGGGTGGCTGCCG	.	SC	RC=2.49;RPL=49;RAL=121;RCP=TCCCGGACGGGGCGGCTGGCCGGGCAGGCGGCTGACCCCCCCACCTCCC;ALGNURL=http://orca.bu.edu/vntrview/index.php?db=VNTRPIPE_NA12892&ref=-175485697&isref=1&istab=1&ispng=1&rank=3	GT:SP:CGL	0/1:8,2:0,1

CHILD:
chr10	133976260	td175489682	GTGTATTTTGGCTGCTGGGTTATTATGTATTTTGGCTGCTGGTTAT	GTGTATTTTGGCTGCTGGGTTATTATGTATTTTGGCTGCTGGGTTATTATGTATTTTGGCTGCTGGTTAT	.	PASS	RC=1.92;RPL=24;RAL=45;RCP=TGTATTTTGGCTGCTGGGTTATTA;ALGNURL=http://orca.bu.edu/vntrview/index.php?db=VNTRPIPE_NA12878&ref=-175489682&isref=1&istab=1&ispng=1&rank=3	GT:SP:CGL	0/1:7,5:0,1
PARENTS:
chr10	133976260	td175489682	GTGTATTTTGGCTGCTGGGTTATTATGTATTTTGGCTGCTGGTTAT	GTGTATTTTGGCTGCTGGGTTATTATGTATTTTGGCTGCTGGGTTATTATGTATTTTGGCTGCTGGTTAT	.	PASS	RC=1.92;RPL=24;RAL=45;RCP=TGTATTTTGGCTGCTGGGTTATTA;ALGNURL=http://orca.bu.edu/vntrview/index.php?db=VNTRPIPE_NA12891&ref=-175489682&isref=1&istab=1&ispng=1&rank=3	GT:SP:CGL	0/1:8,7:0,1
chr10	133976260	td175489682	GTGTATTTTGGCTGCTGGGTTATTATGTATTTTGGCTGCTGGTTAT	GTGTATTTGGGCTGCTGGGTTATGATGTATTTTGGCTGCTGGGTTATTATGTATTTTGGCTGCTGGTTAT	.	PASS	RC=1.92;RPL=24;RAL=45;RCP=TGTATTTTGGCTGCTGGGTTATTA;ALGNURL=http://orca.bu.edu/vntrview/index.php?db=VNTRPIPE_NA12892&ref=-175489682&isref=1&istab=1&ispng=1&rank=3	GT:SP:CGL	0/1:6,5:0,1

CHILD:
chr10	134827065	td175490579	CAAGAATGAGGAAGCCGAGGAAGAATGAGGAAGCCGAGGAAGAATGAGGAAGCCGAGGAAGAATGAGGAAGCCGAGGAAGAATGAGGAAGCCGAGGAAGAA	CAAGAATGAGGAAGCCGAGGAAGAATGAGGAAGCCGAGGAAGAATGAGGAAGCCGAGGAAGAATGAGGAAGCCGAGGAAGAA	.	PASS	RC=5.26;RPL=19;RAL=100;RCP=AAGAATGAGGAAGCCGAGG;ALGNURL=http://orca.bu.edu/vntrview/index.php?db=VNTRPIPE_NA12878&ref=-175490579&isref=1&istab=1&ispng=1&rank=3	GT:SP:CGL	0/1:8,12:0,-1
PARENTS:
chr10	134827065	td175490579	CAAGAATGAGGAAGCCGAGGAAGAATGAGGAAGCCGAGGAAGAATGAGGAAGCCGAGGAAGAATGAGGAAGCCGAGGAAGAATGAGGAAGCCGAGGAAGAA	CAAGAATGAGGAAGCCGAGGAAGAATGAGGAAGCCGAGGAAGAATGAGGAAGCCGAGGAAGAATGAGGAAGCCGAGGAAGAATGAGGAAGCCGAGGAAGAATGAGGAAGCCGAGGAAGAATGAGGAAGCCGAGGAAGAA	.	PASS	RC=5.26;RPL=19;RAL=100;RCP=AAGAATGAGGAAGCCGAGG;ALGNURL=http://orca.bu.edu/vntrview/index.php?db=VNTRPIPE_NA12891&ref=-175490579&isref=1&istab=1&ispng=1&rank=3	GT:SP:CGL	0/1:10,5:0,2
chr10	134827065	td175490579	CAAGAATGAGGAAGCCGAGGAAGAATGAGGAAGCCGAGGAAGAATGAGGAAGCCGAGGAAGAATGAGGAAGCCGAGGAAGAATGAGGAAGCCGAGGAAGAA	CAAGAATGAGGAAGCCGAGGAAGAATGAGGAAGCCGAGGAAGAATGAGGAAGCCGAGGAAGAATGAGGAAGCCGAGGAAGAA,CCAGGAAGACGAAAAAACTCAAGGTCAAAGAATGAGGAAGCCGAGGAAGAATGAGGAAGCCGAGGAAGAATGAGGAAGCCGAGGAAGAATGAGGAAGCCGAGGAAGAATGAGGAAGCCGAGGAAGAATGAGGA	.	PASS	RC=5.26;RPL=19;RAL=100;RCP=AAGAATGAGGAAGCCGAGG;ALGNURL=http://orca.bu.edu/vntrview/index.php?db=VNTRPIPE_NA12892&ref=-175490579&isref=1&istab=1&ispng=1&rank=3	GT:SP:CGL	0/1/2:0,6,5:0,-1,1

CHILD:
chr11	2446847	td175493276	GCCCTGGGCGGGAGTCCTCACCCTGGGCGGGGGTCCTCA	GCCCTGGGCGGGAGTCCTCACCCTGGGCGGGGGTCCTCACCCTGGGCGGGGGTCCTCA	.	PASS	RC=2.00;RPL=19;RAL=38;RCP=CCCTGGGCGGGAGTCCTCA;ALGNURL=http://orca.bu.edu/vntrview/index.php?db=VNTRPIPE_NA12878&ref=-175493276&isref=1&istab=1&ispng=1&rank=3	GT:SP:CGL	0/1:7,5:0,1
PARENTS:
chr11	2446847	td175493276	GCCCTGGGCGGGAGTCCTCACCCTGGGCGGGGGTCCTCA	GCCCTGGGCGGGAGTCCTCACCCTGGGCGGGGGTCCTCACCCTGGGCGGGGGTCCTCA	.	PASS	RC=2.00;RPL=19;RAL=38;RCP=CCCTGGGCGGGAGTCCTCA;ALGNURL=http://orca.bu.edu/vntrview/index.php?db=VNTRPIPE_NA12891&ref=-175493276&isref=1&istab=1&ispng=1&rank=3	GT:SP:CGL	0/1:7,8:0,1
chr11	2446847	td175493276	GCCCTGGGCGGGAGTCCTCACCCTGGGCGGGGGTCCTCA	GCCCTGGGCGGGAGTCCTCACCCTGGGCGGGGGTCCTCACCCTGGGCGGGGGTCCTCA	.	PASS	RC=2.00;RPL=19;RAL=38;RCP=CCCTGGGCGGGAGTCCTCA;ALGNURL=http://orca.bu.edu/vntrview/index.php?db=VNTRPIPE_NA12892&ref=-175493276&isref=1&istab=1&ispng=1&rank=3	GT:SP:CGL	0/1:7,8:0,1

CHILD:
chr11	7598527	td175495241	GGTGCGTGTGCGTGCATGTATGTGCGTGTGTGTGTGTGTGTGTGTGTGTGTGTG	GGTGCGTGTGCGTGCATGTATGTGCGTGTGTGTGTGCGTGTGTGTGTGTGTGTGTGTGTTTGT	.	PASS	RC=5.30;RPL=10;RAL=53;RCP=GTGCGTGTGT;ALGNURL=http://orca.bu.edu/vntrview/index.php?db=VNTRPIPE_NA12878&ref=-175495241&isref=1&istab=1&ispng=1&rank=3	GT:SP:CGL	0/1:7,5:0,1
PARENTS:
chr11	7598527	td175495241	GGTGCGTGTGCGTGCATGTATGTGCGTGTGTGTGTGTGTGTGTGTGTGTGTGTG	GGTGCGTGTGCGTGCATGTATGTGCGTGTGTGTGTGCTTGTGTGTGTGTGTGTGTGTGTTTGT	.	PASS	RC=5.30;RPL=10;RAL=53;RCP=GTGCGTGTGT;ALGNURL=http://orca.bu.edu/vntrview/index.php?db=VNTRPIPE_NA12891&ref=-175495241&isref=1&istab=1&ispng=1&rank=3	GT:SP:CGL	0/1:9,7:0,1
chr11	7598527	td175495241	GGTGCGTGTGCGTGCATGTATGTGCGTGTGTGTGTGTGTGTGTGTGTGTGTGTG	GGTGCGTGTGCGTGCATGTATGTGCGTGTGTGTGTGCGTGTGTGTGTGTGTGTGTGTGTTTGT	.	PASS	RC=5.30;RPL=10;RAL=53;RCP=GTGCGTGTGT;ALGNURL=http://orca.bu.edu/vntrview/index.php?db=VNTRPIPE_NA12892&ref=-175495241&isref=1&istab=1&ispng=1&rank=3	GT:SP:CGL	0/1:6,3:0,1

CHILD:
chr11	15134586	td175497722	TTTCCTTCCCTTCCTTTCCTTCCCTCTCTTCCCTCCCTTCCTTTCTTCCTTCCTTCC	TTTCCTTCCCTTCCTTTCCTTCCCTCTCTTCCCTCCCTTCCTTTCTTCCTTCCTTCCTCTTTCTTTCTTTTCTCTCTCTCTCTT	.	PASS	RC=2.15;RPL=27;RAL=56;RCP=TTCCCTCCCTTCCTTTCCTTCCCTCTC;ALGNURL=http://orca.bu.edu/vntrview/index.php?db=VNTRPIPE_NA12878&ref=-175497722&isref=1&istab=1&ispng=1&rank=3	GT:SP:CGL	0/1:5,2:0,1
PARENTS:
chr11	15134586	td175497722	TTTCCTTCCCTTCCTTTCCTTCCCTCTCTTCCCTCCCTTCCTTTCTTCCTTCCTTCC	TTTCCTTCCCTTCCTTTCCTTCCCTCTCTTCCCTCCCTTCCTTTCTTCCTTCCTTCCTCTTTCTTTCTTTTCTCTCTCTCTCTT	.	PASS	RC=2.15;RPL=27;RAL=56;RCP=TTCCCTCCCTTCCTTTCCTTCCCTCTC;ALGNURL=http://orca.bu.edu/vntrview/index.php?db=VNTRPIPE_NA12891&ref=-175497722&isref=1&istab=1&ispng=1&rank=3	GT:SP:CGL	0/1:9,3:0,1
chr11	15134586	td175497722	TTTCCTTCCCTTCCTTTCCTTCCCTCTCTTCCCTCCCTTCCTTTCTTCCTTCCTTCC	TTTCCTTCCCTTCCTTTCCTTCCCTCTCTTCCCTCCCTTCCTTTCTTCCTTCCTTCCTCTTTCTTTCCTCTCTCTCTCTT	.	PASS	RC=2.15;RPL=27;RAL=56;RCP=TTCCCTCCCTTCCTTTCCTTCCCTCTC;ALGNURL=http://orca.bu.edu/vntrview/index.php?db=VNTRPIPE_NA12892&ref=-175497722&isref=1&istab=1&ispng=1&rank=3	GT:SP:CGL	0/1:2,5:0,1

CHILD:
chr11	16928891	td175498317	GAGCCCCTCTGCCCGGCCAGCCGCCCCATCCGGGAGGGAGGTGGTGGGGTCAGCCCCCCGCCCGGCCAGCCGCCCCGTCCGGGAGGTGAGGGGCGCCTCTGCC	GAGCCCCTCTGCCCGGCCAGCCGCCCCGTCCGGGAGGGAGGTTGGGGGGTCAGCCCCCCGCCCGGCCAGCCGCCCCGTCCGGGAGGGAGGTGGGGGGGGGCAGCCCCCCTGCCCGGCCAGCCGCCCCGTCCGGGGGGGGAGGGGGGGCTCTGCCC	.	SC	RC=2.08;RPL=51;RAL=102;RCP=AGCCCCTCCGCCCGGCCAGCCGCCCCATCCGGGAGGTGAGGTGGTCGCCTC;ALGNURL=http://orca.bu.edu/vntrview/index.php?db=VNTRPIPE_NA12878&ref=-175498317&isref=1&istab=1&ispng=1&rank=3	GT:SP:CGL	0/1:27,2:0,1
PARENTS:
chr11	16928891	td175498317	GAGCCCCTCTGCCCGGCCAGCCGCCCCATCCGGGAGGGAGGTGGTGGGGTCAGCCCCCCGCCCGGCCAGCCGCCCCGTCCGGGAGGTGAGGGGCGCCTCTGCC	GAGCCCCTCTGCCCGGCCAGCCGCCCCGTCCGGGAGGGAGGTGGGGGGGTCAGCCCCCCGCCCGGCCAGCCGCCCCGTCCGGGAGGGAGGAGGGGGGGGTCAGCCCCCCTGCCCGGCCAGCCGCCCCGTCCGGGGGGGGAGGGGCGGCTCTGCCC	.	SC	RC=2.08;RPL=51;RAL=102;RCP=AGCCCCTCCGCCCGGCCAGCCGCCCCATCCGGGAGGTGAGGTGGTCGCCTC;ALGNURL=http://orca.bu.edu/vntrview/index.php?db=VNTRPIPE_NA12891&ref=-175498317&isref=1&istab=1&ispng=1&rank=3	GT:SP:CGL	0/1:31,5:0,1
chr11	16928891	td175498317	GAGCCCCTCTGCCCGGCCAGCCGCCCCATCCGGGAGGGAGGTGGTGGGGTCAGCCCCCCGCCCGGCCAGCCGCCCCGTCCGGGAGGTGAGGGGCGCCTCTGCC	GAGCCCCTCTGCCCGGCCGGCCGCCCCGTCCGGGAGGGAGGTGGGGGGGGTCAGCCCCCCGCCCGGCCAGCCGCCCCGTCTGGGAGGGAGGTGGGGGGGTCAGCCCCCCGCCCGGCCAGCCGCCCCATCCCGGAGGTGACGGGGGCCTCTGCC	.	SC	RC=2.08;RPL=51;RAL=102;RCP=AGCCCCTCCGCCCGGCCAGCCGCCCCATCCGGGAGGTGAGGTGGTCGCCTC;ALGNURL=http://orca.bu.edu/vntrview/index.php?db=VNTRPIPE_NA12892&ref=-175498317&isref=1&istab=1&ispng=1&rank=3	GT:SP:CGL	0/1:29,2:0,1

CHILD:
chr11	16929018	td175498320	GAGCCCCTCTGCCCGGCCAGCCGCCCCGTCCGGGAGGGAGGCGGGGAGGTCAGCCCCCCGCCCAGCCAGCCGCCCCGTCCGGGAGGGAGGCGGGGGGGTCAGCCCCCCGCCCGGCCAGCCGCCCCGTCCGGGAGGTGAGG	GAGCCCCTCTGCCCGGCCAGCCGCCCCGCCCGGGAGGGAGGTGGGGGGGTCAGCCCCCCGCCCGGCCAGCCGCCCCGTCCGGGAGGTGAGGGG	.	SC	RC=2.80;RPL=49;RAL=139;RCP=AGCCCCCCGCCCGGCCAGCCGCCCCGTCCGGGAGGGAGGCGGGGAGGTC;ALGNURL=http://orca.bu.edu/vntrview/index.php?db=VNTRPIPE_NA12878&ref=-175498320&isref=1&istab=1&ispng=1&rank=3	GT:SP:CGL	0/1:24,7:0,-1
PARENTS:
chr11	16929018	td175498320	GAGCCCCTCTGCCCGGCCAGCCGCCCCGTCCGGGAGGGAGGCGGGGAGGTCAGCCCCCCGCCCAGCCAGCCGCCCCGTCCGGGAGGGAGGCGGGGGGGTCAGCCCCCCGCCCGGCCAGCCGCCCCGTCCGGGAGGTGAGG	GAGCCCCTCTGCCCAGCCAGCCGCCCCGTCTGGGAGGGAGGTGGGGGGGTCAGCCCCCCGCCCAGCCAGCCGCCCCGTCCGGGAGGTGAGGGG	.	SC	RC=2.80;RPL=49;RAL=139;RCP=AGCCCCCCGCCCGGCCAGCCGCCCCGTCCGGGAGGGAGGCGGGGAGGTC;ALGNURL=http://orca.bu.edu/vntrview/index.php?db=VNTRPIPE_NA12891&ref=-175498320&isref=1&istab=1&ispng=1&rank=3	GT:SP:CGL	0/1:35,17:0,-1
chr11	16929018	td175498320	GAGCCCCTCTGCCCGGCCAGCCGCCCCGTCCGGGAGGGAGGCGGGGAGGTCAGCCCCCCGCCCAGCCAGCCGCCCCGTCCGGGAGGGAGGCGGGGGGGTCAGCCCCCCGCCCGGCCAGCCGCCCCGTCCGGGAGGTGAGG	GAGCCCCTCGGCCCGGCCAGCCGCCCCGTCTGGGAGGGAGGTGGGGGGGGTCAGCCCCCCGCCCGGCCAGCCGCCCTGTCCGGGAGGTGAGGGG	.	SC	RC=2.80;RPL=49;RAL=139;RCP=AGCCCCCCGCCCGGCCAGCCGCCCCGTCCGGGAGGGAGGCGGGGAGGTC;ALGNURL=http://orca.bu.edu/vntrview/index.php?db=VNTRPIPE_NA12892&ref=-175498320&isref=1&istab=1&ispng=1&rank=3	GT:SP:CGL	0/1:21,6:0,-1

CHILD:
chr11	22360611	td175500245	ATATATATATATGTTATATATATATGTTATATATATATGTTATATATATATGTTATATATATATGTTATATATATATGTTATATATAGTTATATATATATGTTATATATATATGTTTTATATATATATATATATATATATGTTA	ATATATATATATGTTATATATATATGTTATATATATATGTTATATATATATGTTATATATATATGTTATATATATATGTTATATATATATGTTATATATATATGTTTTATATATATATATATATATATAT	.	PASS	RC=11.21;RPL=13;RAL=143;RCP=TATATATATATGT;ALGNURL=http://orca.bu.edu/vntrview/index.php?db=VNTRPIPE_NA12878&ref=-175500245&isref=1&istab=1&ispng=1&rank=3	GT:SP:CGL	0/1:7,3:0,-1
PARENTS:
chr11	22360611	td175500245	ATATATATATATGTTATATATATATGTTATATATATATGTTATATATATATGTTATATATATATGTTATATATATATGTTATATATAGTTATATATATATGTTATATATATATGTTTTATATATATATATATATATATATGTTA	ATATATATATATGTTATATATATATGTTATATATATATGTTATATATATATGTTATATATATATGTTATATATATATGTTATATATATATGTTTTATATATATATATATATATATATATGTTA	.	PASS	RC=11.21;RPL=13;RAL=143;RCP=TATATATATATGT;ALGNURL=http://orca.bu.edu/vntrview/index.php?db=VNTRPIPE_NA12891&ref=-175500245&isref=1&istab=1&ispng=1&rank=3	GT:SP:CGL	0/1:11,3:0,-2
chr11	22360611	td175500245	ATATATATATATGTTATATATATATGTTATATATATATGTTATATATATATGTTATATATATATGTTATATATATATGTTATATATAGTTATATATATATGTTATATATATATGTTTTATATATATATATATATATATATGTTA	ATATATATATATGTTATATATATATGTTATATATATATGTTATATATATATGTTATATATATATGTTATATATATATGTTATATATATATGTTTTATATATATATATATATATATATATGTTA,ATATATATATATGTTATATATATATGTTATATATATATGTTATATATATATGTTATATATATATGTTATATATATATGTTATATATATATGTTATATATATATGTTTTATATATATATATATATATATATATGTTA	.	PASS	RC=11.21;RPL=13;RAL=143;RCP=TATATATATATGT;ALGNURL=http://orca.bu.edu/vntrview/index.php?db=VNTRPIPE_NA12892&ref=-175500245&isref=1&istab=1&ispng=1&rank=3	GT:SP:CGL	0/1/2:0,7,5:0,-2,-1

CHILD:
chr11	33071916	td175504339	TTAATAACACCTGATGCTTGATAATAACACCTGATGCTTGATAATAACACCTGATGCTTGATA	TTAATAACACCTGATGCTTGATAATAACACCTGATGCTTGATA	.	PASS	RC=3.10;RPL=20;RAL=62;RCP=TAATAACACCTGATGCTTGA;ALGNURL=http://orca.bu.edu/vntrview/index.php?db=VNTRPIPE_NA12878&ref=-175504339&isref=1&istab=1&ispng=1&rank=3	GT:SP:CGL	0/1:11,18:0,-1
PARENTS:
chr11	33071916	td175504339	TTAATAACACCTGATGCTTGATAATAACACCTGATGCTTGATAATAACACCTGATGCTTGATA	TTAATAACACCTGATGCTTGATAATAACACCTGATGCTTG	.	PASS	RC=3.10;RPL=20;RAL=62;RCP=TAATAACACCTGATGCTTGA;ALGNURL=http://orca.bu.edu/vntrview/index.php?db=VNTRPIPE_NA12891&ref=-175504339&isref=1&istab=1&ispng=1&rank=3	GT:SP:CGL	0/1:15,23:0,-1
chr11	33071916	td175504339	TTAATAACACCTGATGCTTGATAATAACACCTGATGCTTGATAATAACACCTGATGCTTGATA	TTAATAACACCTGATGCTTGATAATAACACCTGATGCTTGATA	.	PASS	RC=3.10;RPL=20;RAL=62;RCP=TAATAACACCTGATGCTTGA;ALGNURL=http://orca.bu.edu/vntrview/index.php?db=VNTRPIPE_NA12892&ref=-175504339&isref=1&istab=1&ispng=1&rank=3	GT:SP:CGL	0/1:15,13:0,-1

CHILD:
chr11	38618929	td175506365	CTATACCTGTACTGAGCAGGTATACCTGTACTGAGCAGGTATACCTGTACT	CTATACCTGTACTGAGCAGGTATACCTGTACTGAGCAGGTATACCTGTACTGAGCAGGTATACCTGTACT	.	PASS	RC=2.63;RPL=19;RAL=50;RCP=TATACCTGTACTGAGCAGG;ALGNURL=http://orca.bu.edu/vntrview/index.php?db=VNTRPIPE_NA12878&ref=-175506365&isref=1&istab=1&ispng=1&rank=3	GT:SP:CGL	0/1:15,6:0,1
PARENTS:
chr11	38618929	td175506365	CTATACCTGTACTGAGCAGGTATACCTGTACTGAGCAGGTATACCTGTACT	CTATACCTGTACTGAGCAGGTATACCTGTACTGAGCAGGTATACCTGTACTGAGCAGGTATACCTGTACT	.	PASS	RC=2.63;RPL=19;RAL=50;RCP=TATACCTGTACTGAGCAGG;ALGNURL=http://orca.bu.edu/vntrview/index.php?db=VNTRPIPE_NA12891&ref=-175506365&isref=1&istab=1&ispng=1&rank=3	GT:SP:CGL	0/1:18,10:0,1
chr11	38618929	td175506365	CTATACCTGTACTGAGCAGGTATACCTGTACTGAGCAGGTATACCTGTACT	CTATACCCGTACTGAGCAGGTATACCTGTACTGAGCAGGTATACCTGTACTGAGCAGGTATACCTGTACT	.	PASS	RC=2.63;RPL=19;RAL=50;RCP=TATACCTGTACTGAGCAGG;ALGNURL=http://orca.bu.edu/vntrview/index.php?db=VNTRPIPE_NA12892&ref=-175506365&isref=1&istab=1&ispng=1&rank=3	GT:SP:CGL	0/1:15,10:0,1

CHILD:
chr11	59238823	td175513101	TATATATATACACATATATATACACATATATATACACACATATATACACATATATATA	TATATATATACACATATATATACACATATATATACACATATATATACACACATATATACACATATATATA	.	PASS	RC=4.75;RPL=12;RAL=57;RCP=ATATATATACAC;ALGNURL=http://orca.bu.edu/vntrview/index.php?db=VNTRPIPE_NA12878&ref=-175513101&isref=1&istab=1&ispng=1&rank=3	GT:SP:CGL	0/1:4,6:0,1
PARENTS:
chr11	59238823	td175513101	TATATATATACACATATATATACACATATATATACACACATATATACACATATATATA	TATATATATACACATATATATACACATATATATACACATATATATACACACATATATACACATATATATA	.	PASS	RC=4.75;RPL=12;RAL=57;RCP=ATATATATACAC;ALGNURL=http://orca.bu.edu/vntrview/index.php?db=VNTRPIPE_NA12891&ref=-175513101&isref=1&istab=1&ispng=1&rank=3	GT:SP:CGL	0/1:10,13:0,1
chr11	59238823	td175513101	TATATATATACACATATATATACACATATATATACACACATATATACACATATATATA	TATATATATACACATATATATACACATATATATACACATATATATACACACATATATACACATATATATA	.	PASS	RC=4.75;RPL=12;RAL=57;RCP=ATATATATACAC;ALGNURL=http://orca.bu.edu/vntrview/index.php?db=VNTRPIPE_NA12892&ref=-175513101&isref=1&istab=1&ispng=1&rank=3	GT:SP:CGL	0/1:10,10:0,1

CHILD:
chr11	73486261	td175520098	TCCGCCCGGCAGCCGCCCCGTCTGGGAGGGAGGTGGGGGGCAGCCCCCGCCCGGCCAGCTGCCCCGTCAGGGAGGGAGGTGGGGGGCAGCCCCCGCCCGGCCAGCTGCCCCGTCAGGGAGGGAGGTGGGGGGCAGCCCCTGCCCGGCCAGCCGCCCCGTCCGGGAGG	TCCGCCCGGCAGCCGCCCCGTCTGGGAGGGAGGTGGGGGGCAGCCCCCGCCCGGCCAGCTGCCCCGTCAGGGAGGGAGGTGGGGGGCAGCCCCTGCCCGGCCAGCCGCCCCGTCCGGGAGG	.	SC	RC=3.63;RPL=46;RAL=166;RCP=CCGCCCGGCCAGCCGCCCCGTCAGGGAGGGAGGTGGGGGGCAGCCC;ALGNURL=http://orca.bu.edu/vntrview/index.php?db=VNTRPIPE_NA12878&ref=-175520098&isref=1&istab=1&ispng=1&rank=3	GT:SP:CGL	0/1:2,10:0,-1
PARENTS:
chr11	73486261	td175520098	TCCGCCCGGCAGCCGCCCCGTCTGGGAGGGAGGTGGGGGGCAGCCCCCGCCCGGCCAGCTGCCCCGTCAGGGAGGGAGGTGGGGGGCAGCCCCCGCCCGGCCAGCTGCCCCGTCAGGGAGGGAGGTGGGGGGCAGCCCCTGCCCGGCCAGCCGCCCCGTCCGGGAGG	TCCGCCCGGCAGCCGCCCCCTCCAGGAGGTGGGGGGCAGCCCCTGCCCGGCCAGCCGCCCAGTCCGGGAGGGAGGTGGGGGGCAGCCCCCGCCCGGCAGCCGCCCCATCTGGGAGG	.	SC	RC=3.63;RPL=46;RAL=166;RCP=CCGCCCGGCCAGCCGCCCCGTCAGGGAGGGAGGTGGGGGGCAGCCC;ALGNURL=http://orca.bu.edu/vntrview/index.php?db=VNTRPIPE_NA12891&ref=-175520098&isref=1&istab=1&ispng=1&rank=3	GT:SP:CGL	0/1:4,3:0,-1
chr11	73486261	td175520098	TCCGCCCGGCAGCCGCCCCGTCTGGGAGGGAGGTGGGGGGCAGCCCCCGCCCGGCCAGCTGCCCCGTCAGGGAGGGAGGTGGGGGGCAGCCCCCGCCCGGCCAGCTGCCCCGTCAGGGAGGGAGGTGGGGGGCAGCCCCTGCCCGGCCAGCCGCCCCGTCCGGGAGG	TCCGCCCGGCAGCCGCCCCCTCCAGGAGGTGGGGGGCAGCCCCTGCCCGGCCAGCCGCCCAGTCCGGGAGGGAGGTGGGGGGCAGCCCCCGCCCGGCAGCCGCCCCGTCTGGGAGG	.	SC	RC=3.63;RPL=46;RAL=166;RCP=CCGCCCGGCCAGCCGCCCCGTCAGGGAGGGAGGTGGGGGGCAGCCC;ALGNURL=http://orca.bu.edu/vntrview/index.php?db=VNTRPIPE_NA12892&ref=-175520098&isref=1&istab=1&ispng=1&rank=3	GT:SP:CGL	0/1:4,6:0,-1

CHILD:
chr11	125295399	td175538756	CTCCAATAACGATCAGAGAGCAGCCACTGTGCCTTGATGGTTTGCCGTGATCCAATAACGATCAGAGAGCAGCCACTGTGCCTTGATGGTTTGCCGTGATCCAATAATGATCAGAGAGCAGCCACTGTGCCTTGATGGTTTGCGTGATC	CTCCAATAACGATCAGAGAGCAGCCACTGTGCCTTGATGGTTTGCCGTGATCCAATAATGATCAGAGAGCAGCCACTGTGCCTTGATGGTTTGCGTGATC	.	PASS	RC=3.04;RPL=49;RAL=148;RCP=TCCAATAACGATCAGAGAGCAGCCACTGTGCCTTGATGGTTTGCCGTGA;ALGNURL=http://orca.bu.edu/vntrview/index.php?db=VNTRPIPE_NA12878&ref=-175538756&isref=1&istab=1&ispng=1&rank=3	GT:SP:CGL	0/1:3,7:0,-1
PARENTS:
chr11	125295399	td175538756	CTCCAATAACGATCAGAGAGCAGCCACTGTGCCTTGATGGTTTGCCGTGATCCAATAACGATCAGAGAGCAGCCACTGTGCCTTGATGGTTTGCCGTGATCCAATAATGATCAGAGAGCAGCCACTGTGCCTTGATGGTTTGCGTGATC	CTCCAATAACGATCAGAGAGCAGCCACTGTGCCTTGATGGTTTGCCGTGATCCAATAATGATCAGAGAGCAGCCACTGTGCCTTGATGGTTTGCGTGATC	.	PASS	RC=3.04;RPL=49;RAL=148;RCP=TCCAATAACGATCAGAGAGCAGCCACTGTGCCTTGATGGTTTGCCGTGA;ALGNURL=http://orca.bu.edu/vntrview/index.php?db=VNTRPIPE_NA12891&ref=-175538756&isref=1&istab=1&ispng=1&rank=3	GT:SP:CGL	0/1:5,8:0,-1
chr11	125295399	td175538756	CTCCAATAACGATCAGAGAGCAGCCACTGTGCCTTGATGGTTTGCCGTGATCCAATAACGATCAGAGAGCAGCCACTGTGCCTTGATGGTTTGCCGTGATCCAATAATGATCAGAGAGCAGCCACTGTGCCTTGATGGTTTGCGTGATC	CTCCAATAACGATCAGAGAGCAGCCACTGTGCCTTGATGGTTTGCCGTGATCCAATAATGATCAGAGAGCAGCCACTGTGCCTTGATGGTTTGCGTGATC	.	PASS	RC=3.04;RPL=49;RAL=148;RCP=TCCAATAACGATCAGAGAGCAGCCACTGTGCCTTGATGGTTTGCCGTGA;ALGNURL=http://orca.bu.edu/vntrview/index.php?db=VNTRPIPE_NA12892&ref=-175538756&isref=1&istab=1&ispng=1&rank=3	GT:SP:CGL	0/1:2,9:0,-1

CHILD:
chr11	126131045	td175539030	TATGTGAAATGTAAAATGTAAAATGTAAAATGT	TATGTGAAATGTAAAATGTAAAATGTAAAATGTAAAATGT	.	PASS	RC=4.57;RPL=7;RAL=32;RCP=ATGTAAA;ALGNURL=http://orca.bu.edu/vntrview/index.php?db=VNTRPIPE_NA12878&ref=-175539030&isref=1&istab=1&ispng=1&rank=3	GT:SP:CGL	0/1:17,14:0,1
PARENTS:
chr11	126131045	td175539030	TATGTGAAATGTAAAATGTAAAATGTAAAATGT	TATGTGAAATGTAAAATGTAAAATGTAAAATGTAAAATGT	.	PASS	RC=4.57;RPL=7;RAL=32;RCP=ATGTAAA;ALGNURL=http://orca.bu.edu/vntrview/index.php?db=VNTRPIPE_NA12891&ref=-175539030&isref=1&istab=1&ispng=1&rank=3	GT:SP:CGL	0/1:18,10:0,1
chr11	126131045	td175539030	TATGTGAAATGTAAAATGTAAAATGTAAAATGT	TATGTGAAATGTAAAATGTAAAATGTAAAATGTAAAATGT	.	PASS	RC=4.57;RPL=7;RAL=32;RCP=ATGTAAA;ALGNURL=http://orca.bu.edu/vntrview/index.php?db=VNTRPIPE_NA12892&ref=-175539030&isref=1&istab=1&ispng=1&rank=3	GT:SP:CGL	0/1:18,13:0,1

CHILD:
chr11	127149516	td175539367	GCTTCTTCTATTTCTTCTTCTTCTATTTCTCCTTCTCTTTCTCCTTC	GCTTCTTCTATTTCTTCTTCTTCTATTTCTCCTTCT	.	PASS	RC=3.27;RPL=15;RAL=46;RCP=CTTCTTCTATTTCTC;ALGNURL=http://orca.bu.edu/vntrview/index.php?db=VNTRPIPE_NA12878&ref=-175539367&isref=1&istab=1&ispng=1&rank=3	GT:SP:CGL	0/1:3,2:0,-1
PARENTS:
chr11	127149516	td175539367	GCTTCTTCTATTTCTTCTTCTTCTATTTCTCCTTCTCTTTCTCCTTC	GCTTCTTCTATTTCTTCTTCTTCTATTTCTCCTTCT	.	PASS	RC=3.27;RPL=15;RAL=46;RCP=CTTCTTCTATTTCTC;ALGNURL=http://orca.bu.edu/vntrview/index.php?db=VNTRPIPE_NA12891&ref=-175539367&isref=1&istab=1&ispng=1&rank=3	GT:SP:CGL	0/1:4,2:0,-1
chr11	127149516	td175539367	GCTTCTTCTATTTCTTCTTCTTCTATTTCTCCTTCTCTTTCTCCTTC	GCTTCTTCTATTTCTTCTTCTTCTATTTCTCCTTCT	.	PASS	RC=3.27;RPL=15;RAL=46;RCP=CTTCTTCTATTTCTC;ALGNURL=http://orca.bu.edu/vntrview/index.php?db=VNTRPIPE_NA12892&ref=-175539367&isref=1&istab=1&ispng=1&rank=3	GT:SP:CGL	0/1:6,2:0,-1

CHILD:
chr11	129717299	td175540274	GTTATTTTTTTTTATTTTTTTTTATT	GTTATTTTGTGTTTATTTTTTTTTATTTTTTTTTATT	.	SC	RC=2.50;RPL=10;RAL=25;RCP=TTATTTTTTT;ALGNURL=http://orca.bu.edu/vntrview/index.php?db=VNTRPIPE_NA12878&ref=-175540274&isref=1&istab=1&ispng=1&rank=3	GT:SP:CGL	0/1:5,8:0,1
PARENTS:
chr11	129717299	td175540274	GTTATTTTTTTTTATTTTTTTTTATT	GTTATTTGTTTTTTATTTTTTTTTATTTTTTTTTATT	.	SC	RC=2.50;RPL=10;RAL=25;RCP=TTATTTTTTT;ALGNURL=http://orca.bu.edu/vntrview/index.php?db=VNTRPIPE_NA12891&ref=-175540274&isref=1&istab=1&ispng=1&rank=3	GT:SP:CGL	0/1:15,12:0,1
chr11	129717299	td175540274	GTTATTTTTTTTTATTTTTTTTTATT	GTTATTTGTTTTTTATTTTTTTTTATTTTTTTTTATT	.	SC	RC=2.50;RPL=10;RAL=25;RCP=TTATTTTTTT;ALGNURL=http://orca.bu.edu/vntrview/index.php?db=VNTRPIPE_NA12892&ref=-175540274&isref=1&istab=1&ispng=1&rank=3	GT:SP:CGL	0/1:6,12:0,1

CHILD:
chr11	131893592	td175541081	CTTTGTTGTTGTTGTTGGTTTTGTTGTTGTTGTTGGTTTTGTTGTTGGTGGTGGTTTTGTTGTTGGTGGTGGTTTTGTTGTTGTTGGTGGTTTTGTTGTTGGTGGTGGTGGTTTTGTTGTTGTTGTTGTTGTTGTTGTTG	CTTTGTTGTTGTTGTTGGTTTTGTTGTTGTTGTTGGTTTTGTTGTTGGTGGTGGTTTTGTTGTTGGTGGTGGTTTTGTTGTTGGTGGTGGTGGTTTTGTTGTTGTTGTTGTTGTTGTTG	.	PASS	RC=7.52;RPL=18;RAL=139;RCP=TTTGTTGTTGTTGGTGGT;ALGNURL=http://orca.bu.edu/vntrview/index.php?db=VNTRPIPE_NA12878&ref=-175541081&isref=1&istab=1&ispng=1&rank=3	GT:SP:CGL	0/1:4,7:0,-1
PARENTS:
chr11	131893592	td175541081	CTTTGTTGTTGTTGTTGGTTTTGTTGTTGTTGTTGGTTTTGTTGTTGGTGGTGGTTTTGTTGTTGGTGGTGGTTTTGTTGTTGTTGGTGGTTTTGTTGTTGGTGGTGGTGGTTTTGTTGTTGTTGTTGTTGTTGTTGTTG	CTTTGTTGTTGTTGTTGGTTTTGTTGTTGTTGTTGGTTTTGTTGTTGGTGGTGGTTTTGTTGTTGGTGGTGGTTTTGTTGTTGGTGGTGGTGGTTTTGTTGTTGTTGTTGTTGTTGTTG	.	PASS	RC=7.52;RPL=18;RAL=139;RCP=TTTGTTGTTGTTGGTGGT;ALGNURL=http://orca.bu.edu/vntrview/index.php?db=VNTRPIPE_NA12891&ref=-175541081&isref=1&istab=1&ispng=1&rank=3	GT:SP:CGL	0/1:9,4:0,-1
chr11	131893592	td175541081	CTTTGTTGTTGTTGTTGGTTTTGTTGTTGTTGTTGGTTTTGTTGTTGGTGGTGGTTTTGTTGTTGGTGGTGGTTTTGTTGTTGTTGGTGGTTTTGTTGTTGGTGGTGGTGGTTTTGTTGTTGTTGTTGTTGTTGTTGTTG	CTTTGTTGTTGTTGTTGGTTTTGTTGTTGTTGTTGGTTTTGTTGTTGGTGGTGGTTTTGTTGTTGGTGGTGGTTTTGTTGTTGGTGGTGGTGGTTTTGTTGTTGTTGTTGTTGTTGTTG	.	PASS	RC=7.52;RPL=18;RAL=139;RCP=TTTGTTGTTGTTGGTGGT;ALGNURL=http://orca.bu.edu/vntrview/index.php?db=VNTRPIPE_NA12892&ref=-175541081&isref=1&istab=1&ispng=1&rank=3	GT:SP:CGL	0/1:6,6:0,-1

CHILD:
chr12	656321	td175542498	CGGGCGTTGCTGGGCGTTGCTGGACGTTGCTGG	CGGGCGTTGCTGGGCGTTGCTGGGCGTTGCTGGACGTTGCTGG	.	PASS	RC=3.20;RPL=10;RAL=32;RCP=GGGCGTTGCT;ALGNURL=http://orca.bu.edu/vntrview/index.php?db=VNTRPIPE_NA12878&ref=-175542498&isref=1&istab=1&ispng=1&rank=3	GT:SP:CGL	0/1:8,11:0,1
PARENTS:
chr12	656321	td175542498	CGGGCGTTGCTGGGCGTTGCTGGACGTTGCTGG	CGGGCGTTGCTGGGCGTTGCTGGGCGTTGCTGGACGTTGCTGG	.	PASS	RC=3.20;RPL=10;RAL=32;RCP=GGGCGTTGCT;ALGNURL=http://orca.bu.edu/vntrview/index.php?db=VNTRPIPE_NA12891&ref=-175542498&isref=1&istab=1&ispng=1&rank=3	GT:SP:CGL	0/1:13,6:0,1
chr12	656321	td175542498	CGGGCGTTGCTGGGCGTTGCTGGACGTTGCTGG	CGGGCGTTGCTGGGCGTTGCTGGGCGTTGCTGGACGTTGCTGG	.	PASS	RC=3.20;RPL=10;RAL=32;RCP=GGGCGTTGCT;ALGNURL=http://orca.bu.edu/vntrview/index.php?db=VNTRPIPE_NA12892&ref=-175542498&isref=1&istab=1&ispng=1&rank=3	GT:SP:CGL	0/1:7,6:0,1

CHILD:
chr12	19571828	td175550123	ACAGCCTCTGAGCCAGCCTCTGAGCCAACCTCT	ACAGCCTCTGAGCCAGCCTCTGAGCCAGCCTCTGAGCCAACCTCT	.	PASS	RC=2.67;RPL=12;RAL=32;RCP=CAGCCTCTGAGC;ALGNURL=http://orca.bu.edu/vntrview/index.php?db=VNTRPIPE_NA12878&ref=-175550123&isref=1&istab=1&ispng=1&rank=3	GT:SP:CGL	0/1:12,5:0,1
PARENTS:
chr12	19571828	td175550123	ACAGCCTCTGAGCCAGCCTCTGAGCCAACCTCT	ACAGCCTCTGAGCCAGCCTCTGAGCCAGCCTCTGAGCCAACCTCT	.	PASS	RC=2.67;RPL=12;RAL=32;RCP=CAGCCTCTGAGC;ALGNURL=http://orca.bu.edu/vntrview/index.php?db=VNTRPIPE_NA12891&ref=-175550123&isref=1&istab=1&ispng=1&rank=3	GT:SP:CGL	0/1:18,8:0,1
chr12	19571828	td175550123	ACAGCCTCTGAGCCAGCCTCTGAGCCAACCTCT	ACAGCCTCTGAGCCAGCCTCTGAGCCAGCCTCTGAGCCAACCTCT	.	PASS	RC=2.67;RPL=12;RAL=32;RCP=CAGCCTCTGAGC;ALGNURL=http://orca.bu.edu/vntrview/index.php?db=VNTRPIPE_NA12892&ref=-175550123&isref=1&istab=1&ispng=1&rank=3	GT:SP:CGL	0/1:9,7:0,1

CHILD:
chr12	41377630	td175557244	ATATATGCTATTATAGCATATTTTATTATATGCTATTATAGCATATTTTATTTTATGCTATTATAGCATATTTTATTATATGCTATTATAGCATATTTTATTATATGCTAT	ATATATGCTATTATAGCATATTTTATTATATGCTATTATAGCATATTTTATTATATGCTATTATAGCAGATTTTCTTATATGCT	.	PASS	RC=4.40;RPL=25;RAL=110;RCP=TATATGCTATTATAGCATATTTTAT;ALGNURL=http://orca.bu.edu/vntrview/index.php?db=VNTRPIPE_NA12878&ref=-175557244&isref=1&istab=1&ispng=1&rank=3	GT:SP:CGL	0/1:5,11:0,-1
PARENTS:
chr12	41377630	td175557244	ATATATGCTATTATAGCATATTTTATTATATGCTATTATAGCATATTTTATTTTATGCTATTATAGCATATTTTATTATATGCTATTATAGCATATTTTATTATATGCTAT	ATATATGCTATTATAGCATATTTTATTATATGCTATTATAGCATATTTTATTATATGCTATTATAGCATATTTTATTATATGCT	.	PASS	RC=4.40;RPL=25;RAL=110;RCP=TATATGCTATTATAGCATATTTTAT;ALGNURL=http://orca.bu.edu/vntrview/index.php?db=VNTRPIPE_NA12891&ref=-175557244&isref=1&istab=1&ispng=1&rank=3	GT:SP:CGL	0/1:15,18:0,-1
chr12	41377630	td175557244	ATATATGCTATTATAGCATATTTTATTATATGCTATTATAGCATATTTTATTTTATGCTATTATAGCATATTTTATTATATGCTATTATAGCATATTTTATTATATGCTAT	ATATATGCTATTATAGCATATTTTATTATATGCTATTATAGCATATTTTATTATATGCTATTATAGCATATTTTATTATATGCT	.	PASS	RC=4.40;RPL=25;RAL=110;RCP=TATATGCTATTATAGCATATTTTAT;ALGNURL=http://orca.bu.edu/vntrview/index.php?db=VNTRPIPE_NA12892&ref=-175557244&isref=1&istab=1&ispng=1&rank=3	GT:SP:CGL	0/1:12,17:0,-1

CHILD:
chr12	50255044	td175560580	TGGGAGGTGGGGAGCCCCTCTGCCCGGCCAGCCGCCCCGTCCGGGAGGGAGGTGGGGAGGTCAGCCCCCCGCCCGGCCAGCCGCCCCGTCCGGGAGGGAGGTGGGGGTCAGCCCCCCGCCCAGCCAGCCGCCCCATCCGGCAGGTGAGG	TGGTGGGGGAGGGAGGTGGGGGTCAGCCCCCCGCCCGGCCAGCCGCCCCGTCGGGGAGGGAGGTCGGGGGGTAAGCCCCCCGCCTGGCCAGCTGCCGCGTCCGGGAGGTGA	.	SC	RC=3.14;RPL=47;RAL=148;RCP=GGGAGGTGGGGGTCAGCCCCCCGCCCGGCCAGCCGCCCCGTCCGGGA;ALGNURL=http://orca.bu.edu/vntrview/index.php?db=VNTRPIPE_NA12878&ref=-175560580&isref=1&istab=1&ispng=1&rank=3	GT:SP:CGL	0/1:10,15:0,-1
PARENTS:
chr12	50255044	td175560580	TGGGAGGTGGGGAGCCCCTCTGCCCGGCCAGCCGCCCCGTCCGGGAGGGAGGTGGGGAGGTCAGCCCCCCGCCCGGCCAGCCGCCCCGTCCGGGAGGGAGGTGGGGGTCAGCCCCCCGCCCAGCCAGCCGCCCCATCCGGCAGGTGAGG	TGGGAGGTGGGGAGCCCCTCTGCCCGGCCAGCCGCCCCGTCCGGGAGGGAGGTGGGGGGGTCAGCCCCCTGCCCGGCCAGCCGCCCCGTCCGGGAGGTGAGG	.	SC	RC=3.14;RPL=47;RAL=148;RCP=GGGAGGTGGGGGTCAGCCCCCCGCCCGGCCAGCCGCCCCGTCCGGGA;ALGNURL=http://orca.bu.edu/vntrview/index.php?db=VNTRPIPE_NA12891&ref=-175560580&isref=1&istab=1&ispng=1&rank=3	GT:SP:CGL	0/1:12,9:0,-1
chr12	50255044	td175560580	TGGGAGGTGGGGAGCCCCTCTGCCCGGCCAGCCGCCCCGTCCGGGAGGGAGGTGGGGAGGTCAGCCCCCCGCCCGGCCAGCCGCCCCGTCCGGGAGGGAGGTGGGGGTCAGCCCCCCGCCCAGCCAGCCGCCCCATCCGGCAGGTGAGG	TTGCCGGGCCGCCCCTACGGGGAAGTGGGGAGCCCCTCTGCCCGGCCAGCCCCCCCGTCCGGGAGGGAGGTGGGGGGGTCAGCCCCCCGCCCAGCCAGTCGCCCCGTCCGG	.	SC	RC=3.14;RPL=47;RAL=148;RCP=GGGAGGTGGGGGTCAGCCCCCCGCCCGGCCAGCCGCCCCGTCCGGGA;ALGNURL=http://orca.bu.edu/vntrview/index.php?db=VNTRPIPE_NA12892&ref=-175560580&isref=1&istab=1&ispng=1&rank=3	GT:SP:CGL	0/1:11,9:0,-1

CHILD:
chr12	53045603	td175561808	GAAGCCGCTGCCACCTCCAAAGCTGCTGCCGCCTCCAAA	GAAGCCGCTGCCACCTCCAAAGCCGCTGCCGCCTCCAAAGCCGCTGCCGCCTCCAAA	.	PASS	RC=2.11;RPL=18;RAL=38;RCP=AAGCCGCTGCCACCTCCA;ALGNURL=http://orca.bu.edu/vntrview/index.php?db=VNTRPIPE_NA12878&ref=-175561808&isref=1&istab=1&ispng=1&rank=3	GT:SP:CGL	0/1:5,2:0,1
PARENTS:
chr12	53045603	td175561808	GAAGCCGCTGCCACCTCCAAAGCTGCTGCCGCCTCCAAA	GAAGCCGCTGCCCCCTCCAAAGCCGCTGCCGCCTCCAAAGCCGCTGCCGCCTCCAAA	.	PASS	RC=2.11;RPL=18;RAL=38;RCP=AAGCCGCTGCCACCTCCA;ALGNURL=http://orca.bu.edu/vntrview/index.php?db=VNTRPIPE_NA12891&ref=-175561808&isref=1&istab=1&ispng=1&rank=3	GT:SP:CGL	0/1:5,9:0,1
chr12	53045603	td175561808	GAAGCCGCTGCCACCTCCAAAGCTGCTGCCGCCTCCAAA	GAAGCCGCTGCCACCTCCAAAGCCGCTGCCGCCTCCAAAGCCGCTGCCGCCTCCAAA	.	PASS	RC=2.11;RPL=18;RAL=38;RCP=AAGCCGCTGCCACCTCCA;ALGNURL=http://orca.bu.edu/vntrview/index.php?db=VNTRPIPE_NA12892&ref=-175561808&isref=1&istab=1&ispng=1&rank=3	GT:SP:CGL	0/1:5,3:0,1

CHILD:
chr12	53452263	td175562020	CCAGGTGGCAGGCAGGTGGCAGGCAGGTGGCAGGCAGG	CCAGGTGGCAGGCAGGTGGCAGGCAGG	.	PASS	RC=3.36;RPL=11;RAL=37;RCP=CAGGTGGCAGG;ALGNURL=http://orca.bu.edu/vntrview/index.php?db=VNTRPIPE_NA12878&ref=-175562020&isref=1&istab=1&ispng=1&rank=3	GT:SP:CGL	0/1:5,9:0,-1
PARENTS:
chr12	53452263	td175562020	CCAGGTGGCAGGCAGGTGGCAGGCAGGTGGCAGGCAGG	CCAGGTGGCAGGCAGGTGGCAGGCAGG	.	PASS	RC=3.36;RPL=11;RAL=37;RCP=CAGGTGGCAGG;ALGNURL=http://orca.bu.edu/vntrview/index.php?db=VNTRPIPE_NA12891&ref=-175562020&isref=1&istab=1&ispng=1&rank=3	GT:SP:CGL	0/1:13,13:0,-1
chr12	53452263	td175562020	CCAGGTGGCAGGCAGGTGGCAGGCAGGTGGCAGGCAGG	CCAGGTGGCAGGCAGGTGGCAGGCAGG	.	PASS	RC=3.36;RPL=11;RAL=37;RCP=CAGGTGGCAGG;ALGNURL=http://orca.bu.edu/vntrview/index.php?db=VNTRPIPE_NA12892&ref=-175562020&isref=1&istab=1&ispng=1&rank=3	GT:SP:CGL	0/1:8,7:0,-1

CHILD:
chr12	70425922	td175568730	CTTAGAAGCCATTATATCACTCTTCAGGAGGAACATTAGAAGCCATTATATCACTCTTCAGGAGGAACA	CTTAGAAGCCATTATATCACTCTTCAGGAGGAACATTAGAAGCCATTATATCACTCTTCAGGAGGAACATTAGAAGCCATTATATCACTCTTCAGGAGGAACA	.	PASS	RC=2.00;RPL=34;RAL=68;RCP=TTAGAAGCCATTATATCACTCTTCAGGAGGAACA;ALGNURL=http://orca.bu.edu/vntrview/index.php?db=VNTRPIPE_NA12878&ref=-175568730&isref=1&istab=1&ispng=1&rank=3	GT:SP:CGL	0/1:13,8:0,1
PARENTS:
chr12	70425922	td175568730	CTTAGAAGCCATTATATCACTCTTCAGGAGGAACATTAGAAGCCATTATATCACTCTTCAGGAGGAACA	CTTAGAAGCCATTATATCACTCTTCAGGAGGAACATTAGAAGCCATTATATCACTCTTCAGGAGGAACATTAGAAGCCATTATATCACTCTTCAGGAGGAACA	.	PASS	RC=2.00;RPL=34;RAL=68;RCP=TTAGAAGCCATTATATCACTCTTCAGGAGGAACA;ALGNURL=http://orca.bu.edu/vntrview/index.php?db=VNTRPIPE_NA12891&ref=-175568730&isref=1&istab=1&ispng=1&rank=3	GT:SP:CGL	0/1:16,9:0,1
chr12	70425922	td175568730	CTTAGAAGCCATTATATCACTCTTCAGGAGGAACATTAGAAGCCATTATATCACTCTTCAGGAGGAACA	CTTAGAAGCCATTATATCACTCTTCAGGTGGAACATTAGAAGCCATTATATCACTCTTCAGGAGGAACATTAGAAGCCATTATATCACTCTTCAGGAGGAACA	.	PASS	RC=2.00;RPL=34;RAL=68;RCP=TTAGAAGCCATTATATCACTCTTCAGGAGGAACA;ALGNURL=http://orca.bu.edu/vntrview/index.php?db=VNTRPIPE_NA12892&ref=-175568730&isref=1&istab=1&ispng=1&rank=3	GT:SP:CGL	0/1:9,9:0,1

CHILD:
chr12	77567114	td175571438	TTTTTTTGTTTGTTTGTTTGTTTGTTTGTTTTGTTTTTTGTTTTTTGTTTTTTGTTTTTT	TTTTTTTGTTTGTTTGTTTGTTTTGTTTTTTGTTTTTTGTTTTTT	.	PASS	RC=7.90;RPL=7;RAL=59;RCP=TTTTTTG;ALGNURL=http://orca.bu.edu/vntrview/index.php?db=VNTRPIPE_NA12878&ref=-175571438&isref=1&istab=1&ispng=1&rank=3	GT:SP:CGL	0/1:13,6:0,-2
PARENTS:
chr12	77567114	td175571438	TTTTTTTGTTTGTTTGTTTGTTTGTTTGTTTTGTTTTTTGTTTTTTGTTTTTTGTTTTTT	TTTTTTTGTTTGTTTGTTTGTTTTGTTTTTTGTTTTTTGTTTTTT	.	PASS	RC=7.90;RPL=7;RAL=59;RCP=TTTTTTG;ALGNURL=http://orca.bu.edu/vntrview/index.php?db=VNTRPIPE_NA12891&ref=-175571438&isref=1&istab=1&ispng=1&rank=3	GT:SP:CGL	0/1:19,26:0,-2
chr12	77567114	td175571438	TTTTTTTGTTTGTTTGTTTGTTTGTTTGTTTTGTTTTTTGTTTTTTGTTTTTTGTTTTTT	TTTTTTTGTTTGTTTGTTTGTTTTGTTTTTTGTTTTTTGTTTTTT	.	PASS	RC=7.90;RPL=7;RAL=59;RCP=TTTTTTG;ALGNURL=http://orca.bu.edu/vntrview/index.php?db=VNTRPIPE_NA12892&ref=-175571438&isref=1&istab=1&ispng=1&rank=3	GT:SP:CGL	0/1:9,15:0,-2

CHILD:
chr12	80516661	td175572625	ATTTTATTTTTATTTTTTTATTTTTATTTTTTATTTTTT	ATTTTATTTTTATTTTTTTATTTTTATTTTTTATTTTTTATTTTTT	.	PASS	RC=5.57;RPL=7;RAL=38;RCP=TTTTATT;ALGNURL=http://orca.bu.edu/vntrview/index.php?db=VNTRPIPE_NA12878&ref=-175572625&isref=1&istab=1&ispng=1&rank=3	GT:SP:CGL	0/1:12,14:0,1
PARENTS:
chr12	80516661	td175572625	ATTTTATTTTTATTTTTTTATTTTTATTTTTTATTTTTT	ATTTTATTTTTATTTTTTTATTTTTATTTTTTATTTTTTATTTTTT	.	PASS	RC=5.57;RPL=7;RAL=38;RCP=TTTTATT;ALGNURL=http://orca.bu.edu/vntrview/index.php?db=VNTRPIPE_NA12891&ref=-175572625&isref=1&istab=1&ispng=1&rank=3	GT:SP:CGL	0/1:20,23:0,1
chr12	80516661	td175572625	ATTTTATTTTTATTTTTTTATTTTTATTTTTTATTTTTT	ATTTTATTTTTATTTTTTTATTTTTATTTTTTATTTTTTATTTTTT	.	PASS	RC=5.57;RPL=7;RAL=38;RCP=TTTTATT;ALGNURL=http://orca.bu.edu/vntrview/index.php?db=VNTRPIPE_NA12892&ref=-175572625&isref=1&istab=1&ispng=1&rank=3	GT:SP:CGL	0/1:8,16:0,1

CHILD:
chr12	85984513	td175574768	TATATATACATATATATGTATATATATTGTATATATTGTTATACATATATACATGTATATATACAATGTATGTATATATTGATATACATATATATCAATATAT	TTCAGTGTGTATATATATACATATATATGTATATATATTGTGTATATATATACATATATATGTATATATATTGTATATATTGTTATACATATATACATGTATATATACAATGTATGTATATATTGATATACATATATATCAAT	.	PASS	RC=2.38;RPL=44;RAL=102;RCP=ATATATACATATATATATACATATATATGTATATATTGATATAC;ALGNURL=http://orca.bu.edu/vntrview/index.php?db=VNTRPIPE_NA12878&ref=-175574768&isref=1&istab=1&ispng=1&rank=3	GT:SP:CGL	0/1:5,9:0,1
PARENTS:
chr12	85984513	td175574768	TATATATACATATATATGTATATATATTGTATATATTGTTATACATATATACATGTATATATACAATGTATGTATATATTGATATACATATATATCAATATAT	TTCAGTGTGTATATATATACATATATATGTATATATATTGTGTATATATATACATATATATGTATATATATTGTATATATTGTTATACATATATACATGTATATATACAATGTATGTATATATTGATATACATATATATCAAT	.	PASS	RC=2.38;RPL=44;RAL=102;RCP=ATATATACATATATATATACATATATATGTATATATTGATATAC;ALGNURL=http://orca.bu.edu/vntrview/index.php?db=VNTRPIPE_NA12891&ref=-175574768&isref=1&istab=1&ispng=1&rank=3	GT:SP:CGL	0/1:16,6:0,1
chr12	85984513	td175574768	TATATATACATATATATGTATATATATTGTATATATTGTTATACATATATACATGTATATATACAATGTATGTATATATTGATATACATATATATCAATATAT	TATATATATACATATATATGTATATATATTGTGTATATATATACATATATATGTATATATATTGTATATATTGTTATACATATATACATGTATATATACAATGTATGTATATATTGATATACATATATATCAATATAT	.	PASS	RC=2.38;RPL=44;RAL=102;RCP=ATATATACATATATATATACATATATATGTATATATTGATATAC;ALGNURL=http://orca.bu.edu/vntrview/index.php?db=VNTRPIPE_NA12892&ref=-175574768&isref=1&istab=1&ispng=1&rank=3	GT:SP:CGL	0/1:2,3:0,1

CHILD:
chr12	89874806	td175576193	CCCTAATTGTCAGGGCCTAATTGTTAGGGCCTAATTGTTAGGGCC	CCCTAATTGTCAGGGCCTAATTGTTAGGGCC	.	PASS	RC=3.14;RPL=14;RAL=44;RCP=CCTAATTGTTAGGG;ALGNURL=http://orca.bu.edu/vntrview/index.php?db=VNTRPIPE_NA12878&ref=-175576193&isref=1&istab=1&ispng=1&rank=3	GT:SP:CGL	0/1:3,3:0,-1
PARENTS:
chr12	89874806	td175576193	CCCTAATTGTCAGGGCCTAATTGTTAGGGCCTAATTGTTAGGGCC	CCCTAATTGTCAGGGCCTAATTGTTAGGGCC	.	PASS	RC=3.14;RPL=14;RAL=44;RCP=CCTAATTGTTAGGG;ALGNURL=http://orca.bu.edu/vntrview/index.php?db=VNTRPIPE_NA12891&ref=-175576193&isref=1&istab=1&ispng=1&rank=3	GT:SP:CGL	0/1:11,8:0,-1
chr12	89874806	td175576193	CCCTAATTGTCAGGGCCTAATTGTTAGGGCCTAATTGTTAGGGCC	CCCTAATTGTCAGGGCCTAATTGTTAGGGCC	.	PASS	RC=3.14;RPL=14;RAL=44;RCP=CCTAATTGTTAGGG;ALGNURL=http://orca.bu.edu/vntrview/index.php?db=VNTRPIPE_NA12892&ref=-175576193&isref=1&istab=1&ispng=1&rank=3	GT:SP:CGL	0/1:5,7:0,-1

CHILD:
chr12	96035011	td175578624	TTTTCTCCCATCTATTTATTTCTCCTATCTATCTATCTATCTATCTATCTAT	TTTTCTCCCATCTATTTATTTCTCCTATCTATCTATCTTTCTATCTATCTATCTATCTATCTATCTAT	.	PASS	RC=3.06;RPL=17;RAL=51;RCP=TTTCTCCTATCTATCTA;ALGNURL=http://orca.bu.edu/vntrview/index.php?db=VNTRPIPE_NA12878&ref=-175578624&isref=1&istab=1&ispng=1&rank=3	GT:SP:CGL	0/1:10,13:0,1
PARENTS:
chr12	96035011	td175578624	TTTTCTCCCATCTATTTATTTCTCCTATCTATCTATCTATCTATCTATCTAT	TTTTCTCCCATCTATTTATTTCTCCTATCTATCTATCTTTCTATCTATCTATCTATCTATCTATCTAT	.	PASS	RC=3.06;RPL=17;RAL=51;RCP=TTTCTCCTATCTATCTA;ALGNURL=http://orca.bu.edu/vntrview/index.php?db=VNTRPIPE_NA12891&ref=-175578624&isref=1&istab=1&ispng=1&rank=3	GT:SP:CGL	0/1:20,13:0,1
chr12	96035011	td175578624	TTTTCTCCCATCTATTTATTTCTCCTATCTATCTATCTATCTATCTATCTAT	TTTTCTCCCATCTATTTATTTCTCCTATCTATCTATCTTTCTATCTATCTATCTATCTATCTATCTAT	.	PASS	RC=3.06;RPL=17;RAL=51;RCP=TTTCTCCTATCTATCTA;ALGNURL=http://orca.bu.edu/vntrview/index.php?db=VNTRPIPE_NA12892&ref=-175578624&isref=1&istab=1&ispng=1&rank=3	GT:SP:CGL	0/1:16,10:0,1

CHILD:
chr12	103071236	td175581264	TCTTATTCAATGAGGCTTATTCAATGAGGCTTATTCAATGAGGCTTGTGTCATACACCTTATTCAATGAGGCTT	TCTTATTCAATGAGGCTTATTCAATGAGGCTTGTGTCATACACCTTATTCAATGAGGCTT	.	PASS	RC=5.20;RPL=14;RAL=73;RCP=CTTATTCAATGAGG;ALGNURL=http://orca.bu.edu/vntrview/index.php?db=VNTRPIPE_NA12878&ref=-175581264&isref=1&istab=1&ispng=1&rank=3	GT:SP:CGL	0/1:9,7:0,-1
PARENTS:
chr12	103071236	td175581264	TCTTATTCAATGAGGCTTATTCAATGAGGCTTATTCAATGAGGCTTGTGTCATACACCTTATTCAATGAGGCTT	TCTTATTCAATGAGGCTTATTCAATGAGGCTTGTGTCATACACCTTATTCAATGAGGCTT	.	PASS	RC=5.20;RPL=14;RAL=73;RCP=CTTATTCAATGAGG;ALGNURL=http://orca.bu.edu/vntrview/index.php?db=VNTRPIPE_NA12891&ref=-175581264&isref=1&istab=1&ispng=1&rank=3	GT:SP:CGL	0/1:9,15:0,-1
chr12	103071236	td175581264	TCTTATTCAATGAGGCTTATTCAATGAGGCTTATTCAATGAGGCTTGTGTCATACACCTTATTCAATGAGGCTT	TCTTATTCAATGAGGCTTATTCAATGAGGCTTATTCAATGAGGCTT	.	PASS	RC=5.20;RPL=14;RAL=73;RCP=CTTATTCAATGAGG;ALGNURL=http://orca.bu.edu/vntrview/index.php?db=VNTRPIPE_NA12892&ref=-175581264&isref=1&istab=1&ispng=1&rank=3	GT:SP:CGL	0/1:18,3:0,-2

CHILD:
chr12	121171338	td175589899	CTGCCTGCTGAAATGGTGCCTGCTGAAATGGTGCCTGCTGAAATGGTGCCTGCTGAAATGGTGCCTGCTGAAATGGTGCCT	CTGCCTGCTGAAATGGTGCCTGCTGAAATGGTGCCT	.	PASS	RC=5.33;RPL=15;RAL=80;RCP=TGCCTGCTGAAATGG;ALGNURL=http://orca.bu.edu/vntrview/index.php?db=VNTRPIPE_NA12878&ref=-175589899&isref=1&istab=1&ispng=1&rank=3	GT:SP:CGL	0/1:8,14:0,-3
PARENTS:
chr12	121171338	td175589899	CTGCCTGCTGAAATGGTGCCTGCTGAAATGGTGCCTGCTGAAATGGTGCCTGCTGAAATGGTGCCTGCTGAAATGGTGCCT	CTGCCTGCTGAAATGGTGCCTGCTGAAATGGTGCCTGCTGAAATGGTGCCT	.	PASS	RC=5.33;RPL=15;RAL=80;RCP=TGCCTGCTGAAATGG;ALGNURL=http://orca.bu.edu/vntrview/index.php?db=VNTRPIPE_NA12891&ref=-175589899&isref=1&istab=1&ispng=1&rank=3	GT:SP:CGL	0/1:11,13:0,-2
chr12	121171338	td175589899	CTGCCTGCTGAAATGGTGCCTGCTGAAATGGTGCCTGCTGAAATGGTGCCTGCTGAAATGGTGCCTGCTGAAATGGTGCCT	CTGCCTGCTGAAATGGTGCCTGCTGAAATGGTGCCT	.	PASS	RC=5.33;RPL=15;RAL=80;RCP=TGCCTGCTGAAATGG;ALGNURL=http://orca.bu.edu/vntrview/index.php?db=VNTRPIPE_NA12892&ref=-175589899&isref=1&istab=1&ispng=1&rank=3	GT:SP:CGL	0/1:6,8:0,-3

CHILD:
chr12	132662201	td175596420	GAGAATATTTTCTTATTTCTTCTAAAATAAGAATGTTTTCTTATTTTTTCTAAAGTAAGAATGTTTTCTTACTTTTTCTAAAGAATGTTTTCTTACTTT	GAGAATATTTTCTTATTTCTTCTAAAATAAGAATGTTTTCTTATTTTTTCTAAAGTAAGAATGTTTTCTTACTTT	.	PASS	RC=3.62;RPL=27;RAL=98;RCP=AGAATGTTTTCTTACTTTTTCTAAATA;ALGNURL=http://orca.bu.edu/vntrview/index.php?db=VNTRPIPE_NA12878&ref=-175596420&isref=1&istab=1&ispng=1&rank=3	GT:SP:CGL	0/1:10,15:0,-1
PARENTS:
chr12	132662201	td175596420	GAGAATATTTTCTTATTTCTTCTAAAATAAGAATGTTTTCTTATTTTTTCTAAAGTAAGAATGTTTTCTTACTTTTTCTAAAGAATGTTTTCTTACTTT	GAGAATATTTTCTTATTTCTTCTAAAATAAGAATGTTTTCTTATTTTTTCTAAAGTAAGAATGTTTTCTTACTTT	.	PASS	RC=3.62;RPL=27;RAL=98;RCP=AGAATGTTTTCTTACTTTTTCTAAATA;ALGNURL=http://orca.bu.edu/vntrview/index.php?db=VNTRPIPE_NA12891&ref=-175596420&isref=1&istab=1&ispng=1&rank=3	GT:SP:CGL	0/1:14,13:0,-1
chr12	132662201	td175596420	GAGAATATTTTCTTATTTCTTCTAAAATAAGAATGTTTTCTTATTTTTTCTAAAGTAAGAATGTTTTCTTACTTTTTCTAAAGAATGTTTTCTTACTTT	GAGAATATTTTCTTATTTCTTCTAAAATAAGAATGTTTTCTTATTTTTTCTAAAGTAAGAATGTTTTCTTACTTT	.	PASS	RC=3.62;RPL=27;RAL=98;RCP=AGAATGTTTTCTTACTTTTTCTAAATA;ALGNURL=http://orca.bu.edu/vntrview/index.php?db=VNTRPIPE_NA12892&ref=-175596420&isref=1&istab=1&ispng=1&rank=3	GT:SP:CGL	0/1:4,16:0,-1

CHILD:
chr12	133163388	td175596989	AGCCCAGCAGCGAGTAGGAGGCAAGGCCAGGACCCAGCGGCGAGGAGGAGGCAGGGCCAGGGCCCAGCGGCGAGGAGGAGGCAGGGCCAGGGCCCAGCGGCGAGGAGGAGGCAGGGCCAGGGCCCAGC	AGCCCAGCACCGAGTAGGAGGCAAGGCCAGGACCCAGCGGCGAGGAGGAGGCAGGGCCAGGGCCCAGCGGCGAGGAGGAGGCAGGGCCAGGGCCCAGC	.	PASS	RC=4.23;RPL=30;RAL=127;RCP=GCCCAGCGGCGAGGAGGAGGCAGGGCCAGG;ALGNURL=http://orca.bu.edu/vntrview/index.php?db=VNTRPIPE_NA12878&ref=-175596989&isref=1&istab=1&ispng=1&rank=3	GT:SP:CGL	0/1:7,3:0,-1
PARENTS:
chr12	133163388	td175596989	AGCCCAGCAGCGAGTAGGAGGCAAGGCCAGGACCCAGCGGCGAGGAGGAGGCAGGGCCAGGGCCCAGCGGCGAGGAGGAGGCAGGGCCAGGGCCCAGCGGCGAGGAGGAGGCAGGGCCAGGGCCCAGC	AGCCCAGCAGCGAGTAGGAGGCAAGGCCAGGACCCAGCGGCGAGGAGGAGGCAGGGCCAGGGCCCAGCGGCGAGGAGGAGGCAGGGCCAGGGCCCAGC,AGCCCAGCAGCGAGTAGGAGGCAAGGCCAGGGCCCAGCGGCGAGGAGGAGGCAGGGCCAGGGCCCAGAGGCGAGGAGGAGGCAGGGCCAGGGCCCAGCGGCGAGGAGGAGGCAGGGCCAGGGCCCAGCGGCGAGGAGGAGGCAGGGCCAGGGCCCAGC	.	PASS	RC=4.23;RPL=30;RAL=127;RCP=GCCCAGCGGCGAGGAGGAGGCAGGGCCAGG;ALGNURL=http://orca.bu.edu/vntrview/index.php?db=VNTRPIPE_NA12891&ref=-175596989&isref=1&istab=1&ispng=1&rank=3	GT:SP:CGL	0/1/2:0,12,2:0,-1,1
chr12	133163388	td175596989	AGCCCAGCAGCGAGTAGGAGGCAAGGCCAGGACCCAGCGGCGAGGAGGAGGCAGGGCCAGGGCCCAGCGGCGAGGAGGAGGCAGGGCCAGGGCCCAGCGGCGAGGAGGAGGCAGGGCCAGGGCCCAGC	AGCCCAGCAGCGAGTAGGAGGCAAGGCCAGGACCCAGCGGCGAGGAGGAGGCAGGGCCAGGGCCCAGCGGCGAGGAGGAGGCAGGGCCAGGGCCCAGC	.	PASS	RC=4.23;RPL=30;RAL=127;RCP=GCCCAGCGGCGAGGAGGAGGCAGGGCCAGG;ALGNURL=http://orca.bu.edu/vntrview/index.php?db=VNTRPIPE_NA12892&ref=-175596989&isref=1&istab=1&ispng=1&rank=3	GT:SP:CGL	0/1:3,4:0,-1

CHILD:
chr13	30270936	td175602058	AAAAGAAATATATTATTAATATATTTCTTTTTAAATAAATATATTATTAATATATTTCTTTTTTAAATAAATATATT	AAAAGAAATATATTATTAATATATTTCTTTTTAAATAAATATATTATTAATATATTTCCTTTTTAAATAAATATATTATTAATATATTTCTTTTTTAAATAAATATATT	.	PASS	RC=2.41;RPL=32;RAL=76;RCP=AAATAAATATATTATTAATATATTTCTTTTTT;ALGNURL=http://orca.bu.edu/vntrview/index.php?db=VNTRPIPE_NA12878&ref=-175602058&isref=1&istab=1&ispng=1&rank=3	GT:SP:CGL	0/1:17,8:0,1
PARENTS:
chr13	30270936	td175602058	AAAAGAAATATATTATTAATATATTTCTTTTTAAATAAATATATTATTAATATATTTCTTTTTTAAATAAATATATT	AAAAGAAATATATTATTAATATATTTCTTTTTAAATAAATATATTATTAATATATTTCCTTTTTAAATAAATATATTATTAATATATTTCTTTTTTAAATAAATATATT	.	PASS	RC=2.41;RPL=32;RAL=76;RCP=AAATAAATATATTATTAATATATTTCTTTTTT;ALGNURL=http://orca.bu.edu/vntrview/index.php?db=VNTRPIPE_NA12891&ref=-175602058&isref=1&istab=1&ispng=1&rank=3	GT:SP:CGL	0/1:13,16:0,1
chr13	30270936	td175602058	AAAAGAAATATATTATTAATATATTTCTTTTTAAATAAATATATTATTAATATATTTCTTTTTTAAATAAATATATT	AAAAGAAATATATTATTAATATATTTCTTTTTAAATAAATATATTATTAATATATTTCTTTTTAAATAAATATATTATTAATATATTTCTTTTTTAAATAAATATATT	.	PASS	RC=2.41;RPL=32;RAL=76;RCP=AAATAAATATATTATTAATATATTTCTTTTTT;ALGNURL=http://orca.bu.edu/vntrview/index.php?db=VNTRPIPE_NA12892&ref=-175602058&isref=1&istab=1&ispng=1&rank=3	GT:SP:CGL	0/1:10,14:0,1

CHILD:
chr13	37880482	td175604757	GTATATATATATATATACATATACCTATATATATACCTATATATATATACCTATATATATACCTATATATATATACCTATATATATACCTATATATATATACCTATATATATACCTATATATATATACCTATATATATACCTATATATATATACCTATATATATATATACCTATATATATATA	GTATATATATATATACACATATACCTATATATATATATACCTATATATATATACCTATATATATATACCTATATATATATATACCTATATATATATAC,GTATATATATATATACACATATACCTATATATATATATACCTATATATATATACCTATATATATATACCTATATATATATATACCTATATATATATAC	.	PASS	RC=13.50;RPL=14;RAL=182;RCP=TATATATACCTATA;ALGNURL=http://orca.bu.edu/vntrview/index.php?db=VNTRPIPE_NA12878&ref=-175604757&isref=1&istab=1&ispng=1&rank=3	GT:SP:CGL	0/1/2:0,5,7:0,-7,-6
PARENTS:
chr13	37880482	td175604757	GTATATATATATATATACATATACCTATATATATACCTATATATATATACCTATATATATACCTATATATATATACCTATATATATACCTATATATATATACCTATATATATACCTATATATATATACCTATATATATACCTATATATATATACCTATATATATATATACCTATATATATATA	GTATATATATATATACACATATACCTATATATATATATACCTATATATATATACCTATATATATATACCTATATATATATATACCTATATATATATAC,GTATATATATATATACATATATACCTATATATATATATAACTATATATATATACCTATATATATATACCTATATATATATATACCTATATATATATAC	.	PASS	RC=13.50;RPL=14;RAL=182;RCP=TATATATACCTATA;ALGNURL=http://orca.bu.edu/vntrview/index.php?db=VNTRPIPE_NA12891&ref=-175604757&isref=1&istab=1&ispng=1&rank=3	GT:SP:CGL	0/1/2:0,9,9:0,-7,-6
chr13	37880482	td175604757	GTATATATATATATATACATATACCTATATATATACCTATATATATATACCTATATATATACCTATATATATATACCTATATATATACCTATATATATATACCTATATATATACCTATATATATATACCTATATATATACCTATATATATATACCTATATATATATATACCTATATATATATA	GTATATATATATATACACATATACCTATATATATATATACCTATATATATATACCTATATATATATACCTATATATATATATACCTATATATATATAC,GTATATATATATATACACATATACCTATATATATATATACCTATATATATATACCTATATATATATACCTATATATATATATACCTATATATATATAC	.	PASS	RC=13.50;RPL=14;RAL=182;RCP=TATATATACCTATA;ALGNURL=http://orca.bu.edu/vntrview/index.php?db=VNTRPIPE_NA12892&ref=-175604757&isref=1&istab=1&ispng=1&rank=3	GT:SP:CGL	0/1/2:0,5,2:0,-7,-6

CHILD:
chr13	39235976	td175605202	AATAAATATATATATATATATATATATATATATATATATATGTATATATATACACGTATCTATATA	AATATATATATATATATATATATATATGTATATATATACACGTATCTATATA,AATAAATATATATATGTATATATACATACATATATATATATATATATATATATGTATATATATACACGTATCTATATA	.	PASS	RC=4.64;RPL=14;RAL=65;RCP=ATATATATATATGT;ALGNURL=http://orca.bu.edu/vntrview/index.php?db=VNTRPIPE_NA12878&ref=-175605202&isref=1&istab=1&ispng=1&rank=3	GT:SP:CGL	0/1/2:0,4,5:0,-1,1
PARENTS:
chr13	39235976	td175605202	AATAAATATATATATATATATATATATATATATATATATATGTATATATATACACGTATCTATATA	AATATATATATATATATATATATATATGTATATATATACACGTATCTATATA,AATAAATATATATATGTATATATACATACATATATATATATATATATATATATGTATATATATACACGTATCTATATA	.	PASS	RC=4.64;RPL=14;RAL=65;RCP=ATATATATATATGT;ALGNURL=http://orca.bu.edu/vntrview/index.php?db=VNTRPIPE_NA12891&ref=-175605202&isref=1&istab=1&ispng=1&rank=3	GT:SP:CGL	0/1/2:0,9,4:0,-1,1
chr13	39235976	td175605202	AATAAATATATATATATATATATATATATATATATATATATGTATATATATACACGTATCTATATA	AATATATATATATATATATATATATATGTATATATATACACGTATCTATATA,AATAAATATATATATGTATATATACATACATATATATATATATATATATATATGTATATATATACACGTATATATATA	.	PASS	RC=4.64;RPL=14;RAL=65;RCP=ATATATATATATGT;ALGNURL=http://orca.bu.edu/vntrview/index.php?db=VNTRPIPE_NA12892&ref=-175605202&isref=1&istab=1&ispng=1&rank=3	GT:SP:CGL	0/1/2:0,5,5:0,-1,1

CHILD:
chr13	40431215	td175605628	TCCTGATCCTGAATCAAGATCACGATCCCCTGATCCTGAATCAAGGTCAGAATCC	TCCTGATCCTGAATCAAGATCACGATCCCCTGATCCTGAATCAAGATCAGGATCCCCTGATCCTGAATCAAGGTCAGAATCC	.	PASS	RC=2.00;RPL=27;RAL=54;RCP=CCTGATCCTGAATCAAGATCACAATCC;ALGNURL=http://orca.bu.edu/vntrview/index.php?db=VNTRPIPE_NA12878&ref=-175605628&isref=1&istab=1&ispng=1&rank=3	GT:SP:CGL	0/1:9,8:0,1
PARENTS:
chr13	40431215	td175605628	TCCTGATCCTGAATCAAGATCACGATCCCCTGATCCTGAATCAAGGTCAGAATCC	TCCTGATCCTGAATCAAGATCACGATCCCCTGATCCTGAATCAAGATCAGGATCCCCTGATCCTGAATCAAGGTCAGAATCC	.	PASS	RC=2.00;RPL=27;RAL=54;RCP=CCTGATCCTGAATCAAGATCACAATCC;ALGNURL=http://orca.bu.edu/vntrview/index.php?db=VNTRPIPE_NA12891&ref=-175605628&isref=1&istab=1&ispng=1&rank=3	GT:SP:CGL	0/1:16,12:0,1
chr13	40431215	td175605628	TCCTGATCCTGAATCAAGATCACGATCCCCTGATCCTGAATCAAGGTCAGAATCC	TCCTGATCCTGAATCAAGATCACGATCCCCTGATCCTGAATCAAGATCAGGATCCCCTGATCCTGAATCAAGGTCAGAATCC	.	PASS	RC=2.00;RPL=27;RAL=54;RCP=CCTGATCCTGAATCAAGATCACAATCC;ALGNURL=http://orca.bu.edu/vntrview/index.php?db=VNTRPIPE_NA12892&ref=-175605628&isref=1&istab=1&ispng=1&rank=3	GT:SP:CGL	0/1:12,6:0,1

CHILD:
chr13	42456915	td175606457	CAGAGGGAGACCGTGGAAAGAGAGGGAGAGGGAGACCGTGGGGAGAGGGAGAGGGAGA	CAGAGGGAGACCGTGGAAAGAGAGGGAGAGGGAGACCGTGGAAAGAGAGGGAGAGGGAGACCATGGGGAGAGGGAGAGGGAGA	.	SC	RC=2.36;RPL=25;RAL=57;RCP=AGAGGGAGACCGTGGAAAGAGAGGG;ALGNURL=http://orca.bu.edu/vntrview/index.php?db=VNTRPIPE_NA12878&ref=-175606457&isref=1&istab=1&ispng=1&rank=3	GT:SP:CGL	0/1:13,4:0,1
PARENTS:
chr13	42456915	td175606457	CAGAGGGAGACCGTGGAAAGAGAGGGAGAGGGAGACCGTGGGGAGAGGGAGAGGGAGA	CAGAGGGAGACCGTGGAAAGAGAGGGAGAGGGAGACCGTGGGGAGAGGGAGAGGGAGATGGAGAGGGAGAGAGAGAGGGAGA	.	SC	RC=2.36;RPL=25;RAL=57;RCP=AGAGGGAGACCGTGGAAAGAGAGGG;ALGNURL=http://orca.bu.edu/vntrview/index.php?db=VNTRPIPE_NA12891&ref=-175606457&isref=1&istab=1&ispng=1&rank=3	GT:SP:CGL	0/1:13,2:0,1
chr13	42456915	td175606457	CAGAGGGAGACCGTGGAAAGAGAGGGAGAGGGAGACCGTGGGGAGAGGGAGAGGGAGA	CAGAGGGAGACCGTGGAAAGAGAGGGAGAGGGAGACCGTGGGGAGAGGGAGAGGGAGATGGAGAGGGAGAGAGAGAGGGAGA	.	SC	RC=2.36;RPL=25;RAL=57;RCP=AGAGGGAGACCGTGGAAAGAGAGGG;ALGNURL=http://orca.bu.edu/vntrview/index.php?db=VNTRPIPE_NA12892&ref=-175606457&isref=1&istab=1&ispng=1&rank=3	GT:SP:CGL	0/1:19,2:0,1

CHILD:
chr13	42588030	td175606500	TGCGGAGAGATGCCGAAGCACACTCCGCGGAGGGAAGCCGAAGCACACTCCGCGGAGGGAAGCCGAAGCACACT	TGCGGAGAGATGCCGAAGCACACTCCGCGGAGGGAAGCCGAAGCACACT	.	PASS	RC=2.92;RPL=25;RAL=73;RCP=GCGGAGGGAAGCCGAAGCACACTCC;ALGNURL=http://orca.bu.edu/vntrview/index.php?db=VNTRPIPE_NA12878&ref=-175606500&isref=1&istab=1&ispng=1&rank=3	GT:SP:CGL	0/1:7,14:0,-1
PARENTS:
chr13	42588030	td175606500	TGCGGAGAGATGCCGAAGCACACTCCGCGGAGGGAAGCCGAAGCACACTCCGCGGAGGGAAGCCGAAGCACACT	TGCGGAGAGATGCCGAAGCACACTCCGCGGAGGGAAGCCGAAGCACACT	.	PASS	RC=2.92;RPL=25;RAL=73;RCP=GCGGAGGGAAGCCGAAGCACACTCC;ALGNURL=http://orca.bu.edu/vntrview/index.php?db=VNTRPIPE_NA12891&ref=-175606500&isref=1&istab=1&ispng=1&rank=3	GT:SP:CGL	0/1:8,14:0,-1
chr13	42588030	td175606500	TGCGGAGAGATGCCGAAGCACACTCCGCGGAGGGAAGCCGAAGCACACTCCGCGGAGGGAAGCCGAAGCACACT	TGCGGAGAGATGCCGAAGCACACTCCGCGGAGGGAAGCCGAAGCACACT	.	PASS	RC=2.92;RPL=25;RAL=73;RCP=GCGGAGGGAAGCCGAAGCACACTCC;ALGNURL=http://orca.bu.edu/vntrview/index.php?db=VNTRPIPE_NA12892&ref=-175606500&isref=1&istab=1&ispng=1&rank=3	GT:SP:CGL	0/1:5,12:0,-1

CHILD:
chr13	73443760	td175618014	TAATAAAAAATAAATAATAAAAAAATAAAAAATAAA	TAATAATAAAAAAAAATAAATAATAAAAAAATAAAAAATAAA	.	PASS	RC=4.88;RPL=7;RAL=35;RCP=AATAAAA;ALGNURL=http://orca.bu.edu/vntrview/index.php?db=VNTRPIPE_NA12878&ref=-175618014&isref=1&istab=1&ispng=1&rank=3	GT:SP:CGL	0/1:11,5:0,1
PARENTS:
chr13	73443760	td175618014	TAATAAAAAATAAATAATAAAAAAATAAAAAATAAA	TAATAATAAAAAAAAATAAATAATAAAAAAATAAAAAATAAA	.	PASS	RC=4.88;RPL=7;RAL=35;RCP=AATAAAA;ALGNURL=http://orca.bu.edu/vntrview/index.php?db=VNTRPIPE_NA12891&ref=-175618014&isref=1&istab=1&ispng=1&rank=3	GT:SP:CGL	0/1:14,11:0,1
chr13	73443760	td175618014	TAATAAAAAATAAATAATAAAAAAATAAAAAATAAA	TAATAATAAAAAAAAATAAATAATAAAAAAATAAAAAATAAA	.	PASS	RC=4.88;RPL=7;RAL=35;RCP=AATAAAA;ALGNURL=http://orca.bu.edu/vntrview/index.php?db=VNTRPIPE_NA12892&ref=-175618014&isref=1&istab=1&ispng=1&rank=3	GT:SP:CGL	0/1:10,10:0,1

CHILD:
chr13	83202620	td175621588	ATGTATATACATTGTATATACATTGTATATACATTGTATATACAT	ATGTATATACATTGTATATACATTGTATATACAT	.	PASS	RC=4.00;RPL=11;RAL=44;RCP=TGTATATACAT;ALGNURL=http://orca.bu.edu/vntrview/index.php?db=VNTRPIPE_NA12878&ref=-175621588&isref=1&istab=1&ispng=1&rank=3	GT:SP:CGL	0/1:10,14:0,-1
PARENTS:
chr13	83202620	td175621588	ATGTATATACATTGTATATACATTGTATATACATTGTATATACAT	ATGTATATACATTGTATATACATTGTATATACAT	.	PASS	RC=4.00;RPL=11;RAL=44;RCP=TGTATATACAT;ALGNURL=http://orca.bu.edu/vntrview/index.php?db=VNTRPIPE_NA12891&ref=-175621588&isref=1&istab=1&ispng=1&rank=3	GT:SP:CGL	0/1:21,35:0,-1
chr13	83202620	td175621588	ATGTATATACATTGTATATACATTGTATATACATTGTATATACAT	ATGTATATACATTGTATATACATTGTATATACAT	.	PASS	RC=4.00;RPL=11;RAL=44;RCP=TGTATATACAT;ALGNURL=http://orca.bu.edu/vntrview/index.php?db=VNTRPIPE_NA12892&ref=-175621588&isref=1&istab=1&ispng=1&rank=3	GT:SP:CGL	0/1:20,12:0,-1

CHILD:
chr13	106345811	td175630745	TATATATACAATACATGATATATATAATACATTATATAT	TATATATACAATACATCATATATATAATACATTATATATTATATATAAATTATAATATATTATA	.	PASS	RC=2.38;RPL=16;RAL=38;RCP=ATATATACAATACATG;ALGNURL=http://orca.bu.edu/vntrview/index.php?db=VNTRPIPE_NA12878&ref=-175630745&isref=1&istab=1&ispng=1&rank=3	GT:SP:CGL	0/1:15,2:0,1
PARENTS:
chr13	106345811	td175630745	TATATATACAATACATGATATATATAATACATTATATAT	TATATATACAATACATCATATATATAATACATTATATATTATATATAAATTATAATATATTATA	.	PASS	RC=2.38;RPL=16;RAL=38;RCP=ATATATACAATACATG;ALGNURL=http://orca.bu.edu/vntrview/index.php?db=VNTRPIPE_NA12891&ref=-175630745&isref=1&istab=1&ispng=1&rank=3	GT:SP:CGL	0/1:41,2:0,1
chr13	106345811	td175630745	TATATATACAATACATGATATATATAATACATTATATAT	TATATATACAATACATGATATATATAATACATTATATATTATATATAAATTATAATATATTATA	.	PASS	RC=2.38;RPL=16;RAL=38;RCP=ATATATACAATACATG;ALGNURL=http://orca.bu.edu/vntrview/index.php?db=VNTRPIPE_NA12892&ref=-175630745&isref=1&istab=1&ispng=1&rank=3	GT:SP:CGL	0/1:25,2:0,1

CHILD:
chr13	113655212	td175634053	CTGACTCCAGCAGTGGGTGTGATATTCTCAGGAGATGTGCGTTGACTCCAGCACTGGGTGTGATATTCTCAGGAGATGTGCGTTG	CTGACTCCAGCAGTGGGTGTGATATTCTCAGGAGATGTGCATTGACTCCAGCACTGGGTGTGATATTCTCAGGAGATGTGCGTTGACTCCAGCACTGGGTGTGATATTCTCAGGAGATGTGCGTTG	.	PASS	RC=2.05;RPL=41;RAL=84;RCP=TGACTCCAGCACTGGGTGTGATATTCTCAGGAGATGTGCGT;ALGNURL=http://orca.bu.edu/vntrview/index.php?db=VNTRPIPE_NA12878&ref=-175634053&isref=1&istab=1&ispng=1&rank=3	GT:SP:CGL	0/1:4,6:0,1
PARENTS:
chr13	113655212	td175634053	CTGACTCCAGCAGTGGGTGTGATATTCTCAGGAGATGTGCGTTGACTCCAGCACTGGGTGTGATATTCTCAGGAGATGTGCGTTG	CTGACTCCAGCAGTGGGTGTGATATTCTCAGGAGATGTGCATTGACTCCAGCACTGGGTGTGATATTCTCAGGAGATGTGCGTTGACTCCAGCACTGGGTGTGATATTCTCAGGAGATGTGCGTTG	.	PASS	RC=2.05;RPL=41;RAL=84;RCP=TGACTCCAGCACTGGGTGTGATATTCTCAGGAGATGTGCGT;ALGNURL=http://orca.bu.edu/vntrview/index.php?db=VNTRPIPE_NA12891&ref=-175634053&isref=1&istab=1&ispng=1&rank=3	GT:SP:CGL	0/1:4,5:0,1
chr13	113655212	td175634053	CTGACTCCAGCAGTGGGTGTGATATTCTCAGGAGATGTGCGTTGACTCCAGCACTGGGTGTGATATTCTCAGGAGATGTGCGTTG	CTGACTCCAGCAGTGGGTGTGATATTCTCAGGAGATGTGCATTGACTCCAGCACTGGGTGTGATATTCTCAGGAGATGTGCGTTGACTCCAGCACTGGGTGTGATATTCTCAGGAGATGGGCGTTG	.	PASS	RC=2.05;RPL=41;RAL=84;RCP=TGACTCCAGCACTGGGTGTGATATTCTCAGGAGATGTGCGT;ALGNURL=http://orca.bu.edu/vntrview/index.php?db=VNTRPIPE_NA12892&ref=-175634053&isref=1&istab=1&ispng=1&rank=3	GT:SP:CGL	0/1:6,4:0,1

CHILD:
chr13	114506860	td175634779	ATCACCCTGTCCCGGGGTTTTCACCGTGTCCCCGGGTTGTCACCGTGTCCCCGGGTCGTCACCGTG	ATCACCCTGTCCCGGGGTTTTCACCGTGTCCCCGGGTCGTCACCCTGTCCCGGGGTTGTCACCGTGTCCCAGGGTCGTCACCCTATCCCGGGGTTGTCACTGTGTCCCGGGGTTGTCACCGTGTCCCCGGGTCGTCACCGTG	.	PASS	RC=3.42;RPL=19;RAL=65;RCP=TCACCGTGTCCCCGGGTTG;ALGNURL=http://orca.bu.edu/vntrview/index.php?db=VNTRPIPE_NA12878&ref=-175634779&isref=1&istab=1&ispng=1&rank=3	GT:SP:CGL	0/1:9,2:0,4
PARENTS:
chr13	114506860	td175634779	ATCACCCTGTCCCGGGGTTTTCACCGTGTCCCCGGGTTGTCACCGTGTCCCCGGGTCGTCACCGTG	ATCACCCTGTCCCGGGGTTTTCACCGTGTCCCCGGGTCGTCACCCTGTCCCGGGGTTGTCACCGTGTCCCAGGGTCGTCACCCTATCCCGGGGTTGTCACTGTGTCCCGGGGTTGTCACCGTGTCCCCGGGTCGTCACCGTG	.	PASS	RC=3.42;RPL=19;RAL=65;RCP=TCACCGTGTCCCCGGGTTG;ALGNURL=http://orca.bu.edu/vntrview/index.php?db=VNTRPIPE_NA12891&ref=-175634779&isref=1&istab=1&ispng=1&rank=3	GT:SP:CGL	0/1:4,3:0,4
chr13	114506860	td175634779	ATCACCCTGTCCCGGGGTTTTCACCGTGTCCCCGGGTTGTCACCGTGTCCCCGGGTCGTCACCGTG	ATCACCCTGTCCCGGGGTTTTCACCGTGTCCCCGGGTCGTCACCCTGTCCCGGGGTTGTCACCGTGTCCCAGGGTCGTCACCCTATCCCGGGGTTGTCACTGTGTCCCGGGGTTGTCACCGTGTCCCCGGGTCGTCACCGTG	.	PASS	RC=3.42;RPL=19;RAL=65;RCP=TCACCGTGTCCCCGGGTTG;ALGNURL=http://orca.bu.edu/vntrview/index.php?db=VNTRPIPE_NA12892&ref=-175634779&isref=1&istab=1&ispng=1&rank=3	GT:SP:CGL	0/1:9,4:0,4

CHILD:
chr14	19109948	td175635325	TCCTAATGGTTCTGCTCAGCTGCCTAATGGTTTTGCACAGC	TCCTAAGGGGTCTGCTCAGCTGCCTAAAGGTTCTGCTCAGCTGCCTAACGGTTCTGCTCAGCTGCCTAATGGTTTTGCGCAGC	.	SC	RC=1.90;RPL=21;RAL=40;RCP=CCTAATGGTTCTGCACAGCTG;ALGNURL=http://orca.bu.edu/vntrview/index.php?db=VNTRPIPE_NA12878&ref=-175635325&isref=1&istab=1&ispng=1&rank=3	GT:SP:CGL	0/1:17,5:0,2
PARENTS:
chr14	19109948	td175635325	TCCTAATGGTTCTGCTCAGCTGCCTAATGGTTTTGCACAGC	TCCTAAGGGTTCTGCTCAGCTGCCTAAAGGTTCTGCTCAGCTGCCTAACGGTTCTGCTCAGCTGCCTAATGGTTTTGCGCAGC	.	SC	RC=1.90;RPL=21;RAL=40;RCP=CCTAATGGTTCTGCACAGCTG;ALGNURL=http://orca.bu.edu/vntrview/index.php?db=VNTRPIPE_NA12891&ref=-175635325&isref=1&istab=1&ispng=1&rank=3	GT:SP:CGL	0/1:21,10:0,2
chr14	19109948	td175635325	TCCTAATGGTTCTGCTCAGCTGCCTAATGGTTTTGCACAGC	TTGCCTAACGGTTCTGCTCAGCTGCCTAACGGTTCTGCTCAGCTGCCTAACGGTTCTGCTCAGCTGCCTAACGGTTTTGCGCAGC	.	SC	RC=1.90;RPL=21;RAL=40;RCP=CCTAATGGTTCTGCACAGCTG;ALGNURL=http://orca.bu.edu/vntrview/index.php?db=VNTRPIPE_NA12892&ref=-175635325&isref=1&istab=1&ispng=1&rank=3	GT:SP:CGL	0/1:11,5:0,2

CHILD:
chr14	23563313	td175637243	CCACACAAACACACACACACAAACACACACACACAAA	CCACACAAACACACACACACAAACACACACACACAAACACACACACACAAA	.	PASS	RC=2.57;RPL=14;RAL=36;RCP=CACACAAACACACA;ALGNURL=http://orca.bu.edu/vntrview/index.php?db=VNTRPIPE_NA12878&ref=-175637243&isref=1&istab=1&ispng=1&rank=3	GT:SP:CGL	0/1:9,12:0,1
PARENTS:
chr14	23563313	td175637243	CCACACAAACACACACACACAAACACACACACACAAA	CCACACAAACACACACACACAAACACACACACACAAACACACACACACAAA	.	PASS	RC=2.57;RPL=14;RAL=36;RCP=CACACAAACACACA;ALGNURL=http://orca.bu.edu/vntrview/index.php?db=VNTRPIPE_NA12891&ref=-175637243&isref=1&istab=1&ispng=1&rank=3	GT:SP:CGL	0/1:11,13:0,1
chr14	23563313	td175637243	CCACACAAACACACACACACAAACACACACACACAAA	CCACACAAACCCACACACACAAACGCACACACACAAACCCACACACACAAA	.	PASS	RC=2.57;RPL=14;RAL=36;RCP=CACACAAACACACA;ALGNURL=http://orca.bu.edu/vntrview/index.php?db=VNTRPIPE_NA12892&ref=-175637243&isref=1&istab=1&ispng=1&rank=3	GT:SP:CGL	0/1:13,7:0,1

CHILD:
chr14	42233989	td175644078	GTGCAGAATACATATATATGATTATATATGCAGAATACATATATATGATTATATATGCAGAATACATATATATGATTATATATGCAGAATACATATATAT	GTGCAGAATACATATATATGATTATATATGCAGAATACATATATATGATTATATATGCAGAATACATATATAT	.	PASS	RC=3.67;RPL=27;RAL=99;RCP=TGCAGAATACATATATATGATTATATA;ALGNURL=http://orca.bu.edu/vntrview/index.php?db=VNTRPIPE_NA12878&ref=-175644078&isref=1&istab=1&ispng=1&rank=3	GT:SP:CGL	0/1:9,4:0,-1
PARENTS:
chr14	42233989	td175644078	GTGCAGAATACATATATATGATTATATATGCAGAATACATATATATGATTATATATGCAGAATACATATATATGATTATATATGCAGAATACATATATAT	GTGCAGAATACATATATATGATTATATATGCAGAATACATATATATGATTATATATGCAGAATACATATATAT	.	PASS	RC=3.67;RPL=27;RAL=99;RCP=TGCAGAATACATATATATGATTATATA;ALGNURL=http://orca.bu.edu/vntrview/index.php?db=VNTRPIPE_NA12891&ref=-175644078&isref=1&istab=1&ispng=1&rank=3	GT:SP:CGL	0/1:8,15:0,-1
chr14	42233989	td175644078	GTGCAGAATACATATATATGATTATATATGCAGAATACATATATATGATTATATATGCAGAATACATATATATGATTATATATGCAGAATACATATATAT	GACCTGTATCTACTAACCTGTGAGCAGTATCCATATATATGATTATATATGCAAAATACATATATATGATTATATATGCAGAA	.	PASS	RC=3.67;RPL=27;RAL=99;RCP=TGCAGAATACATATATATGATTATATA;ALGNURL=http://orca.bu.edu/vntrview/index.php?db=VNTRPIPE_NA12892&ref=-175644078&isref=1&istab=1&ispng=1&rank=3	GT:SP:CGL	0/1:10,13:0,-1

CHILD:
chr14	76753465	td175656688	TATATTGAATATATCAATATATATTCAATATAATTGAATATAATATTCAATATAATTGAATATAATATTCAATATAATTGAATATAATATTCAATATAATTGAATATTATATTCAATGTAATTGAATATTATATTCAATAT	TCAATATATTGAATATATCAATATATATTCAATATAATTGAATATTATATTCAATA	.	PASS	RC=6.50;RPL=22;RAL=140;RCP=ATATTCAATATAATTGAATATA;ALGNURL=http://orca.bu.edu/vntrview/index.php?db=VNTRPIPE_NA12878&ref=-175656688&isref=1&istab=1&ispng=1&rank=3	GT:SP:CGL	0/1:3,11:0,-4
PARENTS:
chr14	76753465	td175656688	TATATTGAATATATCAATATATATTCAATATAATTGAATATAATATTCAATATAATTGAATATAATATTCAATATAATTGAATATAATATTCAATATAATTGAATATTATATTCAATGTAATTGAATATTATATTCAATAT	TTCAATATATTGAATATATCAATATATATTCAATATAATTGAATATTATATTCAATATAATTGAATATTATATTCAAT	.	PASS	RC=6.50;RPL=22;RAL=140;RCP=ATATTCAATATAATTGAATATA;ALGNURL=http://orca.bu.edu/vntrview/index.php?db=VNTRPIPE_NA12891&ref=-175656688&isref=1&istab=1&ispng=1&rank=3	GT:SP:CGL	0/1:7,18:0,-3
chr14	76753465	td175656688	TATATTGAATATATCAATATATATTCAATATAATTGAATATAATATTCAATATAATTGAATATAATATTCAATATAATTGAATATAATATTCAATATAATTGAATATTATATTCAATGTAATTGAATATTATATTCAATAT	TCAATATATTGAATATATCAATATATATTCAATATAATTGAATATTATATTCAATA,TTCAATATATTGAATATATCAATATATATTCAATATAATTGAATATTATATTCAATATAATTGAATATTATATTCAAT	.	PASS	RC=6.50;RPL=22;RAL=140;RCP=ATATTCAATATAATTGAATATA;ALGNURL=http://orca.bu.edu/vntrview/index.php?db=VNTRPIPE_NA12892&ref=-175656688&isref=1&istab=1&ispng=1&rank=3	GT:SP:CGL	0/1/2:0,17,14:0,-4,-3

CHILD:
chr14	77076028	td175656814	TATATATATAAATATATATAAAACATATATAAATATATATAATATATATATAAATATATATAATATATATATAAATATATATAAATATATATAAATACATATAAATATATATAAAATATATATATATATAAAAA	TATATATATAAATATATATAAAACATATATAAATATATATAATATATATATAAATATATATAAATATATATAAATACATATAAATATATATAAAATATATATATATATAAAAA,TATATATATAAATATATATAAAACATATATAAATATATATAATATATATATATAATATATATATAAATATATATAAATATATATAAATACATATAAATATATATAAAATATATATATATATATAAA	.	PASS	RC=13.17;RPL=10;RAL=133;RCP=ATATATATAA;ALGNURL=http://orca.bu.edu/vntrview/index.php?db=VNTRPIPE_NA12878&ref=-175656814&isref=1&istab=1&ispng=1&rank=3	GT:SP:CGL	0/1/2:0,7,4:0,-2,-1
PARENTS:
chr14	77076028	td175656814	TATATATATAAATATATATAAAACATATATAAATATATATAATATATATATAAATATATATAATATATATATAAATATATATAAATATATATAAATACATATAAATATATATAAAATATATATATATATAAAAA	TATATATATAAATATATATAAAACATATATAAATATATATAATATATATATAAATATATATAAATATATATAAATACATATAAATATATATAAAATATATATATATATAAAAA,TATATATATAAATATATATAAAACATATATAAATATATATAATATATATATATAATATATATATAAATATATATAAATATATATAAATACATATAAATATATATAAAATATATATATATATATAAA	.	PASS	RC=13.17;RPL=10;RAL=133;RCP=ATATATATAA;ALGNURL=http://orca.bu.edu/vntrview/index.php?db=VNTRPIPE_NA12891&ref=-175656814&isref=1&istab=1&ispng=1&rank=3	GT:SP:CGL	0/1/2:0,19,5:0,-2,-1
chr14	77076028	td175656814	TATATATATAAATATATATAAAACATATATAAATATATATAATATATATATAAATATATATAATATATATATAAATATATATAAATATATATAAATACATATAAATATATATAAAATATATATATATATAAAAA	TATATATATAAATATATATAAAACATATATAAATATATATAATATATATATAAATATATATAAATATATATAAATACATATAAATATATATAAAATATATATATATATAAAAA,TATATATATAAATATATATAAAACATATATAAATATATATAATATATATATATAATATATATATAAATATATATAAATATTTATAAATACATATAAATATATATAAAATATATATATATATATAAA	.	PASS	RC=13.17;RPL=10;RAL=133;RCP=ATATATATAA;ALGNURL=http://orca.bu.edu/vntrview/index.php?db=VNTRPIPE_NA12892&ref=-175656814&isref=1&istab=1&ispng=1&rank=3	GT:SP:CGL	0/1/2:0,9,2:0,-2,-1

CHILD:
chr14	79929174	td175658013	TTATGTATATGTATATGTGCATACACAATGAATGTATATGTATATGTACATACACATATGTATGTATATGTATATGTACATACACATATGTATGTATAT	TTATGTATATGTATATGTGCATACACAATGAATGTATATGTATATGTACATACACATATGTATATGTATATGTACATACACATATGTATGTATATGTATATGTACATACACATATGTATGTATAT	.	PASS	RC=3.30;RPL=30;RAL=98;RCP=TATGTATATGTATATGTACATACACATATG;ALGNURL=http://orca.bu.edu/vntrview/index.php?db=VNTRPIPE_NA12878&ref=-175658013&isref=1&istab=1&ispng=1&rank=3	GT:SP:CGL	0/1:10,3:0,1
PARENTS:
chr14	79929174	td175658013	TTATGTATATGTATATGTGCATACACAATGAATGTATATGTATATGTACATACACATATGTATGTATATGTATATGTACATACACATATGTATGTATAT	TTATGTATATGTATATGTGCATACACAATGTATGTATATGTATATGTACATACACATATGTATATGTATATGTACATACACATATGTATGTATATGTATATGTACATACACATATGTATGTATAT	.	PASS	RC=3.30;RPL=30;RAL=98;RCP=TATGTATATGTATATGTACATACACATATG;ALGNURL=http://orca.bu.edu/vntrview/index.php?db=VNTRPIPE_NA12891&ref=-175658013&isref=1&istab=1&ispng=1&rank=3	GT:SP:CGL	0/1:14,10:0,1
chr14	79929174	td175658013	TTATGTATATGTATATGTGCATACACAATGAATGTATATGTATATGTACATACACATATGTATGTATATGTATATGTACATACACATATGTATGTATAT	TTATGTATATGTATATGTGCATACACAATGAATGTATATGTATATGTACATACACATATGTATATGTATATGTACATACACATATGTATGTATATGTATATGTACATACACATATGTATGTATAT	.	PASS	RC=3.30;RPL=30;RAL=98;RCP=TATGTATATGTATATGTACATACACATATG;ALGNURL=http://orca.bu.edu/vntrview/index.php?db=VNTRPIPE_NA12892&ref=-175658013&isref=1&istab=1&ispng=1&rank=3	GT:SP:CGL	0/1:12,7:0,1

CHILD:
chr14	81412652	td175658524	TTGATGCCTCATGATGCATCATGATGATGCCTCATGATGCATCATGATGATGCCTCATGATGCATCATGATGATGCCTCATGATG	TTGATGCCTCATGATGCATCATGATGATGCCTCATGATGCATCATGATGATGCCTCATGATG	.	PASS	RC=3.65;RPL=23;RAL=84;RCP=TGATGCCTCATGATGCATCATGA;ALGNURL=http://orca.bu.edu/vntrview/index.php?db=VNTRPIPE_NA12878&ref=-175658524&isref=1&istab=1&ispng=1&rank=3	GT:SP:CGL	0/1:9,14:0,-1
PARENTS:
chr14	81412652	td175658524	TTGATGCCTCATGATGCATCATGATGATGCCTCATGATGCATCATGATGATGCCTCATGATGCATCATGATGATGCCTCATGATG	TTGATGCCTCATGATGCATCATGATGATGCCTCATGATGCATCATGATGATGCCTCATGATG	.	PASS	RC=3.65;RPL=23;RAL=84;RCP=TGATGCCTCATGATGCATCATGA;ALGNURL=http://orca.bu.edu/vntrview/index.php?db=VNTRPIPE_NA12891&ref=-175658524&isref=1&istab=1&ispng=1&rank=3	GT:SP:CGL	0/1:17,13:0,-1
chr14	81412652	td175658524	TTGATGCCTCATGATGCATCATGATGATGCCTCATGATGCATCATGATGATGCCTCATGATGCATCATGATGATGCCTCATGATG	TTGATGCCTCATGATGCATCATGATGATGCCTCATGATGCATCATGATGATGCCTCATGATG	.	PASS	RC=3.65;RPL=23;RAL=84;RCP=TGATGCCTCATGATGCATCATGA;ALGNURL=http://orca.bu.edu/vntrview/index.php?db=VNTRPIPE_NA12892&ref=-175658524&isref=1&istab=1&ispng=1&rank=3	GT:SP:CGL	0/1:10,21:0,-1

CHILD:
chr14	101694532	td175666971	AGAACCGCCGGGTCTGTGCGAACCGCGGGGTCTGTGCGAACCGCGGGGTCTGTGAGAACCGCGGGGTCTGTGC	AGAACCGCCGGGTCTGTGCGAACCGCGGGGTCTGTGAGAACCGCGGGGTCTGTGC	.	PASS	RC=4.00;RPL=18;RAL=72;RCP=GAACCGCGGGGTCTGTGC;ALGNURL=http://orca.bu.edu/vntrview/index.php?db=VNTRPIPE_NA12878&ref=-175666971&isref=1&istab=1&ispng=1&rank=3	GT:SP:CGL	0/1:7,2:0,-1
PARENTS:
chr14	101694532	td175666971	AGAACCGCCGGGTCTGTGCGAACCGCGGGGTCTGTGCGAACCGCGGGGTCTGTGAGAACCGCGGGGTCTGTGC	AGAACCGCCGGGTCTGTGCGAACCGCGGGGTCTGTGAGAACCGCGGGGTCTGTGC	.	PASS	RC=4.00;RPL=18;RAL=72;RCP=GAACCGCGGGGTCTGTGC;ALGNURL=http://orca.bu.edu/vntrview/index.php?db=VNTRPIPE_NA12891&ref=-175666971&isref=1&istab=1&ispng=1&rank=3	GT:SP:CGL	0/1:11,10:0,-1
chr14	101694532	td175666971	AGAACCGCCGGGTCTGTGCGAACCGCGGGGTCTGTGCGAACCGCGGGGTCTGTGAGAACCGCGGGGTCTGTGC	AAGACCCGCCGGGTCTGTGCGAACCGCGGGGTCTGTGAGAACCGCGGGGTCTGTG	.	PASS	RC=4.00;RPL=18;RAL=72;RCP=GAACCGCGGGGTCTGTGC;ALGNURL=http://orca.bu.edu/vntrview/index.php?db=VNTRPIPE_NA12892&ref=-175666971&isref=1&istab=1&ispng=1&rank=3	GT:SP:CGL	0/1:9,9:0,-1

CHILD:
chr15	20510393	td175670498	GGGGTAGGGCCAGGGTCAGGACCAGGGTAGGGCCATGGTAAGGCC	GGGGTAGGGCCAGGGTCAGGACCAGACCAGGGCAGGGTCAGGACCAGGGTAGGGCCATGGTAAGGCC	.	SC	RC=3.92;RPL=11;RAL=44;RCP=GGGTAGGGCCA;ALGNURL=http://orca.bu.edu/vntrview/index.php?db=VNTRPIPE_NA12878&ref=-175670498&isref=1&istab=1&ispng=1&rank=3	GT:SP:CGL	0/1:61,17:0,2
PARENTS:
chr15	20510393	td175670498	GGGGTAGGGCCAGGGTCAGGACCAGGGTAGGGCCATGGTAAGGCC	GGGGTAGGGCCAGGGTCAGGACCAGACCAGGGCAGGGTCAGGACCAGGGTAGGGCCATGGTAAGGCC	.	SC	RC=3.92;RPL=11;RAL=44;RCP=GGGTAGGGCCA;ALGNURL=http://orca.bu.edu/vntrview/index.php?db=VNTRPIPE_NA12891&ref=-175670498&isref=1&istab=1&ispng=1&rank=3	GT:SP:CGL	0/1:64,15:0,2
chr15	20510393	td175670498	GGGGTAGGGCCAGGGTCAGGACCAGGGTAGGGCCATGGTAAGGCC	GGGGTAGGGCCAGGGTCAGGACCAGACCAGGGCAGGGTCAGGACCAGGGTAGGGCCATGGTAAGGCC	.	SC	RC=3.92;RPL=11;RAL=44;RCP=GGGTAGGGCCA;ALGNURL=http://orca.bu.edu/vntrview/index.php?db=VNTRPIPE_NA12892&ref=-175670498&isref=1&istab=1&ispng=1&rank=3	GT:SP:CGL	0/1:65,12:0,2

CHILD:
chr15	26212028	td175672743	GTATATATATTATATATTTTTTATATATATTATATATATATTTTATATATATTATATATATTTTATATATATTATATATATTTTATATATATTATATATATATTTTATATATATTATATATATATTTTATATATATTATATATATATTTTATATATATATTTTATATAT	GTATATATATTATATATTTTTTATATATATTATATATATATTTTATATATATTATTTATATTTTATATATATTATATATATATTTTATATATATTATATATATATTTTATATATTTATTTTATAT	.	PASS	RC=15.64;RPL=11;RAL=168;RCP=TATATATTTTA;ALGNURL=http://orca.bu.edu/vntrview/index.php?db=VNTRPIPE_NA12878&ref=-175672743&isref=1&istab=1&ispng=1&rank=3	GT:SP:CGL	0/1:3,3:0,-4
PARENTS:
chr15	26212028	td175672743	GTATATATATTATATATTTTTTATATATATTATATATATATTTTATATATATTATATATATTTTATATATATTATATATATTTTATATATATTATATATATATTTTATATATATTATATATATATTTTATATATATTATATATATATTTTATATATATATTTTATATAT	GTATATATATTATATATGTATATTATATATATATTTTATATATATTTTTTATATAT,GTATATATATTATATATTTTTTATATATATTATATATATATTTTATATATATTATATATATTTTATATATATTATATATATATTTTATATATATTATATATATATTTTATATATATATTTTATATAT	.	PASS	RC=15.64;RPL=11;RAL=168;RCP=TATATATTTTA;ALGNURL=http://orca.bu.edu/vntrview/index.php?db=VNTRPIPE_NA12891&ref=-175672743&isref=1&istab=1&ispng=1&rank=3	GT:SP:CGL	0/1/2:0,6,4:0,-11,-4
chr15	26212028	td175672743	GTATATATATTATATATTTTTTATATATATTATATATATATTTTATATATATTATATATATTTTATATATATTATATATATTTTATATATATTATATATATATTTTATATATATTATATATATATTTTATATATATTATATATATATTTTATATATATATTTTATATAT	GTATATATATTATATATTTTTTATATATATTATATATATATTTTATATATATTATATATATTTTATATATATTATATATATATTTTATATATATTATATATATATTTTATATATATATTTTATATAT	.	PASS	RC=15.64;RPL=11;RAL=168;RCP=TATATATTTTA;ALGNURL=http://orca.bu.edu/vntrview/index.php?db=VNTRPIPE_NA12892&ref=-175672743&isref=1&istab=1&ispng=1&rank=3	GT:SP:CGL	0/1:3,5:0,-4

CHILD:
chr15	66332076	td175688085	CTGAGGGTTCTGAGCCGGGTCAGGCGGCGGTGGGGTGACGGTCCTGAGCCGGGTCAGGCGGCGGTGGGGTGACGGTCCTGAGCCGGGTCAGGCGGCGGTGGGGTGACGGTCCTGAGCCGGGTCAGGCGGCGGTGGGGTGACGGTCCTGAGCCGGGTCAGGCGGCGGTGGGGTGACGGTCCTGAGCCGGGTCAGGCGGCGGTGGGGTGACGGTCCTGAGCCGGGTCAGGCGGCGGTGGGGTGACGGTCCTGAGCCGGGTCAGGCGGCGGTGGGGTGACGGTC	CTGAGGGTTCTGAGCCGGGTCAGGCGGCGGTGGGGTGACGGTCCTGAGCCGGGTCAGGCGGCGGTGGGGTGACGGTCCTGAGCCGGGTCAGGCGGCGGTGGGGTGACGGTC,CTGAGGGTTCTGAGCCGGGTCAGGAGGCGGTGGGGTGACGGTCCTGAGCCGGGTCAGGCGGCGGTGGGTTGACGGCCCTGAGCCGGGTCAGGCGGCGGTGGGGTGACGGTCCTGAGCCGGGTCAGGCGGCGGTGGGGTGACGGTCCTGAGCCGGGTCAGGCGGCGGTGGGGTGCCGGTC	.	PASS	RC=8.24;RPL=34;RAL=280;RCP=TGACGGTCCTGAGCCGGGTCAGGCGGCGGTGGGG;ALGNURL=http://orca.bu.edu/vntrview/index.php?db=VNTRPIPE_NA12878&ref=-175688085&isref=1&istab=1&ispng=1&rank=3	GT:SP:CGL	0/1/2:0,5,2:0,-5,-3
PARENTS:
chr15	66332076	td175688085	CTGAGGGTTCTGAGCCGGGTCAGGCGGCGGTGGGGTGACGGTCCTGAGCCGGGTCAGGCGGCGGTGGGGTGACGGTCCTGAGCCGGGTCAGGCGGCGGTGGGGTGACGGTCCTGAGCCGGGTCAGGCGGCGGTGGGGTGACGGTCCTGAGCCGGGTCAGGCGGCGGTGGGGTGACGGTCCTGAGCCGGGTCAGGCGGCGGTGGGGTGACGGTCCTGAGCCGGGTCAGGCGGCGGTGGGGTGACGGTCCTGAGCCGGGTCAGGCGGCGGTGGGGTGACGGTC	CTGAGGGTTCTGAGCCGGGTCAGGCGGCGGTGGGGTGACGGTCCTGAGCCGGGTCAGGCGGCGGTGGGGTGACGGTCCTGAGCCGGGTCAGGCGGCGGTGGGGTGACGGTC,CTGAGGGTTCTGAGCCGGGTCAGGCGGCGGTGGGGTGACGGTCCTGAGCCGGGTCAGGCGGCGGTGGGGTGACGGTCCTGAGCCGGGTCAGGCGGCGGTGGGGTGACGGTCCTGAGCCGGGTCAGGCGGCGGTGGGGTGACGGTCCTGAGCCGGGTCAGGCGGCGGTGGGGTGACGGTC	.	PASS	RC=8.24;RPL=34;RAL=280;RCP=TGACGGTCCTGAGCCGGGTCAGGCGGCGGTGGGG;ALGNURL=http://orca.bu.edu/vntrview/index.php?db=VNTRPIPE_NA12891&ref=-175688085&isref=1&istab=1&ispng=1&rank=3	GT:SP:CGL	0/1/2:0,5,2:0,-5,-3
chr15	66332076	td175688085	CTGAGGGTTCTGAGCCGGGTCAGGCGGCGGTGGGGTGACGGTCCTGAGCCGGGTCAGGCGGCGGTGGGGTGACGGTCCTGAGCCGGGTCAGGCGGCGGTGGGGTGACGGTCCTGAGCCGGGTCAGGCGGCGGTGGGGTGACGGTCCTGAGCCGGGTCAGGCGGCGGTGGGGTGACGGTCCTGAGCCGGGTCAGGCGGCGGTGGGGTGACGGTCCTGAGCCGGGTCAGGCGGCGGTGGGGTGACGGTCCTGAGCCGGGTCAGGCGGCGGTGGGGTGACGGTC	CTGAGGGTTCTGAGCCGGGTCAGGCGGCGGTGGGGTGACGGTCCTGAGCCGGGTCAGGCGGCGGTGGGGTGACGGTC,CTGAGGGTTCTGAGCCGGGTCAGGCGGCGGTGGGGTGCCGGTCCTGAGCCGGGTCAGGCGGCGGTGGGGTGACGGTCCTGAGCCGGGTCAGGCGGCGGTGGGGTGACGGTC	.	PASS	RC=8.24;RPL=34;RAL=280;RCP=TGACGGTCCTGAGCCGGGTCAGGCGGCGGTGGGG;ALGNURL=http://orca.bu.edu/vntrview/index.php?db=VNTRPIPE_NA12892&ref=-175688085&isref=1&istab=1&ispng=1&rank=3	GT:SP:CGL	0/1/2:0,7,4:0,-6,-5

CHILD:
chr15	73943497	td175691003	AGAAAGAAAGAAGGCAAGAAGGCAAGAAGGAAGGCAAGAAGGAAAGAAGGAAGG	AGAAAGAAAGAAGGCAAGAAGGCAAGAAGGAAGGCAAGAAGGAAAGAAGGAAGGAAGGAAAGAAGGAAGGGAGG	.	PASS	RC=2.65;RPL=20;RAL=53;RCP=GAAAGAAGGAAGGCAAGAAG;ALGNURL=http://orca.bu.edu/vntrview/index.php?db=VNTRPIPE_NA12878&ref=-175691003&isref=1&istab=1&ispng=1&rank=3	GT:SP:CGL	0/1:6,8:0,1
PARENTS:
chr15	73943497	td175691003	AGAAAGAAAGAAGGCAAGAAGGCAAGAAGGAAGGCAAGAAGGAAAGAAGGAAGG	AGAAAGAAAGAAGGCAAGAAGGCAAGAAGGAAGGCAAGAAGGAAAGAAGGAAGGAAGGAAAGAAGGAAGGGAGG	.	PASS	RC=2.65;RPL=20;RAL=53;RCP=GAAAGAAGGAAGGCAAGAAG;ALGNURL=http://orca.bu.edu/vntrview/index.php?db=VNTRPIPE_NA12891&ref=-175691003&isref=1&istab=1&ispng=1&rank=3	GT:SP:CGL	0/1:19,11:0,1
chr15	73943497	td175691003	AGAAAGAAAGAAGGCAAGAAGGCAAGAAGGAAGGCAAGAAGGAAAGAAGGAAGG	AGAAAGAAAGAAGGCAAGAAGGCAAGAAGGAAGGCAAGAAGGAAAGAAGGAAGGAAGGAAAGAAGGAAGGGAGG	.	PASS	RC=2.65;RPL=20;RAL=53;RCP=GAAAGAAGGAAGGCAAGAAG;ALGNURL=http://orca.bu.edu/vntrview/index.php?db=VNTRPIPE_NA12892&ref=-175691003&isref=1&istab=1&ispng=1&rank=3	GT:SP:CGL	0/1:19,7:0,1

CHILD:
chr15	100759058	td175701477	AAACACGCACACGTCCACCTGAACACGCAAACGTCCACCTGAACACGCACACGTCCACCTGAACATGCACACGTCCA	AAACACGCACACGTCCACCTGAACACGCAAACGTCCACCTGAACATGCACACGTCCA	.	PASS	RC=3.80;RPL=20;RAL=76;RCP=AACACGCACACGTCCACCTG;ALGNURL=http://orca.bu.edu/vntrview/index.php?db=VNTRPIPE_NA12878&ref=-175701477&isref=1&istab=1&ispng=1&rank=3	GT:SP:CGL	0/1:11,8:0,-1
PARENTS:
chr15	100759058	td175701477	AAACACGCACACGTCCACCTGAACACGCAAACGTCCACCTGAACACGCACACGTCCACCTGAACATGCACACGTCCA	AAACACGCACACGTCCACCTGAACACGCAAACGTCCACCTGAACATGCACACGTCCA	.	PASS	RC=3.80;RPL=20;RAL=76;RCP=AACACGCACACGTCCACCTG;ALGNURL=http://orca.bu.edu/vntrview/index.php?db=VNTRPIPE_NA12891&ref=-175701477&isref=1&istab=1&ispng=1&rank=3	GT:SP:CGL	0/1:10,14:0,-1
chr15	100759058	td175701477	AAACACGCACACGTCCACCTGAACACGCAAACGTCCACCTGAACACGCACACGTCCACCTGAACATGCACACGTCCA	AAACACGCACACGTCCACCTGAACACGCAAACGTCCACCTGAACATGCACACGTCCA	.	PASS	RC=3.80;RPL=20;RAL=76;RCP=AACACGCACACGTCCACCTG;ALGNURL=http://orca.bu.edu/vntrview/index.php?db=VNTRPIPE_NA12892&ref=-175701477&isref=1&istab=1&ispng=1&rank=3	GT:SP:CGL	0/1:11,17:0,-1

CHILD:
chr16	801802	td175702733	GGCGTCCCTGGCACGGAGCGGTGTCCCTGGCACGGAGCAGCGTCCCTGGCATGGAGCAGCGT	GGCGTCCCTGGCACGGAGCGGTGTCCCTGGCACGGAGCAGCGTCCCTGGCACGGAGCAGCGTCCCTGGCATGGAGCAGCGT	.	PASS	RC=3.21;RPL=19;RAL=61;RCP=GCGTCCCTGGCACGGAGCA;ALGNURL=http://orca.bu.edu/vntrview/index.php?db=VNTRPIPE_NA12878&ref=-175702733&isref=1&istab=1&ispng=1&rank=3	GT:SP:CGL	0/1:4,11:0,1
PARENTS:
chr16	801802	td175702733	GGCGTCCCTGGCACGGAGCGGTGTCCCTGGCACGGAGCAGCGTCCCTGGCATGGAGCAGCGT	GGCGTCCCTGGCACGGAGCGGTGTCCCTGGCACGGAGCAGCGTCCCTGGCACGGAGCAGCGTCCCTGGCATGGAGCAGCGT	.	PASS	RC=3.21;RPL=19;RAL=61;RCP=GCGTCCCTGGCACGGAGCA;ALGNURL=http://orca.bu.edu/vntrview/index.php?db=VNTRPIPE_NA12891&ref=-175702733&isref=1&istab=1&ispng=1&rank=3	GT:SP:CGL	0/1:5,11:0,1
chr16	801802	td175702733	GGCGTCCCTGGCACGGAGCGGTGTCCCTGGCACGGAGCAGCGTCCCTGGCATGGAGCAGCGT	GGCGTCCCTGGCACGGAGCGGTGTCCCTGGCACGGAGCAGCGTCCCTGGCACGGAGCAGCGTCCCTGGCGTGGAGCAGCGT	.	PASS	RC=3.21;RPL=19;RAL=61;RCP=GCGTCCCTGGCACGGAGCA;ALGNURL=http://orca.bu.edu/vntrview/index.php?db=VNTRPIPE_NA12892&ref=-175702733&isref=1&istab=1&ispng=1&rank=3	GT:SP:CGL	0/1:9,7:0,1

CHILD:
chr16	13292059	td175709654	ATGTGTGTATATGCATACATATATACTTGTGTGTATATGCATACATATATACTTGTGTGTATATGCATACATATATACTTGTGTGTATATGCATACATATATACTTGTGTGTATATGCATACATATATACTTGTGTGTATATGCATACATATATACTTGTATGTGTATGTACATAT	ATGTGTGTATATGCATACATATATACTTGTGTGTATATGCATACATATATACTTGTGTGTATATGCATACATATATACTTGTATGTGTATGTACATAT,ATGTGTGTATATGCATACATATATACTTGTGTGTATATGCATACATATATACTTGTGTGTATATGCATACATATATACTTGTGTGTATATGCATACATATATACTTGTGAGTATATGCATACATATATACTTGTATGTGTATGTACATAT	.	PASS	RC=6.81;RPL=26;RAL=175;RCP=TGTGTGTATATGCATACATATATACT;ALGNURL=http://orca.bu.edu/vntrview/index.php?db=VNTRPIPE_NA12878&ref=-175709654&isref=1&istab=1&ispng=1&rank=3	GT:SP:CGL	0/1/2:0,4,2:0,-3,-1
PARENTS:
chr16	13292059	td175709654	ATGTGTGTATATGCATACATATATACTTGTGTGTATATGCATACATATATACTTGTGTGTATATGCATACATATATACTTGTGTGTATATGCATACATATATACTTGTGTGTATATGCATACATATATACTTGTGTGTATATGCATACATATATACTTGTATGTGTATGTACATAT	ATGTGTGTATATGCATACATATATACTTGTGTGTATATGCATACATATATACTTGTGTGTATATGCATACATATATACTTGTATGTGTATGTACATAT	.	PASS	RC=6.81;RPL=26;RAL=175;RCP=TGTGTGTATATGCATACATATATACT;ALGNURL=http://orca.bu.edu/vntrview/index.php?db=VNTRPIPE_NA12891&ref=-175709654&isref=1&istab=1&ispng=1&rank=3	GT:SP:CGL	0/1:4,14:0,-3
chr16	13292059	td175709654	ATGTGTGTATATGCATACATATATACTTGTGTGTATATGCATACATATATACTTGTGTGTATATGCATACATATATACTTGTGTGTATATGCATACATATATACTTGTGTGTATATGCATACATATATACTTGTGTGTATATGCATACATATATACTTGTATGTGTATGTACATAT	ATGTGTGTATATGCATACATATATACTTGTGTGTATATGCATACATATATACTTGTGTGTATATGCATACATATATACTTGTGTGTATATGCATACATATATACTTGTGTGTATATGCATACATATATACTTGTATGTGTATGTACATAT	.	PASS	RC=6.81;RPL=26;RAL=175;RCP=TGTGTGTATATGCATACATATATACT;ALGNURL=http://orca.bu.edu/vntrview/index.php?db=VNTRPIPE_NA12892&ref=-175709654&isref=1&istab=1&ispng=1&rank=3	GT:SP:CGL	0/1:2,5:0,-1

CHILD:
chr16	46387016	td175721841	TATTCGATTCCATTCAATGATAATTCCATTCAATTCAGTGAT	TCCATTTGATTCCATGCAATGATTCTATTCGATTCCATTCAATGATAATTCCATTCAATTCAGTGA	.	SC	RC=1.95;RPL=21;RAL=41;RCP=ATTCCATTCAATTCAATGATA;ALGNURL=http://orca.bu.edu/vntrview/index.php?db=VNTRPIPE_NA12878&ref=-175721841&isref=1&istab=1&ispng=1&rank=3	GT:SP:CGL	0/1:5005,7:0,1
PARENTS:
chr16	46387016	td175721841	TATTCGATTCCATTCAATGATAATTCCATTCAATTCAGTGAT	TCCATTTGATTCCATGCAATGATTCTATTCGATTCCATTCAATGATAATTCCATTCAATTCAGTGA	.	SC	RC=1.95;RPL=21;RAL=41;RCP=ATTCCATTCAATTCAATGATA;ALGNURL=http://orca.bu.edu/vntrview/index.php?db=VNTRPIPE_NA12891&ref=-175721841&isref=1&istab=1&ispng=1&rank=3	GT:SP:CGL	0/1:8354,11:0,1
chr16	46387016	td175721841	TATTCGATTCCATTCAATGATAATTCCATTCAATTCAGTGAT	TCCATTTGATTCCATGCAATGATTCTATTCGATTCCATTCAATGATAATTCCATTCAATTCAGTGA	.	SC	RC=1.95;RPL=21;RAL=41;RCP=ATTCCATTCAATTCAATGATA;ALGNURL=http://orca.bu.edu/vntrview/index.php?db=VNTRPIPE_NA12892&ref=-175721841&isref=1&istab=1&ispng=1&rank=3	GT:SP:CGL	0/1:3306,9:0,1

CHILD:
chr16	46392478	td175721851	TTGATTTCATTTGATGATGATTCCATTCGATGATGATTACATTGGAT	TTGATTTCATTTGATGATGATTCCATTCGATGATGATTACATTGGATTCCATGATTCCATTCAATTCCATTCGTTGATGATTCGATTCCATTCAATGATGATTCCATT	.	SC	RC=2.88;RPL=16;RAL=46;RCP=TGATTACATTCGATGA;ALGNURL=http://orca.bu.edu/vntrview/index.php?db=VNTRPIPE_NA12878&ref=-175721851&isref=1&istab=1&ispng=1&rank=3	GT:SP:CGL	0/1:1000,3:0,3
PARENTS:
chr16	46392478	td175721851	TTGATTTCATTTGATGATGATTCCATTCGATGATGATTACATTGGAT	TTGATTTCATTTGATGATGATTCCATTCGATGATGATTACATTGGATTCCATGATTCCATTCAATTCCATTCGTTGATGATTCGATTCCATTCAATGATGATTCCATT	.	SC	RC=2.88;RPL=16;RAL=46;RCP=TGATTACATTCGATGA;ALGNURL=http://orca.bu.edu/vntrview/index.php?db=VNTRPIPE_NA12891&ref=-175721851&isref=1&istab=1&ispng=1&rank=3	GT:SP:CGL	0/1:1756,2:0,3
chr16	46392478	td175721851	TTGATTTCATTTGATGATGATTCCATTCGATGATGATTACATTGGAT	TTGATTTCATTTGATGATGATTCCATTCGATGATGATTACATTGGATTCCATGATTCCATTCAATTCCATTCGTTGATGATTCGATTCCATTCAATGATGATTCCATT	.	SC	RC=2.88;RPL=16;RAL=46;RCP=TGATTACATTCGATGA;ALGNURL=http://orca.bu.edu/vntrview/index.php?db=VNTRPIPE_NA12892&ref=-175721851&isref=1&istab=1&ispng=1&rank=3	GT:SP:CGL	0/1:752,4:0,3

CHILD:
chr16	46423199	td175721907	ATCGAATGGAATCGAATGGAATCATCGAATGGACTCGAATGGAATCATCTAATGCACTCGAATGGA	ATCGAATGGAATCGAATGGAATCATCGAATGGACTCGAATGGAATCATCTAATGCACTCGAATGGAATTATCATCGAATGTAATCGAATGGACTCATCCAATGGAATCAAATGGAATCA	.	PASS	RC=1.97;RPL=35;RAL=65;RCP=TCGAATGGAATCGAATCGAATGCACTCGAATGGAC;ALGNURL=http://orca.bu.edu/vntrview/index.php?db=VNTRPIPE_NA12878&ref=-175721907&isref=1&istab=1&ispng=1&rank=3	GT:SP:CGL	0/1:1387,11:0,1
PARENTS:
chr16	46423199	td175721907	ATCGAATGGAATCGAATGGAATCATCGAATGGACTCGAATGGAATCATCTAATGCACTCGAATGGA	ATCGAATGGAATCGAATGGAATCATCGAATGGACTCGAATGGAATCATCTAATGCACTCGAATGGAATAATCATCGAATGTAATCGAATGGACTCATCCAATGGAATCAAATGGAATCA	.	PASS	RC=1.97;RPL=35;RAL=65;RCP=TCGAATGGAATCGAATCGAATGCACTCGAATGGAC;ALGNURL=http://orca.bu.edu/vntrview/index.php?db=VNTRPIPE_NA12891&ref=-175721907&isref=1&istab=1&ispng=1&rank=3	GT:SP:CGL	0/1:2351,20:0,1
chr16	46423199	td175721907	ATCGAATGGAATCGAATGGAATCATCGAATGGACTCGAATGGAATCATCTAATGCACTCGAATGGA	ATCGAATGGAATCGAATGGAATCATCGAATGGACTCGAATGGAATCATCTAATGCACTCGAATGGAATAATCATCGAATGTAATCGAATGGACTCATCCAATGGAATCAAATGGAATCA	.	PASS	RC=1.97;RPL=35;RAL=65;RCP=TCGAATGGAATCGAATCGAATGCACTCGAATGGAC;ALGNURL=http://orca.bu.edu/vntrview/index.php?db=VNTRPIPE_NA12892&ref=-175721907&isref=1&istab=1&ispng=1&rank=3	GT:SP:CGL	0/1:1040,11:0,1

CHILD:
chr16	46434337	td175721927	TATGGAATTGAATGGAATCATTGAATGGAATTGAATGGAAT	TATGGAATTGAATGGAATCATTGAATGGAATTGAATGGAATAATCATTGAATGGAATCGAATGAAAT	.	PASS	RC=3.77;RPL=10;RAL=40;RCP=ATGGAATTGA;ALGNURL=http://orca.bu.edu/vntrview/index.php?db=VNTRPIPE_NA12878&ref=-175721927&isref=1&istab=1&ispng=1&rank=3	GT:SP:CGL	0/1:2010,4:0,3
PARENTS:
chr16	46434337	td175721927	TATGGAATTGAATGGAATCATTGAATGGAATTGAATGGAAT	TATGGAATTGAATGGAATCATTGAATGGAATTGAATGGAATCATCATTGAATGGAATTGAATGAAAT	.	PASS	RC=3.77;RPL=10;RAL=40;RCP=ATGGAATTGA;ALGNURL=http://orca.bu.edu/vntrview/index.php?db=VNTRPIPE_NA12891&ref=-175721927&isref=1&istab=1&ispng=1&rank=3	GT:SP:CGL	0/1:3499,6:0,3
chr16	46434337	td175721927	TATGGAATTGAATGGAATCATTGAATGGAATTGAATGGAAT	TATGGAATTGAATGGAATAATTGAATGGAATTGAATGAAATCATAATTGAATGGAATCGAATGAAATT	.	PASS	RC=3.77;RPL=10;RAL=40;RCP=ATGGAATTGA;ALGNURL=http://orca.bu.edu/vntrview/index.php?db=VNTRPIPE_NA12892&ref=-175721927&isref=1&istab=1&ispng=1&rank=3	GT:SP:CGL	0/1:1571,3:0,3

CHILD:
chr16	46434460	td175721928	AAATGGACTCGAATGGAATCATCGAATGGACTCGAATGGA	AAATGGACTCGAATGGAATCATCGAGTGGACTCGAATGGAATCATCGAGTGGACTCGAATGGA	.	PASS	RC=3.54;RPL=10;RAL=39;RCP=AATGGACTCG;ALGNURL=http://orca.bu.edu/vntrview/index.php?db=VNTRPIPE_NA12878&ref=-175721928&isref=1&istab=1&ispng=1&rank=3	GT:SP:CGL	0/1:1704,20:0,2
PARENTS:
chr16	46434460	td175721928	AAATGGACTCGAATGGAATCATCGAATGGACTCGAATGGA	AAATGGACTCGAATGGAATCATCGAGTGGACTCGAATGGAATCATCGAGTGGACTCGAATGGA	.	PASS	RC=3.54;RPL=10;RAL=39;RCP=AATGGACTCG;ALGNURL=http://orca.bu.edu/vntrview/index.php?db=VNTRPIPE_NA12891&ref=-175721928&isref=1&istab=1&ispng=1&rank=3	GT:SP:CGL	0/1:2789,75:0,2
chr16	46434460	td175721928	AAATGGACTCGAATGGAATCATCGAATGGACTCGAATGGA	AAATGGACTCGAATGGAATCATCAAATGGACTCGAATGGAATCATCGAGTGGACTCGAATGGA	.	PASS	RC=3.54;RPL=10;RAL=39;RCP=AATGGACTCG;ALGNURL=http://orca.bu.edu/vntrview/index.php?db=VNTRPIPE_NA12892&ref=-175721928&isref=1&istab=1&ispng=1&rank=3	GT:SP:CGL	0/1:1187,2:0,2

CHILD:
chr16	46496489	td175722038	ATGTATGTGTGTGTAAATGTAACTGTATGTGTGTGTAAATGTAACTGGATG	ATGTATGTGTGTGTAAATGTAACTGTATGTGTGTGTAAATGTAACTGTATGTGTGTGTAAATGTAACTGGATG	.	SC	RC=2.27;RPL=22;RAL=50;RCP=TGTATGTGTGTGTAAATGTAAC;ALGNURL=http://orca.bu.edu/vntrview/index.php?db=VNTRPIPE_NA12878&ref=-175722038&isref=1&istab=1&ispng=1&rank=3	GT:SP:CGL	0/1:139,3:0,1
PARENTS:
chr16	46496489	td175722038	ATGTATGTGTGTGTAAATGTAACTGTATGTGTGTGTAAATGTAACTGGATG	ATGTATGTGTGTGTAAATGTAACTGTATGTGTGTGTAAATGTAACTGTATGTGTGTGTAAATGTAACTGGATG	.	SC	RC=2.27;RPL=22;RAL=50;RCP=TGTATGTGTGTGTAAATGTAAC;ALGNURL=http://orca.bu.edu/vntrview/index.php?db=VNTRPIPE_NA12891&ref=-175722038&isref=1&istab=1&ispng=1&rank=3	GT:SP:CGL	0/1:191,2:0,1
chr16	46496489	td175722038	ATGTATGTGTGTGTAAATGTAACTGTATGTGTGTGTAAATGTAACTGGATG	ATGTATGTGTGTGTAAATGTAACTGTATGTGTGTGTAAATGTAACTGTATGTGTGTGTAAATGTAACTGGATG	.	SC	RC=2.27;RPL=22;RAL=50;RCP=TGTATGTGTGTGTAAATGTAAC;ALGNURL=http://orca.bu.edu/vntrview/index.php?db=VNTRPIPE_NA12892&ref=-175722038&isref=1&istab=1&ispng=1&rank=3	GT:SP:CGL	0/1:163,2:0,1

CHILD:
chr16	58888722	td175727450	TTTTATAAATACTGGTATACCAATATTTATAAATACTGGTATACCAATATTTAT	TTTTATAAATACTGGTATACCAATATTTATAAATACTGGTATACCAATATTTATAAATACTGGTATACCAATATTTATAAATACTGGTATACCAATATTTAT,TTTTATAAATACTGGTATACCAATATTTATAAATACTGGTATACCAATATTTATAAATACTGGTATACCAATATTTATAAATACTGGTATACCAATATTTATAAATACTGGTATACCAATATTTAT	.	PASS	RC=2.21;RPL=24;RAL=53;RCP=TTTATAAATACTGGTATACCAATA;ALGNURL=http://orca.bu.edu/vntrview/index.php?db=VNTRPIPE_NA12878&ref=-175727450&isref=1&istab=1&ispng=1&rank=3	GT:SP:CGL	0/1/2:0,9,4:0,2,3
PARENTS:
chr16	58888722	td175727450	TTTTATAAATACTGGTATACCAATATTTATAAATACTGGTATACCAATATTTAT	TTTTATAAATACTGGTATACCAATATTTATAAATACTGGTATACCAATATTTATAAATACTGGTATACCAATATTTATAAATACTGGTATACCAATATTTAT,TTTTATAAATACTGGTATACCAATATTTATAAATACTGGTATACCAATATTTATAAATACTGGTATACCAATATTTATAAATACTGGTATACCAATATTTATAAATACTGGTATACCAATATTTAT	.	PASS	RC=2.21;RPL=24;RAL=53;RCP=TTTATAAATACTGGTATACCAATA;ALGNURL=http://orca.bu.edu/vntrview/index.php?db=VNTRPIPE_NA12891&ref=-175727450&isref=1&istab=1&ispng=1&rank=3	GT:SP:CGL	0/1/2:0,6,3:0,2,3
chr16	58888722	td175727450	TTTTATAAATACTGGTATACCAATATTTATAAATACTGGTATACCAATATTTAT	TTTTATAAATACTGGTATACCAATATTTATAAATACTGGTATACCAATATTTATAAATACTGGTATACCAATATTTATAAATACTGGTATACCAATATTTATAAATACTGGTATACCAATATTTAT	.	PASS	RC=2.21;RPL=24;RAL=53;RCP=TTTATAAATACTGGTATACCAATA;ALGNURL=http://orca.bu.edu/vntrview/index.php?db=VNTRPIPE_NA12892&ref=-175727450&isref=1&istab=1&ispng=1&rank=3	GT:SP:CGL	0/1:13,11:0,3

CHILD:
chr16	63088884	td175729213	GTATATATACATATATTTATATATATGTATATATATATTTACATATATTTATATATATGTATATATATATACATATATTTATATATATGTATATATATATTTACAT	GTATATATACATATATTTATATATATGTATATATATATTTACATATATTTATATATATGTATATATATATTTACATATATTTATATATATGTATATATATATACATATATATATATATATGTATATATATATTTACAT	.	PASS	RC=3.34;RPL=32;RAL=105;RCP=TATATTTACATATATTTATATATATGTATATA;ALGNURL=http://orca.bu.edu/vntrview/index.php?db=VNTRPIPE_NA12878&ref=-175729213&isref=1&istab=1&ispng=1&rank=3	GT:SP:CGL	0/1:10,6:0,1
PARENTS:
chr16	63088884	td175729213	GTATATATACATATATTTATATATATGTATATATATATTTACATATATTTATATATATGTATATATATATACATATATTTATATATATGTATATATATATTTACAT	GTATATATACATATATTTATATATATGTATATATATATTTACATATATTTATATATATGTATATATATATTTACATATATTTATATATATGTATATATATATACATATATATATATATATGTATATATATATTTACAT	.	PASS	RC=3.34;RPL=32;RAL=105;RCP=TATATTTACATATATTTATATATATGTATATA;ALGNURL=http://orca.bu.edu/vntrview/index.php?db=VNTRPIPE_NA12891&ref=-175729213&isref=1&istab=1&ispng=1&rank=3	GT:SP:CGL	0/1:9,10:0,1
chr16	63088884	td175729213	GTATATATACATATATTTATATATATGTATATATATATTTACATATATTTATATATATGTATATATATATACATATATTTATATATATGTATATATATATTTACAT	GTATATATACATATATTTATATATATGTATATATATATTTACATATATTTATATATATGTATATATATATTTACATATATTTATATATATGTATATATATATACATATATTTATATATATGTATATATATATTTACAT	.	PASS	RC=3.34;RPL=32;RAL=105;RCP=TATATTTACATATATTTATATATATGTATATA;ALGNURL=http://orca.bu.edu/vntrview/index.php?db=VNTRPIPE_NA12892&ref=-175729213&isref=1&istab=1&ispng=1&rank=3	GT:SP:CGL	0/1:9,8:0,1

CHILD:
chr16	69751371	td175732403	CAGGAATCGCTAACCGCAGGATTCGCTAACTGAAGGAATCGCTAACTGAAGGAATCGCTAACTGAAGG	CAGGAATCGCTAACTGCAGGATTCGCTAACTGAAGGAATCGCTAACTGAAGG	.	PASS	RC=4.19;RPL=16;RAL=67;RCP=AGGAATCGCTAACTGA;ALGNURL=http://orca.bu.edu/vntrview/index.php?db=VNTRPIPE_NA12878&ref=-175732403&isref=1&istab=1&ispng=1&rank=3	GT:SP:CGL	0/1:4,10:0,-1
PARENTS:
chr16	69751371	td175732403	CAGGAATCGCTAACCGCAGGATTCGCTAACTGAAGGAATCGCTAACTGAAGGAATCGCTAACTGAAGG	CAGGAATCGCTAACTGCAGGATTCGCTAACTGAAGGAATCGCTAACTGAAGG	.	PASS	RC=4.19;RPL=16;RAL=67;RCP=AGGAATCGCTAACTGA;ALGNURL=http://orca.bu.edu/vntrview/index.php?db=VNTRPIPE_NA12891&ref=-175732403&isref=1&istab=1&ispng=1&rank=3	GT:SP:CGL	0/1:9,8:0,-1
chr16	69751371	td175732403	CAGGAATCGCTAACCGCAGGATTCGCTAACTGAAGGAATCGCTAACTGAAGGAATCGCTAACTGAAGG	CAGGAATCGCTAACTGCAGGATTCGCTAACTGAAGGAATCGCTAACTGAAGG	.	PASS	RC=4.19;RPL=16;RAL=67;RCP=AGGAATCGCTAACTGA;ALGNURL=http://orca.bu.edu/vntrview/index.php?db=VNTRPIPE_NA12892&ref=-175732403&isref=1&istab=1&ispng=1&rank=3	GT:SP:CGL	0/1:6,10:0,-1

CHILD:
chr16	80525495	td175737062	GTTACACTATTACACTATTACACTATTACACTATTA	GTTACACTATTACACTATTACACTATTA	.	PASS	RC=4.38;RPL=8;RAL=35;RCP=TTACACTA;ALGNURL=http://orca.bu.edu/vntrview/index.php?db=VNTRPIPE_NA12878&ref=-175737062&isref=1&istab=1&ispng=1&rank=3	GT:SP:CGL	0/1:16,15:0,-1
PARENTS:
chr16	80525495	td175737062	GTTACACTATTACACTATTACACTATTACACTATTA	GTTACACTATTACACTATTACACTATTA	.	PASS	RC=4.38;RPL=8;RAL=35;RCP=TTACACTA;ALGNURL=http://orca.bu.edu/vntrview/index.php?db=VNTRPIPE_NA12891&ref=-175737062&isref=1&istab=1&ispng=1&rank=3	GT:SP:CGL	0/1:21,20:0,-1
chr16	80525495	td175737062	GTTACACTATTACACTATTACACTATTACACTATTA	GTTACACTATTACACTATTACACTATTA	.	PASS	RC=4.38;RPL=8;RAL=35;RCP=TTACACTA;ALGNURL=http://orca.bu.edu/vntrview/index.php?db=VNTRPIPE_NA12892&ref=-175737062&isref=1&istab=1&ispng=1&rank=3	GT:SP:CGL	0/1:11,16:0,-1

CHILD:
chr16	88699838	td175741596	TACGGCCAGGAGCGGACAGGTGAGCCCACCACAGCTCAACGGCCAGGAGCAGACAGGTGAACCCACCACAGCTCA	TACGGCCAGGAGCGGACAGGTGAGCCCACCACAGCTCAACGGCCAGGAGCGGACAGGTGAGCCCACCACAGCTCAACGGCCAGGAGCAGACAGGTGAACCCACCACAGCTCA	.	PASS	RC=2.00;RPL=37;RAL=74;RCP=ACGGCCAGGAGCAGACAGGTGAACCCACCACAGCTCA;ALGNURL=http://orca.bu.edu/vntrview/index.php?db=VNTRPIPE_NA12878&ref=-175741596&isref=1&istab=1&ispng=1&rank=3	GT:SP:CGL	0/1:5,3:0,1
PARENTS:
chr16	88699838	td175741596	TACGGCCAGGAGCGGACAGGTGAGCCCACCACAGCTCAACGGCCAGGAGCAGACAGGTGAACCCACCACAGCTCA	TACGGCCAGGAGCGGACAGGTGAGCCCACCACAGCTCAACGGCCAGGAGCGGACAGGTGAGCCCACCACAGCTCAACGGCCAGGAGCAGACAGGTGAACCCACCACAGCTCA	.	PASS	RC=2.00;RPL=37;RAL=74;RCP=ACGGCCAGGAGCAGACAGGTGAACCCACCACAGCTCA;ALGNURL=http://orca.bu.edu/vntrview/index.php?db=VNTRPIPE_NA12891&ref=-175741596&isref=1&istab=1&ispng=1&rank=3	GT:SP:CGL	0/1:8,9:0,1
chr16	88699838	td175741596	TACGGCCAGGAGCGGACAGGTGAGCCCACCACAGCTCAACGGCCAGGAGCAGACAGGTGAACCCACCACAGCTCA	TACGGCCAGGAGCGGACAGGTGAGCCCACCACAGCTCAACGGCCAGGAGCGGACAGGTGAGCCCACCACAGCTCAACGGCCAGGAGCAGACAGGTGAACCCACCACAGCTCA	.	PASS	RC=2.00;RPL=37;RAL=74;RCP=ACGGCCAGGAGCAGACAGGTGAACCCACCACAGCTCA;ALGNURL=http://orca.bu.edu/vntrview/index.php?db=VNTRPIPE_NA12892&ref=-175741596&isref=1&istab=1&ispng=1&rank=3	GT:SP:CGL	0/1:7,3:0,1

CHILD:
chr17	935776	td175743635	GGCAGAGGACGCCACGGGCAACCACCCGCGTCCGTGCTGGGCGCAGAGGACGCCACGGGCAACCACCCGCGTCCGTGCTGGGCGCAGAGGACGCCACGGGCAACCACCCGTGTCCGTGCTGGGCGC	GGCAGAGGACGCCATGGGCAACCACCCGCGTCCGTGCTGGGCGCAGAGGACACCACGGGCAACCACCCGCGTCCGTGCTGGGCGC	.	PASS	RC=3.05;RPL=41;RAL=125;RCP=GCAGAGGACGCCACGGGCAACCACCCGCGTCCGTGCTGGGC;ALGNURL=http://orca.bu.edu/vntrview/index.php?db=VNTRPIPE_NA12878&ref=-175743635&isref=1&istab=1&ispng=1&rank=3	GT:SP:CGL	0/1:5,5:0,-1
PARENTS:
chr17	935776	td175743635	GGCAGAGGACGCCACGGGCAACCACCCGCGTCCGTGCTGGGCGCAGAGGACGCCACGGGCAACCACCCGCGTCCGTGCTGGGCGCAGAGGACGCCACGGGCAACCACCCGTGTCCGTGCTGGGCGC	GGCAGAGGACGCCATGGGCAACCACCCGCGTCCGTGCTGGGCGCAGAGGACACCACGGGCAACCACCCGCGTCCGTGCTGGGCGC	.	PASS	RC=3.05;RPL=41;RAL=125;RCP=GCAGAGGACGCCACGGGCAACCACCCGCGTCCGTGCTGGGC;ALGNURL=http://orca.bu.edu/vntrview/index.php?db=VNTRPIPE_NA12891&ref=-175743635&isref=1&istab=1&ispng=1&rank=3	GT:SP:CGL	0/1:12,11:0,-1
chr17	935776	td175743635	GGCAGAGGACGCCACGGGCAACCACCCGCGTCCGTGCTGGGCGCAGAGGACGCCACGGGCAACCACCCGCGTCCGTGCTGGGCGCAGAGGACGCCACGGGCAACCACCCGTGTCCGTGCTGGGCGC	GGCAGAGGACGCCACGGGCAACCACCCGCGTCCGTGCTGGGCGCAGAGGACGCCACGGGCAACCACCCGCGTCCGTGCTGGGCGCAGAGGACGCCACGGGCAACCACCCGCGTCCGTGCTGGGCGCAGAGGACGCCACAGGCAACCACCCGTGTCCGTGCTGGGCGC	.	PASS	RC=3.05;RPL=41;RAL=125;RCP=GCAGAGGACGCCACGGGCAACCACCCGCGTCCGTGCTGGGC;ALGNURL=http://orca.bu.edu/vntrview/index.php?db=VNTRPIPE_NA12892&ref=-175743635&isref=1&istab=1&ispng=1&rank=3	GT:SP:CGL	0/1:5,7:0,1

CHILD:
chr17	4649030	td175745817	GCCCCTGGGAGCCCCGACCCCTGGGAGCGCCGACCCCTGGGAGTCCCGCCCCGTGG	GCCCCTGGGAGCCCCGACCCCTGGGAGCCCCGACCCCTGGGAGCGCCGACCCCTGGGAGTCCCGCCCCGTGG	.	PASS	RC=3.44;RPL=16;RAL=55;RCP=CCCCTGGGAGCCCCGA;ALGNURL=http://orca.bu.edu/vntrview/index.php?db=VNTRPIPE_NA12878&ref=-175745817&isref=1&istab=1&ispng=1&rank=3	GT:SP:CGL	0/1:3,3:0,1
PARENTS:
chr17	4649030	td175745817	GCCCCTGGGAGCCCCGACCCCTGGGAGCGCCGACCCCTGGGAGTCCCGCCCCGTGG	GCCCCTGGGAGCCCCGACCCCTGGGAGCCCCGACCCCTGGGAGCGCCGACCCCTGGGAGTCCCGCCCCGTGG	.	PASS	RC=3.44;RPL=16;RAL=55;RCP=CCCCTGGGAGCCCCGA;ALGNURL=http://orca.bu.edu/vntrview/index.php?db=VNTRPIPE_NA12891&ref=-175745817&isref=1&istab=1&ispng=1&rank=3	GT:SP:CGL	0/1:8,5:0,1
chr17	4649030	td175745817	GCCCCTGGGAGCCCCGACCCCTGGGAGCGCCGACCCCTGGGAGTCCCGCCCCGTGG	GCCCCTGGGAGCCCCGACCCCTGGGAGCCCCGACCCCTGGGAGCGCCGACCCCTGGGAGTCCCGCCCCGTGG	.	PASS	RC=3.44;RPL=16;RAL=55;RCP=CCCCTGGGAGCCCCGA;ALGNURL=http://orca.bu.edu/vntrview/index.php?db=VNTRPIPE_NA12892&ref=-175745817&isref=1&istab=1&ispng=1&rank=3	GT:SP:CGL	0/1:5,2:0,1

CHILD:
chr17	18200752	td175752307	GTCCCTCTCCCTCTCCCCACGGTCTCCGTCTCCCTCTCTCCACGGTCTCCCTCT	GTCCCTGTCCCTCTCCCCACGGTCTCCCTCTCCCTCTCCCCACGGTCTCCCTCTCCCTCTCTCCACGGTCTCCCTCT	.	SC	RC=2.30;RPL=23;RAL=53;RCP=TCCCTCTCCCTCTCCCCACGGTC;ALGNURL=http://orca.bu.edu/vntrview/index.php?db=VNTRPIPE_NA12878&ref=-175752307&isref=1&istab=1&ispng=1&rank=3	GT:SP:CGL	0/1:6,6:0,1
PARENTS:
chr17	18200752	td175752307	GTCCCTCTCCCTCTCCCCACGGTCTCCGTCTCCCTCTCTCCACGGTCTCCCTCT	GTCCCTGTCCCTCTCCCCACGGTCTCCCTCTCCCTCTCCCCACCGTCTCCCTCTCCCTCTCTCCACGGTCTCCCTCT	.	SC	RC=2.30;RPL=23;RAL=53;RCP=TCCCTCTCCCTCTCCCCACGGTC;ALGNURL=http://orca.bu.edu/vntrview/index.php?db=VNTRPIPE_NA12891&ref=-175752307&isref=1&istab=1&ispng=1&rank=3	GT:SP:CGL	0/1:8,10:0,1
chr17	18200752	td175752307	GTCCCTCTCCCTCTCCCCACGGTCTCCGTCTCCCTCTCTCCACGGTCTCCCTCT	GTCCCTGTCCCTCTCCCCACGGCCTCCCTCTCCCTCTCCCCCCGGTCCCCCTCTCCCTCTCTCCACGGTCTCCCTCT	.	SC	RC=2.30;RPL=23;RAL=53;RCP=TCCCTCTCCCTCTCCCCACGGTC;ALGNURL=http://orca.bu.edu/vntrview/index.php?db=VNTRPIPE_NA12892&ref=-175752307&isref=1&istab=1&ispng=1&rank=3	GT:SP:CGL	0/1:13,5:0,1

CHILD:
chr17	21309707	td175753862	TCATCCACCTGTCCATCCATCCACCCATCCATC	TCATCCACCTGTCCATCCATCCACCCGTCCATCCATTGACCCATCCATC	.	PASS	RC=2.00;RPL=16;RAL=32;RCP=CATCCACCCATCCATC;ALGNURL=http://orca.bu.edu/vntrview/index.php?db=VNTRPIPE_NA12878&ref=-175753862&isref=1&istab=1&ispng=1&rank=3	GT:SP:CGL	0/1:35,12:0,1
PARENTS:
chr17	21309707	td175753862	TCATCCACCTGTCCATCCATCCACCCATCCATC	TCATCCACCTGTCCATCCATCCACCCGTCCATCCATCCACCCATCCATC	.	PASS	RC=2.00;RPL=16;RAL=32;RCP=CATCCACCCATCCATC;ALGNURL=http://orca.bu.edu/vntrview/index.php?db=VNTRPIPE_NA12891&ref=-175753862&isref=1&istab=1&ispng=1&rank=3	GT:SP:CGL	0/1:34,24:0,1
chr17	21309707	td175753862	TCATCCACCTGTCCATCCATCCACCCATCCATC	TCATCCACCTGTCCATCCATCCACCCGTCCATCCATCCACCCATCCATC	.	PASS	RC=2.00;RPL=16;RAL=32;RCP=CATCCACCCATCCATC;ALGNURL=http://orca.bu.edu/vntrview/index.php?db=VNTRPIPE_NA12892&ref=-175753862&isref=1&istab=1&ispng=1&rank=3	GT:SP:CGL	0/1:28,17:0,1

CHILD:
chr17	21563149	td175753982	TGAGTTGCAGCCAGTGACTAGAGTTGCAGCCAGTGACTAGAGTTGCAGCCAGTGACTAGTGTTGCAGC	TGAGTTGCAGCCAGTGACTAGAGATGCAGCCAGTGACTAGTGTTGCAGC	.	SC	RC=3.53;RPL=19;RAL=67;RCP=GAGTTGCAGCCAGTGACTA;ALGNURL=http://orca.bu.edu/vntrview/index.php?db=VNTRPIPE_NA12878&ref=-175753982&isref=1&istab=1&ispng=1&rank=3	GT:SP:CGL	0/1:11,30:0,-1
PARENTS:
chr17	21563149	td175753982	TGAGTTGCAGCCAGTGACTAGAGTTGCAGCCAGTGACTAGAGTTGCAGCCAGTGACTAGTGTTGCAGC	TGAGTTGCAGCCAGTGACTAGAGATGCAGCCAGTGACTAGTGTTGCAGC	.	SC	RC=3.53;RPL=19;RAL=67;RCP=GAGTTGCAGCCAGTGACTA;ALGNURL=http://orca.bu.edu/vntrview/index.php?db=VNTRPIPE_NA12891&ref=-175753982&isref=1&istab=1&ispng=1&rank=3	GT:SP:CGL	0/1:11,48:0,-1
chr17	21563149	td175753982	TGAGTTGCAGCCAGTGACTAGAGTTGCAGCCAGTGACTAGAGTTGCAGCCAGTGACTAGTGTTGCAGC	TGAGTTGCAGCCAGTGACTAGAGATGCAGCCAGTGACTAGTGTTGCAGC	.	SC	RC=3.53;RPL=19;RAL=67;RCP=GAGTTGCAGCCAGTGACTA;ALGNURL=http://orca.bu.edu/vntrview/index.php?db=VNTRPIPE_NA12892&ref=-175753982&isref=1&istab=1&ispng=1&rank=3	GT:SP:CGL	0/1:11,29:0,-1

CHILD:
chr17	25269505	td175754302	AATATATATAAATATATATACAAATATTTGTATATTATAAATAGATATACAAATATATACTATATATATAAA	ATATATATATAAATATATATACAAATACTTGTATATTATAAATATATATACAAATATTTGTATATTATAAATAGATATACAAATATATACTATATATATAAA	.	SC	RC=2.35;RPL=31;RAL=71;RCP=ATATATATAAATAGATATACAAATATATACT;ALGNURL=http://orca.bu.edu/vntrview/index.php?db=VNTRPIPE_NA12878&ref=-175754302&isref=1&istab=1&ispng=1&rank=3	GT:SP:CGL	0/1:67,21:0,1
PARENTS:
chr17	25269505	td175754302	AATATATATAAATATATATACAAATATTTGTATATTATAAATAGATATACAAATATATACTATATATATAAA	ATATATATATAAATATATATACAAATATTTGTATATTATAAATATATATACAAATATTTGTATATTATAAATAGATATACAAATATATACTATATATATAAA	.	SC	RC=2.35;RPL=31;RAL=71;RCP=ATATATATAAATAGATATACAAATATATACT;ALGNURL=http://orca.bu.edu/vntrview/index.php?db=VNTRPIPE_NA12891&ref=-175754302&isref=1&istab=1&ispng=1&rank=3	GT:SP:CGL	0/1:85,38:0,1
chr17	25269505	td175754302	AATATATATAAATATATATACAAATATTTGTATATTATAAATAGATATACAAATATATACTATATATATAAA	ATATATATATAAATATATATACAAATATTTGTATATTATAAATATATATACAAATATTTGTATATTATAAATAGATATACAAATATATACTATATATATAAA	.	SC	RC=2.35;RPL=31;RAL=71;RCP=ATATATATAAATAGATATACAAATATATACT;ALGNURL=http://orca.bu.edu/vntrview/index.php?db=VNTRPIPE_NA12892&ref=-175754302&isref=1&istab=1&ispng=1&rank=3	GT:SP:CGL	0/1:71,29:0,1

CHILD:
chr17	25319617	td175754344	TACAAAAAACAAAAAACAAACAAACAAAAAAACAAAAAACAAA	TACAAAAAACAACGAACAAACAAACAAACAAACAAAAAACAAAAAACAAA	.	PASS	RC=5.67;RPL=7;RAL=42;RCP=ACAAAAA;ALGNURL=http://orca.bu.edu/vntrview/index.php?db=VNTRPIPE_NA12878&ref=-175754344&isref=1&istab=1&ispng=1&rank=3	GT:SP:CGL	0/1:16,13:0,1
PARENTS:
chr17	25319617	td175754344	TACAAAAAACAAAAAACAAACAAACAAAAAAACAAAAAACAAA	TACAAAAAACAACGAACAAACAAACAAACAAACAAAAAACAAAAAACAAA	.	PASS	RC=5.67;RPL=7;RAL=42;RCP=ACAAAAA;ALGNURL=http://orca.bu.edu/vntrview/index.php?db=VNTRPIPE_NA12891&ref=-175754344&isref=1&istab=1&ispng=1&rank=3	GT:SP:CGL	0/1:23,10:0,1
chr17	25319617	td175754344	TACAAAAAACAAAAAACAAACAAACAAAAAAACAAAAAACAAA	TACAAAAAACAACGAACAAACAAACAAACAAACAAAAAACAAAAAACAAA	.	PASS	RC=5.67;RPL=7;RAL=42;RCP=ACAAAAA;ALGNURL=http://orca.bu.edu/vntrview/index.php?db=VNTRPIPE_NA12892&ref=-175754344&isref=1&istab=1&ispng=1&rank=3	GT:SP:CGL	0/1:23,39:0,1

CHILD:
chr17	26606251	td175754915	TTTCTACTAAATAGTAGAAATAACTATTCTACTAAATAGTAGAAATAACTATTCTACTAAATAGTAGAAATAACTATTCTACTAAATAGTAGAAATAACTATTCTACTA	TTTCTACTAAATAGTAGAAATAACTATTCTACTAAATAGTAGAAATAACTATTCTACTAAATAGTAGAAATAACTATTCTACTA	.	PASS	RC=4.32;RPL=25;RAL=108;RCP=TTCTACTAAATAGTAGAAATAACTA;ALGNURL=http://orca.bu.edu/vntrview/index.php?db=VNTRPIPE_NA12878&ref=-175754915&isref=1&istab=1&ispng=1&rank=3	GT:SP:CGL	0/1:12,10:0,-1
PARENTS:
chr17	26606251	td175754915	TTTCTACTAAATAGTAGAAATAACTATTCTACTAAATAGTAGAAATAACTATTCTACTAAATAGTAGAAATAACTATTCTACTAAATAGTAGAAATAACTATTCTACTA	TTTCTACTAAATAGTAGAAATAACTATTCTACTAAATAGTAGAAATAACTATTCTACTAAATAGTAGAAATAACTATTCTACTA	.	PASS	RC=4.32;RPL=25;RAL=108;RCP=TTCTACTAAATAGTAGAAATAACTA;ALGNURL=http://orca.bu.edu/vntrview/index.php?db=VNTRPIPE_NA12891&ref=-175754915&isref=1&istab=1&ispng=1&rank=3	GT:SP:CGL	0/1:12,19:0,-1
chr17	26606251	td175754915	TTTCTACTAAATAGTAGAAATAACTATTCTACTAAATAGTAGAAATAACTATTCTACTAAATAGTAGAAATAACTATTCTACTAAATAGTAGAAATAACTATTCTACTA	TTTCTACTAAATAGTAGAAATAACTATTCTACTAAATAGTAGAAATAATTATTCTACTAAATAGTAGAAATAACTATTCTACTA	.	PASS	RC=4.32;RPL=25;RAL=108;RCP=TTCTACTAAATAGTAGAAATAACTA;ALGNURL=http://orca.bu.edu/vntrview/index.php?db=VNTRPIPE_NA12892&ref=-175754915&isref=1&istab=1&ispng=1&rank=3	GT:SP:CGL	0/1:7,13:0,-1

CHILD:
chr17	31669327	td175757405	TGTGTGTGTGTGTACATGTGTGTGTGTACGTGTGTGTGTGTACGTGTGTGTGTGT	TGTGTGTGTGTGTACGTGTGTGTGTGTACGTGTGTGTGTGT	.	PASS	RC=3.86;RPL=14;RAL=54;RCP=GTGTGTGTGTGTAC;ALGNURL=http://orca.bu.edu/vntrview/index.php?db=VNTRPIPE_NA12878&ref=-175757405&isref=1&istab=1&ispng=1&rank=3	GT:SP:CGL	0/1:7,8:0,-1
PARENTS:
chr17	31669327	td175757405	TGTGTGTGTGTGTACATGTGTGTGTGTACGTGTGTGTGTGTACGTGTGTGTGTGT	TGTGTGTGTGTGTACGTGTGTGTGTGTACGTGTGTGTGTGT	.	PASS	RC=3.86;RPL=14;RAL=54;RCP=GTGTGTGTGTGTAC;ALGNURL=http://orca.bu.edu/vntrview/index.php?db=VNTRPIPE_NA12891&ref=-175757405&isref=1&istab=1&ispng=1&rank=3	GT:SP:CGL	0/1:12,20:0,-1
chr17	31669327	td175757405	TGTGTGTGTGTGTACATGTGTGTGTGTACGTGTGTGTGTGTACGTGTGTGTGTGT	TGTGTGTGTGTGTACGTGTGTGTGTGTACGTGTGTGTGTGT	.	PASS	RC=3.86;RPL=14;RAL=54;RCP=GTGTGTGTGTGTAC;ALGNURL=http://orca.bu.edu/vntrview/index.php?db=VNTRPIPE_NA12892&ref=-175757405&isref=1&istab=1&ispng=1&rank=3	GT:SP:CGL	0/1:9,13:0,-1

CHILD:
chr17	57663130	td175769367	GTACTAATTAATATTTCTCTACTATTAATATTTCTCTACTATT	GTACTAATTAATATTTCTCTACTATTAATACTTCGCCACTATTAATATTTCTCTACTATT	.	SC	RC=2.44;RPL=17;RAL=42;RCP=TACTATTAATATTTCTC;ALGNURL=http://orca.bu.edu/vntrview/index.php?db=VNTRPIPE_NA12878&ref=-175769367&isref=1&istab=1&ispng=1&rank=3	GT:SP:CGL	0/1:3,5:0,1
PARENTS:
chr17	57663130	td175769367	GTACTAATTAATATTTCTCTACTATTAATATTTCTCTACTATT	GTACTAATTAATATTTCTCTACTATTAATACTTCTCTACTATTAATATTTCTCTACTATT	.	SC	RC=2.44;RPL=17;RAL=42;RCP=TACTATTAATATTTCTC;ALGNURL=http://orca.bu.edu/vntrview/index.php?db=VNTRPIPE_NA12891&ref=-175769367&isref=1&istab=1&ispng=1&rank=3	GT:SP:CGL	0/1:3,7:0,1
chr17	57663130	td175769367	GTACTAATTAATATTTCTCTACTATTAATATTTCTCTACTATT	GTACTAATTAATATTTCTCTACTATTAATACTTCTCTACTATTAATATTTCTCTACTATT	.	SC	RC=2.44;RPL=17;RAL=42;RCP=TACTATTAATATTTCTC;ALGNURL=http://orca.bu.edu/vntrview/index.php?db=VNTRPIPE_NA12892&ref=-175769367&isref=1&istab=1&ispng=1&rank=3	GT:SP:CGL	0/1:7,4:0,1

CHILD:
chr17	74017492	td175777028	CCCGCCCCTGCCGCCCCTGCCGCCCCTGCCGCCCCTGCCGCC	CCCGCCCCTGCCGCCCCTGCCGCCCCTGCCGCC	.	PASS	RC=4.56;RPL=9;RAL=41;RCP=CCGCCCCTG;ALGNURL=http://orca.bu.edu/vntrview/index.php?db=VNTRPIPE_NA12878&ref=-175777028&isref=1&istab=1&ispng=1&rank=3	GT:SP:CGL	0/1:2,9:0,-1
PARENTS:
chr17	74017492	td175777028	CCCGCCCCTGCCGCCCCTGCCGCCCCTGCCGCCCCTGCCGCC	CCCGCCCCTGCCGCCCCTGCCGCCCCTGCCGCC	.	PASS	RC=4.56;RPL=9;RAL=41;RCP=CCGCCCCTG;ALGNURL=http://orca.bu.edu/vntrview/index.php?db=VNTRPIPE_NA12891&ref=-175777028&isref=1&istab=1&ispng=1&rank=3	GT:SP:CGL	0/1:3,18:0,-1
chr17	74017492	td175777028	CCCGCCCCTGCCGCCCCTGCCGCCCCTGCCGCCCCTGCCGCC	CCCGCCCCTGCCGCCCCTGCCGCCCCTGCCGCC	.	PASS	RC=4.56;RPL=9;RAL=41;RCP=CCGCCCCTG;ALGNURL=http://orca.bu.edu/vntrview/index.php?db=VNTRPIPE_NA12892&ref=-175777028&isref=1&istab=1&ispng=1&rank=3	GT:SP:CGL	0/1:2,2:0,-1

CHILD:
chr17	76554529	td175778457	CTGACATCACCCTCATGGGTGGATGACATCACCCTCATGGGTGGATGACATCACCCTCATGGGTGGATGACATCACCCTCATGGGTGGATGACATCA	CTGACATCACCCTCATGGGTGGATGACATCACCCTCATGGGTGGATGACATCACCCTCATGGGTGGATGACATCACCCTCATGGGTGGATGACATCACCCTCATGGGTGGATGACATCACCCTCATGGGTGGATGACATCA	.	PASS	RC=4.36;RPL=22;RAL=96;RCP=TGACATCACCCTCATGGGTGGA;ALGNURL=http://orca.bu.edu/vntrview/index.php?db=VNTRPIPE_NA12878&ref=-175778457&isref=1&istab=1&ispng=1&rank=3	GT:SP:CGL	0/1:5,7:0,2
PARENTS:
chr17	76554529	td175778457	CTGACATCACCCTCATGGGTGGATGACATCACCCTCATGGGTGGATGACATCACCCTCATGGGTGGATGACATCACCCTCATGGGTGGATGACATCA	CTGACATCACCCTCATGGGTGGATGACATCACCCTCATGGGTGGATGACATCACCCTCATGGGTGGATGACATCACCCTCATGGGTGGATGACATCACCCTCATGGGTGGATGACATCACCCTCATGGGTGGATGACATCA	.	PASS	RC=4.36;RPL=22;RAL=96;RCP=TGACATCACCCTCATGGGTGGA;ALGNURL=http://orca.bu.edu/vntrview/index.php?db=VNTRPIPE_NA12891&ref=-175778457&isref=1&istab=1&ispng=1&rank=3	GT:SP:CGL	0/1:9,7:0,2
chr17	76554529	td175778457	CTGACATCACCCTCATGGGTGGATGACATCACCCTCATGGGTGGATGACATCACCCTCATGGGTGGATGACATCACCCTCATGGGTGGATGACATCA	CTGACATCACCCTCATGGGTGGATGACATCACCCTCATGGGTGGATGACATCACCCTCATGGGTGGATGACATCACCCTCATGGGTGGATGACATCACCCTCATGGGTGGATGACATCACCCTCATGGGTGGATGACATCA	.	PASS	RC=4.36;RPL=22;RAL=96;RCP=TGACATCACCCTCATGGGTGGA;ALGNURL=http://orca.bu.edu/vntrview/index.php?db=VNTRPIPE_NA12892&ref=-175778457&isref=1&istab=1&ispng=1&rank=3	GT:SP:CGL	0/1:8,3:0,2

CHILD:
chr17	79485372	td175780394	TGCCCCTGTACCTGGCATAGCCCCTGTACCTGGCATAGCCCCTGTACCTGGCATAGCACCTG	TGCCCCTGTACCTGGCATAGCCCCTGTACCTGGCATAGCACCTG	.	PASS	RC=3.39;RPL=18;RAL=61;RCP=GCCCCTGTACCTGGCATA;ALGNURL=http://orca.bu.edu/vntrview/index.php?db=VNTRPIPE_NA12878&ref=-175780394&isref=1&istab=1&ispng=1&rank=3	GT:SP:CGL	0/1:5,6:0,-1
PARENTS:
chr17	79485372	td175780394	TGCCCCTGTACCTGGCATAGCCCCTGTACCTGGCATAGCCCCTGTACCTGGCATAGCACCTG	TGCCCCTGTACCTGGCATAGCCCCTGTACCTGGCATAGCCCCTGTACCTGGCATAGCCCCTGTACCTGGCATAGCACCTG	.	PASS	RC=3.39;RPL=18;RAL=61;RCP=GCCCCTGTACCTGGCATA;ALGNURL=http://orca.bu.edu/vntrview/index.php?db=VNTRPIPE_NA12891&ref=-175780394&isref=1&istab=1&ispng=1&rank=3	GT:SP:CGL	0/1:13,5:0,1
chr17	79485372	td175780394	TGCCCCTGTACCTGGCATAGCCCCTGTACCTGGCATAGCCCCTGTACCTGGCATAGCACCTG	TGCCCCTGTACCTGGCATAGCCCCTGTACCTGGCATAGCACCTG	.	PASS	RC=3.39;RPL=18;RAL=61;RCP=GCCCCTGTACCTGGCATA;ALGNURL=http://orca.bu.edu/vntrview/index.php?db=VNTRPIPE_NA12892&ref=-175780394&isref=1&istab=1&ispng=1&rank=3	GT:SP:CGL	0/1:4,7:0,-1

CHILD:
chr17	80185445	td175780859	TGGGAGCACCACCTGCCCTGGGCGGGAGCACCACCTGCCCTGGGCGGGAGCACCACCTGCCCTGGGCGGGAGCACCACCTGCCCTGGGCGGGAGCACCACCTGCCCTGGGCGGGAGCAGCAC	TGGGAGCACCACCTGCCCTGGGCGGGAGCACCCCCTGCCCTGGGCGGGAGCACCACCTGCCCTGGGCGGGAGCAGCAC	.	PASS	RC=5.50;RPL=22;RAL=121;RCP=GGGAGCACCACCTGCCCTGGGC;ALGNURL=http://orca.bu.edu/vntrview/index.php?db=VNTRPIPE_NA12878&ref=-175780859&isref=1&istab=1&ispng=1&rank=3	GT:SP:CGL	0/1:6,4:0,-2
PARENTS:
chr17	80185445	td175780859	TGGGAGCACCACCTGCCCTGGGCGGGAGCACCACCTGCCCTGGGCGGGAGCACCACCTGCCCTGGGCGGGAGCACCACCTGCCCTGGGCGGGAGCACCACCTGCCCTGGGCGGGAGCAGCAC	TGGGAGCACCACCTGCCCTGGGCGGGAGCACCACCTGCCCTGGGCGGGAGCAC,TGGGAGCACCACCTGCCCTGGGCGGGAGCACCACCTGCCCTGGGCGGGAGCACCACCTGCCCTGGGCGGGAGCAGCAC	.	PASS	RC=5.50;RPL=22;RAL=121;RCP=GGGAGCACCACCTGCCCTGGGC;ALGNURL=http://orca.bu.edu/vntrview/index.php?db=VNTRPIPE_NA12891&ref=-175780859&isref=1&istab=1&ispng=1&rank=3	GT:SP:CGL	0/1/2:0,9,15:0,-3,-2
chr17	80185445	td175780859	TGGGAGCACCACCTGCCCTGGGCGGGAGCACCACCTGCCCTGGGCGGGAGCACCACCTGCCCTGGGCGGGAGCACCACCTGCCCTGGGCGGGAGCACCACCTGCCCTGGGCGGGAGCAGCAC	TGGGAGCACCACCTGCCCTGGGCGGGAGCACCACCTGCCCTGGGTGGGAGCAC	.	PASS	RC=5.50;RPL=22;RAL=121;RCP=GGGAGCACCACCTGCCCTGGGC;ALGNURL=http://orca.bu.edu/vntrview/index.php?db=VNTRPIPE_NA12892&ref=-175780859&isref=1&istab=1&ispng=1&rank=3	GT:SP:CGL	0/1:6,9:0,-3

CHILD:
chr18	22518685	td175789308	TTTTCTAAGAAATATATGTATACATATATTTCTAAGTAATATATATATACACATATATTTCTAAGTAATATATATATACATATATTTCTAAGTAATATATATACATATATTTCTAAGTAATATATAT	TTTTCTAAGAAATATATGTATACATATATTTCTAAGTAATATATATATACACATATATTTCTAAGTAATATATAT	.	PASS	RC=4.62;RPL=27;RAL=126;RCP=TTTCTAAGTAATATATATATACATATA;ALGNURL=http://orca.bu.edu/vntrview/index.php?db=VNTRPIPE_NA12878&ref=-175789308&isref=1&istab=1&ispng=1&rank=3	GT:SP:CGL	0/1:7,6:0,-2
PARENTS:
chr18	22518685	td175789308	TTTTCTAAGAAATATATGTATACATATATTTCTAAGTAATATATATATACACATATATTTCTAAGTAATATATATATACATATATTTCTAAGTAATATATATACATATATTTCTAAGTAATATATAT	TTTTCTAAGAAATATATGTATACATATATTTCTAAGTAATATATATATACACATATATTTCTAAGTAATATATAT	.	PASS	RC=4.62;RPL=27;RAL=126;RCP=TTTCTAAGTAATATATATATACATATA;ALGNURL=http://orca.bu.edu/vntrview/index.php?db=VNTRPIPE_NA12891&ref=-175789308&isref=1&istab=1&ispng=1&rank=3	GT:SP:CGL	0/1:13,13:0,-2
chr18	22518685	td175789308	TTTTCTAAGAAATATATGTATACATATATTTCTAAGTAATATATATATACACATATATTTCTAAGTAATATATATATACATATATTTCTAAGTAATATATATACATATATTTCTAAGTAATATATAT	TTTTCTAAGAAATATATGTATACATATATTTCTAAGTAATATATATATACACATATATTTCTAAGTAATATATAT	.	PASS	RC=4.62;RPL=27;RAL=126;RCP=TTTCTAAGTAATATATATATACATATA;ALGNURL=http://orca.bu.edu/vntrview/index.php?db=VNTRPIPE_NA12892&ref=-175789308&isref=1&istab=1&ispng=1&rank=3	GT:SP:CGL	0/1:7,10:0,-2

CHILD:
chr18	33103649	td175793076	GACATGCCTGGCACACTACATGCCTGGCACACTACATGCTTGGCACACTA	GACATGCCTGGCACACTACATGCTTGGCACACTA,GACATGCCTGGCACACTACATGCCTGGCACACTACATGCCTGGCACACTACATGCTTGGCACACTA	.	PASS	RC=3.06;RPL=16;RAL=49;RCP=ACATGCCTGGCACACT;ALGNURL=http://orca.bu.edu/vntrview/index.php?db=VNTRPIPE_NA12878&ref=-175793076&isref=1&istab=1&ispng=1&rank=3	GT:SP:CGL	0/1/2:0,6,7:0,-1,1
PARENTS:
chr18	33103649	td175793076	GACATGCCTGGCACACTACATGCCTGGCACACTACATGCTTGGCACACTA	GACATGCCTGGCACACTACATGCTTGGCACACTA,GACATGCCTGGCACACTACATGCCTGGCACACTACATGCCTGGCACGCTACATGGTTGGCTCACTA	.	PASS	RC=3.06;RPL=16;RAL=49;RCP=ACATGCCTGGCACACT;ALGNURL=http://orca.bu.edu/vntrview/index.php?db=VNTRPIPE_NA12891&ref=-175793076&isref=1&istab=1&ispng=1&rank=3	GT:SP:CGL	0/1/2:0,8,10:0,-1,1
chr18	33103649	td175793076	GACATGCCTGGCACACTACATGCCTGGCACACTACATGCTTGGCACACTA	GACATGCCTGGCCCACTACATGCTTGGCACACTA	.	PASS	RC=3.06;RPL=16;RAL=49;RCP=ACATGCCTGGCACACT;ALGNURL=http://orca.bu.edu/vntrview/index.php?db=VNTRPIPE_NA12892&ref=-175793076&isref=1&istab=1&ispng=1&rank=3	GT:SP:CGL	0/1:8,7:0,-1

CHILD:
chr18	38055471	td175794863	AAGAATGTGATTCTGGAGAATGTGATTCTGGAGAATGTGATTCTGGAGACTTTGAGTTCTGG	AAGAATGTGATTCTGGAGAATGTGATTCTGGAGACTTTGAGTTCTGG	.	PASS	RC=4.00;RPL=15;RAL=61;RCP=AGAATGTGATTCTGG;ALGNURL=http://orca.bu.edu/vntrview/index.php?db=VNTRPIPE_NA12878&ref=-175794863&isref=1&istab=1&ispng=1&rank=3	GT:SP:CGL	0/1:2,4:0,-1
PARENTS:
chr18	38055471	td175794863	AAGAATGTGATTCTGGAGAATGTGATTCTGGAGAATGTGATTCTGGAGACTTTGAGTTCTGG	AAGAATGTGATTCTGGAGAATGTGATTCTGGAGACTTTGAGTTCTGG	.	PASS	RC=4.00;RPL=15;RAL=61;RCP=AGAATGTGATTCTGG;ALGNURL=http://orca.bu.edu/vntrview/index.php?db=VNTRPIPE_NA12891&ref=-175794863&isref=1&istab=1&ispng=1&rank=3	GT:SP:CGL	0/1:5,5:0,-1
chr18	38055471	td175794863	AAGAATGTGATTCTGGAGAATGTGATTCTGGAGAATGTGATTCTGGAGACTTTGAGTTCTGG	AAGAATGTGATTCTGGAGAATGTGATTCTGGAGACTTTGAGTTCTGG	.	PASS	RC=4.00;RPL=15;RAL=61;RCP=AGAATGTGATTCTGG;ALGNURL=http://orca.bu.edu/vntrview/index.php?db=VNTRPIPE_NA12892&ref=-175794863&isref=1&istab=1&ispng=1&rank=3	GT:SP:CGL	0/1:3,8:0,-1

CHILD:
chr18	58768330	td175802445	TTATATATATATAATGTATGTATATATATTTTATATACATATATAATGTATGTATATATATTTTATATACATATATAATGTATGTATATATATTTTATATA	TTATATATATATAATGTATGTATATATATTTTATATACATATATAATGTATGTATATATATTTTATATACATATATAATGTATGTATATATATTTTATATACATATATAATGTATGTATATATATTTTATATA	.	PASS	RC=3.12;RPL=32;RAL=100;RCP=TATACATATATAATGTATGTATATATATTTTA;ALGNURL=http://orca.bu.edu/vntrview/index.php?db=VNTRPIPE_NA12878&ref=-175802445&isref=1&istab=1&ispng=1&rank=3	GT:SP:CGL	0/1:3,7:0,1
PARENTS:
chr18	58768330	td175802445	TTATATATATATAATGTATGTATATATATTTTATATACATATATAATGTATGTATATATATTTTATATACATATATAATGTATGTATATATATTTTATATA	TTATATATATATAATGTATGTATATATATTTTATATACATATATAATGTATGTATATATATTTTATATACATATATAATGTATGTATATATATTTTATATACATATATAATGTATGTATATATATTTTATATA	.	PASS	RC=3.12;RPL=32;RAL=100;RCP=TATACATATATAATGTATGTATATATATTTTA;ALGNURL=http://orca.bu.edu/vntrview/index.php?db=VNTRPIPE_NA12891&ref=-175802445&isref=1&istab=1&ispng=1&rank=3	GT:SP:CGL	0/1:9,11:0,1
chr18	58768330	td175802445	TTATATATATATAATGTATGTATATATATTTTATATACATATATAATGTATGTATATATATTTTATATACATATATAATGTATGTATATATATTTTATATA	TTATATATATATAATGTATGTATATATATTTTATATACATATATAATGTATGTATATATATTTTATATACATATATAATGTATGTATATATATTTTATATACATATATAATGTATGTATATATATTTTATATA	.	PASS	RC=3.12;RPL=32;RAL=100;RCP=TATACATATATAATGTATGTATATATATTTTA;ALGNURL=http://orca.bu.edu/vntrview/index.php?db=VNTRPIPE_NA12892&ref=-175802445&isref=1&istab=1&ispng=1&rank=3	GT:SP:CGL	0/1:11,5:0,1

CHILD:
chr18	59194598	td175802603	TAATAGATAGATAGATAGATAGATAGATAGATAGATAGATAGATAGATAGAATAGATATATGGAATATATAT	TTCTAATAGATAGATAGATAGATAGATAGATGATAGATAGATAGACAGATAGATAGATAGATAGATAGATAGAATAGATATATGGAATATAT	.	PASS	RC=5.69;RPL=13;RAL=71;RCP=AATAGATAGATAG;ALGNURL=http://orca.bu.edu/vntrview/index.php?db=VNTRPIPE_NA12878&ref=-175802603&isref=1&istab=1&ispng=1&rank=3	GT:SP:CGL	0/1:8,11:0,2
PARENTS:
chr18	59194598	td175802603	TAATAGATAGATAGATAGATAGATAGATAGATAGATAGATAGATAGATAGAATAGATATATGGAATATATAT	TTCTAATAGATAGATAGATAGATAGATAGATGATAGATAGATAGATAGATAGATAGATAGATAGATAGATAGAATAGATATATGGAATATAT	.	PASS	RC=5.69;RPL=13;RAL=71;RCP=AATAGATAGATAG;ALGNURL=http://orca.bu.edu/vntrview/index.php?db=VNTRPIPE_NA12891&ref=-175802603&isref=1&istab=1&ispng=1&rank=3	GT:SP:CGL	0/1:12,9:0,2
chr18	59194598	td175802603	TAATAGATAGATAGATAGATAGATAGATAGATAGATAGATAGATAGATAGAATAGATATATGGAATATATAT	TTCTAATAGATAGATAGATAGATAGATAGATGATAGATAGATAGATAGATAGATAGATAGATAGATAGATAGAATAGATATATGGAATATAT	.	PASS	RC=5.69;RPL=13;RAL=71;RCP=AATAGATAGATAG;ALGNURL=http://orca.bu.edu/vntrview/index.php?db=VNTRPIPE_NA12892&ref=-175802603&isref=1&istab=1&ispng=1&rank=3	GT:SP:CGL	0/2:8,9:0,2

CHILD:
chr18	62629465	td175803916	CATATATATACACATATATATACACAAACATATATATATACACACACACATATATA	CATATATATACACATATATATACACAAACATATATATACACACACACATACATGTATATATATACACATATATATACACAAACATATATATATACACACACACATATATA	.	PASS	RC=3.44;RPL=16;RAL=55;RCP=ATATATACACACATAT;ALGNURL=http://orca.bu.edu/vntrview/index.php?db=VNTRPIPE_NA12878&ref=-175803916&isref=1&istab=1&ispng=1&rank=3	GT:SP:CGL	0/1:2,10:0,3
PARENTS:
chr18	62629465	td175803916	CATATATATACACATATATATACACAAACATATATATATACACACACACATATATA	CATATATATACACATATATATACACAAACATATATATACACACACACATACATGCATATATATACACATATATATACACAAACATATATATATACACACACACATATATA	.	PASS	RC=3.44;RPL=16;RAL=55;RCP=ATATATACACACATAT;ALGNURL=http://orca.bu.edu/vntrview/index.php?db=VNTRPIPE_NA12891&ref=-175803916&isref=1&istab=1&ispng=1&rank=3	GT:SP:CGL	0/1:8,16:0,3
chr18	62629465	td175803916	CATATATATACACATATATATACACAAACATATATATATACACACACACATATATA	CATATATATACACATATATATACACAAACATATATATACACACACACATACATGCATATATATACACATATATATACACAAACATATATATATACACACACACATATATA	.	PASS	RC=3.44;RPL=16;RAL=55;RCP=ATATATACACACATAT;ALGNURL=http://orca.bu.edu/vntrview/index.php?db=VNTRPIPE_NA12892&ref=-175803916&isref=1&istab=1&ispng=1&rank=3	GT:SP:CGL	0/1:3,16:0,3

CHILD:
chr18	72422922	td175808031	AATCAATTCACTCTGTCCATTCTCCATGGATGCTATTATCAATTCACTCTGTCCATTCTCCATGGATGCTATTATCAATTCACTCTGTCCATTCTCCATGGATGCTATTATCAATTCACTCTGTCCATTCTCCATGGATGCTATTA	AATCAATTCACTCTGTCCATTCTCCATGGATGCTATTATCAATTCACTCTGTCCATTCTCCATGGATGCTATTATCAATTCACTCTGTCCATTCTCCATGGATGCTATTA	.	PASS	RC=4.03;RPL=36;RAL=145;RCP=ATCAATTCACTCTGTCCATTCTCCATGGATGCTATT;ALGNURL=http://orca.bu.edu/vntrview/index.php?db=VNTRPIPE_NA12878&ref=-175808031&isref=1&istab=1&ispng=1&rank=3	GT:SP:CGL	0/1:2,4:0,-1
PARENTS:
chr18	72422922	td175808031	AATCAATTCACTCTGTCCATTCTCCATGGATGCTATTATCAATTCACTCTGTCCATTCTCCATGGATGCTATTATCAATTCACTCTGTCCATTCTCCATGGATGCTATTATCAATTCACTCTGTCCATTCTCCATGGATGCTATTA	AATCAATTCACTCTGTCCATTCTCCATGGATGCTATTATCAATTCACTCTGTCCATTCTCCATGGATGCTATTATCAATTCACTCTGTCCATTCTCCATGGATGCTATTA	.	PASS	RC=4.03;RPL=36;RAL=145;RCP=ATCAATTCACTCTGTCCATTCTCCATGGATGCTATT;ALGNURL=http://orca.bu.edu/vntrview/index.php?db=VNTRPIPE_NA12891&ref=-175808031&isref=1&istab=1&ispng=1&rank=3	GT:SP:CGL	0/1:13,16:0,-1
chr18	72422922	td175808031	AATCAATTCACTCTGTCCATTCTCCATGGATGCTATTATCAATTCACTCTGTCCATTCTCCATGGATGCTATTATCAATTCACTCTGTCCATTCTCCATGGATGCTATTATCAATTCACTCTGTCCATTCTCCATGGATGCTATTA	AATCAATTCACTCTGTCCATTCTCCATGGATGCTATTATCAATTCACTCTGTCCATTCTCCATGGATGCTATTATCAATTCACTCTGTCCATTCTCCATGGATGCTATTA	.	PASS	RC=4.03;RPL=36;RAL=145;RCP=ATCAATTCACTCTGTCCATTCTCCATGGATGCTATT;ALGNURL=http://orca.bu.edu/vntrview/index.php?db=VNTRPIPE_NA12892&ref=-175808031&isref=1&istab=1&ispng=1&rank=3	GT:SP:CGL	0/1:6,7:0,-1

CHILD:
chr18	77548001	td175811043	CCCCGGGAGAGCGGGGTCCCGGGAGAGCGGGGTCCCGG	CCCCGGGAGAGCGGGGGCCCGGGAGAGCGGGGGCCCGGGAGAGCGGGGGCCCCGGAGGGCGGGGTCCCCGGGGAGCGGGGGCCCGG	.	PASS	RC=2.31;RPL=16;RAL=37;RCP=CCCGGGAGAGCGGGGT;ALGNURL=http://orca.bu.edu/vntrview/index.php?db=VNTRPIPE_NA12878&ref=-175811043&isref=1&istab=1&ispng=1&rank=3	GT:SP:CGL	0/1:9,6:0,3
PARENTS:
chr18	77548001	td175811043	CCCCGGGAGAGCGGGGTCCCGGGAGAGCGGGGTCCCGG	CCCCGGGAGAGCGGGGTCCCGGGAGAGCGGGGTCCCGGGAGAGCGGGGTCCCGGGAGAGCGGGGTCCCGG	.	PASS	RC=2.31;RPL=16;RAL=37;RCP=CCCGGGAGAGCGGGGT;ALGNURL=http://orca.bu.edu/vntrview/index.php?db=VNTRPIPE_NA12891&ref=-175811043&isref=1&istab=1&ispng=1&rank=3	GT:SP:CGL	0/1:15,11:0,2
chr18	77548001	td175811043	CCCCGGGAGAGCGGGGTCCCGGGAGAGCGGGGTCCCGG	CCCCGGGAGAGCGGGGTCCCGGGAGAGCGGGGTCCCGGGAGAGCGGGGTCCCGGGAGAGCGGGGTCCCGGGAGAGCGGGGTCCCGG	.	PASS	RC=2.31;RPL=16;RAL=37;RCP=CCCGGGAGAGCGGGGT;ALGNURL=http://orca.bu.edu/vntrview/index.php?db=VNTRPIPE_NA12892&ref=-175811043&isref=1&istab=1&ispng=1&rank=3	GT:SP:CGL	0/1:9,7:0,3

CHILD:
chr19	23108187	td175828898	GAGCTGCTGCCGCGACCGACCGCAGCAGCTGCCGCCCGACCGC	GAGCCGCTGCCGCGACCGACCGCAGCCGCTGCCGCGACCGACCGCAGCCGCCGCCGCGACCGACCGCAGCCGCCGCCGCCCGACCGC	.	PASS	RC=2.00;RPL=22;RAL=42;RCP=AGCAGCTGCCGCGACCGACCGC;ALGNURL=http://orca.bu.edu/vntrview/index.php?db=VNTRPIPE_NA12878&ref=-175828898&isref=1&istab=1&ispng=1&rank=3	GT:SP:CGL	0/1:25,3:0,2
PARENTS:
chr19	23108187	td175828898	GAGCTGCTGCCGCGACCGACCGCAGCAGCTGCCGCCCGACCGC	GAGCCGCTGCCGCGACCGGCCGCAGCCGCTGCCGCGACCGACCGCAGCCGCCGCCGCGACCGACCGCAGCCGCCGCCGCCCGACCGC	.	PASS	RC=2.00;RPL=22;RAL=42;RCP=AGCAGCTGCCGCGACCGACCGC;ALGNURL=http://orca.bu.edu/vntrview/index.php?db=VNTRPIPE_NA12891&ref=-175828898&isref=1&istab=1&ispng=1&rank=3	GT:SP:CGL	0/1:37,5:0,2
chr19	23108187	td175828898	GAGCTGCTGCCGCGACCGACCGCAGCAGCTGCCGCCCGACCGC	GAGCCGCTGCCGCGACCGACCGCAGCCGCTGCCGCGACCGACCGCAGCCGCCGCCGCGACCGACCGCAGCCGCCGCCGCCCGACCGC	.	PASS	RC=2.00;RPL=22;RAL=42;RCP=AGCAGCTGCCGCGACCGACCGC;ALGNURL=http://orca.bu.edu/vntrview/index.php?db=VNTRPIPE_NA12892&ref=-175828898&isref=1&istab=1&ispng=1&rank=3	GT:SP:CGL	0/1:25,5:0,2

CHILD:
chr19	51703087	td175844169	GGGGGACTCTTCTTGGGGACCTCTTCTTGGGGACCTCTTCTTGGGGGCCT	GGGGGACTCTTCTTGGGGACCTCTTCTTGGGGGCCT	.	PASS	RC=3.57;RPL=14;RAL=49;RCP=GGGGACCTCTTCTT;ALGNURL=http://orca.bu.edu/vntrview/index.php?db=VNTRPIPE_NA12878&ref=-175844169&isref=1&istab=1&ispng=1&rank=3	GT:SP:CGL	0/1:3,7:0,-1
PARENTS:
chr19	51703087	td175844169	GGGGGACTCTTCTTGGGGACCTCTTCTTGGGGACCTCTTCTTGGGGGCCT	GTTACTCGGGGACTCTTCTTGGGGACCTCTTCT	.	PASS	RC=3.57;RPL=14;RAL=49;RCP=GGGGACCTCTTCTT;ALGNURL=http://orca.bu.edu/vntrview/index.php?db=VNTRPIPE_NA12891&ref=-175844169&isref=1&istab=1&ispng=1&rank=3	GT:SP:CGL	0/1:9,14:0,-1
chr19	51703087	td175844169	GGGGGACTCTTCTTGGGGACCTCTTCTTGGGGACCTCTTCTTGGGGGCCT	GGGGGACTCTTCTTGGGGACCTCTTCTTGGGGGCCT	.	PASS	RC=3.57;RPL=14;RAL=49;RCP=GGGGACCTCTTCTT;ALGNURL=http://orca.bu.edu/vntrview/index.php?db=VNTRPIPE_NA12892&ref=-175844169&isref=1&istab=1&ispng=1&rank=3	GT:SP:CGL	0/1:7,7:0,-1

CHILD:
chr19	54326342	td175845637	TATACACACACACATATACACACACATATATATACACATATATACACATATATA	TATATACACACACATATACACACACATATATATACACATATATACACACACACATATATATACACATATATACACATATATATAC	.	PASS	RC=4.42;RPL=12;RAL=53;RCP=ATATACACACAC;ALGNURL=http://orca.bu.edu/vntrview/index.php?db=VNTRPIPE_NA12878&ref=-175845637&isref=1&istab=1&ispng=1&rank=3	GT:SP:CGL	0/1:8,5:0,2
PARENTS:
chr19	54326342	td175845637	TATACACACACACATATACACACACATATATATACACATATATACACATATATA	TATATACACACACATATACACACACATATATATACACATATATACACACACACATATATATACACATATATACACATATATATAC	.	PASS	RC=4.42;RPL=12;RAL=53;RCP=ATATACACACAC;ALGNURL=http://orca.bu.edu/vntrview/index.php?db=VNTRPIPE_NA12891&ref=-175845637&isref=1&istab=1&ispng=1&rank=3	GT:SP:CGL	0/1:2,21:0,2
chr19	54326342	td175845637	TATACACACACACATATACACACACATATATATACACATATATACACATATATA	TATATACACACACATATACACACACATATATATACACATATATACACACACACATATATATACACATATATACACATATATATAC	.	PASS	RC=4.42;RPL=12;RAL=53;RCP=ATATACACACAC;ALGNURL=http://orca.bu.edu/vntrview/index.php?db=VNTRPIPE_NA12892&ref=-175845637&isref=1&istab=1&ispng=1&rank=3	GT:SP:CGL	0/1:11,8:0,2

CHILD:
chr19	57993586	td175848267	GTATATAATTCTCCAATGTAGAATAATATATATATTATTCTCCAATGTGGAATAATA	GTATATAATTCTCCAATGTAGAATAATATATATATTATTCTCCAATGTAGAATAATATATATATTATTCTCCAATGTGGAATAATA	.	PASS	RC=1.93;RPL=29;RAL=56;RCP=TATATAATTCTCCAATGTAGAATAATATA;ALGNURL=http://orca.bu.edu/vntrview/index.php?db=VNTRPIPE_NA12878&ref=-175848267&isref=1&istab=1&ispng=1&rank=3	GT:SP:CGL	0/1:6,6:0,1
PARENTS:
chr19	57993586	td175848267	GTATATAATTCTCCAATGTAGAATAATATATATATTATTCTCCAATGTGGAATAATA	GTATATAATTCTCCAATGTAGAATAATATATATATTATTCTCCAATGTAGAATAATATATATATTATTCTCCAATGTGGAATAATA	.	PASS	RC=1.93;RPL=29;RAL=56;RCP=TATATAATTCTCCAATGTAGAATAATATA;ALGNURL=http://orca.bu.edu/vntrview/index.php?db=VNTRPIPE_NA12891&ref=-175848267&isref=1&istab=1&ispng=1&rank=3	GT:SP:CGL	0/1:9,8:0,1
chr19	57993586	td175848267	GTATATAATTCTCCAATGTAGAATAATATATATATTATTCTCCAATGTGGAATAATA	GTATATAATTCTCCAATGTAGAATAATATATATATTATTCTCCAATGTAGAATAATATATATATTATTCTCCAATGTGGAATAATA	.	PASS	RC=1.93;RPL=29;RAL=56;RCP=TATATAATTCTCCAATGTAGAATAATATA;ALGNURL=http://orca.bu.edu/vntrview/index.php?db=VNTRPIPE_NA12892&ref=-175848267&isref=1&istab=1&ispng=1&rank=3	GT:SP:CGL	0/1:4,9:0,1

CHILD:
chr2	1846638	td175850104	AGCTTCCGCTTCCAGGCGCTTCCGCTTCCAGGCGCTTCCGCTTCCAGGCGCTTCCGCTTCCAGGCGCTTCCGCTTCCAGGCGCTTCCGCTTCCAGGCGC	AGCTTCCGCTTCCAGGCGCTTCCGCTTCCAGGCGCTTCCGCTTCCAGGCGCTTCCGCTTCCAGGCGCTTCCGCTTCCAGGCGCTTCCGCTTCCAGGCGCTTCCGCTTCCAGGCGC,AGCTTCCGCTTCCAGGCGCTTCCGCTTCCAGGCGCTTCCGCTTCCAGGCGCTTCCGCTTCCAGGCGCTTCCGCTTCCAGGCGCTTCCGCTTCCAGGCGCTTCCGCTTCCAGGCGCTTCCGCTTCCAGGCGC	.	PASS	RC=6.12;RPL=16;RAL=98;RCP=GCTTCCGCTTCCAGGC;ALGNURL=http://orca.bu.edu/vntrview/index.php?db=VNTRPIPE_NA12878&ref=-175850104&isref=1&istab=1&ispng=1&rank=3	GT:SP:CGL	0/1/2:0,10,6:0,1,2
PARENTS:
chr2	1846638	td175850104	AGCTTCCGCTTCCAGGCGCTTCCGCTTCCAGGCGCTTCCGCTTCCAGGCGCTTCCGCTTCCAGGCGCTTCCGCTTCCAGGCGCTTCCGCTTCCAGGCGC	AGCTTCCGCTTCCAGGCGCTTCCGCTTCCAGGCGCTTCCGCTTCCAGGCGCTTCCGCTTCCAGGCGCTTCCGCTTCCAGGCGCTTCCGCTTCCAGGCGCTTCCGCTTCCAGGCGCTTCCGCTTCCAGGCGC	.	PASS	RC=6.12;RPL=16;RAL=98;RCP=GCTTCCGCTTCCAGGC;ALGNURL=http://orca.bu.edu/vntrview/index.php?db=VNTRPIPE_NA12891&ref=-175850104&isref=1&istab=1&ispng=1&rank=3	GT:SP:CGL	0/1:12,3:0,2
chr2	1846638	td175850104	AGCTTCCGCTTCCAGGCGCTTCCGCTTCCAGGCGCTTCCGCTTCCAGGCGCTTCCGCTTCCAGGCGCTTCCGCTTCCAGGCGCTTCCGCTTCCAGGCGC	AGCTTCCGCTTCCAGGCGCTTCCGCTTCCAGGCGCTTCCGCTTCCAGGCGCTTCCGCTTCCAGGCGCTTCCGCTTCCAGGCGCTTCCGCTTCCAGGCGCTTCCGCTTCCAGGCGC	.	PASS	RC=6.12;RPL=16;RAL=98;RCP=GCTTCCGCTTCCAGGC;ALGNURL=http://orca.bu.edu/vntrview/index.php?db=VNTRPIPE_NA12892&ref=-175850104&isref=1&istab=1&ispng=1&rank=3	GT:SP:CGL	0/1:4,4:0,1

CHILD:
chr2	10377608	td175854086	TGCCCTGGGCTCTGGGGGCTAAGGAGGACATGCTGGAGCCCGCCCTGGGCTCTGGGGGCTAAGGAGGACGTGCTGGAGCCCGCCCTGGGCTCTGGGGCCTAAGGAGGATGTGCTGGAGCCCGCTCTGGGCTCTGAGGGCTAAGGAGGCCATGCTGGAGCCTGCC	TGCCCTGGGCTCTGGGGGCTAAGGAGGACATGCTGGAGCCCGCCCTGGGCTCTGGGGCCTAAGGAGGATGTGCTGGAGCCCGCTCTGGGCTCTGAGGGCTAAGGAGGCCATGCTGGAGCCTGCC	.	PASS	RC=4.08;RPL=40;RAL=163;RCP=GCCCTGGGCTCTGGGGGCTAAGGAGGACATGCTGGAGCCC;ALGNURL=http://orca.bu.edu/vntrview/index.php?db=VNTRPIPE_NA12878&ref=-175854086&isref=1&istab=1&ispng=1&rank=3	GT:SP:CGL	0/1:4,6:0,-1
PARENTS:
chr2	10377608	td175854086	TGCCCTGGGCTCTGGGGGCTAAGGAGGACATGCTGGAGCCCGCCCTGGGCTCTGGGGGCTAAGGAGGACGTGCTGGAGCCCGCCCTGGGCTCTGGGGCCTAAGGAGGATGTGCTGGAGCCCGCTCTGGGCTCTGAGGGCTAAGGAGGCCATGCTGGAGCCTGCC	TGCCCTGGGCTCTGGGGGCTAAGGAGGACATGCTGGAGCCCGCCCTGGGCTCTGGGGCCTAAGGAGGATGTGCTGGAGCCCGCTCTGGGCTCTGAGGGCTAAGGAGGCCATGCTGGAGCCTGCC	.	PASS	RC=4.08;RPL=40;RAL=163;RCP=GCCCTGGGCTCTGGGGGCTAAGGAGGACATGCTGGAGCCC;ALGNURL=http://orca.bu.edu/vntrview/index.php?db=VNTRPIPE_NA12891&ref=-175854086&isref=1&istab=1&ispng=1&rank=3	GT:SP:CGL	0/1:6,8:0,-1
chr2	10377608	td175854086	TGCCCTGGGCTCTGGGGGCTAAGGAGGACATGCTGGAGCCCGCCCTGGGCTCTGGGGGCTAAGGAGGACGTGCTGGAGCCCGCCCTGGGCTCTGGGGCCTAAGGAGGATGTGCTGGAGCCCGCTCTGGGCTCTGAGGGCTAAGGAGGCCATGCTGGAGCCTGCC	TGCCCTGGGCTCTGGGGGCTAAGGAGGACATGCTGGAGCCCGCCCTGGGCTCTGGGGCCTAAGGAGGATGTGCTGGAGCCCGCTCTGGGCTCTGAGGGCTAAGGAGGCCATGCTGGAGCCTGCC	.	PASS	RC=4.08;RPL=40;RAL=163;RCP=GCCCTGGGCTCTGGGGGCTAAGGAGGACATGCTGGAGCCC;ALGNURL=http://orca.bu.edu/vntrview/index.php?db=VNTRPIPE_NA12892&ref=-175854086&isref=1&istab=1&ispng=1&rank=3	GT:SP:CGL	0/1:5,2:0,-1

CHILD:
chr2	10873923	td175854357	CCGTTGCTTGCCCCTAAGTGCTTCCCCTGTCGTTGCTTGCCCCTGAGTGCTTCCCCTGTC	CCGTTGCTTGCCCCTAAGTGCTTCCCCTGTCGTTGCTTGCCCCTGAGGGCTTCCCCTGTCGTTGCTTGCCCCTGAGTGCTTCCCCTGTC	.	PASS	RC=2.03;RPL=29;RAL=59;RCP=CGTTGCTTGCCCCTAAGTGCTTCCCCTGT;ALGNURL=http://orca.bu.edu/vntrview/index.php?db=VNTRPIPE_NA12878&ref=-175854357&isref=1&istab=1&ispng=1&rank=3	GT:SP:CGL	0/1:7,6:0,1
PARENTS:
chr2	10873923	td175854357	CCGTTGCTTGCCCCTAAGTGCTTCCCCTGTCGTTGCTTGCCCCTGAGTGCTTCCCCTGTC	CCGTTGCTTGCCCCTAAGTGCTTCCCCTGTCGTTGCTTGCCCCTGAGTGCTTCCCCTGTCGTTGCTTGCCCCTGAGTGCTTCCCCTGTC	.	PASS	RC=2.03;RPL=29;RAL=59;RCP=CGTTGCTTGCCCCTAAGTGCTTCCCCTGT;ALGNURL=http://orca.bu.edu/vntrview/index.php?db=VNTRPIPE_NA12891&ref=-175854357&isref=1&istab=1&ispng=1&rank=3	GT:SP:CGL	0/1:25,8:0,1
chr2	10873923	td175854357	CCGTTGCTTGCCCCTAAGTGCTTCCCCTGTCGTTGCTTGCCCCTGAGTGCTTCCCCTGTC	CCGTTGCTTGCCCCTAAGTGCTTCCCCTGTCGTTGCTTGCCCCTGAGTGCTTCCCCTGTCGTTGCTTGCCCCTGAGTGCTTCCCCTGTC	.	PASS	RC=2.03;RPL=29;RAL=59;RCP=CGTTGCTTGCCCCTAAGTGCTTCCCCTGT;ALGNURL=http://orca.bu.edu/vntrview/index.php?db=VNTRPIPE_NA12892&ref=-175854357&isref=1&istab=1&ispng=1&rank=3	GT:SP:CGL	0/1:16,5:0,1

CHILD:
chr2	30861648	td175861978	TTCTCCCACATCCAGTTGGCCACTGTACGGTGTCACATCCGTCTCCCACATCCAGTTGGCCACTGTACGGTGTCACATCCGT	TTCTCCCACATCCAGTTGGCCACTGTACGGTGTCACATCCGTCTCCCACATCCAGTTGGCCACTGTACGGTGTCACATCCGTCTCCCACATCCAGTTGGCCACTGTACGGTGTCACATCCGT	.	PASS	RC=2.02;RPL=40;RAL=81;RCP=TCTCCCACATCCAGTTGGCCACTGTACGGTGTCACATCCG;ALGNURL=http://orca.bu.edu/vntrview/index.php?db=VNTRPIPE_NA12878&ref=-175861978&isref=1&istab=1&ispng=1&rank=3	GT:SP:CGL	0/1:6,7:0,1
PARENTS:
chr2	30861648	td175861978	TTCTCCCACATCCAGTTGGCCACTGTACGGTGTCACATCCGTCTCCCACATCCAGTTGGCCACTGTACGGTGTCACATCCGT	TTCTCCCACATCCAGTTGGCCACTGTACGGTGTCACATCCGTCTCCCACATCCAGTTGGCCACTGTACGGTGTCACATCCGTCTCCCACATCCAGTTGGCCACTGTACGGTGTCACATCCGT	.	PASS	RC=2.02;RPL=40;RAL=81;RCP=TCTCCCACATCCAGTTGGCCACTGTACGGTGTCACATCCG;ALGNURL=http://orca.bu.edu/vntrview/index.php?db=VNTRPIPE_NA12891&ref=-175861978&isref=1&istab=1&ispng=1&rank=3	GT:SP:CGL	0/1:10,9:0,1
chr2	30861648	td175861978	TTCTCCCACATCCAGTTGGCCACTGTACGGTGTCACATCCGTCTCCCACATCCAGTTGGCCACTGTACGGTGTCACATCCGT	TTCTCCCACATCCAGTTGGCCACTGTACGGTGTCACATCCGTCTCCCACATCCAGTTGGCCACTGTACGGTGTCACATCCGTCTCCCACATCCAGTTGGCCACTGTACGGTGTCACATCCGT	.	PASS	RC=2.02;RPL=40;RAL=81;RCP=TCTCCCACATCCAGTTGGCCACTGTACGGTGTCACATCCG;ALGNURL=http://orca.bu.edu/vntrview/index.php?db=VNTRPIPE_NA12892&ref=-175861978&isref=1&istab=1&ispng=1&rank=3	GT:SP:CGL	0/1:5,6:0,1

CHILD:
chr2	33635936	td175863095	TCTCTCTCCTTATCTCCTTCTCTCCCTCTCTCCCTCTCTCCCTCTCTCCCTCTGTCCCTCTCTCCCT	TCTCTCTCCTTATCTCCTTCTCTCCTTCTCTCCCTCTCTCCCTCTCTCCCTCTCTCCCTCTCTCCCTCTGTCCCTCTCTCCCT	.	PASS	RC=8.25;RPL=8;RAL=66;RCP=CTCTCTCC;ALGNURL=http://orca.bu.edu/vntrview/index.php?db=VNTRPIPE_NA12878&ref=-175863095&isref=1&istab=1&ispng=1&rank=3	GT:SP:CGL	0/1:10,10:0,2
PARENTS:
chr2	33635936	td175863095	TCTCTCTCCTTATCTCCTTCTCTCCCTCTCTCCCTCTCTCCCTCTCTCCCTCTGTCCCTCTCTCCCT	TCTCTCTCCTTATCTCCTTCTCTCCTTCTCTCCCTCTCTCCCTCTCTCCCTCTCTCCCTCTCTCCCTCTGTCCCTCTCTCCCT	.	PASS	RC=8.25;RPL=8;RAL=66;RCP=CTCTCTCC;ALGNURL=http://orca.bu.edu/vntrview/index.php?db=VNTRPIPE_NA12891&ref=-175863095&isref=1&istab=1&ispng=1&rank=3	GT:SP:CGL	0/1:17,10:0,2
chr2	33635936	td175863095	TCTCTCTCCTTATCTCCTTCTCTCCCTCTCTCCCTCTCTCCCTCTCTCCCTCTGTCCCTCTCTCCCT	TCTCTCTCCTTATCTCCTTCTCTCCTTCTCTCCCTCTCTCCCTCTCTCCCTCTCTCCCTCTGTCCCTCTCTCCCT	.	PASS	RC=8.25;RPL=8;RAL=66;RCP=CTCTCTCC;ALGNURL=http://orca.bu.edu/vntrview/index.php?db=VNTRPIPE_NA12892&ref=-175863095&isref=1&istab=1&ispng=1&rank=3	GT:SP:CGL	0/1:14,9:0,1

CHILD:
chr2	40424926	td175865619	GAGAGTGGTAGTATCTGTGAGGTTCAAGATAGGATCTATTGACAAAGCTCCAGAGTGGTAGTATCTGTGAGGTTCAAGACAGGATCTATTGACAAAGCTCCAG	GAGAGTGGTAGTATCTGTGAGGTTCAAGATAGGATCTATTGACAAAGCTCCAGAGTGGTAGTATCTGTGAGGTTCAAGACAGGATCTATTGACAAAGCTCCAGAGAGGTAGTATCTGTGAGGGTCAAGACAGGATCTATTGACAAAGCTCCAG	.	PASS	RC=2.04;RPL=50;RAL=102;RCP=AGAGTGGTAGTATCTGTGAGGTTCAAGACAGGATCTATTGACAAAGCTCC;ALGNURL=http://orca.bu.edu/vntrview/index.php?db=VNTRPIPE_NA12878&ref=-175865619&isref=1&istab=1&ispng=1&rank=3	GT:SP:CGL	0/1:10,4:0,1
PARENTS:
chr2	40424926	td175865619	GAGAGTGGTAGTATCTGTGAGGTTCAAGATAGGATCTATTGACAAAGCTCCAGAGTGGTAGTATCTGTGAGGTTCAAGACAGGATCTATTGACAAAGCTCCAG	GAGAGTGGTAGTATCTGTGAGGTTCAAGATAGGATCTATTGACAAAGCTCCAGAGTGGTAGTATCTGTGAGGTTCAAGACAGGATCTATTGACAAAGCTCCAGAGTGGTAGTATCTGTGAGGTTCAAGACAGGATCTATTGACAAAGCTCCAG	.	PASS	RC=2.04;RPL=50;RAL=102;RCP=AGAGTGGTAGTATCTGTGAGGTTCAAGACAGGATCTATTGACAAAGCTCC;ALGNURL=http://orca.bu.edu/vntrview/index.php?db=VNTRPIPE_NA12891&ref=-175865619&isref=1&istab=1&ispng=1&rank=3	GT:SP:CGL	0/1:9,9:0,1
chr2	40424926	td175865619	GAGAGTGGTAGTATCTGTGAGGTTCAAGATAGGATCTATTGACAAAGCTCCAGAGTGGTAGTATCTGTGAGGTTCAAGACAGGATCTATTGACAAAGCTCCAG	GAGAGTGGTAGTATCTGTGAGGTTCAAGATAGGATCTATTGACAAAGCTCCAGAGTGGTAGTATCTGTGAGGTTCAAGACAGGATCTATTGACAAAGCTCCTGAGTGGTAGTATCTGTGAGGTTCAAGACAGGATCTATTGACAAAGCTCCAG	.	PASS	RC=2.04;RPL=50;RAL=102;RCP=AGAGTGGTAGTATCTGTGAGGTTCAAGACAGGATCTATTGACAAAGCTCC;ALGNURL=http://orca.bu.edu/vntrview/index.php?db=VNTRPIPE_NA12892&ref=-175865619&isref=1&istab=1&ispng=1&rank=3	GT:SP:CGL	0/1:8,3:0,1

CHILD:
chr2	51581402	td175869890	GTCTCTGTCTCTGTCTCTCTGTCTCTCTGTCTCTCTCTGTCTCTCTCTCTGTCTCTCTCTCTCTCTCT	GTCTCTGTCTCTGTCTCTCTGTCTCTCTGTCTCTCTGTCTCTCTCTGTCTCTCTCTCTGTCTCTCTCTCTCTCTCT	.	PASS	RC=8.38;RPL=8;RAL=67;RCP=TCTCTCTC;ALGNURL=http://orca.bu.edu/vntrview/index.php?db=VNTRPIPE_NA12878&ref=-175869890&isref=1&istab=1&ispng=1&rank=3	GT:SP:CGL	0/1:8,9:0,1
PARENTS:
chr2	51581402	td175869890	GTCTCTGTCTCTGTCTCTCTGTCTCTCTGTCTCTCTCTGTCTCTCTCTCTGTCTCTCTCTCTCTCTCT	GTCTCTGTCTCTGTCTCTCTGTCTCTCTGTCTCTCTGTCTCTCTCTGTCTCTCTCTCTGTCTCTCTCTCTCTCTCT	.	PASS	RC=8.38;RPL=8;RAL=67;RCP=TCTCTCTC;ALGNURL=http://orca.bu.edu/vntrview/index.php?db=VNTRPIPE_NA12891&ref=-175869890&isref=1&istab=1&ispng=1&rank=3	GT:SP:CGL	0/1:16,9:0,1
chr2	51581402	td175869890	GTCTCTGTCTCTGTCTCTCTGTCTCTCTGTCTCTCTCTGTCTCTCTCTCTGTCTCTCTCTCTCTCTCT	GTCTCTGTCTCTGTCTCTCTGTCCCTCTGTCTCTCTGTCTCTCTCTGTCTCTCTCTCTGTCTCTCTCTCTCTCTCT	.	PASS	RC=8.38;RPL=8;RAL=67;RCP=TCTCTCTC;ALGNURL=http://orca.bu.edu/vntrview/index.php?db=VNTRPIPE_NA12892&ref=-175869890&isref=1&istab=1&ispng=1&rank=3	GT:SP:CGL	0/1:9,7:0,1

CHILD:
chr2	83426064	td175881790	TTTTTTTCTCACTTTTCTCTCTCTTTTCTCTCTCTTTTCTCTCTCTTTTTTCT	TTTTTTTCTCACTTTTCTCTCTCTTTTCTCTCTCTTTTTTCT,TTTTTTTCTCACTTTTCTCTCTATTTTCTCTCTCTTTTCTCTCTCTTTTCTCTCTCTTTTTTCT	.	PASS	RC=4.73;RPL=11;RAL=52;RCP=TTTTCTCTCTC;ALGNURL=http://orca.bu.edu/vntrview/index.php?db=VNTRPIPE_NA12878&ref=-175881790&isref=1&istab=1&ispng=1&rank=3	GT:SP:CGL	0/1/2:0,8,14:0,-1,1
PARENTS:
chr2	83426064	td175881790	TTTTTTTCTCACTTTTCTCTCTCTTTTCTCTCTCTTTTCTCTCTCTTTTTTCT	TTTTTTTCTCACTTTTCTCTCTATTTTCTCTCTCTTTTCTCTCTCTTTTCTCTCTCTTTTTTCT	.	PASS	RC=4.73;RPL=11;RAL=52;RCP=TTTTCTCTCTC;ALGNURL=http://orca.bu.edu/vntrview/index.php?db=VNTRPIPE_NA12891&ref=-175881790&isref=1&istab=1&ispng=1&rank=3	GT:SP:CGL	0/1:12,11:0,1
chr2	83426064	td175881790	TTTTTTTCTCACTTTTCTCTCTCTTTTCTCTCTCTTTTCTCTCTCTTTTTTCT	TTTTTTTCTCACTTTTCTCTCTCTTTTCTCTCTCTTTTTTCT,TTTTTTTCTCACTTTTCTCTCTATTTTCTCTCTCTTTTCTCTCTCTTTTCTCTCTCTTTTTTCT	.	PASS	RC=4.73;RPL=11;RAL=52;RCP=TTTTCTCTCTC;ALGNURL=http://orca.bu.edu/vntrview/index.php?db=VNTRPIPE_NA12892&ref=-175881790&isref=1&istab=1&ispng=1&rank=3	GT:SP:CGL	0/1/2:0,13,7:0,-1,1

CHILD:
chr2	89070416	td175883998	CATTAAATTATAAGCCTAATTTTAATTAAATTATACACCTAATTTTAATTAAATTATACATATAATTT	CATTAAATTATAAGCCTAATTTTAATTAAATTATAAATATAATTT	.	PASS	RC=2.91;RPL=23;RAL=67;RCP=ATTAAATTATACACCTAATTTTA;ALGNURL=http://orca.bu.edu/vntrview/index.php?db=VNTRPIPE_NA12878&ref=-175883998&isref=1&istab=1&ispng=1&rank=3	GT:SP:CGL	0/1:16,4:0,-1
PARENTS:
chr2	89070416	td175883998	CATTAAATTATAAGCCTAATTTTAATTAAATTATACACCTAATTTTAATTAAATTATACATATAATTT	CATTAAATTATAAGCCTAATTTTAATTAAATTATAAATATAATTT	.	PASS	RC=2.91;RPL=23;RAL=67;RCP=ATTAAATTATACACCTAATTTTA;ALGNURL=http://orca.bu.edu/vntrview/index.php?db=VNTRPIPE_NA12891&ref=-175883998&isref=1&istab=1&ispng=1&rank=3	GT:SP:CGL	0/1:32,3:0,-1
chr2	89070416	td175883998	CATTAAATTATAAGCCTAATTTTAATTAAATTATACACCTAATTTTAATTAAATTATACATATAATTT	CATTAAATTATAAGCCTAATTTTAATTAAATTATAAATATAATTT	.	PASS	RC=2.91;RPL=23;RAL=67;RCP=ATTAAATTATACACCTAATTTTA;ALGNURL=http://orca.bu.edu/vntrview/index.php?db=VNTRPIPE_NA12892&ref=-175883998&isref=1&istab=1&ispng=1&rank=3	GT:SP:CGL	0/1:24,3:0,-1

CHILD:
chr2	95455034	td175885438	TCCCACTGACCTGGTCCCCACTGACCAGGTTCCCACTGAC	TCACTGACCAATTTCCCACTGACCTGGTCCCCACTGACCAGGTTCCCACTGAC	.	SC	RC=2.60;RPL=15;RAL=39;RCP=CCCACTGACCAGGTC;ALGNURL=http://orca.bu.edu/vntrview/index.php?db=VNTRPIPE_NA12878&ref=-175885438&isref=1&istab=1&ispng=1&rank=3	GT:SP:CGL	0/1:14,10:0,1
PARENTS:
chr2	95455034	td175885438	TCCCACTGACCTGGTCCCCACTGACCAGGTTCCCACTGAC	TCACTGACCAATTTCCCACTGACCTGGTCCCCACTGACCAGGTTCCCACTGAC	.	SC	RC=2.60;RPL=15;RAL=39;RCP=CCCACTGACCAGGTC;ALGNURL=http://orca.bu.edu/vntrview/index.php?db=VNTRPIPE_NA12891&ref=-175885438&isref=1&istab=1&ispng=1&rank=3	GT:SP:CGL	0/1:15,7:0,1
chr2	95455034	td175885438	TCCCACTGACCTGGTCCCCACTGACCAGGTTCCCACTGAC	TCACTGACCAATTTCCCACTGACCTGGTCCCCACTGACCAGGTTCCCACTGAC	.	SC	RC=2.60;RPL=15;RAL=39;RCP=CCCACTGACCAGGTC;ALGNURL=http://orca.bu.edu/vntrview/index.php?db=VNTRPIPE_NA12892&ref=-175885438&isref=1&istab=1&ispng=1&rank=3	GT:SP:CGL	0/1:12,4:0,1

CHILD:
chr2	107621409	td175889979	CAGGGAGGGGCTGAAGGATGGGCTGAGGGAGGGGCTGAGGGAGGGGCTGAGGGAGGGGATGAGGGAGGGGATGAGGAATGGGATGAGGGAGGGGATGA	CAGGGAGGGGCTGAAGGATGGGCTGAGGGAGGGGCTGAGGGAGGGGATGAGGAATGGGATGAGGGAGGGGATGA,CAGGGAGGGGCTGAAGGATGGGCTGAGGGAGGGGCTGAGGGAGGGGATGAGGGAGGGGATGAGGAATGGGATGAGGGAGGGGATGA	.	PASS	RC=8.08;RPL=12;RAL=97;RCP=AGGGAGGGGATG;ALGNURL=http://orca.bu.edu/vntrview/index.php?db=VNTRPIPE_NA12878&ref=-175889979&isref=1&istab=1&ispng=1&rank=3	GT:SP:CGL	0/1/2:0,5,6:0,-2,-1
PARENTS:
chr2	107621409	td175889979	CAGGGAGGGGCTGAAGGATGGGCTGAGGGAGGGGCTGAGGGAGGGGCTGAGGGAGGGGATGAGGGAGGGGATGAGGAATGGGATGAGGGAGGGGATGA	CAGGGAGGGGCTGAAGGATGGGCTGAGGGAGGGGCTGAGGGAGGGGATGAGGGAGGGGATGAGGAATGGGATGAGGGAGGGGATGA	.	PASS	RC=8.08;RPL=12;RAL=97;RCP=AGGGAGGGGATG;ALGNURL=http://orca.bu.edu/vntrview/index.php?db=VNTRPIPE_NA12891&ref=-175889979&isref=1&istab=1&ispng=1&rank=3	GT:SP:CGL	0/2:9,9:0,-1
chr2	107621409	td175889979	CAGGGAGGGGCTGAAGGATGGGCTGAGGGAGGGGCTGAGGGAGGGGCTGAGGGAGGGGATGAGGGAGGGGATGAGGAATGGGATGAGGGAGGGGATGA	CAGGGAGGGGCTGAAGGATGGGCTGAGGGAGGGGCTGAGGGAGGGGATGAGGAATGGGATGAGGGAGGGGATGA	.	PASS	RC=8.08;RPL=12;RAL=97;RCP=AGGGAGGGGATG;ALGNURL=http://orca.bu.edu/vntrview/index.php?db=VNTRPIPE_NA12892&ref=-175889979&isref=1&istab=1&ispng=1&rank=3	GT:SP:CGL	0/1:3,8:0,-2

CHILD:
chr2	123775042	td175896051	TATATATATTCTGAAAATATATATACATATATATTCTGAAAATATATATACATATATATTCTGTAAATATATATACATATATATTCTGTAAATATATATACATATATAT	TATATATATTCTGAAAATATATATACATATATATTCTGTAAATATATATACATATATATTCTGTAAATATATATACATATATAT	.	PASS	RC=4.32;RPL=25;RAL=108;RCP=ATATATATTCTGAAAATATATATAC;ALGNURL=http://orca.bu.edu/vntrview/index.php?db=VNTRPIPE_NA12878&ref=-175896051&isref=1&istab=1&ispng=1&rank=3	GT:SP:CGL	0/1:8,6:0,-1
PARENTS:
chr2	123775042	td175896051	TATATATATTCTGAAAATATATATACATATATATTCTGAAAATATATATACATATATATTCTGTAAATATATATACATATATATTCTGTAAATATATATACATATATAT	TATATATATTCTGAAAATATATATACATATATATTCTGTAAATATATATACATATATATTCTGTAAATATATATACATATATAT	.	PASS	RC=4.32;RPL=25;RAL=108;RCP=ATATATATTCTGAAAATATATATAC;ALGNURL=http://orca.bu.edu/vntrview/index.php?db=VNTRPIPE_NA12891&ref=-175896051&isref=1&istab=1&ispng=1&rank=3	GT:SP:CGL	0/1:14,18:0,-1
chr2	123775042	td175896051	TATATATATTCTGAAAATATATATACATATATATTCTGAAAATATATATACATATATATTCTGTAAATATATATACATATATATTCTGTAAATATATATACATATATAT	TATATATATTCTGAAAATATATATACATATATATTCTGTAAATATATATACATATATATTCTGTAAATATATATACATATATAT	.	PASS	RC=4.32;RPL=25;RAL=108;RCP=ATATATATTCTGAAAATATATATAC;ALGNURL=http://orca.bu.edu/vntrview/index.php?db=VNTRPIPE_NA12892&ref=-175896051&isref=1&istab=1&ispng=1&rank=3	GT:SP:CGL	0/1:19,15:0,-1

CHILD:
chr2	146123074	td175904739	CTATATATAAATATACATATATACACATATATATATACATACATATACATATATATACACATACATACTATA	CTATATATAAATATACATATATACACATATATATATACATACATATACATATATACACATATATATATACATACATATACATATATATACACATACATACTATA	.	PASS	RC=4.41;RPL=16;RAL=71;RCP=TATATATACATATACA;ALGNURL=http://orca.bu.edu/vntrview/index.php?db=VNTRPIPE_NA12878&ref=-175904739&isref=1&istab=1&ispng=1&rank=3	GT:SP:CGL	0/1:8,7:0,2
PARENTS:
chr2	146123074	td175904739	CTATATATAAATATACATATATACACATATATATATACATACATATACATATATATACACATACATACTATA	CTATATATAAATATACATATATACACATATATATATACATACATATACATATATACACATATATATATACATACATATACATATATATACACATACATACTATA	.	PASS	RC=4.41;RPL=16;RAL=71;RCP=TATATATACATATACA;ALGNURL=http://orca.bu.edu/vntrview/index.php?db=VNTRPIPE_NA12891&ref=-175904739&isref=1&istab=1&ispng=1&rank=3	GT:SP:CGL	0/1:15,10:0,2
chr2	146123074	td175904739	CTATATATAAATATACATATATACACATATATATATACATACATATACATATATATACACATACATACTATA	CTATATATAAATATACATATATACACATATATATATACATACATATACATATATACACATATATATATACATACATATACATATATATACACATACATACTATA	.	PASS	RC=4.41;RPL=16;RAL=71;RCP=TATATATACATATACA;ALGNURL=http://orca.bu.edu/vntrview/index.php?db=VNTRPIPE_NA12892&ref=-175904739&isref=1&istab=1&ispng=1&rank=3	GT:SP:CGL	0/1:14,14:0,2

CHILD:
chr2	154491906	td175907644	AATATGTATATATATATATATATACACATATATATGTATATATATATACACACATATATATGTATATGTGTATAC	AATATGTATATATATATATACACATATATATGTATATATATATATACACATATATATGTATATATATATATACACATATATATGTATATATATATACATATATATGTATATATATATATACATATATATATGTATATGTGTATA	.	PASS	RC=2.85;RPL=26;RAL=74;RCP=ATATATATGTATATATATATACACAC;ALGNURL=http://orca.bu.edu/vntrview/index.php?db=VNTRPIPE_NA12878&ref=-175907644&isref=1&istab=1&ispng=1&rank=3	GT:SP:CGL	0/1:12,3:0,3
PARENTS:
chr2	154491906	td175907644	AATATGTATATATATATATATATACACATATATATGTATATATATATACACACATATATATGTATATGTGTATAC	AATATGTATATATATATATACACATATATATGTATATATATATATACACATATATATGTATATATATATATACACATATATATGTATATATATATACATATATATGTATATATATATATACATATATATATGTATATGTGTATA	.	PASS	RC=2.85;RPL=26;RAL=74;RCP=ATATATATGTATATATATATACACAC;ALGNURL=http://orca.bu.edu/vntrview/index.php?db=VNTRPIPE_NA12891&ref=-175907644&isref=1&istab=1&ispng=1&rank=3	GT:SP:CGL	0/1:18,8:0,3
chr2	154491906	td175907644	AATATGTATATATATATATATATACACATATATATGTATATATATATACACACATATATATGTATATGTGTATAC	AATATGTATATATATATATACACATATATATGTATATATATATATACACATATATATATATATATATATATACACATATATATGTATATATATATACATATATATGTATATATATATATACATATATATATGTATATGTGTATA	.	PASS	RC=2.85;RPL=26;RAL=74;RCP=ATATATATGTATATATATATACACAC;ALGNURL=http://orca.bu.edu/vntrview/index.php?db=VNTRPIPE_NA12892&ref=-175907644&isref=1&istab=1&ispng=1&rank=3	GT:SP:CGL	0/1:13,7:0,3

CHILD:
chr2	162192621	td175910245	ATGGTCTCCACCTTTTATTCATTTGGTCTCCACCTTTTATTCATTTGGTCTCCACCTTTTATTCATTT	ATGGTCTCCACCTTTTATTCATTTGGTCTCCACCTTTTATTCATTT	.	PASS	RC=3.05;RPL=22;RAL=67;RCP=TGGTCTCCACCTTTTATTCATT;ALGNURL=http://orca.bu.edu/vntrview/index.php?db=VNTRPIPE_NA12878&ref=-175910245&isref=1&istab=1&ispng=1&rank=3	GT:SP:CGL	0/1:7,6:0,-1
PARENTS:
chr2	162192621	td175910245	ATGGTCTCCACCTTTTATTCATTTGGTCTCCACCTTTTATTCATTTGGTCTCCACCTTTTATTCATTT	ATGGTCTCCACCTTTTATTCATTTGGTCTCCACCTTTTATTCATTT	.	PASS	RC=3.05;RPL=22;RAL=67;RCP=TGGTCTCCACCTTTTATTCATT;ALGNURL=http://orca.bu.edu/vntrview/index.php?db=VNTRPIPE_NA12891&ref=-175910245&isref=1&istab=1&ispng=1&rank=3	GT:SP:CGL	0/1:14,20:0,-1
chr2	162192621	td175910245	ATGGTCTCCACCTTTTATTCATTTGGTCTCCACCTTTTATTCATTTGGTCTCCACCTTTTATTCATTT	ATGGTCTCCACCTTTTATTCATTTGGTCTCCACCTTTTATTCATTT	.	PASS	RC=3.05;RPL=22;RAL=67;RCP=TGGTCTCCACCTTTTATTCATT;ALGNURL=http://orca.bu.edu/vntrview/index.php?db=VNTRPIPE_NA12892&ref=-175910245&isref=1&istab=1&ispng=1&rank=3	GT:SP:CGL	0/1:12,16:0,-1

CHILD:
chr2	173638336	td175914439	CCCTCCCCACCCCACACTGCCTCCCTGCCCCACACTGCCCCCCC	CCCTCCCCACCACACACTGCCTCCCTGCCCCACACTGCCTCCCTGCCCCACACTTCCCCCCC	.	PASS	RC=2.39;RPL=18;RAL=43;RCP=CCTCCCCACCCCACACTG;ALGNURL=http://orca.bu.edu/vntrview/index.php?db=VNTRPIPE_NA12878&ref=-175914439&isref=1&istab=1&ispng=1&rank=3	GT:SP:CGL	0/1:8,7:0,1
PARENTS:
chr2	173638336	td175914439	CCCTCCCCACCCCACACTGCCTCCCTGCCCCACACTGCCCCCCC	CCCTCCCCACCCCACACTGCCTCCCTGCCCCACACTGCCTCCCTGCCCCACACTGCCCCCCC	.	PASS	RC=2.39;RPL=18;RAL=43;RCP=CCTCCCCACCCCACACTG;ALGNURL=http://orca.bu.edu/vntrview/index.php?db=VNTRPIPE_NA12891&ref=-175914439&isref=1&istab=1&ispng=1&rank=3	GT:SP:CGL	0/1:8,13:0,1
chr2	173638336	td175914439	CCCTCCCCACCCCACACTGCCTCCCTGCCCCACACTGCCCCCCC	CCCTCCCCACCCCACACTGCCTCCCTGCCCCACACTGCCTCCCTGCCCCACACTGCCCCCCC	.	PASS	RC=2.39;RPL=18;RAL=43;RCP=CCTCCCCACCCCACACTG;ALGNURL=http://orca.bu.edu/vntrview/index.php?db=VNTRPIPE_NA12892&ref=-175914439&isref=1&istab=1&ispng=1&rank=3	GT:SP:CGL	0/1:2,4:0,1

CHILD:
chr2	188054763	td175919206	GTTACTTATGAGACCCACATATAAAGTGAGGGTCTCATCTTACTTATGAGACCCACACATAAAGTGAGGGTCTCATCTTACTTATGAGACCCACACATAAAGTGAGG	GTTACTTATGAGACCCACATATAAAGTGAGGGTCTCATCTTACTTATGAGACCCACACATAAAGTGAGGGTCTCATCTTACTTATGAGACCCACACATAAAGTGAGGGTCTCATCTTACTTATGAGACCCACACATAAAGTGAGG	.	PASS	RC=2.79;RPL=38;RAL=106;RCP=TTACTTATGAGACCCACACATAAAGTGAGGGTCTCATC;ALGNURL=http://orca.bu.edu/vntrview/index.php?db=VNTRPIPE_NA12878&ref=-175919206&isref=1&istab=1&ispng=1&rank=3	GT:SP:CGL	0/1:11,9:0,1
PARENTS:
chr2	188054763	td175919206	GTTACTTATGAGACCCACATATAAAGTGAGGGTCTCATCTTACTTATGAGACCCACACATAAAGTGAGGGTCTCATCTTACTTATGAGACCCACACATAAAGTGAGG	GTTACTTATGAGACCCACATATAAAGTGAGGGTCTCATCTTACTTATGAGACCCACACATAAAGTGAGGGTCTCATCTTACTTATGAGACCCACACATAAAGTGAGGGTCTCATCTTACTTATGAGACCCACACATAAAGTGAGG	.	PASS	RC=2.79;RPL=38;RAL=106;RCP=TTACTTATGAGACCCACACATAAAGTGAGGGTCTCATC;ALGNURL=http://orca.bu.edu/vntrview/index.php?db=VNTRPIPE_NA12891&ref=-175919206&isref=1&istab=1&ispng=1&rank=3	GT:SP:CGL	0/1:17,9:0,1
chr2	188054763	td175919206	GTTACTTATGAGACCCACATATAAAGTGAGGGTCTCATCTTACTTATGAGACCCACACATAAAGTGAGGGTCTCATCTTACTTATGAGACCCACACATAAAGTGAGG	GTTACTTATGAGACCCACATATAAAGTGAGGGTCTCATCTTACTTATGAGACCCACACATAAAGTGAGGGTCTCATCTTACTTATGAGACCCACACATAAAGTGAGGGTCTCATCTTACTTATGAGACCCACACATAAAGTGAGG	.	PASS	RC=2.79;RPL=38;RAL=106;RCP=TTACTTATGAGACCCACACATAAAGTGAGGGTCTCATC;ALGNURL=http://orca.bu.edu/vntrview/index.php?db=VNTRPIPE_NA12892&ref=-175919206&isref=1&istab=1&ispng=1&rank=3	GT:SP:CGL	0/1:13,3:0,1

CHILD:
chr2	189861740	td175919873	TATATATATATGAGACATATATATATGAGACATATATATATGAGACATATATATATGAGACATATATATATGAGACATATATATATGAGACAATAATATGA	TATATATATATGAGACATATATATATGAGACATATATATATGAGACATATATATATGAGACAATAATATGA,TATATATATATGAGACATATATATATGAGACATATATATATGAGACATATATATATGAGACATATATATATGAGACATATATATATGAGACATATATATATGAGACAATAATATGA	.	PASS	RC=6.80;RPL=15;RAL=100;RCP=ATATATATATGAGAC;ALGNURL=http://orca.bu.edu/vntrview/index.php?db=VNTRPIPE_NA12878&ref=-175919873&isref=1&istab=1&ispng=1&rank=3	GT:SP:CGL	0/1/2:0,7,8:0,-2,1
PARENTS:
chr2	189861740	td175919873	TATATATATATGAGACATATATATATGAGACATATATATATGAGACATATATATATGAGACATATATATATGAGACATATATATATGAGACAATAATATGA	TATATATATATGAGACATATATATATGAGACATATATATATGAGACATATATATATGAGACAATAATATGA	.	PASS	RC=6.80;RPL=15;RAL=100;RCP=ATATATATATGAGAC;ALGNURL=http://orca.bu.edu/vntrview/index.php?db=VNTRPIPE_NA12891&ref=-175919873&isref=1&istab=1&ispng=1&rank=3	GT:SP:CGL	0/1:6,13:0,-2
chr2	189861740	td175919873	TATATATATATGAGACATATATATATGAGACATATATATATGAGACATATATATATGAGACATATATATATGAGACATATATATATGAGACAATAATATGA	TATATATATATGAGACATATATATATGAGACATATATATATGAGACATATATATATGAGACAATAATATGA,TATATATATATGAGACATATATATATGAGACATATATATATGAGACATATATATATGAGACATATATATATGAGACATATATATATGAGACATATATATATGAGACAATAATATGA	.	PASS	RC=6.80;RPL=15;RAL=100;RCP=ATATATATATGAGAC;ALGNURL=http://orca.bu.edu/vntrview/index.php?db=VNTRPIPE_NA12892&ref=-175919873&isref=1&istab=1&ispng=1&rank=3	GT:SP:CGL	0/1/2:0,15,10:0,-2,1

CHILD:
chr2	202549931	td175924567	CTCAATCAATGCAGCTCTGGTCTTTCAATCAATGCAGCTCTGGTCTTTCAATCAATGCAGCTCTGGTCTTTCAATCAATGCAGCTCTGGTCTTTCAATCAATGCAGCTCTGGTTTTTCAAACAA	CCGCAATCAATGCAGCTCTGGTCTTTCAATCAATGCAGCTCTGGTTTTTCAAACA,CTCAATCAATGCAGCTCTGGTCTTTCAATCAATGCAGCTCTGGTCTTTCAATCAATGCAGCTCTGGTCTTTCAATCAATGCAGCTCTGGTTTTTCAAACAA	.	PASS	RC=5.35;RPL=23;RAL=123;RCP=TCAATCAATGCAGCTCTGGTCTT;ALGNURL=http://orca.bu.edu/vntrview/index.php?db=VNTRPIPE_NA12878&ref=-175924567&isref=1&istab=1&ispng=1&rank=3	GT:SP:CGL	0/1/2:0,8,6:0,-3,-1
PARENTS:
chr2	202549931	td175924567	CTCAATCAATGCAGCTCTGGTCTTTCAATCAATGCAGCTCTGGTCTTTCAATCAATGCAGCTCTGGTCTTTCAATCAATGCAGCTCTGGTCTTTCAATCAATGCAGCTCTGGTTTTTCAAACAA	CTCAATCAATGCAGCTCTGGTCTTTCAATCAATGCAGCTCTGGTTTTTCAAACAA,CTCAATCAATGCAGCTCTGGTCTTTCAATCAATGCAGCTCTGGTCTTTCAATCAATGCAGCTCTGGTCTTTCAATCAATGCAGCTCTGGTTTTTCAAACAA	.	PASS	RC=5.35;RPL=23;RAL=123;RCP=TCAATCAATGCAGCTCTGGTCTT;ALGNURL=http://orca.bu.edu/vntrview/index.php?db=VNTRPIPE_NA12891&ref=-175924567&isref=1&istab=1&ispng=1&rank=3	GT:SP:CGL	0/1/2:0,14,8:0,-3,-1
chr2	202549931	td175924567	CTCAATCAATGCAGCTCTGGTCTTTCAATCAATGCAGCTCTGGTCTTTCAATCAATGCAGCTCTGGTCTTTCAATCAATGCAGCTCTGGTCTTTCAATCAATGCAGCTCTGGTTTTTCAAACAA	CTCAATCAATGCAGCTCTGGTCTTTCAATCAATGCAGCTCTGGTTTTTCAAACAA,CTCAATCAATGCAGCTCTGGTCTTTCAATCAATGCAGCTCTGGTCTTTCAATCAATGCAGCTCTGGTCTTTCAATCAATGCAGCTCTGGTTTTTCAAACAA	.	PASS	RC=5.35;RPL=23;RAL=123;RCP=TCAATCAATGCAGCTCTGGTCTT;ALGNURL=http://orca.bu.edu/vntrview/index.php?db=VNTRPIPE_NA12892&ref=-175924567&isref=1&istab=1&ispng=1&rank=3	GT:SP:CGL	0/1/2:0,8,10:0,-3,-1

CHILD:
chr2	204943400	td175925737	CAGTTAGCTTTGTGAAGGGAAGATATTTTAGTTAGCTTTGTGAAGGGAAGATATTTTAGTTAGCTTTGTGAAGGGAAGATATTTTAATTAGCTTTGTGAAGGGAAGATATTT	CAGTTAGCTTTGTGAAGGGAAGATATTTTAGTTAGCTTTGTGAAGGGAAGATATTTTAGTTAGCTTTGTGAAGGGAAGATATTT	.	PASS	RC=3.96;RPL=28;RAL=111;RCP=AGTTAGCTTTGTGAAGGGAAGATATTTT;ALGNURL=http://orca.bu.edu/vntrview/index.php?db=VNTRPIPE_NA12878&ref=-175925737&isref=1&istab=1&ispng=1&rank=3	GT:SP:CGL	0/1:10,8:0,-1
PARENTS:
chr2	204943400	td175925737	CAGTTAGCTTTGTGAAGGGAAGATATTTTAGTTAGCTTTGTGAAGGGAAGATATTTTAGTTAGCTTTGTGAAGGGAAGATATTTTAATTAGCTTTGTGAAGGGAAGATATTT	CAGTTAGCTTTGTGAAGGGAAGATATTTTAGTTAGCTTTGTGAAGGGAAGATATTTTAGTTAGCTTTGTGAAGGGAAGATATTT	.	PASS	RC=3.96;RPL=28;RAL=111;RCP=AGTTAGCTTTGTGAAGGGAAGATATTTT;ALGNURL=http://orca.bu.edu/vntrview/index.php?db=VNTRPIPE_NA12891&ref=-175925737&isref=1&istab=1&ispng=1&rank=3	GT:SP:CGL	0/1:11,21:0,-1
chr2	204943400	td175925737	CAGTTAGCTTTGTGAAGGGAAGATATTTTAGTTAGCTTTGTGAAGGGAAGATATTTTAGTTAGCTTTGTGAAGGGAAGATATTTTAATTAGCTTTGTGAAGGGAAGATATTT	CAGTTAGCTTTGTGAAGGGAAGATATTTTAGTTAGCTTTGTGAAGGGAAGATATTTTAGTTAGCTTTGTGAAGGGAAGATATTT	.	PASS	RC=3.96;RPL=28;RAL=111;RCP=AGTTAGCTTTGTGAAGGGAAGATATTTT;ALGNURL=http://orca.bu.edu/vntrview/index.php?db=VNTRPIPE_NA12892&ref=-175925737&isref=1&istab=1&ispng=1&rank=3	GT:SP:CGL	0/1:11,8:0,-1

CHILD:
chr2	206445953	td175926229	GAGATATATATAGATATATATAGATATATATAGATATAGATAGATAGATATAGATATATAGATAGATATAGATAGATAGATA	GAGATATATATAGATATATATAGATATATATAGATATAGATAGATATAGATAGATATAGATAGATAGATATAGATATATAGATAGATATAGATAGATAGATA	.	PASS	RC=7.92;RPL=10;RAL=81;RCP=AGATATATAT;ALGNURL=http://orca.bu.edu/vntrview/index.php?db=VNTRPIPE_NA12878&ref=-175926229&isref=1&istab=1&ispng=1&rank=3	GT:SP:CGL	0/1:13,6:0,2
PARENTS:
chr2	206445953	td175926229	GAGATATATATAGATATATATAGATATATATAGATATAGATAGATAGATATAGATATATAGATAGATATAGATAGATAGATA	GAGATATATATAGATATATATAGATATATATAGATATAGATAGATATAGATATAGATAGATAGATATAGATATATAGATAGATATAGATAGATA	.	PASS	RC=7.92;RPL=10;RAL=81;RCP=AGATATATAT;ALGNURL=http://orca.bu.edu/vntrview/index.php?db=VNTRPIPE_NA12891&ref=-175926229&isref=1&istab=1&ispng=1&rank=3	GT:SP:CGL	0/1:11,9:0,1
chr2	206445953	td175926229	GAGATATATATAGATATATATAGATATATATAGATATAGATAGATAGATATAGATATATAGATAGATATAGATAGATAGATA	GAGATATATATAGATATATATAGATATAGATAGATATAGATAGATATAGATAGATAGATATAGATATATAGATAGATATAGATAGATAGATA,GAGATATATATAGATATATATAGATATATATAGATATAGATAGATATAGATAGATATAGATAGATAGATATAGATATATAGATAGATATAGATAGATAGATA	.	PASS	RC=7.92;RPL=10;RAL=81;RCP=AGATATATAT;ALGNURL=http://orca.bu.edu/vntrview/index.php?db=VNTRPIPE_NA12892&ref=-175926229&isref=1&istab=1&ispng=1&rank=3	GT:SP:CGL	0/1/2:1,15,5:0,1,2

CHILD:
chr2	206446101	td175926235	GTATATATAAATATATATAAATATATATATAAGTATATATAAATATATAAATATATATAAATATATATAAATATATAT	GTATATATAAATATATATAAAAGTATATATAAATATATATAAATATATATAAATATATAT	.	PASS	RC=7.67;RPL=10;RAL=77;RCP=TATATATAAA;ALGNURL=http://orca.bu.edu/vntrview/index.php?db=VNTRPIPE_NA12878&ref=-175926235&isref=1&istab=1&ispng=1&rank=3	GT:SP:CGL	0/1:11,9:0,-2
PARENTS:
chr2	206446101	td175926235	GTATATATAAATATATATAAATATATATATAAGTATATATAAATATATAAATATATATAAATATATATAAATATATAT	GTATATATAAATATATATAAAAGTATATATAAATATATATAAATATATATAAATATATAT	.	PASS	RC=7.67;RPL=10;RAL=77;RCP=TATATATAAA;ALGNURL=http://orca.bu.edu/vntrview/index.php?db=VNTRPIPE_NA12891&ref=-175926235&isref=1&istab=1&ispng=1&rank=3	GT:SP:CGL	0/1:9,14:0,-2
chr2	206446101	td175926235	GTATATATAAATATATATAAATATATATATAAGTATATATAAATATATAAATATATATAAATATATATAAATATATAT	GTATATATAAATATATATAAAAGTATATATAAATATATATAAATATATATAAATATATAT,GTATATATAAATATATATAAAAGTATATATAAATATATAAATATATATAAATATATATAAATATATAT	.	PASS	RC=7.67;RPL=10;RAL=77;RCP=TATATATAAA;ALGNURL=http://orca.bu.edu/vntrview/index.php?db=VNTRPIPE_NA12892&ref=-175926235&isref=1&istab=1&ispng=1&rank=3	GT:SP:CGL	0/1/2:0,12,10:0,-2,-1

CHILD:
chr2	207308175	td175926614	GGCGCACGCCCGCTCCGCGCGTCCCCGCGCCGCTCGCTCCCGCGCGTCCCCGCGCCGCTCGCTCCCGCGCG	GGCGCACGCCCGCTCCGCGCGTCCCCGCGCCGCTCGCTCCCGCGCGTCCCCGCGCCGCTCGCTCCCGCGCGTCCCCGCGCCGCTCGCTCCCGCGCG	.	PASS	RC=2.81;RPL=25;RAL=70;RCP=GCGCCGCTCGCTCCCGCGCGTCCCC;ALGNURL=http://orca.bu.edu/vntrview/index.php?db=VNTRPIPE_NA12878&ref=-175926614&isref=1&istab=1&ispng=1&rank=3	GT:SP:CGL	0/1:5,7:0,1
PARENTS:
chr2	207308175	td175926614	GGCGCACGCCCGCTCCGCGCGTCCCCGCGCCGCTCGCTCCCGCGCGTCCCCGCGCCGCTCGCTCCCGCGCG	GGCGCACGCCCGCTCCGCGCGTCCCCGCGCCGCTCGCTCCCGCGCGTCCCCGCGCCGCTCGCTCCCGCGCGTCCCCGCGCCGCTCGCTCCCGCGCG	.	PASS	RC=2.81;RPL=25;RAL=70;RCP=GCGCCGCTCGCTCCCGCGCGTCCCC;ALGNURL=http://orca.bu.edu/vntrview/index.php?db=VNTRPIPE_NA12891&ref=-175926614&isref=1&istab=1&ispng=1&rank=3	GT:SP:CGL	0/1:10,7:0,1
chr2	207308175	td175926614	GGCGCACGCCCGCTCCGCGCGTCCCCGCGCCGCTCGCTCCCGCGCGTCCCCGCGCCGCTCGCTCCCGCGCG	GGCGCACGCCCGCTCCGCGCGTCCCCGCGCCGCTCGCTCCCGCGCGTCCCCGCGCCGCTCGCTCCCGCGCGTCCCCGCGCCGCTCGCTCCCGCGCG	.	PASS	RC=2.81;RPL=25;RAL=70;RCP=GCGCCGCTCGCTCCCGCGCGTCCCC;ALGNURL=http://orca.bu.edu/vntrview/index.php?db=VNTRPIPE_NA12892&ref=-175926614&isref=1&istab=1&ispng=1&rank=3	GT:SP:CGL	0/1:3,3:0,1

CHILD:
chr2	222083995	td175932150	AAAATTAATTAATTAATTAATTAATTAAATTAAATTAAATTAA	AAAATTAATTAATTAATTAAATTAAATTAAATTAA	.	PASS	RC=4.80;RPL=9;RAL=42;RCP=AAATTAATT;ALGNURL=http://orca.bu.edu/vntrview/index.php?db=VNTRPIPE_NA12878&ref=-175932150&isref=1&istab=1&ispng=1&rank=3	GT:SP:CGL	0/1:13,10:0,-1
PARENTS:
chr2	222083995	td175932150	AAAATTAATTAATTAATTAATTAATTAAATTAAATTAAATTAA	AAAATTAATTAATTAATTAAATTAAATTAAATTAA	.	PASS	RC=4.80;RPL=9;RAL=42;RCP=AAATTAATT;ALGNURL=http://orca.bu.edu/vntrview/index.php?db=VNTRPIPE_NA12891&ref=-175932150&isref=1&istab=1&ispng=1&rank=3	GT:SP:CGL	0/1:15,5:0,-1
chr2	222083995	td175932150	AAAATTAATTAATTAATTAATTAATTAAATTAAATTAAATTAA	AAAATTAATTAATTAATTAAATTAAATTAAATTAA	.	PASS	RC=4.80;RPL=9;RAL=42;RCP=AAATTAATT;ALGNURL=http://orca.bu.edu/vntrview/index.php?db=VNTRPIPE_NA12892&ref=-175932150&isref=1&istab=1&ispng=1&rank=3	GT:SP:CGL	0/1:14,5:0,-1

CHILD:
chr2	240411957	td175940004	GATCAATTGATCCATTGATCCATCCATTGATCCATCCATCCATC	GATCAATTGATCCATTGATCCATCCATTGATCCATCCATCCATCCATCCATCCATCCATCCATC	.	PASS	RC=2.15;RPL=20;RAL=43;RCP=ATCAATTGATCCATCCATCC;ALGNURL=http://orca.bu.edu/vntrview/index.php?db=VNTRPIPE_NA12878&ref=-175940004&isref=1&istab=1&ispng=1&rank=3	GT:SP:CGL	0/1:12,5:0,1
PARENTS:
chr2	240411957	td175940004	GATCAATTGATCCATTGATCCATCCATTGATCCATCCATCCATC	GATCAATTGATCCATTGATCCATCCATTGATCCATCCATCCATCCATCCATCCATCCATCCATC	.	PASS	RC=2.15;RPL=20;RAL=43;RCP=ATCAATTGATCCATCCATCC;ALGNURL=http://orca.bu.edu/vntrview/index.php?db=VNTRPIPE_NA12891&ref=-175940004&isref=1&istab=1&ispng=1&rank=3	GT:SP:CGL	0/1:11,6:0,1
chr2	240411957	td175940004	GATCAATTGATCCATTGATCCATCCATTGATCCATCCATCCATC	GATCAATTGATCCATTGATCCATCCATTGATCCATCCATCCATCCATCCATCCATCCATCCATC	.	PASS	RC=2.15;RPL=20;RAL=43;RCP=ATCAATTGATCCATCCATCC;ALGNURL=http://orca.bu.edu/vntrview/index.php?db=VNTRPIPE_NA12892&ref=-175940004&isref=1&istab=1&ispng=1&rank=3	GT:SP:CGL	0/1:10,3:0,1

CHILD:
chr20	4105564	td175943447	TTCCCTTCCCTTCTCCTTCCTTAATTCCTTCCTTCCTTCCTTCCTCCCTCCCTTCCTTCCTCCCTCCCTTCCTTCCTCCCTCCCTTCCTTCCTTCCTCCCTTCCTTCCTTCCTC	TTCCCTTCCCTTCTCCTTCCTTAATTCCTTCCTTCCTTCCTTCCTCCCTCCCTTCCTTCCTTCCTCCCTTCCTTCCTTCCTC	.	PASS	RC=7.12;RPL=16;RAL=113;RCP=TCCCTTCCTTCCTCCC;ALGNURL=http://orca.bu.edu/vntrview/index.php?db=VNTRPIPE_NA12878&ref=-175943447&isref=1&istab=1&ispng=1&rank=3	GT:SP:CGL	0/1:2,3:0,-2
PARENTS:
chr20	4105564	td175943447	TTCCCTTCCCTTCTCCTTCCTTAATTCCTTCCTTCCTTCCTTCCTCCCTCCCTTCCTTCCTCCCTCCCTTCCTTCCTCCCTCCCTTCCTTCCTTCCTCCCTTCCTTCCTTCCTC	TTCCCTTCCCTTCTCCTTCCTTAATTCCTTCCTTCCTTCCTTCCTCCCTCCCTTCCTTCCTTCCTCCCTTCCTTCCTTCCTC	.	PASS	RC=7.12;RPL=16;RAL=113;RCP=TCCCTTCCTTCCTCCC;ALGNURL=http://orca.bu.edu/vntrview/index.php?db=VNTRPIPE_NA12891&ref=-175943447&isref=1&istab=1&ispng=1&rank=3	GT:SP:CGL	0/1:5,13:0,-2
chr20	4105564	td175943447	TTCCCTTCCCTTCTCCTTCCTTAATTCCTTCCTTCCTTCCTTCCTCCCTCCCTTCCTTCCTCCCTCCCTTCCTTCCTCCCTCCCTTCCTTCCTTCCTCCCTTCCTTCCTTCCTC	TTCCCTTCCCTTCTCCTTCCTTAATTCCTTCCTTCCTTCCTTCCTCCCTCCCTTCCTTCCTTCCTCCCTTCCTTCCTTCCTC	.	PASS	RC=7.12;RPL=16;RAL=113;RCP=TCCCTTCCTTCCTCCC;ALGNURL=http://orca.bu.edu/vntrview/index.php?db=VNTRPIPE_NA12892&ref=-175943447&isref=1&istab=1&ispng=1&rank=3	GT:SP:CGL	0/1:5,5:0,-2

CHILD:
chr20	25756767	td175951589	TGAGTTGCAGCCAGTGACTAGAGTTGCAGCCAGTGACTAGTGTTGCAGC	TGAGTTGCAGCCAGCGACTAGAGTTGCAGCCAGTGACTAGAGTTGCAGCCAGTGACTAGTGTTGCAGC	.	SC	RC=2.53;RPL=19;RAL=48;RCP=GAGTTGCAGCCAGTGACTA;ALGNURL=http://orca.bu.edu/vntrview/index.php?db=VNTRPIPE_NA12878&ref=-175951589&isref=1&istab=1&ispng=1&rank=3	GT:SP:CGL	0/1:17,6:0,1
PARENTS:
chr20	25756767	td175951589	TGAGTTGCAGCCAGTGACTAGAGTTGCAGCCAGTGACTAGTGTTGCAGC	TGAGTTGCAGCCAGTGACTAGAGTTGCAGCCAGTGACTAGAGTTGCAGCCAGTGACTAGTGTTGCAGC	.	SC	RC=2.53;RPL=19;RAL=48;RCP=GAGTTGCAGCCAGTGACTA;ALGNURL=http://orca.bu.edu/vntrview/index.php?db=VNTRPIPE_NA12891&ref=-175951589&isref=1&istab=1&ispng=1&rank=3	GT:SP:CGL	0/1:29,4:0,1
chr20	25756767	td175951589	TGAGTTGCAGCCAGTGACTAGAGTTGCAGCCAGTGACTAGTGTTGCAGC	TGAGTTGCAGCCAGCGACTAGAGTTGCAGCCAGTGACTAGAGTTGCAGCCAGTGACTAGTGTTGCAGC	.	SC	RC=2.53;RPL=19;RAL=48;RCP=GAGTTGCAGCCAGTGACTA;ALGNURL=http://orca.bu.edu/vntrview/index.php?db=VNTRPIPE_NA12892&ref=-175951589&isref=1&istab=1&ispng=1&rank=3	GT:SP:CGL	0/1:29,5:0,1

CHILD:
chr20	37376666	td175956027	GCGGTCGAAGGTGCGCGCCCGGCCGACGGTGCGCGCCCGGCCGACGGTGCGCGCCCGGC	GCGGTCGAAGGTGCGCGCCCGGCCGACGGTGCGCGCCCGGC	.	PASS	RC=3.22;RPL=18;RAL=58;RCP=CGGCCGACGGTGCGCGCC;ALGNURL=http://orca.bu.edu/vntrview/index.php?db=VNTRPIPE_NA12878&ref=-175956027&isref=1&istab=1&ispng=1&rank=3	GT:SP:CGL	0/1:9,7:0,-1
PARENTS:
chr20	37376666	td175956027	GCGGTCGAAGGTGCGCGCCCGGCCGACGGTGCGCGCCCGGCCGACGGTGCGCGCCCGGC	GCGGTCGAAGGTGCGCGCCCGGCCGACGGTGCGCGCCCGGC	.	PASS	RC=3.22;RPL=18;RAL=58;RCP=CGGCCGACGGTGCGCGCC;ALGNURL=http://orca.bu.edu/vntrview/index.php?db=VNTRPIPE_NA12891&ref=-175956027&isref=1&istab=1&ispng=1&rank=3	GT:SP:CGL	0/1:5,5:0,-1
chr20	37376666	td175956027	GCGGTCGAAGGTGCGCGCCCGGCCGACGGTGCGCGCCCGGCCGACGGTGCGCGCCCGGC	GCGGTCGAAGGTGCGCGCCCGGCCGACGGTGCGCGCCCGGC	.	PASS	RC=3.22;RPL=18;RAL=58;RCP=CGGCCGACGGTGCGCGCC;ALGNURL=http://orca.bu.edu/vntrview/index.php?db=VNTRPIPE_NA12892&ref=-175956027&isref=1&istab=1&ispng=1&rank=3	GT:SP:CGL	0/1:6,3:0,-1

CHILD:
chr20	53911744	td175963335	TATTAATCAATAAGATTAATCTTAATCAATAAGATTAAGATTAATC	TACAGTGTATTAATCAATAAGATTAATCTTAATCAATAAGATTAATCTTAATCAATAAGATTAAGATT	.	PASS	RC=2.37;RPL=19;RAL=45;RCP=ATTAATCAATAAGATTAAG;ALGNURL=http://orca.bu.edu/vntrview/index.php?db=VNTRPIPE_NA12878&ref=-175963335&isref=1&istab=1&ispng=1&rank=3	GT:SP:CGL	0/1:14,11:0,1
PARENTS:
chr20	53911744	td175963335	TATTAATCAATAAGATTAATCTTAATCAATAAGATTAAGATTAATC	TACAGTGTATTAATCAATAAGATTAATCTTAATCAATAAGATTAATCTTAATCAATAAGATTAAGATT	.	PASS	RC=2.37;RPL=19;RAL=45;RCP=ATTAATCAATAAGATTAAG;ALGNURL=http://orca.bu.edu/vntrview/index.php?db=VNTRPIPE_NA12891&ref=-175963335&isref=1&istab=1&ispng=1&rank=3	GT:SP:CGL	0/1:24,16:0,1
chr20	53911744	td175963335	TATTAATCAATAAGATTAATCTTAATCAATAAGATTAAGATTAATC	TACAGTGTATTAATCAATAAGATTAATCTTAATCAATAAGATTAATCTTAATCAATAAGATTAAGATT	.	PASS	RC=2.37;RPL=19;RAL=45;RCP=ATTAATCAATAAGATTAAG;ALGNURL=http://orca.bu.edu/vntrview/index.php?db=VNTRPIPE_NA12892&ref=-175963335&isref=1&istab=1&ispng=1&rank=3	GT:SP:CGL	0/1:18,17:0,1

CHILD:
chr20	60274808	td175966370	GGGGGCTTTCACCGCGGACCCGGGGCTTTCACCGCTGACCCGGGGCTTTCACCGCTGACCCGGGGC	GGGGGCTTTCACCGCGGACCCGGGGCTTTCACCGCTGACCCGGGGC	.	PASS	RC=3.25;RPL=20;RAL=65;RCP=GGGGCTTTCACCGCTGACCC;ALGNURL=http://orca.bu.edu/vntrview/index.php?db=VNTRPIPE_NA12878&ref=-175966370&isref=1&istab=1&ispng=1&rank=3	GT:SP:CGL	0/1:6,6:0,-1
PARENTS:
chr20	60274808	td175966370	GGGGGCTTTCACCGCGGACCCGGGGCTTTCACCGCTGACCCGGGGCTTTCACCGCTGACCCGGGGC	GGGGGCTTTCACCGCGGACCCGGGGCTTTCACCGCTGACCCGGGGC	.	PASS	RC=3.25;RPL=20;RAL=65;RCP=GGGGCTTTCACCGCTGACCC;ALGNURL=http://orca.bu.edu/vntrview/index.php?db=VNTRPIPE_NA12891&ref=-175966370&isref=1&istab=1&ispng=1&rank=3	GT:SP:CGL	0/1:7,15:0,-1
chr20	60274808	td175966370	GGGGGCTTTCACCGCGGACCCGGGGCTTTCACCGCTGACCCGGGGCTTTCACCGCTGACCCGGGGC	GGGGGCTTTCACCGCGGACCCGGGGCTTTCACCGCTGACCCGGGGC	.	PASS	RC=3.25;RPL=20;RAL=65;RCP=GGGGCTTTCACCGCTGACCC;ALGNURL=http://orca.bu.edu/vntrview/index.php?db=VNTRPIPE_NA12892&ref=-175966370&isref=1&istab=1&ispng=1&rank=3	GT:SP:CGL	0/1:5,5:0,-1

CHILD:
chr20	60413193	td175966496	CCTGCCTGTCTGCCTGTCTGCCTGTCTGCCTGTCT	CCTGCCTGTCTGCCTGTCTGCCTGTCT	.	PASS	RC=4.25;RPL=8;RAL=34;RCP=CTGCCTGT;ALGNURL=http://orca.bu.edu/vntrview/index.php?db=VNTRPIPE_NA12878&ref=-175966496&isref=1&istab=1&ispng=1&rank=3	GT:SP:CGL	0/1:8,9:0,-1
PARENTS:
chr20	60413193	td175966496	CCTGCCTGTCTGCCTGTCTGCCTGTCTGCCTGTCT	CCTGCCTGTCTGCCTGTCTGCCTGTCT	.	PASS	RC=4.25;RPL=8;RAL=34;RCP=CTGCCTGT;ALGNURL=http://orca.bu.edu/vntrview/index.php?db=VNTRPIPE_NA12891&ref=-175966496&isref=1&istab=1&ispng=1&rank=3	GT:SP:CGL	0/1:7,6:0,-1
chr20	60413193	td175966496	CCTGCCTGTCTGCCTGTCTGCCTGTCTGCCTGTCT	CGTCTAACTGCCTGTCTGCCTGTCTGCCTG	.	PASS	RC=4.25;RPL=8;RAL=34;RCP=CTGCCTGT;ALGNURL=http://orca.bu.edu/vntrview/index.php?db=VNTRPIPE_NA12892&ref=-175966496&isref=1&istab=1&ispng=1&rank=3	GT:SP:CGL	0/1:2,7:0,-1

CHILD:
chr20	61202176	td175967102	CCACCTGCCGGGACCTGCCCCATCACCTGCCGGGACCTGCCCCATCACCTGCCGGGACCTGCCCCATCACCTGCCAGGACCTGCCCCAT	CCACCTGCCGGGACCTGCCCCATCACCTGCCGGGACCTGCCCCATCACCTGCCGGGACCTGCCCCATCACCTGCCAGGACCTGCCCCATCACCTGCCAGGACCTGCCCCAT	.	PASS	RC=4.00;RPL=22;RAL=88;RCP=CACCTGCCGGGACCTGCCCCAT;ALGNURL=http://orca.bu.edu/vntrview/index.php?db=VNTRPIPE_NA12878&ref=-175967102&isref=1&istab=1&ispng=1&rank=3	GT:SP:CGL	0/1:6,3:0,1
PARENTS:
chr20	61202176	td175967102	CCACCTGCCGGGACCTGCCCCATCACCTGCCGGGACCTGCCCCATCACCTGCCGGGACCTGCCCCATCACCTGCCAGGACCTGCCCCAT	CCACCTGCCGGGACCTGCCCCATCACCTGCCGGGACCTGCCCCATCACCTGCCGGGACCTGCCCCATCACCTGCCAGGACCTGCCCCATCACCTGCCAGGACCTGCCCCAT	.	PASS	RC=4.00;RPL=22;RAL=88;RCP=CACCTGCCGGGACCTGCCCCAT;ALGNURL=http://orca.bu.edu/vntrview/index.php?db=VNTRPIPE_NA12891&ref=-175967102&isref=1&istab=1&ispng=1&rank=3	GT:SP:CGL	0/1:5,4:0,1
chr20	61202176	td175967102	CCACCTGCCGGGACCTGCCCCATCACCTGCCGGGACCTGCCCCATCACCTGCCGGGACCTGCCCCATCACCTGCCAGGACCTGCCCCAT	CCACCTGCCGGGACCTGCCCCATCACCTGCCGGGACCTGCCCCATCACCTGCCGGGACCTGCCCCATCACCTGCCAGGACCTGCCCCATCACCTGCCAGGACCTGCCCCAT	.	PASS	RC=4.00;RPL=22;RAL=88;RCP=CACCTGCCGGGACCTGCCCCAT;ALGNURL=http://orca.bu.edu/vntrview/index.php?db=VNTRPIPE_NA12892&ref=-175967102&isref=1&istab=1&ispng=1&rank=3	GT:SP:CGL	0/1:4,2:0,1

CHILD:
chr20	61267277	td175967112	ACCCGCAGCCCGCAGCCCGCAGCCCGAAGCCCGCAGCCCG	ACCCGCAGCCCGCAGCCCGCAGCCCGCAGCCCGAAGCCCGCAGCCCG	.	PASS	RC=5.57;RPL=7;RAL=39;RCP=CCCGCAG;ALGNURL=http://orca.bu.edu/vntrview/index.php?db=VNTRPIPE_NA12878&ref=-175967112&isref=1&istab=1&ispng=1&rank=3	GT:SP:CGL	0/1:7,2:0,1
PARENTS:
chr20	61267277	td175967112	ACCCGCAGCCCGCAGCCCGCAGCCCGAAGCCCGCAGCCCG	ACCCGCAGCCCGCAGCCCGCAGCCCGCAGCCCGAAGCCCGCAGCCCG	.	PASS	RC=5.57;RPL=7;RAL=39;RCP=CCCGCAG;ALGNURL=http://orca.bu.edu/vntrview/index.php?db=VNTRPIPE_NA12891&ref=-175967112&isref=1&istab=1&ispng=1&rank=3	GT:SP:CGL	0/1:14,12:0,1
chr20	61267277	td175967112	ACCCGCAGCCCGCAGCCCGCAGCCCGAAGCCCGCAGCCCG	ACCCGCAGCCCGCAGCCCGCAGCCCGCAGCCCGAAGCCCGCAGCCCG	.	PASS	RC=5.57;RPL=7;RAL=39;RCP=CCCGCAG;ALGNURL=http://orca.bu.edu/vntrview/index.php?db=VNTRPIPE_NA12892&ref=-175967112&isref=1&istab=1&ispng=1&rank=3	GT:SP:CGL	0/1:11,8:0,1

CHILD:
chr20	61820532	td175967536	ACAGGAGGATGGATCGCCAGGAGGATGATCGCCAGGAGGATGGATGGCC	ACAGGAGGATGGATCGCCAGGAGGATGATCGCCAGGAGGATGGATCGCCAGGAGGATGGATCGCCAGGAGGATGGATGGCC	.	PASS	RC=3.06;RPL=16;RAL=48;RCP=CAGGAGGATGGATCGC;ALGNURL=http://orca.bu.edu/vntrview/index.php?db=VNTRPIPE_NA12878&ref=-175967536&isref=1&istab=1&ispng=1&rank=3	GT:SP:CGL	0/1:10,3:0,2
PARENTS:
chr20	61820532	td175967536	ACAGGAGGATGGATCGCCAGGAGGATGATCGCCAGGAGGATGGATGGCC	ACAGGAGGATGGATCGCCAGGAGGATGATCGCCAGGAGGATGGATCGCCAGGAGGATGGATCGCCAGGAGGATGGATGGCC	.	PASS	RC=3.06;RPL=16;RAL=48;RCP=CAGGAGGATGGATCGC;ALGNURL=http://orca.bu.edu/vntrview/index.php?db=VNTRPIPE_NA12891&ref=-175967536&isref=1&istab=1&ispng=1&rank=3	GT:SP:CGL	0/1:8,4:0,2
chr20	61820532	td175967536	ACAGGAGGATGGATCGCCAGGAGGATGATCGCCAGGAGGATGGATGGCC	ACAGGAGGATGGATCGCCAGGAGGATGATCGCCAGGAGGATGGATTGCCAGGAGGATGGATCGCCAGGAGGATGGATGGCC	.	PASS	RC=3.06;RPL=16;RAL=48;RCP=CAGGAGGATGGATCGC;ALGNURL=http://orca.bu.edu/vntrview/index.php?db=VNTRPIPE_NA12892&ref=-175967536&isref=1&istab=1&ispng=1&rank=3	GT:SP:CGL	0/1:11,6:0,2

CHILD:
chr21	10530220	td175968983	TATATATATATACGCATATATATATACACATATATATACACACACATATATATACACACATATATACACACATATATACACACACATATATACACACACATATATACACACACATATATATACACATATATATACACATATATATACACACATATATATACACA	TATATATATATACGCATATATATATACACATATATATACACATATATATACACACACATATATATACACACATATATACACACATATATATACACACATATATACACACACATATATACACACACATATATACACACACACATATATATACACATATATATACACATATATATACACACATATATATACACA	.	PASS	RC=11.93;RPL=14;RAL=163;RCP=ATATATATACACAC;ALGNURL=http://orca.bu.edu/vntrview/index.php?db=VNTRPIPE_NA12878&ref=-175968983&isref=1&istab=1&ispng=1&rank=3	GT:SP:CGL	0/1:9,2:0,2
PARENTS:
chr21	10530220	td175968983	TATATATATATACGCATATATATATACACATATATATACACACACATATATATACACACATATATACACACATATATACACACACATATATACACACACATATATACACACACATATATATACACATATATATACACATATATATACACACATATATATACACA	TATATATATATACGCATATATATATACACATATATATACACATATATATACACACACATATATATACACACATATATACACACATATATATACACATATATACACACATATATACACACACATATACACACACACACATATATATACACATATATATACACCTATATATACACACATATATATACACA	.	PASS	RC=11.93;RPL=14;RAL=163;RCP=ATATATATACACAC;ALGNURL=http://orca.bu.edu/vntrview/index.php?db=VNTRPIPE_NA12891&ref=-175968983&isref=1&istab=1&ispng=1&rank=3	GT:SP:CGL	0/1:5,3:0,2
chr21	10530220	td175968983	TATATATATATACGCATATATATATACACATATATATACACACACATATATATACACACATATATACACACATATATACACACACATATATACACACACATATATACACACACATATATATACACATATATATACACATATATATACACACATATATATACACA	TATATATATATACGCATATATATATACACATATATATACACATATATATACACACACATATATATACACACATATATACACACATATACACACATATATACACACACATATATACACACACACATATATACACATATATATACACATATATATACACACATATATATACACA	.	PASS	RC=11.93;RPL=14;RAL=163;RCP=ATATATATACACAC;ALGNURL=http://orca.bu.edu/vntrview/index.php?db=VNTRPIPE_NA12892&ref=-175968983&isref=1&istab=1&ispng=1&rank=3	GT:SP:CGL	0/2:4,3:0,1

CHILD:
chr21	11063058	td175969173	TATATATATATATACATACATATATATTCATACATAT	TTACAGCAACACAGGAGCAGCCATATATATATATATATATATATACACACATATATAT	.	PASS	RC=2.57;RPL=14;RAL=36;RCP=ATACATATATATAC;ALGNURL=http://orca.bu.edu/vntrview/index.php?db=VNTRPIPE_NA12878&ref=-175969173&isref=1&istab=1&ispng=1&rank=3	GT:SP:CGL	0/1:17,7:0,1
PARENTS:
chr21	11063058	td175969173	TATATATATATATACATACATATATATTCATACATAT	TTACAGCAACACAGGAGCAGCCATATATATATATATATATATATTCACACATATATAT	.	PASS	RC=2.57;RPL=14;RAL=36;RCP=ATACATATATATAC;ALGNURL=http://orca.bu.edu/vntrview/index.php?db=VNTRPIPE_NA12891&ref=-175969173&isref=1&istab=1&ispng=1&rank=3	GT:SP:CGL	0/1:4,13:0,1
chr21	11063058	td175969173	TATATATATATATACATACATATATATTCATACATAT	TTACAGCAACACAGGAGCAGCCATATATATATATATATATATACACACATATATAT	.	PASS	RC=2.57;RPL=14;RAL=36;RCP=ATACATATATATAC;ALGNURL=http://orca.bu.edu/vntrview/index.php?db=VNTRPIPE_NA12892&ref=-175969173&isref=1&istab=1&ispng=1&rank=3	GT:SP:CGL	0/1:23,3:0,1

CHILD:
chr21	11107048	td175969199	CGGGGATTTGGGCCTGGATTGGGGATTTGGGGCTAGGTGGGGG	CGGGAATTGGGAGCTGGATCGGGGATTTGGGGCTGGATTGGGGATTTGGGGCTAGGTGGGGG	.	PASS	RC=2.21;RPL=19;RAL=42;RCP=GGGGATTTGGGCCTAGATG;ALGNURL=http://orca.bu.edu/vntrview/index.php?db=VNTRPIPE_NA12878&ref=-175969199&isref=1&istab=1&ispng=1&rank=3	GT:SP:CGL	0/1:21,8:0,1
PARENTS:
chr21	11107048	td175969199	CGGGGATTTGGGCCTGGATTGGGGATTTGGGGCTAGGTGGGGG	CGGGAATTTGGAGCTGGATCGGGGATTTGGGGCTGGATTGGGGTTTTGGGGCTAGGTGGGGG	.	PASS	RC=2.21;RPL=19;RAL=42;RCP=GGGGATTTGGGCCTAGATG;ALGNURL=http://orca.bu.edu/vntrview/index.php?db=VNTRPIPE_NA12891&ref=-175969199&isref=1&istab=1&ispng=1&rank=3	GT:SP:CGL	0/1:25,4:0,1
chr21	11107048	td175969199	CGGGGATTTGGGCCTGGATTGGGGATTTGGGGCTAGGTGGGGG	CGGGAATTTGGAGCAGGATCGGGGATTTGGGGCTGGATTGGGGATTTGGGGCTAGGTGGGGG	.	PASS	RC=2.21;RPL=19;RAL=42;RCP=GGGGATTTGGGCCTAGATG;ALGNURL=http://orca.bu.edu/vntrview/index.php?db=VNTRPIPE_NA12892&ref=-175969199&isref=1&istab=1&ispng=1&rank=3	GT:SP:CGL	0/1:16,5:0,1

CHILD:
chr21	15056524	td175969628	ACACACACACAAAAGTGCACACACACATGCATGCACACACAC	ACACACACACACACACACACACACACAAAAGTGCACACACACATGCATGCACACACAC	.	SC	RC=2.56;RPL=16;RAL=41;RCP=CACACACACAAAAATG;ALGNURL=http://orca.bu.edu/vntrview/index.php?db=VNTRPIPE_NA12878&ref=-175969628&isref=1&istab=1&ispng=1&rank=3	GT:SP:CGL	0/1:33,10:0,1
PARENTS:
chr21	15056524	td175969628	ACACACACACAAAAGTGCACACACACATGCATGCACACACAC	ACACACACACACACACACACACACACAAAAGTGCACACACACATGCATGCACACACAC	.	SC	RC=2.56;RPL=16;RAL=41;RCP=CACACACACAAAAATG;ALGNURL=http://orca.bu.edu/vntrview/index.php?db=VNTRPIPE_NA12891&ref=-175969628&isref=1&istab=1&ispng=1&rank=3	GT:SP:CGL	0/1:30,26:0,1
chr21	15056524	td175969628	ACACACACACAAAAGTGCACACACACATGCATGCACACACAC	ACACACACACACACACACACACACACAAAAGTGCACACACACATGCATGCACACACAC	.	SC	RC=2.56;RPL=16;RAL=41;RCP=CACACACACAAAAATG;ALGNURL=http://orca.bu.edu/vntrview/index.php?db=VNTRPIPE_NA12892&ref=-175969628&isref=1&istab=1&ispng=1&rank=3	GT:SP:CGL	0/1:21,14:0,1

CHILD:
chr21	18570187	td175970980	GAGGAAGGAAGGGAGGAAGGAAGGAAGGAAGGAAGGAAGGAAGGAAAGAAGGAAGGAAGGAAGGAAGCGAAGGAAAAGAAGGAAAGGAAGGAAAGGAAGGAAG	GAGGAAGGAAGGGAGGAAGGAAGGAAGGAAGGAAGGAAGGAAGGAAGGAAGGAAAGAAGGAAGGAAGGAAGGAAGCGAAGGAAAAGAAGGAAAGGAAGGAAAGGAAGGAAG	.	PASS	RC=12.20;RPL=8;RAL=102;RCP=AGGAAGGA;ALGNURL=http://orca.bu.edu/vntrview/index.php?db=VNTRPIPE_NA12878&ref=-175970980&isref=1&istab=1&ispng=1&rank=3	GT:SP:CGL	0/1:3,3:0,1
PARENTS:
chr21	18570187	td175970980	GAGGAAGGAAGGGAGGAAGGAAGGAAGGAAGGAAGGAAGGAAGGAAAGAAGGAAGGAAGGAAGGAAGCGAAGGAAAAGAAGGAAAGGAAGGAAAGGAAGGAAG	GAGGAAGGAAGGGAGGAAGGAAGGAAGGAAGGAAGGAAGGAAGGAAGGAAGGAAAGAAGGAAGGAAGGAAGGAAGCGAAGGAAAAGAAGGAAAGGAAGGAAAGGAAGGAAG	.	PASS	RC=12.20;RPL=8;RAL=102;RCP=AGGAAGGA;ALGNURL=http://orca.bu.edu/vntrview/index.php?db=VNTRPIPE_NA12891&ref=-175970980&isref=1&istab=1&ispng=1&rank=3	GT:SP:CGL	0/1:6,9:0,1
chr21	18570187	td175970980	GAGGAAGGAAGGGAGGAAGGAAGGAAGGAAGGAAGGAAGGAAGGAAAGAAGGAAGGAAGGAAGGAAGCGAAGGAAAAGAAGGAAAGGAAGGAAAGGAAGGAAG	GAGGAAGGAAGGGAGGAAGGAAGGAAGGAAGGAAGGAAGGAAGGAAGGAAGGAAAGAAGGAAGGAAGGAAGGAAGCGAAGGAAAAGAAGGAAAGGAAGGAAAGGAAGGAAG	.	PASS	RC=12.20;RPL=8;RAL=102;RCP=AGGAAGGA;ALGNURL=http://orca.bu.edu/vntrview/index.php?db=VNTRPIPE_NA12892&ref=-175970980&isref=1&istab=1&ispng=1&rank=3	GT:SP:CGL	0/1:4,5:0,1

CHILD:
chr21	46293818	td175983729	TGGGCGAGGCGTGACCGAGGGGCGAGGCGTGACCGAGGGGCGAGGCGTGACCGAGGGGCGAGGCGTGACCGAGGGGCGAGGCGTGACCGAGGGGCGAGGCGTGACCGAGGGGC	TGGGCGAGGCGTGACCGAGGGGCGAGGCGTGACCGAGGGGCGAGGCGTGACCGAGGGGCGAGGCGTGACCGAGGGGC,TGGGCGAGGCGTGACCGAGGGGCGAGGCGTGACCGAGGGGCGAGGCGTGACCGAGGGGCGAGGCGTGACCGAGGGGCGAGGCGTGACCGAGGGGCGAGGCGTGACCGAGGGGCGAGGCGTGACCGAGGGGC	.	PASS	RC=6.22;RPL=18;RAL=112;RCP=GGGCGAGGCGTGACCGAG;ALGNURL=http://orca.bu.edu/vntrview/index.php?db=VNTRPIPE_NA12878&ref=-175983729&isref=1&istab=1&ispng=1&rank=3	GT:SP:CGL	0/1/2:0,8,4:0,-2,1
PARENTS:
chr21	46293818	td175983729	TGGGCGAGGCGTGACCGAGGGGCGAGGCGTGACCGAGGGGCGAGGCGTGACCGAGGGGCGAGGCGTGACCGAGGGGCGAGGCGTGACCGAGGGGCGAGGCGTGACCGAGGGGC	TGGGCGAGGCGTGACCGAGGGGCGAGGCGTGACCGAGGGGCGAGGCGTGACCGAGGGGCGAGGCGTGACCGAGGGGC,TGGGCGAGGCGTGACCGAGGGGCGAGGCGTGACCGAGGGGCGAGGCGTGACCGAGGGGCGAGGCGTGACCGAGGGGCGAGGCGTGACCGAGGGGC	.	PASS	RC=6.22;RPL=18;RAL=112;RCP=GGGCGAGGCGTGACCGAG;ALGNURL=http://orca.bu.edu/vntrview/index.php?db=VNTRPIPE_NA12891&ref=-175983729&isref=1&istab=1&ispng=1&rank=3	GT:SP:CGL	0/1/2:0,7,7:0,-2,-1
chr21	46293818	td175983729	TGGGCGAGGCGTGACCGAGGGGCGAGGCGTGACCGAGGGGCGAGGCGTGACCGAGGGGCGAGGCGTGACCGAGGGGCGAGGCGTGACCGAGGGGCGAGGCGTGACCGAGGGGC	TGGGCGAGGCGTGACCGAGGGGCGAGGCGTGACCGAGGGGCGAGGCGTGACCGAGGGGCGAGGCGTGACCGAGGGGCGAGGCGTGACCGAGGGGC,TGGGCGAGGCGTGACCGAGGGGCGAGGCGTGACCGAGGGGCGAGGCGTGACCGAGGGGCGAGGCGTGACCGAGGGGCGAGGCGTGACCGAGGGGCGAGGCGTGACCGAGGGGCGAGGCGTGACCGAGGGGC	.	PASS	RC=6.22;RPL=18;RAL=112;RCP=GGGCGAGGCGTGACCGAG;ALGNURL=http://orca.bu.edu/vntrview/index.php?db=VNTRPIPE_NA12892&ref=-175983729&isref=1&istab=1&ispng=1&rank=3	GT:SP:CGL	0/1/2:0,4,2:0,-1,1

CHILD:
chr21	46915983	td175984252	GCCATGCCCTCCATGCCCTCTATGCCCTCCATGCCCTCCATGCCCTCCAAGCCCTCCATGC	GCCATGCCCTCCATGCCCTCCATGCCCTCCAAGCCCTCCATGC	.	PASS	RC=6.67;RPL=9;RAL=60;RCP=CCATGCCCT;ALGNURL=http://orca.bu.edu/vntrview/index.php?db=VNTRPIPE_NA12878&ref=-175984252&isref=1&istab=1&ispng=1&rank=3	GT:SP:CGL	0/1:8,8:0,-2
PARENTS:
chr21	46915983	td175984252	GCCATGCCCTCCATGCCCTCTATGCCCTCCATGCCCTCCATGCCCTCCAAGCCCTCCATGC	GCCATGCCCTCCATGCCCTCCATGCCCTCCAAGCCCTCCATGC	.	PASS	RC=6.67;RPL=9;RAL=60;RCP=CCATGCCCT;ALGNURL=http://orca.bu.edu/vntrview/index.php?db=VNTRPIPE_NA12891&ref=-175984252&isref=1&istab=1&ispng=1&rank=3	GT:SP:CGL	0/1:13,13:0,-2
chr21	46915983	td175984252	GCCATGCCCTCCATGCCCTCTATGCCCTCCATGCCCTCCATGCCCTCCAAGCCCTCCATGC	GCCATGCCCTCCATGCCCTCCATGCCCTCCAAGCCCTCCATGC,GCCATGCCCTCCATGCCCTCTATGCCCTCCATGCCCTCTATGCCCTCCATGCCCTCCATGCCCTCCAAGCCCTCCATGC	.	PASS	RC=6.67;RPL=9;RAL=60;RCP=CCATGCCCT;ALGNURL=http://orca.bu.edu/vntrview/index.php?db=VNTRPIPE_NA12892&ref=-175984252&isref=1&istab=1&ispng=1&rank=3	GT:SP:CGL	0/1/2:0,9,7:0,-2,2

CHILD:
chr21	47431436	td175984655	CCTCCAAGGGAGTGACCTCTTCACAGAGTGACCTCTCCAAGGGAGTGACCTCCTCACGGGAGTGACCTCTCCGGGGGAGTGACCTCCTCACGGGAGTGACCTCTCCGGGGGAGTGACCTCTTCACGGGAGTGACCTCTCCGGGGGAGTGACCTCTTCACGGGAGTGACCTCTCCAAGGG	CCTCCAAGGGAGTGACCTCTTCACAGAGTGACCTCTCCAAGGGAGTGACCTCCTCACGGGAGTGACCTCTCCGGGGGAGTGACCTCTTCACGGGAGTGACCTCTCCAAGGG,CCTCCAAGGGAGTGACCTCTTCACAGAGTGACCTCTCCAAGGGAGTGACCTCCTCACGGGAGTGACCTCTCCGGGGGAGTGACCTCCTCACGGGAGTGACCTCTCCGGGGGAGTGACCTCTTCACGGGAGTGACCTCTCCAAGGG	.	PASS	RC=5.26;RPL=34;RAL=178;RCP=CTCCAAGGGAGTGACCTCTTCACGGGAGTGACCT;ALGNURL=http://orca.bu.edu/vntrview/index.php?db=VNTRPIPE_NA12878&ref=-175984655&isref=1&istab=1&ispng=1&rank=3	GT:SP:CGL	0/1/2:0,5,4:0,-2,-1
PARENTS:
chr21	47431436	td175984655	CCTCCAAGGGAGTGACCTCTTCACAGAGTGACCTCTCCAAGGGAGTGACCTCCTCACGGGAGTGACCTCTCCGGGGGAGTGACCTCCTCACGGGAGTGACCTCTCCGGGGGAGTGACCTCTTCACGGGAGTGACCTCTCCGGGGGAGTGACCTCTTCACGGGAGTGACCTCTCCAAGGG	CCTCCAAGGGAGTGACCTCTTCACAGAGTGACCTCTCCAAGGGAGTGACCTCCTCACGGGAGTGACCTCTCCGGGGGAGTGACCTCTTCACGGGAGTGACCTCTCCAAGGG,CCTCCAAGGGAGTGACCTCTTCACAGAGTGACCTCTCCAAGGGAGTGACCTCCTCACGGGAGTGACCTCTCCGGGGGAGTGACCTCCTCACGGGAGTGACCTCTCCGGGGGAGTGACCTCTTCACGGGAGTGACCTCTCCAAGGG	.	PASS	RC=5.26;RPL=34;RAL=178;RCP=CTCCAAGGGAGTGACCTCTTCACGGGAGTGACCT;ALGNURL=http://orca.bu.edu/vntrview/index.php?db=VNTRPIPE_NA12891&ref=-175984655&isref=1&istab=1&ispng=1&rank=3	GT:SP:CGL	0/1/2:0,9,10:0,-2,-1
chr21	47431436	td175984655	CCTCCAAGGGAGTGACCTCTTCACAGAGTGACCTCTCCAAGGGAGTGACCTCCTCACGGGAGTGACCTCTCCGGGGGAGTGACCTCCTCACGGGAGTGACCTCTCCGGGGGAGTGACCTCTTCACGGGAGTGACCTCTCCGGGGGAGTGACCTCTTCACGGGAGTGACCTCTCCAAGGG	CCTCCAAGGGAGTGACCTCTTCACAGAGTGACCTCTCCAAGGGAGTGACCTCCTCACGGGAGTGACCTCTCCGGGGGAGTGACCTCTTCACGGGAGTGACCTCTCCAAGGG,CCTCCAAGGGAGTGACCTCTTCACAGAGTGACCTCTCCAAGGGAGTGACCTCCTCACGGGAGTGACCTCTCCGGGGGAGTGACCTCCTCACGGGAGTGACCTCTCCGGGGGAGTGACCTCTTCACGGGAGTGACCTCTCCAAGGG	.	PASS	RC=5.26;RPL=34;RAL=178;RCP=CTCCAAGGGAGTGACCTCTTCACGGGAGTGACCT;ALGNURL=http://orca.bu.edu/vntrview/index.php?db=VNTRPIPE_NA12892&ref=-175984655&isref=1&istab=1&ispng=1&rank=3	GT:SP:CGL	0/1/2:0,3,4:0,-2,-1

CHILD:
chr22	16388249	td175985249	TGACACAGTCATTCTGCCAGGGTGAGGGGACACAGTCATTCTGCCAGGGTGAAGGGACACAGTCATTCTGCC	TGACACAGTCATTCTGCCAGGGTGAGGGGACACAGTCATTCTGCCAGGGTGAGGGGACACAGTCATTCTGCCAGGGTGAGGGGACACAGTCATTCTGCC	.	PASS	RC=2.63;RPL=27;RAL=71;RCP=GACACAGTCATTCTGCCAGGGTGAAGG;ALGNURL=http://orca.bu.edu/vntrview/index.php?db=VNTRPIPE_NA12878&ref=-175985249&isref=1&istab=1&ispng=1&rank=3	GT:SP:CGL	0/1:29,4:0,1
PARENTS:
chr22	16388249	td175985249	TGACACAGTCATTCTGCCAGGGTGAGGGGACACAGTCATTCTGCCAGGGTGAAGGGACACAGTCATTCTGCC	TGACACAGTCATTCTGCCAGGGTGAGGGGACACAGTCATTCTGCCAGGGTGAGGGGACACAGTCATTCTGCCAGGGTGAGGGGACACAGTCATTCTGCC	.	PASS	RC=2.63;RPL=27;RAL=71;RCP=GACACAGTCATTCTGCCAGGGTGAAGG;ALGNURL=http://orca.bu.edu/vntrview/index.php?db=VNTRPIPE_NA12891&ref=-175985249&isref=1&istab=1&ispng=1&rank=3	GT:SP:CGL	0/1:86,4:0,1
chr22	16388249	td175985249	TGACACAGTCATTCTGCCAGGGTGAGGGGACACAGTCATTCTGCCAGGGTGAAGGGACACAGTCATTCTGCC	TGACACAGTCATTCTGCCAGGGTGAGGGGACACAGTCATTCTGCCAGGGTGAGGGGACACAGTCATTCTGCCAGGGTGAGGGGACACAGTCATTCTGCC	.	PASS	RC=2.63;RPL=27;RAL=71;RCP=GACACAGTCATTCTGCCAGGGTGAAGG;ALGNURL=http://orca.bu.edu/vntrview/index.php?db=VNTRPIPE_NA12892&ref=-175985249&isref=1&istab=1&ispng=1&rank=3	GT:SP:CGL	0/1:32,3:0,1

CHILD:
chr22	25094622	td175989245	CTTTCCTTTCCTTTCCTTTCCTTTTTCCGTTCCTTTTTCCTTTCCTTT	CTTTCCTTTCCTTTCCTTTTTCCTTTCCCCTTTCCTTTTTCCGTTCCTTTTTCCTTTCCTTT	.	PASS	RC=4.08;RPL=12;RAL=47;RCP=TTTCCTTTCCTT;ALGNURL=http://orca.bu.edu/vntrview/index.php?db=VNTRPIPE_NA12878&ref=-175989245&isref=1&istab=1&ispng=1&rank=3	GT:SP:CGL	0/1:5,9:0,1
PARENTS:
chr22	25094622	td175989245	CTTTCCTTTCCTTTCCTTTCCTTTTTCCGTTCCTTTTTCCTTTCCTTT	CTTTCCTTTCCTTTCCTTTTTCCTTTCCCCTTTCCTTTTTCCGTTCCTTTTTCCTTTCCTTT	.	PASS	RC=4.08;RPL=12;RAL=47;RCP=TTTCCTTTCCTT;ALGNURL=http://orca.bu.edu/vntrview/index.php?db=VNTRPIPE_NA12891&ref=-175989245&isref=1&istab=1&ispng=1&rank=3	GT:SP:CGL	0/1:5,10:0,1
chr22	25094622	td175989245	CTTTCCTTTCCTTTCCTTTCCTTTTTCCGTTCCTTTTTCCTTTCCTTT	CTTTCCTTTCCTTTCCTTTTTCCTTTCCCCTTTCCTTTTTCCGTTCCTTTTTCCTTTCCTTT	.	PASS	RC=4.08;RPL=12;RAL=47;RCP=TTTCCTTTCCTT;ALGNURL=http://orca.bu.edu/vntrview/index.php?db=VNTRPIPE_NA12892&ref=-175989245&isref=1&istab=1&ispng=1&rank=3	GT:SP:CGL	0/1:5,5:0,1

CHILD:
chr22	43578005	td175998516	GAAGGCCCGGAAGCAGAAAGGCCCGGAAGCAGAAAGGCCCGGAAGCAG	GAAGGCCTGGAAGCAGAAAGGCCCGGAAGCAGAAAGGCCCGGAAGCAGAAAGGCCCGGAAGCAGAAAGGCCCAGAAGCAG	.	PASS	RC=2.94;RPL=16;RAL=47;RCP=AAGGCCCGGAAGCAGA;ALGNURL=http://orca.bu.edu/vntrview/index.php?db=VNTRPIPE_NA12878&ref=-175998516&isref=1&istab=1&ispng=1&rank=3	GT:SP:CGL	0/1:6,7:0,2
PARENTS:
chr22	43578005	td175998516	GAAGGCCCGGAAGCAGAAAGGCCCGGAAGCAGAAAGGCCCGGAAGCAG	GAAGGCCCGGAAGCAGAAAGGCCCGGAAGCAG	.	PASS	RC=2.94;RPL=16;RAL=47;RCP=AAGGCCCGGAAGCAGA;ALGNURL=http://orca.bu.edu/vntrview/index.php?db=VNTRPIPE_NA12891&ref=-175998516&isref=1&istab=1&ispng=1&rank=3	GT:SP:CGL	0/1:9,9:0,-1
chr22	43578005	td175998516	GAAGGCCCGGAAGCAGAAAGGCCCGGAAGCAGAAAGGCCCGGAAGCAG	GAAGGCCTGGAAGCAGAAAGGCCCGGAAGCAGAAAGGCCCGGAAGCAGAAAGGCCCGGAAGCAGAAAGGCCCAGAAGCAG	.	PASS	RC=2.94;RPL=16;RAL=47;RCP=AAGGCCCGGAAGCAGA;ALGNURL=http://orca.bu.edu/vntrview/index.php?db=VNTRPIPE_NA12892&ref=-175998516&isref=1&istab=1&ispng=1&rank=3	GT:SP:CGL	0/1:10,6:0,2

CHILD:
chr22	49750769	td176002411	GGATTAAACCCTGAAGGATGCTTGTAAAGGGTCCGACTGGGGTGACCACAGAGCGTGTGATTAAACCCTGAAGGATCCCTGTAAAGGGTCCAACTGGGGTGACCACACAGTGCGTGATTAAACCCTGAAGGATCCCTGTAAAGGGTCCGATTGGGGTGAACACAGAGC	GGATTAAACCCTGAAGGATGCTTGTAAAGGGTCCGACTGGGGTGACCACAGAGCGTGTGATTAAACCCTGAAGGATCCCTGTAAAGGGTCCGATTGGGTTGAACACAGAGC	.	PASS	RC=2.93;RPL=57;RAL=167;RCP=GATTAAACCCTGAAGGATCCCTGTAAAGGGTCCGACTGGGGTGACCACAGAGCGCGT;ALGNURL=http://orca.bu.edu/vntrview/index.php?db=VNTRPIPE_NA12878&ref=-176002411&isref=1&istab=1&ispng=1&rank=3	GT:SP:CGL	0/1:2,6:0,-1
PARENTS:
chr22	49750769	td176002411	GGATTAAACCCTGAAGGATGCTTGTAAAGGGTCCGACTGGGGTGACCACAGAGCGTGTGATTAAACCCTGAAGGATCCCTGTAAAGGGTCCAACTGGGGTGACCACACAGTGCGTGATTAAACCCTGAAGGATCCCTGTAAAGGGTCCGATTGGGGTGAACACAGAGC	GGATTAAACCCTGAAGGATGCTTGTAAAGGGTCCGACTGGGGTGACCACAGAGCGTGTGATTAAACCCTGAAGGATCCCTGTAAAGGGTCCGATTGGGGTGAACACAGAGC	.	PASS	RC=2.93;RPL=57;RAL=167;RCP=GATTAAACCCTGAAGGATCCCTGTAAAGGGTCCGACTGGGGTGACCACAGAGCGCGT;ALGNURL=http://orca.bu.edu/vntrview/index.php?db=VNTRPIPE_NA12891&ref=-176002411&isref=1&istab=1&ispng=1&rank=3	GT:SP:CGL	0/1:2,4:0,-1
chr22	49750769	td176002411	GGATTAAACCCTGAAGGATGCTTGTAAAGGGTCCGACTGGGGTGACCACAGAGCGTGTGATTAAACCCTGAAGGATCCCTGTAAAGGGTCCAACTGGGGTGACCACACAGTGCGTGATTAAACCCTGAAGGATCCCTGTAAAGGGTCCGATTGGGGTGAACACAGAGC	GGATTAAACCCTGAAGGATGCTTGTAAAGGGTCCGACTGGGGTGACCACAGAGCGTGTGATTAAACCCTGAAGGATCCCTGTAAAGGGTCCGATTGGGGTGAACACAGAGC	.	PASS	RC=2.93;RPL=57;RAL=167;RCP=GATTAAACCCTGAAGGATCCCTGTAAAGGGTCCGACTGGGGTGACCACAGAGCGCGT;ALGNURL=http://orca.bu.edu/vntrview/index.php?db=VNTRPIPE_NA12892&ref=-176002411&isref=1&istab=1&ispng=1&rank=3	GT:SP:CGL	0/1:4,3:0,-1

CHILD:
chr3	2106929	td176004187	AGAAAGAAAGAAGGAAGGAAGGAAGGAAGGAAGGAAGGAAGGAAGGAAGGAAGGAAGGAAGGAAGGAAAGAAAGGAAAGGAA	AGAAAGAAAGAAGGAAGGAAGGAAGGAAGGAAGGAAGGAAGGAAGGAAGGAAGGAAGGTAGGAAGGAAGGAAGGAAGGAAAGAAAGGAAAGGAA	.	PASS	RC=6.64;RPL=12;RAL=81;RCP=GAAGGAAGGAAG;ALGNURL=http://orca.bu.edu/vntrview/index.php?db=VNTRPIPE_NA12878&ref=-176004187&isref=1&istab=1&ispng=1&rank=3	GT:SP:CGL	0/1:10,6:0,1
PARENTS:
chr3	2106929	td176004187	AGAAAGAAAGAAGGAAGGAAGGAAGGAAGGAAGGAAGGAAGGAAGGAAGGAAGGAAGGAAGGAAGGAAAGAAAGGAAAGGAA	AGAAAGAAAGAAGGAAGGAAGGAAGGAAGGAAGGAAGGAAGGAAGGAAGGAAGGAAGGAAGGAAGGAAGGAAGGAAGGAAAGAAAGGAAAGGAA	.	PASS	RC=6.64;RPL=12;RAL=81;RCP=GAAGGAAGGAAG;ALGNURL=http://orca.bu.edu/vntrview/index.php?db=VNTRPIPE_NA12891&ref=-176004187&isref=1&istab=1&ispng=1&rank=3	GT:SP:CGL	0/1:14,3:0,1
chr3	2106929	td176004187	AGAAAGAAAGAAGGAAGGAAGGAAGGAAGGAAGGAAGGAAGGAAGGAAGGAAGGAAGGAAGGAAGGAAAGAAAGGAAAGGAA	AGAAAGAAAGAAGGAAGGAAGGAAGGAAGGAAGGAAGGAAGGAAGGAAGGAAGGAAGGAAGGAAGGAAGGAAGGAAGGAAAGAAAGGAAAGGAA	.	PASS	RC=6.64;RPL=12;RAL=81;RCP=GAAGGAAGGAAG;ALGNURL=http://orca.bu.edu/vntrview/index.php?db=VNTRPIPE_NA12892&ref=-176004187&isref=1&istab=1&ispng=1&rank=3	GT:SP:CGL	0/1:5,3:0,1

CHILD:
chr3	2719074	td176004395	TGAGATCTATGTATCTATACATAGATATAGAGAGAGATCTATGTATCTATACATAGATATAGAGATCTATGTATCTATCCAT	TGAGATCTATGTATCTATACATAGATATAGAGAGAGATCTATGTATCTATACATAGATATAGAGAGAGATCTATGTATCTATACATAGATATAGAGATCTATGTATCTATCCAT	.	PASS	RC=2.66;RPL=32;RAL=81;RCP=GAGATCTATGTATCTATACATAGATATAGAGA;ALGNURL=http://orca.bu.edu/vntrview/index.php?db=VNTRPIPE_NA12878&ref=-176004395&isref=1&istab=1&ispng=1&rank=3	GT:SP:CGL	0/1:9,6:0,1
PARENTS:
chr3	2719074	td176004395	TGAGATCTATGTATCTATACATAGATATAGAGAGAGATCTATGTATCTATACATAGATATAGAGATCTATGTATCTATCCAT	TGAGATCTATGTATCTATACATAGATATAGAGAGAGATCTATGTATCTATACATAGATATAGAGAGAGATCTATGTATCTATACATAGATATAGAGATCTATGTATCTATCCAT	.	PASS	RC=2.66;RPL=32;RAL=81;RCP=GAGATCTATGTATCTATACATAGATATAGAGA;ALGNURL=http://orca.bu.edu/vntrview/index.php?db=VNTRPIPE_NA12891&ref=-176004395&isref=1&istab=1&ispng=1&rank=3	GT:SP:CGL	0/1:3,12:0,1
chr3	2719074	td176004395	TGAGATCTATGTATCTATACATAGATATAGAGAGAGATCTATGTATCTATACATAGATATAGAGATCTATGTATCTATCCAT	TGAGATCTATGCATCTATACATAGATATAGAGAGAGATCTATGTATCTATACATAGATATAGAGAGAGATCTATGTATCTATACATAGATATAGAGATCTATGTATCTATCCAT	.	PASS	RC=2.66;RPL=32;RAL=81;RCP=GAGATCTATGTATCTATACATAGATATAGAGA;ALGNURL=http://orca.bu.edu/vntrview/index.php?db=VNTRPIPE_NA12892&ref=-176004395&isref=1&istab=1&ispng=1&rank=3	GT:SP:CGL	0/1:9,6:0,1

CHILD:
chr3	30775079	td176014172	TCCTTCCTTCCTTCCTTCCTTCCTTCCTTCCTTCCTTCCTTCCTTCCTTCCTCCTTCCCTCCCTCCCTCCTTCCCTCTCTCCCTC	TCCTTCCTTCCTTCCTTCCTTCCTTCCTTCCTTCCTTCCTTCCTTCCTTCCTTCCTTCCTCCTTCCCTCCCTCCCTCCTTCCCTCACTCCCTC	.	PASS	RC=10.62;RPL=8;RAL=84;RCP=CCTTCCTT;ALGNURL=http://orca.bu.edu/vntrview/index.php?db=VNTRPIPE_NA12878&ref=-176014172&isref=1&istab=1&ispng=1&rank=3	GT:SP:CGL	0/1:8,7:0,1
PARENTS:
chr3	30775079	td176014172	TCCTTCCTTCCTTCCTTCCTTCCTTCCTTCCTTCCTTCCTTCCTTCCTTCCTCCTTCCCTCCCTCCCTCCTTCCCTCTCTCCCTC	TCCTTCCTTCCTTCCTTCCTTCCTTCCTTCCTTCCTTCCTTCCTTCCTTCCTTCCTTCCTCCTTCCCTCCCTCCCTCCTTCCCTCTCTCCCTC	.	PASS	RC=10.62;RPL=8;RAL=84;RCP=CCTTCCTT;ALGNURL=http://orca.bu.edu/vntrview/index.php?db=VNTRPIPE_NA12891&ref=-176014172&isref=1&istab=1&ispng=1&rank=3	GT:SP:CGL	0/1:3,11:0,1
chr3	30775079	td176014172	TCCTTCCTTCCTTCCTTCCTTCCTTCCTTCCTTCCTTCCTTCCTTCCTTCCTCCTTCCCTCCCTCCCTCCTTCCCTCTCTCCCTC	TCTCCTTCCTTCCTTCCTTCCTTCCTTCCTTCCTTCCTTCCTTCCTTCCTTCCTTCCTCCTTCCCTCCCTCCCTCCTTCCCTCTCTCCCTC	.	PASS	RC=10.62;RPL=8;RAL=84;RCP=CCTTCCTT;ALGNURL=http://orca.bu.edu/vntrview/index.php?db=VNTRPIPE_NA12892&ref=-176014172&isref=1&istab=1&ispng=1&rank=3	GT:SP:CGL	0/1:9,2:0,1

CHILD:
chr3	35526593	td176016005	GTAAGGAGTCATTGCACTAGCTAAGGAGTCATTGCACTAGCAAAGCAGTCAT	GTAAGGAGTCATTGCACTAGCTAAGGAGTCATTGCACTAGCTAAGGAGTCATTGCACTAGCAAAGCAGTCAT	.	PASS	RC=2.55;RPL=20;RAL=51;RCP=TAAGGAGTCATTGCACTAGC;ALGNURL=http://orca.bu.edu/vntrview/index.php?db=VNTRPIPE_NA12878&ref=-176016005&isref=1&istab=1&ispng=1&rank=3	GT:SP:CGL	0/1:10,11:0,1
PARENTS:
chr3	35526593	td176016005	GTAAGGAGTCATTGCACTAGCTAAGGAGTCATTGCACTAGCAAAGCAGTCAT	GTAAGGAGTCATTGCACTAGCTAAGGAGTCATTGCACTAGCTAAGGAGTCATTGCACTAGCAAAGCAGTCAT	.	PASS	RC=2.55;RPL=20;RAL=51;RCP=TAAGGAGTCATTGCACTAGC;ALGNURL=http://orca.bu.edu/vntrview/index.php?db=VNTRPIPE_NA12891&ref=-176016005&isref=1&istab=1&ispng=1&rank=3	GT:SP:CGL	0/1:19,7:0,1
chr3	35526593	td176016005	GTAAGGAGTCATTGCACTAGCTAAGGAGTCATTGCACTAGCAAAGCAGTCAT	GTAAGGAGTCATTGCACTAGCTAAGGAGTCATTGCACTAGCTAAGGAGTCATTGCACTAGCAAAGCAGTCAT	.	PASS	RC=2.55;RPL=20;RAL=51;RCP=TAAGGAGTCATTGCACTAGC;ALGNURL=http://orca.bu.edu/vntrview/index.php?db=VNTRPIPE_NA12892&ref=-176016005&isref=1&istab=1&ispng=1&rank=3	GT:SP:CGL	0/1:13,14:0,1

CHILD:
chr3	61804498	td176026058	AAGTGAAATAGTGAAATAGTGAATAGTGAAATAGTGAATAGTGAAATAGTGAATAGTGAAATAGTGAATAGTGAAATAGTGAAATAGTG	AAGTGAAATAGTGAAATAGTGAATAGTGAAATAGTGAATAGTGAAATATTGAATAGTGAAATAGTGAATAGTGAAATAGTG	.	PASS	RC=11.50;RPL=8;RAL=88;RCP=AGTGAAAT;ALGNURL=http://orca.bu.edu/vntrview/index.php?db=VNTRPIPE_NA12878&ref=-176026058&isref=1&istab=1&ispng=1&rank=3	GT:SP:CGL	0/1:14,14:0,-1
PARENTS:
chr3	61804498	td176026058	AAGTGAAATAGTGAAATAGTGAATAGTGAAATAGTGAATAGTGAAATAGTGAATAGTGAAATAGTGAATAGTGAAATAGTGAAATAGTG	AAGTGAAATAGTGAAATAGTGAATAGTGAAATAGTGAATAGTGAAATATTGAATAGTGAAATAGTGAATAGTGAAATAGTG	.	PASS	RC=11.50;RPL=8;RAL=88;RCP=AGTGAAAT;ALGNURL=http://orca.bu.edu/vntrview/index.php?db=VNTRPIPE_NA12891&ref=-176026058&isref=1&istab=1&ispng=1&rank=3	GT:SP:CGL	0/1:11,17:0,-1
chr3	61804498	td176026058	AAGTGAAATAGTGAAATAGTGAATAGTGAAATAGTGAATAGTGAAATAGTGAATAGTGAAATAGTGAATAGTGAAATAGTGAAATAGTG	AAGTGAAATAGTGAATAGTGAAATAGTGAAATAGTG,AAGTGAAATAGTGAAATAGTGAATAGTGAAATAGTGAATAGTGAAATATTGAATAGTGAAATAGTGAATAGTGAAATAGTG	.	PASS	RC=11.50;RPL=8;RAL=88;RCP=AGTGAAAT;ALGNURL=http://orca.bu.edu/vntrview/index.php?db=VNTRPIPE_NA12892&ref=-176026058&isref=1&istab=1&ispng=1&rank=3	GT:SP:CGL	0/1/2:0,12,12:0,-7,-1

CHILD:
chr3	89408863	td176036270	GTATATATATATACATACATATATACACATATATACACATATATACACATATATACACACATATATATACATATATATACATATATACACATATATATACATATATATACATATATATATACATATATATATAT	GTATATATATATACATACATATATACACATATATACACATATATACACATATATACACACATATATATACATATATATACATATATACACATATATATACATATATATACATATATACACATATATATACATATATATACATATATATACACATATATATATAT	.	PASS	RC=13.08;RPL=10;RAL=133;RCP=TATATACATA;ALGNURL=http://orca.bu.edu/vntrview/index.php?db=VNTRPIPE_NA12878&ref=-176036270&isref=1&istab=1&ispng=1&rank=3	GT:SP:CGL	0/1:8,5:0,3
PARENTS:
chr3	89408863	td176036270	GTATATATATATACATACATATATACACATATATACACATATATACACATATATACACACATATATATACATATATATACATATATACACATATATATACATATATATACATATATATATACATATATATATAT	GTATATATATATACATACATATATACACATATATACACATATATACACATATATACACACATATATATACATATATATACATATATACACATATATATACATATATATACATATATACACATATATATACATATATATACATATATATACACATATATATATAT	.	PASS	RC=13.08;RPL=10;RAL=133;RCP=TATATACATA;ALGNURL=http://orca.bu.edu/vntrview/index.php?db=VNTRPIPE_NA12891&ref=-176036270&isref=1&istab=1&ispng=1&rank=3	GT:SP:CGL	0/1:7,2:0,3
chr3	89408863	td176036270	GTATATATATATACATACATATATACACATATATACACATATATACACATATATACACACATATATATACATATATATACATATATACACATATATATACATATATATACATATATATATACATATATATATAT	GTATATATATATACATACATATATACACATATATACACATATATACACATATATACACACATATATATACATATATATACATATATACACATATATATACATATATATACATATATACACATATATATACATATATATACATATATATACACATATATATATAT	.	PASS	RC=13.08;RPL=10;RAL=133;RCP=TATATACATA;ALGNURL=http://orca.bu.edu/vntrview/index.php?db=VNTRPIPE_NA12892&ref=-176036270&isref=1&istab=1&ispng=1&rank=3	GT:SP:CGL	0/1:8,4:0,3

CHILD:
chr3	142347169	td176054274	TAGTGTGTGTGTGTGCGCGCACATGTGCATGCAGTGTGCATGTGTGCGCGCACATGTGCATGCAGTGTGCATGTGTGCATGCATATGTGTATG	TAGTGTGTGTGTGTGCGCGCACATGTGCATGCAGTGTGCATGTGTGCATGCATATGTGTATG	.	PASS	RC=2.97;RPL=31;RAL=92;RCP=AGTGTGCATGTGTGCGCGCACATGTGCATGC;ALGNURL=http://orca.bu.edu/vntrview/index.php?db=VNTRPIPE_NA12878&ref=-176054274&isref=1&istab=1&ispng=1&rank=3	GT:SP:CGL	0/1:7,8:0,-1
PARENTS:
chr3	142347169	td176054274	TAGTGTGTGTGTGTGCGCGCACATGTGCATGCAGTGTGCATGTGTGCGCGCACATGTGCATGCAGTGTGCATGTGTGCATGCATATGTGTATG	TAGTGTGTGTGTGTGCGCGCACATGTGCATGCAGTGTGCATGTGTGCATGCATATGTGTATG	.	PASS	RC=2.97;RPL=31;RAL=92;RCP=AGTGTGCATGTGTGCGCGCACATGTGCATGC;ALGNURL=http://orca.bu.edu/vntrview/index.php?db=VNTRPIPE_NA12891&ref=-176054274&isref=1&istab=1&ispng=1&rank=3	GT:SP:CGL	0/1:10,18:0,-1
chr3	142347169	td176054274	TAGTGTGTGTGTGTGCGCGCACATGTGCATGCAGTGTGCATGTGTGCGCGCACATGTGCATGCAGTGTGCATGTGTGCATGCATATGTGTATG	TAGTGTGTGTGTGTGCGCGCACATGTGCATGCAGTGTGCATGTGTGCATGCATATGTGTATG	.	PASS	RC=2.97;RPL=31;RAL=92;RCP=AGTGTGCATGTGTGCGCGCACATGTGCATGC;ALGNURL=http://orca.bu.edu/vntrview/index.php?db=VNTRPIPE_NA12892&ref=-176054274&isref=1&istab=1&ispng=1&rank=3	GT:SP:CGL	0/1:20,20:0,-1

CHILD:
chr3	171034691	td176064755	CAATTATATGATATATATCATATAAAATATATAATTATATGATATATATCATATAAAATATATAATTATATGATATATATCATATAAAATATATAATTATATGATATATATCATATAAAATATATAATTATAT	CAATTATATGATATATATCATATAAAATATATAATTATATGATATATATCATATAAAATATATAATTATAT	.	PASS	RC=4.26;RPL=31;RAL=132;RCP=AATTATATGATATATATCATATAAAATATAT;ALGNURL=http://orca.bu.edu/vntrview/index.php?db=VNTRPIPE_NA12878&ref=-176064755&isref=1&istab=1&ispng=1&rank=3	GT:SP:CGL	0/1:8,15:0,-2
PARENTS:
chr3	171034691	td176064755	CAATTATATGATATATATCATATAAAATATATAATTATATGATATATATCATATAAAATATATAATTATATGATATATATCATATAAAATATATAATTATATGATATATATCATATAAAATATATAATTATAT	CAATTATATGATATATATCATATAAAATATATAATTATATGATATATATCATATAAAATATATAATTATAT,CAATTATATGATATATATCATATAAAATATATAATTATATGATATATATCATATAAAATATATAATTATATGATATATATCATATAAAATATATAATTATAT	.	PASS	RC=4.26;RPL=31;RAL=132;RCP=AATTATATGATATATATCATATAAAATATAT;ALGNURL=http://orca.bu.edu/vntrview/index.php?db=VNTRPIPE_NA12891&ref=-176064755&isref=1&istab=1&ispng=1&rank=3	GT:SP:CGL	0/1/2:0,12,10:0,-2,-1
chr3	171034691	td176064755	CAATTATATGATATATATCATATAAAATATATAATTATATGATATATATCATATAAAATATATAATTATATGATATATATCATATAAAATATATAATTATATGATATATATCATATAAAATATATAATTATAT	CAATTATATGATATATATCATATAAAATATATAATTATATGATATATATCATATAAAATATATAATTATATGATATATATCATATAAAATATATAATTATAT	.	PASS	RC=4.26;RPL=31;RAL=132;RCP=AATTATATGATATATATCATATAAAATATAT;ALGNURL=http://orca.bu.edu/vntrview/index.php?db=VNTRPIPE_NA12892&ref=-176064755&isref=1&istab=1&ispng=1&rank=3	GT:SP:CGL	0/1:9,11:0,-1

CHILD:
chr3	182694217	td176069345	GTACATATACATACATACACACACACACACACACACACACACACACACACACACACACAC	GTACATATACATACATACACACACACACACACACACACACACACACACACA	.	PASS	RC=5.90;RPL=10;RAL=59;RCP=CACACACACA;ALGNURL=http://orca.bu.edu/vntrview/index.php?db=VNTRPIPE_NA12878&ref=-176069345&isref=1&istab=1&ispng=1&rank=3	GT:SP:CGL	0/1:2,4:0,-1
PARENTS:
chr3	182694217	td176069345	GTACATATACATACATACACACACACACACACACACACACACACACACACACACACACAC	GTACATATACATACATACACACACACACACACACACACACACACACACACA	.	PASS	RC=5.90;RPL=10;RAL=59;RCP=CACACACACA;ALGNURL=http://orca.bu.edu/vntrview/index.php?db=VNTRPIPE_NA12891&ref=-176069345&isref=1&istab=1&ispng=1&rank=3	GT:SP:CGL	0/1:5,7:0,-1
chr3	182694217	td176069345	GTACATATACATACATACACACACACACACACACACACACACACACACACACACACACAC	GTACATATACATACATACACACACACACACACACACACACACACACACACA	.	PASS	RC=5.90;RPL=10;RAL=59;RCP=CACACACACA;ALGNURL=http://orca.bu.edu/vntrview/index.php?db=VNTRPIPE_NA12892&ref=-176069345&isref=1&istab=1&ispng=1&rank=3	GT:SP:CGL	0/1:5,5:0,-1

CHILD:
chr3	188192158	td176071809	TCATTGACATGTCATTGACAATGCATTGACATGCATTGACATGCATTGACATG	TCATTGACATGTCATTGACAATGCATTGACATCCATTGACATGCATCGACATGCATTGACATGCATTGACATG	.	PASS	RC=5.00;RPL=10;RAL=52;RCP=CATTGACATG;ALGNURL=http://orca.bu.edu/vntrview/index.php?db=VNTRPIPE_NA12878&ref=-176071809&isref=1&istab=1&ispng=1&rank=3	GT:SP:CGL	0/2:7,12:0,2
PARENTS:
chr3	188192158	td176071809	TCATTGACATGTCATTGACAATGCATTGACATGCATTGACATGCATTGACATG	TCATTGACATGTCATTGACAATGCATTGACATGCATTGACATGCATTGACATGCATTGACATGCATTGACATG	.	PASS	RC=5.00;RPL=10;RAL=52;RCP=CATTGACATG;ALGNURL=http://orca.bu.edu/vntrview/index.php?db=VNTRPIPE_NA12891&ref=-176071809&isref=1&istab=1&ispng=1&rank=3	GT:SP:CGL	0/1:19,15:0,2
chr3	188192158	td176071809	TCATTGACATGTCATTGACAATGCATTGACATGCATTGACATGCATTGACATG	TCATTGACCTGTCATTGACAATGCATTGGCATGCATTGGCATGCATTGACATGCATTGACATGCATTGACATG	.	PASS	RC=5.00;RPL=10;RAL=52;RCP=CATTGACATG;ALGNURL=http://orca.bu.edu/vntrview/index.php?db=VNTRPIPE_NA12892&ref=-176071809&isref=1&istab=1&ispng=1&rank=3	GT:SP:CGL	0/1:14,14:0,2

CHILD:
chr4	726838	td176076432	GGCCCCTGCCGCGTGCTGCCTCCGCCCCTGCCCCGTGCTGCCTCCGCCCCTGCCCCGTGCTGCCTC	GGCCCCTGCCACGTGCTGCCTCCGCCCCTGCCCCGTGCTGCCTC	.	PASS	RC=2.95;RPL=22;RAL=65;RCP=GCCCCTGCCCCGTGCTGCCTCC;ALGNURL=http://orca.bu.edu/vntrview/index.php?db=VNTRPIPE_NA12878&ref=-176076432&isref=1&istab=1&ispng=1&rank=3	GT:SP:CGL	0/1:3,4:0,-1
PARENTS:
chr4	726838	td176076432	GGCCCCTGCCGCGTGCTGCCTCCGCCCCTGCCCCGTGCTGCCTCCGCCCCTGCCCCGTGCTGCCTC	GGCCCCTGCCACGTGCTGCCTCCGCCCCTGCCCCGTGCTGCCTC	.	PASS	RC=2.95;RPL=22;RAL=65;RCP=GCCCCTGCCCCGTGCTGCCTCC;ALGNURL=http://orca.bu.edu/vntrview/index.php?db=VNTRPIPE_NA12891&ref=-176076432&isref=1&istab=1&ispng=1&rank=3	GT:SP:CGL	0/1:11,7:0,-1
chr4	726838	td176076432	GGCCCCTGCCGCGTGCTGCCTCCGCCCCTGCCCCGTGCTGCCTCCGCCCCTGCCCCGTGCTGCCTC	GGCCCCTGCCACGTGCTGCCTCCGCCCCTGCCCCGTGCTGCCTC	.	PASS	RC=2.95;RPL=22;RAL=65;RCP=GCCCCTGCCCCGTGCTGCCTCC;ALGNURL=http://orca.bu.edu/vntrview/index.php?db=VNTRPIPE_NA12892&ref=-176076432&isref=1&istab=1&ispng=1&rank=3	GT:SP:CGL	0/1:7,10:0,-1

CHILD:
chr4	3601559	td176078321	CTGTGTGTGGGCAGGTGTGCACATTTGTCTGTGTGTGTGGGTCAGGTGTGCACATGTGTCTGTGTGTGTGGGCCAGGTGTGCATATGTGTCTGT	CGTGTGTGGGCAGGTGTGCACATGTGTCTGTGTGTGTGGGTCAGGTGTGCATATGTGTCTGTGTG	.	PASS	RC=3.03;RPL=31;RAL=93;RCP=TGTGTGTGGGCCAGGTGTGCACATGTGTCTG;ALGNURL=http://orca.bu.edu/vntrview/index.php?db=VNTRPIPE_NA12878&ref=-176078321&isref=1&istab=1&ispng=1&rank=3	GT:SP:CGL	0/1:12,4:0,-1
PARENTS:
chr4	3601559	td176078321	CTGTGTGTGGGCAGGTGTGCACATTTGTCTGTGTGTGTGGGTCAGGTGTGCACATGTGTCTGTGTGTGTGGGCCAGGTGTGCATATGTGTCTGT	CGTGTGTGGGCAGGTGTGCACATGTGTCTGTGTGTGTGGGTCAGGTGTGCATATGTGTCTGTGTG	.	PASS	RC=3.03;RPL=31;RAL=93;RCP=TGTGTGTGGGCCAGGTGTGCACATGTGTCTG;ALGNURL=http://orca.bu.edu/vntrview/index.php?db=VNTRPIPE_NA12891&ref=-176078321&isref=1&istab=1&ispng=1&rank=3	GT:SP:CGL	0/1:11,5:0,-1
chr4	3601559	td176078321	CTGTGTGTGGGCAGGTGTGCACATTTGTCTGTGTGTGTGGGTCAGGTGTGCACATGTGTCTGTGTGTGTGGGCCAGGTGTGCATATGTGTCTGT	CGTGTGTGGGCAGGTGTGCACATGTGTCTGTGTGTGTGGGTCAGGTGTGCATATGTGTCTGTGTG	.	PASS	RC=3.03;RPL=31;RAL=93;RCP=TGTGTGTGGGCCAGGTGTGCACATGTGTCTG;ALGNURL=http://orca.bu.edu/vntrview/index.php?db=VNTRPIPE_NA12892&ref=-176078321&isref=1&istab=1&ispng=1&rank=3	GT:SP:CGL	0/1:7,8:0,-1

CHILD:
chr4	8794533	td176081040	GACGTGCACATACACACACGTGCACACACACACGTGTGCGCACACACACA	GCACACACACACATGCACACACACAGAGGGAGAGGCACACACATGTGCACACACACAGAGGAAGACGTGCACATACACACACGTGCACACACACACGCGTGCGCACACACACA	.	PASS	RC=3.06;RPL=16;RAL=49;RCP=ACGTGCACACACACAC;ALGNURL=http://orca.bu.edu/vntrview/index.php?db=VNTRPIPE_NA12878&ref=-176081040&isref=1&istab=1&ispng=1&rank=3	GT:SP:CGL	0/1:4,2:0,3
PARENTS:
chr4	8794533	td176081040	GACGTGCACATACACACACGTGCACACACACACGTGTGCGCACACACACA	GCACACACACACATGCACACACACAGAGGGAGAGGCACACACATGTGCACACACACAGAGGAAGACGTGCACATACACACACGTGCACACACACACGCGTGCGCACACACACA	.	PASS	RC=3.06;RPL=16;RAL=49;RCP=ACGTGCACACACACAC;ALGNURL=http://orca.bu.edu/vntrview/index.php?db=VNTRPIPE_NA12891&ref=-176081040&isref=1&istab=1&ispng=1&rank=3	GT:SP:CGL	0/1:4,2:0,3
chr4	8794533	td176081040	GACGTGCACATACACACACGTGCACACACACACGTGTGCGCACACACACA	GCACACACACACATGCACACACACAGAGGGAGAGGCACACACATGTGCACACACACAGAGGAAGACGTGCACATACACACACGTGCACACACACACGCGTGCGCACACACACA	.	PASS	RC=3.06;RPL=16;RAL=49;RCP=ACGTGCACACACACAC;ALGNURL=http://orca.bu.edu/vntrview/index.php?db=VNTRPIPE_NA12892&ref=-176081040&isref=1&istab=1&ispng=1&rank=3	GT:SP:CGL	0/1:3,2:0,3

CHILD:
chr4	49521741	td176097267	TGCCTCTCTGCGCCTGCGCCGGCGCTGTGGGCCTCTCTGCGCCTGCGCCGGCGCTGTGGGCCTCTCTGCACCTGCCCCGGCGCTGTGGGCCTCTCTGCGCCTTTCGCCGGCGCTGTGCGCCT	TGCCTCTCTGCGCCTGCGCCGGCGCTGTGGGCCTCTCTGCGCCTGCCCCGGCGCTGTGGGCCTCTCTGCGCCTTTTGCCGGCGCTGAGCGCCT	.	SC	RC=4.13;RPL=29;RAL=121;RCP=GCCTCTCTGCGCCTGCGCCGGCGCTGTGG;ALGNURL=http://orca.bu.edu/vntrview/index.php?db=VNTRPIPE_NA12878&ref=-176097267&isref=1&istab=1&ispng=1&rank=3	GT:SP:CGL	0/1:17,8:0,-1
PARENTS:
chr4	49521741	td176097267	TGCCTCTCTGCGCCTGCGCCGGCGCTGTGGGCCTCTCTGCGCCTGCGCCGGCGCTGTGGGCCTCTCTGCACCTGCCCCGGCGCTGTGGGCCTCTCTGCGCCTTTCGCCGGCGCTGTGCGCCT	TGCCTCTCTGCGCCTGCGCCGGCGCTGTGGGCCTCTCTGCGCCTGCCCCGGCGCTGTGGGCCTCTCTGCGCCTTTTGCCGGCGCTGAGCGCCT	.	SC	RC=4.13;RPL=29;RAL=121;RCP=GCCTCTCTGCGCCTGCGCCGGCGCTGTGG;ALGNURL=http://orca.bu.edu/vntrview/index.php?db=VNTRPIPE_NA12891&ref=-176097267&isref=1&istab=1&ispng=1&rank=3	GT:SP:CGL	0/1:16,12:0,-1
chr4	49521741	td176097267	TGCCTCTCTGCGCCTGCGCCGGCGCTGTGGGCCTCTCTGCGCCTGCGCCGGCGCTGTGGGCCTCTCTGCACCTGCCCCGGCGCTGTGGGCCTCTCTGCGCCTTTCGCCGGCGCTGTGCGCCT	TGCCTCTCTGCGCCTGCGCCGGCGCTGTGGGCCTCTCTGCACCTGCCCCGGCGCTGTGGGCCTCTCTGCGCCTTTCGCCGGCGCTGTGCGCCT	.	SC	RC=4.13;RPL=29;RAL=121;RCP=GCCTCTCTGCGCCTGCGCCGGCGCTGTGG;ALGNURL=http://orca.bu.edu/vntrview/index.php?db=VNTRPIPE_NA12892&ref=-176097267&isref=1&istab=1&ispng=1&rank=3	GT:SP:CGL	0/1:21,11:0,-1

CHILD:
chr4	66566866	td176102680	CATATATATATATATGGGATATATATATTATATATATCAGATATATATATTATATATAT	CATATATATATATATGGGATATATATACTATATATATCTGATATATATATTATATATATCAGATATATATATTATATATAT	.	PASS	RC=2.68;RPL=22;RAL=58;RCP=ATATATTATATATATCAGATAT;ALGNURL=http://orca.bu.edu/vntrview/index.php?db=VNTRPIPE_NA12878&ref=-176102680&isref=1&istab=1&ispng=1&rank=3	GT:SP:CGL	0/1:11,8:0,1
PARENTS:
chr4	66566866	td176102680	CATATATATATATATGGGATATATATATTATATATATCAGATATATATATTATATATAT	CATATATATATATATGGGATATATATACTATATATATCAGATATATATATTATATATATCAGATATATATATTATATATAT	.	PASS	RC=2.68;RPL=22;RAL=58;RCP=ATATATTATATATATCAGATAT;ALGNURL=http://orca.bu.edu/vntrview/index.php?db=VNTRPIPE_NA12891&ref=-176102680&isref=1&istab=1&ispng=1&rank=3	GT:SP:CGL	0/1:17,13:0,1
chr4	66566866	td176102680	CATATATATATATATGGGATATATATATTATATATATCAGATATATATATTATATATAT	CATATATATATATATGGGATATATATACTATATATATCTGATATATATATTATATATATCAGATATATATATTATATATAT	.	PASS	RC=2.68;RPL=22;RAL=58;RCP=ATATATTATATATATCAGATAT;ALGNURL=http://orca.bu.edu/vntrview/index.php?db=VNTRPIPE_NA12892&ref=-176102680&isref=1&istab=1&ispng=1&rank=3	GT:SP:CGL	0/1:13,10:0,1

CHILD:
chr4	86257453	td176109450	TATAGGGAGTATCAGCCCATGGGAGTATCAGCCCATAGGGAGTATCAGCC	TCATAGGGAGTATCAGCCCATAGGGAGTATCAGCC	.	PASS	RC=2.94;RPL=17;RAL=49;RCP=ATAGGGAGTATCAGCCC;ALGNURL=http://orca.bu.edu/vntrview/index.php?db=VNTRPIPE_NA12878&ref=-176109450&isref=1&istab=1&ispng=1&rank=3	GT:SP:CGL	0/1:6,11:0,-1
PARENTS:
chr4	86257453	td176109450	TATAGGGAGTATCAGCCCATGGGAGTATCAGCCCATAGGGAGTATCAGCC	TCATAGGGAGTATCAGCCCATAGGGAGTATCAGCC	.	PASS	RC=2.94;RPL=17;RAL=49;RCP=ATAGGGAGTATCAGCCC;ALGNURL=http://orca.bu.edu/vntrview/index.php?db=VNTRPIPE_NA12891&ref=-176109450&isref=1&istab=1&ispng=1&rank=3	GT:SP:CGL	0/1:8,18:0,-1
chr4	86257453	td176109450	TATAGGGAGTATCAGCCCATGGGAGTATCAGCCCATAGGGAGTATCAGCC	TCATAGGGAGTATCAGCCCATAGGGAGTATCAGCC	.	PASS	RC=2.94;RPL=17;RAL=49;RCP=ATAGGGAGTATCAGCCC;ALGNURL=http://orca.bu.edu/vntrview/index.php?db=VNTRPIPE_NA12892&ref=-176109450&isref=1&istab=1&ispng=1&rank=3	GT:SP:CGL	0/1:9,13:0,-1

CHILD:
chr4	86287074	td176109458	GTCCTCCTTTACTTTTATTCCTCCTTTTCTTTTATTCCTCCTTTTCTTTTATTCCTCCATTCTTTTA	GTCCTCCTTTTCTTTTATTCCTCCTTTTCTTTTATTCCTCCATTCTTTTA	.	PASS	RC=3.94;RPL=17;RAL=66;RCP=TCCTCCTTTTCTTTTAT;ALGNURL=http://orca.bu.edu/vntrview/index.php?db=VNTRPIPE_NA12878&ref=-176109458&isref=1&istab=1&ispng=1&rank=3	GT:SP:CGL	0/1:12,13:0,-1
PARENTS:
chr4	86287074	td176109458	GTCCTCCTTTACTTTTATTCCTCCTTTTCTTTTATTCCTCCTTTTCTTTTATTCCTCCATTCTTTTA	GTCCTCCTTTTCTTTTATTCCTCCTTTTCTTTTATTCCTCCATTCTTTTA	.	PASS	RC=3.94;RPL=17;RAL=66;RCP=TCCTCCTTTTCTTTTAT;ALGNURL=http://orca.bu.edu/vntrview/index.php?db=VNTRPIPE_NA12891&ref=-176109458&isref=1&istab=1&ispng=1&rank=3	GT:SP:CGL	0/1:23,13:0,-1
chr4	86287074	td176109458	GTCCTCCTTTACTTTTATTCCTCCTTTTCTTTTATTCCTCCTTTTCTTTTATTCCTCCATTCTTTTA	GTCCTCCTTTTCTTTTATTCCTCCTTTTCTTTTATTCCTCCATTCTTTTA	.	PASS	RC=3.94;RPL=17;RAL=66;RCP=TCCTCCTTTTCTTTTAT;ALGNURL=http://orca.bu.edu/vntrview/index.php?db=VNTRPIPE_NA12892&ref=-176109458&isref=1&istab=1&ispng=1&rank=3	GT:SP:CGL	0/1:16,15:0,-1

CHILD:
chr4	94171790	td176112319	CATATATATATATATATTTTATATATTTATATATTTTATATATTATATATAT	CATTACATATATATATATATTTTATATATTTATATATTTTATATATTAT	.	PASS	RC=5.60;RPL=9;RAL=51;RCP=ATATATTTT;ALGNURL=http://orca.bu.edu/vntrview/index.php?db=VNTRPIPE_NA12878&ref=-176112319&isref=1&istab=1&ispng=1&rank=3	GT:SP:CGL	0/1:2,4:0,-1
PARENTS:
chr4	94171790	td176112319	CATATATATATATATATTTTATATATTTATATATTTTATATATTATATATAT	CATTACATATATATATATATTTTATATATTTATATATTTTATATATTAT	.	PASS	RC=5.60;RPL=9;RAL=51;RCP=ATATATTTT;ALGNURL=http://orca.bu.edu/vntrview/index.php?db=VNTRPIPE_NA12891&ref=-176112319&isref=1&istab=1&ispng=1&rank=3	GT:SP:CGL	0/1:6,2:0,-1
chr4	94171790	td176112319	CATATATATATATATATTTTATATATTTATATATTTTATATATTATATATAT	CATTACATATATATATATATTTTATATATTTATATATTTTATATATTAT	.	PASS	RC=5.60;RPL=9;RAL=51;RCP=ATATATTTT;ALGNURL=http://orca.bu.edu/vntrview/index.php?db=VNTRPIPE_NA12892&ref=-176112319&isref=1&istab=1&ispng=1&rank=3	GT:SP:CGL	0/1:8,3:0,-1

CHILD:
chr4	115147479	td176119675	TGGGTGGCCTCTGCATAGTGATGCATACAGCAGGGAGGGAGGGTGGCCTCTGCATAGTGATGCATACAGCAGGGAGGGAGGGTGGCCTCTGCATAGTGATGCATACAGCAGGGAGGGAGG	TGGGTGGCCTCTGCATAGTGATGCATACAGCAGGGAGGGAGGGTGGCCTCTGCATAGTGATGCATACAGCAGGGAGGGAGG	.	PASS	RC=3.05;RPL=39;RAL=119;RCP=GGGTGGCCTCTGCATAGTGATGCATACAGCAGGGAGGGA;ALGNURL=http://orca.bu.edu/vntrview/index.php?db=VNTRPIPE_NA12878&ref=-176119675&isref=1&istab=1&ispng=1&rank=3	GT:SP:CGL	0/1:7,8:0,-1
PARENTS:
chr4	115147479	td176119675	TGGGTGGCCTCTGCATAGTGATGCATACAGCAGGGAGGGAGGGTGGCCTCTGCATAGTGATGCATACAGCAGGGAGGGAGGGTGGCCTCTGCATAGTGATGCATACAGCAGGGAGGGAGG	TGGGTGGCCTCTGCATAGTGATGCATACAGCAGGGAGGGAGGGTGGCCTCTGCATAGTGATGCATACAGCAGGGAGGGAGG	.	PASS	RC=3.05;RPL=39;RAL=119;RCP=GGGTGGCCTCTGCATAGTGATGCATACAGCAGGGAGGGA;ALGNURL=http://orca.bu.edu/vntrview/index.php?db=VNTRPIPE_NA12891&ref=-176119675&isref=1&istab=1&ispng=1&rank=3	GT:SP:CGL	0/1:4,15:0,-1
chr4	115147479	td176119675	TGGGTGGCCTCTGCATAGTGATGCATACAGCAGGGAGGGAGGGTGGCCTCTGCATAGTGATGCATACAGCAGGGAGGGAGGGTGGCCTCTGCATAGTGATGCATACAGCAGGGAGGGAGG	TGGGTGGCCTCTGCATAGTGATGCATACAGCAGGGAGGGAGGGTGGCCTCTGCATAGTGATGCATACAGCAGGGAGGGAGG	.	PASS	RC=3.05;RPL=39;RAL=119;RCP=GGGTGGCCTCTGCATAGTGATGCATACAGCAGGGAGGGA;ALGNURL=http://orca.bu.edu/vntrview/index.php?db=VNTRPIPE_NA12892&ref=-176119675&isref=1&istab=1&ispng=1&rank=3	GT:SP:CGL	0/1:6,14:0,-1

CHILD:
chr4	118840069	td176121108	TTATATATATATATATATCATATATATATATCATATATATATATATCATATATATATATCATATATATATCACATATATATGATAT	TTATATATATATATATATCATATATATATATCATATATATATATATCATATATATATATCATATATATATATATCATATATATATATCATATATATATCACATATATATGATAT	.	PASS	RC=6.38;RPL=13;RAL=85;RCP=TATATCATATATA;ALGNURL=http://orca.bu.edu/vntrview/index.php?db=VNTRPIPE_NA12878&ref=-176121108&isref=1&istab=1&ispng=1&rank=3	GT:SP:CGL	0/2:8,9:0,2
PARENTS:
chr4	118840069	td176121108	TTATATATATATATATATCATATATATATATCATATATATATATATCATATATATATATCATATATATATCACATATATATGATAT	TTATATATATATATATATCATATATATATATCATATATATATCATATATATAT	.	PASS	RC=6.38;RPL=13;RAL=85;RCP=TATATCATATATA;ALGNURL=http://orca.bu.edu/vntrview/index.php?db=VNTRPIPE_NA12891&ref=-176121108&isref=1&istab=1&ispng=1&rank=3	GT:SP:CGL	0/1:16,5:0,-2
chr4	118840069	td176121108	TTATATATATATATATATCATATATATATATCATATATATATATATCATATATATATATCATATATATATCACATATATATGATAT	TTATATATATATATATATCATATATATATATCATATATATATATATCATATATATATATCATATATATATATATCATATATATATATCATATATATATCACATATATATGATAT	.	PASS	RC=6.38;RPL=13;RAL=85;RCP=TATATCATATATA;ALGNURL=http://orca.bu.edu/vntrview/index.php?db=VNTRPIPE_NA12892&ref=-176121108&isref=1&istab=1&ispng=1&rank=3	GT:SP:CGL	0/1:10,10:0,2

CHILD:
chr4	126555348	td176123716	TATATATATATACACATGTATATATACACACATATTTATATACATATATATACACACATATATATACACACACATATATATATACA	TAAACTATATATATATATATATATATACACATGTATATATACACACATATTTATATACATATATATACACACATATATATACACACACATATATATATA	.	PASS	RC=6.07;RPL=14;RAL=85;RCP=ATATATATATACAC;ALGNURL=http://orca.bu.edu/vntrview/index.php?db=VNTRPIPE_NA12878&ref=-176123716&isref=1&istab=1&ispng=1&rank=3	GT:SP:CGL	0/1:6,4:0,1
PARENTS:
chr4	126555348	td176123716	TATATATATATACACATGTATATATACACACATATTTATATACATATATATACACACATATATATACACACACATATATATATACA	TAAACTATATATATATATATATATATACACATGTATATATACACACATATTTATATACATATATATACACACATATATATACACACACATATATATATA	.	PASS	RC=6.07;RPL=14;RAL=85;RCP=ATATATATATACAC;ALGNURL=http://orca.bu.edu/vntrview/index.php?db=VNTRPIPE_NA12891&ref=-176123716&isref=1&istab=1&ispng=1&rank=3	GT:SP:CGL	0/1:13,12:0,1
chr4	126555348	td176123716	TATATATATATACACATGTATATATACACACATATTTATATACATATATATACACACATATATATACACACACATATATATATACA	TAAACTATATATATATATATATATATACACATGTATATATACACACATATTTATATACATATATATACACACATATATATACACACACATATATATATA	.	PASS	RC=6.07;RPL=14;RAL=85;RCP=ATATATATATACAC;ALGNURL=http://orca.bu.edu/vntrview/index.php?db=VNTRPIPE_NA12892&ref=-176123716&isref=1&istab=1&ispng=1&rank=3	GT:SP:CGL	0/1:8,11:0,1

CHILD:
chr4	164621668	td176137713	AGAAAGAAAGAAAGAAGGAAGGAAGGAAGGAAGGAAGGAAGGAAGGAAGGAAGGAAGGAAGGAAGGAAGGAA	AGAAAGAAAGAAAGAAGGAAGGAAGGAAGGAAGGAAGGAAGGAAGGAAGGAAGGAAGGAAGGAA	.	PASS	RC=8.88;RPL=8;RAL=71;RCP=GAAGGAAG;ALGNURL=http://orca.bu.edu/vntrview/index.php?db=VNTRPIPE_NA12878&ref=-176137713&isref=1&istab=1&ispng=1&rank=3	GT:SP:CGL	0/1:4,5:0,-1
PARENTS:
chr4	164621668	td176137713	AGAAAGAAAGAAAGAAGGAAGGAAGGAAGGAAGGAAGGAAGGAAGGAAGGAAGGAAGGAAGGAAGGAAGGAA	AGAAAGAAAGAAAGAAGGAAGGAAGGAAGGAAGGAAGGAAGGAAGGAAGGAAGGAAGGAAGGAA,AGAAAGAAAGAAAGAAGGAAGGAAGGAAGGAAGGAAGGAAGGAAGGAAGGAAGGAAGGAAGGAAGGAAGGAAGGAAGGAA	.	PASS	RC=8.88;RPL=8;RAL=71;RCP=GAAGGAAG;ALGNURL=http://orca.bu.edu/vntrview/index.php?db=VNTRPIPE_NA12891&ref=-176137713&isref=1&istab=1&ispng=1&rank=3	GT:SP:CGL	0/1/2:0,7,10:0,-1,1
chr4	164621668	td176137713	AGAAAGAAAGAAAGAAGGAAGGAAGGAAGGAAGGAAGGAAGGAAGGAAGGAAGGAAGGAAGGAAGGAAGGAA	AGAAAGAAAGAAAGAAGGAAGGAAGGAAGGAAGGAAGGAAGGAAGGAAGGAAGGAAGGAAGGAA	.	PASS	RC=8.88;RPL=8;RAL=71;RCP=GAAGGAAG;ALGNURL=http://orca.bu.edu/vntrview/index.php?db=VNTRPIPE_NA12892&ref=-176137713&isref=1&istab=1&ispng=1&rank=3	GT:SP:CGL	0/1:5,6:0,-1

CHILD:
chr4	188918141	td176147236	GGGAGCATGGAGCATGGAGCGTGGAGCGTGGAGCATGGAGCATGGAGCGTGGAGCATGGAGCATGG	GGGAGCCTGGAGCATGGAGCATGGAGCATGGAGCATGGAGCATGGAGCATGG	.	PASS	RC=9.29;RPL=7;RAL=65;RCP=GGAGCAT;ALGNURL=http://orca.bu.edu/vntrview/index.php?db=VNTRPIPE_NA12878&ref=-176147236&isref=1&istab=1&ispng=1&rank=3	GT:SP:CGL	0/1:4,8:0,-2
PARENTS:
chr4	188918141	td176147236	GGGAGCATGGAGCATGGAGCGTGGAGCGTGGAGCATGGAGCATGGAGCGTGGAGCATGGAGCATGG	GGGAGCATGGAGCATGGAGCATGGAGCATGGAGCATGG	.	PASS	RC=9.29;RPL=7;RAL=65;RCP=GGAGCAT;ALGNURL=http://orca.bu.edu/vntrview/index.php?db=VNTRPIPE_NA12891&ref=-176147236&isref=1&istab=1&ispng=1&rank=3	GT:SP:CGL	0/1:11,7:0,-4
chr4	188918141	td176147236	GGGAGCATGGAGCATGGAGCGTGGAGCGTGGAGCATGGAGCATGGAGCGTGGAGCATGGAGCATGG	GGGAGCCTGGAGCATGGAGCATGGAGCATGGAGCATGGAGCATGGAGCATGG	.	PASS	RC=9.29;RPL=7;RAL=65;RCP=GGAGCAT;ALGNURL=http://orca.bu.edu/vntrview/index.php?db=VNTRPIPE_NA12892&ref=-176147236&isref=1&istab=1&ispng=1&rank=3	GT:SP:CGL	0/1:2,4:0,-2

CHILD:
chr4	190954216	td176148236	CAAACAGATTAATGGCTGAATTCAGCATCCTGTGGTCGGAAGGGAAACGGATTAATGGCTGAATTCAGCATCCTGTGGTCGGAAGGGAAATGGATTAATGGCTGAATTCAGCATCCTGTGGTCGGAAGGGAAATGGATTAATGGCTGAATTCAGCATCCTGTAGTCGGAAGGGA	CAAACGGATTAATGGCTGAATTCAGCATCCTGTGGTTGGAAGGGAAATGGATTAATGGCTGAATTCATCATCCTGTAGTCGGAAGGGA,CAAACGGATTAACAGCTGAATTCAGCATCCTGTGGTCAGAAGGGAAATGGATTAATGGCTGAATTCAGCATCCTGTGGTTGAAAGGGAAATGGATTAATGGCTGAATTCAGCATCCTGTAGTAGGAAGGGA	.	SC	RC=4.02;RPL=43;RAL=173;RCP=AAACGGATTAATGGCTGAATTCAGCATCCTGTGGTCGGAAGGG;ALGNURL=http://orca.bu.edu/vntrview/index.php?db=VNTRPIPE_NA12878&ref=-176148236&isref=1&istab=1&ispng=1&rank=3	GT:SP:CGL	0/1/2:0,23,11:0,-2,-1
PARENTS:
chr4	190954216	td176148236	CAAACAGATTAATGGCTGAATTCAGCATCCTGTGGTCGGAAGGGAAACGGATTAATGGCTGAATTCAGCATCCTGTGGTCGGAAGGGAAATGGATTAATGGCTGAATTCAGCATCCTGTGGTCGGAAGGGAAATGGATTAATGGCTGAATTCAGCATCCTGTAGTCGGAAGGGA	CAAACGGATTAATGGCTGAATTCAGCATCCTGTGGTTGGAAGGGAAATGGATTAATGGCTGAATTCATCATCCTGTAGTCGGAAGGGA,CAAACGGATTACCGGCTGAATTCAGCATCCTGTGGTCAGAAGGGAAATGGATTAATGGCTGAATTCAGCATCCTGTGGTTGAAAGGGAAATGGATTAATGGCTGAATTCAGCATCCTGTAGTAGGAAGGGA	.	SC	RC=4.02;RPL=43;RAL=173;RCP=AAACGGATTAATGGCTGAATTCAGCATCCTGTGGTCGGAAGGG;ALGNURL=http://orca.bu.edu/vntrview/index.php?db=VNTRPIPE_NA12891&ref=-176148236&isref=1&istab=1&ispng=1&rank=3	GT:SP:CGL	0/1/2:0,34,14:0,-2,-1
chr4	190954216	td176148236	CAAACAGATTAATGGCTGAATTCAGCATCCTGTGGTCGGAAGGGAAACGGATTAATGGCTGAATTCAGCATCCTGTGGTCGGAAGGGAAATGGATTAATGGCTGAATTCAGCATCCTGTGGTCGGAAGGGAAATGGATTAATGGCTGAATTCAGCATCCTGTAGTCGGAAGGGA	CAAACGGATTAATGGCTGAATTCAGCATCCTGTGGTTGGAAGGGAAATGGATTAATGGCTGAATTCATCATCCTGTAGTCGGAAGGGA,CAAACGGATTAACAGCTGAATTCAGCATCCTGTGGTCAGAAGGGAAATGGATTAATGGCTGAATTCAGCATCCTGTGGTTGAAAGGGAAATGGATTAATGGCTGAATTCAGCATCCTGTAGTAGGAAGGGA	.	SC	RC=4.02;RPL=43;RAL=173;RCP=AAACGGATTAATGGCTGAATTCAGCATCCTGTGGTCGGAAGGG;ALGNURL=http://orca.bu.edu/vntrview/index.php?db=VNTRPIPE_NA12892&ref=-176148236&isref=1&istab=1&ispng=1&rank=3	GT:SP:CGL	0/1/2:0,19,5:0,-2,-1

CHILD:
chr5	1141547	td176149257	TGCCACGGGCACCACAGCCGCCATGGGCACCAGAGCCGCCACGGGCACCACAGC	TGCCACGGGCACCAGAGCCGCCACGGGCACCACAGC	.	PASS	RC=2.94;RPL=18;RAL=53;RCP=GCCACGGGCACCACAGCC;ALGNURL=http://orca.bu.edu/vntrview/index.php?db=VNTRPIPE_NA12878&ref=-176149257&isref=1&istab=1&ispng=1&rank=3	GT:SP:CGL	0/1:2,7:0,-1
PARENTS:
chr5	1141547	td176149257	TGCCACGGGCACCACAGCCGCCATGGGCACCAGAGCCGCCACGGGCACCACAGC	TGCCACGGGCACCACAGCCGCCACGGGCACCACAGC	.	PASS	RC=2.94;RPL=18;RAL=53;RCP=GCCACGGGCACCACAGCC;ALGNURL=http://orca.bu.edu/vntrview/index.php?db=VNTRPIPE_NA12891&ref=-176149257&isref=1&istab=1&ispng=1&rank=3	GT:SP:CGL	0/1:5,11:0,-1
chr5	1141547	td176149257	TGCCACGGGCACCACAGCCGCCATGGGCACCAGAGCCGCCACGGGCACCACAGC	TGCCACGGGCACCAGAGCCGCCACGGGCACCACAGC	.	PASS	RC=2.94;RPL=18;RAL=53;RCP=GCCACGGGCACCACAGCC;ALGNURL=http://orca.bu.edu/vntrview/index.php?db=VNTRPIPE_NA12892&ref=-176149257&isref=1&istab=1&ispng=1&rank=3	GT:SP:CGL	0/1:5,7:0,-1

CHILD:
chr5	7114717	td176152455	GTATATGTGTGTGTATCTATATGTGTGTGTGCATGTATGTGTGTGTGTCTATAT	GTATATGTGTGTGTATCTATATGTGTGTGTGTATCTATATATGTGTGTGTGCATGTATGTGTGTGTGTCTATAT	.	PASS	RC=3.31;RPL=16;RAL=53;RCP=TATATGTGTGTGTGTC;ALGNURL=http://orca.bu.edu/vntrview/index.php?db=VNTRPIPE_NA12878&ref=-176152455&isref=1&istab=1&ispng=1&rank=3	GT:SP:CGL	0/1:7,12:0,1
PARENTS:
chr5	7114717	td176152455	GTATATGTGTGTGTATCTATATGTGTGTGTGCATGTATGTGTGTGTGTCTATAT	GTATATGTGTGTGTATCTATATGTGTGTGTGTATCTATATATGTGTGTGTGCATGTATGTGTGTGTGTCTATAT	.	PASS	RC=3.31;RPL=16;RAL=53;RCP=TATATGTGTGTGTGTC;ALGNURL=http://orca.bu.edu/vntrview/index.php?db=VNTRPIPE_NA12891&ref=-176152455&isref=1&istab=1&ispng=1&rank=3	GT:SP:CGL	0/1:16,15:0,1
chr5	7114717	td176152455	GTATATGTGTGTGTATCTATATGTGTGTGTGCATGTATGTGTGTGTGTCTATAT	GTATATGCGTGTGTATCTATATGTGTGTGTGTATCTATATATGTGTGTGTGCATGTATGCGTGTGTGTCTATAT	.	PASS	RC=3.31;RPL=16;RAL=53;RCP=TATATGTGTGTGTGTC;ALGNURL=http://orca.bu.edu/vntrview/index.php?db=VNTRPIPE_NA12892&ref=-176152455&isref=1&istab=1&ispng=1&rank=3	GT:SP:CGL	0/1:13,12:0,1

CHILD:
chr5	16795174	td176155893	GCCCAGGCCCAGTCCCTGCTCCCCAGGCCCAGATCCCTGCTCCCC	GCCCAGGCCCAGTCCCTGCTCCCCAGGCCCTGCTCCCCAGGCCCAGATCCCTGCTCCCC	.	PASS	RC=2.14;RPL=21;RAL=44;RCP=CCCAGGCCCAGATCCCTGCTC;ALGNURL=http://orca.bu.edu/vntrview/index.php?db=VNTRPIPE_NA12878&ref=-176155893&isref=1&istab=1&ispng=1&rank=3	GT:SP:CGL	0/1:8,7:0,1
PARENTS:
chr5	16795174	td176155893	GCCCAGGCCCAGTCCCTGCTCCCCAGGCCCAGATCCCTGCTCCCC	GCCCAGGCCCAGTCCCTGCTCCCCAGGCCCTGCTCCCCAGGCCCAGATCCCTGCTCCCC	.	PASS	RC=2.14;RPL=21;RAL=44;RCP=CCCAGGCCCAGATCCCTGCTC;ALGNURL=http://orca.bu.edu/vntrview/index.php?db=VNTRPIPE_NA12891&ref=-176155893&isref=1&istab=1&ispng=1&rank=3	GT:SP:CGL	0/1:9,11:0,1
chr5	16795174	td176155893	GCCCAGGCCCAGTCCCTGCTCCCCAGGCCCAGATCCCTGCTCCCC	GCCCAGGCCCAGTCCCTGCTCCCCAGGCCCTGCTCCCCAGGCCCAGATCCCTGCTCCCC	.	PASS	RC=2.14;RPL=21;RAL=44;RCP=CCCAGGCCCAGATCCCTGCTC;ALGNURL=http://orca.bu.edu/vntrview/index.php?db=VNTRPIPE_NA12892&ref=-176155893&isref=1&istab=1&ispng=1&rank=3	GT:SP:CGL	0/1:12,13:0,1

CHILD:
chr5	17903234	td176156413	TTTACATCAGAGTACTTGATGTAAATTACATCAGAGTACGCTGATGTAAATTACATCAGCGTACGCTGATGTAAATTACATCAGCGTACTCTGATGTAAATTACATCAGCGTACTCTGATGTAA	TTTACATCAGAGTACTTGATGTAAATTACATCAGAGTACTTGATGTAAATTACATCAGAGTACTTGATGTAAATTACATCAGAGTACTTGATGTAAATTACATCAGAGTACGCTGATGTAAATTACATCAGCGTACTCTGATGTAA	.	PASS	RC=4.96;RPL=25;RAL=123;RCP=TTACATCAGCGTACGCTGATGTAAA;ALGNURL=http://orca.bu.edu/vntrview/index.php?db=VNTRPIPE_NA12878&ref=-176156413&isref=1&istab=1&ispng=1&rank=3	GT:SP:CGL	0/1:13,3:0,1
PARENTS:
chr5	17903234	td176156413	TTTACATCAGAGTACTTGATGTAAATTACATCAGAGTACGCTGATGTAAATTACATCAGCGTACGCTGATGTAAATTACATCAGCGTACTCTGATGTAAATTACATCAGCGTACTCTGATGTAA	TTTACATCAGAGTACTTGATGTAAATTACATCAGAGTACTTGATGTAAATTACATCAGAGTACTTGATGTAAATTACATCAGAGTACTTGATGTAAATTACATCAGAGTACGCTGATGTAAATTACATCAGCGTACTCTGATGTAA	.	PASS	RC=4.96;RPL=25;RAL=123;RCP=TTACATCAGCGTACGCTGATGTAAA;ALGNURL=http://orca.bu.edu/vntrview/index.php?db=VNTRPIPE_NA12891&ref=-176156413&isref=1&istab=1&ispng=1&rank=3	GT:SP:CGL	0/1:19,11:0,1
chr5	17903234	td176156413	TTTACATCAGAGTACTTGATGTAAATTACATCAGAGTACGCTGATGTAAATTACATCAGCGTACGCTGATGTAAATTACATCAGCGTACTCTGATGTAAATTACATCAGCGTACTCTGATGTAA	TTTACATCAGAGTACTTGATGTAAATTACATCAGAGTACTTGATGTAAATTACATCAGAGTACGCTGATGTAAATTACATCAGCGTACTCTGATGTAAATTACATCAGCGTACTCTGATGTAAATTACATCAGCGTACTCTGATGTAA	.	PASS	RC=4.96;RPL=25;RAL=123;RCP=TTACATCAGCGTACGCTGATGTAAA;ALGNURL=http://orca.bu.edu/vntrview/index.php?db=VNTRPIPE_NA12892&ref=-176156413&isref=1&istab=1&ispng=1&rank=3	GT:SP:CGL	0/1:13,5:0,1

CHILD:
chr5	29424247	td176161319	GATTTTATTTATTTTATTTTATATTTTATTTTATTTTATTTTATTATTGTAGTTCATTTTATT	GATTTTATTTTATTTTTTTATTTATTTTATATTTTATTTTATTTTATTTATTATTTTATTTTATTTTATTTTAATTATTGTAGTTCATTTTATT	.	PASS	RC=2.78;RPL=23;RAL=62;RCP=ATTTTAGTTTATTTTATTTTATT;ALGNURL=http://orca.bu.edu/vntrview/index.php?db=VNTRPIPE_NA12878&ref=-176161319&isref=1&istab=1&ispng=1&rank=3	GT:SP:CGL	0/1:17,4:0,1
PARENTS:
chr5	29424247	td176161319	GATTTTATTTATTTTATTTTATATTTTATTTTATTTTATTTTATTATTGTAGTTCATTTTATT	GATTTTATTTTATTTTTTTATTTATTTTATATTTTATTTTATTTTATTTATTATTTTATTTTATTTTATTTTAATTATTGTAGTTCATTTTATT	.	PASS	RC=2.78;RPL=23;RAL=62;RCP=ATTTTAGTTTATTTTATTTTATT;ALGNURL=http://orca.bu.edu/vntrview/index.php?db=VNTRPIPE_NA12891&ref=-176161319&isref=1&istab=1&ispng=1&rank=3	GT:SP:CGL	0/1:24,2:0,1
chr5	29424247	td176161319	GATTTTATTTATTTTATTTTATATTTTATTTTATTTTATTTTATTATTGTAGTTCATTTTATT	GATTTTATTTTATTTTTTTATTTATTTTATATTTTATTTTATTTTATTTATTATTTTATTTTATTTTATTTTAATTATTGTAGTTCATTTTATT	.	PASS	RC=2.78;RPL=23;RAL=62;RCP=ATTTTAGTTTATTTTATTTTATT;ALGNURL=http://orca.bu.edu/vntrview/index.php?db=VNTRPIPE_NA12892&ref=-176161319&isref=1&istab=1&ispng=1&rank=3	GT:SP:CGL	0/1:15,2:0,1

CHILD:
chr5	50762828	td176168099	CCCTTCCTTCCTTGCGTCCTTGCTTCCTTGCTTCCTTGCTTCCTTGCTTCCGTCTTCCT	CCCTTCCTTCCTTGCTTCCTTGCTTCCTTGCTTCCGTCTTCCT	.	PASS	RC=7.38;RPL=8;RAL=58;RCP=CCTTGCTT;ALGNURL=http://orca.bu.edu/vntrview/index.php?db=VNTRPIPE_NA12878&ref=-176168099&isref=1&istab=1&ispng=1&rank=3	GT:SP:CGL	0/1:4,6:0,-2
PARENTS:
chr5	50762828	td176168099	CCCTTCCTTCCTTGCGTCCTTGCTTCCTTGCTTCCTTGCTTCCTTGCTTCCGTCTTCCT	CCCTTCCTTCCTTGCTTCCTTGCTTCCTTGCTTCCGTCTTCCT	.	PASS	RC=7.38;RPL=8;RAL=58;RCP=CCTTGCTT;ALGNURL=http://orca.bu.edu/vntrview/index.php?db=VNTRPIPE_NA12891&ref=-176168099&isref=1&istab=1&ispng=1&rank=3	GT:SP:CGL	0/1:13,9:0,-2
chr5	50762828	td176168099	CCCTTCCTTCCTTGCGTCCTTGCTTCCTTGCTTCCTTGCTTCCTTGCTTCCGTCTTCCT	CCCTTCCTTCCTTGCCTCCTTGCTTCCTTGCTTCCGTCTTCCT	.	PASS	RC=7.38;RPL=8;RAL=58;RCP=CCTTGCTT;ALGNURL=http://orca.bu.edu/vntrview/index.php?db=VNTRPIPE_NA12892&ref=-176168099&isref=1&istab=1&ispng=1&rank=3	GT:SP:CGL	0/1:3,9:0,-2

CHILD:
chr5	52788642	td176168805	ATTATATATATAATATATGTATATAATTTTATATATATAATATATGTATATAATTTTATATATATAATATATGTATATAATTTTATATATATA	ATTATATATATAATATATGTATATAATTTTATATATATAATATATGTATATAATTATATATATATA	.	PASS	RC=3.41;RPL=27;RAL=92;RCP=TTATATATATAATATATGTATATAATT;ALGNURL=http://orca.bu.edu/vntrview/index.php?db=VNTRPIPE_NA12878&ref=-176168805&isref=1&istab=1&ispng=1&rank=3	GT:SP:CGL	0/1:5,8:0,-1
PARENTS:
chr5	52788642	td176168805	ATTATATATATAATATATGTATATAATTTTATATATATAATATATGTATATAATTTTATATATATAATATATGTATATAATTTTATATATATA	ATTATATATATAATATATGTATATAATTTTATATATATAATATATGTATATAATTATATATATATA	.	PASS	RC=3.41;RPL=27;RAL=92;RCP=TTATATATATAATATATGTATATAATT;ALGNURL=http://orca.bu.edu/vntrview/index.php?db=VNTRPIPE_NA12891&ref=-176168805&isref=1&istab=1&ispng=1&rank=3	GT:SP:CGL	0/1:8,4:0,-1
chr5	52788642	td176168805	ATTATATATATAATATATGTATATAATTTTATATATATAATATATGTATATAATTTTATATATATAATATATGTATATAATTTTATATATATA	ATTATATATATAATATATGTATATAATTTTATATATATAATATATGTATATAATTATATATATATA	.	PASS	RC=3.41;RPL=27;RAL=92;RCP=TTATATATATAATATATGTATATAATT;ALGNURL=http://orca.bu.edu/vntrview/index.php?db=VNTRPIPE_NA12892&ref=-176168805&isref=1&istab=1&ispng=1&rank=3	GT:SP:CGL	0/1:14,14:0,-1

CHILD:
chr5	82971964	td176180007	TGCACACATACACAGAGATATGCACACATACACAGAGATACGCACACATATACAGAGATACGCACACATACACAGAGATACGCACACATACACAGAGATACGCACACA	TCACATGTGTGCACACATACACAGAGATATGCACACATACACAGAGATATGCACACATACACAGAGATACGCACACATACACAGAGATACGCA	.	PASS	RC=5.35;RPL=20;RAL=107;RCP=GCACACATACACAGAGATAC;ALGNURL=http://orca.bu.edu/vntrview/index.php?db=VNTRPIPE_NA12878&ref=-176180007&isref=1&istab=1&ispng=1&rank=3	GT:SP:CGL	0/1:8,10:0,-1
PARENTS:
chr5	82971964	td176180007	TGCACACATACACAGAGATATGCACACATACACAGAGATACGCACACATATACAGAGATACGCACACATACACAGAGATACGCACACATACACAGAGATACGCACACA	TCACATGTGTGCACACATACACAGAGATATGCACACATACACAGAGATATGCACACATACACAGAGATACGCACACATACACAGAGATACGCA	.	PASS	RC=5.35;RPL=20;RAL=107;RCP=GCACACATACACAGAGATAC;ALGNURL=http://orca.bu.edu/vntrview/index.php?db=VNTRPIPE_NA12891&ref=-176180007&isref=1&istab=1&ispng=1&rank=3	GT:SP:CGL	0/1:15,15:0,-1
chr5	82971964	td176180007	TGCACACATACACAGAGATATGCACACATACACAGAGATACGCACACATATACAGAGATACGCACACATACACAGAGATACGCACACATACACAGAGATACGCACACA	TGCACACATACACAGAGATATGCACACATACACAGAGATACGCACACATACACAGAGATACGCACACA	.	PASS	RC=5.35;RPL=20;RAL=107;RCP=GCACACATACACAGAGATAC;ALGNURL=http://orca.bu.edu/vntrview/index.php?db=VNTRPIPE_NA12892&ref=-176180007&isref=1&istab=1&ispng=1&rank=3	GT:SP:CGL	0/1:8,14:0,-2

CHILD:
chr5	85462229	td176181035	ATATCTTACAAGATATAAGATATTTATATCTTGTAAGATATAAGATATTTGTATCTTGTAAGATATAAGATATTTGTATCTTGTAAGATATAAGATATTTGTATCTTGTAAGATATAAGATATTTGTATCTTGTAAGATATAAGATATTTATATCTT	AGCCTAGGCCTACACTTATATCTTACAAGATATAAGATATTTATATCTTGTAAGGTATAAGATATTTATATCTTGTAAGATATAAGATATTTGTATCTTGTAAGATATAAGATATTT	.	PASS	RC=6.24;RPL=25;RAL=156;RCP=TATCTTGTAAGATATAAGATATTTG;ALGNURL=http://orca.bu.edu/vntrview/index.php?db=VNTRPIPE_NA12878&ref=-176181035&isref=1&istab=1&ispng=1&rank=3	GT:SP:CGL	0/1:4,8:0,-2
PARENTS:
chr5	85462229	td176181035	ATATCTTACAAGATATAAGATATTTATATCTTGTAAGATATAAGATATTTGTATCTTGTAAGATATAAGATATTTGTATCTTGTAAGATATAAGATATTTGTATCTTGTAAGATATAAGATATTTGTATCTTGTAAGATATAAGATATTTATATCTT	AGCCTAGGCCTACACTTATATCTTACAAGATATAAGATATTTATATCTTGTAAGGTATAAGATATTTATATCTTGTAAGATATAAGATATTTGTATCTTGTAAGATATAAGATATTT	.	PASS	RC=6.24;RPL=25;RAL=156;RCP=TATCTTGTAAGATATAAGATATTTG;ALGNURL=http://orca.bu.edu/vntrview/index.php?db=VNTRPIPE_NA12891&ref=-176181035&isref=1&istab=1&ispng=1&rank=3	GT:SP:CGL	0/1:7,12:0,-2
chr5	85462229	td176181035	ATATCTTACAAGATATAAGATATTTATATCTTGTAAGATATAAGATATTTGTATCTTGTAAGATATAAGATATTTGTATCTTGTAAGATATAAGATATTTGTATCTTGTAAGATATAAGATATTTGTATCTTGTAAGATATAAGATATTTATATCTT	AGCCTAGGCCTACACTTATATCTTACAAGATATAAGATATTTATATCTTGTAAGGTATAAGATATTTATATCTTGTAAGATATAAGATATTTGTATCTTGTAAGATATAAGATATTT	.	PASS	RC=6.24;RPL=25;RAL=156;RCP=TATCTTGTAAGATATAAGATATTTG;ALGNURL=http://orca.bu.edu/vntrview/index.php?db=VNTRPIPE_NA12892&ref=-176181035&isref=1&istab=1&ispng=1&rank=3	GT:SP:CGL	0/1:6,12:0,-2

CHILD:
chr5	108015020	td176188730	CTCTCTCTGTGTCTCTATCTTTCTGTGTCTCTGTCTCTCTGTCTCTCTCTCTCTCT	CCTCTCTCTGTGTCTCTATCTTTCTGTGTCTCTGTCTCTCTGTCTCTCTCTCTCTCTCTCCCTCCCTCTCTCTGTGTCTCTATCTTTCTGTGTCTCTGTCTCTCTGTCTCTCTCTCTCTCT	.	PASS	RC=3.44;RPL=16;RAL=55;RCP=TCTCTCTGTGTCTCTA;ALGNURL=http://orca.bu.edu/vntrview/index.php?db=VNTRPIPE_NA12878&ref=-176188730&isref=1&istab=1&ispng=1&rank=3	GT:SP:CGL	0/1:9,5:0,4
PARENTS:
chr5	108015020	td176188730	CTCTCTCTGTGTCTCTATCTTTCTGTGTCTCTGTCTCTCTGTCTCTCTCTCTCTCT	CCTCTCTCTGTGTCTCTATCTTTCTGTGTCTCTGTCTCTCTGTCTCTCTCTCTCTCTCTCCCTCCCTCTCTCTGTGTCTCTATCTTTCTGTGTCTCTGTCTCTCTGTCTCTCTCTCTCTCT	.	PASS	RC=3.44;RPL=16;RAL=55;RCP=TCTCTCTGTGTCTCTA;ALGNURL=http://orca.bu.edu/vntrview/index.php?db=VNTRPIPE_NA12891&ref=-176188730&isref=1&istab=1&ispng=1&rank=3	GT:SP:CGL	0/1:11,6:0,4
chr5	108015020	td176188730	CTCTCTCTGTGTCTCTATCTTTCTGTGTCTCTGTCTCTCTGTCTCTCTCTCTCTCT	CCTCTCTCTGTGTCTCTATCTTTCTGTGTCTCTGTCTCTCTGTCTCTCTCTCTCTCTCCCTCCCTCTCTCTGTGTCTCTATCTTTCTGTGTCTCTGTCTCTCTGTCTCTCTCTCTCTCT	.	PASS	RC=3.44;RPL=16;RAL=55;RCP=TCTCTCTGTGTCTCTA;ALGNURL=http://orca.bu.edu/vntrview/index.php?db=VNTRPIPE_NA12892&ref=-176188730&isref=1&istab=1&ispng=1&rank=3	GT:SP:CGL	0/1:7,7:0,4

CHILD:
chr5	142812953	td176200968	CTAAATATATATATATATAATTTATTTATTTAAATTATATATATATATAATTTATTTATTTAAATTATATATATATATATATATTTA	CTAAATATATATATATATATAATTTATTTATTTAAATTATATATATATATAATTTATTTATTTAAATTATATATATATATAATTTATTTATTTAAATTATATATATATATAATTTATTTATTTAAATTATATATATATATATTTAATTT	.	PASS	RC=2.93;RPL=30;RAL=86;RCP=TAAATTATATATATATATAATTTATTTATT;ALGNURL=http://orca.bu.edu/vntrview/index.php?db=VNTRPIPE_NA12878&ref=-176200968&isref=1&istab=1&ispng=1&rank=3	GT:SP:CGL	0/1:7,2:0,2
PARENTS:
chr5	142812953	td176200968	CTAAATATATATATATATAATTTATTTATTTAAATTATATATATATATAATTTATTTATTTAAATTATATATATATATATATATTTA	CTAAATATATATATATATATAATTTATTTATTTAAATTATATATATATATAATTTATTTATTTAAATTATATATATATATAATTTATTTATTTAAATTATATATATATATAATTTATTTATTTAAATTATATATATATATATTTAATTT	.	PASS	RC=2.93;RPL=30;RAL=86;RCP=TAAATTATATATATATATAATTTATTTATT;ALGNURL=http://orca.bu.edu/vntrview/index.php?db=VNTRPIPE_NA12891&ref=-176200968&isref=1&istab=1&ispng=1&rank=3	GT:SP:CGL	0/1:8,2:0,2
chr5	142812953	td176200968	CTAAATATATATATATATAATTTATTTATTTAAATTATATATATATATAATTTATTTATTTAAATTATATATATATATATATATTTA	CTAAATATATATATATATATAATTTATTTATTTAAATTATATATATATATAATTTATTTATTTAAATTATATATATATATAATTTATTTATTTAAATTATATATATATATAATTTATTTATTTAAATTATATATATATATATTTAATTT	.	PASS	RC=2.93;RPL=30;RAL=86;RCP=TAAATTATATATATATATAATTTATTTATT;ALGNURL=http://orca.bu.edu/vntrview/index.php?db=VNTRPIPE_NA12892&ref=-176200968&isref=1&istab=1&ispng=1&rank=3	GT:SP:CGL	0/1:9,4:0,2

CHILD:
chr5	152738057	td176204436	TGAGAAAGAGACTAGTTTCTCTTTCTCAAAAGAGAAAGTGACTAGTTTCTCTTTCTCAAAAGAGAAAGTGACTAGTTTCTCTTTCTCAAAAGAGAAAGT	TGAGAAAGAGACTAGTTTCTCTTTCTCAAAAGAGAAAGTGACTAGTTTCTCTTTCTCAAAAGAGAAAGT	.	PASS	RC=3.27;RPL=30;RAL=98;RCP=GAGAAAGTGACTAGTTTCTCTTTCTCAAAA;ALGNURL=http://orca.bu.edu/vntrview/index.php?db=VNTRPIPE_NA12878&ref=-176204436&isref=1&istab=1&ispng=1&rank=3	GT:SP:CGL	0/1:13,7:0,-1
PARENTS:
chr5	152738057	td176204436	TGAGAAAGAGACTAGTTTCTCTTTCTCAAAAGAGAAAGTGACTAGTTTCTCTTTCTCAAAAGAGAAAGTGACTAGTTTCTCTTTCTCAAAAGAGAAAGT	TGAGAAAGAGACTAGTTTCTCTTTCTCAAAAGAGAAAGTGACTAGTTTCTCTTTCTCAAAAGAGAAAGT	.	PASS	RC=3.27;RPL=30;RAL=98;RCP=GAGAAAGTGACTAGTTTCTCTTTCTCAAAA;ALGNURL=http://orca.bu.edu/vntrview/index.php?db=VNTRPIPE_NA12891&ref=-176204436&isref=1&istab=1&ispng=1&rank=3	GT:SP:CGL	0/1:10,10:0,-1
chr5	152738057	td176204436	TGAGAAAGAGACTAGTTTCTCTTTCTCAAAAGAGAAAGTGACTAGTTTCTCTTTCTCAAAAGAGAAAGTGACTAGTTTCTCTTTCTCAAAAGAGAAAGT	TGAGAAAGAGACTAGTTTCTCTTTCTCAAAAGAGAAAGTGACTAGTTTCTCTTTCTCAAAAGAGAAAGT	.	PASS	RC=3.27;RPL=30;RAL=98;RCP=GAGAAAGTGACTAGTTTCTCTTTCTCAAAA;ALGNURL=http://orca.bu.edu/vntrview/index.php?db=VNTRPIPE_NA12892&ref=-176204436&isref=1&istab=1&ispng=1&rank=3	GT:SP:CGL	0/1:11,15:0,-1

CHILD:
chr5	178742239	td176214887	CTGGCTTCTGGAAAGCACTGAGGCCACAGTTGGCTTCTGGAAAGCACTGAGGCCACAGTTGGCTTCTGGAAAGCACTGAGGCCACAGT	CTGGCTTCTGGAAAGCACTGAGCCCACAGTTGGCTTCTGGAAAGCACTGAGGCCACAGTTGGCTTCTGGAAAGCACTGAGGCCACAGTTGGCTTCTGGAAAGCACTGAGGCCACAGT	.	PASS	RC=3.00;RPL=29;RAL=87;RCP=TGGCTTCTGGAAAGCACTGAGGCCACAGT;ALGNURL=http://orca.bu.edu/vntrview/index.php?db=VNTRPIPE_NA12878&ref=-176214887&isref=1&istab=1&ispng=1&rank=3	GT:SP:CGL	0/1:7,5:0,1
PARENTS:
chr5	178742239	td176214887	CTGGCTTCTGGAAAGCACTGAGGCCACAGTTGGCTTCTGGAAAGCACTGAGGCCACAGTTGGCTTCTGGAAAGCACTGAGGCCACAGT	CTGGCTTCTGGAAAGCACTGAGGCCACAGTTGGCTTCTGGAAAGCACTGAGGCCACAGTTGGCTTCTGGAAAGCACTGAGGCCACAGTTGGCTTCTGGAAAGCACTGAGGCCACAGTTGGCTTCTGGAAAGCACTGAGGCCACAGT	.	PASS	RC=3.00;RPL=29;RAL=87;RCP=TGGCTTCTGGAAAGCACTGAGGCCACAGT;ALGNURL=http://orca.bu.edu/vntrview/index.php?db=VNTRPIPE_NA12891&ref=-176214887&isref=1&istab=1&ispng=1&rank=3	GT:SP:CGL	0/1:6,3:0,2
chr5	178742239	td176214887	CTGGCTTCTGGAAAGCACTGAGGCCACAGTTGGCTTCTGGAAAGCACTGAGGCCACAGTTGGCTTCTGGAAAGCACTGAGGCCACAGT	CTGGCTTCTGGAAAGCACTGAGGCCACAGTTGGCTTCTGGAAAGCACTGAGGCCACAGTTGGCTTCTGGAAAGCACTGAGGCCACAGTTGGCTTCTGGAAAGCACTGAGGCCACAGT	.	PASS	RC=3.00;RPL=29;RAL=87;RCP=TGGCTTCTGGAAAGCACTGAGGCCACAGT;ALGNURL=http://orca.bu.edu/vntrview/index.php?db=VNTRPIPE_NA12892&ref=-176214887&isref=1&istab=1&ispng=1&rank=3	GT:SP:CGL	0/1:6,2:0,1

CHILD:
chr5	179864136	td176215460	TCAGCCAATGGTCCAGCAGCACCAGCCCAGGGCAGCCAACGGTCCAGCAGCACCAGCCCAGGGCAGCCAACGGTCCAGCAGCACCAGCCCAGGGCAGCC	TCAGCCAATGGTCCAGCAGCACCAGCCCAGGCCAGCCAATGGTCCAGCAGCACCAGCCCAGGGCAGCCAATGGTCCAGCAGCACCAGCCCAGGGCAGCCAATGGTCCAGCAGCACCAGCCCAGGGCAGCC	.	PASS	RC=3.16;RPL=31;RAL=98;RCP=CAGCCAACGGTCCAGCAGCACCAGCCCAGGG;ALGNURL=http://orca.bu.edu/vntrview/index.php?db=VNTRPIPE_NA12878&ref=-176215460&isref=1&istab=1&ispng=1&rank=3	GT:SP:CGL	0/1:8,4:0,1
PARENTS:
chr5	179864136	td176215460	TCAGCCAATGGTCCAGCAGCACCAGCCCAGGGCAGCCAACGGTCCAGCAGCACCAGCCCAGGGCAGCCAACGGTCCAGCAGCACCAGCCCAGGGCAGCC	TCAGCCAATGGTCCAGCAGCACCAGCCCAGGGCAGCCAATGGTCCAGCAGCACCAGCCCAGGGCAGCCAATGGTCCAGCAGCACCAGCCCAGGGCAGCCAATGGTCCAGCAGCACCAGCCCAGGGCAGCC	.	PASS	RC=3.16;RPL=31;RAL=98;RCP=CAGCCAACGGTCCAGCAGCACCAGCCCAGGG;ALGNURL=http://orca.bu.edu/vntrview/index.php?db=VNTRPIPE_NA12891&ref=-176215460&isref=1&istab=1&ispng=1&rank=3	GT:SP:CGL	0/1:6,5:0,1
chr5	179864136	td176215460	TCAGCCAATGGTCCAGCAGCACCAGCCCAGGGCAGCCAACGGTCCAGCAGCACCAGCCCAGGGCAGCCAACGGTCCAGCAGCACCAGCCCAGGGCAGCC	TCAGCCAATGGTCCAGCAGCACCAGCCCAGGGCAGCCAATGGTCCAGCAGCACCAGCCCAGGGCAGCCAATGGTCCAGCAGCACCAGCCCAGGGCAGCCAATGGTCCAGCAGCACCAGCCCAGGGCAGCCAATGGTCCAGCAGCACCAGCCCAGGGCAGCC	.	PASS	RC=3.16;RPL=31;RAL=98;RCP=CAGCCAACGGTCCAGCAGCACCAGCCCAGGG;ALGNURL=http://orca.bu.edu/vntrview/index.php?db=VNTRPIPE_NA12892&ref=-176215460&isref=1&istab=1&ispng=1&rank=3	GT:SP:CGL	0/1:7,3:0,2

CHILD:
chr6	1382267	td176216501	CGCGCGGAGGGGAGAGGGAGGCGCAGCGCGGAGGGGAGAGGGAGGCGCAGCGCGGAGGGGAGAGGGAGGCGCAGCGCGGAGGGGAGAGGGAGGCGCAGC	CGCGCGGAGGGGAGAGGGAGGCGCAGCGCGGAGGGGAGAGGGAGGCGCAGC,CGCGCGGAGGGGAGAGGGAGGCGCAGCGCGGAGGGGAGAGGGAGGCGCAGCGCGGAGGGGAGAGGGAGGCGCAGC	.	PASS	RC=4.08;RPL=24;RAL=98;RCP=GCGCGGAGGGGAGAGGGAGGCGCA;ALGNURL=http://orca.bu.edu/vntrview/index.php?db=VNTRPIPE_NA12878&ref=-176216501&isref=1&istab=1&ispng=1&rank=3	GT:SP:CGL	0/1/2:0,8,4:0,-2,-1
PARENTS:
chr6	1382267	td176216501	CGCGCGGAGGGGAGAGGGAGGCGCAGCGCGGAGGGGAGAGGGAGGCGCAGCGCGGAGGGGAGAGGGAGGCGCAGCGCGGAGGGGAGAGGGAGGCGCAGC	CGCGCGGAGGGGAGAGGGAGGCGCAGCGCGGAGGGGAGAGGGAGGCGCAGC,CGCGCGGAGGGGAGAGGGAGGCGCAGCGCGGAGGGGAGAGGGAGGCGCAGCGCGGAGGGGAGAGGGAGGCGCAGCGCGGAGGGGAGAGGGAGGCGCAGCGCGGAGGGGAGAGGGAGGCGCCGCGCGGAGGGGAGAGGGAGGAGCAGCGCGGAGGGGGGAGGGGGGCGCAGC	.	PASS	RC=4.08;RPL=24;RAL=98;RCP=GCGCGGAGGGGAGAGGGAGGCGCA;ALGNURL=http://orca.bu.edu/vntrview/index.php?db=VNTRPIPE_NA12891&ref=-176216501&isref=1&istab=1&ispng=1&rank=3	GT:SP:CGL	0/1/2:0,13,3:0,-2,3
chr6	1382267	td176216501	CGCGCGGAGGGGAGAGGGAGGCGCAGCGCGGAGGGGAGAGGGAGGCGCAGCGCGGAGGGGAGAGGGAGGCGCAGCGCGGAGGGGAGAGGGAGGCGCAGC	CGCGCGGAGGGGAGAGGGAGGCGCAGCGCGGAGGGGAGAGGGAGGCGCAGCGCGGAGGGGAGAGGGAGGCGCAGC,CGCGCGGAGGGGAGAGGGAGGCGCAGCGCGGAGGGGAGAGGGAGGCGCAGCGCGGAGGGGAGCGGGAGGCGCAGCGCGGAGGGGAGAGGGAGGCGCAGCGCGGAGGGGAGAGGGAGGCGCAGC	.	PASS	RC=4.08;RPL=24;RAL=98;RCP=GCGCGGAGGGGAGAGGGAGGCGCA;ALGNURL=http://orca.bu.edu/vntrview/index.php?db=VNTRPIPE_NA12892&ref=-176216501&isref=1&istab=1&ispng=1&rank=3	GT:SP:CGL	0/1/2:0,8,8:0,-1,1

CHILD:
chr6	11967363	td176220622	GATATCATATATATGATATCATATATATATATCATATATATATAT	GATATCATATATATATATGATATATATATATGATATCATATATATGATATCATATATATATATCATATATATATAT,GATATCATATATATATATGATATATATATATGATATCATATATATATATGATATATATATATGATATCATATATATGATATCATATATATATCATATATATATAT	.	PASS	RC=3.36;RPL=13;RAL=44;RCP=ATATCATATATAT;ALGNURL=http://orca.bu.edu/vntrview/index.php?db=VNTRPIPE_NA12878&ref=-176220622&isref=1&istab=1&ispng=1&rank=3	GT:SP:CGL	0/1/2:0,2,6:0,2,4
PARENTS:
chr6	11967363	td176220622	GATATCATATATATGATATCATATATATATATCATATATATATAT	GATATCATATATATATATGATATCATATATATGATATCATATATATATCATATATATAT,GATATCATATATATATATGATATATATATATGATATCATATATATGATATCATATATATATATCATATATATATAT	.	PASS	RC=3.36;RPL=13;RAL=44;RCP=ATATCATATATAT;ALGNURL=http://orca.bu.edu/vntrview/index.php?db=VNTRPIPE_NA12891&ref=-176220622&isref=1&istab=1&ispng=1&rank=3	GT:SP:CGL	0/1/2:0,4,4:0,1,2
chr6	11967363	td176220622	GATATCATATATATGATATCATATATATATATCATATATATATAT	GATATCATATATATATATGATATCATATATATGATATCATATATATATCATATATATAT,GATATCATATATATATATGATATATATATATGATATCATATATATATATGATATATATATATGATATCATATATATGATATCATATATATATCATATATATATAT	.	PASS	RC=3.36;RPL=13;RAL=44;RCP=ATATCATATATAT;ALGNURL=http://orca.bu.edu/vntrview/index.php?db=VNTRPIPE_NA12892&ref=-176220622&isref=1&istab=1&ispng=1&rank=3	GT:SP:CGL	0/1/2:0,9,6:0,1,4

CHILD:
chr6	15984576	td176222331	TTGGATCCAATACGTGGATCCAATACGTGGATCCAATATGTGGATCCAATACGTGGATCCAATATGTGGAT	TTGGATCCAATACGTGGATCCAATACGTGGATCCAATATGTGGATCCAATACGTGGATCCAATATGTGGATATTGGATCCAATACGTGGATCCAATATGTGGAT	.	PASS	RC=5.38;RPL=13;RAL=70;RCP=TGGATCCAATACG;ALGNURL=http://orca.bu.edu/vntrview/index.php?db=VNTRPIPE_NA12878&ref=-176222331&isref=1&istab=1&ispng=1&rank=3	GT:SP:CGL	0/1:5,4:0,3
PARENTS:
chr6	15984576	td176222331	TTGGATCCAATACGTGGATCCAATACGTGGATCCAATATGTGGATCCAATACGTGGATCCAATATGTGGAT	TTGGATCCAATACGTGGATCCAATACGTGGATCCAATATGTGGATCCAATACGTGGATCCAATATGTGGATATTGGATCCAATACGTGGATCCAATATGTGGAT	.	PASS	RC=5.38;RPL=13;RAL=70;RCP=TGGATCCAATACG;ALGNURL=http://orca.bu.edu/vntrview/index.php?db=VNTRPIPE_NA12891&ref=-176222331&isref=1&istab=1&ispng=1&rank=3	GT:SP:CGL	0/1:7,9:0,3
chr6	15984576	td176222331	TTGGATCCAATACGTGGATCCAATACGTGGATCCAATATGTGGATCCAATACGTGGATCCAATATGTGGAT	TTGGATCCAATCCGTGGATCCAATACGTGGATCCAATATGTGGATCCAATACGTGGATCCAATATGTGGATATTGGATCCAATACGTGGATCCAATATGTGGAT	.	PASS	RC=5.38;RPL=13;RAL=70;RCP=TGGATCCAATACG;ALGNURL=http://orca.bu.edu/vntrview/index.php?db=VNTRPIPE_NA12892&ref=-176222331&isref=1&istab=1&ispng=1&rank=3	GT:SP:CGL	0/1:7,7:0,3

CHILD:
chr6	22035774	td176225029	GATAGCATAAGGTGCAATAGCATAAGGTGCGATAGCGTAAGGTGC	GCTGATAGCATAAGGTGCAATAGCATAAGGTGCGATAGCATAAGGTGCGATAGCGTAAGGTG	.	PASS	RC=2.93;RPL=15;RAL=44;RCP=ATAGCATAAGGTGCA;ALGNURL=http://orca.bu.edu/vntrview/index.php?db=VNTRPIPE_NA12878&ref=-176225029&isref=1&istab=1&ispng=1&rank=3	GT:SP:CGL	0/1:11,15:0,1
PARENTS:
chr6	22035774	td176225029	GATAGCATAAGGTGCAATAGCATAAGGTGCGATAGCGTAAGGTGC	GCTGATAGCATAAGGTGCAATAGCATAAGGTGCGATAGCATAAGGTGCGATAGCGTAAGGTG	.	PASS	RC=2.93;RPL=15;RAL=44;RCP=ATAGCATAAGGTGCA;ALGNURL=http://orca.bu.edu/vntrview/index.php?db=VNTRPIPE_NA12891&ref=-176225029&isref=1&istab=1&ispng=1&rank=3	GT:SP:CGL	0/1:13,11:0,1
chr6	22035774	td176225029	GATAGCATAAGGTGCAATAGCATAAGGTGCGATAGCGTAAGGTGC	GCTGATAGCATAAGGTGCAATAGCATAAGGTGCGATAGCATAAGGTGCGATAGCGTAAGGTG	.	PASS	RC=2.93;RPL=15;RAL=44;RCP=ATAGCATAAGGTGCA;ALGNURL=http://orca.bu.edu/vntrview/index.php?db=VNTRPIPE_NA12892&ref=-176225029&isref=1&istab=1&ispng=1&rank=3	GT:SP:CGL	0/1:16,6:0,1

CHILD:
chr6	41325326	td176233238	CTATATATATATATAATATATATATTATATATATAATATATATATTATATATATAATATATATATTATATATATATATTATATATATATAATATATATATATTATATATATATATTA	CTATATATATATATATATAAAAAATATATATATATTATATATATATAATATATATATTATATATATATATATAATATATATATATTATATATATATATTA	.	PASS	RC=9.19;RPL=13;RAL=116;RCP=TATATATATATAT;ALGNURL=http://orca.bu.edu/vntrview/index.php?db=VNTRPIPE_NA12878&ref=-176233238&isref=1&istab=1&ispng=1&rank=3	GT:SP:CGL	0/1:2,4:0,-1
PARENTS:
chr6	41325326	td176233238	CTATATATATATATAATATATATATTATATATATAATATATATATTATATATATAATATATATATTATATATATATATTATATATATATAATATATATATATTATATATATATATTA	CTATATATATATATATATAAAAAATATATATATATTATATATATATAATATATATATTATATATATATATATAATATATATATATTATATATATATATTA	.	PASS	RC=9.19;RPL=13;RAL=116;RCP=TATATATATATAT;ALGNURL=http://orca.bu.edu/vntrview/index.php?db=VNTRPIPE_NA12891&ref=-176233238&isref=1&istab=1&ispng=1&rank=3	GT:SP:CGL	0/2:9,10:0,-1
chr6	41325326	td176233238	CTATATATATATATAATATATATATTATATATATAATATATATATTATATATATAATATATATATTATATATATATATTATATATATATAATATATATATATTATATATATATATTA	CTATATATATATATATATAAAAAATATATATATATTATATATATATAATATATATATTATATATATATATATAATATATATATATTATATATATATATTA	.	PASS	RC=9.19;RPL=13;RAL=116;RCP=TATATATATATAT;ALGNURL=http://orca.bu.edu/vntrview/index.php?db=VNTRPIPE_NA12892&ref=-176233238&isref=1&istab=1&ispng=1&rank=3	GT:SP:CGL	0/1:6,5:0,-1

CHILD:
chr6	52337425	td176237619	GTATCTTTATCATACAAGAGATATGTAATATCTTTTACATACAAGAGATATGTAATATCTTTTACATACAAGAGATATGTAATATCTTTTACATACAAGAGATATGTAATATCTTTTACATACAAGAGATATGTAA	GTATCTTTATCATACAAGAGATATGTAATATCTTTTACATACAAGAGATATGTAATATCTTTTACATACAAGAGATATGTAA	.	PASS	RC=5.00;RPL=27;RAL=135;RCP=TATCTTTTACATACAAGAGATATGTAA;ALGNURL=http://orca.bu.edu/vntrview/index.php?db=VNTRPIPE_NA12878&ref=-176237619&isref=1&istab=1&ispng=1&rank=3	GT:SP:CGL	0/1:6,8:0,-2
PARENTS:
chr6	52337425	td176237619	GTATCTTTATCATACAAGAGATATGTAATATCTTTTACATACAAGAGATATGTAATATCTTTTACATACAAGAGATATGTAATATCTTTTACATACAAGAGATATGTAATATCTTTTACATACAAGAGATATGTAA	GTATCTTTATCATACAAGAGATATGTAATATCTTTTACATACAAGAGATATGTAATATCTTTTACATACAAGAGATATGTAA	.	PASS	RC=5.00;RPL=27;RAL=135;RCP=TATCTTTTACATACAAGAGATATGTAA;ALGNURL=http://orca.bu.edu/vntrview/index.php?db=VNTRPIPE_NA12891&ref=-176237619&isref=1&istab=1&ispng=1&rank=3	GT:SP:CGL	0/1:19,18:0,-2
chr6	52337425	td176237619	GTATCTTTATCATACAAGAGATATGTAATATCTTTTACATACAAGAGATATGTAATATCTTTTACATACAAGAGATATGTAATATCTTTTACATACAAGAGATATGTAATATCTTTTACATACAAGAGATATGTAA	GTATCTTTATCATACAAGAGATATGTAATATCTTTTACATACAAGAGATATGTAATATCTTTTACATACAAGAGATATGTAATATCTTTTACATACAAGAGATATGTAA	.	PASS	RC=5.00;RPL=27;RAL=135;RCP=TATCTTTTACATACAAGAGATATGTAA;ALGNURL=http://orca.bu.edu/vntrview/index.php?db=VNTRPIPE_NA12892&ref=-176237619&isref=1&istab=1&ispng=1&rank=3	GT:SP:CGL	0/1:9,17:0,-1

CHILD:
chr6	70222715	td176243306	TATATATATATATATAAAATATGTATATAATATACACTATATATAATATGTATATAATATACACTATATATATTATATGTATATAATATACACTATATATATTATATGTATATAATATATATACATATAT	TTCTCTCTCTCTCTCTCTATATATATATAAAATATGTATATAATATACACTATATATAATATGTATATAATATACACTATATATATTATATGTATATAATATAT	.	PASS	RC=4.59;RPL=29;RAL=129;RCP=ATATACACTATATATATTATATGTATATA;ALGNURL=http://orca.bu.edu/vntrview/index.php?db=VNTRPIPE_NA12878&ref=-176243306&isref=1&istab=1&ispng=1&rank=3	GT:SP:CGL	0/1:3,2:0,-1
PARENTS:
chr6	70222715	td176243306	TATATATATATATATAAAATATGTATATAATATACACTATATATAATATGTATATAATATACACTATATATATTATATGTATATAATATACACTATATATATTATATGTATATAATATATATACATATAT	TTCTCTCTCTCTCTCTCTATATATATATAAAATATGTATATAATATACACTATATATAATATGTATATAATATACACTATATATATTATATGTATATAATATAT	.	PASS	RC=4.59;RPL=29;RAL=129;RCP=ATATACACTATATATATTATATGTATATA;ALGNURL=http://orca.bu.edu/vntrview/index.php?db=VNTRPIPE_NA12891&ref=-176243306&isref=1&istab=1&ispng=1&rank=3	GT:SP:CGL	0/1:3,2:0,-1
chr6	70222715	td176243306	TATATATATATATATAAAATATGTATATAATATACACTATATATAATATGTATATAATATACACTATATATATTATATGTATATAATATACACTATATATATTATATGTATATAATATATATACATATAT	TTCTCTCTCTCTCTCTCTATATATATATAAAATATGTATATAATATACACTATATATAATATGTATATAATATACACTATATATATTATATGTATATAATATAT	.	PASS	RC=4.59;RPL=29;RAL=129;RCP=ATATACACTATATATATTATATGTATATA;ALGNURL=http://orca.bu.edu/vntrview/index.php?db=VNTRPIPE_NA12892&ref=-176243306&isref=1&istab=1&ispng=1&rank=3	GT:SP:CGL	0/1:2,2:0,-1

CHILD:
chr6	99499118	td176253167	ATAGATGATAGATAGATTTTTAAAAAATATATCCTATTAGATAGATGATAGATTTTTAAAAAATATATCCTATTAGATAGATGATAGATAATAGATTTTTAAAAAATATATCCTATTAGATAGGTGATAGA	ATAGATGATAGATAGATTTTTAAAAAATATATCCTATTAGATAGATGATAGATTTTTAAAAAATATATCCTATTAGATAGATGATAGAT	.	PASS	RC=3.51;RPL=37;RAL=130;RCP=TAGATAGATAGATAGATTTTTAAAAAATATATCCTAT;ALGNURL=http://orca.bu.edu/vntrview/index.php?db=VNTRPIPE_NA12878&ref=-176253167&isref=1&istab=1&ispng=1&rank=3	GT:SP:CGL	0/1:11,4:0,-1
PARENTS:
chr6	99499118	td176253167	ATAGATGATAGATAGATTTTTAAAAAATATATCCTATTAGATAGATGATAGATTTTTAAAAAATATATCCTATTAGATAGATGATAGATAATAGATTTTTAAAAAATATATCCTATTAGATAGGTGATAGA	ATAGATGATAGATAGATTTTTAAAAAATATATCCTATTAGATAGATGATAGATTTTTAAAAAATATATCCTATTAGATAGATGATAGAT	.	PASS	RC=3.51;RPL=37;RAL=130;RCP=TAGATAGATAGATAGATTTTTAAAAAATATATCCTAT;ALGNURL=http://orca.bu.edu/vntrview/index.php?db=VNTRPIPE_NA12891&ref=-176253167&isref=1&istab=1&ispng=1&rank=3	GT:SP:CGL	0/1:14,3:0,-1
chr6	99499118	td176253167	ATAGATGATAGATAGATTTTTAAAAAATATATCCTATTAGATAGATGATAGATTTTTAAAAAATATATCCTATTAGATAGATGATAGATAATAGATTTTTAAAAAATATATCCTATTAGATAGGTGATAGA	ATAGATGATAGATAGATTTTTAAAAAATATATCCTATTAGATAGATGATAGATTTTTAAAAAATATATCCTATTAGATAGATGATAGATTTTTAAAAAATATATCCTATTAGATAGATGATAGATAATCGATATTTAAAAAATATATCCTATTCGTTAGATGCTAGA	.	PASS	RC=3.51;RPL=37;RAL=130;RCP=TAGATAGATAGATAGATTTTTAAAAAATATATCCTAT;ALGNURL=http://orca.bu.edu/vntrview/index.php?db=VNTRPIPE_NA12892&ref=-176253167&isref=1&istab=1&ispng=1&rank=3	GT:SP:CGL	0/1:9,3:0,1

CHILD:
chr6	115193594	td176258927	TTTCTTTCTTCTTTCTTCTTTCTTCTTTCTTCTTCCTCCTTCTTCTTCTTC	TTTCTTTCTTCTTTCTTCTTTCTTCTTTCTTCTTCCTCCTTCTTCTTCTTCTTCTTC	.	PASS	RC=7.43;RPL=7;RAL=50;RCP=TTCTTTC;ALGNURL=http://orca.bu.edu/vntrview/index.php?db=VNTRPIPE_NA12878&ref=-176258927&isref=1&istab=1&ispng=1&rank=3	GT:SP:CGL	0/1:4,5:0,1
PARENTS:
chr6	115193594	td176258927	TTTCTTTCTTCTTTCTTCTTTCTTCTTTCTTCTTCCTCCTTCTTCTTCTTC	TTTCTTTCTTCTTTCTTCTTTCTTCTTTCTTCTTCCTCCTTCTTCTTCTTCTTCTTC	.	PASS	RC=7.43;RPL=7;RAL=50;RCP=TTCTTTC;ALGNURL=http://orca.bu.edu/vntrview/index.php?db=VNTRPIPE_NA12891&ref=-176258927&isref=1&istab=1&ispng=1&rank=3	GT:SP:CGL	0/1:9,10:0,1
chr6	115193594	td176258927	TTTCTTTCTTCTTTCTTCTTTCTTCTTTCTTCTTCCTCCTTCTTCTTCTTC	TTTCTTTCTTCTTTCTTCTTTCTTCTTTCTTCTTCCTCCTTCTTCTTCTTCTTCTTC	.	PASS	RC=7.43;RPL=7;RAL=50;RCP=TTCTTTC;ALGNURL=http://orca.bu.edu/vntrview/index.php?db=VNTRPIPE_NA12892&ref=-176258927&isref=1&istab=1&ispng=1&rank=3	GT:SP:CGL	0/1:6,10:0,1

CHILD:
chr6	117156099	td176259583	GATATATATACATATATAAATATAAATATATATACATATATAAATATAAATATATATACATATATAAATATAAATATATATATATA	GATATATATACATATATAAATATAAATATATATACATATATAAATATAAATATATATATATATA	.	PASS	RC=3.54;RPL=24;RAL=85;RCP=ATATATATACATATATAAATATAA;ALGNURL=http://orca.bu.edu/vntrview/index.php?db=VNTRPIPE_NA12878&ref=-176259583&isref=1&istab=1&ispng=1&rank=3	GT:SP:CGL	0/1:7,7:0,-1
PARENTS:
chr6	117156099	td176259583	GATATATATACATATATAAATATAAATATATATACATATATAAATATAAATATATATACATATATAAATATAAATATATATATATA	GATATATATACATATATAAATATAAATATATATACATATATAAATATAAATATATATATATATA	.	PASS	RC=3.54;RPL=24;RAL=85;RCP=ATATATATACATATATAAATATAA;ALGNURL=http://orca.bu.edu/vntrview/index.php?db=VNTRPIPE_NA12891&ref=-176259583&isref=1&istab=1&ispng=1&rank=3	GT:SP:CGL	0/1:10,18:0,-1
chr6	117156099	td176259583	GATATATATACATATATAAATATAAATATATATACATATATAAATATAAATATATATACATATATAAATATAAATATATATATATA	GATATATATACATATATAAATATAAATATATATACATATATAAATATAAATATATATATATATA	.	PASS	RC=3.54;RPL=24;RAL=85;RCP=ATATATATACATATATAAATATAA;ALGNURL=http://orca.bu.edu/vntrview/index.php?db=VNTRPIPE_NA12892&ref=-176259583&isref=1&istab=1&ispng=1&rank=3	GT:SP:CGL	0/1:13,11:0,-1

CHILD:
chr6	158154867	td176274624	GGACAACCCTCCGGTTATCATCCTGAGATGGGACAGCCTTTGTGACAACCCTCCGGTTATCATCCTGAGATGGGACAGCCTTTGTGA	GGACAACCCTCCGGTTATCATCCTGAGATGGGACAGCCTTTGTGACAACCCTCCGGTTATCATCCTGAGATGGGACAGCCTTTGTGACAACCCTCCGGTTATCATCCTGAGATGGGACAGCCTTTGTGA	.	PASS	RC=2.05;RPL=42;RAL=86;RCP=GACAACCCTCCGGTTATCATCCTGAGATGGGACAGCCTTTGT;ALGNURL=http://orca.bu.edu/vntrview/index.php?db=VNTRPIPE_NA12878&ref=-176274624&isref=1&istab=1&ispng=1&rank=3	GT:SP:CGL	0/1:13,2:0,1
PARENTS:
chr6	158154867	td176274624	GGACAACCCTCCGGTTATCATCCTGAGATGGGACAGCCTTTGTGACAACCCTCCGGTTATCATCCTGAGATGGGACAGCCTTTGTGA	GGACAACCCTCCGGTTATCATCCTGAGATGGGACAGCCTTTGTGACAACCCTCCGGTTATCATCCTGAGATGGGACAGCCTTTGTGACAACCCTCCGGTTATCATCCTGAGATGGGACAGCCTTTGTGA	.	PASS	RC=2.05;RPL=42;RAL=86;RCP=GACAACCCTCCGGTTATCATCCTGAGATGGGACAGCCTTTGT;ALGNURL=http://orca.bu.edu/vntrview/index.php?db=VNTRPIPE_NA12891&ref=-176274624&isref=1&istab=1&ispng=1&rank=3	GT:SP:CGL	0/1:8,6:0,1
chr6	158154867	td176274624	GGACAACCCTCCGGTTATCATCCTGAGATGGGACAGCCTTTGTGACAACCCTCCGGTTATCATCCTGAGATGGGACAGCCTTTGTGA	GGACAACCCTCCGGTTATCATCCTGAGATGGGACAGCCTTTGTGACAACCCTCCGGTTATCATCCTGAGATGGGACAGCCTTTGTGACAACCCTCCGGTTATCATCCTGAGATGGGACAGCCTTTGTGA	.	PASS	RC=2.05;RPL=42;RAL=86;RCP=GACAACCCTCCGGTTATCATCCTGAGATGGGACAGCCTTTGT;ALGNURL=http://orca.bu.edu/vntrview/index.php?db=VNTRPIPE_NA12892&ref=-176274624&isref=1&istab=1&ispng=1&rank=3	GT:SP:CGL	0/1:6,6:0,1

CHILD:
chr6	158993910	td176275026	AGTGGGCTTGTGGGCTTGTGGGTTGTGAGGTTGTGAGGTTGTGGGCTTGTGGG	AGTGGGCTTGTGGGTTGTGAGGTTGTGAGGTTGTGGGCTTGTGGG	.	PASS	RC=6.62;RPL=8;RAL=52;RCP=GTGGGCTT;ALGNURL=http://orca.bu.edu/vntrview/index.php?db=VNTRPIPE_NA12878&ref=-176275026&isref=1&istab=1&ispng=1&rank=3	GT:SP:CGL	0/1:7,4:0,-1
PARENTS:
chr6	158993910	td176275026	AGTGGGCTTGTGGGCTTGTGGGTTGTGAGGTTGTGAGGTTGTGGGCTTGTGGG	AGTGGGCTTGTGGGTTGTGAGGTTGTGAGGTTGTGGGCTTGTGGG	.	PASS	RC=6.62;RPL=8;RAL=52;RCP=GTGGGCTT;ALGNURL=http://orca.bu.edu/vntrview/index.php?db=VNTRPIPE_NA12891&ref=-176275026&isref=1&istab=1&ispng=1&rank=3	GT:SP:CGL	0/1:9,7:0,-1
chr6	158993910	td176275026	AGTGGGCTTGTGGGCTTGTGGGTTGTGAGGTTGTGAGGTTGTGGGCTTGTGGG	AGTGGGCTTGTGGGTTGTGAGGTTGTGAGGTTGTGGGCTTGTGGG	.	PASS	RC=6.62;RPL=8;RAL=52;RCP=GTGGGCTT;ALGNURL=http://orca.bu.edu/vntrview/index.php?db=VNTRPIPE_NA12892&ref=-176275026&isref=1&istab=1&ispng=1&rank=3	GT:SP:CGL	0/1:4,5:0,-1

CHILD:
chr6	163111109	td176276771	ATTAGAATGTACTCCATTATTTAGAATGTACTCCATTATTTAGAATGTACTC	ATTAGAATGTACTCCATTATTTAGAATGTACTCCATTATTTAGAATGTACTCCATTATTTAGAATGTACTC	.	PASS	RC=2.68;RPL=19;RAL=51;RCP=TTAGAATGTACTCCATTAT;ALGNURL=http://orca.bu.edu/vntrview/index.php?db=VNTRPIPE_NA12878&ref=-176276771&isref=1&istab=1&ispng=1&rank=3	GT:SP:CGL	0/1:14,16:0,1
PARENTS:
chr6	163111109	td176276771	ATTAGAATGTACTCCATTATTTAGAATGTACTCCATTATTTAGAATGTACTC	ATTAGAATGTACTCCATTATTTAGAATGTACTCCATTATTTAGAATGTACTCCATTATTTAGAATGTACTC	.	PASS	RC=2.68;RPL=19;RAL=51;RCP=TTAGAATGTACTCCATTAT;ALGNURL=http://orca.bu.edu/vntrview/index.php?db=VNTRPIPE_NA12891&ref=-176276771&isref=1&istab=1&ispng=1&rank=3	GT:SP:CGL	0/1:25,15:0,1
chr6	163111109	td176276771	ATTAGAATGTACTCCATTATTTAGAATGTACTCCATTATTTAGAATGTACTC	ATTAGAATGTACTCCATTATTTAGAATGTACTCCATTATTTAGAATGTACTCCATTATTTAGAATGTACTC	.	PASS	RC=2.68;RPL=19;RAL=51;RCP=TTAGAATGTACTCCATTAT;ALGNURL=http://orca.bu.edu/vntrview/index.php?db=VNTRPIPE_NA12892&ref=-176276771&isref=1&istab=1&ispng=1&rank=3	GT:SP:CGL	0/1:18,11:0,1

CHILD:
chr6	168547641	td176279233	GAGTGGCCTCATTCTACACCTTCCTGATGGCAGTGGCCTCATTCTGCACCTCCTGATGGCAGTGGCCTCATTCTGCACCTTCCTGACGGCAGTGGCCTCATTCTGCACCTTCCTGA	GAGTGGCTTCATTCTACACCTTCCTGATGGCAGTGGCCTCATTCTGCACCTTCCTGACGGCAGTGGCCTCATTCTGCACCTTCCTGACAGCA	.	PASS	RC=3.87;RPL=30;RAL=115;RCP=AGTGGCCTCATTCTGCACCTTCCTGATGGC;ALGNURL=http://orca.bu.edu/vntrview/index.php?db=VNTRPIPE_NA12878&ref=-176279233&isref=1&istab=1&ispng=1&rank=3	GT:SP:CGL	0/1:4,8:0,-1
PARENTS:
chr6	168547641	td176279233	GAGTGGCCTCATTCTACACCTTCCTGATGGCAGTGGCCTCATTCTGCACCTCCTGATGGCAGTGGCCTCATTCTGCACCTTCCTGACGGCAGTGGCCTCATTCTGCACCTTCCTGA	GAGTGGCTTCATTCTACACCTTCCTGATGGCAGTGGCCTCATTCTGCACCTTCCTGACGGCAGTGGCCTCATTCTGCACCTTCCTGACAGCA	.	PASS	RC=3.87;RPL=30;RAL=115;RCP=AGTGGCCTCATTCTGCACCTTCCTGATGGC;ALGNURL=http://orca.bu.edu/vntrview/index.php?db=VNTRPIPE_NA12891&ref=-176279233&isref=1&istab=1&ispng=1&rank=3	GT:SP:CGL	0/1:11,11:0,-1
chr6	168547641	td176279233	GAGTGGCCTCATTCTACACCTTCCTGATGGCAGTGGCCTCATTCTGCACCTCCTGATGGCAGTGGCCTCATTCTGCACCTTCCTGACGGCAGTGGCCTCATTCTGCACCTTCCTGA	GAGTGGCTTCATTCTACTCCTTCCTGATGGCAGTGGCCTCATTCTGCACCTTCCTGACGGCAGTGGCCTCATTCTGCACCTTCCTGACAGCA	.	PASS	RC=3.87;RPL=30;RAL=115;RCP=AGTGGCCTCATTCTGCACCTTCCTGATGGC;ALGNURL=http://orca.bu.edu/vntrview/index.php?db=VNTRPIPE_NA12892&ref=-176279233&isref=1&istab=1&ispng=1&rank=3	GT:SP:CGL	0/1:8,7:0,-1

CHILD:
chr6	168570352	td176279246	ATTCCACGTGGGATGAGTGGTGTGTTGGTGATTTTCCACGAGGGTTGAGTGGCGTGTTGGTGATTTTCCACGTGGGTTGAGTGGCGTGTTGGTGATTTTCCACGTGGGTTGAATGGCGTGTTGGTGATT	ATTCCACGTGGGATGAGTGGTGTGTTGGTGATTTTCCACGAGGGTTGAGTGGCGTGTTGGTGATTTTCCACGTGGGTTGAGTGGCGTGTTGGTGATT	.	PASS	RC=4.00;RPL=32;RAL=128;RCP=TTCCACGTGGGTTGAGTGGCGTGTTGGTGATT;ALGNURL=http://orca.bu.edu/vntrview/index.php?db=VNTRPIPE_NA12878&ref=-176279246&isref=1&istab=1&ispng=1&rank=3	GT:SP:CGL	0/1:5,3:0,-1
PARENTS:
chr6	168570352	td176279246	ATTCCACGTGGGATGAGTGGTGTGTTGGTGATTTTCCACGAGGGTTGAGTGGCGTGTTGGTGATTTTCCACGTGGGTTGAGTGGCGTGTTGGTGATTTTCCACGTGGGTTGAATGGCGTGTTGGTGATT	ATTCCACGTGGGATGAGTGGTGTGTTGGTGATTTTCCACGAGGGTTGAGTGGCGTGTTGGTGATTTTCCACGTGGGTTGAGTGGCGTGTTGGTGATT	.	PASS	RC=4.00;RPL=32;RAL=128;RCP=TTCCACGTGGGTTGAGTGGCGTGTTGGTGATT;ALGNURL=http://orca.bu.edu/vntrview/index.php?db=VNTRPIPE_NA12891&ref=-176279246&isref=1&istab=1&ispng=1&rank=3	GT:SP:CGL	0/1:7,6:0,-1
chr6	168570352	td176279246	ATTCCACGTGGGATGAGTGGTGTGTTGGTGATTTTCCACGAGGGTTGAGTGGCGTGTTGGTGATTTTCCACGTGGGTTGAGTGGCGTGTTGGTGATTTTCCACGTGGGTTGAATGGCGTGTTGGTGATT	ATTCCACGTGGGATGAGTGGTGTGTTGGTGATTTTCCACGAGGGTTGAGTGGCGTGTTGGTGATTTTCCACGTGGGTTGAGTGGCGTGTTGGTGATT	.	PASS	RC=4.00;RPL=32;RAL=128;RCP=TTCCACGTGGGTTGAGTGGCGTGTTGGTGATT;ALGNURL=http://orca.bu.edu/vntrview/index.php?db=VNTRPIPE_NA12892&ref=-176279246&isref=1&istab=1&ispng=1&rank=3	GT:SP:CGL	0/1:3,2:0,-1

CHILD:
chr7	1000017	td176281701	ACTGTGCGAAGTGACAGGAGCCAGGCACAGAGGAGCAGATGGCGGGTGCTGTGGGAACTGACAGGAGCCAGGCACAGAGGGTCGGATGGCGGGTGCTGTGGGAACTGACAGGAGCCAGGCACAGAGGGTCGGATGGCGGGTGC	ACTGTGCGAAGTGACAGGAGCCAGGCACAGAGGAGCAGATGGCGGGTGCTGTGGGAACTGACAGGAGCCAGGCACAGAGGGTCGGATGGCGGGTGC	.	PASS	RC=3.02;RPL=47;RAL=142;RCP=CTGTGGGAACTGACAGGAGCCAGGCACAGAGGGTCGGATGGCGGGTG;ALGNURL=http://orca.bu.edu/vntrview/index.php?db=VNTRPIPE_NA12878&ref=-176281701&isref=1&istab=1&ispng=1&rank=3	GT:SP:CGL	0/1:3,8:0,-1
PARENTS:
chr7	1000017	td176281701	ACTGTGCGAAGTGACAGGAGCCAGGCACAGAGGAGCAGATGGCGGGTGCTGTGGGAACTGACAGGAGCCAGGCACAGAGGGTCGGATGGCGGGTGCTGTGGGAACTGACAGGAGCCAGGCACAGAGGGTCGGATGGCGGGTGC	ACTGTGCGAAGTGACAGGAGCCAGGCACAGAGGAGCAGATGGCGGGTGCTGTGGGAACTGACAGGAGCCAGGCACAGAGGGTCGGATGGCGGGTGC	.	PASS	RC=3.02;RPL=47;RAL=142;RCP=CTGTGGGAACTGACAGGAGCCAGGCACAGAGGGTCGGATGGCGGGTG;ALGNURL=http://orca.bu.edu/vntrview/index.php?db=VNTRPIPE_NA12891&ref=-176281701&isref=1&istab=1&ispng=1&rank=3	GT:SP:CGL	0/1:2,7:0,-1
chr7	1000017	td176281701	ACTGTGCGAAGTGACAGGAGCCAGGCACAGAGGAGCAGATGGCGGGTGCTGTGGGAACTGACAGGAGCCAGGCACAGAGGGTCGGATGGCGGGTGCTGTGGGAACTGACAGGAGCCAGGCACAGAGGGTCGGATGGCGGGTGC	ACTGTGCGAAGTGACAGGAGCCAGGCACAGAGGAGCAGATGGCGGGTGCTGTGGGAACTGACAGGAGCCAGGCACAGAGGGTCGGATGGCGGGTGC	.	PASS	RC=3.02;RPL=47;RAL=142;RCP=CTGTGGGAACTGACAGGAGCCAGGCACAGAGGGTCGGATGGCGGGTG;ALGNURL=http://orca.bu.edu/vntrview/index.php?db=VNTRPIPE_NA12892&ref=-176281701&isref=1&istab=1&ispng=1&rank=3	GT:SP:CGL	0/1:2,10:0,-1

CHILD:
chr7	1963041	td176282540	CCTCTTCTACCCTGACACCCAGGCAATCCTGCGCTCTTCCGCCCCGGCACCCTGGCACCCCCGCGCTCTTCCGCCCCGGCAGCCGGGCAACCCCGCGCTCTTCCGCCCCGGCACCCGGGCAATCCTGCG	CCTCTTCTACCCTGACACCCAGGCAATCCTGCGCTCTTCCGCCCCGGCACCCGGGCAATCCTGCGCTCTTCCGCCCCGGCACCCGGGCAATCCTGCG,CCTCTTCTACCCTGACACCCAGGCAATCCTGCGCTCTTCCGCCCCGGCACCCTGGCACCCCCGCGCTCTTCCGCCCCGGCACCCGGGCAACCCCGCGCTCTTCCGCCCCGGCACCCGGGCAACCCCGCGCTCTTCCGCCCCGGCACCCGGGCAATCCTGCG	.	PASS	RC=4.00;RPL=32;RAL=128;RCP=CTCTTCCGCCCCGGCACCCGGGCAACCCCGCG;ALGNURL=http://orca.bu.edu/vntrview/index.php?db=VNTRPIPE_NA12878&ref=-176282540&isref=1&istab=1&ispng=1&rank=3	GT:SP:CGL	0/1/2:0,3,2:0,-1,1
PARENTS:
chr7	1963041	td176282540	CCTCTTCTACCCTGACACCCAGGCAATCCTGCGCTCTTCCGCCCCGGCACCCTGGCACCCCCGCGCTCTTCCGCCCCGGCAGCCGGGCAACCCCGCGCTCTTCCGCCCCGGCACCCGGGCAATCCTGCG	CCTCTTCTACCCTGACACCCAGGCAATCCTGCGCTCTTCCGCCCCGGCACCCGGGCAATCCTGCGCTCTTCCGCCCCGGCACCCGGGCAATCCTGCG	.	PASS	RC=4.00;RPL=32;RAL=128;RCP=CTCTTCCGCCCCGGCACCCGGGCAACCCCGCG;ALGNURL=http://orca.bu.edu/vntrview/index.php?db=VNTRPIPE_NA12891&ref=-176282540&isref=1&istab=1&ispng=1&rank=3	GT:SP:CGL	0/1:11,6:0,-1
chr7	1963041	td176282540	CCTCTTCTACCCTGACACCCAGGCAATCCTGCGCTCTTCCGCCCCGGCACCCTGGCACCCCCGCGCTCTTCCGCCCCGGCAGCCGGGCAACCCCGCGCTCTTCCGCCCCGGCACCCGGGCAATCCTGCG	CCTCTTCTACCCTGACACCCAGGCAATCCTGCGCTCTTCCGCCCCGGCACCCTGGCACCCCCGCGCTCTTCCGCCCCGGCACCCGGGCAACCCCGCGCTCTTCCGCCCCGGCACCCGGGCAACCCCGCGCTCTTCCGCCCCGGCCCCCGGGCAATCCTGCG	.	PASS	RC=4.00;RPL=32;RAL=128;RCP=CTCTTCCGCCCCGGCACCCGGGCAACCCCGCG;ALGNURL=http://orca.bu.edu/vntrview/index.php?db=VNTRPIPE_NA12892&ref=-176282540&isref=1&istab=1&ispng=1&rank=3	GT:SP:CGL	0/1:4,2:0,1

CHILD:
chr7	11157201	td176287108	GATATATATAAATATGTATTTATATGTATAAATACAAATATGTATTTGTATGTATAAATA	GATATATATAAATATGTATTTATATGTATAAATACAAATATGTATTTATATGTATAAATACAAATATGTATTTGTATGTATAAATA	.	PASS	RC=2.27;RPL=26;RAL=59;RCP=ATAAATACAAATATGTATTTATATGT;ALGNURL=http://orca.bu.edu/vntrview/index.php?db=VNTRPIPE_NA12878&ref=-176287108&isref=1&istab=1&ispng=1&rank=3	GT:SP:CGL	0/1:15,8:0,1
PARENTS:
chr7	11157201	td176287108	GATATATATAAATATGTATTTATATGTATAAATACAAATATGTATTTGTATGTATAAATA	GATATATATAAATATGTATTTATATGTATAAATACAAATATGTATTTATATGTATAAATACAAATATGTATTTGTATGTATAAATA	.	PASS	RC=2.27;RPL=26;RAL=59;RCP=ATAAATACAAATATGTATTTATATGT;ALGNURL=http://orca.bu.edu/vntrview/index.php?db=VNTRPIPE_NA12891&ref=-176287108&isref=1&istab=1&ispng=1&rank=3	GT:SP:CGL	0/1:20,18:0,1
chr7	11157201	td176287108	GATATATATAAATATGTATTTATATGTATAAATACAAATATGTATTTGTATGTATAAATA	GATATATATAAATATGTATTTATATGTATAAATACAAATATGTATTTATATGTATAAATACAAATATGTATTTGTATGTATAAATA	.	PASS	RC=2.27;RPL=26;RAL=59;RCP=ATAAATACAAATATGTATTTATATGT;ALGNURL=http://orca.bu.edu/vntrview/index.php?db=VNTRPIPE_NA12892&ref=-176287108&isref=1&istab=1&ispng=1&rank=3	GT:SP:CGL	0/1:16,14:0,1

CHILD:
chr7	11201295	td176287125	CTAAATAAAAATATTATATTTTATTTAAATAAAAATATTATATTTTATTTAAATAAAAATATTATATTTTATTTAAATAAAAATATTTAGATTTTA	CTAAATAAAAATATTATATTTTATTTAAATAAAAATATTATATTTTATTTAAATAAAAATATTTAGATTTTA	.	PASS	RC=3.92;RPL=24;RAL=95;RCP=TAAATAAAAATATTATATTTTATT;ALGNURL=http://orca.bu.edu/vntrview/index.php?db=VNTRPIPE_NA12878&ref=-176287125&isref=1&istab=1&ispng=1&rank=3	GT:SP:CGL	0/1:8,15:0,-1
PARENTS:
chr7	11201295	td176287125	CTAAATAAAAATATTATATTTTATTTAAATAAAAATATTATATTTTATTTAAATAAAAATATTATATTTTATTTAAATAAAAATATTTAGATTTTA	CTAAATAAAAATATTATATTTTATTTAAATAAAAATATTATATTTTATTTAAATAAAAATATTATATTTTATTTAAATAAAAATATTATATTTTATTTAAATAAAAATATTTAGATTTTA	.	PASS	RC=3.92;RPL=24;RAL=95;RCP=TAAATAAAAATATTATATTTTATT;ALGNURL=http://orca.bu.edu/vntrview/index.php?db=VNTRPIPE_NA12891&ref=-176287125&isref=1&istab=1&ispng=1&rank=3	GT:SP:CGL	0/1:13,8:0,1
chr7	11201295	td176287125	CTAAATAAAAATATTATATTTTATTTAAATAAAAATATTATATTTTATTTAAATAAAAATATTATATTTTATTTAAATAAAAATATTTAGATTTTA	CTAAATAAAAATATTATATTTTATTTAAATAAAAATATTATATTTTATTTAAATAAAAATATTTAGATTTTA	.	PASS	RC=3.92;RPL=24;RAL=95;RCP=TAAATAAAAATATTATATTTTATT;ALGNURL=http://orca.bu.edu/vntrview/index.php?db=VNTRPIPE_NA12892&ref=-176287125&isref=1&istab=1&ispng=1&rank=3	GT:SP:CGL	0/1:10,11:0,-1

CHILD:
chr7	28878486	td176293360	TGCCCGGCCAGCCGCCCCGTCCGGGAGGGAGGTTGGGGGGTCAGCCCCCCGCCCGGCCAGCCGCCCCGTCCGGGAGGTGAGGGGCGCCTCTGCCCGGCCGCCC	TCCGCCCGGCAGCCACCCCGTCCGGGAGGGAGGTGGCGGGGGGGTCAGCCCCCCGCCCGGCCAGCCGCCCCGTCCGGGAGGGAGGTGGGGGGGTCAGCCCCCCGCCCGGCCAGCCGCCTCGTCCGGGAGGTGAGGGGCGCCTCTGCCCGGCCGCCC	.	SC	RC=2.08;RPL=51;RAL=102;RCP=GCCCGGCCAGCCGCCCCGTCCGGGAGGTGAGGTTGGCGCCTCAGCCCGCCC;ALGNURL=http://orca.bu.edu/vntrview/index.php?db=VNTRPIPE_NA12878&ref=-176293360&isref=1&istab=1&ispng=1&rank=3	GT:SP:CGL	0/1:27,3:0,1
PARENTS:
chr7	28878486	td176293360	TGCCCGGCCAGCCGCCCCGTCCGGGAGGGAGGTTGGGGGGTCAGCCCCCCGCCCGGCCAGCCGCCCCGTCCGGGAGGTGAGGGGCGCCTCTGCCCGGCCGCCC	TCCCGGCAGCCACCCCGTCCGGGAGGGAGGTGGGGGGGTCAGTCCCCCGCCAGGCCAGCCGCCCCATCCGGGAGGGAGGTGGGGGGGTCAGCCCCCCGCCCGGCCAGCCGCCCCACCCGGGAGGGGAGGGGCGCCTCTGCCCAGCCGCCC	.	SC	RC=2.08;RPL=51;RAL=102;RCP=GCCCGGCCAGCCGCCCCGTCCGGGAGGTGAGGTTGGCGCCTCAGCCCGCCC;ALGNURL=http://orca.bu.edu/vntrview/index.php?db=VNTRPIPE_NA12891&ref=-176293360&isref=1&istab=1&ispng=1&rank=3	GT:SP:CGL	0/1:38,2:0,1
chr7	28878486	td176293360	TGCCCGGCCAGCCGCCCCGTCCGGGAGGGAGGTTGGGGGGTCAGCCCCCCGCCCGGCCAGCCGCCCCGTCCGGGAGGTGAGGGGCGCCTCTGCCCGGCCGCCC	TGAGGAGCGTCTCTGCCGGGCAGCCCCCCCATCCGGGAGGGAGGTGGGGGTCAGCCCCCTCCAGGCCAGCCGCCCCGTCCGGGAGGGAGGTGGGGGGGTCAGCCCCCCGCCCGGCCAGCCGCCCCGTCTGGGAGGTGAGGGGCACCTCTGCCCG	.	SC	RC=2.08;RPL=51;RAL=102;RCP=GCCCGGCCAGCCGCCCCGTCCGGGAGGTGAGGTTGGCGCCTCAGCCCGCCC;ALGNURL=http://orca.bu.edu/vntrview/index.php?db=VNTRPIPE_NA12892&ref=-176293360&isref=1&istab=1&ispng=1&rank=3	GT:SP:CGL	0/1:21,2:0,1

CHILD:
chr7	33372290	td176294999	AAACAACAACAACAACAACAACAACAACAACAAAAACAAAAAAGAAAAACAA	AACAACAACAACAACAACAACAACAACAAAAACAAAAAAGAAAAACA	.	PASS	RC=5.89;RPL=9;RAL=51;RCP=AACAACAAC;ALGNURL=http://orca.bu.edu/vntrview/index.php?db=VNTRPIPE_NA12878&ref=-176294999&isref=1&istab=1&ispng=1&rank=3	GT:SP:CGL	0/1:7,8:0,-1
PARENTS:
chr7	33372290	td176294999	AAACAACAACAACAACAACAACAACAACAACAAAAACAAAAAAGAAAAACAA	AACAACAACAACAACAACAACAACAACAAAAACAAAAAAGAAAAACA	.	PASS	RC=5.89;RPL=9;RAL=51;RCP=AACAACAAC;ALGNURL=http://orca.bu.edu/vntrview/index.php?db=VNTRPIPE_NA12891&ref=-176294999&isref=1&istab=1&ispng=1&rank=3	GT:SP:CGL	0/1:13,10:0,-1
chr7	33372290	td176294999	AAACAACAACAACAACAACAACAACAACAACAAAAACAAAAAAGAAAAACAA	AACAACAACAACAACAACAACAACAACAAAAACAAAAAAGAAAAACA	.	PASS	RC=5.89;RPL=9;RAL=51;RCP=AACAACAAC;ALGNURL=http://orca.bu.edu/vntrview/index.php?db=VNTRPIPE_NA12892&ref=-176294999&isref=1&istab=1&ispng=1&rank=3	GT:SP:CGL	0/1:11,11:0,-1

CHILD:
chr7	61741181	td176305465	GCGAATGGAATCATCATCAAATGGAATAGAATGAAATCATCATCGAATGGAATCATCATCGAATGGAATCATCATCGAATGGAATCA	GAATAGAATGAAATCATCATCGAATGGAATCATCATCGAATGGAATCATCATCGAATGGAAT	.	SC	RC=5.75;RPL=16;RAL=86;RCP=CGAATGGAATCATCAT;ALGNURL=http://orca.bu.edu/vntrview/index.php?db=VNTRPIPE_NA12878&ref=-176305465&isref=1&istab=1&ispng=1&rank=3	GT:SP:CGL	0/1:17,2:0,-2
PARENTS:
chr7	61741181	td176305465	GCGAATGGAATCATCATCAAATGGAATAGAATGAAATCATCATCGAATGGAATCATCATCGAATGGAATCATCATCGAATGGAATCA	GAATAGAATGAAATCATCATCGAATGGAATCATCATCGAATGGAATCATCATCGAATGGAAT	.	SC	RC=5.75;RPL=16;RAL=86;RCP=CGAATGGAATCATCAT;ALGNURL=http://orca.bu.edu/vntrview/index.php?db=VNTRPIPE_NA12891&ref=-176305465&isref=1&istab=1&ispng=1&rank=3	GT:SP:CGL	0/1:22,2:0,-2
chr7	61741181	td176305465	GCGAATGGAATCATCATCAAATGGAATAGAATGAAATCATCATCGAATGGAATCATCATCGAATGGAATCATCATCGAATGGAATCA	GAATAGAATGAAATCATCATCGAATGGAATCATCATCGAATGGAATCATCATCGAATGGAAT	.	SC	RC=5.75;RPL=16;RAL=86;RCP=CGAATGGAATCATCAT;ALGNURL=http://orca.bu.edu/vntrview/index.php?db=VNTRPIPE_NA12892&ref=-176305465&isref=1&istab=1&ispng=1&rank=3	GT:SP:CGL	0/1:17,2:0,-2

CHILD:
chr7	61790412	td176305566	GGGAATAATCAAATGGACTCGAATGGAATAATCGAATGGACTCGAGTGGAATCATCATCATATGGAATCTTCAAATGGACCCGAATGGAATCATCGAATGGACTCGAGTGGAATCATCATCATATGGAGTCTTCGAATGGGCTCGAATGGAATCTTCATCAAATGGAATCGAATGGAATCATCA	GGGAATAATTGAATGGACTCGAATGGAATAATCAAATGGACTCGAGTGGAATCATCATCATATGGAATCTTCGAATGGACTCGAATGGAATCTTCATCAAATGGAATCGAATGGAATCATCACATA	.	PASS	RC=2.91;RPL=62;RAL=183;RCP=GGAATCTTCAAATGGACTCGAATGGAATCATCGAATGGACTCGAGTGGAATCATCATCATAT;ALGNURL=http://orca.bu.edu/vntrview/index.php?db=VNTRPIPE_NA12878&ref=-176305566&isref=1&istab=1&ispng=1&rank=3	GT:SP:CGL	0/1:5,7:0,-1
PARENTS:
chr7	61790412	td176305566	GGGAATAATCAAATGGACTCGAATGGAATAATCGAATGGACTCGAGTGGAATCATCATCATATGGAATCTTCAAATGGACCCGAATGGAATCATCGAATGGACTCGAGTGGAATCATCATCATATGGAGTCTTCGAATGGGCTCGAATGGAATCTTCATCAAATGGAATCGAATGGAATCATCA	GGGAATAATTGAATGGACTCGAATGGAATAATCAAATGGACTCGAGTGGAATCATCATCATATGGAATCTTCGAATGGACTCGAATGGAATCTTCATCAAATGGAATCGAATGGAATCATCACATA	.	PASS	RC=2.91;RPL=62;RAL=183;RCP=GGAATCTTCAAATGGACTCGAATGGAATCATCGAATGGACTCGAGTGGAATCATCATCATAT;ALGNURL=http://orca.bu.edu/vntrview/index.php?db=VNTRPIPE_NA12891&ref=-176305566&isref=1&istab=1&ispng=1&rank=3	GT:SP:CGL	0/1:3,18:0,-1
chr7	61790412	td176305566	GGGAATAATCAAATGGACTCGAATGGAATAATCGAATGGACTCGAGTGGAATCATCATCATATGGAATCTTCAAATGGACCCGAATGGAATCATCGAATGGACTCGAGTGGAATCATCATCATATGGAGTCTTCGAATGGGCTCGAATGGAATCTTCATCAAATGGAATCGAATGGAATCATCA	GGGAATAATTGAATGGACTCGAATGGAATAATCAAATGGACTCGAGTGGAATCATCATCATATGGAATCTTCGAATGGACTCGAATGGAATCTTCATCAAATGGAATCGAATGGAATCATCACATA	.	PASS	RC=2.91;RPL=62;RAL=183;RCP=GGAATCTTCAAATGGACTCGAATGGAATCATCGAATGGACTCGAGTGGAATCATCATCATAT;ALGNURL=http://orca.bu.edu/vntrview/index.php?db=VNTRPIPE_NA12892&ref=-176305566&isref=1&istab=1&ispng=1&rank=3	GT:SP:CGL	0/1:4,8:0,-1

CHILD:
chr7	91184220	td176319797	TGCTGAATGCCTCACGCTGAATGCCTCACGCTGAATGCCTCACGCTG	TGCTGAATGCCTCACGCTGAATGCCTCACGCTG	.	PASS	RC=3.29;RPL=14;RAL=46;RCP=GCTGAATGCCTCAC;ALGNURL=http://orca.bu.edu/vntrview/index.php?db=VNTRPIPE_NA12878&ref=-176319797&isref=1&istab=1&ispng=1&rank=3	GT:SP:CGL	0/1:5,6:0,-1
PARENTS:
chr7	91184220	td176319797	TGCTGAATGCCTCACGCTGAATGCCTCACGCTGAATGCCTCACGCTG	TGCTGAATGCCTCACGCTGAATGCCTCACGCTG	.	PASS	RC=3.29;RPL=14;RAL=46;RCP=GCTGAATGCCTCAC;ALGNURL=http://orca.bu.edu/vntrview/index.php?db=VNTRPIPE_NA12891&ref=-176319797&isref=1&istab=1&ispng=1&rank=3	GT:SP:CGL	0/1:9,15:0,-1
chr7	91184220	td176319797	TGCTGAATGCCTCACGCTGAATGCCTCACGCTGAATGCCTCACGCTG	TGCTGAATGCCTCACGCTGAATGCCTCACGCTG	.	PASS	RC=3.29;RPL=14;RAL=46;RCP=GCTGAATGCCTCAC;ALGNURL=http://orca.bu.edu/vntrview/index.php?db=VNTRPIPE_NA12892&ref=-176319797&isref=1&istab=1&ispng=1&rank=3	GT:SP:CGL	0/1:6,8:0,-1

CHILD:
chr7	95114267	td176321094	CATATATATATGTGTGTATATATGTATATATGTGTATATATGTATATATGTGTGTGTATATATGTGTATATATGTATATATGTATATATATGTGTATATATGTATATATATGTATATA	CATATATATATGTGTGTATATATGTATATATGTGAATATATGTATATATGTGTATATATGTATATATTTATATATATGTGTATATATGTATATATATGTATATA	.	PASS	RC=6.65;RPL=18;RAL=117;RCP=ATATGTATATATGTGTAT;ALGNURL=http://orca.bu.edu/vntrview/index.php?db=VNTRPIPE_NA12878&ref=-176321094&isref=1&istab=1&ispng=1&rank=3	GT:SP:CGL	0/1:7,4:0,-1
PARENTS:
chr7	95114267	td176321094	CATATATATATGTGTGTATATATGTATATATGTGTATATATGTATATATGTGTGTGTATATATGTGTATATATGTATATATGTATATATATGTGTATATATGTATATATATGTATATA	CATATATATATGTGTGTATATATGTATATATGTGTATATATGTATATATGTGTATATATGTATATATGTATATATATGTGTATATATGTATATATATGTATATA	.	PASS	RC=6.65;RPL=18;RAL=117;RCP=ATATGTATATATGTGTAT;ALGNURL=http://orca.bu.edu/vntrview/index.php?db=VNTRPIPE_NA12891&ref=-176321094&isref=1&istab=1&ispng=1&rank=3	GT:SP:CGL	0/1:8,14:0,-1
chr7	95114267	td176321094	CATATATATATGTGTGTATATATGTATATATGTGTATATATGTATATATGTGTGTGTATATATGTGTATATATGTATATATGTATATATATGTGTATATATGTATATATATGTATATA	CATATATATATGTGTGTATATATGTATATATGTGTATATATGTATATATGTGTATATATGTATATATGTATATATATGTGTATATATGTATATATATGTATATA	.	PASS	RC=6.65;RPL=18;RAL=117;RCP=ATATGTATATATGTGTAT;ALGNURL=http://orca.bu.edu/vntrview/index.php?db=VNTRPIPE_NA12892&ref=-176321094&isref=1&istab=1&ispng=1&rank=3	GT:SP:CGL	0/1:11,9:0,-1

CHILD:
chr7	103106814	td176325392	AAAATACCTACCTCAATTACCTAAATACCCCCCTCAGTTACCTAAATACCCCCCTCAGTTACCTAAATACCC	AAAATACCTACCTCAATTACCTAAATACCCCCCTCAGTTACCTAAATACCC	.	PASS	RC=3.38;RPL=21;RAL=71;RCP=AAATACCCCCCTCAGTTACCT;ALGNURL=http://orca.bu.edu/vntrview/index.php?db=VNTRPIPE_NA12878&ref=-176325392&isref=1&istab=1&ispng=1&rank=3	GT:SP:CGL	0/1:12,9:0,-1
PARENTS:
chr7	103106814	td176325392	AAAATACCTACCTCAATTACCTAAATACCCCCCTCAGTTACCTAAATACCCCCCTCAGTTACCTAAATACCC	AAAATACCTACCTCAATTACCTAAATACCCCCCTCAGTTACCTAAATACCC	.	PASS	RC=3.38;RPL=21;RAL=71;RCP=AAATACCCCCCTCAGTTACCT;ALGNURL=http://orca.bu.edu/vntrview/index.php?db=VNTRPIPE_NA12891&ref=-176325392&isref=1&istab=1&ispng=1&rank=3	GT:SP:CGL	0/1:21,25:0,-1
chr7	103106814	td176325392	AAAATACCTACCTCAATTACCTAAATACCCCCCTCAGTTACCTAAATACCCCCCTCAGTTACCTAAATACCC	AAAATACCTACCTCAATTACCTAAATACCCCCCTCAGTTACCTAAATACCC	.	PASS	RC=3.38;RPL=21;RAL=71;RCP=AAATACCCCCCTCAGTTACCT;ALGNURL=http://orca.bu.edu/vntrview/index.php?db=VNTRPIPE_NA12892&ref=-176325392&isref=1&istab=1&ispng=1&rank=3	GT:SP:CGL	0/1:4,17:0,-1

CHILD:
chr7	107896471	td176327087	AGCCACCCCGTCCGGGAGGTGGGGGGCGCCTCTGCCCGGCCGCCCCTTCTGGGAAGTGAGGAGCCCCTCTGCCCGGCCGCC	AGCCGCCCCGTCCGGGAGGTGGGGGGCGCCTCCGCCCGGCCGCGGTCCCGTCTGGGAGGTGGGGGGTGCCTCTGCCCGGCCGCCCCTTCTGGGAAGTGAGGACTCCCTCTGCCTGGCCGCC	.	SC	RC=2.16;RPL=37;RAL=80;RCP=GCCGCCCCGTCCGGGAAGTGAGGAGCCCCTCTGCCCG;ALGNURL=http://orca.bu.edu/vntrview/index.php?db=VNTRPIPE_NA12878&ref=-176327087&isref=1&istab=1&ispng=1&rank=3	GT:SP:CGL	0/1:44,2:0,1
PARENTS:
chr7	107896471	td176327087	AGCCACCCCGTCCGGGAGGTGGGGGGCGCCTCTGCCCGGCCGCCCCTTCTGGGAAGTGAGGAGCCCCTCTGCCCGGCCGCC	AGCCACCCCATCCAGGAGGTGGGGGGCATCCCCCACCCGGCCAGCCACCCCATCCGGGAGGTGGGGGGCGCCTCTGCCCGGCCACCCCTTCTGGGAAGTGAGGAGCCCCTCTGCCCGGCC	.	SC	RC=2.16;RPL=37;RAL=80;RCP=GCCGCCCCGTCCGGGAAGTGAGGAGCCCCTCTGCCCG;ALGNURL=http://orca.bu.edu/vntrview/index.php?db=VNTRPIPE_NA12891&ref=-176327087&isref=1&istab=1&ispng=1&rank=3	GT:SP:CGL	0/1:43,5:0,1
chr7	107896471	td176327087	AGCCACCCCGTCCGGGAGGTGGGGGGCGCCTCTGCCCGGCCGCCCCTTCTGGGAAGTGAGGAGCCCCTCTGCCCGGCCGCC	AGCCACCCCATCCAGGAGGTGGGGGGCATCCCCCACCCGGCCAGCCACCCCATCCGGGAGGTGGGGGGCGCCTCTGCCCGGCCACCCCTTCTGGGAAGTGAGGAGCCCCTCTGCCCGGCC	.	SC	RC=2.16;RPL=37;RAL=80;RCP=GCCGCCCCGTCCGGGAAGTGAGGAGCCCCTCTGCCCG;ALGNURL=http://orca.bu.edu/vntrview/index.php?db=VNTRPIPE_NA12892&ref=-176327087&isref=1&istab=1&ispng=1&rank=3	GT:SP:CGL	0/1:33,5:0,1

CHILD:
chr7	127769692	td176334217	CTGTGTGTGTGTGTGTGTGTGCATGTGTGTGTGCGCATGTGTGTGCGCGCATGTGTG	CTGTGTGTGTGTGTGTGTGTGTGCATGTGTGTGTGCGCATGTGTG	.	PASS	RC=4.00;RPL=14;RAL=56;RCP=TGTGTGCATGTGTG;ALGNURL=http://orca.bu.edu/vntrview/index.php?db=VNTRPIPE_NA12878&ref=-176334217&isref=1&istab=1&ispng=1&rank=3	GT:SP:CGL	0/1:13,3:0,-1
PARENTS:
chr7	127769692	td176334217	CTGTGTGTGTGTGTGTGTGTGCATGTGTGTGTGCGCATGTGTGTGCGCGCATGTGTG	CTGTGTGTGTGTGTGTGTGTGTGCATGTGTGTGTGCGCATGTGTG	.	PASS	RC=4.00;RPL=14;RAL=56;RCP=TGTGTGCATGTGTG;ALGNURL=http://orca.bu.edu/vntrview/index.php?db=VNTRPIPE_NA12891&ref=-176334217&isref=1&istab=1&ispng=1&rank=3	GT:SP:CGL	0/1:5,19:0,-1
chr7	127769692	td176334217	CTGTGTGTGTGTGTGTGTGTGCATGTGTGTGTGCGCATGTGTGTGCGCGCATGTGTG	CTGTGTGTGTGTGTGTGTGTGCATGTGTGTGTGCGCATGTGTG	.	PASS	RC=4.00;RPL=14;RAL=56;RCP=TGTGTGCATGTGTG;ALGNURL=http://orca.bu.edu/vntrview/index.php?db=VNTRPIPE_NA12892&ref=-176334217&isref=1&istab=1&ispng=1&rank=3	GT:SP:CGL	0/1:16,9:0,-1

CHILD:
chr7	128587344	td176334593	GGCCGCCCACTCTGCAGCCGCCCACTCTGCGGCCGCCTACTCTGCAGCCGCCCACTCTGCAGCCGCCC	GGCCGCCCACTCTGCAGCCGCCCACTCTGCAGCCGCCC	.	PASS	RC=4.47;RPL=15;RAL=67;RCP=GCCGCCCACTCTGCA;ALGNURL=http://orca.bu.edu/vntrview/index.php?db=VNTRPIPE_NA12878&ref=-176334593&isref=1&istab=1&ispng=1&rank=3	GT:SP:CGL	0/1:10,14:0,-2
PARENTS:
chr7	128587344	td176334593	GGCCGCCCACTCTGCAGCCGCCCACTCTGCGGCCGCCTACTCTGCAGCCGCCCACTCTGCAGCCGCCC	GGCCGCCCACTCTGCAGCCGCCCGCTCTGCAGCCGCCCG	.	PASS	RC=4.47;RPL=15;RAL=67;RCP=GCCGCCCACTCTGCA;ALGNURL=http://orca.bu.edu/vntrview/index.php?db=VNTRPIPE_NA12891&ref=-176334593&isref=1&istab=1&ispng=1&rank=3	GT:SP:CGL	0/1:18,17:0,-2
chr7	128587344	td176334593	GGCCGCCCACTCTGCAGCCGCCCACTCTGCGGCCGCCTACTCTGCAGCCGCCCACTCTGCAGCCGCCC	GGCCGCCCACTCTGCAGCCGCCCACTCTGCAGCCGCCC	.	PASS	RC=4.47;RPL=15;RAL=67;RCP=GCCGCCCACTCTGCA;ALGNURL=http://orca.bu.edu/vntrview/index.php?db=VNTRPIPE_NA12892&ref=-176334593&isref=1&istab=1&ispng=1&rank=3	GT:SP:CGL	0/1:12,9:0,-2

CHILD:
chr7	141437937	td176339783	TTTCCAAACTTGAAACCTTCTAAACTTGAAACCTTCTAAACTTGAAACCTTCCAAACT	TTTCCAAACTTGAAACCTTCCAAACTTGAAACCTTCTAAACTTGAAACCTTCTAAACTTGAAACCTTCCAAACT	.	PASS	RC=3.56;RPL=16;RAL=57;RCP=TTCCAAACTTGAAACC;ALGNURL=http://orca.bu.edu/vntrview/index.php?db=VNTRPIPE_NA12878&ref=-176339783&isref=1&istab=1&ispng=1&rank=3	GT:SP:CGL	0/1:7,10:0,1
PARENTS:
chr7	141437937	td176339783	TTTCCAAACTTGAAACCTTCTAAACTTGAAACCTTCTAAACTTGAAACCTTCCAAACT	TTTCCAAACTTGAAACCTTCCAAACTTGAAACCTTCTAAACTTGAAACCTTCTAAACTTGAAACCTTCCAAACT	.	PASS	RC=3.56;RPL=16;RAL=57;RCP=TTCCAAACTTGAAACC;ALGNURL=http://orca.bu.edu/vntrview/index.php?db=VNTRPIPE_NA12891&ref=-176339783&isref=1&istab=1&ispng=1&rank=3	GT:SP:CGL	0/1:11,10:0,1
chr7	141437937	td176339783	TTTCCAAACTTGAAACCTTCTAAACTTGAAACCTTCTAAACTTGAAACCTTCCAAACT	TTTCCAAACTTGAAACCTTCCAAACTTGAAACCTTCTAAACTTGAAACCTTCTAAACTTGAAACCTTCCAAACT	.	PASS	RC=3.56;RPL=16;RAL=57;RCP=TTCCAAACTTGAAACC;ALGNURL=http://orca.bu.edu/vntrview/index.php?db=VNTRPIPE_NA12892&ref=-176339783&isref=1&istab=1&ispng=1&rank=3	GT:SP:CGL	0/1:12,9:0,1

CHILD:
chr7	141484323	td176339792	CCTAACAGAAAGCTATCTAACAGAAAGCTATCTAACAGAAAGCTATCTAACAGAAAGCTAATCTAACAG	CCTAACAGAAAGCTATCTAACAGAAAGCTATCTAACAGAAAGCTAATCTAACAG	.	PASS	RC=4.44;RPL=15;RAL=68;RCP=CTAACAGAAAGCTAT;ALGNURL=http://orca.bu.edu/vntrview/index.php?db=VNTRPIPE_NA12878&ref=-176339792&isref=1&istab=1&ispng=1&rank=3	GT:SP:CGL	0/1:11,13:0,-1
PARENTS:
chr7	141484323	td176339792	CCTAACAGAAAGCTATCTAACAGAAAGCTATCTAACAGAAAGCTATCTAACAGAAAGCTAATCTAACAG	CCTAACAGAAAGCTATCTAACAGAAAGCTATCTAACAGAAAGCTAATCTAACAG	.	PASS	RC=4.44;RPL=15;RAL=68;RCP=CTAACAGAAAGCTAT;ALGNURL=http://orca.bu.edu/vntrview/index.php?db=VNTRPIPE_NA12891&ref=-176339792&isref=1&istab=1&ispng=1&rank=3	GT:SP:CGL	0/1:17,6:0,-1
chr7	141484323	td176339792	CCTAACAGAAAGCTATCTAACAGAAAGCTATCTAACAGAAAGCTATCTAACAGAAAGCTAATCTAACAG	CCTAACAGAAAGCTATCTAACAGAAAGCTATCTAACAGAAAGCTAATCTAACAG	.	PASS	RC=4.44;RPL=15;RAL=68;RCP=CTAACAGAAAGCTAT;ALGNURL=http://orca.bu.edu/vntrview/index.php?db=VNTRPIPE_NA12892&ref=-176339792&isref=1&istab=1&ispng=1&rank=3	GT:SP:CGL	0/1:10,12:0,-1

CHILD:
chr7	156931490	td176346615	GCGCGCACGTCTGCAGGGCCGCGCACGTCTGCAGGGCCGCGCACGTCTGCAGGGCCGCGCACGTCTGCAGGGCCGCGCACGTCTGCAGGGCCGCGCACGTCTGCAGGGCCGCGCACGTCTGCAGGGCCGCGCACG	GCGCGCACGTCTGCAGGGCCGCGCACGTCTGCAGGGCCGCGCACGTCTGCAGGGCCGCGCACGTCTGCAGGGCCGCGCACG,GCGCGCACGTCTGCAGGGCCGCGCACGTCTGCAGGGCCGCGCACGTCTGCAGGGCCGCGCACGTCTGCAGGGCCGCGCACGTCTGCAGGGCCGCGCACGTCTGCAGGGCCGCGCACGTCTGCAGGGCCGCGCACGTCTGCAGGGCCGCGCACG	.	PASS	RC=7.44;RPL=18;RAL=134;RCP=CGCGCACGTCTGCAGGGC;ALGNURL=http://orca.bu.edu/vntrview/index.php?db=VNTRPIPE_NA12878&ref=-176346615&isref=1&istab=1&ispng=1&rank=3	GT:SP:CGL	0/1/2:0,6,3:0,-3,1
PARENTS:
chr7	156931490	td176346615	GCGCGCACGTCTGCAGGGCCGCGCACGTCTGCAGGGCCGCGCACGTCTGCAGGGCCGCGCACGTCTGCAGGGCCGCGCACGTCTGCAGGGCCGCGCACGTCTGCAGGGCCGCGCACGTCTGCAGGGCCGCGCACG	GCGCGCACGTCTGCAGGGCCGCGCACGTCTGCAGGGCCGCGCACGTCTGCAGGGCCGCGCACGTGTGCAGGGCCGCGCACGTCTGCAGGGCCGGGCACGTCTGCAGGGCCGCGCACGTCTGCAGGGCCGCGCACGTCTGCAGGGCCGCGCACG	.	PASS	RC=7.44;RPL=18;RAL=134;RCP=CGCGCACGTCTGCAGGGC;ALGNURL=http://orca.bu.edu/vntrview/index.php?db=VNTRPIPE_NA12891&ref=-176346615&isref=1&istab=1&ispng=1&rank=3	GT:SP:CGL	0/1:3,3:0,1
chr7	156931490	td176346615	GCGCGCACGTCTGCAGGGCCGCGCACGTCTGCAGGGCCGCGCACGTCTGCAGGGCCGCGCACGTCTGCAGGGCCGCGCACGTCTGCAGGGCCGCGCACGTCTGCAGGGCCGCGCACGTCTGCAGGGCCGCGCACG	GCGCGCACGTCTGCAGGGCCGCGCACGTCTGCAGGGCCGCGCACGTCTGCAGGGCCGCGCACGTCTGCAGGGCCGCGCACG,GGAGCCGCGCACGTCTGCCGGGCCGCGCACGTCTGCAGGGCCGCGCACGTCTGCAGGGCCGCGCACGTCTGCAGGGCCGCGCACGTCTGCAGGGCCGCGCACGTCTGCAGGGCCGCGCACGTCTGCAGGGCCGCGCACGTCTGCAGGGCCGCGCAC	.	PASS	RC=7.44;RPL=18;RAL=134;RCP=CGCGCACGTCTGCAGGGC;ALGNURL=http://orca.bu.edu/vntrview/index.php?db=VNTRPIPE_NA12892&ref=-176346615&isref=1&istab=1&ispng=1&rank=3	GT:SP:CGL	0/1/3:0,6,5:0,-3,1

CHILD:
chr8	1485227	td176349592	CTGGTATGTGGTATGTGGTATGTGGTATGTGGTGTGTGGTGTGTGGTGTGTGGTATGTGGTA	CTGGTATGTGGTATGTGGTATGTGGTGTGTGGTGTGTGGTGTGTGGTATGTGGTA	.	PASS	RC=8.71;RPL=7;RAL=61;RCP=TGGTATG;ALGNURL=http://orca.bu.edu/vntrview/index.php?db=VNTRPIPE_NA12878&ref=-176349592&isref=1&istab=1&ispng=1&rank=3	GT:SP:CGL	0/1:5,5:0,-1
PARENTS:
chr8	1485227	td176349592	CTGGTATGTGGTATGTGGTATGTGGTATGTGGTGTGTGGTGTGTGGTGTGTGGTATGTGGTA	CTGGTATGTGGTATGTGGTATGTGGTGTGTGGTGTGTGGTGTGTGGTATGTGGTA	.	PASS	RC=8.71;RPL=7;RAL=61;RCP=TGGTATG;ALGNURL=http://orca.bu.edu/vntrview/index.php?db=VNTRPIPE_NA12891&ref=-176349592&isref=1&istab=1&ispng=1&rank=3	GT:SP:CGL	0/1:6,11:0,-1
chr8	1485227	td176349592	CTGGTATGTGGTATGTGGTATGTGGTATGTGGTGTGTGGTGTGTGGTGTGTGGTATGTGGTA	CTGGTATGTGGTATGTGGTATGTGGTGTGTGGTGTGTGGTGTGTGGTATGTGGTA	.	PASS	RC=8.71;RPL=7;RAL=61;RCP=TGGTATG;ALGNURL=http://orca.bu.edu/vntrview/index.php?db=VNTRPIPE_NA12892&ref=-176349592&isref=1&istab=1&ispng=1&rank=3	GT:SP:CGL	0/1:10,6:0,-1

CHILD:
chr8	1597384	td176349668	GTAAATTCTTTTTGTTTCTTCAAAGCTACCAGAACACTCAATACCCAGTGTCTAAATTCTTTTTGCTTCTTCAAAGCTACCAGAATACTCAATACCCAGTGTGTAAATTCTTTTTGCTTCTTCAAAGCTACCAGAACACTCAACACCCAGTGTCTA	GTAAATTCTTTTTGTTTCTTCAAAGCTACCAGAACACTCAATACCCACTGTCTAAATTCTTTTTGCTTCTTCAAAGCTACCAGAACACTCAACACCCAGTGTCTA	.	PASS	RC=3.04;RPL=51;RAL=155;RCP=TAAATTCTTTTTGCTTCTTCAAAGCTACCAGAACACTCAATACCCAGTGTC;ALGNURL=http://orca.bu.edu/vntrview/index.php?db=VNTRPIPE_NA12878&ref=-176349668&isref=1&istab=1&ispng=1&rank=3	GT:SP:CGL	0/1:6,8:0,-1
PARENTS:
chr8	1597384	td176349668	GTAAATTCTTTTTGTTTCTTCAAAGCTACCAGAACACTCAATACCCAGTGTCTAAATTCTTTTTGCTTCTTCAAAGCTACCAGAATACTCAATACCCAGTGTGTAAATTCTTTTTGCTTCTTCAAAGCTACCAGAACACTCAACACCCAGTGTCTA	GTAAATTCTTTTTGTTTCTTCAAAGCTACCAGAACACTCAATACCCAGTGTCTAAATTCTTTTTGCTTCTTCAAAGCTACCAGAACACTCAACACCCAGTGTCTA	.	PASS	RC=3.04;RPL=51;RAL=155;RCP=TAAATTCTTTTTGCTTCTTCAAAGCTACCAGAACACTCAATACCCAGTGTC;ALGNURL=http://orca.bu.edu/vntrview/index.php?db=VNTRPIPE_NA12891&ref=-176349668&isref=1&istab=1&ispng=1&rank=3	GT:SP:CGL	0/1:7,11:0,-1
chr8	1597384	td176349668	GTAAATTCTTTTTGTTTCTTCAAAGCTACCAGAACACTCAATACCCAGTGTCTAAATTCTTTTTGCTTCTTCAAAGCTACCAGAATACTCAATACCCAGTGTGTAAATTCTTTTTGCTTCTTCAAAGCTACCAGAACACTCAACACCCAGTGTCTA	GTAAATTCTTTTTGTTTCTTCAAAGCTACCAGAACACTCAATACCCAGTGTCTAAATTCTTTTTGCTTCTTCAAAGCTACCAGAACACTCAACACCCAGTGTCTA	.	PASS	RC=3.04;RPL=51;RAL=155;RCP=TAAATTCTTTTTGCTTCTTCAAAGCTACCAGAACACTCAATACCCAGTGTC;ALGNURL=http://orca.bu.edu/vntrview/index.php?db=VNTRPIPE_NA12892&ref=-176349668&isref=1&istab=1&ispng=1&rank=3	GT:SP:CGL	0/1:5,12:0,-1

CHILD:
chr8	1601796	td176349672	TTTGGGCTGTAAATTGCAGGGGTGGATTCCTGTATTTGCTTGGGCTGTGAACTGCAGGGGCGGACTCCTGTATTTGCTTGGGCTGTGAACTGCAGGGGCGGACTCCTGTATTTCCTT	TTTGGGCTGTAAATTGCAGGGGTGGATTCCTGTATTTGCTTGGGCTGTGAACTGCAGGGGCGGACTCCTGTATTTCCTT	.	PASS	RC=3.05;RPL=38;RAL=116;RCP=TTGGGCTGTGAACTGCAGGGGCGGACTCCTGTATTTGC;ALGNURL=http://orca.bu.edu/vntrview/index.php?db=VNTRPIPE_NA12878&ref=-176349672&isref=1&istab=1&ispng=1&rank=3	GT:SP:CGL	0/1:4,6:0,-1
PARENTS:
chr8	1601796	td176349672	TTTGGGCTGTAAATTGCAGGGGTGGATTCCTGTATTTGCTTGGGCTGTGAACTGCAGGGGCGGACTCCTGTATTTGCTTGGGCTGTGAACTGCAGGGGCGGACTCCTGTATTTCCTT	TTTGGGCTGTAAATTGCAGGGGTGGATTCCTGTATTTGCTTGGGCTGTGAACTGCAGGGGCGGACTCCTGTATTTCCTT	.	PASS	RC=3.05;RPL=38;RAL=116;RCP=TTGGGCTGTGAACTGCAGGGGCGGACTCCTGTATTTGC;ALGNURL=http://orca.bu.edu/vntrview/index.php?db=VNTRPIPE_NA12891&ref=-176349672&isref=1&istab=1&ispng=1&rank=3	GT:SP:CGL	0/1:7,7:0,-1
chr8	1601796	td176349672	TTTGGGCTGTAAATTGCAGGGGTGGATTCCTGTATTTGCTTGGGCTGTGAACTGCAGGGGCGGACTCCTGTATTTGCTTGGGCTGTGAACTGCAGGGGCGGACTCCTGTATTTCCTT	TTTGGGCTGTAAATTGCAGGGGTGGATTCCTGTATTTGCTTGGGCTGTGAACTGCAGGGGCGGACTCCTGTATTTCCTT	.	PASS	RC=3.05;RPL=38;RAL=116;RCP=TTGGGCTGTGAACTGCAGGGGCGGACTCCTGTATTTGC;ALGNURL=http://orca.bu.edu/vntrview/index.php?db=VNTRPIPE_NA12892&ref=-176349672&isref=1&istab=1&ispng=1&rank=3	GT:SP:CGL	0/1:5,11:0,-1

CHILD:
chr8	61199258	td176373176	TGAAAATGTATTGGACCCTTGTTGACTTTAAGAGAAAATGTATTGGACCTTGTTGACTTTAAGAGAA	TGAAAATGTATTGGACCCTTGTTGACTTTAAGAGAAAATGTATTGGACCTTGTTGACTTTAAGAGAAAATGTATTGGACCTTGTTGACTTTAAGAGAA	.	PASS	RC=2.09;RPL=32;RAL=66;RCP=GAAAATGTATTGGACCCTTGTTGACTTTAAGA;ALGNURL=http://orca.bu.edu/vntrview/index.php?db=VNTRPIPE_NA12878&ref=-176373176&isref=1&istab=1&ispng=1&rank=3	GT:SP:CGL	0/1:10,15:0,1
PARENTS:
chr8	61199258	td176373176	TGAAAATGTATTGGACCCTTGTTGACTTTAAGAGAAAATGTATTGGACCTTGTTGACTTTAAGAGAA	TGAAAATGTAGGGGGCCGTTGTTGACTTTAAGAGAAAATGTATTGGACCTTGTTGACTTGAAGAGAAAATGTATTGGACCTTGTTGACTTTAAGAGAA	.	PASS	RC=2.09;RPL=32;RAL=66;RCP=GAAAATGTATTGGACCCTTGTTGACTTTAAGA;ALGNURL=http://orca.bu.edu/vntrview/index.php?db=VNTRPIPE_NA12891&ref=-176373176&isref=1&istab=1&ispng=1&rank=3	GT:SP:CGL	0/1:18,8:0,1
chr8	61199258	td176373176	TGAAAATGTATTGGACCCTTGTTGACTTTAAGAGAAAATGTATTGGACCTTGTTGACTTTAAGAGAA	TGAAAATGTATTGGACCCTTGTTGACTTTAAGAGAAAATGTATTGGACCTTGTTGACTTTAAGAGAAAATGTATTGGACCTTGTTGACTTTAAGAGAA	.	PASS	RC=2.09;RPL=32;RAL=66;RCP=GAAAATGTATTGGACCCTTGTTGACTTTAAGA;ALGNURL=http://orca.bu.edu/vntrview/index.php?db=VNTRPIPE_NA12892&ref=-176373176&isref=1&istab=1&ispng=1&rank=3	GT:SP:CGL	0/1:22,9:0,1

CHILD:
chr8	62672804	td176373686	ATCACTGCAGCTTTCCCGCAAAGTCACCTCCTGGCTTAGTCACTGCTGCTCTTCCGCAAAGTCACCTCCTGAATTAGTCACTGCTGCTCTCCCGCAAAGTCACTTCCTGGCTTAGTCACTGCTGCTCTCCTGTAAAGTCACCTCCTGGCTT	ATCACTGCAGCTTTCCCGCAAAGTCACCTCCTGGCTTAGTCACTGCTGCTCTTCCGCAAAGTCACTTCCTGGCTTAGTCACTGCTGCTCTCCTGTAAAGTCACCTCCTGGCTT	.	PASS	RC=3.95;RPL=38;RAL=150;RCP=TCACTGCTGCTCTCCCGCAAAGTCACCTCCTGGCTTAG;ALGNURL=http://orca.bu.edu/vntrview/index.php?db=VNTRPIPE_NA12878&ref=-176373686&isref=1&istab=1&ispng=1&rank=3	GT:SP:CGL	0/1:2,4:0,-1
PARENTS:
chr8	62672804	td176373686	ATCACTGCAGCTTTCCCGCAAAGTCACCTCCTGGCTTAGTCACTGCTGCTCTTCCGCAAAGTCACCTCCTGAATTAGTCACTGCTGCTCTCCCGCAAAGTCACTTCCTGGCTTAGTCACTGCTGCTCTCCTGTAAAGTCACCTCCTGGCTT	ATCACTGCAGCTTTCCCGCAAAGTCACCTCCTGGCTTAGTCACTGCTGCTCTTCCGCAAAGTCACTTCCTGGCTTAGTCACTGCTGCTCTCCTGTAAAGTCACCTCCTGGCTT	.	PASS	RC=3.95;RPL=38;RAL=150;RCP=TCACTGCTGCTCTCCCGCAAAGTCACCTCCTGGCTTAG;ALGNURL=http://orca.bu.edu/vntrview/index.php?db=VNTRPIPE_NA12891&ref=-176373686&isref=1&istab=1&ispng=1&rank=3	GT:SP:CGL	0/1:7,5:0,-1
chr8	62672804	td176373686	ATCACTGCAGCTTTCCCGCAAAGTCACCTCCTGGCTTAGTCACTGCTGCTCTTCCGCAAAGTCACCTCCTGAATTAGTCACTGCTGCTCTCCCGCAAAGTCACTTCCTGGCTTAGTCACTGCTGCTCTCCTGTAAAGTCACCTCCTGGCTT	ATCACTGCAGCTTTCCCGCAAAGTCACCTCCTGGCTTAGTCACTGCTGCTCTCCCGCAAAGTCACTTCCTGGCTTAGTCACTGCTGCTCTCCTGTAAAGTCACCTCCTGGCTT	.	PASS	RC=3.95;RPL=38;RAL=150;RCP=TCACTGCTGCTCTCCCGCAAAGTCACCTCCTGGCTTAG;ALGNURL=http://orca.bu.edu/vntrview/index.php?db=VNTRPIPE_NA12892&ref=-176373686&isref=1&istab=1&ispng=1&rank=3	GT:SP:CGL	0/1:2,4:0,-1

CHILD:
chr8	64941105	td176374385	AATGCTGGAAAAATCAATCCATATTTCCATATGCTGGAAAAATCAATCCATATTTCCATATGCTGGAAAAATCAATCCATATTTCCATATGGTGGAAAAATCAATCCATA	AATGCTGGAAAAATCAATCCATATTTCCATATGCTGGAAAAATCAATCCATATTTCCATATGCTGGAAAAATCAATCCATATTTCCATATGCTGGAAAAATCAATCCATATTTCCATATGGTGGAAAAATCAATCCATA	.	PASS	RC=3.76;RPL=29;RAL=109;RCP=ATGCTGGAAAAATCAATCCATATTTCCAT;ALGNURL=http://orca.bu.edu/vntrview/index.php?db=VNTRPIPE_NA12878&ref=-176374385&isref=1&istab=1&ispng=1&rank=3	GT:SP:CGL	0/1:12,3:0,1
PARENTS:
chr8	64941105	td176374385	AATGCTGGAAAAATCAATCCATATTTCCATATGCTGGAAAAATCAATCCATATTTCCATATGCTGGAAAAATCAATCCATATTTCCATATGGTGGAAAAATCAATCCATA	AATGCTGGAAAAATCAATCCATATTTCCATATGCTGGAAAAATCAATCCATATTTCCATATGCTGGAAAAATCAATCCATATTTCCATATGCTGGAAAAATCAATCCATATTTCCATATGGTGGAAAAATCAATCCATA	.	PASS	RC=3.76;RPL=29;RAL=109;RCP=ATGCTGGAAAAATCAATCCATATTTCCAT;ALGNURL=http://orca.bu.edu/vntrview/index.php?db=VNTRPIPE_NA12891&ref=-176374385&isref=1&istab=1&ispng=1&rank=3	GT:SP:CGL	0/1:11,7:0,1
chr8	64941105	td176374385	AATGCTGGAAAAATCAATCCATATTTCCATATGCTGGAAAAATCAATCCATATTTCCATATGCTGGAAAAATCAATCCATATTTCCATATGGTGGAAAAATCAATCCATA	AATGCTGGAAAAATCAATCCATATTTCCATATGCTGGAAAAATCAATCCATATTTCCATATGCTGGAAAAATCAATCCATATTTCCATATGCTGGAAAAATCAATCCATATTTCCATATGGTGGAAAAATCAATCCATA	.	PASS	RC=3.76;RPL=29;RAL=109;RCP=ATGCTGGAAAAATCAATCCATATTTCCAT;ALGNURL=http://orca.bu.edu/vntrview/index.php?db=VNTRPIPE_NA12892&ref=-176374385&isref=1&istab=1&ispng=1&rank=3	GT:SP:CGL	0/1:9,5:0,1

CHILD:
chr8	81083590	td176380319	GCCGAGCCAAAGCCCGAGTCCAAGCCCGAGTCCAAGCCCGAGCCCAAGCCCG	GCCGAGCCAAAGCCCGAGTCCAAGCCCGAGCCCAAGCCCG	.	PASS	RC=4.25;RPL=12;RAL=51;RCP=CCGAGCCCAAGC;ALGNURL=http://orca.bu.edu/vntrview/index.php?db=VNTRPIPE_NA12878&ref=-176380319&isref=1&istab=1&ispng=1&rank=3	GT:SP:CGL	0/1:5,2:0,-1
PARENTS:
chr8	81083590	td176380319	GCCGAGCCAAAGCCCGAGTCCAAGCCCGAGTCCAAGCCCGAGCCCAAGCCCG	GCCGAGCCAAAGCCCGAGTCCCAGCCCGAGCCCAAGCCCG	.	PASS	RC=4.25;RPL=12;RAL=51;RCP=CCGAGCCCAAGC;ALGNURL=http://orca.bu.edu/vntrview/index.php?db=VNTRPIPE_NA12891&ref=-176380319&isref=1&istab=1&ispng=1&rank=3	GT:SP:CGL	0/1:7,9:0,-1
chr8	81083590	td176380319	GCCGAGCCAAAGCCCGAGTCCAAGCCCGAGTCCAAGCCCGAGCCCAAGCCCG	GCCGAGCCAAAGCCCGAGTCCAAGCCCGAGCCCAAGCCCG	.	PASS	RC=4.25;RPL=12;RAL=51;RCP=CCGAGCCCAAGC;ALGNURL=http://orca.bu.edu/vntrview/index.php?db=VNTRPIPE_NA12892&ref=-176380319&isref=1&istab=1&ispng=1&rank=3	GT:SP:CGL	0/1:6,5:0,-1

CHILD:
chr8	99881243	td176387248	AAAGGAAAGAAGGAAGGAAGGAAGGAAGGAAGGAAGGAAGGAAGGAAGGAAGGAAGGAAGGAAGGAAGGA	AAAGGAAAGAAGGAAGGAAGGAAGGAAGGAAAGAAGGAAGGAAGGAAGGAAGGAAGGAAGGAAGGAAGGAAGGAAGGAAGGA	.	PASS	RC=5.75;RPL=12;RAL=69;RCP=AAGGAAGGAAGG;ALGNURL=http://orca.bu.edu/vntrview/index.php?db=VNTRPIPE_NA12878&ref=-176387248&isref=1&istab=1&ispng=1&rank=3	GT:SP:CGL	0/1:6,2:0,1
PARENTS:
chr8	99881243	td176387248	AAAGGAAAGAAGGAAGGAAGGAAGGAAGGAAGGAAGGAAGGAAGGAAGGAAGGAAGGAAGGAAGGAAGGA	AAAGGAAAGAAGGAAGGAAGGAAGGAAGGAAGGAAGGAAGGAAGGAAGGAAGGA	.	PASS	RC=5.75;RPL=12;RAL=69;RCP=AAGGAAGGAAGG;ALGNURL=http://orca.bu.edu/vntrview/index.php?db=VNTRPIPE_NA12891&ref=-176387248&isref=1&istab=1&ispng=1&rank=3	GT:SP:CGL	0/1:6,9:0,-1
chr8	99881243	td176387248	AAAGGAAAGAAGGAAGGAAGGAAGGAAGGAAGGAAGGAAGGAAGGAAGGAAGGAAGGAAGGAAGGAAGGA	AAAGGAAAGAAGGAAGGAAGGAAGGAAGGAAAGAAGGAAGGAAGGAAGGAAGGAAGGAAGGAAGGAAGGAAGGAAGGAAGGA	.	PASS	RC=5.75;RPL=12;RAL=69;RCP=AAGGAAGGAAGG;ALGNURL=http://orca.bu.edu/vntrview/index.php?db=VNTRPIPE_NA12892&ref=-176387248&isref=1&istab=1&ispng=1&rank=3	GT:SP:CGL	0/1:8,4:0,1

CHILD:
chr8	119927181	td176394597	TGCTCTCTCGCTCTCTCGCTCTCTCGCTCTCTCGCTCTCTCGCTCTCTCGCTCTCTCGCTCTCTCGCTCTCTCGCTCTCTCGCTCTCTCGCTCTCTCGCTCTCTC	TGCTCTCTCGCTCTCTCGCTCTCTCGCTCTCTCGCTCTCTCGCTCTCTCGCTCTCTCGCTCTCTCGCTCTCTCGCTCTCTCGCTCTCTCGCTCTCTCGCTCTCTCGCTCTCTC,TGCTCTCTCGCTCTCTCGCTCTCTCGCTCTCTCGCTCTCTCGCTCTCTCGCTCTCTCGCTCTCTCGCTCTCTCGCTCTCTCGCTCTCTCGCTCTCTCGCTCTCTCGCTCTCTCGCTCTCTCGCTCTCTC	.	PASS	RC=13.00;RPL=8;RAL=104;RCP=GCTCTCTC;ALGNURL=http://orca.bu.edu/vntrview/index.php?db=VNTRPIPE_NA12878&ref=-176394597&isref=1&istab=1&ispng=1&rank=3	GT:SP:CGL	0/3/4:0,9,5:0,1,3
PARENTS:
chr8	119927181	td176394597	TGCTCTCTCGCTCTCTCGCTCTCTCGCTCTCTCGCTCTCTCGCTCTCTCGCTCTCTCGCTCTCTCGCTCTCTCGCTCTCTCGCTCTCTCGCTCTCTCGCTCTCTC	TGCTCTCTCGCTCTCTCGCTCTCTCGCTCTCTCGCTCTCTCGCTCTCTCGCTCTCTCGCTCTCTCGCTCTCTC,TGCTCTCTCGCTCTCTCGCTCTCTCGCTCTCTCGCTCTCTCGCTCTCTCGCTCTCTCGCTCTCTCGCTCTCTCGCTCTCTCGCTCTCTCGCTCTCTCGCTCTCTCGCTCTCTCGCTCTCTCGCTCTCTC	.	PASS	RC=13.00;RPL=8;RAL=104;RCP=GCTCTCTC;ALGNURL=http://orca.bu.edu/vntrview/index.php?db=VNTRPIPE_NA12891&ref=-176394597&isref=1&istab=1&ispng=1&rank=3	GT:SP:CGL	0/2/3:0,15,10:0,-4,3
chr8	119927181	td176394597	TGCTCTCTCGCTCTCTCGCTCTCTCGCTCTCTCGCTCTCTCGCTCTCTCGCTCTCTCGCTCTCTCGCTCTCTCGCTCTCTCGCTCTCTCGCTCTCTCGCTCTCTC	TGCTCTCTCGCTCTCTCGCTCTCTCGCTCTCTCGCTCTCTCGCTCTCTCGCTCTCTCGCTCTCTCGCTCTCTCGCTCTCTCGCTCTCTCGCTCTCTC,TGCTCTCTCGCTCTCTCGCTCTCTCGCTCTCTCGCTCTCTCGCTCTCTCGCTCTCTCGCTCTCTCGCTCTCTCGCTCTCTCGCTCTCTCGCTCTCTCGCTCTCTCGCTCTCTC	.	PASS	RC=13.00;RPL=8;RAL=104;RCP=GCTCTCTC;ALGNURL=http://orca.bu.edu/vntrview/index.php?db=VNTRPIPE_NA12892&ref=-176394597&isref=1&istab=1&ispng=1&rank=3	GT:SP:CGL	0/1/2:0,10,9:0,-1,1

CHILD:
chr8	133493788	td176399826	CTCCCTCTTCCCTCTTCCCTCTTCCCTCTTCCCTCT	CTCCCTCTTCCCTCTTCCCTCTTCCCTCT	.	PASS	RC=5.00;RPL=7;RAL=35;RCP=TCCCTCT;ALGNURL=http://orca.bu.edu/vntrview/index.php?db=VNTRPIPE_NA12878&ref=-176399826&isref=1&istab=1&ispng=1&rank=3	GT:SP:CGL	0/1:6,6:0,-1
PARENTS:
chr8	133493788	td176399826	CTCCCTCTTCCCTCTTCCCTCTTCCCTCTTCCCTCT	CTCCCTCTTCCCTCTTCCCTCTTCCCTCT	.	PASS	RC=5.00;RPL=7;RAL=35;RCP=TCCCTCT;ALGNURL=http://orca.bu.edu/vntrview/index.php?db=VNTRPIPE_NA12891&ref=-176399826&isref=1&istab=1&ispng=1&rank=3	GT:SP:CGL	0/1:20,10:0,-1
chr8	133493788	td176399826	CTCCCTCTTCCCTCTTCCCTCTTCCCTCTTCCCTCT	CTCCCTCTTCCCTCTTCCCTCTTCCCTCT	.	PASS	RC=5.00;RPL=7;RAL=35;RCP=TCCCTCT;ALGNURL=http://orca.bu.edu/vntrview/index.php?db=VNTRPIPE_NA12892&ref=-176399826&isref=1&istab=1&ispng=1&rank=3	GT:SP:CGL	0/1:8,11:0,-1

CHILD:
chr8	140580886	td176402549	CAGACCCTGAGAGAGAAGCAAGTAAGACCCTGAGAGAGAAGCAAGTAAGACCCTGAGAGAGAAGCAAGTAAGACCCTGAGAGAGAAGCAAGTAAGACCCTGAGAGAGAAGCAAGTA	CAGACCCTGAGAGAGAAGCAAGTAAGACCCTGAGAGAGCAGCAAGTAAGACCCTGAGAGAGAAGCAAGTAAGACCCTGAGAGAGAAGCAAGTA	.	PASS	RC=5.00;RPL=23;RAL=115;RCP=AGACCCTGAGAGAGAAGCAAGTA;ALGNURL=http://orca.bu.edu/vntrview/index.php?db=VNTRPIPE_NA12878&ref=-176402549&isref=1&istab=1&ispng=1&rank=3	GT:SP:CGL	0/1:6,8:0,-1
PARENTS:
chr8	140580886	td176402549	CAGACCCTGAGAGAGAAGCAAGTAAGACCCTGAGAGAGAAGCAAGTAAGACCCTGAGAGAGAAGCAAGTAAGACCCTGAGAGAGAAGCAAGTAAGACCCTGAGAGAGAAGCAAGTA	CAGACCCTGAGAGAGAAGCAAGTAAGACCCTGAGAGAGAAGCAAGTAAGACCCTGAGAGAGAAGCAAGTAAGACCCTGAGAGAGAAGCAAGTA	.	PASS	RC=5.00;RPL=23;RAL=115;RCP=AGACCCTGAGAGAGAAGCAAGTA;ALGNURL=http://orca.bu.edu/vntrview/index.php?db=VNTRPIPE_NA12891&ref=-176402549&isref=1&istab=1&ispng=1&rank=3	GT:SP:CGL	0/1:6,6:0,-1
chr8	140580886	td176402549	CAGACCCTGAGAGAGAAGCAAGTAAGACCCTGAGAGAGAAGCAAGTAAGACCCTGAGAGAGAAGCAAGTAAGACCCTGAGAGAGAAGCAAGTAAGACCCTGAGAGAGAAGCAAGTA	CAGACCCTGAGAGAGAAGCAAGTAAGACCCTGAGAGAGAAGCAAGTAAGACCCTGAGAGAGAAGCAAGTA	.	PASS	RC=5.00;RPL=23;RAL=115;RCP=AGACCCTGAGAGAGAAGCAAGTA;ALGNURL=http://orca.bu.edu/vntrview/index.php?db=VNTRPIPE_NA12892&ref=-176402549&isref=1&istab=1&ispng=1&rank=3	GT:SP:CGL	0/1:8,9:0,-2

CHILD:
chr9	25186611	td176414745	AACATATATATATATACACATATATATATATACACATATATATATATACACATATATATATACACATATATATATACACATATATATATACACATATATATATATACACATATATATATATACACATATATATATATATATATATATATATATA	AACATATATATATATACACATATATATATATACACATATATATATATACACATATATATATACACATATATATATACACATATATATATACACATATATATATACACATATATATATATACACATATATATATATACACATATATATATATATATATATATATATATA	.	PASS	RC=9.94;RPL=16;RAL=153;RCP=ACATATATATATATAC;ALGNURL=http://orca.bu.edu/vntrview/index.php?db=VNTRPIPE_NA12878&ref=-176414745&isref=1&istab=1&ispng=1&rank=3	GT:SP:CGL	0/1:3,2:0,1
PARENTS:
chr9	25186611	td176414745	AACATATATATATATACACATATATATATATACACATATATATATATACACATATATATATACACATATATATATACACATATATATATACACATATATATATATACACATATATATATATACACATATATATATATATATATATATATATATA	AATATATATATATACACACATATATATATATACACATATATATATATACACATATATATATACACATATATATATACACATATATATATACACATATATATATACACATATATATATATACACATATATATATATACACATATATATATATATATATATATATATAT	.	PASS	RC=9.94;RPL=16;RAL=153;RCP=ACATATATATATATAC;ALGNURL=http://orca.bu.edu/vntrview/index.php?db=VNTRPIPE_NA12891&ref=-176414745&isref=1&istab=1&ispng=1&rank=3	GT:SP:CGL	0/1:8,5:0,1
chr9	25186611	td176414745	AACATATATATATATACACATATATATATATACACATATATATATATACACATATATATATACACATATATATATACACATATATATATACACATATATATATATACACATATATATATATACACATATATATATATATATATATATATATATA	AACATATATATATATACACACATATATATATACACATATATATATACACATATATATATACACATATATATATACACATATATATATATACACATATATATATATACACATATATATATATATATATATATATAT	.	PASS	RC=9.94;RPL=16;RAL=153;RCP=ACATATATATATATAC;ALGNURL=http://orca.bu.edu/vntrview/index.php?db=VNTRPIPE_NA12892&ref=-176414745&isref=1&istab=1&ispng=1&rank=3	GT:SP:CGL	0/1:3,2:0,-1

CHILD:
chr9	43160356	td176421667	CGCCTGGAGCCTGGAGCCTGGAGCCTGG	CGCCTGGAGCCTGGAGCCTGGAGCCTGGAGCCTGG	.	SC	RC=3.86;RPL=7;RAL=27;RCP=GCCTGGA;ALGNURL=http://orca.bu.edu/vntrview/index.php?db=VNTRPIPE_NA12878&ref=-176421667&isref=1&istab=1&ispng=1&rank=3	GT:SP:CGL	0/1:22,15:0,1
PARENTS:
chr9	43160356	td176421667	CGCCTGGAGCCTGGAGCCTGGAGCCTGG	CGCCTGGAGCCTGGAGCCTGGAGCCTGGAGCCTGG	.	SC	RC=3.86;RPL=7;RAL=27;RCP=GCCTGGA;ALGNURL=http://orca.bu.edu/vntrview/index.php?db=VNTRPIPE_NA12891&ref=-176421667&isref=1&istab=1&ispng=1&rank=3	GT:SP:CGL	0/1:26,26:0,1
chr9	43160356	td176421667	CGCCTGGAGCCTGGAGCCTGGAGCCTGG	CGCCTGGAGCCTGGAGCCTGGAGCCTGGAGCCTGG	.	SC	RC=3.86;RPL=7;RAL=27;RCP=GCCTGGA;ALGNURL=http://orca.bu.edu/vntrview/index.php?db=VNTRPIPE_NA12892&ref=-176421667&isref=1&istab=1&ispng=1&rank=3	GT:SP:CGL	0/1:34,15:0,1

CHILD:
chr9	66839060	td176423541	CTCCCAGACAGGGTGGCCAGGCAGAGGCGCTCCTCACTTCCCATATGGGGCGGCCGGGCAGAGGCGCTCCTCACTTCTCAGACGGGGTGGCCAGGCAGAGGAGCTCCTCACTTCCCAGATGGGGCGGCCGGGCAGAGGCGCTCCTCACATCCCAGACAATGGGCGTCCAGGCAGAGGCACTCCTCACGTCCCAGAT	CTCCCAGACAGGGTGGCCAGGCAGAGGCACTCCTCACTTCCGAGATGGGGCAGCCAGGCAGAGGCGCTCCTCACTTCCCAGACGGGGTGGCCAGGCAGAGGAGCTCCTCACTTCCCAGATGGGGCGGCCGGGCAGAGGCACTCCTCACGTCCCAGAT	.	SC	RC=5.26;RPL=37;RAL=195;RCP=TCCCAGATGGGGCGGCCAGGCAGAGGCGCTCCTCACT;ALGNURL=http://orca.bu.edu/vntrview/index.php?db=VNTRPIPE_NA12878&ref=-176423541&isref=1&istab=1&ispng=1&rank=3	GT:SP:CGL	0/1:2,3:0,-1
PARENTS:
chr9	66839060	td176423541	CTCCCAGACAGGGTGGCCAGGCAGAGGCGCTCCTCACTTCCCATATGGGGCGGCCGGGCAGAGGCGCTCCTCACTTCTCAGACGGGGTGGCCAGGCAGAGGAGCTCCTCACTTCCCAGATGGGGCGGCCGGGCAGAGGCGCTCCTCACATCCCAGACAATGGGCGTCCAGGCAGAGGCACTCCTCACGTCCCAGAT	CTCCCAGACAGGGTGGCCAGGCAGAGGCACTCCTCACTTCCCAGATGGGGCAGCCAGGCAGAGGCGCTCCTCACTTCCCAGACGGGGTGGCCAGGCAGAGGAGCTCCTCACTTCCCAGATGGGGCGGCCGGGCAGAGGCACTCCTCACGTCCCAGAT	.	SC	RC=5.26;RPL=37;RAL=195;RCP=TCCCAGATGGGGCGGCCAGGCAGAGGCGCTCCTCACT;ALGNURL=http://orca.bu.edu/vntrview/index.php?db=VNTRPIPE_NA12891&ref=-176423541&isref=1&istab=1&ispng=1&rank=3	GT:SP:CGL	0/1:3,2:0,-1
chr9	66839060	td176423541	CTCCCAGACAGGGTGGCCAGGCAGAGGCGCTCCTCACTTCCCATATGGGGCGGCCGGGCAGAGGCGCTCCTCACTTCTCAGACGGGGTGGCCAGGCAGAGGAGCTCCTCACTTCCCAGATGGGGCGGCCGGGCAGAGGCGCTCCTCACATCCCAGACAATGGGCGTCCAGGCAGAGGCACTCCTCACGTCCCAGAT	CTCCCAGACAGGGTGGCCAGGCAGAGGCACTCCTCACTTCCCAGATGGGGCAGCCAGGCAGAGGCGCTCCTCACTTCCCAGACGGGGTGGCCAGGCAGAGGAGCTCCTCACTTCCCAGATGGGGCGGCCGGGCAGAGGCACTCCTCACGTCCCAGAT	.	SC	RC=5.26;RPL=37;RAL=195;RCP=TCCCAGATGGGGCGGCCAGGCAGAGGCGCTCCTCACT;ALGNURL=http://orca.bu.edu/vntrview/index.php?db=VNTRPIPE_NA12892&ref=-176423541&isref=1&istab=1&ispng=1&rank=3	GT:SP:CGL	0/1:3,5:0,-1

CHILD:
chr9	68420546	td176424169	ATATAATATCTGTGTATAATATCTGTG	ATATAATATCTGTGTATAATATCTGTGTATAATATCTGTG	.	PASS	RC=2.00;RPL=13;RAL=26;RCP=TATAATATCTGTG;ALGNURL=http://orca.bu.edu/vntrview/index.php?db=VNTRPIPE_NA12878&ref=-176424169&isref=1&istab=1&ispng=1&rank=3	GT:SP:CGL	0/1:266,8:0,1
PARENTS:
chr9	68420546	td176424169	ATATAATATCTGTGTATAATATCTGTG	ATATAATATCTGTGTATAATATCTGTGTATAATATCTGTG	.	PASS	RC=2.00;RPL=13;RAL=26;RCP=TATAATATCTGTG;ALGNURL=http://orca.bu.edu/vntrview/index.php?db=VNTRPIPE_NA12891&ref=-176424169&isref=1&istab=1&ispng=1&rank=3	GT:SP:CGL	0/1:318,14:0,1
chr9	68420546	td176424169	ATATAATATCTGTGTATAATATCTGTG	ATATAATATCTGTGTATAATATCTGTGTATAATATCTGTG	.	PASS	RC=2.00;RPL=13;RAL=26;RCP=TATAATATCTGTG;ALGNURL=http://orca.bu.edu/vntrview/index.php?db=VNTRPIPE_NA12892&ref=-176424169&isref=1&istab=1&ispng=1&rank=3	GT:SP:CGL	0/1:314,12:0,1

CHILD:
chr9	71407998	td176425400	TGTGTATGTGTATACACATATAGTGTATGTGTATACACATATAGTGTA	TGTGTATGTGTATACACATATAGTGTATGTGTATACACATATAGTGTATGTGTATACACATATAGTGTATGTGTATACACATATAGTGTA	.	PASS	RC=2.24;RPL=21;RAL=47;RCP=GTGTATGTGTATACACATATA;ALGNURL=http://orca.bu.edu/vntrview/index.php?db=VNTRPIPE_NA12878&ref=-176425400&isref=1&istab=1&ispng=1&rank=3	GT:SP:CGL	0/1:12,5:0,2
PARENTS:
chr9	71407998	td176425400	TGTGTATGTGTATACACATATAGTGTATGTGTATACACATATAGTGTA	TGTGTATGTGTATACACATATAGTGTATGTGTATACACATATAGTGTATGTGTATACACATATAGTGTATGTGTATACACATATAGTGTA	.	PASS	RC=2.24;RPL=21;RAL=47;RCP=GTGTATGTGTATACACATATA;ALGNURL=http://orca.bu.edu/vntrview/index.php?db=VNTRPIPE_NA12891&ref=-176425400&isref=1&istab=1&ispng=1&rank=3	GT:SP:CGL	0/1:17,11:0,2
chr9	71407998	td176425400	TGTGTATGTGTATACACATATAGTGTATGTGTATACACATATAGTGTA	TGTGTATGTGTATACACATATAGTGTATGTGTATACACATATAGTGTATGTGTATACACATATAGTGTATGTGTATACACATATAGTGTA	.	PASS	RC=2.24;RPL=21;RAL=47;RCP=GTGTATGTGTATACACATATA;ALGNURL=http://orca.bu.edu/vntrview/index.php?db=VNTRPIPE_NA12892&ref=-176425400&isref=1&istab=1&ispng=1&rank=3	GT:SP:CGL	0/1:12,15:0,2

CHILD:
chr9	97805509	td176435891	CATATATATACAGATATATACAGATATATATATACATATATAT	CATATATATACAGATATATACAGATATATATATACATATATATACAGATATATATTCATATATAT	.	PASS	RC=3.50;RPL=12;RAL=42;RCP=ATATATATACAT;ALGNURL=http://orca.bu.edu/vntrview/index.php?db=VNTRPIPE_NA12878&ref=-176435891&isref=1&istab=1&ispng=1&rank=3	GT:SP:CGL	0/1:10,6:0,2
PARENTS:
chr9	97805509	td176435891	CATATATATACAGATATATACAGATATATATATACATATATAT	CATATATATACAGATATATACAGATATATATATACATATATATACAGATATATATACATATATAT	.	PASS	RC=3.50;RPL=12;RAL=42;RCP=ATATATATACAT;ALGNURL=http://orca.bu.edu/vntrview/index.php?db=VNTRPIPE_NA12891&ref=-176435891&isref=1&istab=1&ispng=1&rank=3	GT:SP:CGL	0/1:14,10:0,2
chr9	97805509	td176435891	CATATATATACAGATATATACAGATATATATATACATATATAT	CATATATATACAGATATATACAGATATATATATACATATATATACAGATATATATACATATATAT	.	PASS	RC=3.50;RPL=12;RAL=42;RCP=ATATATATACAT;ALGNURL=http://orca.bu.edu/vntrview/index.php?db=VNTRPIPE_NA12892&ref=-176435891&isref=1&istab=1&ispng=1&rank=3	GT:SP:CGL	0/1:8,13:0,2

CHILD:
chr9	114994183	td176442465	TGAAAAGAAAAGAAGAGAAGAGAAGAGAAGAGAAGAGAAGAGAAGAGAAGAGAAGAGAAGAGAAGAGAGAAGAGAAGAGAAGAGAAGAGAAGAGAAGAGAAGAGAAGAGAAGAGAAGAAAAGAAAAGAAAGAAAGA	TGAAAAGAAAAGAAGAGAAGAGAAGAGAAGAGAAGAGAAGAGAAGAGAAGAGAAGAGAAGAGAAGAGAAGAGAGAAGAGAAGAGAAGAAAAGAAAAGAAAGAAAGAAAGAAAGAAAGAAAGAAAGAAAGAAAGAAAGAAAGA,TGAAAAGAAAAGAAGAGAAGAGAAGAGAAGAGAAGAGAAGAGAAGAGAAGAGAAGAGAAGAGAAGAGAAGAGAAGAGAGAAGAGAAGAGAAGAGAAGAAAAGAAAAGAAAGAAAGAAAGAAAGAAAGAAAGAAAGAAAGAAAGAAAGA	.	PASS	RC=13.58;RPL=10;RAL=135;RCP=GAAGAGAAGA;ALGNURL=http://orca.bu.edu/vntrview/index.php?db=VNTRPIPE_NA12878&ref=-176442465&isref=1&istab=1&ispng=1&rank=3	GT:SP:CGL	0/1/2:0,2,4:0,1,2
PARENTS:
chr9	114994183	td176442465	TGAAAAGAAAAGAAGAGAAGAGAAGAGAAGAGAAGAGAAGAGAAGAGAAGAGAAGAGAAGAGAAGAGAGAAGAGAAGAGAAGAGAAGAGAAGAGAAGAGAAGAGAAGAGAAGAGAAGAAAAGAAAAGAAAGAAAGA	TGAAAAGAAAAGAAGAGAAGAGAAGAGAAGAGAAGAGAAGAGAAGAGAAGAGAAGAGAAGAGAAGAGAAGAGAGAAGAGAAGAGAAGAAAAGAAAAGAAAGAAAGAAAGAAAGAAAGAAAGAAAGAAAGAAAGAAAGAAAGA	.	PASS	RC=13.58;RPL=10;RAL=135;RCP=GAAGAGAAGA;ALGNURL=http://orca.bu.edu/vntrview/index.php?db=VNTRPIPE_NA12891&ref=-176442465&isref=1&istab=1&ispng=1&rank=3	GT:SP:CGL	0/2:9,7:0,1
chr9	114994183	td176442465	TGAAAAGAAAAGAAGAGAAGAGAAGAGAAGAGAAGAGAAGAGAAGAGAAGAGAAGAGAAGAGAAGAGAGAAGAGAAGAGAAGAGAAGAGAAGAGAAGAGAAGAGAAGAGAAGAGAAGAAAAGAAAAGAAAGAAAGA	TGAAAAGAAAAGAAGAGAAGAGAAGAGAAGAGAAGAGAAGAGAAGAGAAGAGAAGAGAAGAGAAGAGAGAAGAGAAGAGAAGAGAAGAGAAGAGAAGAAAAGAAAAGAAAGAAAGAAAGAAAGA,TGAAAAGAAAAGAAGAGAAGAGAAGAGAAGAGAAGAGAAGAGAAGAGAAGAGAAGAGAAGAGAAGAGAAGAGAAGAGAGAAGAGAAGAGAAGAGAAGAAAAGAAAAGAAAGAAAGAAAGAAAGAAAGAAAGAAAGAAAGAAAGAAAGA	.	PASS	RC=13.58;RPL=10;RAL=135;RCP=GAAGAGAAGA;ALGNURL=http://orca.bu.edu/vntrview/index.php?db=VNTRPIPE_NA12892&ref=-176442465&isref=1&istab=1&ispng=1&rank=3	GT:SP:CGL	0/1/2:0,5,7:0,-1,2

CHILD:
chr9	124415435	td176446203	CAGTACTAAGCCTTTAGTACTCCTTGGAGGGAGTACTAAGCCTTTAGTACTCCTTGGAGGGAGTACTAAGCCTTTAGTACTCCTTGGAGGGAGTACTAAGCCTTTAGTACTCCTTGGAGGGAGTACTAA	CAGTACTAAGCCTTTAGTACTCCTTGGAGGGAGTACTAAGCCTTTAGTACTCCTTGGAGGGAGTACTAAGCCTTTAGTACTCCTTGGAGGGAGTACTAA,CAGTACTAAGCCTTTAGTACTCCTTGGAGGGAGTACTAAGCCTTTAGTACTCCTTGGAGGGAGTACTAAGCCTTTAGTACTCCTTGGAGGGAGTACTAAGCCTTTAGTACTCCTTGGAGGGAGTACTAAGCCTTTAGTACTCCTTGGAGGGAGTACTAA	.	PASS	RC=4.27;RPL=30;RAL=128;RCP=AGTACTAAGCCTTTAGTACTCCTTGGAGGG;ALGNURL=http://orca.bu.edu/vntrview/index.php?db=VNTRPIPE_NA12878&ref=-176446203&isref=1&istab=1&ispng=1&rank=3	GT:SP:CGL	0/1/2:0,15,3:0,-1,1
PARENTS:
chr9	124415435	td176446203	CAGTACTAAGCCTTTAGTACTCCTTGGAGGGAGTACTAAGCCTTTAGTACTCCTTGGAGGGAGTACTAAGCCTTTAGTACTCCTTGGAGGGAGTACTAAGCCTTTAGTACTCCTTGGAGGGAGTACTAA	CAGTACTAAGCCTTTAGTACTCCTTGGAGGGAGTACTAAGCCTTTAGTACTCCTTGGAGGGAGTACTAA,CAGTACTAAGCCTTTAGTACTCCTTGGAGGGAGTACTAAGCCTTTAGTACTCCTTGGAGGGAGTACTAAGCCTTTAGTACTCCTTGGAGGGAGTACTAA	.	PASS	RC=4.27;RPL=30;RAL=128;RCP=AGTACTAAGCCTTTAGTACTCCTTGGAGGG;ALGNURL=http://orca.bu.edu/vntrview/index.php?db=VNTRPIPE_NA12891&ref=-176446203&isref=1&istab=1&ispng=1&rank=3	GT:SP:CGL	0/1/2:0,15,7:0,-2,-1
chr9	124415435	td176446203	CAGTACTAAGCCTTTAGTACTCCTTGGAGGGAGTACTAAGCCTTTAGTACTCCTTGGAGGGAGTACTAAGCCTTTAGTACTCCTTGGAGGGAGTACTAAGCCTTTAGTACTCCTTGGAGGGAGTACTAA	CAGTACTAAGCCTTTAGTACTCCGTGGATGGAGTACTAAGCCTTTAGTACTCCTTGGAGGGAGTACTAAGCCTTTAGTACTCCTTGGAGGGAGTACTAA,CAGTACTAAGCCTTTAGTACTCCTTGGAGGGAGGACTAAGCCTTTAGTACTCCTTGGAGGGATTACTAAGCCTTTAGTACTCCTTGGAGGGAGCACTAAGCCTTTAGTACTCCTTGGAGGGAGGACTAAGCCTTTAGTACTCCGTGGAGGGAGTACTAA	.	PASS	RC=4.27;RPL=30;RAL=128;RCP=AGTACTAAGCCTTTAGTACTCCTTGGAGGG;ALGNURL=http://orca.bu.edu/vntrview/index.php?db=VNTRPIPE_NA12892&ref=-176446203&isref=1&istab=1&ispng=1&rank=3	GT:SP:CGL	0/1/2:0,4,2:0,-1,1

CHILD:
chr9	124915654	td176446387	CTAGTCCATCTAGTAATAGTCCATCTAGTAATAGTCCATCTAGTAATA	CTAGACCATCTAGTAATAGTCCATCTAGTAATAGTCAATCTAGTAATAGTCCATCTAGTAATA	.	PASS	RC=3.13;RPL=15;RAL=47;RCP=TAGTCCATCTAGTAA;ALGNURL=http://orca.bu.edu/vntrview/index.php?db=VNTRPIPE_NA12878&ref=-176446387&isref=1&istab=1&ispng=1&rank=3	GT:SP:CGL	0/1:13,15:0,1
PARENTS:
chr9	124915654	td176446387	CTAGTCCATCTAGTAATAGTCCATCTAGTAATAGTCCATCTAGTAATA	CTAGTCCATCTAGTAATAGTCCATCTAGTAATAGTCCATCTAGTAATAGTCCATCTAGTAATA	.	PASS	RC=3.13;RPL=15;RAL=47;RCP=TAGTCCATCTAGTAA;ALGNURL=http://orca.bu.edu/vntrview/index.php?db=VNTRPIPE_NA12891&ref=-176446387&isref=1&istab=1&ispng=1&rank=3	GT:SP:CGL	0/1:9,15:0,1
chr9	124915654	td176446387	CTAGTCCATCTAGTAATAGTCCATCTAGTAATAGTCCATCTAGTAATA	CTAGTCCATCTAGTAATAGTCCATCTAGTAATAGTCCATCTAGTAATAGTCCATCTAGTAATA	.	PASS	RC=3.13;RPL=15;RAL=47;RCP=TAGTCCATCTAGTAA;ALGNURL=http://orca.bu.edu/vntrview/index.php?db=VNTRPIPE_NA12892&ref=-176446387&isref=1&istab=1&ispng=1&rank=3	GT:SP:CGL	0/1:9,10:0,1

CHILD:
chr9	137664915	td176452859	CTGCCCATGACCGGATCGGGTGCCCATGACCAGATGGGGTG	CTGCCCATGACCGGATCGGGTGCCCATGACCGGATCGGGTGCCCATGACCAGATGGGGTG	.	PASS	RC=2.11;RPL=19;RAL=40;RCP=TGCCCATGACCAGATCGGG;ALGNURL=http://orca.bu.edu/vntrview/index.php?db=VNTRPIPE_NA12878&ref=-176452859&isref=1&istab=1&ispng=1&rank=3	GT:SP:CGL	0/1:6,10:0,1
PARENTS:
chr9	137664915	td176452859	CTGCCCATGACCGGATCGGGTGCCCATGACCAGATGGGGTG	CTGCCCATGACCGGATCGGGTGCCCATGACCGGATCGGGTGCCCATGACCAGATGGGGTG	.	PASS	RC=2.11;RPL=19;RAL=40;RCP=TGCCCATGACCAGATCGGG;ALGNURL=http://orca.bu.edu/vntrview/index.php?db=VNTRPIPE_NA12891&ref=-176452859&isref=1&istab=1&ispng=1&rank=3	GT:SP:CGL	0/1:11,6:0,1
chr9	137664915	td176452859	CTGCCCATGACCGGATCGGGTGCCCATGACCAGATGGGGTG	CTGCCCATGACCGGATCGGGTGCCCATGACCGGATCGGGTGCCCATGACCAGATGGGGTG	.	PASS	RC=2.11;RPL=19;RAL=40;RCP=TGCCCATGACCAGATCGGG;ALGNURL=http://orca.bu.edu/vntrview/index.php?db=VNTRPIPE_NA12892&ref=-176452859&isref=1&istab=1&ispng=1&rank=3	GT:SP:CGL	0/1:8,11:0,1

CHILD:
chr9	139896671	td176454327	GTGCTGGAGGGGCGCCTGCTGGAGGGGCACCGCTGG	GTGCTGGAGGGGCGCCTGCTGGAGGGGCGCCTGCTGGAGGGGCACCGCTGG	.	PASS	RC=2.40;RPL=15;RAL=35;RCP=TGCTGGAGGGGCACC;ALGNURL=http://orca.bu.edu/vntrview/index.php?db=VNTRPIPE_NA12878&ref=-176454327&isref=1&istab=1&ispng=1&rank=3	GT:SP:CGL	0/1:2,17:0,1
PARENTS:
chr9	139896671	td176454327	GTGCTGGAGGGGCGCCTGCTGGAGGGGCACCGCTGG	GTGCTGGAGGGGCGCCTGCTGGAGGGGCGCCTGCTGGAGGGGCACCGCTGG	.	PASS	RC=2.40;RPL=15;RAL=35;RCP=TGCTGGAGGGGCACC;ALGNURL=http://orca.bu.edu/vntrview/index.php?db=VNTRPIPE_NA12891&ref=-176454327&isref=1&istab=1&ispng=1&rank=3	GT:SP:CGL	0/1:10,11:0,1
chr9	139896671	td176454327	GTGCTGGAGGGGCGCCTGCTGGAGGGGCACCGCTGG	GTGCTGGAGGGGCGCCTGCTGGAGGGGCGCCTGCTGGAGGGGCACCGCTGG	.	PASS	RC=2.40;RPL=15;RAL=35;RCP=TGCTGGAGGGGCACC;ALGNURL=http://orca.bu.edu/vntrview/index.php?db=VNTRPIPE_NA12892&ref=-176454327&isref=1&istab=1&ispng=1&rank=3	GT:SP:CGL	0/1:18,11:0,1

CHILD:
chrX	155214141	td176517032	TGGCAGCTTTCTCTTCAGAGGTGGCTTCCTCTTCAGAGGCAGCTTCC	TGGCAGCTTTCTCTTCGGAGGTGGCTTCCTCTTCAGAGGCGGCTTCCTCTTCAGAGGCAGCTTCC	.	PASS	RC=2.56;RPL=18;RAL=46;RCP=GGCAGCTTCCTCTTCAGA;ALGNURL=http://orca.bu.edu/vntrview/index.php?db=VNTRPIPE_NA12878&ref=-176517032&isref=1&istab=1&ispng=1&rank=3	GT:SP:CGL	0/1:11,5:0,1
PARENTS:
chrX	155214141	td176517032	TGGCAGCTTTCTCTTCAGAGGTGGCTTCCTCTTCAGAGGCAGCTTCC	TGGCAGCTTTCTCTTCGGAGGTGGCTTCCTCTTCAGAGGCGGCTTCCTCTTCAGAGGCAGCTTCC	.	PASS	RC=2.56;RPL=18;RAL=46;RCP=GGCAGCTTCCTCTTCAGA;ALGNURL=http://orca.bu.edu/vntrview/index.php?db=VNTRPIPE_NA12891&ref=-176517032&isref=1&istab=1&ispng=1&rank=3	GT:SP:CGL	0/1:20,11:0,1
chrX	155214141	td176517032	TGGCAGCTTTCTCTTCAGAGGTGGCTTCCTCTTCAGAGGCAGCTTCC	TGGCAGCTTTCTCTTCGGAGGTGGCTTCCTCTTCAGAGGCGGCTTCCTCTTCAGAGGCAGCTTCC	.	PASS	RC=2.56;RPL=18;RAL=46;RCP=GGCAGCTTCCTCTTCAGA;ALGNURL=http://orca.bu.edu/vntrview/index.php?db=VNTRPIPE_NA12892&ref=-176517032&isref=1&istab=1&ispng=1&rank=3	GT:SP:CGL	0/1:14,10:0,1

CHILD:
chrY	13266422	td176523997	CCCATGGAAGATGAGGAGTCCATGGAAGATGAGGAGTCCATTGAAGATGAGGAGTCTGTTGAAGATGA	CCCATGGAAGATGAGGAGTCCATTGAAGATGAGGAGTCTGTTGAAGATGA	.	SC	RC=3.72;RPL=18;RAL=67;RCP=CCATGGAAGATGAGGAGT;ALGNURL=http://orca.bu.edu/vntrview/index.php?db=VNTRPIPE_NA12878&ref=-176523997&isref=1&istab=1&ispng=1&rank=3	GT:SP:CGL	0/1:33,62:0,-1
PARENTS:
chrY	13266422	td176523997	CCCATGGAAGATGAGGAGTCCATGGAAGATGAGGAGTCCATTGAAGATGAGGAGTCTGTTGAAGATGA	CCCATGGAAGATGAGGAGTCCATTGAAGATGAGGAGTCTGTTGAAGATGA	.	SC	RC=3.72;RPL=18;RAL=67;RCP=CCATGGAAGATGAGGAGT;ALGNURL=http://orca.bu.edu/vntrview/index.php?db=VNTRPIPE_NA12891&ref=-176523997&isref=1&istab=1&ispng=1&rank=3	GT:SP:CGL	0/1:70,83:0,-1
chrY	13266422	td176523997	CCCATGGAAGATGAGGAGTCCATGGAAGATGAGGAGTCCATTGAAGATGAGGAGTCTGTTGAAGATGA	CCCATGGAAGATGAGGAGTCCATTGAAGATGAGGAGTCTGTTGAAGATGA	.	SC	RC=3.72;RPL=18;RAL=67;RCP=CCATGGAAGATGAGGAGT;ALGNURL=http://orca.bu.edu/vntrview/index.php?db=VNTRPIPE_NA12892&ref=-176523997&isref=1&istab=1&ispng=1&rank=3	GT:SP:CGL	0/1:48,59:0,-1
