# Supplementary material for: VNTRseek—a computational tool to detect tandem repeat variants in high-throughput sequencing data
Source: Nucleic Acids Res. 2014 Jul 23;42(14):8884–94. doi: 10.1093/nar/gku642 (PMC4132751; doi:10.1093/nar/gku642)
Supplement: SUPPLEMENTARY DATA [file supp_gku642_nar-00437-n-2014-File011.zip › NA1287_NA12891_NA12892_heterozygous_VNTR_alleles_Mendelian_not_okay.txt]

CHILD:
chr3	116808200	td176044818	CAAATTTATATATATATAAATTTATATATATATAAATTTATACATATATAAATTTATATATATATATATAAATTTATATATATATATATATAT	CAAATTTATATATATATAAATTTATATATATATA,CAAATTTATATATATAAAAATTTATATATATATAAATTTATACATATATAAATTTATATATATATA	.	PASS	RC=5.75;RPL=16;RAL=92;RCP=AAATTTATATATATAT;ALGNURL=http://orca.bu.edu/vntrview/index.php?db=VNTRPIPE_NA12878&ref=-176044818&isref=1&istab=1&ispng=1&rank=3	GT:SP:CGL	0/1/2:0,2,7:0,-3,-1
PARENTS:
chr3	116808200	td176044818	CAAATTTATATATATATAAATTTATATATATATAAATTTATACATATATAAATTTATATATATATATATAAATTTATATATATATATATATAT	CAAATTTATATATATATAAATTTATATATATATATAAATTTATACATATATAAATTTATATATATATATAAATTTATACATATATAAATTTATATATATATATAAATTTATATATATATA	.	PASS	RC=5.75;RPL=16;RAL=92;RCP=AAATTTATATATATAT;ALGNURL=http://orca.bu.edu/vntrview/index.php?db=VNTRPIPE_NA12891&ref=-176044818&isref=1&istab=1&ispng=1&rank=3	GT:SP:CGL	0/1:2,3:0,1
chr3	116808200	td176044818	CAAATTTATATATATATAAATTTATATATATATAAATTTATACATATATAAATTTATATATATATATATAAATTTATATATATATATATATAT	CAAATTTATATATATAAAAATTTATATATATATAAATTTATACATATATAAATTTATATATATATA	.	PASS	RC=5.75;RPL=16;RAL=92;RCP=AAATTTATATATATAT;ALGNURL=http://orca.bu.edu/vntrview/index.php?db=VNTRPIPE_NA12892&ref=-176044818&isref=1&istab=1&ispng=1&rank=3	GT:SP:CGL	0/1:10,6:0,-1
